# Supplementary material for: Multidimensional evaluation of the TRMM 3B43V7 satellite-based precipitation product in mainland China from 1998–2016
Source: PeerJ. 2020 Feb 20;8:e8615. doi: 10.7717/peerj.8615 (PMC7036276; doi:10.7717/peerj.8615)
Supplement: Supplemental Information 1 [file peerj-08-8615-s001.xlsx]

## Sheet: 原始站点
station number	year	month	precipitation/0.1mm
58015	1960	1	58
58015	1960	2	0
58015	1960	3	386
58015	1960	4	203
58015	1960	5	238
58015	1960	6	928
58015	1960	7	3108
58015	1960	8	1128
58015	1960	9	867
58015	1960	10	176
58015	1960	11	294
58015	1960	12	95
58015	1961	1	51
58015	1961	2	2
58015	1961	3	289
58015	1961	4	305
58015	1961	5	909
58015	1961	6	1881
58015	1961	7	703
58015	1961	8	1391
58015	1961	9	1132
58015	1961	10	94
58015	1961	11	457
58015	1961	12	132
58015	1962	1	0
58015	1962	2	134
58015	1962	3	17
58015	1962	4	321
58015	1962	5	87
58015	1962	6	1179
58015	1962	7	1053
58015	1962	8	1524
58015	1962	9	1329
58015	1962	10	680
58015	1962	11	958
58015	1962	12	171
58015	1963	1	0
58015	1963	2	0
58015	1963	3	521
58015	1963	4	629
58015	1963	5	2419
58015	1963	6	377
58015	1963	7	2891
58015	1963	8	3686
58015	1963	9	553
58015	1963	10	0
58015	1963	11	122
58015	1963	12	75
58015	1964	1	442
58015	1964	2	238
58015	1964	3	226
58015	1964	4	1327
58015	1964	5	650
58015	1964	6	1052
58015	1964	7	1979
58015	1964	8	2250
58015	1964	9	974
58015	1964	10	1118
58015	1964	11	55
58015	1964	12	46
58015	1965	1	106
58015	1965	2	114
58015	1965	3	73
58015	1965	4	513
58015	1965	5	107
58015	1965	6	644
58015	1965	7	3433
58015	1965	8	2839
58015	1965	9	55
58015	1965	10	434
58015	1965	11	267
58015	1965	12	9
58015	1966	1	25
58015	1966	2	196
58015	1966	3	906
58015	1966	4	352
58015	1966	5	113
58015	1966	6	117
58015	1966	7	1720
58015	1966	8	155
58015	1966	9	97
58015	1966	10	267
58015	1966	11	58
58015	1966	12	141
58015	1967	1	111
58015	1967	2	485
58015	1967	3	488
58015	1967	4	381
58015	1967	5	32
58015	1967	6	932
58015	1967	7	2049
58015	1967	8	1318
58015	1967	9	1665
58015	1967	10	189
58015	1967	11	380
58015	1967	12	0
58015	1968	1	67
58015	1968	2	0
58015	1968	3	166
58015	1968	4	318
58015	1968	5	142
58015	1968	6	426
58015	1968	7	1267
58015	1968	8	706
58015	1968	9	986
58015	1968	10	631
58015	1968	11	87
58015	1968	12	338
58015	1969	1	390
58015	1969	2	423
58015	1969	3	51
58015	1969	4	1053
58015	1969	5	761
58015	1969	6	250
58015	1969	7	2455
58015	1969	8	642
58015	1969	9	2355
58015	1969	10	2
58015	1969	11	13
58015	1969	12	15
58015	1970	1	24
58015	1970	2	256
58015	1970	3	52
58015	1970	4	396
58015	1970	5	254
58015	1970	6	958
58015	1970	7	1617
58015	1970	8	1226
58015	1970	9	690
58015	1970	10	491
58015	1970	11	51
58015	1970	12	105
58015	1971	1	206
58015	1971	2	282
58015	1971	3	402
58015	1971	4	356
58015	1971	5	177
58015	1971	6	2934
58015	1971	7	655
58015	1971	8	1714
58015	1971	9	779
58015	1971	10	164
58015	1971	11	108
58015	1971	12	201
58015	1972	1	453
58015	1972	2	75
58015	1972	3	524
58015	1972	4	211
58015	1972	5	846
58015	1972	6	432
58015	1972	7	2439
58015	1972	8	198
58015	1972	9	1346
58015	1972	10	418
58015	1972	11	247
58015	1972	12	14
58015	1973	1	235
58015	1973	2	244
58015	1973	3	159
58015	1973	4	1051
58015	1973	5	539
58015	1973	6	1043
58015	1973	7	2959
58015	1973	8	652
58015	1973	9	351
58015	1973	10	428
58015	1973	11	11
58015	1973	12	0
58015	1974	1	41
58015	1974	2	166
58015	1974	3	536
58015	1974	4	927
58015	1974	5	1147
58015	1974	6	132
58015	1974	7	2504
58015	1974	8	2633
58015	1974	9	690
58015	1974	10	811
58015	1974	11	121
58015	1974	12	398
58015	1975	1	28
58015	1975	2	155
58015	1975	3	212
58015	1975	4	1482
58015	1975	5	55
58015	1975	6	964
58015	1975	7	1328
58015	1975	8	189
58015	1975	9	1652
58015	1975	10	351
58015	1975	11	26
58015	1975	12	252
58015	1976	1	0
58015	1976	2	457
58015	1976	3	25
58015	1976	4	448
58015	1976	5	286
58015	1976	6	339
58015	1976	7	971
58015	1976	8	2630
58015	1976	9	538
58015	1976	10	67
58015	1976	11	144
58015	1976	12	20
58015	1977	1	4
58015	1977	2	0
58015	1977	3	222
58015	1977	4	1075
58015	1977	5	275
58015	1977	6	75
58015	1977	7	2730
58015	1977	8	298
58015	1977	9	734
58015	1977	10	959
58015	1977	11	274
58015	1977	12	312
58015	1978	1	0
58015	1978	2	187
58015	1978	3	208
58015	1978	4	52
58015	1978	5	51
58015	1978	6	1174
58015	1978	7	4182
58015	1978	8	1114
58015	1978	9	431
58015	1978	10	524
58015	1978	11	265
58015	1978	12	47
58015	1979	1	393
58015	1979	2	332
58015	1979	3	526
58015	1979	4	668
58015	1979	5	283
58015	1979	6	1704
58015	1979	7	2934
58015	1979	8	294
58015	1979	9	1931
58015	1979	10	12
58015	1979	11	57
58015	1979	12	567
58015	1980	1	135
58015	1980	2	4
58015	1980	3	271
58015	1980	4	301
58015	1980	5	750
58015	1980	6	1332
58015	1980	7	1008
58015	1980	8	1457
58015	1980	9	247
58015	1980	10	1017
58015	1980	11	40
58015	1980	12	1
58015	1981	1	121
58015	1981	2	253
58015	1981	3	240
58015	1981	4	80
58015	1981	5	93
58015	1981	6	1779
58015	1981	7	636
58015	1981	8	1284
58015	1981	9	248
58015	1981	10	386
58015	1981	11	260
58015	1981	12	41
58015	1982	1	31
58015	1982	2	206
58015	1982	3	235
58015	1982	4	144
58015	1982	5	482
58015	1982	6	190
58015	1982	7	3516
58015	1982	8	1556
58015	1982	9	818
58015	1982	10	415
58015	1982	11	356
58015	1982	12	8
58015	1983	1	54
58015	1983	2	35
58015	1983	3	462
58015	1983	4	183
58015	1983	5	436
58015	1983	6	631
58015	1983	7	1240
58015	1983	8	818
58015	1983	9	1126
58015	1983	10	1180
58015	1983	11	34
58015	1983	12	0
58015	1984	1	35
58015	1984	2	24
58015	1984	3	52
58015	1984	4	260
58015	1984	5	1040
58015	1984	6	1012
58015	1984	7	2485
58015	1984	8	2117
58015	1984	9	1975
58015	1984	10	310
58015	1984	11	466
58015	1984	12	245
58015	1985	1	127
58015	1985	2	94
58015	1985	3	143
58015	1985	4	521
58015	1985	5	2080
58015	1985	6	509
58015	1985	7	1034
58015	1985	8	2124
58015	1985	9	1411
58015	1985	10	1139
58015	1985	11	88
58015	1985	12	193
58015	1986	1	5
58015	1986	2	39
58015	1986	3	144
58015	1986	4	201
58015	1986	5	596
58015	1986	6	638
58015	1986	7	1370
58015	1986	8	714
58015	1986	9	919
58015	1986	10	274
58015	1986	11	35
58015	1986	12	175
58015	1987	1	290
58015	1987	2	372
58015	1987	3	314
58015	1987	4	271
58015	1987	5	151
58015	1987	6	1026
58015	1987	7	1187
58015	1987	8	965
58015	1987	9	290
58015	1987	10	1190
58015	1987	11	462
58015	1987	12	0
58015	1988	1	24
58015	1988	2	23
58015	1988	3	417
58015	1988	4	129
58015	1988	5	1488
58015	1988	6	169
58015	1988	7	2591
58015	1988	8	246
58015	1988	9	357
58015	1988	10	409
58015	1988	11	0
58015	1988	12	77
58015	1989	1	729
58015	1989	2	276
58015	1989	3	325
58015	1989	4	242
58015	1989	5	432
58015	1989	6	1980
58015	1989	7	1804
58015	1989	8	334
58015	1989	9	276
58015	1989	10	19
58015	1989	11	162
58015	1989	12	121
58015	1990	1	339
58015	1990	2	561
58015	1990	3	547
58015	1990	4	200
58015	1990	5	1054
58015	1990	6	1271
58015	1990	7	1961
58015	1990	8	2573
58015	1990	9	106
58015	1990	10	32
58015	1990	11	502
58015	1990	12	80
58015	1991	1	273
58015	1991	2	170
58015	1991	3	921
58015	1991	4	293
58015	1991	5	1000
58015	1991	6	878
58015	1991	7	791
58015	1991	8	647
58015	1991	9	548
58015	1991	10	6
58015	1991	11	80
58015	1991	12	270
58015	1992	1	82
58015	1992	2	431
58015	1992	3	470
58015	1992	4	256
58015	1992	5	538
58015	1992	6	606
58015	1992	7	1517
58015	1992	8	1134
58015	1992	9	1180
58015	1992	10	364
58015	1992	11	109
58015	1992	12	250
58015	1993	1	289
58015	1993	2	330
58015	1993	3	22
58015	1993	4	652
58015	1993	5	378
58015	1993	6	649
58015	1993	7	481
58015	1993	8	2097
58015	1993	9	155
58015	1993	10	244
58015	1993	11	842
58015	1993	12	6
58015	1994	1	11
58015	1994	2	228
58015	1994	3	138
58015	1994	4	474
58015	1994	5	206
58015	1994	6	864
58015	1994	7	817
58015	1994	8	2066
58015	1994	9	574
58015	1994	10	507
58015	1994	11	285
58015	1994	12	313
58015	1995	1	0
58015	1995	2	30
58015	1995	3	244
58015	1995	4	508
58015	1995	5	559
58015	1995	6	201
58015	1995	7	1986
58015	1995	8	3036
58015	1995	9	172
58015	1995	10	421
58015	1995	11	0
58015	1995	12	0
58015	1996	1	46
58015	1996	2	177
58015	1996	3	256
58015	1996	4	580
58015	1996	5	49
58015	1996	6	1580
58015	1996	7	1219
58015	1996	8	584
58015	1996	9	1232
58015	1996	10	815
58015	1996	11	466
58015	1996	12	10
58015	1997	1	49
58015	1997	2	115
58015	1997	3	510
58015	1997	4	124
58015	1997	5	1123
58015	1997	6	103
58015	1997	7	1429
58015	1997	8	569
58015	1997	9	599
58015	1997	10	2
58015	1997	11	410
58015	1997	12	58
58015	1998	1	259
58015	1998	2	487
58015	1998	3	1050
58015	1998	4	283
58015	1998	5	1286
58015	1998	6	461
58015	1998	7	516
58015	1998	8	2454
58015	1998	9	0
58015	1998	10	177
58015	1998	11	9
58015	1998	12	66
58015	1999	1	20
58015	1999	2	41
58015	1999	3	295
58015	1999	4	384
58015	1999	5	1141
58015	1999	6	266
58015	1999	7	1025
58015	1999	8	212
58015	1999	9	1410
58015	1999	10	529
58015	1999	11	108
58015	1999	12	0
58015	2000	1	379
58015	2000	2	105
58015	2000	3	7
58015	2000	4	33
58015	2000	5	218
58015	2000	6	3749
58015	2000	7	3649
58015	2000	8	697
58015	2000	9	1531
58015	2000	10	732
58015	2000	11	471
58015	2000	12	140
58015	2001	1	589
58015	2001	2	299
58015	2001	3	4
58015	2001	4	130
58015	2001	5	47
58015	2001	6	987
58015	2001	7	2653
58015	2001	8	576
58015	2001	9	96
58015	2001	10	239
58015	2001	11	21
58015	2001	12	471
58015	2002	1	98
58015	2002	2	44
58015	2002	3	110
58015	2002	4	447
58015	2002	5	1273
58015	2002	6	1482
58015	2002	7	1371
58015	2002	8	970
58015	2002	9	365
58015	2002	10	246
58015	2002	11	34
58015	2002	12	382
58015	2003	1	78
58015	2003	2	249
58015	2003	3	530
58015	2003	4	1166
58015	2003	5	1017
58015	2003	6	1219
58015	2003	7	2833
58015	2003	8	3566
58015	2003	9	1175
58015	2003	10	855
58015	2003	11	477
58015	2003	12	174
58015	2004	1	63
58015	2004	2	198
58015	2004	3	66
58015	2004	4	140
58015	2004	5	806
58015	2004	6	481
58015	2004	7	4742
58015	2004	8	1364
58015	2004	9	974
58015	2004	10	174
58015	2004	11	339
58015	2004	12	192
58015	2005	1	9
58015	2005	2	249
58015	2005	3	120
58015	2005	4	318
58015	2005	5	515
58015	2005	6	1338
58015	2005	7	2677
58015	2005	8	1489
58015	2005	9	1455
58015	2005	10	32766
58015	2005	11	283
58015	2005	12	56
58015	2006	1	192
58015	2006	2	107
58015	2006	3	3
58015	2006	4	351
58015	2006	5	537
58015	2006	6	1402
58015	2006	7	1900
58015	2006	8	1629
58015	2006	9	411
58015	2006	10	6
58015	2006	11	793
58015	2006	12	219
58015	2007	1	0
58015	2007	2	335
58015	2007	3	700
58015	2007	4	164
58015	2007	5	235
58015	2007	6	1320
58015	2007	7	1795
58015	2007	8	2443
58015	2007	9	216
58015	2007	10	322
58015	2007	11	123
58015	2007	12	138
58015	2008	1	273
58015	2008	2	37
58015	2008	3	17
58015	2008	4	660
58015	2008	5	309
58015	2008	6	689
58015	2008	7	3668
58015	2008	8	1804
58015	2008	9	370
58015	2008	10	108
58015	2008	11	56
58015	2008	12	19
58015	2009	1	2
58015	2009	2	246
58015	2009	3	281
58015	2009	4	222
58015	2009	5	1496
58015	2009	6	1356
58015	2009	7	1654
58015	2009	8	553
58015	2009	9	353
58015	2009	10	245
58015	2009	11	387
58015	2009	12	124
58015	2010	1	10
58015	2010	2	333
58015	2010	3	174
58015	2010	4	562
58015	2010	5	625
58015	2010	6	600
58015	2010	7	1113
58015	2010	8	3075
58015	2010	9	1046
58015	2010	10	0
58015	2010	11	6
58015	2010	12	29
58015	2011	1	0
58015	2011	2	395
58015	2011	3	72
58015	2011	4	77
58015	2011	5	687
58015	2011	6	652
58015	2011	7	792
58015	2011	8	3090
58015	2011	9	1043
58015	2011	10	302
58015	2011	11	1197
58015	2011	12	160
58015	2012	1	9
58015	2012	2	26
58015	2012	3	500
58015	2012	4	184
58015	2012	5	30
58015	2012	6	112
58015	2012	7	3005
58015	2012	8	1599
58015	2012	9	497
58015	2012	10	139
58015	2012	11	219
58015	2012	12	332
58015	2013	1	21
58015	2013	2	147
58015	2013	3	96
58015	2013	4	465
58015	2013	5	1239
58015	2013	6	88
58015	2013	7	2470
58015	2013	8	1367
58015	2013	9	397
58015	2013	10	103
58015	2013	11	409
58015	2013	12	0
58015	2014	1	0
58015	2014	2	282
58015	2014	3	87
58015	2014	4	615
58015	2014	5	530
58015	2014	6	571
58015	2014	7	1345
58015	2014	8	717
58015	2014	9	1356
58015	2014	10	591
58015	2014	11	412
58015	2014	12	16
58015	2015	1	51
58015	2015	2	248
58015	2015	3	433
58015	2015	4	664
58015	2015	5	504
58015	2015	6	1745
58015	2015	7	1091
58015	2015	8	795
58015	2015	9	373
58015	2015	10	263
58015	2015	11	1020
58015	2015	12	9
58102	1960	1	122
58102	1960	2	40
58102	1960	3	920
58102	1960	4	58
58102	1960	5	414
58102	1960	6	937
58102	1960	7	2800
58102	1960	8	792
58102	1960	9	1175
58102	1960	10	243
58102	1960	11	323
58102	1960	12	74
58102	1961	1	60
58102	1961	2	4
58102	1961	3	304
58102	1961	4	380
58102	1961	5	634
58102	1961	6	1176
58102	1961	7	827
58102	1961	8	1196
58102	1961	9	389
58102	1961	10	117
58102	1961	11	475
58102	1961	12	147
58102	1962	1	3
58102	1962	2	133
58102	1962	3	7
58102	1962	4	443
58102	1962	5	101
58102	1962	6	1132
58102	1962	7	1103
58102	1962	8	1276
58102	1962	9	1044
58102	1962	10	503
58102	1962	11	916
58102	1962	12	147
58102	1963	1	0
58102	1963	2	0
58102	1963	3	533
58102	1963	4	498
58102	1963	5	2839
58102	1963	6	327
58102	1963	7	2920
58102	1963	8	5906
58102	1963	9	1538
58102	1963	10	0
58102	1963	11	98
58102	1963	12	62
58102	1964	1	385
58102	1964	2	427
58102	1964	3	232
58102	1964	4	1459
58102	1964	5	991
58102	1964	6	393
58102	1964	7	2073
58102	1964	8	2344
58102	1964	9	1029
58102	1964	10	1206
58102	1964	11	61
58102	1964	12	54
58102	1965	1	182
58102	1965	2	296
58102	1965	3	56
58102	1965	4	521
58102	1965	5	455
58102	1965	6	35
58102	1965	7	5601
58102	1965	8	1219
58102	1965	9	201
58102	1965	10	227
58102	1965	11	291
58102	1965	12	28
58102	1966	1	59
58102	1966	2	159
58102	1966	3	995
58102	1966	4	525
58102	1966	5	293
58102	1966	6	39
58102	1966	7	2234
58102	1966	8	339
58102	1966	9	51
58102	1966	10	243
58102	1966	11	101
58102	1966	12	90
58102	1967	1	95
58102	1967	2	561
58102	1967	3	474
58102	1967	4	495
58102	1967	5	195
58102	1967	6	1714
58102	1967	7	1990
58102	1967	8	1657
58102	1967	9	1109
58102	1967	10	305
58102	1967	11	552
58102	1967	12	0
58102	1968	1	84
58102	1968	2	0
58102	1968	3	116
58102	1968	4	297
58102	1968	5	266
58102	1968	6	85
58102	1968	7	1706
58102	1968	8	1227
58102	1968	9	1339
58102	1968	10	884
58102	1968	11	56
58102	1968	12	256
58102	1969	1	485
58102	1969	2	495
58102	1969	3	95
58102	1969	4	1527
58102	1969	5	741
58102	1969	6	612
58102	1969	7	3467
58102	1969	8	508
58102	1969	9	1891
58102	1969	10	2
58102	1969	11	95
58102	1969	12	23
58102	1970	1	33
58102	1970	2	392
58102	1970	3	170
58102	1970	4	432
58102	1970	5	284
58102	1970	6	1254
58102	1970	7	1092
58102	1970	8	981
58102	1970	9	1243
58102	1970	10	474
58102	1970	11	38
58102	1970	12	193
58102	1971	1	221
58102	1971	2	232
58102	1971	3	452
58102	1971	4	332
58102	1971	5	180
58102	1971	6	1316
58102	1971	7	1003
58102	1971	8	1889
58102	1971	9	204
58102	1971	10	264
58102	1971	11	325
58102	1971	12	152
58102	1972	1	325
58102	1972	2	125
58102	1972	3	818
58102	1972	4	162
58102	1972	5	469
58102	1972	6	1317
58102	1972	7	3206
58102	1972	8	487
58102	1972	9	847
58102	1972	10	601
58102	1972	11	352
58102	1972	12	70
58102	1973	1	230
58102	1973	2	232
58102	1973	3	196
58102	1973	4	1220
58102	1973	5	376
58102	1973	6	1428
58102	1973	7	1499
58102	1973	8	1633
58102	1973	9	516
58102	1973	10	301
58102	1973	11	35
58102	1973	12	0
58102	1974	1	45
58102	1974	2	205
58102	1974	3	497
58102	1974	4	1207
58102	1974	5	2407
58102	1974	6	54
58102	1974	7	1919
58102	1974	8	2246
58102	1974	9	524
58102	1974	10	847
58102	1974	11	49
58102	1974	12	347
58102	1975	1	19
58102	1975	2	190
58102	1975	3	178
58102	1975	4	1356
58102	1975	5	117
58102	1975	6	790
58102	1975	7	1291
58102	1975	8	641
58102	1975	9	1346
58102	1975	10	555
58102	1975	11	1
58102	1975	12	289
58102	1976	1	0
58102	1976	2	708
58102	1976	3	84
58102	1976	4	628
58102	1976	5	250
58102	1976	6	879
58102	1976	7	2010
58102	1976	8	2590
58102	1976	9	435
58102	1976	10	53
58102	1976	11	208
58102	1976	12	13
58102	1977	1	6
58102	1977	2	0
58102	1977	3	535
58102	1977	4	1210
58102	1977	5	282
58102	1977	6	72
58102	1977	7	3403
58102	1977	8	826
58102	1977	9	704
58102	1977	10	1005
58102	1977	11	359
58102	1977	12	338
58102	1978	1	16
58102	1978	2	224
58102	1978	3	167
58102	1978	4	34
58102	1978	5	67
58102	1978	6	1104
58102	1978	7	830
58102	1978	8	1140
58102	1978	9	454
58102	1978	10	433
58102	1978	11	230
58102	1978	12	28
58102	1979	1	443
58102	1979	2	381
58102	1979	3	549
58102	1979	4	743
58102	1979	5	433
58102	1979	6	1362
58102	1979	7	4250
58102	1979	8	1166
58102	1979	9	1710
58102	1979	10	0
58102	1979	11	102
58102	1979	12	537
58102	1980	1	166
58102	1980	2	3
58102	1980	3	431
58102	1980	4	247
58102	1980	5	1180
58102	1980	6	1145
58102	1980	7	779
58102	1980	8	1416
58102	1980	9	208
58102	1980	10	1087
58102	1980	11	26
58102	1980	12	0
58102	1981	1	156
58102	1981	2	380
58102	1981	3	393
58102	1981	4	150
58102	1981	5	21
58102	1981	6	1396
58102	1981	7	567
58102	1981	8	1389
58102	1981	9	399
58102	1981	10	638
58102	1981	11	344
58102	1981	12	82
58102	1982	1	90
58102	1982	2	182
58102	1982	3	238
58102	1982	4	147
58102	1982	5	446
58102	1982	6	330
58102	1982	7	4294
58102	1982	8	1039
58102	1982	9	570
58102	1982	10	329
58102	1982	11	347
58102	1982	12	9
58102	1983	1	54
58102	1983	2	69
58102	1983	3	480
58102	1983	4	192
58102	1983	5	769
58102	1983	6	866
58102	1983	7	2426
58102	1983	8	1227
58102	1983	9	704
58102	1983	10	1464
58102	1983	11	37
58102	1983	12	0
58102	1984	1	83
58102	1984	2	21
58102	1984	3	133
58102	1984	4	193
58102	1984	5	570
58102	1984	6	556
58102	1984	7	2510
58102	1984	8	1309
58102	1984	9	2361
58102	1984	10	261
58102	1984	11	454
58102	1984	12	372
58102	1985	1	142
58102	1985	2	77
58102	1985	3	259
58102	1985	4	520
58102	1985	5	1925
58102	1985	6	496
58102	1985	7	2186
58102	1985	8	1857
58102	1985	9	1453
58102	1985	10	1344
58102	1985	11	128
58102	1985	12	170
58102	1986	1	32
58102	1986	2	32
58102	1986	3	194
58102	1986	4	122
58102	1986	5	201
58102	1986	6	1109
58102	1986	7	2257
58102	1986	8	234
58102	1986	9	1321
58102	1986	10	480
58102	1986	11	57
58102	1986	12	104
58102	1987	1	326
58102	1987	2	338
58102	1987	3	430
58102	1987	4	231
58102	1987	5	259
58102	1987	6	999
58102	1987	7	1575
58102	1987	8	1401
58102	1987	9	338
58102	1987	10	1006
58102	1987	11	445
58102	1987	12	0
58102	1988	1	7
58102	1988	2	57
58102	1988	3	289
58102	1988	4	101
58102	1988	5	864
58102	1988	6	62
58102	1988	7	1856
58102	1988	8	227
58102	1988	9	728
58102	1988	10	471
58102	1988	11	3
58102	1988	12	117
58102	1989	1	660
58102	1989	2	533
58102	1989	3	214
58102	1989	4	154
58102	1989	5	507
58102	1989	6	2079
58102	1989	7	3085
58102	1989	8	660
58102	1989	9	225
58102	1989	10	66
58102	1989	11	291
58102	1989	12	155
58102	1990	1	362
58102	1990	2	467
58102	1990	3	311
58102	1990	4	178
58102	1990	5	840
58102	1990	6	1439
58102	1990	7	871
58102	1990	8	2084
58102	1990	9	932
58102	1990	10	6
58102	1990	11	571
58102	1990	12	94
58102	1991	1	200
58102	1991	2	274
58102	1991	3	985
58102	1991	4	216
58102	1991	5	3008
58102	1991	6	995
58102	1991	7	550
58102	1991	8	1790
58102	1991	9	449
58102	1991	10	2
58102	1991	11	74
58102	1991	12	342
58102	1992	1	46
58102	1992	2	275
58102	1992	3	565
58102	1992	4	259
58102	1992	5	593
58102	1992	6	374
58102	1992	7	1269
58102	1992	8	2367
58102	1992	9	1176
58102	1992	10	880
58102	1992	11	136
58102	1992	12	203
58102	1993	1	298
58102	1993	2	392
58102	1993	3	136
58102	1993	4	249
58102	1993	5	449
58102	1993	6	600
58102	1993	7	905
58102	1993	8	1961
58102	1993	9	77
58102	1993	10	112
58102	1993	11	537
58102	1993	12	42
58102	1994	1	17
58102	1994	2	174
58102	1994	3	129
58102	1994	4	626
58102	1994	5	150
58102	1994	6	1248
58102	1994	7	730
58102	1994	8	909
58102	1994	9	431
58102	1994	10	329
58102	1994	11	412
58102	1994	12	439
58102	1995	1	5
58102	1995	2	64
58102	1995	3	201
58102	1995	4	615
58102	1995	5	235
58102	1995	6	247
58102	1995	7	2369
58102	1995	8	2647
58102	1995	9	42
58102	1995	10	660
58102	1995	11	0
58102	1995	12	2
58102	1996	1	41
58102	1996	2	78
58102	1996	3	310
58102	1996	4	403
58102	1996	5	265
58102	1996	6	2422
58102	1996	7	2348
58102	1996	8	144
58102	1996	9	1074
58102	1996	10	926
58102	1996	11	786
58102	1996	12	16
58102	1997	1	104
58102	1997	2	116
58102	1997	3	515
58102	1997	4	340
58102	1997	5	780
58102	1997	6	412
58102	1997	7	3221
58102	1997	8	1022
58102	1997	9	507
58102	1997	10	47
58102	1997	11	718
58102	1997	12	54
58102	1998	1	443
58102	1998	2	384
58102	1998	3	1023
58102	1998	4	805
58102	1998	5	2121
58102	1998	6	1025
58102	1998	7	3084
58102	1998	8	1913
58102	1998	9	0
58102	1998	10	104
58102	1998	11	0
58102	1998	12	112
58102	1999	1	21
58102	1999	2	4
58102	1999	3	513
58102	1999	4	443
58102	1999	5	673
58102	1999	6	394
58102	1999	7	1820
58102	1999	8	422
58102	1999	9	442
58102	1999	10	943
58102	1999	11	99
58102	1999	12	0
58102	2000	1	363
58102	2000	2	110
58102	2000	3	4
58102	2000	4	45
58102	2000	5	356
58102	2000	6	4053
58102	2000	7	3120
58102	2000	8	692
58102	2000	9	1351
58102	2000	10	848
58102	2000	11	609
58102	2000	12	95
58102	2001	1	573
58102	2001	2	270
58102	2001	3	57
58102	2001	4	850
58102	2001	5	114
58102	2001	6	716
58102	2001	7	3833
58102	2001	8	465
58102	2001	9	4
58102	2001	10	245
58102	2001	11	30
58102	2001	12	612
58102	2002	1	128
58102	2002	2	130
58102	2002	3	166
58102	2002	4	518
58102	2002	5	1290
58102	2002	6	1005
58102	2002	7	1282
58102	2002	8	513
58102	2002	9	476
58102	2002	10	75
58102	2002	11	75
58102	2002	12	477
58102	2003	1	101
58102	2003	2	365
58102	2003	3	455
58102	2003	4	966
58102	2003	5	578
58102	2003	6	1885
58102	2003	7	2237
58102	2003	8	3214
58102	2003	9	2046
58102	2003	10	1281
58102	2003	11	474
58102	2003	12	187
58102	2004	1	86
58102	2004	2	169
58102	2004	3	178
58102	2004	4	105
58102	2004	5	458
58102	2004	6	1261
58102	2004	7	3698
58102	2004	8	1130
58102	2004	9	912
58102	2004	10	131
58102	2004	11	275
58102	2004	12	226
58102	2005	1	36
58102	2005	2	295
58102	2005	3	214
58102	2005	4	409
58102	2005	5	346
58102	2005	6	744
58102	2005	7	2910
58102	2005	8	1006
58102	2005	9	1488
58102	2005	10	32766
58102	2005	11	211
58102	2005	12	42
58102	2006	1	378
58102	2006	2	109
58102	2006	3	0
58102	2006	4	494
58102	2006	5	645
58102	2006	6	856
58102	2006	7	2308
58102	2006	8	1692
58102	2006	9	679
58102	2006	10	0
58102	2006	11	727
58102	2006	12	266
58102	2007	1	0
58102	2007	2	323
58102	2007	3	632
58102	2007	4	178
58102	2007	5	258
58102	2007	6	909
58102	2007	7	4083
58102	2007	8	1943
58102	2007	9	726
58102	2007	10	324
58102	2007	11	128
58102	2007	12	211
58102	2008	1	433
58102	2008	2	52
58102	2008	3	57
58102	2008	4	899
58102	2008	5	717
58102	2008	6	519
58102	2008	7	3232
58102	2008	8	1326
58102	2008	9	196
58102	2008	10	193
58102	2008	11	33
58102	2008	12	4
58102	2009	1	6
58102	2009	2	220
58102	2009	3	383
58102	2009	4	374
58102	2009	5	1431
58102	2009	6	1630
58102	2009	7	724
58102	2009	8	1299
58102	2009	9	1229
58102	2009	10	158
58102	2009	11	567
58102	2009	12	187
58102	2010	1	0
58102	2010	2	336
58102	2010	3	287
58102	2010	4	759
58102	2010	5	592
58102	2010	6	394
58102	2010	7	1230
58102	2010	8	1676
58102	2010	9	1641
58102	2010	10	12
58102	2010	11	5
58102	2010	12	19
58102	2011	1	0
58102	2011	2	395
58102	2011	3	111
58102	2011	4	97
58102	2011	5	623
58102	2011	6	406
58102	2011	7	520
58102	2011	8	1496
58102	2011	9	494
58102	2011	10	390
58102	2011	11	1111
58102	2011	12	198
58102	2012	1	89
58102	2012	2	42
58102	2012	3	589
58102	2012	4	295
58102	2012	5	278
58102	2012	6	270
58102	2012	7	3346
58102	2012	8	930
58102	2012	9	591
58102	2012	10	102
58102	2012	11	290
58102	2012	12	342
58102	2013	1	79
58102	2013	2	139
58102	2013	3	151
58102	2013	4	375
58102	2013	5	1693
58102	2013	6	346
58102	2013	7	1689
58102	2013	8	1619
58102	2013	9	687
58102	2013	10	161
58102	2013	11	319
58102	2013	12	0
58102	2014	1	0
58102	2014	2	510
58102	2014	3	46
58102	2014	4	732
58102	2014	5	554
58102	2014	6	508
58102	2014	7	215
58102	2014	8	2315
58102	2014	9	2062
58102	2014	10	1003
58102	2014	11	569
58102	2014	12	6
58102	2015	1	48
58102	2015	2	152
58102	2015	3	470
58102	2015	4	713
58102	2015	5	1082
58102	2015	6	1988
58102	2015	7	977
58102	2015	8	923
58102	2015	9	424
58102	2015	10	188
58102	2015	11	752
58102	2015	12	36
58118	2009	1	38
58118	2009	2	321
58118	2009	3	374
58118	2009	4	305
58118	2009	5	552
58118	2009	6	1215
58118	2009	7	3201
58118	2009	8	1943
58118	2009	9	709
58118	2009	10	128
58118	2009	11	681
58118	2009	12	334
58118	2010	1	19
58118	2010	2	708
58118	2010	3	369
58118	2010	4	869
58118	2010	5	437
58118	2010	6	1036
58118	2010	7	1584
58118	2010	8	1163
58118	2010	9	1354
58118	2010	10	81
58118	2010	11	43
58118	2010	12	40
58118	2011	1	4
58118	2011	2	566
58118	2011	3	171
58118	2011	4	102
58118	2011	5	546
58118	2011	6	1011
58118	2011	7	3286
58118	2011	8	2153
58118	2011	9	340
58118	2011	10	554
58118	2011	11	534
58118	2011	12	162
58118	2012	1	91
58118	2012	2	63
58118	2012	3	760
58118	2012	4	393
58118	2012	5	482
58118	2012	6	1206
58118	2012	7	1642
58118	2012	8	1281
58118	2012	9	854
58118	2012	10	89
58118	2012	11	308
58118	2012	12	494
58118	2013	1	134
58118	2013	2	249
58118	2013	3	379
58118	2013	4	147
58118	2013	5	1217
58118	2013	6	276
58118	2013	7	1769
58118	2013	8	822
58118	2013	9	1989
58118	2013	10	107
58118	2013	11	306
58118	2013	12	0
58118	2014	1	36
58118	2014	2	591
58118	2014	3	307
58118	2014	4	759
58118	2014	5	597
58118	2014	6	1044
58118	2014	7	1088
58118	2014	8	2308
58118	2014	9	3312
58118	2014	10	637
58118	2014	11	459
58118	2014	12	10
58118	2015	1	54
58118	2015	2	261
58118	2015	3	536
58118	2015	4	494
58118	2015	5	848
58118	2015	6	2625
58118	2015	7	1147
58118	2015	8	873
58118	2015	9	449
58118	2015	10	252
58118	2015	11	837
58118	2015	12	99
58122	1960	1	103
58122	1960	2	25
58122	1960	3	849
58122	1960	4	216
58122	1960	5	498
58122	1960	6	1533
58122	1960	7	2333
58122	1960	8	1213
58122	1960	9	957
58122	1960	10	234
58122	1960	11	584
58122	1960	12	59
58122	1961	1	82
58122	1961	2	31
58122	1961	3	433
58122	1961	4	324
58122	1961	5	728
58122	1961	6	960
58122	1961	7	901
58122	1961	8	2264
58122	1961	9	1275
58122	1961	10	138
58122	1961	11	475
58122	1961	12	199
58122	1962	1	8
58122	1962	2	98
58122	1962	3	20
58122	1962	4	328
58122	1962	5	140
58122	1962	6	1262
58122	1962	7	2771
58122	1962	8	2877
58122	1962	9	1137
58122	1962	10	548
58122	1962	11	676
58122	1962	12	178
58122	1963	1	0
58122	1963	2	21
58122	1963	3	702
58122	1963	4	1003
58122	1963	5	2442
58122	1963	6	250
58122	1963	7	3364
58122	1963	8	2098
58122	1963	9	1881
58122	1963	10	15
58122	1963	11	133
58122	1963	12	54
58122	1964	1	409
58122	1964	2	622
58122	1964	3	229
58122	1964	4	1190
58122	1964	5	712
58122	1964	6	313
58122	1964	7	2233
58122	1964	8	1050
58122	1964	9	1691
58122	1964	10	733
58122	1964	11	54
58122	1964	12	41
58122	1965	1	298
58122	1965	2	180
58122	1965	3	84
58122	1965	4	625
58122	1965	5	92
58122	1965	6	432
58122	1965	7	7048
58122	1965	8	2851
58122	1965	9	87
58122	1965	10	430
58122	1965	11	219
58122	1965	12	59
58122	1966	1	107
58122	1966	2	135
58122	1966	3	1600
58122	1966	4	477
58122	1966	5	183
58122	1966	6	493
58122	1966	7	1775
58122	1966	8	185
58122	1966	9	267
58122	1966	10	73
58122	1966	11	184
58122	1966	12	147
58122	1967	1	103
58122	1967	2	261
58122	1967	3	516
58122	1967	4	572
58122	1967	5	173
58122	1967	6	626
58122	1967	7	1601
58122	1967	8	1251
58122	1967	9	1197
58122	1967	10	224
58122	1967	11	703
58122	1967	12	0
58122	1968	1	99
58122	1968	2	0
58122	1968	3	200
58122	1968	4	235
58122	1968	5	372
58122	1968	6	147
58122	1968	7	2115
58122	1968	8	949
58122	1968	9	602
58122	1968	10	423
58122	1968	11	29
58122	1968	12	431
58122	1969	1	583
58122	1969	2	440
58122	1969	3	129
58122	1969	4	888
58122	1969	5	887
58122	1969	6	726
58122	1969	7	3751
58122	1969	8	412
58122	1969	9	2028
58122	1969	10	4
58122	1969	11	157
58122	1969	12	71
58122	1970	1	8
58122	1970	2	408
58122	1970	3	141
58122	1970	4	512
58122	1970	5	392
58122	1970	6	1126
58122	1970	7	1781
58122	1970	8	769
58122	1970	9	735
58122	1970	10	463
58122	1970	11	13
58122	1970	12	121
58122	1971	1	195
58122	1971	2	351
58122	1971	3	580
58122	1971	4	378
58122	1971	5	309
58122	1971	6	2783
58122	1971	7	1394
58122	1971	8	2344
58122	1971	9	459
58122	1971	10	124
58122	1971	11	226
58122	1971	12	134
58122	1972	1	232
58122	1972	2	215
58122	1972	3	783
58122	1972	4	123
58122	1972	5	490
58122	1972	6	1833
58122	1972	7	2743
58122	1972	8	582
58122	1972	9	576
58122	1972	10	700
58122	1972	11	497
58122	1972	12	65
58122	1973	1	295
58122	1973	2	304
58122	1973	3	369
58122	1973	4	1265
58122	1973	5	415
58122	1973	6	671
58122	1973	7	1547
58122	1973	8	315
58122	1973	9	515
58122	1973	10	236
58122	1973	11	7
58122	1973	12	0
58122	1974	1	56
58122	1974	2	328
58122	1974	3	441
58122	1974	4	1876
58122	1974	5	1327
58122	1974	6	413
58122	1974	7	2937
58122	1974	8	2157
58122	1974	9	242
58122	1974	10	657
58122	1974	11	111
58122	1974	12	411
58122	1975	1	11
58122	1975	2	352
58122	1975	3	250
58122	1975	4	1298
58122	1975	5	110
58122	1975	6	773
58122	1975	7	2687
58122	1975	8	1129
58122	1975	9	1530
58122	1975	10	696
58122	1975	11	107
58122	1975	12	207
58122	1976	1	0
58122	1976	2	782
58122	1976	3	80
58122	1976	4	665
58122	1976	5	277
58122	1976	6	670
58122	1976	7	2453
58122	1976	8	1549
58122	1976	9	600
58122	1976	10	58
58122	1976	11	197
58122	1976	12	74
58122	1977	1	11
58122	1977	2	1
58122	1977	3	438
58122	1977	4	1469
58122	1977	5	449
58122	1977	6	187
58122	1977	7	3122
58122	1977	8	520
58122	1977	9	1102
58122	1977	10	531
58122	1977	11	313
58122	1977	12	263
58122	1978	1	12
58122	1978	2	274
58122	1978	3	248
58122	1978	4	60
58122	1978	5	36
58122	1978	6	1085
58122	1978	7	2439
58122	1978	8	971
58122	1978	9	532
58122	1978	10	411
58122	1978	11	262
58122	1978	12	75
58122	1979	1	421
58122	1979	2	535
58122	1979	3	568
58122	1979	4	636
58122	1979	5	371
58122	1979	6	1563
58122	1979	7	2717
58122	1979	8	1053
58122	1979	9	2811
58122	1979	10	9
58122	1979	11	32
58122	1979	12	347
58122	1980	1	183
58122	1980	2	15
58122	1980	3	727
58122	1980	4	693
58122	1980	5	1293
58122	1980	6	1736
58122	1980	7	989
58122	1980	8	1291
58122	1980	9	196
58122	1980	10	872
58122	1980	11	29
58122	1980	12	6
58122	1981	1	206
58122	1981	2	469
58122	1981	3	75
58122	1981	4	216
58122	1981	5	201
58122	1981	6	1393
58122	1981	7	798
58122	1981	8	933
58122	1981	9	792
58122	1981	10	715
58122	1981	11	402
58122	1981	12	111
58122	1982	1	119
58122	1982	2	216
58122	1982	3	173
58122	1982	4	401
58122	1982	5	912
58122	1982	6	620
58122	1982	7	2367
58122	1982	8	2028
58122	1982	9	588
58122	1982	10	270
58122	1982	11	479
58122	1982	12	7
58122	1983	1	179
58122	1983	2	109
58122	1983	3	470
58122	1983	4	139
58122	1983	5	484
58122	1983	6	765
58122	1983	7	3261
58122	1983	8	429
58122	1983	9	978
58122	1983	10	1756
58122	1983	11	16
58122	1983	12	8
58122	1984	1	89
58122	1984	2	36
58122	1984	3	122
58122	1984	4	239
58122	1984	5	476
58122	1984	6	1124
58122	1984	7	2723
58122	1984	8	575
58122	1984	9	2127
58122	1984	10	796
58122	1984	11	494
58122	1984	12	284
58122	1985	1	163
58122	1985	2	180
58122	1985	3	463
58122	1985	4	576
58122	1985	5	835
58122	1985	6	239
58122	1985	7	1360
58122	1985	8	2422
58122	1985	9	1064
58122	1985	10	1273
58122	1985	11	127
58122	1985	12	194
58122	1986	1	100
58122	1986	2	64
58122	1986	3	247
58122	1986	4	206
58122	1986	5	227
58122	1986	6	788
58122	1986	7	2302
58122	1986	8	336
58122	1986	9	1540
58122	1986	10	431
58122	1986	11	95
58122	1986	12	235
58122	1987	1	474
58122	1987	2	508
58122	1987	3	868
58122	1987	4	307
58122	1987	5	548
58122	1987	6	927
58122	1987	7	1459
58122	1987	8	704
58122	1987	9	150
58122	1987	10	1209
58122	1987	11	503
58122	1987	12	0
58122	1988	1	33
58122	1988	2	122
58122	1988	3	697
58122	1988	4	61
58122	1988	5	2367
58122	1988	6	223
58122	1988	7	1918
58122	1988	8	498
58122	1988	9	581
58122	1988	10	519
58122	1988	11	0
58122	1988	12	51
58122	1989	1	639
58122	1989	2	612
58122	1989	3	315
58122	1989	4	377
58122	1989	5	226
58122	1989	6	1704
58122	1989	7	2431
58122	1989	8	1596
58122	1989	9	105
58122	1989	10	170
58122	1989	11	586
58122	1989	12	94
58122	1990	1	320
58122	1990	2	519
58122	1990	3	363
58122	1990	4	277
58122	1990	5	931
58122	1990	6	1126
58122	1990	7	2105
58122	1990	8	1141
58122	1990	9	817
58122	1990	10	4
58122	1990	11	536
58122	1990	12	111
58122	1991	1	248
58122	1991	2	394
58122	1991	3	1342
58122	1991	4	159
58122	1991	5	1711
58122	1991	6	1077
58122	1991	7	1339
58122	1991	8	1218
58122	1991	9	1533
58122	1991	10	4
58122	1991	11	85
58122	1991	12	397
58122	1992	1	136
58122	1992	2	96
58122	1992	3	929
58122	1992	4	277
58122	1992	5	859
58122	1992	6	395
58122	1992	7	1039
58122	1992	8	1579
58122	1992	9	1380
58122	1992	10	740
58122	1992	11	84
58122	1992	12	155
58122	1993	1	529
58122	1993	2	521
58122	1993	3	141
58122	1993	4	159
58122	1993	5	820
58122	1993	6	968
58122	1993	7	1434
58122	1993	8	2038
58122	1993	9	418
58122	1993	10	259
58122	1993	11	630
58122	1993	12	104
58122	1994	1	38
58122	1994	2	247
58122	1994	3	263
58122	1994	4	593
58122	1994	5	51
58122	1994	6	662
58122	1994	7	1491
58122	1994	8	1094
58122	1994	9	166
58122	1994	10	706
58122	1994	11	362
58122	1994	12	441
58122	1995	1	32
58122	1995	2	92
58122	1995	3	235
58122	1995	4	660
58122	1995	5	614
58122	1995	6	630
58122	1995	7	2801
58122	1995	8	1251
58122	1995	9	290
58122	1995	10	365
58122	1995	11	2
58122	1995	12	2
58122	1996	1	86
58122	1996	2	139
58122	1996	3	417
58122	1996	4	875
58122	1996	5	85
58122	1996	6	4087
58122	1996	7	4924
58122	1996	8	965
58122	1996	9	1012
58122	1996	10	817
58122	1996	11	1184
58122	1996	12	11
58122	1997	1	55
58122	1997	2	138
58122	1997	3	749
58122	1997	4	694
58122	1997	5	464
58122	1997	6	418
58122	1997	7	4108
58122	1997	8	800
58122	1997	9	386
58122	1997	10	104
58122	1997	11	669
58122	1997	12	152
58122	1998	1	480
58122	1998	2	325
58122	1998	3	914
58122	1998	4	1132
58122	1998	5	1323
58122	1998	6	1066
58122	1998	7	1885
58122	1998	8	2159
58122	1998	9	56
58122	1998	10	128
58122	1998	11	3
58122	1998	12	130
58122	1999	1	78
58122	1999	2	91
58122	1999	3	433
58122	1999	4	568
58122	1999	5	648
58122	1999	6	547
58122	1999	7	935
58122	1999	8	388
58122	1999	9	561
58122	1999	10	1396
58122	1999	11	81
58122	1999	12	0
58122	2000	1	369
58122	2000	2	140
58122	2000	3	5
58122	2000	4	22
58122	2000	5	423
58122	2000	6	4150
58122	2000	7	1747
58122	2000	8	650
58122	2000	9	1418
58122	2000	10	960
58122	2000	11	629
58122	2000	12	134
58122	2001	1	731
58122	2001	2	522
58122	2001	3	72
58122	2001	4	213
58122	2001	5	76
58122	2001	6	895
58122	2001	7	2283
58122	2001	8	493
58122	2001	9	109
58122	2001	10	263
58122	2001	11	47
58122	2001	12	626
58122	2002	1	75
58122	2002	2	144
58122	2002	3	306
58122	2002	4	477
58122	2002	5	1370
58122	2002	6	1113
58122	2002	7	2031
58122	2002	8	1302
58122	2002	9	290
58122	2002	10	166
58122	2002	11	61
58122	2002	12	351
58122	2003	1	99
58122	2003	2	356
58122	2003	3	818
58122	2003	4	1035
58122	2003	5	171
58122	2003	6	2154
58122	2003	7	4289
58122	2003	8	2472
58122	2003	9	398
58122	2003	10	950
58122	2003	11	602
58122	2003	12	96
58122	2004	1	107
58122	2004	2	154
58122	2004	3	229
58122	2004	4	297
58122	2004	5	655
58122	2004	6	685
58122	2004	7	1884
58122	2004	8	332
58122	2004	9	810
58122	2004	10	105
58122	2004	11	302
58122	2004	12	140
58122	2005	1	89
58122	2005	2	363
58122	2005	3	269
58122	2005	4	245
58122	2005	5	419
58122	2005	6	823
58122	2005	7	4994
58122	2005	8	2177
58122	2005	9	1411
58122	2005	10	32766
58122	2005	11	265
58122	2005	12	76
58122	2006	1	339
58122	2006	2	209
58122	2006	3	0
58122	2006	4	393
58122	2006	5	569
58122	2006	6	2591
58122	2006	7	2547
58122	2006	8	200
58122	2006	9	861
58122	2006	10	13
58122	2006	11	1049
58122	2006	12	256
58122	2007	1	8
58122	2007	2	400
58122	2007	3	693
58122	2007	4	447
58122	2007	5	700
58122	2007	6	678
58122	2007	7	5831
[truncated: 468,119+ more rows]
