# Supplementary material for: Multidimensional evaluation of the TRMM 3B43V7 satellite-based precipitation product in mainland China from 1998–2016
Source: PeerJ. 2020 Feb 20;8:e8615. doi: 10.7717/peerj.8615 (PMC7036276; doi:10.7717/peerj.8615)
Supplement: Supplemental Information 2 [file peerj-08-8615-s002.zip]

Archive with 232 entries (230 files):
- TRMM_3B43 data/
- TRMM_3B43 data/TRMM 3B43 data-Year-Month/
- TRMM_3B43 data/TRMM 3B43 data-Year-Month/1998-01.txt
- TRMM_3B43 data/TRMM 3B43 data-Year-Month/1998-02.txt
- TRMM_3B43 data/TRMM 3B43 data-Year-Month/1998-03.txt
- TRMM_3B43 data/TRMM 3B43 data-Year-Month/1998-04.txt
- TRMM_3B43 data/TRMM 3B43 data-Year-Month/1998-05.txt
- TRMM_3B43 data/TRMM 3B43 data-Year-Month/1998-06.txt
- TRMM_3B43 data/TRMM 3B43 data-Year-Month/1998-07.txt
- TRMM_3B43 data/TRMM 3B43 data-Year-Month/1998-08.txt
- TRMM_3B43 data/TRMM 3B43 data-Year-Month/1998-09.txt
- TRMM_3B43 data/TRMM 3B43 data-Year-Month/1998-10.txt
- TRMM_3B43 data/TRMM 3B43 data-Year-Month/1998-11.txt
- TRMM_3B43 data/TRMM 3B43 data-Year-Month/1998-12.txt
- TRMM_3B43 data/TRMM 3B43 data-Year-Month/1999-01.txt
- TRMM_3B43 data/TRMM 3B43 data-Year-Month/1999-02.txt
- TRMM_3B43 data/TRMM 3B43 data-Year-Month/1999-03.txt
- TRMM_3B43 data/TRMM 3B43 data-Year-Month/1999-04.txt
- TRMM_3B43 data/TRMM 3B43 data-Year-Month/1999-05.txt
- TRMM_3B43 data/TRMM 3B43 data-Year-Month/1999-06.txt
- TRMM_3B43 data/TRMM 3B43 data-Year-Month/1999-07.txt
- TRMM_3B43 data/TRMM 3B43 data-Year-Month/1999-08.txt
- TRMM_3B43 data/TRMM 3B43 data-Year-Month/1999-09.txt
- TRMM_3B43 data/TRMM 3B43 data-Year-Month/1999-10.txt
- TRMM_3B43 data/TRMM 3B43 data-Year-Month/1999-11.txt
- TRMM_3B43 data/TRMM 3B43 data-Year-Month/1999-12.txt
- TRMM_3B43 data/TRMM 3B43 data-Year-Month/2000-01.txt
- TRMM_3B43 data/TRMM 3B43 data-Year-Month/2000-02.txt
- TRMM_3B43 data/TRMM 3B43 data-Year-Month/2000-03.txt
- TRMM_3B43 data/TRMM 3B43 data-Year-Month/2000-04.txt
- TRMM_3B43 data/TRMM 3B43 data-Year-Month/2000-05.txt
- TRMM_3B43 data/TRMM 3B43 data-Year-Month/2000-06.txt
- TRMM_3B43 data/TRMM 3B43 data-Year-Month/2000-07.txt
- TRMM_3B43 data/TRMM 3B43 data-Year-Month/2000-08.txt
- TRMM_3B43 data/TRMM 3B43 data-Year-Month/2000-09.txt
- TRMM_3B43 data/TRMM 3B43 data-Year-Month/2000-10.txt
- TRMM_3B43 data/TRMM 3B43 data-Year-Month/2000-11.txt
- TRMM_3B43 data/TRMM 3B43 data-Year-Month/2000-12.txt
- TRMM_3B43 data/TRMM 3B43 data-Year-Month/2001-01.txt
- TRMM_3B43 data/TRMM 3B43 data-Year-Month/2001-02.txt
- TRMM_3B43 data/TRMM 3B43 data-Year-Month/2001-03.txt
- TRMM_3B43 data/TRMM 3B43 data-Year-Month/2001-04.txt
- TRMM_3B43 data/TRMM 3B43 data-Year-Month/2001-05.txt
- TRMM_3B43 data/TRMM 3B43 data-Year-Month/2001-06.txt
- TRMM_3B43 data/TRMM 3B43 data-Year-Month/2001-07.txt
- TRMM_3B43 data/TRMM 3B43 data-Year-Month/2001-08.txt
- TRMM_3B43 data/TRMM 3B43 data-Year-Month/2001-09.txt
- TRMM_3B43 data/TRMM 3B43 data-Year-Month/2001-10.txt
- TRMM_3B43 data/TRMM 3B43 data-Year-Month/2001-11.txt
- TRMM_3B43 data/TRMM 3B43 data-Year-Month/2001-12.txt
- TRMM_3B43 data/TRMM 3B43 data-Year-Month/2002-01.txt
- TRMM_3B43 data/TRMM 3B43 data-Year-Month/2002-02.txt
- TRMM_3B43 data/TRMM 3B43 data-Year-Month/2002-03.txt
- TRMM_3B43 data/TRMM 3B43 data-Year-Month/2002-04.txt
- TRMM_3B43 data/TRMM 3B43 data-Year-Month/2002-05.txt
- TRMM_3B43 data/TRMM 3B43 data-Year-Month/2002-06.txt
- TRMM_3B43 data/TRMM 3B43 data-Year-Month/2002-07.txt
- TRMM_3B43 data/TRMM 3B43 data-Year-Month/2002-08.txt
- TRMM_3B43 data/TRMM 3B43 data-Year-Month/2002-09.txt
- TRMM_3B43 data/TRMM 3B43 data-Year-Month/2002-10.txt
- TRMM_3B43 data/TRMM 3B43 data-Year-Month/2002-11.txt
- TRMM_3B43 data/TRMM 3B43 data-Year-Month/2002-12.txt
- TRMM_3B43 data/TRMM 3B43 data-Year-Month/2003-01.txt
- TRMM_3B43 data/TRMM 3B43 data-Year-Month/2003-02.txt
- TRMM_3B43 data/TRMM 3B43 data-Year-Month/2003-03.txt
- TRMM_3B43 data/TRMM 3B43 data-Year-Month/2003-04.txt
- TRMM_3B43 data/TRMM 3B43 data-Year-Month/2003-05.txt
- TRMM_3B43 data/TRMM 3B43 data-Year-Month/2003-06.txt
- TRMM_3B43 data/TRMM 3B43 data-Year-Month/2003-07.txt
- TRMM_3B43 data/TRMM 3B43 data-Year-Month/2003-08.txt
- TRMM_3B43 data/TRMM 3B43 data-Year-Month/2003-09.txt
- TRMM_3B43 data/TRMM 3B43 data-Year-Month/2003-10.txt
- TRMM_3B43 data/TRMM 3B43 data-Year-Month/2003-11.txt
- TRMM_3B43 data/TRMM 3B43 data-Year-Month/2003-12.txt
- TRMM_3B43 data/TRMM 3B43 data-Year-Month/2004-01.txt
- TRMM_3B43 data/TRMM 3B43 data-Year-Month/2004-02.txt
- TRMM_3B43 data/TRMM 3B43 data-Year-Month/2004-03.txt
- TRMM_3B43 data/TRMM 3B43 data-Year-Month/2004-04.txt
- TRMM_3B43 data/TRMM 3B43 data-Year-Month/2004-05.txt
- TRMM_3B43 data/TRMM 3B43 data-Year-Month/2004-06.txt
- TRMM_3B43 data/TRMM 3B43 data-Year-Month/2004-07.txt
- TRMM_3B43 data/TRMM 3B43 data-Year-Month/2004-08.txt
- TRMM_3B43 data/TRMM 3B43 data-Year-Month/2004-09.txt
- TRMM_3B43 data/TRMM 3B43 data-Year-Month/2004-10.txt
- TRMM_3B43 data/TRMM 3B43 data-Year-Month/2004-11.txt
- TRMM_3B43 data/TRMM 3B43 data-Year-Month/2004-12.txt
- TRMM_3B43 data/TRMM 3B43 data-Year-Month/2005-01.txt
- TRMM_3B43 data/TRMM 3B43 data-Year-Month/2005-02.txt
- TRMM_3B43 data/TRMM 3B43 data-Year-Month/2005-03.txt
- TRMM_3B43 data/TRMM 3B43 data-Year-Month/2005-04.txt
- TRMM_3B43 data/TRMM 3B43 data-Year-Month/2005-05.txt
- TRMM_3B43 data/TRMM 3B43 data-Year-Month/2005-06.txt
- TRMM_3B43 data/TRMM 3B43 data-Year-Month/2005-07.txt
- TRMM_3B43 data/TRMM 3B43 data-Year-Month/2005-08.txt
- TRMM_3B43 data/TRMM 3B43 data-Year-Month/2005-09.txt
- TRMM_3B43 data/TRMM 3B43 data-Year-Month/2005-10.txt
- TRMM_3B43 data/TRMM 3B43 data-Year-Month/2005-11.txt
- TRMM_3B43 data/TRMM 3B43 data-Year-Month/2005-12.txt
- TRMM_3B43 data/TRMM 3B43 data-Year-Month/2006-01.txt
- TRMM_3B43 data/TRMM 3B43 data-Year-Month/2006-02.txt
- TRMM_3B43 data/TRMM 3B43 data-Year-Month/2006-03.txt
- TRMM_3B43 data/TRMM 3B43 data-Year-Month/2006-04.txt
- TRMM_3B43 data/TRMM 3B43 data-Year-Month/2006-05.txt
- TRMM_3B43 data/TRMM 3B43 data-Year-Month/2006-06.txt
- TRMM_3B43 data/TRMM 3B43 data-Year-Month/2006-07.txt
- TRMM_3B43 data/TRMM 3B43 data-Year-Month/2006-08.txt
- TRMM_3B43 data/TRMM 3B43 data-Year-Month/2006-09.txt
- TRMM_3B43 data/TRMM 3B43 data-Year-Month/2006-10.txt
- TRMM_3B43 data/TRMM 3B43 data-Year-Month/2006-11.txt
- TRMM_3B43 data/TRMM 3B43 data-Year-Month/2006-12.txt
- TRMM_3B43 data/TRMM 3B43 data-Year-Month/2007-01.txt
- TRMM_3B43 data/TRMM 3B43 data-Year-Month/2007-02.txt
- TRMM_3B43 data/TRMM 3B43 data-Year-Month/2007-03.txt
- TRMM_3B43 data/TRMM 3B43 data-Year-Month/2007-04.txt
- TRMM_3B43 data/TRMM 3B43 data-Year-Month/2007-05.txt
- TRMM_3B43 data/TRMM 3B43 data-Year-Month/2007-06.txt
- TRMM_3B43 data/TRMM 3B43 data-Year-Month/2007-07.txt
- TRMM_3B43 data/TRMM 3B43 data-Year-Month/2007-08.txt
- TRMM_3B43 data/TRMM 3B43 data-Year-Month/2007-09.txt
- TRMM_3B43 data/TRMM 3B43 data-Year-Month/2007-10.txt
- TRMM_3B43 data/TRMM 3B43 data-Year-Month/2007-11.txt
- TRMM_3B43 data/TRMM 3B43 data-Year-Month/2007-12.txt
- TRMM_3B43 data/TRMM 3B43 data-Year-Month/2008-01.txt
- TRMM_3B43 data/TRMM 3B43 data-Year-Month/2008-02.txt
- TRMM_3B43 data/TRMM 3B43 data-Year-Month/2008-03.txt
- TRMM_3B43 data/TRMM 3B43 data-Year-Month/2008-04.txt
- TRMM_3B43 data/TRMM 3B43 data-Year-Month/2008-05.txt
- TRMM_3B43 data/TRMM 3B43 data-Year-Month/2008-06.txt
- TRMM_3B43 data/TRMM 3B43 data-Year-Month/2008-07.txt
- TRMM_3B43 data/TRMM 3B43 data-Year-Month/2008-08.txt
- TRMM_3B43 data/TRMM 3B43 data-Year-Month/2008-09.txt
- TRMM_3B43 data/TRMM 3B43 data-Year-Month/2008-10.txt
- TRMM_3B43 data/TRMM 3B43 data-Year-Month/2008-11.txt
- TRMM_3B43 data/TRMM 3B43 data-Year-Month/2008-12.txt
- TRMM_3B43 data/TRMM 3B43 data-Year-Month/2009-01.txt
- TRMM_3B43 data/TRMM 3B43 data-Year-Month/2009-02.txt
- TRMM_3B43 data/TRMM 3B43 data-Year-Month/2009-03.txt
- TRMM_3B43 data/TRMM 3B43 data-Year-Month/2009-04.txt
- TRMM_3B43 data/TRMM 3B43 data-Year-Month/2009-05.txt
- TRMM_3B43 data/TRMM 3B43 data-Year-Month/2009-06.txt
- TRMM_3B43 data/TRMM 3B43 data-Year-Month/2009-07.txt
- TRMM_3B43 data/TRMM 3B43 data-Year-Month/2009-08.txt
- TRMM_3B43 data/TRMM 3B43 data-Year-Month/2009-09.txt
- TRMM_3B43 data/TRMM 3B43 data-Year-Month/2009-10.txt
- TRMM_3B43 data/TRMM 3B43 data-Year-Month/2009-11.txt
- TRMM_3B43 data/TRMM 3B43 data-Year-Month/2009-12.txt
- TRMM_3B43 data/TRMM 3B43 data-Year-Month/2010-01.txt
- TRMM_3B43 data/TRMM 3B43 data-Year-Month/2010-02.txt
- TRMM_3B43 data/TRMM 3B43 data-Year-Month/2010-03.txt
- TRMM_3B43 data/TRMM 3B43 data-Year-Month/2010-04.txt
- TRMM_3B43 data/TRMM 3B43 data-Year-Month/2010-05.txt
- TRMM_3B43 data/TRMM 3B43 data-Year-Month/2010-06.txt
- TRMM_3B43 data/TRMM 3B43 data-Year-Month/2010-07.txt
- TRMM_3B43 data/TRMM 3B43 data-Year-Month/2010-08.txt
- TRMM_3B43 data/TRMM 3B43 data-Year-Month/2010-09.txt
- TRMM_3B43 data/TRMM 3B43 data-Year-Month/2010-10.txt
- TRMM_3B43 data/TRMM 3B43 data-Year-Month/2010-11.txt
- TRMM_3B43 data/TRMM 3B43 data-Year-Month/2010-12.txt
- TRMM_3B43 data/TRMM 3B43 data-Year-Month/2011-01.txt
- TRMM_3B43 data/TRMM 3B43 data-Year-Month/2011-02.txt
- TRMM_3B43 data/TRMM 3B43 data-Year-Month/2011-03.txt
- TRMM_3B43 data/TRMM 3B43 data-Year-Month/2011-04.txt
- TRMM_3B43 data/TRMM 3B43 data-Year-Month/2011-05.txt
- TRMM_3B43 data/TRMM 3B43 data-Year-Month/2011-06.txt
- TRMM_3B43 data/TRMM 3B43 data-Year-Month/2011-07.txt
- TRMM_3B43 data/TRMM 3B43 data-Year-Month/2011-08.txt
- TRMM_3B43 data/TRMM 3B43 data-Year-Month/2011-09.txt
- TRMM_3B43 data/TRMM 3B43 data-Year-Month/2011-10.txt
- TRMM_3B43 data/TRMM 3B43 data-Year-Month/2011-11.txt
- TRMM_3B43 data/TRMM 3B43 data-Year-Month/2011-12.txt
- TRMM_3B43 data/TRMM 3B43 data-Year-Month/2012-01.txt
- TRMM_3B43 data/TRMM 3B43 data-Year-Month/2012-02.txt
- TRMM_3B43 data/TRMM 3B43 data-Year-Month/2012-03.txt
- TRMM_3B43 data/TRMM 3B43 data-Year-Month/2012-04.txt
- TRMM_3B43 data/TRMM 3B43 data-Year-Month/2012-05.txt
- TRMM_3B43 data/TRMM 3B43 data-Year-Month/2012-06.txt
- TRMM_3B43 data/TRMM 3B43 data-Year-Month/2012-07.txt
- TRMM_3B43 data/TRMM 3B43 data-Year-Month/2012-08.txt
- TRMM_3B43 data/TRMM 3B43 data-Year-Month/2012-09.txt
- TRMM_3B43 data/TRMM 3B43 data-Year-Month/2012-10.txt
- TRMM_3B43 data/TRMM 3B43 data-Year-Month/2012-11.txt
- TRMM_3B43 data/TRMM 3B43 data-Year-Month/2012-12.txt
- TRMM_3B43 data/TRMM 3B43 data-Year-Month/2013-01.txt
- TRMM_3B43 data/TRMM 3B43 data-Year-Month/2013-02.txt
- TRMM_3B43 data/TRMM 3B43 data-Year-Month/2013-03.txt
- TRMM_3B43 data/TRMM 3B43 data-Year-Month/2013-04.txt
- TRMM_3B43 data/TRMM 3B43 data-Year-Month/2013-05.txt
- TRMM_3B43 data/TRMM 3B43 data-Year-Month/2013-06.txt
- TRMM_3B43 data/TRMM 3B43 data-Year-Month/2013-07.txt
- TRMM_3B43 data/TRMM 3B43 data-Year-Month/2013-08.txt
- TRMM_3B43 data/TRMM 3B43 data-Year-Month/2013-09.txt
- TRMM_3B43 data/TRMM 3B43 data-Year-Month/2013-10.txt
- TRMM_3B43 data/TRMM 3B43 data-Year-Month/2013-11.txt
- TRMM_3B43 data/TRMM 3B43 data-Year-Month/2013-12.txt
- TRMM_3B43 data/TRMM 3B43 data-Year-Month/2014-01.txt
- TRMM_3B43 data/TRMM 3B43 data-Year-Month/2014-02.txt
- TRMM_3B43 data/TRMM 3B43 data-Year-Month/2014-03.txt
- TRMM_3B43 data/TRMM 3B43 data-Year-Month/2014-04.txt
- TRMM_3B43 data/TRMM 3B43 data-Year-Month/2014-05.txt
- TRMM_3B43 data/TRMM 3B43 data-Year-Month/2014-06.txt
- TRMM_3B43 data/TRMM 3B43 data-Year-Month/2014-07.txt
- TRMM_3B43 data/TRMM 3B43 data-Year-Month/2014-08.txt
- TRMM_3B43 data/TRMM 3B43 data-Year-Month/2014-09.txt
- TRMM_3B43 data/TRMM 3B43 data-Year-Month/2014-10.txt
- TRMM_3B43 data/TRMM 3B43 data-Year-Month/2014-11.txt
- TRMM_3B43 data/TRMM 3B43 data-Year-Month/2014-12.txt
- TRMM_3B43 data/TRMM 3B43 data-Year-Month/2015-01.txt
- TRMM_3B43 data/TRMM 3B43 data-Year-Month/2015-02.txt
- TRMM_3B43 data/TRMM 3B43 data-Year-Month/2015-03.txt
- TRMM_3B43 data/TRMM 3B43 data-Year-Month/2015-04.txt
- TRMM_3B43 data/TRMM 3B43 data-Year-Month/2015-05.txt
- TRMM_3B43 data/TRMM 3B43 data-Year-Month/2015-06.txt
- TRMM_3B43 data/TRMM 3B43 data-Year-Month/2015-07.txt
- TRMM_3B43 data/TRMM 3B43 data-Year-Month/2015-08.txt
- TRMM_3B43 data/TRMM 3B43 data-Year-Month/2015-09.txt
- TRMM_3B43 data/TRMM 3B43 data-Year-Month/2015-10.txt
- TRMM_3B43 data/TRMM 3B43 data-Year-Month/2015-11.txt
- TRMM_3B43 data/TRMM 3B43 data-Year-Month/2015-12.txt
- TRMM_3B43 data/TRMM 3B43 data-Year-Month/2016-01.txt
- TRMM_3B43 data/TRMM 3B43 data-Year-Month/2016-02.txt
- TRMM_3B43 data/TRMM 3B43 data-Year-Month/2016-03.txt
- TRMM_3B43 data/TRMM 3B43 data-Year-Month/2016-04.txt
- TRMM_3B43 data/TRMM 3B43 data-Year-Month/2016-05.txt
- TRMM_3B43 data/TRMM 3B43 data-Year-Month/2016-06.txt
- TRMM_3B43 data/TRMM 3B43 data-Year-Month/2016-07.txt
- TRMM_3B43 data/TRMM 3B43 data-Year-Month/2016-08.txt
- TRMM_3B43 data/TRMM 3B43 data-Year-Month/2016-09.txt
- TRMM_3B43 data/TRMM 3B43 data-Year-Month/2016-10.txt
- TRMM_3B43 data/TRMM 3B43 data-Year-Month/2016-11.txt
- TRMM_3B43 data/TRMM 3B43 data-Year-Month/2016-12.txt
- TRMM_3B43 data/TRMM 3B43 data-Year-Month/2017-01.txt
- TRMM_3B43 data/TRMM 3B43 data-Year-Month/2017-02.txt
