# Supplementary material for: Multidimensional evaluation of the TRMM 3B43V7 satellite-based precipitation product in mainland China from 1998–2016
Source: PeerJ. 2020 Feb 20;8:e8615. doi: 10.7717/peerj.8615 (PMC7036276; doi:10.7717/peerj.8615)
Supplement: Supplemental Information 2 [file peerj-08-8615-s002.zip › TRMM_3B43 data/TRMM 3B43 data-Year-Month/1998-01.txt]

ncols         249
nrows         175
xllcorner     73.250
yllcorner     6.500
cellsize      0.25000
        0.0000        0.0000        0.0000        0.0000        0.0000        0.0000        0.0000        0.0000        0.0000        0.0000        0.0000        0.0000        0.0000        0.0000        0.0000        0.0000        0.0000        0.0000        0.0000        0.0000        0.0000        0.0000        0.0000        0.0000        0.0000        0.0000        0.0000        0.0000        0.0000        0.0000        0.0000        0.0000        0.0000        0.0000        0.0000        0.0000        0.0000        0.0000        0.0000        0.0000        0.0000        0.0000        0.0000        0.0000        0.0000        0.0000        0.0000        0.0000        0.0000        0.0000        0.0000        0.0000        0.0000        0.0000        0.0000        0.0000        0.0000        0.0000        0.0000        0.0000        0.0000        0.0000        0.0000        0.0000        0.0000        0.0000        0.0000        0.0000        0.0000        0.0000        0.0000        0.0000        0.0000        0.0000        0.0000        0.0000        0.0000        0.0000        0.0000        0.0000        0.0000        0.0000        0.0000        0.0000        0.0000        0.0000        0.0000        0.0000        0.0000        0.0000        0.0000        0.0000        0.0000        0.0000        0.0000        0.0000        0.0000        0.0000        0.0000        0.0000        0.0000        0.0000        0.0000        0.0000        0.0000        0.0000        0.0000        0.0000        0.0000        0.0000        0.0000        0.0000        0.0000        0.0000        0.0000        0.0000        0.0000        0.0000        0.0000        0.0000        0.0000        0.0000        0.0000        0.0000        0.0000        0.0000        0.0000        0.0000        0.0000        0.0000        0.0000        0.0000        0.0000        0.0000        0.0000        0.0000        0.0000        0.0000        0.0000        0.0000        0.0000        0.0000        0.0000        0.0000        0.0000        0.0000        0.0000        0.0000        0.0000        0.0000        0.0000        0.0000        0.0000        0.0000        0.0000        0.0000        0.0000        0.0000        0.0000        0.0000        0.0000        0.0000        0.0000        0.0000        0.0000        0.0000        0.0000        0.0000        0.0000        0.0000        0.0000        0.0000        0.0000        2.7461        2.4143        1.6027        0.0000        0.0000        0.0000        2.2908        2.4870        2.8142        3.4959        5.2890        9.1905       10.9056        6.1999        6.7269        5.3212        5.2171        3.4357        3.8391        3.3780        2.3349        2.3171        3.0176        2.3871        2.1542        2.2994        2.1565        2.7975        3.2885        3.9302        2.9756        3.5238        3.2544        4.6740        6.8821        5.6265        3.8656        4.0654        3.0581        2.7052        2.6862        3.0020        2.6804        2.7031        5.2638        6.5860        0.0000        0.0000        0.0000        0.0000        0.0000        0.0000        0.0000        0.0000        0.0000        0.0000        0.0000        0.0000        0.0000        0.0000        0.0000        0.0000        0.0000        0.0000        0.0000        0.0000        0.0000        0.0000        0.0000        0.0000        0.0000        0.0000        0.0000        0.0000        0.0000        0.0000
        0.0000        0.0000        0.0000        0.0000        0.0000        0.0000        0.0000        0.0000        0.0000        0.0000        0.0000        0.0000        0.0000        0.0000        0.0000        0.0000        0.0000        0.0000        0.0000        0.0000        0.0000        0.0000        0.0000        0.0000        0.0000        0.0000        0.0000        0.0000        0.0000        0.0000        0.0000        0.0000        0.0000        0.0000        0.0000        0.0000        0.0000        0.0000        0.0000        0.0000        0.0000        0.0000        0.0000        0.0000        0.0000        0.0000        0.0000        0.0000        0.0000        0.0000        0.0000        0.0000        0.0000        0.0000        0.0000        0.0000        0.0000        0.0000        0.0000        0.0000        0.0000        0.0000        0.0000        0.0000        0.0000        0.0000        0.0000        0.0000        0.0000        0.0000        0.0000        0.0000        0.0000        0.0000        0.0000        0.0000        0.0000        0.0000        0.0000        0.0000        0.0000        0.0000        0.0000        0.0000        0.0000        0.0000        0.0000        0.0000        0.0000        0.0000        0.0000        0.0000        0.0000        0.0000        0.0000        0.0000        0.0000        0.0000        0.0000        0.0000        0.0000        0.0000        0.0000        0.0000        0.0000        0.0000        0.0000        0.0000        0.0000        0.0000        0.0000        0.0000        0.0000        0.0000        0.0000        0.0000        0.0000        0.0000        0.0000        0.0000        0.0000        0.0000        0.0000        0.0000        0.0000        0.0000        0.0000        0.0000        0.0000        0.0000        0.0000        0.0000        0.0000        0.0000        0.0000        0.0000        0.0000        0.0000        0.0000        0.0000        0.0000        0.0000        0.0000        0.0000        0.0000        0.0000        0.0000        0.0000        0.0000        0.0000        0.0000        0.0000        0.0000        0.0000        0.0000        0.0000        0.0000        0.0000        0.0000        0.0000        0.0000        0.0000        0.0000        0.0000        0.0000        0.0000        0.0000        0.0000        0.0000        0.0000        0.0000        0.0000        2.8119        2.3651        2.5942        1.2982        1.2241        1.2038        1.5342        1.8640        2.2742        2.9534        3.5809        4.4561        7.2666        7.8309        5.6892        8.0004        7.7104        6.7138        4.5195        5.1070        7.4682        3.2040        2.8822        7.2414        3.9467        2.2232        2.1357        2.2223        2.1865        3.9548        4.2266        2.7558        3.1118        3.2757        4.9012        3.9994        4.3206        4.9256        3.4384        2.6543        2.6665        2.2584        2.3161        2.2242        2.2513        2.9856        6.5317        4.9381        5.7977        6.4688        7.4263        6.9863        6.2036        6.0746        0.0000        0.0000        0.0000        0.0000        0.0000        0.0000        0.0000        0.0000        0.0000        0.0000        0.0000        0.0000        0.0000        0.0000        0.0000        0.0000        0.0000        0.0000        0.0000        0.0000        0.0000        0.0000        0.0000
        0.0000        0.0000        0.0000        0.0000        0.0000        0.0000        0.0000        0.0000        0.0000        0.0000        0.0000        0.0000        0.0000        0.0000        0.0000        0.0000        0.0000        0.0000        0.0000        0.0000        0.0000        0.0000        0.0000        0.0000        0.0000        0.0000        0.0000        0.0000        0.0000        0.0000        0.0000        0.0000        0.0000        0.0000        0.0000        0.0000        0.0000        0.0000        0.0000        0.0000        0.0000        0.0000        0.0000        0.0000        0.0000        0.0000        0.0000        0.0000        0.0000        0.0000        0.0000        0.0000        0.0000        0.0000        0.0000        9.2292        0.0000        6.6317        4.9376        0.0000        0.0000        0.0000        0.0000        0.0000        0.0000        0.0000        0.0000        0.0000        0.0000        0.0000        0.0000        0.0000        0.0000        0.0000        0.0000        0.0000        0.0000        0.0000        0.0000        0.0000        0.0000        0.0000        0.0000        0.0000        0.0000        0.0000        0.0000        0.0000        0.0000        0.0000        0.0000        0.0000        0.0000        0.0000        0.0000        0.0000        0.0000        0.0000        0.0000        0.0000        0.0000        0.0000        0.0000        0.0000        0.0000        0.0000        0.0000        0.0000        0.0000        0.0000        0.0000        0.0000        0.0000        0.0000        0.0000        0.0000        0.0000        0.0000        0.0000        0.0000        0.0000        0.0000        0.0000        0.0000        0.0000        0.0000        0.0000        0.0000        0.0000        0.0000        0.0000        0.0000        0.0000        0.0000        0.0000        0.0000        0.0000        0.0000        0.0000        0.0000        0.0000        0.0000        0.0000        0.0000        0.0000        0.0000        0.0000        0.0000        0.0000        0.0000        0.0000        0.0000        0.0000        0.0000        0.0000        0.0000        0.0000        0.0000        0.0000        0.0000        0.0000        0.0000        0.0000        0.0000        0.0000        0.0000        0.0000        0.0000        0.0000        0.0000        0.0000        2.6235        3.6911        3.8784        2.6259        1.1927        1.0108        1.1723        1.5162        1.7320        2.5510        3.5596        4.6391        4.9348        6.5890        7.5296        8.2228        9.2895        7.7104        6.0996        4.6146        8.7238       10.7743        3.7435        2.7509        3.8625        2.4404        2.5958        2.2125        2.0729        2.1409        2.7101        4.1195        2.7806        2.8335        3.5793        5.9736        5.7176       13.6285        8.8002        6.5439        2.8135        2.0847        1.9286        1.9575        1.8942        2.0809        2.2786        2.9582        3.8579        4.6691        4.8153        7.2220        8.0687        7.1041        7.3518        9.8351        0.0000        0.0000        0.0000        0.0000        0.0000        0.0000        0.0000        0.0000        0.0000        0.0000        0.0000        0.0000        0.0000        0.0000        0.0000        0.0000        0.0000        0.0000        0.0000        0.0000        0.0000        0.0000
        0.0000        0.0000        0.0000        0.0000        0.0000        0.0000        0.0000        0.0000        0.0000        0.0000        0.0000        0.0000        0.0000        0.0000        0.0000        0.0000        0.0000        0.0000        0.0000        0.0000        0.0000        0.0000        0.0000        0.0000        0.0000        0.0000        0.0000        0.0000        0.0000        0.0000        0.0000        0.0000        0.0000        0.0000        0.0000        0.0000        0.0000        0.0000        0.0000        0.0000        0.0000        0.0000        0.0000        0.0000        0.0000        0.0000        0.0000        0.0000        0.0000        0.0000        0.0000        0.0000        0.0000       12.8584       11.7019        9.9831        8.9756        7.6815        5.9893        0.5521        0.0000        0.0000        0.0000        0.0000        0.0000        0.0000        0.0000        0.0000        0.0000        0.0000        0.0000        0.0000        0.0000        0.0000        0.0000        0.0000        0.0000        0.0000        0.0000        0.0000        0.0000        0.0000        0.0000        0.0000        0.0000        0.0000        0.0000        0.0000        0.0000        0.0000        0.0000        0.0000        0.0000        0.0000        0.0000        0.0000        0.0000        0.0000        0.0000        0.0000        0.0000        0.0000        0.0000        0.0000        0.0000        0.0000        0.0000        0.0000        0.0000        0.0000        0.0000        0.0000        0.0000        0.0000        0.0000        0.0000        0.0000        0.0000        0.0000        0.0000        0.0000        0.0000        0.0000        0.0000        0.0000        0.0000        0.0000        0.0000        0.0000        0.0000        0.0000        0.0000        0.0000        0.0000        0.0000        0.0000        0.0000        0.0000        0.0000        0.0000        0.0000        0.0000        0.0000        0.0000        0.0000        0.0000        0.0000        0.0000        0.0000        0.0000        0.0000        0.0000        0.0000        0.0000        0.0000        0.0000        0.0000        0.0000        0.0000        0.0000        0.0000        0.0000        0.0000        0.0000        0.0000        0.0000        0.0000        0.0000        0.0000        0.0000        1.9881        2.5020        2.5007        2.9100        2.4607        1.0305        0.9717        1.3031        1.5110        1.9238        2.6708        3.8731        6.1348        5.9749        6.0631        6.1256        6.0173        7.3004        8.8719        5.0252        5.5001        7.3365        3.7995        2.8741        2.3983        2.3002        1.9909        2.1991        2.1586        2.3902        2.6090        3.4130        3.6443        2.4301        2.6411        2.8200        3.5770        3.2535        7.7740        5.7962       10.3185        2.8256        1.8178        1.8108        1.7502        1.7944        1.8360        2.0294        2.4715        3.2793        3.6919        3.9685        4.2888        4.2700        4.3340        4.9445       10.9697       15.1023        5.7916        0.0000        0.0000        0.0000        0.0000        0.0000        0.0000        0.0000        0.0000        0.0000        0.0000        0.0000        0.0000        0.0000        0.0000        0.0000        0.0000        0.0000        0.0000        0.0000        0.0000
        0.0000        0.0000        0.0000        0.0000        0.0000        0.0000        0.0000        0.0000        0.0000        0.0000        0.0000        0.0000        0.0000        0.0000        0.0000        0.0000        0.0000        0.0000        0.0000        0.0000        0.0000        0.0000        0.0000        0.0000        0.0000        0.0000        0.0000        0.0000        0.0000        0.0000        0.0000        0.0000        0.0000        0.0000        0.0000        0.0000        0.0000        0.0000        0.0000        0.0000        0.0000        0.0000        0.0000        0.0000        0.0000        0.0000        0.0000        0.0000        0.0000        0.0000        0.0000        0.0000        0.0000       14.1076       13.0525       12.5965       11.7623       10.3269        8.2365        4.7123        0.0000        0.0000        0.0000        0.0000        0.0000        0.0000        0.0000        0.0000        0.0000        0.0000        0.0000        0.0000        0.0000        0.0000        0.0000        0.0000        0.0000        0.0000        0.0000        0.0000        0.0000        0.0000        0.0000        0.0000        0.0000        0.0000        0.0000        0.0000        0.0000        0.0000        0.0000        0.0000        0.0000        0.0000        0.0000        0.0000        0.0000        0.0000        0.0000        0.0000        0.0000        0.0000        0.0000        0.0000        0.0000        0.0000        0.0000        0.0000        0.0000        0.0000        0.0000        0.0000        0.0000        0.0000        0.0000        0.0000        0.0000        0.0000        0.0000        0.0000        0.0000        0.0000        0.0000        0.0000        0.0000        0.0000        0.0000        0.0000        0.0000        0.0000        0.0000        0.0000        0.0000        0.0000        0.0000        0.0000        0.0000        0.0000        0.0000        0.0000        0.0000        0.0000        0.0000        0.0000        0.0000        0.0000        0.0000        0.0000        0.0000        0.0000        0.0000        0.0000        0.0000        0.0000        0.0000        0.0000        0.0000        0.0000        0.0000        0.0000        0.0000        0.0000        0.0000        0.0000        0.0000        0.0000        0.0000        0.0000        0.0000        0.0000        1.5429        1.2813        1.4394        1.2283        1.2787        1.0038        1.1374        1.4082        1.7879        2.4948        3.6353        4.4757        5.9506        5.9175        7.7081        7.4655        6.6587        7.3168        6.1368        4.5237        2.7989        3.2764        3.4398        2.8518        2.1798        2.1156        2.1193        2.3229        2.6150        2.6005        2.5396        2.6785        3.0056        2.2207        2.3630        3.1865        3.7538        2.7555        2.7348        2.7347        5.3786        5.7139        2.2640        2.7243        3.2042        1.8426        1.9508        1.4291        1.7395        2.8244        3.1673        3.4383        3.8326        2.9392        2.9020        2.7992        2.7217        6.9571        6.9079        2.0870        0.9113        0.0000        0.0000        0.0000        0.0000        0.0000        0.0000        0.0000        0.0000        0.0000        0.0000        0.0000        0.0000        0.0000        0.0000        0.0000        0.0000        0.0000        0.0000
        0.0000        0.0000        0.0000        0.0000        0.0000        0.0000        0.0000        0.0000        0.0000        0.0000        0.0000        0.0000        0.0000        0.0000        0.0000        0.0000        0.0000        0.0000        0.0000        0.0000        0.0000        0.0000        0.0000        0.0000        0.0000        0.0000        0.0000        0.0000        0.0000        0.0000        0.0000        0.0000        0.0000        0.0000        0.0000        0.0000        0.0000        0.0000        0.0000        0.0000        0.0000        0.0000        0.0000        0.0000        0.0000        0.0000        0.0000        0.0000        0.0000        0.0000       10.5427       14.4516       14.4570       14.3085       13.7564       13.8016       13.0567       11.8137        9.5379        5.6596        3.9230        2.8166        0.0000        0.0000        0.0000        0.0000        0.0000        0.0000        0.0000        0.0000        0.0000        0.0000        0.0000        0.0000        0.0000        0.0000        0.0000        0.0000        0.0000        0.0000        0.0000        0.0000        0.0000        0.0000        0.0000        0.0000        0.0000        0.0000        0.0000        0.0000        0.0000        0.0000        0.0000        0.0000        0.0000        0.0000        0.0000        0.0000        0.0000        0.0000        0.0000        0.0000        0.0000        0.0000        0.0000        0.0000        0.0000        0.0000        0.0000        0.0000        0.0000        0.0000        0.0000        0.0000        0.0000        0.0000        0.0000        0.0000        0.0000        0.0000        0.0000        0.0000        0.0000        0.0000        0.0000        0.0000        0.0000        0.0000        0.0000        0.0000        0.0000        0.0000        0.0000        0.0000        0.0000        0.0000        0.0000        0.0000        0.0000        0.0000        0.0000        0.0000        0.0000        0.0000        0.0000        0.0000        0.0000        0.0000        0.0000        0.0000        0.0000        0.0000        0.0000        0.0000        0.0000        0.0000        0.0000        0.0000        0.0000        0.0000        0.0000        0.0000        0.0000        0.0000        0.0000        0.0000        0.0000        0.0000        0.0000        2.0188        1.2236        0.8102        0.7931        1.5255        0.9608        1.0541        1.2706        1.5196        2.1267        2.8404        4.2500        5.4404        5.8252        5.1688        4.6365        5.7487        6.1639        7.8850        7.4973        5.0059        2.7623        2.0810        2.3478        1.6587        1.8557        2.1934        2.1128        2.4311        2.6345        2.7670        2.3953        2.3911        2.4085        2.1520        2.2400        2.6517        2.9127        2.3828        2.7580        2.6681        2.3094        2.6040        2.6427        4.4136        4.2932        1.8721        1.5252        1.3946        1.8568        2.4435        2.8373        3.0452        3.4106        2.3539        2.2710        2.0770        1.7517        0.8411        1.0824        0.9355        0.4999        0.0000        0.0000        0.0000        0.0000        0.0000        0.0000        0.0000        0.0000        0.0000        0.0000        0.0000        0.0000        0.0000        0.0000       13.4468       14.0362       14.5295        0.0000
        0.0000        0.0000        0.0000        0.0000        0.0000        0.0000        0.0000        0.0000        0.0000        0.0000        0.0000        0.0000        0.0000        0.0000        0.0000        0.0000        0.0000        0.0000        0.0000        0.0000        0.0000        0.0000        0.0000        0.0000        0.0000        0.0000        0.0000        0.0000        0.0000        0.0000        0.0000        0.0000        0.0000        0.0000        0.0000        0.0000        0.0000        0.0000        0.0000        0.0000        0.0000        0.0000        0.0000        0.0000        0.0000        0.0000        0.0000        0.0000       11.0282       10.1678       10.2694       15.2685       14.0379       13.7296       13.1494       13.2901       13.0738       11.8510        9.8009        6.2152        4.7609        3.8238        2.7030        0.0000        0.0000        0.0000        0.0000        0.0000        0.0000        0.0000        0.0000        0.0000        0.0000        0.0000        0.0000        0.0000        0.0000        0.0000        0.0000        0.0000        0.0000        0.0000        0.0000        0.0000        0.0000        0.0000        0.0000        0.0000        0.0000        0.0000        0.0000        0.0000        0.0000        0.0000        0.0000        0.0000        0.0000        0.0000        0.0000        0.0000        0.0000        0.0000        0.0000        0.0000        0.0000        0.0000        0.0000        0.0000        0.0000        0.0000        0.0000        0.0000        0.0000        0.0000        0.0000        0.0000        0.0000        0.0000        0.0000        0.0000        0.0000        0.0000        0.0000        0.0000        0.0000        0.0000        0.0000        0.0000        0.0000        0.0000        0.0000        0.0000        0.0000        0.0000        0.0000        0.0000        0.0000        0.0000        0.0000        0.0000        0.0000        0.0000        0.0000        0.0000        0.0000        0.0000        0.0000        0.0000        0.0000        0.0000        0.0000        0.0000        0.0000        0.0000        0.0000        0.0000        0.0000        0.0000        0.0000        0.0000        0.0000        0.0000        0.0000        0.0000        0.0000        0.0000        0.0000        0.0000        2.0800        2.6821        1.6025        0.8179        0.8715        1.2014        1.6948        1.2208        1.2841        1.6586        2.7484        3.0835        4.4363        4.5789        4.8092        4.7711        7.1395        5.6458        4.9049        7.2419       10.1467        4.9691        3.2574        2.2511        2.1798        1.7545        2.0313        2.2302        2.3783        2.5838        2.2072        2.4824        2.1456        1.9375        1.8819        1.8830        2.1352        2.7307        3.5327        2.4638        2.6893        2.5346        2.3298        1.9315        2.2633        3.2550        4.0644        2.7486        1.7242        1.2027        2.2356        2.4918        3.0622        2.9866        2.6320        2.0731        1.9817        1.9243        1.5790        0.8149        0.5186        0.2839        0.2079        0.0684        0.0000        0.0000        0.0000        0.0000        0.0000        0.0000        0.0000        0.0000        0.0000        4.5592        6.3980       11.3352       11.4093       13.0695       13.6872       13.8845       16.9190
        0.0000        0.0000        0.0000        0.0000        0.0000        0.0000        0.0000        0.0000        0.0000        0.0000        0.0000        0.0000        0.0000        0.0000        0.0000        0.0000        0.0000        0.0000        0.0000        0.0000        0.0000        0.0000        0.0000        0.0000        0.0000        0.0000        0.0000        0.0000        0.0000        0.0000        0.0000        0.0000        0.0000        0.0000        0.0000        0.0000        0.0000        0.0000        0.0000        0.0000        0.0000        0.0000        0.0000        0.0000        0.0000        0.0000        0.0000        0.0000       10.7315       10.4206       10.7654       15.6611       15.0654       12.0768       11.3540       13.1180       12.4209       11.5844       10.0756        7.7729        6.2084        4.8367        3.6925        1.7620        1.0390        0.7840        0.7211        0.0000        0.0000        0.0000        0.0000        0.0000        0.0000        0.0000        0.0000        0.0000        0.0000        0.0000        0.0000        0.0000        0.0000        0.0000        0.0000        0.0000        0.0000        0.0000        0.0000        0.0000        0.0000        0.0000        0.0000        0.0000        0.0000        0.0000        0.0000        0.0000        0.0000        0.0000        0.0000        0.0000        0.0000        0.0000        0.0000        0.0000        0.0000        0.0000        0.0000        0.0000        0.0000        0.0000        0.0000        0.0000        0.0000        0.0000        0.0000        0.0000        0.0000        0.0000        0.0000        0.0000        0.0000        0.0000        0.0000        0.0000        0.0000        0.0000        0.0000        0.0000        0.0000        0.0000        0.0000        0.0000        0.0000        0.0000        0.0000        0.0000        0.0000        0.0000        0.0000        0.0000        0.0000        0.0000        0.0000        0.0000        0.0000        0.0000        0.0000        0.0000        0.0000        0.0000        0.0000        0.0000        0.0000        0.0000        0.0000        0.0000        0.0000        0.0000        0.0000        0.0000        0.0000        0.0000        0.0000        0.0000        0.0000        0.0000        0.0000        0.0000        2.6027        3.0048        1.9194        1.4057        1.5533        1.5630        2.1194        1.6997        1.6892        2.0509        4.0080        3.9436        4.0407        4.2740        5.0934        4.0892        5.4292        8.2471        5.4283        5.6283        7.1350        5.0252        4.1492        2.9817        2.3487        1.5954        1.6545        2.6796        2.9361        2.8629        2.3081        2.1755        1.9410        1.8143        1.5961        1.9130        2.4297        3.1431        3.0294        2.2685        2.2559        2.0666        1.8896        1.3647        1.7297        2.2362        4.9778        3.2429        2.9141        1.4953        2.3123        2.8038        2.5568        2.6842        2.5115        2.0919        2.0219        1.9062        1.5650        0.5947        0.4512        0.3992        0.3616        0.0000        0.0000        0.0000        0.0000        0.0000        0.0000        0.4818        0.3625        2.4605        3.2124        4.2617        5.5781       10.9289       10.6578       11.8434       12.9779        0.0000        0.0000
        0.0000        0.0000        0.0000        0.0000        0.0000        0.0000        0.0000        0.0000        0.0000        0.0000        0.0000        0.0000        0.0000        0.0000        0.0000        0.0000        0.0000        0.0000        0.0000        0.0000        0.0000        0.0000        0.0000        0.0000        0.0000        0.0000        0.0000        0.0000        0.0000        0.0000        0.0000        0.0000        0.0000        0.0000        0.0000        0.0000        0.0000        0.0000        0.0000        0.0000        0.0000        0.0000        0.0000        0.0000        0.0000        0.0000        0.0000        0.0000       11.4239       10.2290        9.6804       11.8941       10.9687        8.4227        8.7462       11.4662       11.7167        9.9521        7.9222        8.9836        7.7764        6.4122        4.7477        2.9543        1.6084        1.1891        1.1206        1.2727        1.2505        0.0000        0.0000        0.0000        0.0000        0.0000        0.0000        0.0000        0.0000        0.0000        0.0000        0.0000        0.0000        0.0000        0.0000        0.0000        0.0000        0.0000        0.0000        0.0000        0.0000        0.0000        0.0000        0.0000        0.0000        0.0000        0.0000        0.0000        0.0000        0.0000        0.0000        0.0000        0.0000        0.0000        0.0000        0.0000        0.0000        0.0000        0.0000        0.0000        0.0000        0.0000        0.0000        0.0000        0.0000        0.0000        0.0000        0.0000        0.0000        0.0000        0.0000        0.0000        0.0000        0.0000        0.0000        0.0000        0.0000        0.0000        0.0000        0.0000        0.0000        0.0000        0.0000        0.0000        0.0000        0.0000        0.0000        0.0000        0.0000        0.0000        0.0000        0.0000        0.0000        0.0000        0.0000        0.0000        0.0000        0.0000        0.0000        0.0000        0.0000        0.0000        0.0000        0.0000        0.0000        0.0000        0.0000        0.0000        0.0000        0.0000        0.0000        0.0000        0.0000        0.0000        0.0000        0.0000        0.0000        0.0000        0.0000        0.0000        3.3207        3.2576        3.5012        2.7635        2.9037        3.3336        3.8898        2.4639        2.1376        2.3356        3.0568        3.9278        4.4117        4.3125        6.2557        4.7752        6.4504       10.0943        8.2732        7.0416        6.9867        6.1107        4.8793        3.5560        2.6864        2.2140        2.2736        2.8562        2.8310        2.5685        2.2969        2.3485        1.9422        1.7303        1.8972        1.7262        2.2597        2.2129        2.6945        2.2261        2.3581        2.6085        2.8408        1.9317        1.9565        2.0218        4.8058        5.6409        3.2126        3.1774        2.6350        4.2763        2.7793        3.1586        3.1694        2.6039        2.4763        2.2763        2.1151        1.9042        1.6335        1.4475        1.4533        1.4846        1.5417        2.4422        4.0251        2.3588        1.6225        1.6649        1.2018        2.5323        4.1748        6.2511        8.5456        9.4360       12.0684       13.8549       18.0507        0.0000        0.0000
        0.0000        0.0000        0.0000        0.0000        0.0000        0.0000        0.0000        0.0000        0.0000        0.0000        0.0000        0.0000        0.0000        0.0000        0.0000        0.0000        0.0000        0.0000        0.0000        0.0000        0.0000        0.0000        0.0000        0.0000        0.0000        0.0000        0.0000        0.0000        0.0000        0.0000        0.0000        0.0000        0.0000        0.0000        0.0000        0.0000        0.0000        0.0000        0.0000        0.0000        0.0000        0.0000        0.0000        0.0000        0.0000        0.0000        0.0000        0.0000        9.9741        8.3854        6.8488        6.6816        6.5855        9.2262        9.1328       13.7349       12.7633       12.1364        9.3051        9.7391        7.9890        6.6556        5.4796        3.6242        2.3883        1.3437        1.3453        1.4067        1.3565        1.3333        0.0000        0.0000        0.0000        0.0000        0.0000        0.0000        0.0000        0.0000        0.0000        0.0000        0.0000        0.0000        0.0000        0.0000        0.0000        0.0000        0.0000        0.0000        0.0000        0.0000        0.0000        0.0000        0.0000        0.0000        0.0000        0.0000        0.0000        0.0000        0.0000        0.0000        0.0000        0.0000        0.0000        0.0000        0.0000        0.0000        0.0000        0.0000        0.0000        0.0000        0.0000        0.0000        0.0000        0.0000        0.0000        0.0000        0.0000        0.0000        0.0000        0.0000        0.0000        0.0000        0.0000        0.0000        0.0000        0.0000        0.0000        0.0000        0.0000        0.0000        0.0000        0.0000        0.0000        0.0000        0.0000        0.0000        0.0000        0.0000        0.0000        0.0000        0.0000        0.0000        0.0000        0.0000        0.0000        0.0000        0.0000        0.0000        0.0000        0.0000        0.0000        0.0000        0.0000        0.0000        0.0000        0.0000        0.0000        0.0000        0.0000        0.0000        0.0000        0.0000        0.0000        0.0000        0.0000        0.0000        0.0000        0.0000        0.0000        3.8960        4.5330        7.1434        4.9659        5.1537        0.0000        3.2390        3.5484        2.6486        0.0000        0.0000        0.0000        4.2384        8.2239        7.2830        7.5703        8.2530        6.4834        7.0042        7.0906        6.8607        5.6258        3.8435        3.3080        3.3003        3.0758        3.1617        3.1589        2.4328        2.1030        1.9233        1.5699        1.5314        2.0932        1.3801        1.3938        1.2156        1.6995        1.9009        2.1170        2.1802        2.1718        1.4543        1.3561        1.5357        3.2266        3.2524        3.1819        1.8207        2.1607        3.1308        2.4598        2.6643        2.9750        2.5865        2.5591        2.3886        2.4780        2.3074        2.0692        1.8921        1.8136        2.0059        2.1055        2.3792        3.1133        3.1404        3.1853        1.9430        2.4877        4.9762        7.8911        8.0216        9.2313       10.0363       10.3317       11.9651       14.1136        0.0000        0.0000
        0.0000        0.0000        0.0000        0.0000        0.0000        0.0000        0.0000        0.0000        0.0000        0.0000        0.0000        0.0000        0.0000        0.0000        0.0000        0.0000        0.0000        0.0000        0.0000        0.0000        0.0000        0.0000        0.0000        0.0000        0.0000        0.0000        0.0000        0.0000        0.0000        0.0000        0.0000        0.0000        0.0000        0.0000        0.0000        0.0000        0.0000        0.0000       20.5461       15.4869       12.7024        0.0000        0.0000        0.0000        0.0000        0.0000        0.0000        0.0000        8.2820        6.1262        5.5295        6.3453        7.6055        8.3733        9.4858       14.4879       12.9623        9.7099        7.8401        7.6026        6.6561        5.7456        4.6575        2.6088        2.0071        1.4400        1.5461        1.5498        1.4301        1.4270        0.0000        0.0000        0.0000        0.0000        0.0000        0.0000        0.0000        0.0000        0.0000        0.0000        0.0000        0.0000        0.0000        0.0000        0.0000        0.0000        0.0000        0.0000        0.0000        0.0000        0.0000        0.0000        0.0000        0.0000        0.0000        0.0000        0.0000        0.0000        0.0000        0.0000        0.0000        0.0000        0.0000        0.0000        0.0000        0.0000        0.0000        0.0000        0.0000        0.0000        0.0000        0.0000        0.0000        0.0000        0.0000        0.0000        0.0000        0.0000        0.0000        0.0000        0.0000        0.0000        0.0000        0.0000        0.0000        0.0000        0.0000        0.0000        0.0000        0.0000        0.0000        0.0000        0.0000        0.0000        0.0000        0.0000        0.0000        0.0000        0.0000        0.0000        0.0000        0.0000        0.0000        0.0000        0.0000        0.0000        0.0000        0.0000        0.0000        0.0000        0.0000        0.0000        0.0000        0.0000        0.0000        0.0000        0.0000        0.0000        0.0000        0.0000        0.0000        0.0000        0.0000        0.0000        0.0000        0.0000        0.0000        0.0000        0.0000        0.0000        0.0000        0.0000        0.0000        0.0000        0.0000        0.0000        0.0000        0.0000        0.0000        0.0000        0.0000        0.0000        0.0000        5.9161        6.6560        8.3343        7.6692        7.3223        7.0996        6.9736        6.8720        4.6236        4.0698        3.3822        3.4587        3.4494        2.6371        2.1765        1.8188        1.8540        1.8138        1.9878        2.3559        1.4587        1.1340        1.0723        1.2673        1.6221        1.8312        1.9411        1.8057        1.4016        1.3542        1.4667        1.8500        1.8793        2.3185        2.1653        1.9264        2.3206        2.4397        2.4732        2.4197        2.5524        2.4491        2.3818        2.5769        2.4739        2.1604        2.0084        1.9723        2.0815        2.3918        2.5495        2.7114        2.7420        2.0184        2.0831        2.9277        5.1810        6.0316        8.3284        8.5910        9.1189        9.7011       10.7131        0.0000        0.0000        0.0000
        0.0000        0.0000        0.0000        0.0000        0.0000        0.0000        0.0000        0.0000        0.0000        0.0000        0.0000        0.0000        0.0000        0.0000        0.0000        0.0000        0.0000        0.0000        0.0000        0.0000        0.0000        0.0000        0.0000        0.0000        0.0000        0.0000        0.0000        0.0000        0.0000        0.0000        0.0000        0.0000        0.0000        0.0000        0.0000        0.0000        0.0000        0.0000       17.2861       13.8766       12.4291       10.4585        8.6326        8.3511        7.5685        6.8593        6.2287        7.9795        6.8576        5.5150        4.7951        4.3611        3.9896        4.3363        5.7629       10.7376        8.9388        7.3603        6.5789        7.0689        5.7206        5.0721        4.1652        2.4403        1.8393        1.5946        1.5575        1.7645        1.7569        1.5515        1.4902        1.5561        0.0000        0.0000        0.0000        0.0000        0.0000        0.0000        0.0000        0.0000        0.0000        0.0000        0.0000        0.0000        0.0000        0.0000        0.0000        0.0000        0.0000        0.0000        0.0000        0.0000        0.0000        0.0000        0.0000        0.0000        0.0000        0.0000        0.0000        0.0000        0.0000        0.0000        0.0000        0.0000        0.0000        0.0000        0.0000        0.0000        0.0000        0.0000        0.0000        0.0000        0.0000        0.0000        0.0000        0.0000        0.0000        0.0000        0.0000        0.0000        0.0000        0.0000        0.0000        0.0000        0.0000        0.0000        0.0000        0.0000        0.0000        0.0000        0.0000        0.0000        0.0000        0.0000        0.0000        0.0000        0.0000        0.0000        0.0000        0.0000        0.0000        0.0000        0.0000        0.0000        0.0000        0.0000        0.0000        0.0000        0.0000        0.0000        0.0000        0.0000        0.0000        0.0000        0.0000        0.0000        0.0000        0.0000        0.0000        0.0000        0.0000        0.0000        0.0000        0.0000        0.0000        0.0000        0.0000        0.0000        0.0000        0.0000        0.0000        0.0000        0.0000        0.0000        0.0000        0.0000        0.0000        0.0000        0.0000        0.0000        0.0000        0.0000        0.0000        0.0000        7.7686        9.2749        7.1496        7.1392        6.6169        7.7727        8.7478        6.2540        5.3171        3.7934        3.0049        2.8500        2.3019        1.9341        1.8257        2.0398        2.4041        1.8596        1.8477        1.7540        1.5031        1.3665        1.4495        1.7319        1.6997        1.7321        1.8214        1.5847        1.7605        1.8477        1.9852        1.9188        1.9464        2.0468        2.1767        2.5950        2.4854        2.4528        2.3320        2.4802        2.2821        2.2863        2.3024        2.2942        2.0797        2.0347        2.1061        2.1925        2.4559        2.3760        2.5151        1.8174        1.5990        2.1373        2.8998        5.2908        5.8774        7.0965        8.0815        9.6654        9.9043        0.0000        0.0000        0.0000        0.0000
        0.0000        0.0000        0.0000        0.0000        0.0000        0.0000        0.0000        0.0000        0.0000        0.0000        0.0000        0.0000        0.0000        0.0000        0.0000        0.0000        0.0000        0.0000        0.0000        0.0000        0.0000        0.0000        0.0000        0.0000        0.0000        0.0000        0.0000        0.0000        0.0000        0.0000        0.0000        0.0000        0.0000        0.0000        0.0000        0.0000        0.0000       16.6195       14.8893       13.2265       11.3445        9.4989        8.3384        7.8639        7.2051        8.0594        7.7426        6.0644        5.2687        4.8454        3.7292        3.5748        2.9552        2.8544        2.7142        3.9698        4.7625        5.1646        4.0299        5.3384        3.5355        2.6483        2.1607        2.2813        1.9922        1.8590        1.8124        3.0417        3.2051        2.4482        1.9429        1.3325        0.0000        0.0000        0.0000        0.0000        0.0000        0.0000        0.0000        0.0000        0.0000        0.0000        0.0000        0.0000        0.0000        0.0000        0.0000        0.0000        0.0000        0.0000        0.0000        0.0000        0.0000        0.0000        0.0000        0.0000        0.0000        0.0000        0.0000        0.0000        0.0000        0.0000        0.0000        0.0000        0.0000        0.0000        0.0000        0.0000        0.0000        0.0000        0.0000        0.0000        0.0000        0.0000        0.0000        0.0000        0.0000        0.0000        0.0000        0.0000        0.0000        0.0000        0.0000        0.0000        0.0000        0.0000        0.0000        0.0000        0.0000        0.0000        0.0000        0.0000        0.0000        0.0000        0.0000        0.0000        0.0000        0.0000        0.0000        0.0000        0.0000        0.0000        0.0000        0.0000        0.0000        0.0000        0.0000        0.0000        0.0000        0.0000        0.0000        0.0000        0.0000        0.0000        0.0000        0.0000        0.0000        0.0000        0.0000        0.0000        0.0000        0.0000        0.0000        0.0000        0.0000        0.0000        0.0000        0.0000        0.0000        0.0000        0.0000        0.0000        0.0000        0.0000        0.0000        0.0000        0.0000        0.0000        0.0000        5.6599        4.8559        4.1669       12.1761        9.7270        0.0000       20.1313       12.6035        5.3125        5.2032        6.9652        9.6614        6.3477        4.5386        3.2925        3.3134        3.7403        3.0696        2.8121        2.4787        2.7130        3.1447        2.6460        2.2288        1.5130        1.7480        1.7411        2.3424        2.3787        2.3953        2.0097        1.9958        2.0395        2.1388        2.5752        2.5918        3.0169        3.5392        3.8247        4.2020        4.5921        2.9169        2.6096        2.6548        2.1985        2.0428        2.0251        2.1443        2.4684        2.2710        2.3241        2.2864        2.2687        2.3404        2.2189        2.3834        2.4681        2.8201        3.1867        4.2859        6.0544        7.0338        8.2496        9.5021       10.7322       11.3460        0.0000        0.0000        0.0000        0.0000
        0.0000        0.0000        0.0000        0.0000        0.0000        0.0000        0.0000        0.0000        0.0000        0.0000        0.0000        0.0000        0.0000        0.0000        0.0000        0.0000        0.0000        0.0000        0.0000        0.0000        0.0000        0.0000        0.0000        0.0000        0.0000        0.0000        0.0000        0.0000        0.0000        0.0000        0.0000        0.0000        0.0000        0.0000        0.0000        0.0000        0.0000       15.0952       13.5772       12.2256       10.1488        8.4625        7.5406        6.3149        5.6402        5.2440        5.3053        4.7281        4.3503        3.6808        3.4022        3.3299        2.8875        1.9257        1.9639        2.4129        4.0058        2.8613        3.1000        3.9643        2.9697        2.4440        2.1862        2.9209        2.1986        1.7198        1.6796        2.5392        2.9299        3.1081        2.9912        2.0418        1.3915        0.0000        0.0000        0.0000        0.0000        0.0000        0.0000        0.0000        0.0000        0.0000        0.0000        0.0000        0.0000        0.0000        0.0000        0.0000        0.0000        0.0000        0.0000        0.0000        0.0000        0.0000        0.0000        0.0000        0.0000        0.0000        0.0000        0.0000        0.0000        0.0000        0.0000        0.0000        0.0000        0.0000        0.0000        0.0000        0.0000        0.0000        0.0000        0.0000        0.0000        0.0000        0.0000        0.0000        0.0000        0.0000        0.0000        0.0000        0.0000        0.0000        0.0000        0.0000        0.0000        0.0000        0.0000        0.0000        0.0000        0.0000        0.0000        0.0000        0.0000        0.0000        0.0000        0.0000        0.0000        0.0000        0.0000        0.0000        0.0000        0.0000        0.0000        0.0000        0.0000        0.0000        0.0000        0.0000        0.0000        0.0000        0.0000        0.0000        0.0000        0.0000        0.0000        0.0000        0.0000        0.0000        0.0000        0.0000        0.0000        0.0000        0.0000        0.0000        0.0000        0.0000        0.0000        0.0000        0.0000        0.0000        0.0000        0.0000        0.0000        0.0000        0.0000        5.8348        6.1260        5.4022        4.4007        5.2213        5.6838        6.9166       15.3813       12.5946       12.2629       16.3317       10.2852        4.7393        3.9779        4.2437        4.8545        3.8765        3.7882        3.2129        2.6342        3.1080        2.8563        2.4644        2.3159        2.5372        2.3318        2.5372        2.2729        1.6362        1.3736        2.0484        2.0923        1.7280        1.6382        1.7147        1.9225        2.0192        2.1477        2.4707        2.5838        3.1352        3.0990        3.2310        3.6770        3.1487        2.7457        2.4856        2.2062        1.9518        1.9810        2.1265        2.4268        2.4033        2.2025        2.2292        2.3904        2.3242        2.2265        2.4130        2.8885        2.7594        2.5877        3.1542        4.8524        6.9613        8.2172        9.5821       11.2720       11.6063        0.0000        0.0000        0.0000        0.0000        0.0000
        0.0000        0.0000        0.0000        0.0000        0.0000        0.0000        0.0000        0.0000        0.0000        0.0000        0.0000        0.0000        0.0000        0.0000        0.0000        0.0000        0.0000        0.0000        0.0000        0.0000        0.0000        0.0000        0.0000        0.0000        0.0000        0.0000        0.0000        0.0000        0.0000        0.0000        0.0000        0.0000        0.0000        0.0000        0.0000        0.0000       16.0280       12.8611       11.7446       10.6120        8.8566        7.5438        6.8885        6.4386        5.5721        4.8925        4.2160        3.5304        3.3358        3.2336        2.9442        2.4364        2.2062        2.2573        2.4587        4.1742        3.9277        3.6332        3.5604        5.1317        4.0455        3.4342        3.0762        3.0617        2.6173        1.7585        1.8831        2.9092        3.2768        3.0012        2.6677        1.9350        0.0000        0.0000        0.0000        0.0000        0.0000        0.0000        0.0000        0.0000        0.0000        0.0000        0.0000        0.0000        0.0000        0.0000        0.0000        0.0000        0.0000        0.0000        0.0000        0.0000        0.0000        0.0000        0.0000        0.0000        0.0000        0.0000        0.0000        0.0000        0.0000        0.0000        0.0000        0.0000        0.0000        0.0000        0.0000        0.0000        0.0000        0.0000        0.0000        0.0000        0.0000        0.0000        0.0000        0.0000        0.0000        0.0000        0.0000        0.0000        0.0000        0.0000        0.0000        0.0000        0.0000        0.0000        0.0000        0.0000        0.0000        0.0000        0.0000        0.0000        0.0000        0.0000        0.0000        0.0000        0.0000        0.0000        0.0000        0.0000        0.0000        0.0000        0.0000        0.0000        0.0000        0.0000        0.0000        0.0000        0.0000        0.0000        0.0000        0.0000        0.0000        0.0000        0.0000        0.0000        0.0000        0.0000        0.0000        0.0000        0.0000        0.0000        0.0000        0.0000        0.0000        0.0000        0.0000        0.0000        0.0000        0.0000        0.0000        0.0000        4.2570        6.1219        5.7306        3.5413        5.5285        4.9994        3.6245        3.1661        4.2873        5.6985       10.4187        9.3449        8.6842        8.8315        7.5221        4.4400        4.0474        3.0504        3.3560        2.8904        2.4822        2.6692        2.7710        2.6845        2.4950        2.3202        2.1041        2.5205        2.4944        2.2670        2.3894        1.8906        1.8209        2.5154        2.0504        1.9198        1.7007        1.8289        2.4170        2.6252        2.6833        2.6616        2.9859        3.0404        3.1480        3.1667        3.3077        2.8067        2.7575        2.5829        2.4304        2.0606        2.1087        2.4821        2.6052        2.7426        2.6973        2.8988        3.0976        3.0555        3.1945        3.0120        3.3367        3.4265        3.3380        3.6967        4.8590        7.6355        9.3887       10.7843       12.5083       13.5053        0.0000        0.0000        0.0000        0.0000        0.0000
        0.0000        0.0000        0.0000        0.0000        0.0000        0.0000        0.0000        0.0000        0.0000        0.0000        0.0000        0.0000        0.0000        0.0000        0.0000        0.0000        0.0000        0.0000        0.0000        0.0000        0.0000        0.0000        0.0000        0.0000        0.0000        0.0000        0.0000        0.0000        0.0000        0.0000        0.0000        0.0000        0.0000        0.0000        0.0000       16.9368       13.0290       10.4664        9.4986        8.7399        7.6982        6.8538        6.4581        5.6758        5.4143        5.2547        4.7640        4.2881        3.9847        3.6016        3.5222        3.1736        3.0538        2.8182        2.9135        3.2107        2.8953        2.8128        3.1120        4.2281        3.5375        2.9724        2.1926        2.7078        2.2759        1.8359        2.0683        2.6111        3.3417        3.1251        2.2173        1.3743        0.0000        0.0000        0.0000        0.0000        0.0000        0.0000        0.0000        0.0000        0.0000        0.0000        0.0000        0.0000        0.0000        0.0000        0.0000        0.0000        0.0000        0.0000        0.0000        0.0000        0.0000        0.0000        0.0000        0.0000        0.0000        0.0000        0.0000        0.0000        0.0000        0.0000        0.0000        0.0000        0.0000        0.0000        0.0000        0.0000        0.0000        0.0000        0.0000        0.0000        0.0000        0.0000        0.0000        0.0000        0.0000        0.0000        0.0000        0.0000        0.0000        0.0000        0.0000        0.0000        0.0000        0.0000        0.0000        0.0000        0.0000        0.0000        0.0000        0.0000        0.0000        0.0000        0.0000        0.0000        0.0000        0.0000        0.0000        0.0000        0.0000        0.0000        0.0000        0.0000        0.0000        0.0000        0.0000        0.0000        0.0000        0.0000        0.0000        0.0000        0.0000        0.0000        0.0000        0.0000        0.0000        0.0000        0.0000        0.0000        0.0000        0.0000        0.0000        0.0000        0.0000        0.0000        0.0000        0.0000        0.0000        0.0000        0.0000        3.8236        3.0499        5.3637        5.7423        3.0884        2.8922        2.6409        2.6374        2.7197        2.8951        3.4678        4.2181        4.9621        5.6709        5.6747        5.9402        4.4528        3.7501        2.6494        2.7326        2.3179        2.5403        2.2763        1.9378        2.3885        2.0014        1.9410        1.6901        1.7718        1.8188        2.1843        2.1078        1.6189        1.6762        2.4754        2.1982        2.0110        2.0245        2.3202        2.7927        2.7852        2.5184        2.7993        2.9962        3.2301        3.3644        3.3944        3.6303        3.1806        3.0560        3.1332        3.0210        2.6365        2.4617        2.4347        2.8702        3.0266        3.1590        3.4693        3.7666        3.5338        3.7749        4.2323        4.2756        4.1917        4.2395        4.6875        5.9905        9.3906       10.8120       12.3442       14.5792       15.9045        0.0000        0.0000        0.0000        0.0000        0.0000
        0.0000        0.0000        0.0000        0.0000        0.0000        0.0000        0.0000        0.0000        0.0000        0.0000        0.0000        0.0000        0.0000        0.0000        0.0000        0.0000        0.0000        0.0000        0.0000        0.0000        0.0000        0.0000        0.0000        0.0000        0.0000        0.0000        0.0000        0.0000        0.0000        0.0000        0.0000        0.0000        0.0000        0.0000        0.0000       10.5847        6.9956        5.7754        5.0675        6.0785        5.6382        5.2422        5.2174        6.5350        6.3844        6.2648        6.0967        6.3845        6.7822        5.9666        5.8202        5.9178        6.4096        5.5782        5.0928        4.1887        3.8108        3.7897        3.4524        3.1399        3.0947        3.6802        2.3314        1.8602        2.4600        2.3285        1.7214        2.1154        1.9296        1.3856        0.9993        0.7943        0.0000        0.0000        0.0000        0.0000        0.0000        0.0000        0.0000        0.0000        0.0000        0.0000        0.0000        0.0000        0.0000        0.0000        0.0000        0.0000        0.0000        0.0000        0.0000        0.0000        0.0000        0.0000        0.0000        0.0000        0.0000        0.0000        0.0000        0.0000        0.0000        0.0000        0.0000        0.0000        0.0000        0.0000        0.0000        0.0000        0.0000        0.0000        0.0000        0.0000        0.0000        0.0000        0.0000        0.0000        0.0000        0.0000        0.0000        0.0000        0.0000        0.0000        0.0000        0.0000        0.0000        0.0000        0.0000        0.0000        0.0000        0.0000        0.0000        0.0000        0.0000        0.0000        0.0000        0.0000        0.0000        0.0000        0.0000        0.0000        0.0000        0.0000        0.0000        0.0000        0.0000        0.0000        0.0000        0.0000        0.0000        0.0000        0.0000        0.0000        0.0000        0.0000        0.0000        0.0000        0.0000        0.0000        0.0000        0.0000        0.0000        0.0000        0.0000        0.0000        0.0000        0.0000        0.0000        0.0000        0.0000        0.0000        4.0038        3.9151        3.4389        3.7595        3.6517        4.7292        5.6686        4.0216        4.0941        4.1939        3.5676        5.0922        7.0466        5.2869        6.2818        5.5637        4.5701        3.5081        3.0952        3.1273        3.3299        3.7736        4.0049        3.3868        2.7685        1.8761        1.6504        1.3469        1.2613        1.0075        1.1445        1.0567        1.0921        1.4853        1.5041        1.8132        2.0945        2.3440        2.6699        3.0414        3.2574        2.8846        2.5785        2.9045        3.3213        3.6197        3.9035        3.9018        4.1109        3.8464        3.6284        3.4537        3.2398        3.2099        3.0270        2.9897        3.0628        2.6389        2.8503        3.1841        3.3180        3.5516        4.2903        4.4393        4.6752        4.5933        4.7020        5.5430        6.9542        8.6956       10.6936       12.6634       14.5425        0.0000        0.0000        0.0000        0.0000        0.0000        0.0000
        0.0000        0.0000        0.0000        0.0000        0.0000        0.0000        0.0000        0.0000        0.0000        0.0000        0.0000        0.0000        0.0000        0.0000        0.0000        0.0000        0.0000        0.0000        0.0000        0.0000        0.0000        0.0000        0.0000        0.0000        0.0000        0.0000        0.0000        0.0000        0.0000        0.0000        0.0000        0.0000        0.0000        0.0000        0.0000       12.0916        9.0500        4.6351        4.3166        5.6777        5.0419        5.0400        5.4260        7.4599        7.2724        7.1369        6.8164        7.6017        7.8178        8.0847        7.8490        8.5436        9.1396        8.9376        7.7543        7.3187        6.3899        4.9118        3.6949        3.5769        4.7316        5.9080        4.1208        2.0849        2.6220        1.3507        1.1891        1.2704        1.0188        0.9381        0.7989        0.0000        0.0000        0.0000        0.0000        0.0000        0.0000        0.0000        0.0000        0.0000        0.0000        0.0000        0.0000        0.0000        0.0000        0.0000        0.0000        0.0000        0.0000        0.0000        0.0000        0.0000        0.0000        0.0000        0.0000        0.0000        0.0000        0.0000        0.0000        0.0000        0.0000        0.0000        0.0000        0.0000        0.0000        0.0000        0.0000        0.0000        0.0000        0.0000        0.0000        0.0000        0.0000        0.0000        0.0000        0.0000        0.0000        0.0000        0.0000        0.0000        0.0000        0.0000        0.0000        0.0000        0.0000        0.0000        0.0000        0.0000        0.0000        0.0000        0.0000        0.0000        0.0000        0.0000        0.0000        0.0000        0.0000        0.0000        0.0000        0.0000        0.0000        0.0000        0.0000        0.0000        0.0000        0.0000        0.0000        0.0000        0.0000        0.0000        0.0000        0.0000        0.0000        0.0000        0.0000        0.0000        0.0000        0.0000        0.0000        0.0000        0.0000        0.0000        0.0000        0.0000        0.0000        4.9290        4.6291        0.0000        5.4076        4.5211        3.8265        3.7891        3.7627        5.4870        4.6956        5.7553        5.0829        3.5395        3.0723        3.3596        3.6551        3.7619        4.3376        4.5413        4.6867        3.2895        2.8048        1.9058        2.0667        2.6834        2.8057        3.5289        4.0386        4.1280        3.2707        1.9034        1.5470        1.5277        1.1050        0.9110        1.0043        1.0337        0.8442        1.2581        1.4248        1.6721        1.9023        2.7589        3.0253        3.2898        3.4367        2.9998        3.0354        2.9611        3.2661        3.8891        4.1700        4.0938        4.0596        3.8276        3.8024        3.7665        3.6916        3.4853        3.2663        3.5872        3.4955        2.9920        2.8362        3.0430        3.3897        3.7050        4.0823        4.6938        5.2452        5.1360        5.3846        6.2973        7.8478        9.6002       11.5229       13.7218        0.0000        0.0000        0.0000        0.0000        0.0000        0.0000        0.0000
        0.0000        0.0000        0.0000        0.0000        0.0000        0.0000        0.0000        0.0000        0.0000        0.0000        0.0000        0.0000        0.0000        0.0000        0.0000        0.0000        0.0000        0.0000        0.0000        0.0000        0.0000        0.0000        0.0000        0.0000        0.0000        0.0000        0.0000        0.0000        0.0000       22.6162       19.4195       11.1294        8.6064        8.9957        9.6273       11.8562       11.5027        9.7183        4.5425        6.6030        7.8282        7.5694        7.1300        9.9454       10.8085       10.3305        9.2450        9.8518        8.9410        8.4134        8.5996        9.5386        9.4853        8.2768        7.3293        5.6737        4.9212        4.3384        3.8628        3.6521        3.1784        2.9906        3.0290        2.8382        1.4777        1.3156        1.1818        1.1899        1.1134        1.0312        0.9216        0.9277        1.1249        0.0000        0.0000        0.0000        0.0000        0.0000        0.0000        0.0000        0.0000        0.0000        0.0000        0.0000        0.0000        0.0000        0.0000        0.0000        0.0000        0.0000        0.0000        0.0000        0.0000        0.0000        0.0000        0.0000        0.0000        0.0000        0.0000        0.0000        0.0000        0.0000        0.0000        0.0000        0.0000        0.0000        0.0000        0.0000        0.0000        0.0000        0.0000        0.0000        0.0000        0.0000        0.0000        0.0000        0.0000        0.0000        0.0000        0.0000        0.0000        0.0000        0.0000        0.0000        0.0000        0.0000        0.0000        0.0000        0.0000        0.0000        0.0000        0.0000        0.0000        0.0000        0.0000        0.0000        0.0000        0.0000        0.0000        0.0000        0.0000        0.0000        0.0000        0.0000        0.0000        0.0000        0.0000        0.0000        0.0000        0.0000        0.0000        0.0000        0.0000        0.0000        0.0000        0.0000        0.0000        0.0000        0.0000        0.0000        0.0000        0.0000        0.0000        0.0000        7.0054        6.0210        5.3230        5.6356        4.8714        4.8120        4.1471        3.5774        3.9005        5.2542        5.1573        5.6150        4.2341        3.3722        3.4731        3.3213        2.7680        2.7851        2.3747        2.2492        2.2067        1.9189        1.8224        1.6846        2.1038        2.1709        2.3720        3.7680        4.0627        3.7849        2.8860        1.8594        1.7484        1.4560        1.0977        0.9414        0.8955        1.1105        0.9393        1.1275        1.2861        1.5507        2.1211        2.9979        3.2998        3.2674        3.5437        3.6626        3.6476        3.6364        3.7984        4.1798        4.2424        4.3294        4.3037        4.3115        4.4737        4.4474        4.4268        4.0096        3.7335        4.1058        3.6985        3.3320        3.3154        3.4499        3.5801        4.0527        4.5140        5.2090        5.8024        5.6848        6.3660        7.4749        9.1384       11.2101       13.1535        0.0000        0.0000        0.0000        0.0000        0.0000        0.0000        0.0000        0.0000
        0.0000        0.0000        0.0000        0.0000        0.0000        0.0000        0.0000        0.0000        0.0000        0.0000        0.0000        0.0000        0.0000        0.0000        0.0000        0.0000        0.0000        0.0000        0.0000        0.0000        0.0000        0.0000        0.0000        0.0000        0.0000        0.0000       18.9692       22.6954       22.0489       18.4822       16.1582        9.5435        7.6534        6.7484        6.4241        8.7073        9.8235        9.5211        9.0032       10.9589        7.2815        7.7333        7.5122       10.7255       10.1172       10.0811        9.7706       11.2573       10.7082       10.7686       10.2689       12.8745       13.3810       12.4763        9.9796        9.5487        7.1565        5.4607        4.5658        4.4101        4.2596        3.6945        2.8656        2.1295        1.8645        1.6885        1.5842        1.6556        1.7078        1.5889        1.3263        1.0855        0.9794        0.9416        1.0524        1.3150        1.2479        0.9684        0.9596        0.8046        0.6063        0.5584        0.0000        0.0000        0.0000        0.0000        0.0000        0.0000        0.0000        0.0000        0.0000        0.0000        0.0000        0.0000        0.0000        0.0000        0.0000        0.0000        0.0000        0.0000        0.0000        0.0000        0.0000        0.0000        0.0000        0.0000        0.0000        0.0000        0.0000        0.0000        0.0000        0.0000        0.0000        0.0000        0.0000        0.0000        0.0000        0.0000        0.0000        0.0000        0.0000        0.0000        0.0000        0.0000        0.0000        0.0000        0.0000        0.0000        0.0000        0.0000        0.0000        0.0000        0.0000        0.0000        0.0000        0.0000        0.0000        0.0000        0.0000        0.0000        0.0000        0.0000        0.0000        0.0000        0.0000        0.0000        0.0000        0.0000        0.0000        0.0000        0.0000        0.0000        0.0000        3.2241        2.6476        2.2151        2.6741        3.7829        0.0000        0.0000        0.0000        0.0000        6.3994        6.9157        7.3671        6.7559        5.8333        5.6038        4.4686        3.7287        4.0049        3.9071        3.9547        4.6565        5.8327        5.7268        5.6149        4.8468        3.9815        3.4489        2.9629        2.7146        2.4709        1.6691        1.6129        2.2020        3.4253        2.9414        3.8349        3.5171        4.8597        4.2303        4.1079        3.1379        2.4520        1.6675        1.3810        1.5838        0.9273        0.7879        0.7219        0.8269        1.0062        1.2362        1.2930        1.5351        2.3185        3.3718        3.7177        4.0879        4.0762        3.7917        4.1904        4.6966        4.9222        5.0229        5.2339        5.2468        5.2535        5.2160        5.2104        5.0031        4.6819        4.3426        4.2034        4.3390        4.2295        3.7456        3.8050        3.9480        3.8936        4.6186        5.1612        5.9208        6.8300        6.7965        7.7277        9.2043       11.3536       14.0089       16.5745        0.0000        0.0000        0.0000        0.0000        0.0000        0.0000        0.0000        0.0000
        0.0000        0.0000        0.0000        0.0000        0.0000        0.0000        0.0000        0.0000        0.0000        0.0000        0.0000        0.0000        0.0000        0.0000        0.0000        0.0000        0.0000        0.0000        0.0000        0.0000        0.0000        0.0000        0.0000        0.0000        0.0000       17.8842       16.9485       10.9365       10.0077        8.6436        7.2520        9.7043        8.0578        7.4351        7.3741        9.7385       10.0054        9.9022       10.1110       10.6939        9.5738        9.8247        9.6569       10.6737       10.4614        9.9036        9.9900       10.9286       11.4425       11.4999       11.0572       11.2603       11.4434       11.2826       10.5700        7.6966        5.7198        5.2857        4.9652        5.1293        4.9271        4.7766        4.3458        3.6645        3.2219        2.9195        2.7414        2.5897        2.5227        2.3108        1.9996        1.6549        1.5031        1.4219        1.4760        1.4256        1.3051        1.2383        1.1928        1.1160        1.0718        0.9822        0.8698        0.7119        0.0000        0.0000        0.0000        0.0000        0.0000        0.0000        0.0000        0.0000        0.0000        0.0000        0.0000        0.0000        0.0000        0.0000        0.0000        0.0000        0.0000        0.0000        0.0000        0.0000        0.0000        0.0000        0.0000        0.0000        0.0000        0.0000        0.0000        0.0000        0.0000        0.0000        0.0000        0.0000        0.0000        0.0000        0.0000        0.0000        0.0000        0.0000        0.0000        0.0000        0.0000        0.0000        0.0000        0.0000        0.0000        0.0000        0.0000        0.0000        0.0000        0.0000        0.0000        0.0000        0.0000        0.0000        0.0000        0.0000        0.0000        0.0000        0.0000        0.0000        0.0000        0.0000        0.0000        0.0000        0.0000        0.0000        0.0000        0.0000        2.0819        2.9476        3.3525        1.9645        2.2916        2.7089        3.0279        2.7737        2.7568        3.4061        3.6326        3.5911        4.2015        3.6905        3.8727        4.6850        3.8156        3.8840        3.6693        3.5801        3.1768        4.5492        5.3587        6.7821        5.5466        5.6245        4.4235        3.6578        3.4908        2.8455        3.0419        2.3325        2.2209        2.6195        4.0050        4.2696        5.0641        5.2087        5.0971        3.9189        3.3343        3.0344        2.2146        1.8611        1.3173        1.3874        1.3156        0.9746        0.8611        1.0338        1.2371        1.2979        1.3891        1.7053        2.1396        3.3523        4.2532        4.5886        4.9702        5.2907        5.4498        5.5686        5.9039        6.1507        6.1357        6.1537        5.9735        5.7259        5.5409        5.5812        5.4212        5.7941        5.8270        5.8873        5.7726        5.9205        5.9953        6.1982        6.2009        5.4640        5.7774        6.4937        0.0000        0.0000       11.1640       13.2616       16.0458       18.8362        0.0000        0.0000        0.0000        0.0000        0.0000        0.0000        0.0000        0.0000        0.0000
        0.0000        0.0000        0.0000        0.0000        0.0000        0.0000        0.0000        0.0000        0.0000        0.0000        0.0000        0.0000        0.0000        0.0000        0.0000        0.0000        0.0000        0.0000        0.0000        0.0000        0.0000        0.0000        0.0000        0.0000        0.0000        0.0000       13.8879        7.0426        6.0150        5.1812        5.0026        7.4372        7.3084        7.2637        7.2369        8.8549        9.6365        9.5573        9.3321       11.5993       10.6150       10.2654       10.5461        9.9462        9.7136       10.0513       10.4348       10.6304       11.8394       11.5315       10.9434       10.9870       11.2238        9.9433        9.6093        8.1733        6.2025        5.8185        6.1634        6.3353        5.6422        5.4279        5.5200        5.1621        4.3994        3.6096        3.3701        3.1082        2.9767        2.6957        2.4408        2.0008        1.8179        1.7554        1.6944        1.6793        1.6242        1.5758        1.4989        1.3706        1.3204        1.2266        1.0793        0.8675        0.7453        0.6700        0.0000        0.0000        0.0000        0.0000        0.0000        0.0000        0.0000        0.0000        0.0000        0.0000        0.0000        0.0000        0.0000        0.0000        0.0000        0.0000        0.0000        0.0000        0.0000        0.0000        0.0000        0.0000        0.0000        0.0000        0.0000        0.0000        0.0000        0.0000        0.0000        0.0000        0.0000        0.0000        0.0000        0.0000        0.0000        0.0000        0.0000        0.0000        0.0000        0.0000        0.0000        0.0000        0.0000        0.0000        0.0000        0.0000        0.0000        0.0000        0.0000        0.0000        0.0000        0.0000        0.0000        0.0000        0.0000        0.0000        0.0000        0.0000        0.0000        0.0000        0.0000        0.0000        0.0000        0.0000        0.0000        0.0000        1.6577        1.5554        2.2033        1.7994        2.0096        2.4117        2.7098        2.3809        2.5487        2.8385        2.7997        2.5969        2.9124        2.9376        3.2801        3.9266        3.8047        3.7038        3.3292        3.6432        3.4781        3.7533        4.6005        7.4787        5.6296        4.2367        3.8717        3.8834        3.7568        2.9888        2.7435        2.3797        2.2727        3.0109        3.7059        3.8239        5.1047        4.8582        4.1532        3.4158        2.9196        2.6426        2.0597        1.6174        1.5854        1.4129        1.4580        0.9363        0.9109        1.1441        1.4910        1.4914        1.6022        2.0069        2.6651        3.9872        4.8070        5.4915        5.4720        6.1577        6.2250        6.1801        6.3681        6.6857        6.6461        6.4655        6.4551        6.0146        5.9001        6.0329        6.4123        6.9877        6.9967        7.0071        6.9917        6.9808        7.0527        7.4698        7.3291        6.3036        6.5799        0.0000        0.0000        0.0000        0.0000        0.0000        0.0000        0.0000        0.0000        0.0000        0.0000        0.0000        0.0000        0.0000        0.0000        0.0000        0.0000
        0.0000        0.0000        0.0000        0.0000        0.0000        0.0000        0.0000        0.0000        0.0000        0.0000        0.0000        0.0000        0.0000        0.0000        0.0000        0.0000        0.0000        0.0000        0.0000        0.0000        0.0000        0.0000        0.0000        0.0000        0.0000        0.0000        0.0000        6.4376        5.1216        4.4982        4.6271        6.8505        6.7140        6.9794        7.3918        9.3517        9.7734        9.9759        9.9643       10.5632       10.4208       10.8986       10.8529        9.9297       10.9177       10.5853       10.5901       11.5696       11.0141       10.9541       10.8437       10.6851       10.9340       10.8377        9.9172        7.3552        6.5622        6.0649        5.8081        5.9952        5.5852        5.2854        5.1461        4.9667        4.6092        3.9581        3.6195        3.3657        3.3106        2.9859        2.6478        2.1959        1.9867        1.9329        1.8631        1.8365        1.7931        1.7375        1.6533        1.5259        1.4616        1.3560        1.1890        0.9676        0.8312        0.7290        0.7070        0.6933        0.6982        0.6755        0.0000        0.0000        0.0000        0.0000        0.0000        0.0000        0.0000        0.0000        0.0000        0.0000        0.0000        0.0000        0.0000        0.0000        0.0000        0.0000        0.0000        0.0000        0.0000        0.0000        0.0000        0.0000        0.0000        0.0000        0.0000        0.0000        0.0000        0.0000        0.0000        0.0000        0.0000        0.0000        0.0000        0.0000        0.0000        0.0000        0.0000        0.0000        0.0000        0.0000        0.0000        0.0000        0.0000        0.0000        0.0000        0.0000        0.0000        0.0000        0.0000        0.0000        0.0000        0.0000        0.0000        0.0000        0.0000        0.0000        0.0000        0.0000        0.0000        0.0000        0.0000        0.9814        1.1461        1.3717        1.7705        1.8540        2.0360        2.2911        1.9828        1.9756        2.2094        2.5872        2.3582        2.5429        2.6475        3.0170        3.4164        3.7610        3.5294        3.3940        3.3819        3.7561        3.7404        3.8879        3.4430        4.0010        3.4675        3.4092        3.6909        4.4915        3.0522        3.0235        3.4524        3.5313        3.3018        3.8940        4.1304        4.0797        4.1809        3.4628        3.3314        2.8679        2.6926        2.3653        2.0196        1.6169        1.5956        1.6228        1.5477        0.9911        1.1966        1.4038        1.4156        1.7582        2.0054        2.4398        3.1071        4.5257        5.5131        5.7853        5.8796        5.7037        5.9113        6.1727        6.2119        6.5258        6.7262        6.7628        6.8901        6.5373        6.4001        6.4222        6.7162        7.3288        7.2336        7.3784        7.2067        7.3105        7.5891        7.5955        7.6450        6.7935        6.9677        0.0000        0.0000        0.0000        0.0000        0.0000        0.0000        0.0000        0.0000        0.0000        0.0000        0.0000        0.0000        0.0000        0.0000        0.0000        0.0000
        0.0000        0.0000        0.0000        0.0000        0.0000        0.0000        0.0000        0.0000        0.0000        0.0000        0.0000        0.0000        0.0000        0.0000        0.0000        0.0000        0.0000        0.0000        0.0000        0.0000        0.0000        0.0000        0.0000        0.0000        0.0000        0.0000        0.0000        7.5260        6.2261        5.5661        5.1239        7.9200        7.7027        7.4702        7.6831        9.1611        9.7830        9.6877        9.3528        9.8071       10.2410       10.4833       10.0861       10.9932       10.0073        9.5486        9.8466       11.7080       10.8531        9.8668        9.5760        9.1278        9.0182        8.9909        9.3958        8.2178        6.2633        6.2208        5.3998        5.2888        4.8038        4.6698        4.6567        4.4491        5.2849        4.6779        3.7991        3.3973        3.1686        2.9191        2.6397        2.3076        2.1746        2.1158        2.0625        1.9094        1.8010        1.7281        1.6846        1.6080        1.5789        1.6397        1.4820        1.3061        1.4072        1.1757        1.2472        1.8717        1.9065        1.4575        0.0000        0.0000        0.0000        0.0000        0.0000        0.0000        0.0000        0.0000        0.0000        0.0000        0.0000        0.0000        0.0000        0.0000        0.0000        0.0000        0.0000        0.0000        0.0000        0.0000        0.0000        0.0000        0.0000        0.0000        0.0000        0.0000        0.0000        0.0000        0.0000        0.0000        0.0000        0.0000        0.0000        0.0000        0.0000        0.0000        0.0000        0.0000        0.0000        0.0000        0.0000        0.0000        0.0000        0.0000        0.0000        0.0000        0.0000        0.0000        0.0000        0.0000        0.0000        0.0000        0.0000        0.0000        0.0000        0.0000        0.0000        0.0000        0.0000        0.0000        0.0000        0.0000        1.6356        1.6530        1.7813        1.9596        2.2500        2.4541        2.1138        1.8559        2.1173        2.4136        2.4963        2.5254        2.4520        2.6519        2.6388        3.9512        4.1240        3.9341        3.6105        4.3308        4.4026        4.5298        3.4569        4.1621        3.3787        2.6007        2.4249        2.8304        3.1817        3.3077        3.2376        2.7048        3.1583        4.3551        4.1565        3.3141        3.3674        3.2265        3.1459        2.5115        2.6364        2.7192        2.7943        2.2897        2.3011        2.2802        2.2637        1.8463        2.2108        2.3131        2.2850        2.7027        2.8075        3.0679        3.7289        5.2419        5.8755        6.2962        6.4766        5.9756        5.9649        6.1606        6.1925        6.5936        6.8360        6.8520        6.9383        6.6281        6.4053        6.3249        6.4847        6.9962        6.8774        7.2619        7.0933        7.3866        7.4561        7.5296        7.4651        6.7052        6.7896        0.0000        0.0000        0.0000        0.0000        0.0000        0.0000        0.0000        0.0000        0.0000        0.0000        0.0000        0.0000        0.0000        0.0000        0.0000        0.0000
        0.0000        0.0000        0.0000        0.0000        0.0000        0.0000        0.0000        0.0000        0.0000        0.0000        0.0000        0.0000        0.0000        0.0000        0.0000        0.0000        0.0000        0.0000        0.0000        0.0000        0.0000        0.0000        0.0000        0.0000        0.0000        0.0000        0.0000        0.0000       11.2567        9.9051        8.7776       10.0078        9.7737        9.7506        9.1644       14.9366       11.8948       11.1712        9.3348        8.6201        7.7390        7.7925        7.9048        7.6370        7.3881        7.4285        7.0409        7.9623        7.7219        7.4693        7.3827        6.9467        6.4692        6.3638        6.6285        7.3442        6.6177        6.1966        5.7769        3.8853        3.4542        3.2558        3.2746        3.9241        4.0947        3.9824        3.7387        3.4356        3.1720        2.9141        2.6064        1.7938        2.0741        1.9197        2.1602        2.3373        2.1288        1.9395        2.1834        2.5491        3.0975        2.9384        2.6739        2.2278        1.3626        1.1471        0.9627        1.9013        1.1953        0.9418        0.7132        0.0000        0.0000        0.0000        0.0000        0.0000        0.0000        0.0000        0.0000        0.0000        0.0000        0.0000        0.0000        0.0000        0.0000        0.0000        0.0000        0.0000        0.0000        0.0000        0.0000        0.0000        0.0000        0.0000        0.0000        0.0000        0.0000        0.0000        0.0000        0.0000        0.0000        0.0000        0.0000        0.0000        0.0000        0.0000        0.0000        0.0000        0.0000        0.0000        0.0000        0.0000        0.0000        0.0000        0.0000        0.0000        0.0000        0.0000        0.0000        0.0000        0.0000        0.0000        0.0000        0.0000        0.0000        0.0000        0.0000        0.0000        0.0000        0.0000        0.0000        0.0000        0.0000        1.9229        2.1308        2.3894        2.0073        1.6304        2.1497        2.1183        2.3517        2.9469        2.7406        3.5617        4.2122        5.1682        4.7416        3.6786        4.6713        4.5846        4.6950        6.2925        6.3374        7.5482        8.1451        5.4587        3.8081        2.4931        2.1997        2.0550        1.9570        1.9654        1.8193        1.7228        1.7733        2.0144        2.1914        2.7130        2.4493        2.3033        2.5112        2.7184        2.6406        2.6010        2.7920        3.3543        3.5710        3.6319        4.2932        3.5879        3.7584        3.9249        4.2576        4.2803        4.5426        4.9326        5.4797        5.8088        6.1919        6.5535        6.6270        6.1093        6.1941        6.2614        6.3362        6.5227        6.8794        6.8771        6.5644        4.9115        4.7143        4.5392        4.6887        5.2258        5.3349        5.5362        5.6811        5.7188        5.8682        5.7496        5.7650        4.9064        5.0119        0.0000        0.0000        0.0000        0.0000        0.0000        0.0000        0.0000        0.0000        0.0000        0.0000        0.0000        0.0000        0.0000        0.0000        0.0000        0.0000
        0.0000        0.0000        0.0000        0.0000        0.0000        0.0000        0.0000        0.0000        0.0000        0.0000        0.0000        0.0000        0.0000        0.0000        0.0000        0.0000        0.0000        0.0000        0.0000        0.0000        0.0000        0.0000        0.0000        0.0000        0.0000        0.0000        0.0000        0.0000       11.0958       10.7109       10.9113       10.3468        9.5800        9.8474        9.2981       13.7369       12.7150       11.7873       11.7514       12.6405        9.7779        9.1427        9.1330        9.8457        8.4937        7.6914        6.5629        7.2313        6.9198        6.6191        6.3293        5.8562        5.6832        5.7017        5.7058        6.6145        6.6388        6.1930        5.5184        3.6264        3.1122        2.8581        2.9725        4.0185        4.8296        4.5203        3.9409        4.2001        4.3732        3.6668        3.4747        2.9622        3.6273        4.0852        4.5013        3.4687        3.4020        3.4732        3.5345        3.3303        2.6481        2.2530        1.9578        1.6525        1.4210        1.0605        0.8957        1.1765        1.3937        1.3649        1.7209        0.0000        0.0000        0.0000        0.0000        0.0000        0.0000        0.0000        0.0000        0.0000        0.0000        0.0000        0.0000        0.0000        0.0000        0.0000        0.0000        0.0000        0.0000        0.0000        0.0000        0.0000        0.0000        0.0000        0.0000        0.0000        0.0000        0.0000        0.0000        0.0000        0.0000        0.0000        0.0000        0.0000        0.0000        0.0000        0.0000        0.0000        0.0000        0.0000        0.0000        0.0000        0.0000        0.0000        0.0000        0.0000        0.0000        0.0000        0.0000        0.0000        0.0000        0.0000        0.0000        0.0000        0.0000        0.0000        0.0000        0.0000        0.0000        0.0000        0.0000        1.5522        1.6656        2.1507        2.0341        1.5658        1.7389        1.7089        1.9302        1.7440        2.1497        2.1448        2.1533        3.5522        3.7935        4.9558        4.7792        3.8752        4.7107        5.5929        5.2758        6.4619        6.3958        6.9189        8.0706        7.4455        3.9757        2.2261        2.0795        1.7924        1.6366        1.4685        1.3338        1.3960        1.5569        2.0972        2.1482        2.5180        2.4036        2.5978        2.8486        2.8409        2.7178        2.9783        3.4540        3.8310        4.0967        4.4702        4.8645        4.3424        4.4710        4.7634        5.0694        5.0924        5.4581        5.7501        6.1872        6.3124        6.6255        6.9089        7.0493        6.5404        6.5831        6.5209        6.7168        7.0406        7.2394        6.9388        6.1770        4.6901        4.4234        4.3648        4.5629        5.0816        5.2082        5.4535        5.4272        5.4414        5.5114        5.5305        5.4624        4.6601        4.6031        0.0000        0.0000        0.0000        0.0000        0.0000        0.0000        0.0000        0.0000        0.0000        0.0000        0.0000        0.0000        0.0000        0.0000        0.0000        0.0000
        0.0000        0.0000        0.0000        0.0000        0.0000        0.0000        0.0000        0.0000        0.0000        0.0000        0.0000        0.0000        0.0000        0.0000        0.0000        0.0000        0.0000        0.0000        0.0000        0.0000        0.0000        0.0000        0.0000        0.0000        0.0000        0.0000        0.0000        0.0000       11.8075       10.5931        9.9082       10.7003       10.1427       10.2922       10.5498       12.0409       10.9230       10.6082       11.5797       13.5888       10.1655        8.7313        8.2173        8.3359        9.2354        7.0838        6.4916        6.7170        6.3607        5.9654        5.7060        5.2335        4.9575        4.7666        5.3952        6.1900        6.2223        5.9811        5.2277        3.4807        2.9797        2.7442        3.0500        4.9355        6.0511        5.3010        4.3714        4.4965        4.0227        3.9346        3.3913        3.3530        3.7318        4.8170        5.7503        4.0911        3.3420        2.7346        2.5678        2.3767        2.5974        1.8829        1.4807        1.1176        1.2306        1.4296        1.2148        2.6004        1.9706        1.4236        1.1935        2.1712        0.0000        0.0000        0.0000        0.0000        0.0000        0.0000        0.0000        0.0000        0.0000        0.0000        0.0000        0.0000        0.0000        0.0000        0.0000        0.0000        0.0000        0.0000        0.0000        0.0000        0.0000        0.0000        0.0000        0.0000        0.0000        0.0000        0.0000        0.0000        0.0000        0.0000        0.0000        0.0000        0.0000        0.0000        0.0000        0.0000        0.0000        0.0000        0.0000        0.0000        0.0000        0.0000        0.0000        0.0000        0.0000        0.0000        0.0000        0.0000        0.0000        0.0000        0.0000        0.0000        0.0000        0.0000        0.0000        0.0000        0.0000        0.0000        1.6537        1.1434        1.5491        2.1876        2.9447        3.1464        2.5387        2.3137        2.5501        2.1915        2.0062        2.1375        2.7791        3.3870        3.8695        3.8686        3.9939        3.1559        3.3267        4.2145        4.6964        7.0588        5.8765        6.4179        8.1698        6.4614        3.6310        1.8136        1.6710        1.5802        1.4944        1.4055        1.6281        2.0163        2.1615        2.3677        2.2509        2.4987        2.8529        3.0142        3.3153        3.4393        3.2522        3.1976        3.5448        4.0279        4.1519        4.6867        4.9525        4.4472        4.8905        5.2412        5.5336        5.5711        5.9212        6.2932        6.5936        6.5417        6.8016        7.1811        7.2498        6.8446        6.9194        7.0241        7.1263        7.4617        7.4722        7.0830        6.6291        5.1124        5.0016        4.8882        4.9125        5.3116        5.3847        5.4535        5.4018        5.4511        5.3476        5.2825        5.0533        4.1540        4.1931        4.9144        0.0000        0.0000        0.0000        0.0000        0.0000        0.0000        0.0000        0.0000        0.0000        0.0000        0.0000        0.0000        0.0000        0.0000        0.0000
        0.0000        0.0000        0.0000        0.0000        0.0000        0.0000        0.0000        0.0000        0.0000        0.0000        0.0000        0.0000        0.0000        0.0000        0.0000        0.0000        0.0000        0.0000        0.0000        0.0000        0.0000        0.0000        0.0000        0.0000        0.0000        0.0000        0.0000       14.9022       13.0684       10.7802        9.8875        9.5742        9.5755        9.8360       10.2350       13.8776       13.4933       10.6377       10.0758       12.3215       11.5021        9.0212        8.1073        8.6976        8.0004        7.2654        6.9331        6.7558        6.1458        5.6010        5.3471        4.9178        4.6889        4.4602        4.4700        5.4151        5.8074        6.1346        6.3285        4.0730        3.2959        3.1374        3.5014        5.0350        4.7960        4.1757        3.9054        3.8829        3.7654        3.1370        2.5527        2.4346        2.7227        3.3691        3.6102        2.6391        1.9860        2.4221        2.0954        2.2085        1.9746        1.7503        1.4637        1.1020        0.8979        0.7768        0.7363        1.5545        1.9075        1.1353        0.8874        2.3201        2.6618        0.0000        0.0000        0.0000        0.0000        0.0000        0.0000        0.0000        0.0000        0.0000        0.0000        0.0000        0.0000        0.0000        0.0000        0.0000        0.0000        0.0000        0.0000        0.0000        0.0000        0.0000        0.0000        0.0000        0.0000        0.0000        0.0000        0.0000        0.0000        0.0000        0.0000        0.0000        0.0000        0.0000        0.0000        0.0000        0.0000        0.0000        0.0000        0.0000        0.0000        0.0000        0.0000        0.0000        0.0000        0.0000        0.0000        0.0000        0.0000        0.0000        0.0000        0.0000        0.0000        0.0000        0.0000        0.0000        0.0000        2.1486        2.1690        1.4223        1.7218        2.1099        2.5344        2.9046        2.7716        2.2729        2.1376        2.1905        2.5702        3.0927        2.7383        3.0513        3.4956        3.5415        3.5446        3.2519        3.6272        3.5103        4.3856        8.9249        6.0543        3.9578        4.3367        3.7802        2.8642        2.0107        1.6995        1.7027        1.7328        2.1252        2.2776        1.9324        2.2524        2.5719        2.5337        3.0811        3.2721        3.4247        3.7811        3.3791        3.0829        3.3456        3.6058        3.9770        3.8489        3.9921        4.3533        4.2920        4.9031        5.2863        5.5704        5.9167        6.1024        6.3684        6.5286        6.4725        6.7650        7.1453        7.4229        7.1359        7.2248        7.4083        7.5198        7.9329        7.9229        7.7396        7.4319        5.8694        6.0216        5.9232        5.6541        6.0401        5.8581        5.7181        5.4859        5.3254        5.3085        5.1832        5.0310        4.3050        4.0961        0.0000        0.0000        0.0000        0.0000        0.0000        0.0000        0.0000        0.0000        0.0000        0.0000        0.0000        0.0000        0.0000        0.0000        0.0000        0.0000
        0.0000        0.0000        0.0000        0.0000        0.0000        0.0000        0.0000        0.0000        0.0000        0.0000        0.0000        0.0000        0.0000        0.0000        0.0000        0.0000        0.0000        0.0000        0.0000        0.0000        0.0000        0.0000        0.0000        0.0000        0.0000        0.0000        0.0000       17.9560       17.2077       15.2820       11.3865       10.0474        9.4501        9.7268        9.3281       10.9060       14.4097       12.3166       10.8557       11.3888       11.2020        9.0315        8.3275        8.6685        7.0869        6.3628        6.2232        5.3183        5.0991        4.6431        4.0665        3.4342        3.4506        3.1537        3.5037        4.5652        4.8975        5.6946        6.4523        7.3994        6.1578        5.3093        5.0110        5.5737        5.4234        4.3696        3.3027        3.6123        2.9707        2.1364        1.9269        1.5679        1.5233        3.0093        2.9560        2.1047        1.8884        2.0274        2.4437        2.9734        2.6594        2.0241        1.6193        1.3330        1.0818        0.9625        0.8597        0.6681        0.6194        1.0652        1.0696        0.9405        1.2842        0.7654        0.6257        0.6338        0.4837        0.4885        0.7760        0.9991        1.4142        0.0000        0.0000        0.0000        0.0000        0.0000        0.0000        1.6260        1.6521        1.6486        1.7726        0.0000        0.0000        0.0000        0.0000        0.0000        0.0000        0.0000        0.0000        0.0000        0.0000        0.0000        0.0000        0.0000        0.0000        0.0000        0.0000        0.0000        0.0000        0.0000        0.0000        0.0000        0.0000        0.0000        0.0000        0.0000        0.0000        0.0000        0.0000        0.0000        0.0000        0.0000        0.0000        0.0000        0.0000        0.0000        0.0000        1.9048        2.1158        2.2744        2.1552        2.3030        2.7772        3.0957        3.0722        2.8330        3.0909        2.6883        2.1103        2.3612        2.6538        2.4955        2.4255        2.6940        3.3258        3.6503        4.4852        2.9874        2.9064        3.0827        3.4292        4.1027        3.8457        3.5010        3.2407        3.0015        2.6025        2.3716        2.1348        2.5257        3.0589        3.1225        2.5692        2.5793        2.9713        2.9004        2.8529        2.5990        2.6997        2.3235        2.4184        1.9363        1.9738        2.0402        2.2340        1.7266        1.6421        1.7674        2.0004        3.7626        4.2872        4.5709        4.9238        5.0694        5.3012        5.4047        5.6813        5.7951        6.1190        6.5726        7.0061        7.6170        7.8504        7.9587        8.1017        7.9810        8.0004        8.0926        8.3489        8.8411        9.0791        8.8704        8.2167        5.9251        5.5877        5.2793        5.1058        5.2285        5.1454        4.9458        4.7256        4.0326        3.8897        0.0000        0.0000        0.0000        0.0000        0.0000        0.0000        0.0000        0.0000        0.0000        0.0000        0.0000        0.0000        0.0000        0.0000        0.0000        0.0000
        0.0000        0.0000        0.0000        0.0000        0.0000        0.0000        0.0000        0.0000        0.0000        0.0000        0.0000        0.0000        0.0000        0.0000        0.0000        0.0000        0.0000        0.0000        0.0000        0.0000        0.0000        0.0000        0.0000        0.0000        0.0000        0.0000       14.3715       16.4077       16.3641       14.6583       13.0093       10.9760        9.9255        9.4986        9.3498        9.6342       10.1885       11.6694       10.8169       11.5368       10.8787        7.7672        6.6068        7.4483        7.0858        6.3235        5.5354        4.7730        4.2351        3.8450        3.5314        3.3335        2.8617        3.1585        3.0600        3.8079        3.9868        4.2637        4.1457        4.4006        4.1904        4.5228        3.6291        4.3278        4.6839        4.2244        2.6773        2.1709        2.0407        2.2090        1.9462        1.3444        1.6421        2.4490        2.9663        2.1045        1.6587        1.5339        1.5807        1.8320        2.0086        1.7272        1.5206        1.2993        1.1455        1.0336        0.9203        0.6705        0.5961        0.5439        0.5610        0.6216        0.5792        0.6318        0.5734        0.6969        0.7727        0.7202        0.6875        0.7006        0.9104        0.8376        0.8357        1.4233        1.5565        1.8263        1.4844        1.5283        1.5481        1.5734        1.4861        1.5860        1.3073        1.3648        1.5271        0.0000        0.0000        0.0000        0.0000        0.0000        0.0000        0.0000        0.0000        0.0000        0.0000        0.0000        0.0000        0.0000        0.0000        0.0000        0.0000        0.0000        0.0000        0.0000        0.0000        0.0000        2.9996        3.0597        3.2019        3.3667        3.2730        3.1418        3.0262        2.8788        2.6935        2.4981        2.5805        2.0683        2.0553        2.2448        2.5580        2.7772        3.0999        3.2883        2.8323        3.0397        3.4105        2.9168        2.6989        2.4537        2.6469        2.6996        2.5721        2.9182        3.1154        3.2959        3.7053        2.8593        2.2684        2.4306        2.4276        2.7201        2.5777        2.6802        3.2411        3.5166        2.9273        2.9185        2.6060        2.9026        3.6641        3.4705        3.4590        3.2549        3.0373        3.0076        3.1711        2.5110        2.4832        2.1363        2.1900        1.8848        1.8944        1.9192        1.9111        1.4644        1.5941        1.8504        2.1683        3.7239        4.4917        4.8269        4.9128        5.0897        5.2629        5.4854        5.7038        5.8963        6.0933        6.5108        7.0944        7.8003        8.1454        8.2795        8.4951        8.3251        8.5226        8.8194        9.2555       10.1236       10.5968       10.4376        9.4796        6.8051        6.0803        5.5652        5.3737        5.2970        5.1242        4.9967        4.8261        0.0000        0.0000        0.0000        0.0000        0.0000        0.0000        0.0000        0.0000        0.0000        0.0000        0.0000        0.0000        0.0000        0.0000        0.0000        0.0000        0.0000        0.0000
        0.0000        0.0000        0.0000        0.0000        0.0000        0.0000        0.0000        0.0000        0.0000        0.0000        0.0000        0.0000        0.0000        0.0000        0.0000        0.0000        0.0000        0.0000        0.0000        0.0000        0.0000        0.0000        0.0000        0.0000        0.0000        0.0000       12.7031       14.0422       13.5665       12.8407       11.7402       10.3285       10.0559        9.9761        8.9391        8.9632        9.0763        9.3885        9.7819        8.0508        7.6326        7.5994        6.8987        6.9197        7.3425        7.0381        5.9718        5.0155        4.5280        3.9976        3.8550        3.9336        3.3365        3.8651        4.3795        4.1594        4.1723        4.4030        3.8211        4.8184        4.8392        3.7517        3.1422        3.2294        3.2802        3.1261        2.7857        2.3260        1.9273        1.7392        1.6609        1.2771        2.1786        1.9312        1.6251        2.3995        1.8508        1.4945        1.4977        1.6673        1.7337        1.6700        1.5228        1.4386        1.1816        1.0384        0.9571        0.7397        0.6782        0.6449        0.6804        0.9961        1.0231        0.9346        0.8349        1.3865        1.5089        1.3533        1.0713        1.2669        1.1813        0.7092        0.7015        1.2656        0.9073        0.8166        0.9863        1.3140        1.4349        1.3169        1.2042        1.1798        1.1567        1.1832        1.3381        1.3066        1.4573        1.8821        0.0000        0.0000        0.0000        0.0000        0.0000        0.0000        0.0000        0.0000        0.0000        0.0000        0.0000        0.0000        2.8498        2.2747        2.1702        2.1193        2.0335        2.7196        2.6625        2.7279        3.1213        3.1951        3.3408        3.4444        3.5655        3.2201        2.9295        2.7491        2.6403        2.4954        2.5426        2.5242        2.7241        3.0978        3.3267        3.6930        3.4686        3.4437        3.7438        3.5593        3.1096        3.3480        3.2458        3.1585        2.8222        3.4922        3.0903        3.2670        3.1388        2.3991        2.7678        2.5797        2.0589        2.1777        2.1772        2.6943        3.7927        4.0895        3.3434        2.6808        2.8079        2.9775        3.2827        3.4698        3.7189        2.9642        3.2226        3.4549        3.1932        2.3715        2.2713        2.4067        2.1704        1.5695        1.6823        1.6928        1.7736        1.4083        1.5583        1.8205        2.1264        4.2088        4.9040        5.3352        5.5124        5.5982        5.8358        5.9849        6.0869        6.1499        6.4044        6.8091        7.3707        8.2232        8.4186        8.6803        8.8771        8.7934        9.1421        9.7021       10.3969       11.4574       12.3879       12.4667       11.6713        8.6584        7.8753        7.2498        6.7283        0.0000        6.1856        5.3076        4.7645        0.0000        0.0000        0.0000        0.0000        0.0000        0.0000        0.0000        0.0000        0.0000        0.0000        0.0000        0.0000        0.0000        0.0000        0.0000        0.0000        0.0000        0.0000
        0.0000        0.0000        0.0000        0.0000        0.0000        0.0000        0.0000        0.0000        0.0000        0.0000        0.0000        0.0000        0.0000        0.0000        0.0000        0.0000        0.0000        0.0000        0.0000        0.0000        0.0000        0.0000        0.0000        0.0000        0.0000       10.0998        9.8952       11.3494       11.2462       10.9493       10.3914        9.2527        8.8898        9.0774        9.0291        8.7111        8.1450        8.2057        7.8613        7.2714        6.5783        6.7647        7.2138        7.9092        8.5836        8.8479        9.2652        6.9319        5.8481        4.9544        4.4170        4.1234        4.9113        4.6231        4.1907        5.2105        5.6520        4.5382        4.1076        4.3908        4.7926        4.6269        3.3206        2.8104        2.6614        2.7222        2.4972        2.3547        1.8928        1.7116        1.5418        1.1587        0.9282        0.8937        0.9267        1.4051        1.7245        1.5135        1.4800        1.6795        1.7457        1.6754        1.5539        1.4323        1.1664        1.0915        1.0924        0.8950        0.8568        1.2879        1.1163        1.1076        1.0936        1.2804        1.1380        1.1902        1.1680        1.0754        1.1756        1.2016        0.8594        0.7345        0.7478        1.2748        1.2155        1.5241        1.4525        1.3386        1.2206        1.1321        1.0540        1.0231        1.2638        1.3613        1.4814        1.6710        1.7032        1.8824        2.1338        3.2402        3.3019        0.0000        0.0000        0.0000        0.0000        0.0000        0.0000        0.0000        0.0000        1.8511        1.6455        1.8129        1.5645        1.5117        1.9166        2.4673        2.7309        2.6727        3.1277        3.4636        3.6626        3.7904        3.5833        3.5239        3.2262        3.3159        3.4886        3.0789        3.0513        3.0071        3.5006        3.9155        4.5730        4.8438        4.4946        3.9812        4.3092        3.9979        3.6098        3.6925        3.9060        4.0478        3.9638        4.3695        4.7675        4.1509        3.7568        3.1403        3.4425        3.2688        2.9820        2.9225        2.7505        2.9661        3.6680        3.8990        3.4379        3.3813        3.3981        3.1219        2.8298        3.1991        3.3564        3.4348        3.2318        3.1485        3.0318        2.2697        2.2670        2.4162        2.2602        1.6649        1.5199        1.5767        1.8674        1.6227        1.7705        2.1033        2.6088        4.8842        5.8179        6.2247        6.4589        6.5193        6.6620        6.6657        6.7668        6.8530        7.0523        7.2444        7.6217        8.6532        8.7942        8.9893        9.2771        9.2688        9.6560       10.8018       11.8222       13.2281       14.5564       14.9505       14.7448       11.1742       10.8678        0.0000        0.0000        0.0000        0.0000        0.0000        0.0000        0.0000        0.0000        0.0000        0.0000        0.0000        0.0000        0.0000        0.0000        0.0000        0.0000        0.0000        0.0000        0.0000        0.0000        0.0000        0.0000        0.0000        0.0000
        0.0000        0.0000        0.0000        0.0000        0.0000        0.0000        0.0000        0.0000        0.0000        0.0000        0.0000        0.0000        0.0000        0.0000        0.0000        0.0000        0.0000        0.0000        0.0000        0.0000        0.0000        0.0000        8.1038        8.4888        7.5561        7.0904        7.0942        7.4720        7.4148        7.5586        7.6659        9.7862        9.9928        9.9771        9.7393        7.9517        7.8079        7.4531        7.7042        7.6583        6.6370        6.2411        6.2210        8.0708        9.8212       13.5783       12.7818       10.8918        9.3858        7.4904        6.3595        6.2465        6.1754        6.3357        5.4224        4.7858        4.1730        4.3734        4.5547        5.2989        3.5138        2.7942        2.5103        2.8348        3.0567        2.9782        2.4459        2.2023        1.9326        2.3404        2.6496        3.2518        1.3463        1.1386        1.1037        1.4696        1.2195        1.4603        1.2974        1.3843        1.3500        1.5702        1.7551        1.3851        1.1879        1.1563        1.1662        1.2112        1.6178        1.5544        1.4039        1.1778        1.1653        1.1609        1.2504        1.2150        1.1852        1.1387        1.0211        0.8702        0.7230        0.6828        0.7256        0.8965        0.9098        0.8753        0.8905        0.8110        0.9060        0.8876        0.8915        0.8611        0.8089        0.7025        0.8306        1.3796        1.0772        1.0696        1.1072        1.3478        1.2976        1.3795        1.3174        1.5252        1.4738        1.4880        1.0378        0.7155        0.4316        0.3158        0.3129        0.2658        0.5263        0.3655        0.4474        1.4612        2.0766        2.3047        2.6016        3.1311        3.5798        3.6987        4.1429        4.9776        4.6865        4.4152        4.0528        3.7432        3.2573        3.2898        3.5909        5.2093        5.7945        5.9501        5.4126        5.0330        5.0765        5.4986        4.9402        4.1337        4.1195        3.8727        3.9993        4.2864        4.5300        4.7210        4.8236        5.5908        6.1227        6.0431        5.1583        3.8705        3.1601        2.9742        3.1115        2.9117        3.0667        3.0325        2.7480        2.7661        2.5860        2.5482        2.7534        2.2415        2.2774        2.2918        2.1831        2.1268        1.8766        1.6836        1.6050        0.9745        1.0192        1.0803        1.4311        2.9031        3.5726        4.4709        5.3248        6.5173        7.6476        8.2949        8.4643        7.8759        7.9957        7.9450        8.1329        8.8857        9.2398        9.4216        9.5016        9.0413        9.3550        9.5823        9.7847        9.4555        9.8637       11.1509       12.9512       17.2112       19.4236       20.3544       19.9725       18.2975        0.0000        0.0000        0.0000        0.0000        0.0000        0.0000        0.0000        0.0000        0.0000        0.0000        0.0000        0.0000        0.0000        0.0000        0.0000        0.0000        0.0000        0.0000        0.0000        0.0000        0.0000        0.0000        0.0000        0.0000        0.0000
        0.0000        0.0000        0.0000        0.0000        0.0000        0.0000        0.0000        0.0000        0.0000        0.0000        0.0000        0.0000        0.0000        0.0000        0.0000        0.0000        0.0000        0.0000        9.3557        6.9266        6.3215        5.9615        5.6229        6.1294        5.8637        5.6812        5.7666        6.1488        6.1579        6.4085        6.9372        9.3286        9.9841       10.1676        9.9626        9.1389        8.3353        8.7204        8.3595        8.8408        8.3059        7.9924        7.8241       12.2242       12.7416       12.4685       11.5191       10.0899        9.5162        9.0208        7.8538        7.8649        7.2830        7.0421        6.6225        5.7781        4.6144        4.5387        4.9652        4.4620        2.6900        2.3935        2.2866        2.4341        2.8201        3.0203        2.9959        3.9647        3.1422        3.1321        3.6812        6.8607        2.2799        1.1184        0.6398        1.1886        1.1949        1.3684        1.2332        1.3970        1.4295        1.6955        1.7758        1.4951        1.5236        1.1944        1.2840        1.7750        1.7068        1.4854        1.6609        1.5269        1.5027        1.5304        1.5719        1.3918        1.0157        0.9030        0.8269        0.9370        0.9472        0.9082        0.9556        0.9088        0.9271        0.9014        1.0241        0.7940        0.7074        0.7868        0.8302        0.9991        1.0325        0.8195        0.5922        0.6835        0.6489        0.7524        0.8049        1.0440        1.0402        1.0707        1.3676        1.9198        1.7681        1.0548        0.6663        0.4941        0.6075        0.6262        0.5247        0.4157        0.2721        0.3786        0.4841        1.2853        2.0742        2.6154        3.0168        3.5992        4.2442        4.5803        4.5925        5.1275        6.0360        6.2618        5.7131        4.4578        3.7713        3.6080        4.4262        6.2219        6.6773        6.6120        6.0623        5.7859        5.6372        6.0546        5.7618        4.5604        4.2273        4.2375        4.4659        4.8493        5.1333        5.6704        6.4879        6.8937        7.3289        6.7883        5.6817        4.3488        4.1346        3.6238        3.3748        2.9625        3.0818        2.9777        2.7615        2.9456        2.9888        2.8096        2.6531        2.3208        2.3377        2.2533        2.1221        2.1419        1.9585        1.7954        1.7984        1.1289        0.9605        1.2116        1.6839        3.5327        4.1704        5.1100        6.0427        7.5250        8.6695        9.3695        9.4721        8.6135        8.6440        8.7456        9.0896        9.9041       10.3609       10.2722       10.2371        9.6452        9.5617        9.5767        9.8592        9.7174       10.2192       11.7199       13.9026       18.7487       21.5948        0.0000        0.0000        0.0000        0.0000        0.0000        0.0000        0.0000        0.0000        0.0000        0.0000        0.0000        0.0000        0.0000        0.0000        0.0000        0.0000        0.0000        0.0000        0.0000        0.0000        0.0000        0.0000        0.0000        0.0000        0.0000        0.0000        0.0000        0.0000
        0.0000        0.0000        0.0000        0.0000        0.0000        0.0000        0.0000        0.0000        0.0000        0.0000        0.0000        0.0000        0.0000        0.0000        0.0000        7.2084        7.3244        6.8673        6.4730        5.2872        4.8832        4.2794        4.0226        4.6436        4.5257        4.5823        4.6665        4.9742        5.0619        5.4096        5.9651        8.2172        8.9723        9.2495        9.1291        8.7114        8.8520        8.3204        7.7098        7.1725        7.1599        7.0017        7.0837       10.8181       11.1433       10.5886        8.7305        9.0754        9.1535        9.2725        9.1266        8.6204        7.4503        6.4630        6.0870        4.6440        3.9838        3.4311        3.8482        3.3746        2.1601        1.9716        1.9890        2.1415        2.0516        2.0516        1.9842        3.4338        2.5172        2.4995        2.9067        3.3246        2.8323        2.4048        1.3515        1.2086        1.3221        1.4135        1.6162        1.9121        1.8963        1.7565        1.7652        1.9543        1.9132        1.7468        1.8840        1.8232        1.7650        1.6553        1.8496        1.8513        2.0044        2.0071        1.7319        1.6797        1.3627        1.2400        1.0486        1.0518        0.9741        1.0247        1.0458        1.2427        1.2330        1.2107        1.0731        0.9956        0.9750        0.7828        0.6518        1.0602        1.1280        0.8845        0.6970        0.7196        0.3710        0.3880        0.4723        0.7217        1.1186        1.0593        1.0067        1.2702        1.0279        1.4215        1.1438        0.9813        1.1257        1.2798        0.9654        0.5538        0.5250        0.6717        0.9164        1.5519        2.4271        2.9554        3.4741        4.0814        4.1588        4.3725        4.7881        5.4595        5.7559        5.7792        5.6313        4.5353        4.3974        4.2934        4.3541        6.2517        6.9530        7.0293        6.7478        6.2441        6.2331        6.0363        5.5043        4.7652        4.5492        4.6490        5.1430        5.7179        6.1398        6.4658        6.2312        7.1919        7.2851        6.7811        5.8995        4.3574        3.9814        4.0820        3.6943        2.8325        2.6552        2.8603        2.9668        2.9752        3.2175        3.0541        2.8553        2.2365        2.2411        2.1543        2.0181        2.0026        1.9915        1.8463        1.8577        1.1341        1.1197        1.4034        1.8452        3.9765        4.9043        5.8353        6.8206        8.2818        9.3490        9.8873        9.9627        9.0515        9.0809        9.2523        9.5234       10.3354       10.6038       10.7721       10.8377        9.9477        9.7964        9.8513        0.0000        9.8725       10.2149       11.5411       13.7772       18.9628       21.9309        0.0000        0.0000        0.0000        0.0000        0.0000        0.0000        0.0000        0.0000        0.0000        0.0000        0.0000        0.0000        0.0000        0.0000        0.0000        0.0000        0.0000        0.0000        0.0000        0.0000        0.0000        0.0000        0.0000        0.0000        0.0000        0.0000        0.0000        0.0000
        0.0000        0.0000        0.0000        0.0000        0.0000        0.0000        0.0000        0.0000        0.0000        0.0000        0.0000        0.0000        0.0000        5.2584        4.5657        5.8869        5.6415        5.4349        5.0108        3.9059        3.9275        3.7691        3.4766        4.2507        4.0612        3.9627        4.0540        4.5191        4.7660        4.6267        4.8635        6.6480        7.3470        7.3022        7.3083        7.8980        8.8987        7.7567        7.1758        5.7558        5.9773        6.6645        8.0727       12.4576       14.2910       13.1804        9.7917        8.0829        7.7697        7.8354        7.8196        7.1727        6.3849        5.8662        5.2989        3.8950        2.8661        2.4995        2.7223        2.8569        2.0051        2.0131        1.6503        1.6126        1.6567        1.6463        1.6471        2.7079        2.0142        2.1120        1.7945        3.0563        2.7944        2.1349        1.4502        1.7490        1.8033        1.7283        2.0542        1.7656        1.8098        1.9781        2.5229        2.3870        1.9533        1.5260        1.5256        1.7238        1.8721        1.9865        2.1601        2.1630        2.1131        2.3154        2.4612        2.3911        1.8413        1.4667        1.2733        1.3595        1.2492        1.2160        1.2902        1.4074        1.2743        1.6271        1.7973        1.3180        1.2135        1.2250        0.9067        0.9838        0.9819        1.1310        1.0617        0.6955        0.5275        0.3868        0.6386        0.9486        1.3032        1.1354        1.0297        1.5112        1.6383        1.8821        2.0279        1.7702        1.4809        1.3791        1.2763        1.0983        1.5091        1.9519        3.0072        3.0767        3.2833        3.8140        3.9117        4.2719        4.3784        4.6628        5.4433        6.3143        6.0151        5.8805        5.6395        4.4475        4.2588        4.3138        4.7572        6.9209        7.5267        7.4895        7.3028        6.3755        5.8593        5.8456        5.7408        4.9406        4.5385        4.9516        5.5800        5.7838        5.7558        6.0103        6.0097        6.8356        6.9345        6.3509        5.7840        4.4496        3.4919        3.0478        2.9631        2.5908        2.6553        2.4510        2.5969        2.9117        3.1873        2.7178        2.5631        1.9727        1.9188        2.0479        1.9580        2.1540        1.9898        1.9214        2.1843        1.3746        1.3740        1.5953        2.0696        4.4306        5.6270        6.4465        7.1699        8.3357        9.2728        9.7515        9.9371        9.1886        9.4007        9.4898        9.7057       10.4494       10.7992       10.9695       10.9078       10.1698       10.1441        0.0000        0.0000        0.0000        0.0000        0.0000        0.0000        0.0000        0.0000        0.0000        0.0000        0.0000        0.0000        0.0000        0.0000        0.0000        0.0000        0.0000        0.0000        0.0000        0.0000        0.0000        0.0000        0.0000        0.0000        0.0000        0.0000        0.0000        0.0000        0.0000        0.0000        0.0000        0.0000        0.0000        0.0000        0.0000        0.0000
        0.0000        0.0000        0.0000        0.0000        0.0000        0.0000        0.0000        0.0000        0.0000        6.7766        0.0000        0.0000        7.7151        9.8268        7.0625        4.3039        3.6090        3.2900        3.0090        2.5076        2.3662        2.5524        2.5899        4.0376        4.2853        4.6860        4.3436        3.3360        2.8741        2.9751        3.0845        2.4954        2.5164        2.6732        2.6236        4.1692        4.3381        4.5396        4.7046        5.2553        5.3766        5.5770        6.6239        8.4635        9.5455       10.4374        8.8386        7.3126        6.4101        5.9000        5.2164        4.1829        3.7249        4.4241        3.5850        2.4841        2.2080        0.9943        1.1213        2.2187        1.9385        1.5596        1.0000        1.2537        1.0663        1.2036        1.2508        2.6558        2.7977        2.2193        2.0662        1.4624        1.1492        0.7576        1.2021        2.1265        2.0585        1.5990        1.1892        1.7571        2.1357        1.9708        1.8572        1.4774        1.5428        1.5093        1.7960        2.2379        2.3133        2.6295        3.1803        3.3767        3.3287        3.3930        3.7751        3.8238        3.4169        2.8182        2.4025        1.9931        1.6488        1.5151        1.5190        1.3271        1.1692        1.0858        1.0253        1.1878        1.1064        1.0251        0.7783        0.7498        0.9757        1.1349        0.6599        0.3412        0.3439        0.4666        0.6199        1.1843        1.3869        0.9435        0.8563        1.0512        1.3696        1.1123        1.2184        0.6488        0.5036        0.3178        0.3630        0.6928        1.0500        1.4576        1.4341        1.6080        1.9342        2.3437        2.6835        3.1980        3.3616        3.8095        4.3865        5.3399        5.7442        5.4904        4.9559        4.3441        4.2765        4.4266        4.9664        6.7330        7.4019        7.5164        6.8520        5.4503        5.0613        4.6863        4.6194        4.4955        4.3383        4.7135        5.1070        5.2199        5.2202        5.2448        5.2771        5.6693        5.7099        5.4270        4.6375        3.0504        2.3864        2.0933        1.9967        1.9132        1.8587        1.9842        2.0032        1.5340        1.7110        1.4426        1.4826        1.2385        1.3286        1.5927        1.5689        2.2052        2.3214        1.6735        1.7685        1.9346        2.2052        2.8153        3.7322        5.2348        6.2721        7.0851        7.7364        7.8592        8.5948        8.9605        9.1045        9.4271        9.6475        9.8375       10.0434        9.8066       10.1038       10.2019       10.1266       10.0485        0.0000        0.0000        0.0000        0.0000        0.0000        0.0000        0.0000        0.0000        0.0000        0.0000        0.0000        0.0000        0.0000        0.0000        0.0000        0.0000        0.0000        0.0000        0.0000        0.0000        0.0000        0.0000        0.0000        0.0000        0.0000        0.0000        0.0000        0.0000        0.0000        0.0000        0.0000        0.0000        0.0000        0.0000        0.0000        0.0000        0.0000
        0.0000        0.0000        0.0000        0.0000        0.0000       26.8266       24.3686       15.8837       12.3944        9.3553        5.9760        6.0654        5.4650        7.0542        4.8287        4.9804        3.7977        4.0461        2.7749        2.4322        2.5842        2.3549        2.7297        4.1562        4.1569        3.8782        3.4454        2.6377        2.2321        2.1021        2.1405        1.8664        1.7977        1.8903        2.1174        3.2049        3.6888        3.8448        3.9894        4.6387        5.2050        5.2770        5.4480        4.7960        4.7241        4.9991        6.3020        6.6273        5.7903        5.0954        4.7746        3.4381        4.2050        4.6260        3.7805        2.1851        1.8515        1.6686        0.9990        1.8586        1.6180        0.9647        0.6604        1.3765        1.3561        0.7889        0.6913        0.5669        1.3864        1.4599        0.7086        2.6561        2.2303        0.5664        0.9098        2.0595        3.2080        2.8488        2.3414        1.4785        1.8387        1.4994        1.8025        1.4511        1.4561        1.5596        1.7690        2.3679        2.8854        3.6803        4.2375        4.2061        4.5067        4.5972        4.8844        4.2162        3.9947        3.6246        2.9662        2.2144        1.9432        1.9104        1.7050        1.4660        1.4015        1.1756        1.3230        1.4215        1.5417        1.1408        0.9774        0.9735        0.9323        0.9154        0.8082        0.6394        0.3826        0.6788        0.9568        1.1701        0.9608        0.8312        1.3281        1.7693        2.1006        1.6153        1.2864        0.7802        0.7468        0.7438        0.8163        1.2040        1.2083        1.5916        1.4562        1.5540        1.6921        1.9372        2.6374        3.0900        3.3147        3.7734        4.0984        5.0178        5.6448        5.7052        5.6921        4.7921        4.5231        4.6791        5.4785        7.2491        7.7858        7.6386        6.9133        5.7118        5.0319        4.6338        4.5779        4.7356        4.6809        4.9316        5.1543        5.2183        5.4762        5.6081        5.3067        5.6324        5.6714        5.2436        4.1591        2.8379        2.3084        2.1301        1.9852        1.8428        1.8357        1.8866        1.7278        1.2223        1.3053        1.3164        1.5101        1.4792        1.6856        1.9383        1.9235        2.2194        2.2245        1.9369        1.9234        2.0122        0.0000        0.0000        4.1584        5.6929        6.7386        7.4584        7.9727        7.9683        8.4342        8.8553        8.9921        9.3944        9.7220        9.8976       10.0973        9.9329       10.1749       10.2534       10.4900        0.0000        0.0000        0.0000        0.0000        0.0000        0.0000        0.0000        0.0000        0.0000        0.0000        0.0000        0.0000        0.0000        0.0000        0.0000        0.0000        0.0000        0.0000        0.0000        0.0000        0.0000        0.0000        0.0000        0.0000        0.0000        0.0000        0.0000        0.0000        0.0000        0.0000        0.0000        0.0000        0.0000        0.0000        0.0000        0.0000        0.0000        0.0000
        0.0000        0.0000        0.0000        0.0000       26.8336       19.8073       15.5945       13.5218       11.3991        7.7997        7.2172       10.5185        7.5642        5.0298        3.9604        4.7500        3.9517        2.6327        3.4098        3.3412        2.7902        2.4025        2.3195        4.2676        4.8881        4.1673        3.3259        2.3502        2.0429        1.7453        1.9274        2.6650        1.5819        1.7629        1.6739        3.0923        2.8478        3.1009        3.4839        3.9754        4.2982        4.6440        4.7265        3.9778        3.9954        3.8921        3.9991        4.6878        4.4898        4.1101        3.4787        2.4412        1.8988        1.3683        2.8448        1.6621        1.2276        1.0006        0.7965        1.5344        1.6730        1.5847        1.2460        0.8006        0.5988        0.3892        0.2829        0.2836        0.5201        0.8069        0.2928        0.4966        1.9644        0.6303        0.5839        0.7460        1.0551        1.3731        1.7313        1.5152        1.3835        1.4759        1.5333        1.7467        1.5537        1.5805        1.8810        2.7262        3.4858        4.0547        4.4012        4.4733        4.7709        4.8731        4.4364        3.8758        3.5463        3.4682        3.1342        2.3090        2.0279        1.9338        1.7679        1.5798        1.5391        1.4950        1.4263        1.4896        1.2361        1.1158        1.2676        1.1599        0.7888        0.6540        0.4196        0.4977        0.5742        0.9498        1.7475        2.0937        1.7384        0.9083        1.1469        1.7723        1.4458        1.2546        0.7738        0.7067        1.0666        1.9370        1.7435        1.3018        1.5277        1.5159        1.6243        1.6161        1.5002        1.8753        2.3619        2.8977        3.3625        3.7614        3.9379        4.9225        5.3536        5.4616        5.2218        4.6005        4.6561        5.1179        5.7784        7.7692        8.1898        7.9185        6.9553        5.4173        4.7157        4.4989        4.4900        4.8469        5.2921        5.1447        5.2743        5.3504        5.5350        5.2596        5.0535        5.2077        5.0525        4.4559        3.6240        2.6045        2.3615        1.9869        1.7605        1.7378        1.8357        1.7959        1.7003        1.2872        1.2755        1.3765        1.7087        1.8568        1.9622        1.9819        2.0523        2.3016        2.4225        2.3644        2.0689        0.0000        0.0000        0.0000        4.2031        5.7249        6.7415        7.5001        7.9578        7.8704        8.3315        8.6883        8.9422        9.2944        9.6833        9.9940       10.2449       10.0335        0.0000        0.0000        0.0000        0.0000        0.0000        0.0000        0.0000        0.0000        0.0000        0.0000        0.0000        0.0000        0.0000        0.0000        0.0000        0.0000        0.0000        0.0000        0.0000        0.0000        0.0000        0.0000        0.0000        0.0000        0.0000        0.0000        0.0000        0.0000        0.0000        0.0000        0.0000        0.0000        0.0000        0.0000        0.0000        0.0000        0.0000        0.0000        0.0000        0.0000        0.0000
        0.0000        0.0000       38.9684       28.5875       22.8821       18.9714       16.5838       12.6419        9.2592        7.9250        7.4897       15.4496       12.2552        7.3517        4.6767        5.6372        4.7194        3.4916        3.3580        3.4797        2.4128        1.7878        2.9901        5.0805        5.3826        4.6479        3.4867        5.4637        3.6165        3.1257        1.7488        2.9872        2.8383        2.9588        2.4852        2.6299        2.1208        2.3190        2.6765        3.1670        3.4133        3.4868        3.6188        3.0264        3.0858        3.0867        2.9310        3.7032        3.5972        3.2303        2.6949        1.6312        1.2199        1.4178        1.9614        1.5072        1.2569        0.6377        0.4081        0.6819        0.8408        0.9731        0.7314        0.9357        1.0015        0.2255        0.2329        0.3929        0.9305        0.9264        0.5467        0.6392        0.7461        0.7519        0.6300        0.5382        1.2711        2.2463        1.4890        0.9730        1.1578        1.2625        1.0625        1.3428        1.6523        2.6263        2.8537        3.3132        3.2635        3.1978        3.4816        3.9362        4.0755        3.9415        3.9352        3.5452        3.1711        2.9508        2.6163        2.1115        1.8534        1.6454        1.5926        1.3473        1.2617        1.2434        1.2862        1.2923        1.1607        1.0418        1.1039        0.6593        0.5189        0.4512        0.4322        0.6457        0.8299        1.7473        1.6467        1.6045        1.8674        2.0375        1.1112        1.2190        1.9967        1.0885        0.9106        0.7006        0.9789        1.2289        1.5364        1.3995        1.4315        1.4657        1.1712        1.4809        1.7783        2.4140        2.2537        2.7724        3.5534        3.9942        4.0159        4.7770        5.0341        4.9689        4.8913        4.5348        4.6399        5.2911        5.6166        7.0985        7.6162        7.0893        6.2453        4.9439        4.5326        4.3416        4.4064        4.6245        5.0679        5.6409        5.4674        5.0330        4.7453        4.6303        4.5181        4.6139        4.3972        4.0213        3.4894        2.6083        2.0964        1.9804        1.9474        1.7928        1.9644        1.9780        2.1122        1.9233        1.8952        1.8218        1.9505        1.7315        1.7779        1.9756        1.9682        2.1697        1.9724        2.0063        0.0000        0.0000        0.0000        3.3591        4.1654        5.5895        6.6121        7.4281        8.0687        7.9846        8.4808        8.8700        8.9706        9.1347        9.5742       10.0067       10.5105        0.0000        0.0000        0.0000        0.0000        0.0000        0.0000        0.0000        0.0000        0.0000        0.0000        0.0000        0.0000        0.0000        0.0000        0.0000        0.0000        0.0000        0.0000        0.0000        0.0000        0.0000        0.0000        0.0000        0.0000        0.0000        0.0000        0.0000        0.0000        0.0000        0.0000        0.0000        0.0000        0.0000        0.0000        0.0000        0.0000        0.0000        0.0000        0.0000        0.0000        0.0000        0.0000
        0.0000       30.5690       25.8796       21.9855       17.5016       14.3082       12.1199       13.4397       11.3268       10.4865        5.9550        6.8423       11.6983       11.2321       10.3695       13.0549        5.8330        5.5792        3.7305        3.4302        4.6034        3.4421        2.2823        3.0106        1.5445        2.1873        3.6799        5.7456        0.9334        0.7310        0.5179        0.4634        0.7153        1.4151        1.5179        1.6963        1.3536        1.1245        1.3124        1.0126        0.7951        0.9128        0.8392        2.2103        1.6122        1.5765        1.4863        1.0293        1.4097        1.5069        1.2783        0.8903        0.3524        0.2619        0.7948        1.8391        1.8600        0.8220        0.3770        0.1531        0.0522        0.0148        0.1095        0.5972        0.3461        0.2204        0.2870        0.6406        0.6644        0.4598        0.3159        1.0223        1.2655        1.2246        1.3664        1.2320        1.3238        1.2308        1.1626        1.1687        1.5568        1.4194        1.7409        1.7507        1.7774        1.9138        2.2765        2.9390        2.6727        2.5794        2.8632        3.2690        3.3962        3.2299        3.3859        2.6545        2.3011        2.0614        1.8609        1.5971        1.3720        1.2961        1.3467        1.7905        1.6784        1.6985        1.7200        1.3277        1.1597        0.9888        0.8299        0.5480        0.4739        0.4180        0.3780        0.4804        0.3373        0.7266        0.8494        1.2057        1.2953        1.1223        1.2768        0.3335        0.2370        0.4044        0.3692        0.2736        0.2870        0.1655        0.3482        0.2735        0.2630        0.3830        0.1475        0.9501        1.2721        1.4900        1.6220        2.0663        2.2521        2.5045        2.7927        2.9788        3.0738        3.0307        3.1733        4.0720        4.3708        4.8769        4.9978        5.3391        5.4158        5.1358        4.8837        3.9457        3.3997        3.3498        3.3157        4.0046        4.4151        4.5518        4.3637        3.2579        3.0933        2.8535        2.4608        2.7815        2.5080        2.5138        2.0606        1.7731        1.4926        1.4080        1.5369        2.1515        2.3209        2.1094        2.0520        2.2939        2.3302        2.4069        2.3264        2.5947        2.1367        1.9701        2.0370       12.0493        0.0000        0.0000        0.0000        0.0000        3.0089        3.6259        4.4589        5.9422        6.9660        7.5124        8.0867        8.2055        8.6355        8.9075        8.9766        7.6671        7.8617        8.3403        0.0000        0.0000        0.0000        0.0000        0.0000        0.0000        0.0000        0.0000        0.0000        0.0000        0.0000        0.0000        0.0000        0.0000        0.0000        0.0000        0.0000        0.0000        0.0000        0.0000        0.0000        0.0000        0.0000        0.0000        0.0000        0.0000        0.0000        0.0000        0.0000        0.0000        0.0000        0.0000        0.0000        0.0000        0.0000        0.0000        0.0000        0.0000        0.0000        0.0000        0.0000        0.0000        0.0000
        0.0000       22.8434       19.4163       15.7531       12.2728        9.9779        7.0743        8.8495        7.7713        6.8208        5.6307        4.8783        4.7568        5.4370        5.2361       15.3678       14.6299        7.1137        4.4859        5.6411        3.7691        2.8289        3.0346        5.4761        4.4706        2.5416        1.1818        0.9435        0.4819        0.3667        0.5972        1.6035        1.7773        1.6636        0.8477        1.2983        2.6708        4.9139        1.6272        1.9187        1.3533        0.8181        0.8476        1.5718        1.4631        0.9954        0.9211        0.5545        0.5162        0.7605        0.9036        1.1139        1.1491        0.7867        0.8908        1.0903        1.1824        1.0366        0.2679        0.1428        0.0347        0.0601        0.0684        0.3202        0.7576        0.5054        0.3059        0.6989        0.6625        0.2209        0.2480        0.5247        1.4101        1.2465        0.9184        0.7418        0.7969        0.8082        0.8654        1.5737        2.3965        3.0957        2.6807        1.6719        1.4658        1.4504        1.9615        2.0866        2.1948        2.4668        2.5041        3.1739        3.3988        3.4158        3.2046        2.6132        2.2450        1.9172        1.6937        1.4755        1.2726        1.2572        1.3080        1.7728        1.8417        1.8212        1.6344        1.3552        1.2418        1.0454        0.8944        0.6431        0.6426        0.5667        0.4634        0.4138        0.3075        0.2172        0.3011        0.6965        0.3481        0.5232        0.8554        0.2980        0.2429        0.2925        0.4214        0.2481        0.2260        0.1726        0.2030        0.1592        0.1718        0.1538        0.1480        0.6674        0.9585        1.3103        1.5427        1.8131        1.9784        2.2574        2.6730        2.8361        3.0552        3.2158        3.7861        4.4040        4.6589        4.8159        4.5946        4.9580        5.0405        4.8747        4.6875        3.4238        2.9862        2.9780        3.3029        4.3163        4.6346        4.1965        3.9123        3.1174        2.9465        2.4146        2.1687        2.4876        2.0815        1.5734        1.5462        1.1647        1.0499        0.9630        1.0645        1.2262        1.3950        1.4434        1.4898        1.9472        2.0913        2.0400        1.8783        2.0923        1.9822        1.8662        0.0000        0.0000        0.0000        0.0000        0.0000        8.9437        3.0114        3.5109        4.0904        5.6371        6.5270        7.2466        7.8260        7.9700        8.4851        8.6096        8.6779        7.5244        0.0000        0.0000        0.0000        0.0000        0.0000        0.0000        0.0000        0.0000        0.0000        0.0000        0.0000        0.0000        0.0000        0.0000        0.0000        0.0000        0.0000        0.0000        0.0000        0.0000        0.0000        0.0000        0.0000        0.0000        0.0000        0.0000        0.0000        0.0000        0.0000        0.0000        0.0000        0.0000        0.0000        0.0000        0.0000        0.0000        0.0000        0.0000        0.0000        0.0000        0.0000        0.0000        0.0000        0.0000        0.0000
       20.6960       17.2937       14.2412       10.7070        8.3533        6.7532        5.8048        8.6566        7.5639        6.7906        5.4866        5.7859        6.0897        4.8759        3.1187       11.0340        5.6200        3.4262        3.7394        2.5660        5.7511        2.9245        3.2127        7.0460        6.3610        5.3259        2.5501        3.5550        0.8063        0.5347        0.3503        0.8118        3.4825        1.5086        1.1130        2.0011        2.4897        3.2970        1.5513        2.8468        4.7246        4.1014        2.9378        2.0506        1.6884        1.2839        0.9096        0.9130        0.4376        0.3216        0.3950        0.9360        1.1599        0.6594        0.4428        0.4611        1.6750        1.5301        0.6044        0.2321        0.1473        0.0870        0.1770        0.3945        0.5220        0.3426        0.4453        2.0065        2.2394        1.4094        0.8011        1.2599        1.2337        0.9361        1.8000        1.9710        1.5255        0.9115        1.1055        2.4337        1.9424        2.2659        2.0172        1.1898        1.1807        1.3358        1.7340        2.2983        2.2480        2.3202        2.5524        3.5680        3.8931        3.4013        3.1749        2.5681        2.1969        1.8653        1.6209        1.3932        1.1793        1.1279        1.2442        1.7660        1.9042        1.9812        1.7649        1.5119        1.3296        1.1291        1.0450        0.9097        0.8221        0.6769        0.5268        0.5284        0.3889        0.4959        0.4613        0.2570        0.4155        0.7165        0.6259        0.3607        0.3265        0.1952        0.2037        0.3339        0.1345        0.1966        0.2028        0.1616        0.0932        0.1141        0.1200        0.6454        1.2117        1.4517        1.6675        1.9098        2.0610        2.4936        2.5522        2.8489        3.0579        3.6601        3.9324        4.3335        4.7683        4.9625        4.8875        5.0689        4.9281        4.7683        4.4007        3.2643        2.9013        2.9625        3.7067        4.1988        4.1410        4.1107        3.9162        3.1956        2.9172        2.6761        2.3915        2.4119        1.9397        1.5136        1.3003        1.0891        0.9957        0.9341        1.0076        1.1976        1.2795        1.4266        1.4865        1.8093        2.1106        2.0835        1.9787        2.2620        1.9482        0.0000        0.0000        0.0000        0.0000        0.0000        0.0000        9.6675        8.6987        9.2714        9.8958       11.7884       12.4701       12.8884        7.8004        7.8535        8.3334        0.0000        0.0000        0.0000        0.0000        0.0000        0.0000        0.0000        0.0000        0.0000        0.0000        0.0000        0.0000        0.0000        0.0000        0.0000        0.0000        0.0000        0.0000        0.0000        0.0000        0.0000        0.0000        0.0000        0.0000        0.0000        0.0000        0.0000        0.0000        0.0000        0.0000        0.0000        0.0000        0.0000        0.0000        0.0000        0.0000        0.0000        0.0000        0.0000        0.0000        0.0000        0.0000        0.0000        0.0000        0.0000        0.0000        0.0000        0.0000
       18.5817       14.7720       11.5618        8.8368        6.3804        5.0375        4.6469        6.3998        6.2131        6.1163        3.9964        3.3771        3.8150        2.8444        2.5692        4.3480        3.9784        3.7236        2.9476        0.0903        0.3807        0.2717        0.2702        1.6598        1.4432        0.8754        0.5838        1.4465        1.4956        0.8185        0.5778        1.4885        0.4677        0.4260        2.6010        5.5438        6.0479        3.9335        1.9518        2.8618        2.5381        4.5774        3.7032        3.8080        4.2010        3.5211        1.7439        1.9808        0.9193        0.4650        0.3907        0.4348        0.5900        0.4281        0.3195        0.6503        0.6704        0.7804        0.6300        0.5618        0.5769        0.5149        0.8774        1.1037        0.4889        0.5091        0.4402        0.6226        0.9938        1.2582        1.5725        1.5220        1.1854        0.9868        1.3158        2.6650        1.3637        1.1765        1.1866        1.6511        1.5132        1.3247        1.2182        1.1923        1.2785        1.6960        2.1210        2.8510        2.5947        2.3947        2.6173        3.2790        3.5176        3.4286        3.1913        2.5414        2.1826        1.8778        1.6804        1.3355        1.0806        1.0772        1.1550        1.7209        1.9422        1.9163        1.7776        1.5254        1.3420        1.1748        1.1366        1.0319        0.8506        0.7203        0.6963        0.6761        0.4923        0.3272        0.2644        0.3137        0.3686        0.6608        0.6007        0.3217        0.1509        0.0735        0.1323        0.1531        0.1791        0.1791        0.2096        0.1628        0.1329        0.1646        0.2969        0.9541        1.4069        1.4648        1.6524        2.2273        2.5718        2.7291        2.7899        3.2121        3.6246        4.4471        4.2994        4.6504        4.8958        5.3874        5.3994        5.4697        5.4350        5.1546        4.5879        3.4401        3.2660        3.4791        3.6515        4.2007        4.2417        4.3006        4.2795        3.3698        3.3811        3.1137        2.6051        2.4134        2.2968        1.7101        1.4530        1.2655        1.0545        1.0243        1.1592        1.3757        1.3811        1.7815        1.8361        2.1551        2.3626        2.2316        1.9413        2.0782        0.0000        0.0000        0.0000        0.0000        0.0000        0.0000       44.3632       11.6475       11.1064       10.4429       10.6421       11.7564       12.4482       13.9415       14.4737       13.8583       14.1932        0.0000        0.0000        0.0000        0.0000        0.0000        0.0000        0.0000        0.0000        0.0000        0.0000        0.0000        0.0000        0.0000        0.0000        0.0000        0.0000        0.0000        0.0000        0.0000        0.0000        0.0000        0.0000        0.0000        0.0000        0.0000        0.0000        0.0000        0.0000        0.0000        0.0000        0.0000        0.0000        0.0000        0.0000        0.0000        0.0000        0.0000        0.0000        0.0000        0.0000        0.0000        0.0000        0.0000        0.0000        0.0000        0.0000        0.0000        0.0000
       32.6970       25.9822       19.3923       10.4666        7.6876        6.1683        5.4888        5.8587        5.4196        6.2682        6.0781        3.6046        3.4717        3.7247        3.5216        3.7611        3.2874        3.1111        2.3573        0.7054        0.8092        0.3903        0.2517        0.3607        0.4433        0.5293        0.9642        0.8091        1.4491        1.7612        2.4074        4.5818        4.9890        3.6844        2.7601        2.6784        1.1326        1.0226        1.0195        1.0594        1.1740        1.2464        1.4812        2.2400        2.7637        3.2343        2.7197        3.5049        1.7100        0.9965        0.9755        2.0877        1.4575        0.8274        0.3530        0.0956        0.2186        0.2361        1.0173        2.5410        2.4721        2.1989        0.9763        0.6658        0.4938        0.1587        0.5307        0.2580        0.1997        0.2478        0.3248        0.6036        0.4020        0.4548        0.4985        0.9168        1.2682        1.2245        1.0779        0.7668        0.8346        0.9599        0.9272        1.3105        1.4089        1.7587        2.2134        2.6767        2.7416        2.3054        2.3649        3.0187        3.2427        3.1554        3.2386        2.3075        1.9632        1.7477        1.6617        0.8717        0.6589        0.7729        0.8448        1.6743        1.8282        1.9694        1.9028        1.3815        1.2673        1.1642        1.1672        1.1769        1.1653        1.1041        0.9874        0.7119        0.6474        0.4434        0.3278        0.2018        0.1774        0.1964        0.1350        0.0195        0.0514        0.0415        0.0547        0.1678        0.1735        0.1916        0.2551        0.3854        0.3859        0.5216        0.7026        1.1277        1.4905        1.6728        1.8663        2.3549        2.7614        3.1118        3.3153        3.9743        4.2650        4.4670        5.0321        5.6423        5.8601        5.9563        6.0756        5.9381        5.9742        5.6300        4.9079        3.7205        3.4042        3.3147        3.5184        4.8689        5.2870        5.5190        5.7087        7.2261        7.3048        6.6839        5.6714        3.6719        2.8016        2.2772        1.9677        1.9871        1.6423        1.5615        1.6156        1.4889        1.4655        1.8254        1.9335        2.5956        2.9136        2.8366        0.0000        0.0000        0.0000        0.0000        0.0000        0.0000        0.0000        0.0000       63.3957       13.6438       13.6985        9.7691        9.7914       51.0765        0.0000       57.9974       52.2530       58.3780       64.2262        0.0000        0.0000        0.0000        0.0000        0.0000        0.0000        0.0000        0.0000        0.0000        0.0000        0.0000        0.0000        0.0000        0.0000        0.0000        0.0000        0.0000        0.0000        0.0000        0.0000        0.0000        0.0000        0.0000        0.0000        0.0000        0.0000        0.0000        0.0000        0.0000        0.0000        0.0000        0.0000        0.0000        0.0000        0.0000        0.0000        0.0000        0.0000        0.0000        0.0000        0.0000        0.0000        0.0000        0.0000        0.0000        0.0000        0.0000        0.0000
       27.9962       24.7581       18.6770        7.1598        4.4254        3.9939        3.5354        3.9033        3.9221        3.4294        2.8828        2.2053        2.1563        3.0145        1.9737        2.3131        2.1698        4.7390        0.4341        0.4150        0.3849        0.2494        0.4288        0.5855        0.9524        1.1620        1.0948        1.1773        1.1651        1.1175        1.8357        1.2990        1.2749        1.4311        0.6915        0.7621        0.8154        1.1063        1.1031        1.1202        1.1231        1.0975        1.0045        1.9466        2.4689        2.1838        1.9075        1.8200        0.8146        0.7326        0.7703        0.8790        0.8656        0.7165        0.7665        0.5601        0.9891        0.4116        0.7589        2.0759        3.0221        3.3674        1.1952        0.9562        0.5114        0.1704        0.2467        0.7798        0.6508        0.5306        0.6922        0.6065        0.5359        0.6277        0.7761        1.5260        0.9697        0.6451        0.6936        0.7857        0.8905        0.9636        0.9559        1.3236        1.4835        2.7098        3.1837        3.4261        3.0129        2.6873        2.4466        3.0334        3.2785        3.1343        2.9730        2.4214        1.9774        1.9010        1.7207        0.8116        0.6397        0.6466        0.9311        1.6599        1.8208        1.9559        1.7757        1.4312        1.3509        1.2412        1.2176        1.2879        1.3352        1.3145        1.1920        0.8662        0.8557        0.6245        0.4128        0.3355        0.2871        0.3068        0.0793        0.0748        0.1325        0.1127        0.1530        0.2266        0.2183        0.2821        0.4241        0.4692        0.5748        0.6789        1.0559        1.6142        1.8717        2.0520        2.2099        2.6875        2.9804        3.5078        3.8899        4.4707        4.9887        4.7291        5.3362        6.1978        6.5683        6.6215        6.4513        6.3408        6.3163        5.9332        5.2768        3.8889        3.4470        3.3627        3.7222        5.4092        6.0145        6.4795        6.9169        8.6885        8.9055        8.3359        7.0765        4.4174        3.1618        2.5017        2.3733        2.1518        1.9973        1.9024        1.7627        1.6489        2.0881        2.1794        2.1586        0.0000        0.0000        0.0000        0.0000        0.0000        0.0000        0.0000        0.0000        0.0000        0.0000        0.0000       71.9085       13.5913       13.1127       12.8251        0.0000        0.0000        0.0000        0.0000        0.0000        0.0000        0.0000        0.0000        0.0000        0.0000        0.0000        0.0000        0.0000        0.0000        0.0000        0.0000        0.0000        0.0000        0.0000        0.0000        0.0000        0.0000        0.0000        0.0000        0.0000        0.0000        0.0000        0.0000        0.0000        0.0000        0.0000        0.0000        0.0000        0.0000        0.0000        0.0000        0.0000        0.0000        0.0000        0.0000        0.0000        0.0000        0.0000        0.0000        0.0000        0.0000        0.0000        0.0000        0.0000        0.0000        0.0000        0.0000        0.0000        0.0000        0.0000
        0.0000        0.0000       14.0631        5.1744        0.0000        3.8565        3.4191        3.8524        3.6122        3.4522        3.0173        2.3158        1.8855        2.0168        1.8333        2.9471        2.8850        0.7201        0.6419        0.8182        0.4825        7.3137        5.6718        2.9845        5.7139        7.0157        7.0453       10.8899        4.1155        2.2194        1.1837        0.6857        2.8540        0.5059        0.9965        0.4854        0.3966        0.3996        0.4306        1.0220        0.9021        0.7397        0.5350        0.7370        1.1019        1.3466        1.2253        2.3102        0.7969        0.6612        1.1082        1.3215        0.7233        0.7543        0.6903        1.5582        1.5772        0.4279        0.5567        1.2133        2.8697        3.0654        1.7969        1.5599        2.0121        1.8550        1.6296        1.0876        1.4872        0.9440        1.0798        1.9173        1.3876        1.7957        1.3700        1.1176        1.2628        1.4620        1.0138        1.0495        1.1628        1.3448        1.2285        1.4537        1.6724        2.2355        2.7264        3.9263        3.7946        3.3280        4.2622        4.0698        4.1647        3.8090        3.4922        3.1307        3.7444        3.0334        2.5372        1.1231        0.8592        0.8323        0.9865        1.7301        1.9210        2.0340        1.7914        1.5687        1.4851        1.4443        1.5036        1.6081        1.5168        1.5341        1.5303        1.1698        1.0682        0.8718        0.7863        0.4121        0.4077        0.3875        0.3460        0.2648        0.2280        0.2221        0.2630        0.5666        0.6032        0.5508        0.6028        0.8814        0.8782        0.9919        1.2156        1.8769        1.9224        2.0374        2.3436        2.7727        3.2200        3.6360        4.2241        4.9038        5.2800        4.8878        5.5431        6.4763        6.6882        6.8193        6.7105        6.5665        6.3788        6.2446        5.6663        4.1841        3.7906        3.8747        4.3140        6.1045        6.7901        7.4778        7.7845        9.5964        9.7785        9.2998        7.5658        4.3673        3.3025        2.6675        2.5247        2.4622        2.2225        2.0472        1.9948        1.8287        1.8824        2.2977        2.2852        3.1457        0.0000        0.0000        4.1855        0.0000        0.0000        0.0000        0.0000        0.0000        0.0000       73.5003       70.1090       14.5076        0.0000        0.0000        0.0000        0.0000        0.0000        0.0000        0.0000        0.0000        0.0000        0.0000        0.0000        0.0000        0.0000        0.0000        0.0000        0.0000        0.0000        0.0000        0.0000        0.0000        0.0000        0.0000        0.0000        0.0000        0.0000        0.0000        0.0000        0.0000        0.0000        0.0000        0.0000        0.0000        0.0000        0.0000        0.0000        0.0000        0.0000        0.0000        0.0000        0.0000        0.0000        0.0000        0.0000        0.0000        0.0000        0.0000        0.0000        0.0000        0.0000        0.0000        0.0000        0.0000        0.0000        0.0000        0.0000        0.0000        0.0000
        0.0000        0.0000        0.0000        0.0000        0.0000        4.2134        3.7756        3.9955        3.7018        3.7202        3.0692        2.2208        2.1704        1.9230        2.0134        1.9220        2.8101        5.8605        3.0383        1.8596        0.8654        2.0123        9.0815       12.9743       10.2371        8.3897        8.1817       12.0361        9.0144        7.5815        3.9389        3.3981        1.5055        1.2777        1.1456        1.0475        0.8649        0.7630        0.6940        1.6051        1.8626        1.7502        0.8405        0.4843        0.4674        0.6150        0.9816        2.6538        1.4684        0.8179        0.6735        1.3249        1.3490        0.8200        0.7450        1.0728        0.7143        0.4440        0.3271        0.9833        0.7626        2.2046        1.3162        0.9160        1.3387        1.2865        0.4387        0.7759        1.4976        1.1608        0.8984        1.6316        2.0539        1.5844        1.9724        2.6055        2.4783        2.6935        2.3806        2.6328        2.9682        1.4591        1.3895        1.8369        2.2569        2.6772        3.0884        3.4846        3.0982        4.1513        4.6323        4.6306        4.9923        5.2670        5.6380        4.5175        4.8137        3.9475        3.5855        2.1359        1.8506        1.8092        1.3581        2.0506        1.9623        2.0327        1.9393        1.5910        1.4529        1.4385        1.5337        1.6219        1.6419        1.6945        1.8583        1.5327        1.4706        1.3628        1.3351        0.4478        0.5656        0.7761        0.8814        0.5519        0.5235        0.5010        0.5201        0.7686        0.8985        1.0790        1.0953        1.1822        1.2331        1.2944        1.5641        1.9991        2.2025        2.4883        2.9513        3.0133        3.1808        3.5918        4.3725        5.1506        5.5483        5.4325        5.7927        6.5306        6.6059        6.6080        6.4610        6.4205        6.4604        6.3480        6.2185        4.7500        4.5963        4.5592        4.8914        6.8848        7.4043        7.7346        8.0990        9.8783       10.1223        9.4100        7.7117        4.6185        3.7593        3.2658        2.7498        2.6347        2.2506        1.9784        2.0103        1.8844        2.1284        2.2255        2.7342        3.7094        3.9149        4.2382        4.7386       11.9386        0.0000        0.0000        0.0000        0.0000       62.3576       64.2608       57.4437       12.6380        0.0000        0.0000        0.0000        0.0000        0.0000        0.0000        0.0000        0.0000        0.0000        0.0000        0.0000        0.0000        0.0000        0.0000        0.0000        0.0000        0.0000        0.0000        0.0000        0.0000        0.0000        0.0000        0.0000        0.0000        0.0000        0.0000        0.0000        0.0000        0.0000        0.0000        0.0000        0.0000        0.0000        0.0000        0.0000        0.0000        0.0000        0.0000        0.0000        0.0000        0.0000        0.0000        0.0000        0.0000        0.0000        0.0000        0.0000        0.0000        0.0000        0.0000        0.0000        0.0000        0.0000        0.0000        0.0000        0.0000        0.0000
        0.0000        0.0000        0.0000        0.0000        0.0000        6.0309        6.6949        9.4410        8.1324        9.5418       10.0974        5.9836        6.8492        7.2562        6.4760        6.2871       12.5258       17.1565       16.4382        9.5048        6.0161        5.4624        5.4381        9.3626       11.1429        9.9894        9.4881        7.4319        3.0151        5.0507        3.0136        1.9676        1.3512        1.1401        1.5728        1.0629        0.9134        0.8113        0.7384        1.2665        1.5231        1.7694        1.6919        1.3033        0.6723        0.5787        0.5301        1.1450        1.1114        0.3791        0.6170        1.5064        1.6627        2.1283        1.7963        2.5668        0.3986        0.3150        0.0459        0.1196        0.5503        0.3014        0.6799        0.5525        0.8007        0.4356        0.1926        0.3903        0.7111        0.4851        0.7156        1.1863        0.8291        1.1177        1.4183        1.5491        1.6114        2.0483        2.3011        2.4354        2.3794        2.4715        2.4528        2.5888        2.7005        2.8358        2.9257        2.8787        2.9785        3.1145        3.4167        4.2749        4.8066        5.1219        5.3621        5.9839        6.0524        5.6360        4.9762        4.1716        3.6545        3.2907        2.8598        2.2638        1.9750        1.8351        1.6508        1.3856        1.2237        1.2090        1.3526        1.6432        1.7529        1.8658        2.0386        2.7755        2.9546        2.9417        2.7088        2.4813        2.2724        2.0152        1.7156        1.0562        0.8309        0.7718        0.8619        0.9514        1.0075        1.1210        1.2161        1.6204        1.6762        1.7904        2.0804        2.3931        2.6039        2.7535        2.9616        2.7301        2.7925        3.1146        3.7524        5.0623        5.4304        5.6043        5.9432        6.1796        6.2958        6.2250        6.2285        6.2416        6.4042        6.4482        6.3337        6.4828        6.3819        6.5935        6.9911        7.7866        8.2083        8.3720        8.6666       10.2391       10.2908        9.3319        7.7158        5.4006        4.1696        3.3804        2.9946        2.4168        2.2755        1.7915        1.7744        2.2915        2.6698        2.8608        3.4657        3.5318        3.6112        3.4588        3.9200        4.4463        0.0000        0.0000        0.0000        6.0534        6.2359       13.8765       13.7361       12.8869       12.3052        0.0000        0.0000        0.0000        0.0000        0.0000        0.0000        0.0000        0.0000        0.0000        0.0000        0.0000        0.0000        0.0000        0.0000        0.0000        0.0000        0.0000        0.0000        0.0000        0.0000        0.0000        0.0000        0.0000        0.0000        0.0000        0.0000        0.0000        0.0000        0.0000        0.0000        0.0000        0.0000        0.0000        0.0000        0.0000        0.0000        0.0000        0.0000        0.0000        0.0000        0.0000        0.0000        0.0000        0.0000        0.0000        0.0000        0.0000        0.0000        0.0000        0.0000        0.0000        0.0000        0.0000        0.0000        0.0000        0.0000
        0.0000        0.0000        0.0000        0.0000        0.0000        6.7500        6.3480        7.1181        6.2947        7.3045        7.4999        5.1965        4.0538        4.6987        4.4945        3.6122        3.9190        8.6051        8.6860        7.4820        5.6251        6.6635        5.8742        6.9037        6.4065        5.7967        5.7924        5.4695        2.3035        2.0888        1.4207        1.0833        2.0304        1.8424        0.9566        0.9230        0.8150        0.7698        0.7064        0.9969        0.9066        0.8637        1.1954        1.3130        1.2522        0.7549        0.7961        1.0426        0.9883        0.5449        0.5586        0.8236        1.2555        1.3653        1.1727        1.0380        0.1325        0.2115        0.2733        0.2096        0.1215        0.1976        0.2569        0.4519        0.6740        0.2651        0.4716        0.6892        0.6744        0.4411        0.4473        0.9919        0.7853        0.6192        0.8501        1.4500        1.6724        1.9267        2.5584        2.7585        2.8964        3.0132        3.1366        3.0739        3.0456        3.1274        3.2194        3.2947        3.4499        3.8946        4.0649        4.6462        5.0465        5.4750        5.6500        6.7068        6.8743        6.7290        6.3018        5.2441        4.6282        4.0633        3.5811        2.7660        2.3184        1.9552        1.7555        1.4813        1.2607        1.2568        1.4804        1.8103        1.9403        2.1675        2.4737        3.3800        3.8837        3.9308        3.6882        3.3370        3.0982        2.7942        2.3664        1.5310        1.2217        1.1250        1.1987        1.2664        1.2508        1.4119        1.5771        1.9516        2.1641        2.4044        2.5854        2.9977        3.1322        3.0691        3.2079        2.7558        2.7037        3.1433        3.6883        5.0111        5.3141        5.5890        5.8909        6.1263        6.3963        6.0887        6.1128        6.2545        6.4623        6.5704        6.5530        6.9321        7.2514        7.3453        7.5212        8.1265        8.3323        8.3590        8.6698       10.0666       10.5266        9.3504        7.7031        5.1966        3.9434        3.4464        3.1047        2.6686        2.0301        1.6390        1.8896        2.8261        3.5081        3.6983        4.9022        4.4947        4.2612        4.0327        4.0829        5.0596        0.0000        0.0000        5.9417        6.6936        6.9787       16.6930       18.1206       16.9016       17.0499       17.0802       19.3168       25.4173       26.2286       27.8315        0.0000        0.0000        0.0000        0.0000        0.0000        0.0000        0.0000        0.0000        0.0000        0.0000        0.0000        0.0000        0.0000        0.0000        0.0000        0.0000        0.0000        0.0000        0.0000        0.0000        0.0000        0.0000        0.0000        0.0000        0.0000        0.0000        0.0000        0.0000        0.0000        0.0000        0.0000        0.0000        0.0000        0.0000        0.0000        0.0000        0.0000        0.0000        0.0000        0.0000        0.0000        0.0000        0.0000        0.0000        0.0000        0.0000        0.0000        0.0000        0.0000        0.0000        0.0000
        0.0000        0.0000        0.0000        0.0000        7.2804        7.0010        6.7254        6.8956        6.2360        5.9518        5.8371        3.4391        3.4629        3.1721        3.2269        2.9519        2.8638        2.4581        2.7745        4.5850        4.8356        5.2025        3.3301        4.0193        2.7732        2.7985        3.3928        3.9997        3.2149        2.9510        2.3818        2.0961        1.1772        0.9551        1.3545        1.0868        0.7625        0.5860        0.6101        0.9004        0.6934        0.6944        0.8199        0.6174        0.7286        1.1622        1.0271        1.2359        0.9611        0.5612        0.3636        0.2870        0.2559        0.2631        0.4716        0.2632        0.3223        0.2390        0.0511        0.4434        0.0428        0.0440        0.6409        0.5713        0.4684        0.6065        0.8043        0.8645        0.9964        1.0732        1.2206        0.7543        0.6953        0.7651        0.8178        1.7792        2.2820        2.9017        3.0419        3.2526        3.5547        3.6272        3.4214        3.2372        3.2468        3.2531        3.3818        3.7288        3.9238        3.9689        4.1804        4.8698        5.3151        5.5723        5.9933        7.0914        7.5691        7.7352        7.2061        6.2352        5.5728        5.0460        4.3620        3.2428        2.5449        2.1056        1.8800        1.5349        1.3267        1.3678        1.5085        1.8876        2.0971        2.4146        2.7352        3.7697        4.2396        4.3225        4.1404        3.8127        3.6228        3.2605        2.8300        1.7638        1.5299        1.3426        1.4383        1.5007        1.5749        1.6216        1.8467        2.2044        2.3638        2.4901        2.6415        3.0115        3.1349        2.9836        3.0672        2.5751        2.7664        3.2366        3.7376        4.8761        5.3273        5.6155        5.7862        5.9526        6.1011        6.0854        6.0743        6.2942        6.3961        6.4469        6.8185        7.2860        7.3358        7.5074        7.7942        8.2235        8.2439        8.1238        8.5089        9.9474        9.9945        8.7332        7.2333        5.3329        4.8451        4.1390        3.6952        3.0561        2.0729        1.8499        2.5984        4.2005        4.5004        5.0239        6.6082        5.3843        4.4968        4.2473        5.0033        5.0543        0.0000        5.9541        6.1421        7.1530        8.2400        9.3529       20.4146       18.7444       19.1565       19.4180       20.1883       25.8460       25.8574       25.8586       22.1633        0.0000        0.0000        0.0000        0.0000        0.0000        0.0000        0.0000        0.0000        0.0000        0.0000        0.0000        0.0000        0.0000        0.0000        0.0000        0.0000        0.0000        0.0000        0.0000        0.0000        0.0000        0.0000        0.0000        0.0000        0.0000        0.0000        0.0000        0.0000        0.0000        0.0000        0.0000        0.0000        0.0000        0.0000        0.0000        0.0000        0.0000        0.0000        0.0000        0.0000        0.0000        0.0000        0.0000        0.0000        0.0000        0.0000        0.0000        0.0000        0.0000        0.0000
        0.0000        0.0000        0.0000        0.0000        7.4138        7.8181        7.8726        7.0930        6.8112        7.0353        6.8964        3.7391        3.6006        3.4273        3.3626        4.0051        3.2870        2.5354        2.1214        3.8255        3.8785        4.0158        2.9187        4.0722        2.9707        3.0804        2.1945        2.6652        2.6879        3.1967        2.3799        2.0311        1.1264        0.9625        0.8251        0.8354        0.7547        0.5274        0.5158        0.7467        0.5154        0.4737        0.6589        1.0272        0.7272        0.5577        0.3826        0.6075        0.9839        0.7324        0.2332        0.3843        0.3101        0.2688        0.2059        0.0591        0.1372        0.1291        0.1346        0.6897        1.6753        1.8277        1.4408        1.3627        1.6480        0.9489        2.1943        1.9805        2.1452        2.4348        2.3239        2.0728        1.8106        1.7237        1.6602        2.0716        2.4752        3.1591        3.9312        3.8849        4.1214        4.1587        4.1143        3.6395        3.7428        3.6515        3.6748        4.0988        4.2752        4.2390        4.6786        5.0996        5.4547        5.6971        6.2058        7.7927        8.4909        8.7798        8.0660        7.4559        6.8983        6.1258        5.2023        3.7387        3.1172        2.6042        2.5375        2.1461        1.8343        1.6367        1.8013        2.0191        2.2419        2.4229        2.7148        3.6537        3.9526        4.0095        3.8063        3.4966        3.2930        3.1070        2.8955        1.9658        1.6378        1.3159        1.3970        1.6770        1.6070        1.7050        1.8201        2.1676        2.3167        2.5055        2.5009        2.6220        2.9858        2.8774        3.0562        2.8432        2.9983        3.2958        3.9303        4.9860        5.5408        5.9771        5.9322        6.0784        6.2950        6.2738        6.1765        6.4674        6.3021        6.2885        6.4163        7.1117        7.1878        7.2745        7.4731        7.9819        7.6582        7.8895        8.4721        9.3403        9.1674        8.1560        7.2765        6.0210        5.2166        4.1593        3.5061        2.8562        2.3274        2.4356        3.5393        4.6352        5.0409        6.2703        5.8221        5.6998        5.2584        5.1837        5.6012        6.5133        7.0827        7.8509        8.3610        9.4824       10.4548       10.9266       19.9039       18.4437       16.3100       18.0085       17.9615       24.6577       23.9933       20.7271       20.1719        0.0000        0.0000        0.0000        0.0000        0.0000        0.0000        0.0000        0.0000        0.0000        0.0000        0.0000        0.0000        0.0000        0.0000        0.0000        0.0000        0.0000        0.0000        0.0000        0.0000        0.0000        0.0000        0.0000        0.0000        0.0000        0.0000        0.0000        0.0000        0.0000        0.0000        0.0000        0.0000        0.0000        0.0000        0.0000        0.0000        0.0000        0.0000        0.0000        0.0000        0.0000        0.0000        0.0000        0.0000        0.0000        0.0000        0.0000        0.0000        0.0000        0.0000
        0.0000        0.0000        0.0000        0.0000        6.6650        7.0264        7.8987       10.7676       12.3524       14.4625       16.6443       22.2049       24.3757       23.5089       20.4328       12.6793       10.9822        9.5238        8.8818        3.8695        3.1562        6.7064        7.0676        6.9904        3.5306        4.3490        8.1622        3.3138        2.0508        2.2077        1.9712        1.7687        1.8523        1.4987        1.4527        0.8176        0.6407        0.7114        0.6779        0.8926        0.5177        0.4400        0.4631        1.0054        1.8048        0.7655        0.3828        0.1288        0.0358        0.0356        0.0348        0.0265        0.0259        0.1140        0.0671        0.3131        0.8437        1.8074        4.4680        6.4433        5.6146        6.0505        5.1804        2.9016        3.3253        4.8011        6.7913        5.0299        3.7503        3.2517        2.9401        2.8771        2.5114        2.8341        2.9538        2.8419        3.3309        3.9015        4.2807        4.4707        4.9499        5.1675        4.8455        3.8871        3.7462        3.5769        3.7523        4.1156        4.4382        4.5693        4.8235        5.1908        5.3090        5.7616        6.6441        7.4043        7.9127        8.1382        8.2193        8.0928        7.4714        6.4188        5.7247        4.6386        3.9952        3.5648        3.1727        2.0965        1.7625        1.6235        1.7028        2.2253        2.5529        2.6672        2.9134        2.9208        3.1018        3.1254        2.8956        2.5600        2.3822        2.3661        2.1453        1.8950        1.5965        1.3952        1.4862        1.9943        2.0945        2.2398        2.3567        2.0858        2.2348        2.2944        2.3049        2.2244        2.3664        2.3425        2.5539        2.8756        2.9625        3.3860        3.9598        5.3410        6.3899        6.9096        7.0064        6.6304        6.6387        6.4040        5.8280        5.4822        5.3495        5.3136        5.7674        6.5476        6.7613        7.0397        7.0449        6.6688        6.5286        6.7538        7.0039        7.2079        7.1820        7.3099        6.5474        5.3100        4.0820        3.2223        2.2814        2.2889        1.9431        2.4853        3.6628        4.6303        5.4622        5.8233        4.8542        5.5831        6.0898        6.3057        6.7486        8.3085        8.2234        8.9767        9.4655       13.3044       12.7653       12.5543       11.9311       14.8686       13.4632       14.9565       14.5661       17.3084       18.1191       19.0170       18.6115        0.0000        0.0000        0.0000        0.0000        0.0000        0.0000        0.0000        0.0000        0.0000        0.0000        0.0000        0.0000        0.0000        0.0000        0.0000        0.0000        0.0000        0.0000        0.0000        0.0000        0.0000        0.0000        0.0000        0.0000        0.0000        0.0000        0.0000        0.0000        0.0000        0.0000        0.0000        0.0000        0.0000        0.0000        0.0000        0.0000        0.0000        0.0000        0.0000        0.0000        0.0000        0.0000        0.0000        0.0000        0.0000        0.0000        0.0000        0.0000        0.0000        0.0000
        0.0000        0.0000        0.0000        0.0000        0.0000        0.0000        0.0000        0.0000       15.6385       18.6304       22.0863       28.5644       31.6324       30.8108       26.0801       14.2481       12.6631        9.6719        7.2316        3.1900        2.8964        2.0364        1.9487        4.4279        9.4884        6.5261        5.9347        3.9109        2.6006        2.5760        3.4038        2.2646        2.3743        1.8659        1.4942        0.9292        0.7870        1.0031        0.9825        0.8459        0.9079        1.1580        1.2922        2.1976        2.0921        2.1179        1.1278        1.4004        0.4471        1.0613        2.1895        2.4785        3.8228        4.3947        5.5292        5.1946        6.3220        9.1176        6.2341        4.4439        5.5171        6.1602        5.1286        6.2211        6.3188        6.4713        8.4339        5.1298        4.8741        4.4957        4.3835        4.8430        5.0742        5.2561        5.7155        3.2598        3.8459        4.0110        4.2477        4.7040        4.7940        4.9087        5.2555        4.2237        3.7640        3.6240        3.8390        3.9415        4.5451        4.2039        4.2509        4.7043        5.3253        5.5553        5.8917        7.1705        7.8019        8.1894        8.2333        8.3476        8.0069        6.7911        5.6838        4.7277        3.7023        2.8816        2.6954        2.1703        1.9203        1.9183        1.9280        2.2279        2.3575        2.4752        2.6633        2.5976        2.8259        2.6587        2.4891        2.3686        2.2501        2.1499        1.9347        1.7079        1.6217        1.5813        1.7417        2.3118        2.3976        2.4452        2.5373        2.2814        2.2093        2.2393        2.3450        2.1130        2.2004        2.3157        2.6419        3.0049        3.1685        3.8654        4.2639        5.6772        6.7084        7.1698        6.9586        6.5812        6.5626        5.9513        5.5244        5.1886        5.0828        5.3222        5.7827        6.8827        7.2648        7.0207        6.8130        6.5098        6.4681        6.2861        6.3706        6.8759        6.8569        6.7674        6.3331        4.7019        3.9935        3.0418        2.8489        1.9894        1.6592        2.5824        3.8119        4.9004        5.5602        6.1235        8.8477        9.2917        8.7280        8.9578        9.2447       10.4085       10.9693       11.7338       11.0787       15.3796       14.8997       13.3466       11.9339       13.6102       11.9991       12.7547       11.9865       14.2232       13.2783        0.0000        0.0000        0.0000        0.0000        0.0000        0.0000        0.0000        0.0000        0.0000        0.0000        0.0000        0.0000        0.0000        0.0000        0.0000        0.0000        0.0000        0.0000        0.0000        0.0000        0.0000        0.0000        0.0000        0.0000        0.0000        0.0000        0.0000        0.0000        0.0000        0.0000        0.0000        0.0000        0.0000        0.0000        0.0000        0.0000        0.0000        0.0000        0.0000        0.0000        0.0000        0.0000        0.0000        0.0000        0.0000        0.0000        0.0000        0.0000        0.0000        0.0000        0.0000        0.0000
        0.0000        0.0000        0.0000        0.0000        0.0000        0.0000        0.0000        0.0000        0.0000        0.0000       28.1140       34.6598       38.5297       37.7758       32.7199       16.1477       13.3771       10.9165        9.2102        4.3994        2.9057        5.1491        3.0106        2.3797        3.5299        1.9975        7.2456        5.6610        6.1396        8.1112        6.1534        4.8492        3.3717        2.1723        1.5930        1.2728        0.8613        0.5492        0.4831        0.9863        1.5595        1.5957        1.8044        2.4937        2.4953        2.4064        2.4615        4.6871        3.2060        1.4317        2.2524        2.7878        1.9927        1.2639        1.6747        3.8262        4.7610        5.7162        4.8060        4.5433        4.6937        6.0956        5.7767        5.5730        4.7879        6.1718        7.2108        6.1651        6.2947        5.8555        6.9522        6.5567        6.5382        7.0558        7.3594        3.4558        3.8921        3.9228        4.0160        4.1612        4.3015        4.4256        4.7578        3.6353        3.5460        3.7419        3.7955        4.0238        4.4185        4.3599        4.1478        4.3803        5.0702        5.4747        6.2742        7.4856        8.2308        8.3402        7.9378        8.1858        8.1860        7.4690        5.9555        4.4214        3.6607        2.6537        2.3482        1.8030        1.5542        1.4165        1.5847        2.0811        2.2673        2.3011        2.4041        2.2692        2.4074        2.4814        2.2866        2.1660        2.1305        2.0464        1.9196        1.7296        1.7659        1.7169        1.9003        2.4788        2.6513        2.7084        2.5695        2.2229        2.1264        2.1217        2.2676        2.3261        2.4894        2.5671        2.8354        3.1693        3.5914        4.4419        4.7095        6.1505        7.0950        7.5113        7.1084        6.3277        5.9870        5.9690        5.5072        5.2854        5.4147        5.7392        6.4565        7.8483        7.6172        7.4429        7.0662        7.3121        7.3794        6.7193        6.6541        6.5346        6.7217        6.7104        6.8364        4.6435        3.0363        4.0089        3.0114        2.6227        2.7848        3.7061        4.2912        4.3124        5.2912        8.2777        9.4362       12.9091       12.3062       11.5874       12.0548       12.6711       13.2528       13.7145       15.6824       15.4958       15.6244       14.5516       12.9458       12.4128       11.8147       11.6274        0.0000        0.0000        0.0000        0.0000        0.0000        0.0000        0.0000        0.0000        0.0000        0.0000        0.0000        0.0000        0.0000        0.0000        0.0000        0.0000        0.0000        0.0000        0.0000        0.0000        0.0000        0.0000        0.0000        0.0000        0.0000        0.0000        0.0000        0.0000        0.0000        0.0000        0.0000        0.0000        0.0000        0.0000        0.0000        0.0000        0.0000        0.0000        0.0000        0.0000        0.0000        0.0000        0.0000        0.0000        0.0000        0.0000        0.0000        0.0000        0.0000        0.0000        0.0000        0.0000        0.0000        0.0000        0.0000
        0.0000        0.0000        0.0000        0.0000        0.0000        0.0000        0.0000        0.0000        0.0000        0.0000       34.9129       49.7009       43.1298       42.5400       38.7848       19.3871       17.2211       14.8053       12.3409        6.2398        4.5053        3.2455        2.3957        3.3997        4.2037        2.5676        2.3035        2.8694        3.7407        3.5861        2.9484        3.9100        2.5965        1.5310        0.9252        0.6283        0.5978        0.7277        0.7147        0.9778        0.8916        1.1525        1.2343        1.8571        1.8277        2.5159        3.1085        9.4199        7.5599        4.9088        2.8034        0.6595        0.6340        0.7171        2.1199        2.5336        3.6672        3.4855        4.7138        3.3246        2.9900        2.3487        1.7413        2.1253        2.1540        2.2480        2.4897        2.0197        2.0760        2.8031        4.2566        3.6951        4.4841        5.3447        5.9150        3.5892        3.9004        3.5949        3.5807        3.6863        3.9128        3.9137        3.8877        3.1056        3.0890        3.1017        3.2866        3.2768        3.1013        3.3056        3.5406        3.9978        4.4070        4.9549        5.6574        6.7060        7.3356        7.1388        6.8739        7.6881        7.5410        6.8886        5.6367        4.0412        3.1069        2.1872        1.9291        1.2262        1.0899        1.1816        1.3158        1.7449        1.9277        2.0029        1.9901        1.9610        2.0676        2.1080        2.1738        2.0603        2.1178        2.0308        1.9964        1.8938        1.8038        1.8686        1.9619        2.5695        2.8240        2.7917        2.5895        2.2324        1.9984        1.9695        2.1772        2.2614        2.5199        2.8085        3.2456        3.7073        4.0421        4.5187        4.9443        6.6757        7.4881        7.8824        7.4301        6.5501        6.2444        6.1879        5.6902        5.8493        6.2140        6.3869        7.4444        8.6739        8.4913        8.5894        7.9732        8.9122        9.2716        8.1478        7.5018        9.8536        9.2404        9.1673        8.1013        5.2236        4.3359        5.1262        5.7386        7.1828        7.3667        6.0752        5.9226        6.0580        6.7627        8.6846       10.9134       12.8914       12.9051       13.9820       13.2390       14.4257       14.0937       14.2233       14.2032       16.9136       17.3971       16.4433       14.8531       13.7393       11.6025        0.0000        0.0000        0.0000        0.0000        0.0000        0.0000        0.0000        0.0000        0.0000        0.0000        0.0000        0.0000        0.0000        0.0000        0.0000        0.0000        0.0000        0.0000        0.0000        0.0000        0.0000        0.0000        0.0000        0.0000        0.0000        0.0000        0.0000        0.0000        0.0000        0.0000        0.0000        0.0000        0.0000        0.0000        0.0000        0.0000        0.0000        0.0000        0.0000        0.0000        0.0000        0.0000        0.0000        0.0000        0.0000        0.0000        0.0000        0.0000        0.0000        0.0000        0.0000        0.0000        0.0000        0.0000        0.0000        0.0000
        0.0000        0.0000        0.0000        0.0000        0.0000        0.0000        0.0000        0.0000        0.0000        0.0000       49.7181       49.5348       48.5180       44.4335       37.7620       23.4051       21.5728       19.1182       16.2510       10.6912        8.1507        6.4406        5.0621        1.6247        0.9726        1.0616        2.2679        3.9336        3.3268        2.2003        1.9331        2.9036        1.6088        1.4122        2.2341        0.6560        0.9656        0.8109        0.5672        0.4680        0.9991        0.2836        2.0671        4.3160        3.6065        4.4624        5.2461        5.7001        7.6226        6.9049        5.4436        2.8141        1.1616        1.3983        0.9886        0.6060        0.2867        1.4253        1.9415        0.8316        0.4826        0.6085        1.1136        0.6530        0.9721        0.9766        1.0383        1.2464        0.7916        1.5475        2.0966        1.7869        1.8215        1.9858        2.5898        2.0174        2.2847        2.4884        2.6191        2.3821        2.6803        3.0472        2.8505        2.5202        2.8095        3.1340        3.1968        3.3800        3.5227        3.1550        3.1118        3.3644        4.1081        4.5389        5.7718        6.4552        7.1027        6.9442        6.5523        7.1843        7.1665        6.3827        4.8732        1.6671        0.9596        0.6782        0.9965        0.5791        0.5378        0.5855        0.4960        0.8759        0.7770        0.7891        0.7692        1.3045        1.5146        1.7882        1.7480        2.0740        2.1745        2.2743        2.3592        2.2693        2.2776        2.3496        2.4573        2.6266        2.8016        2.8073        2.4826        1.5580        1.1889        1.3558        1.7760        2.8804        3.1008        3.3410        3.7379        4.8509        5.5378        6.1911        6.6424        7.0716        7.7501        7.9029        7.8675        7.0159        6.9417        6.3585        6.3128        6.4024        6.6744        7.0506        9.1350       10.6827       10.5737        9.7258        9.2780        9.1134        9.3289        9.3095        6.9303       12.0929       11.7756        8.2637        5.7915        6.6008        6.3768        6.1560        7.4070        7.0808        7.3908        7.6635        6.3280        7.6648       11.0542       10.8188       15.6761       15.2773       15.3090       14.1563       14.6008       15.2665       15.2862       15.0407       13.7733       12.5877       12.5142       13.3683        0.0000        0.0000        0.0000        0.0000        0.0000        0.0000        0.0000        0.0000        0.0000        0.0000        0.0000        0.0000        0.0000        0.0000        0.0000        0.0000        0.0000        0.0000        0.0000        0.0000        0.0000        0.0000        0.0000        0.0000        0.0000        0.0000        0.0000        0.0000        0.0000        0.0000        0.0000        0.0000        0.0000        0.0000        0.0000        0.0000        0.0000        0.0000        0.0000        0.0000        0.0000        0.0000        0.0000        0.0000        0.0000        0.0000        0.0000        0.0000        0.0000        0.0000        0.0000        0.0000        0.0000        0.0000        0.0000        0.0000        0.0000        0.0000        0.0000
        0.0000        0.0000        0.0000        0.0000        0.0000        0.0000        0.0000        0.0000        0.0000        0.0000        0.0000       58.2229       59.4591       53.3242       43.5883       27.8350       25.1581       22.3069       19.1244       12.3353        9.6843        7.1275        5.1032        1.7039        1.3598        0.9563        0.6484        1.3289        1.2123        1.4107        1.0468        0.7550        0.6041        0.6367        0.6762        0.4910        0.3809        0.3199        0.2886        0.0587        0.0514        0.4943        1.3380        1.9321        2.2632        2.9783        3.2388        4.6039        4.0121        4.1717        3.4514        4.5292        1.3500        0.3880        0.3308        0.1662        0.3379        0.3070        0.2366        0.3726        0.3778        0.2749        1.6251        2.2159        2.3498        1.1781        0.5761        0.8193        1.0532        1.2933        1.2201        1.1378        1.4209        1.7369        1.6250        1.4026        1.6004        1.6817        1.8966        1.8068        1.8946        1.8067        1.8249        1.9401        1.8925        2.0350        2.2194        2.6623        2.7770        3.0086        3.0522        3.7170        4.2527        4.2985        4.2642        5.4085        6.0468        6.5319        6.3841        6.5651        6.4227        5.5120        4.2505        1.4750        0.7695        0.5887        0.4839        0.2126        0.4170        0.3096        0.2022        0.3304        0.4180        0.5852        0.5853        1.0881        1.2756        1.5001        1.6336        2.0661        2.2449        2.3599        2.4375        2.2739        2.2066        2.3776        2.6744        2.8380        2.9394        2.8922        2.6973        1.5028        1.1917        1.2903        1.9956        3.4470        3.8910        4.3953        4.4658        5.8062        6.4130        7.1180        7.3603        7.9488        8.6148        8.6693        7.9791        7.1187        7.0631        6.6400        6.7637        6.8388        6.7230        6.8564        8.3693       10.1839       10.8467       10.4844        9.3647        7.7139        7.9431        8.9028        5.8322        6.7855        8.4286        7.0925        7.4030       11.2720        9.8878        9.3398        9.3329        8.2954        7.4973        7.1386        6.5700        8.4575       10.9133       13.2199       12.6011       15.9898       16.0381       16.8323       16.6017       16.7595       17.1190       16.4504       16.6219       16.6156       14.8738        0.0000        0.0000        0.0000        0.0000        0.0000        0.0000        0.0000        0.0000        0.0000        0.0000        0.0000        0.0000        0.0000        0.0000        0.0000        0.0000        0.0000        0.0000        0.0000        0.0000        0.0000        0.0000        0.0000        0.0000        0.0000        0.0000        0.0000        0.0000        0.0000        0.0000        0.0000        0.0000        0.0000        0.0000        0.0000        0.0000        0.0000        0.0000        0.0000        0.0000        0.0000        0.0000        0.0000        0.0000        0.0000        0.0000        0.0000        0.0000        0.0000        0.0000        0.0000        0.0000        0.0000        0.0000        0.0000        0.0000        0.0000        0.0000        0.0000        0.0000
        0.0000        0.0000        0.0000        0.0000        0.0000        0.0000        0.0000        0.0000        0.0000        0.0000        0.0000        0.0000        0.0000        0.0000       48.1552       28.5710       25.2073       22.6802       18.9709       12.3344        9.4842        7.1636        5.1729        1.6955        1.1597        0.8070        0.6655        1.3559        0.9611        0.7163        0.6707        0.9398        0.5236        0.4502        0.4124        0.4358        0.3952        0.3090        0.2766        0.1874        0.1807        0.4570        2.5355        2.7537        1.0446        1.2829        1.0744        4.3792        3.6092        2.0379        2.0644        2.2913        0.9363        0.2840        0.9519        0.5409        0.6497        0.6469        0.9386        1.0133        1.8598        1.4076        1.2156        0.6722        0.6523        0.3204        0.3179        0.6980        1.0872        0.6520        0.8876        0.9978        0.8887        1.3799        1.4283        1.2098        1.1790        1.3112        1.4668        1.6422        1.6798        1.5942        1.7655        1.7565        1.7899        1.9486        1.9888        2.3771        2.6117        2.8481        3.1584        3.6283        4.1749        4.5597        4.8030        5.7250        6.4889        6.4954        6.4633        6.3738        6.1621        5.3925        4.0482        1.3126        0.8136        0.5276        0.5052        0.2880        0.1728        0.1490        0.3364        0.3408        0.3260        0.4316        0.5365        0.9912        1.1834        1.3769        1.4905        1.9572        2.3494        2.3467        2.2757        2.1646        2.1505        2.2732        2.6117        3.0309        3.2413        3.2843        3.0049        1.7358        1.5987        1.6263        1.9909        3.7405        4.5749        5.2464        5.4872        6.4956        7.5884        8.2252        8.3678        9.1252        9.7996        9.7787        9.3629        8.2714        7.2344        7.3278        7.8746        8.7385        8.3010        8.8981        9.1303       12.4528       12.8527       14.2215       11.1989       11.5786       12.4778       10.4312        7.1862        8.5124       13.0787       12.4280        9.6003       14.2319       11.5473       12.2841       10.1538       10.5719       11.1727       11.7035       13.0744       15.2370       15.5012       18.8988       17.7877       20.0907       23.7866       24.2933       21.8029       20.8477       21.1056       22.4851        0.0000        0.0000        0.0000        0.0000        0.0000        0.0000        0.0000        0.0000        0.0000        0.0000        0.0000        0.0000        0.0000        0.0000        0.0000        0.0000        0.0000        0.0000        0.0000        0.0000        0.0000        0.0000        0.0000        0.0000        0.0000        0.0000        0.0000        0.0000        0.0000        0.0000        0.0000        0.0000        0.0000        0.0000        0.0000        0.0000        0.0000        0.0000        0.0000        0.0000        0.0000        0.0000        0.0000        0.0000        0.0000        0.0000        0.0000        0.0000        0.0000        0.0000        0.0000        0.0000        0.0000        0.0000        0.0000        0.0000        0.0000        0.0000        0.0000        0.0000        0.0000        0.0000        0.0000
        0.0000        0.0000        0.0000        0.0000        0.0000        0.0000        0.0000        0.0000        0.0000        0.0000        0.0000        0.0000        0.0000        0.0000        0.0000        0.0000        0.0000        0.0000       16.2045       10.8999        8.3130        6.3150        4.6229        1.7318        1.0195        0.7712        0.6375        1.2991        0.9163        0.6851        0.6329        0.5994        0.6047        0.3892        0.3311        0.3174        0.2995        0.2696        0.2659        0.0673        0.0554        0.4428        1.0539        1.9446        0.8737        0.8816        0.9492        3.1119        2.2088        0.9404        1.0106        0.1634        0.4754        0.4842        0.6276        0.6505        0.4247        1.0971        0.7611        0.4318        0.8974        1.2537        0.9594        0.6891        0.6557        0.6464        0.5149        0.9243        0.5383        0.3315        0.2482        0.8201        0.8773        0.7801        0.8034        1.1151        1.2875        1.3190        1.1885        1.2779        1.3238        1.4178        1.5503        1.6016        1.7495        1.8031        1.8543        1.9692        2.1540        2.5600        2.8855        3.4064        3.6355        4.0871        4.6021        5.6257        6.0878        6.2141        6.0824        6.4135        6.0730        5.4633        4.3359        1.4807        0.9972        0.6764        0.5691        0.2068        0.1399        0.1164        0.1491        0.4252        0.4711        0.6808        0.7934        1.2725        1.3878        1.5111        1.5019        1.9610        2.0517        2.1729        2.0883        1.9946        1.9050        2.1902        2.5636        3.1519        3.5549        3.7374        3.6591        2.4345        2.3117        2.1009        2.1850        3.6849        4.8986        5.1827        5.3708        6.6501        7.4008        8.0571        8.4679        8.9414        9.8422       10.1242       10.5170       10.0800        9.8336        8.2344        8.3449        9.7087        9.8169        9.4786       12.4820       14.4016       15.8129       14.8305       13.0981       11.9578       14.0020       10.1495        9.8863       14.3544       13.0947       13.9667       12.8122       18.9975       16.2347       14.5807       12.1639       11.7051       12.9625       14.5578       15.1533       16.2481       19.6870       20.5342       20.6800       20.7842       24.8180       30.4507       27.2777       25.7143       27.6553       31.0211        0.0000        0.0000        0.0000        0.0000        0.0000        0.0000        0.0000        0.0000        0.0000        0.0000        0.0000        0.0000        0.0000        0.0000        0.0000        0.0000        0.0000        0.0000        0.0000        0.0000        0.0000        0.0000        0.0000        0.0000        0.0000        0.0000        0.0000        0.0000        0.0000        0.0000        0.0000        0.0000        0.0000        0.0000        0.0000        0.0000        0.0000        0.0000        0.0000        0.0000        0.0000        0.0000        0.0000        0.0000        0.0000        0.0000        0.0000        0.0000        0.0000        0.0000        0.0000        0.0000        0.0000        0.0000        0.0000        0.0000        0.0000        0.0000        0.0000        0.0000        0.0000        0.0000        0.0000
        0.0000        0.0000        0.0000        0.0000        0.0000        0.0000        0.0000        0.0000        0.0000        0.0000        0.0000        0.0000        0.0000        0.0000        0.0000        0.0000        0.0000        0.0000        0.0000        4.0087        3.0516        2.4250        1.7651        7.6091       19.9283       12.6661        9.3191        1.7943        4.4266        3.6770        2.5454        2.5020        2.1123        3.0813        4.3712        0.5408        0.0599        0.0855        0.0510        0.1039        0.0324        0.1742        0.1710        0.0573        0.0862        0.4691        0.7294        0.6246        1.2515        2.3127        2.0848        0.8055        1.0366        0.8303        1.0854        2.0829        2.3797        1.6761        2.0209        1.4942        2.1133        2.8022        2.8573        1.2464        0.7219        1.3738        1.3814        1.6931        1.3344        2.0202        1.9888        1.3983        0.8512        0.8449        0.9335        1.1012        1.1444        1.3918        1.7647        2.0079        1.4258        1.3433        1.8661        1.8577        1.8317        1.7697        1.8104        2.2545        2.1761        2.1362        2.2191        3.4899        4.0323        4.5394        4.4957        5.4795        6.1369        6.1957        6.1680        6.2322        6.0026        5.3082        4.3808        3.0626        2.1890        1.6263        1.2921        0.6718        0.5788        0.5295        0.6819        0.7440        0.9177        1.1148        1.2168        1.4825        1.6988        1.6950        1.7987        1.8280        1.6204        1.4932        1.5990        1.5596        1.1459        1.3498        1.6622        3.4788        4.2821        4.5191        4.3301        4.2724        4.2209        4.2880        4.6108        4.8060        5.3739        5.6350        5.8981        6.5141        7.1166        7.4530        7.8555        8.4292        8.3866        8.4696        9.9546        9.3856        9.2788        9.4738        9.2643        8.1193        8.6148        8.2534       10.2943       15.5855       17.5542       17.1216       15.8757       15.3951       14.9937       12.6299       13.3921       15.5833       13.5937       13.9576       17.5090       21.1608       16.9685       17.7037       17.4254       20.1124       22.0014       23.5229       28.2248       31.6816       32.3702       28.6700       25.6234       24.1801       25.0501       27.1866       28.0412       30.9517       34.0321       40.0574        0.0000        0.0000        0.0000        0.0000        0.0000        0.0000        0.0000        0.0000        0.0000        0.0000        0.0000        0.0000        0.0000        0.0000        0.0000        0.0000        0.0000        0.0000        0.0000        0.0000        0.0000        0.0000        0.0000        0.0000        0.0000        0.0000        0.0000        0.0000        0.0000        0.0000        0.0000        0.0000        0.0000        0.0000        0.0000        0.0000        0.0000        0.0000        0.0000        0.0000        0.0000        0.0000        0.0000        0.0000        0.0000        0.0000        0.0000        0.0000        0.0000        0.0000        0.0000        0.0000        0.0000        0.0000        0.0000        0.0000        0.0000        0.0000        0.0000        0.0000        0.0000        0.0000        0.0000
        0.0000        0.0000        0.0000        0.0000        0.0000        0.0000        0.0000        0.0000        0.0000        0.0000        0.0000        0.0000        0.0000        0.0000        0.0000        0.0000        0.0000        0.0000        0.0000        7.6667        5.3673        3.1205        1.8880        2.6724        2.5716        4.8300       12.6296       10.4502       10.4376        8.3056        2.8745        2.4949        1.3430        0.7057        1.3077        4.6929        2.3711        0.5355        0.2274        0.0934        0.2102        0.0730        0.0210        0.0111        0.0089        0.1746        0.3166        0.4014        1.4281        1.8544        1.5884        2.3525        4.7973        3.2446        2.8052        3.0631        3.9904        5.8833        6.1369        4.6289        5.2381        6.3425        7.5686        7.5639        6.7927        4.1478        1.8989        1.8748        1.8986        1.9030        1.3020        1.3983        1.2194        0.8858        1.4989        1.4804        1.7953        1.7037        1.3173        1.4839        2.6967        2.7873        2.8469        1.9957        1.5393        1.6213        1.8836        2.3946        2.5254        2.3269        2.6126        3.2369        3.5779        4.2694        5.2970        5.7467        5.9125        6.0728        6.0931        5.9655        5.7176        5.4050        4.5206        3.4880        2.6662        2.1136        1.5865        0.8098        0.6158        0.8176        0.8191        0.9008        0.9376        1.1618        1.2478        1.6009        1.6545        1.7536        2.0586        1.6920        1.2562        1.0173        1.0812        1.1646        1.1151        1.2893        1.6923        3.8422        4.6075        5.0333        5.2488        5.1713        5.2754        5.2145        5.7413        5.2532        5.6146        5.8420        6.2840        6.7686        7.3904        7.9862        7.9862        8.7590        9.5649        9.2090        9.4582        8.7878       10.0488        9.2799        9.5359        8.6886        9.7047        9.1930       10.3501       15.5246       18.6591       18.6724       18.8606       18.5307       18.3318       16.1137       17.0719       20.2575       17.1632       16.8405       20.6866       19.8075       20.0481       22.2970       22.8448       27.7157       30.1823       29.8993       35.8200       37.8324       39.3183       35.2283       32.4867       30.4098       32.5064       32.6826       35.8610       38.3072       42.1543       45.7463       52.1591       60.9683        0.0000        0.0000        0.0000        0.0000        0.0000        0.0000        0.0000        0.0000        0.0000        0.0000        0.0000        0.0000        0.0000        0.0000        0.0000        0.0000        0.0000        0.0000        0.0000        0.0000        0.0000        0.0000        0.0000        0.0000        0.0000        0.0000        0.0000        0.0000        0.0000        0.0000        0.0000        0.0000        0.0000        0.0000        0.0000        0.0000        0.0000        0.0000        0.0000        0.0000        0.0000        0.0000        0.0000        0.0000        0.0000        0.0000        0.0000        0.0000        0.0000        0.0000        0.0000        0.0000        0.0000        0.0000        0.0000        0.0000        0.0000        0.0000        0.0000        0.0000        0.0000
        0.0000        0.0000        0.0000        0.0000        0.0000        0.0000        0.0000        0.0000        0.0000        0.0000        0.0000        0.0000        0.0000        0.0000        0.0000        0.0000        0.0000        0.0000        0.0000        0.0000        5.9080        3.5932        2.6355        3.3594        2.5007        2.2741        1.6129        0.5666        0.6165        1.0994        1.2972        0.2542        0.0255        0.0303        0.3126        1.1557        2.5826        0.5424        0.2563        0.0251        0.0225        0.4204        0.0164        0.0084        0.1613        0.2779        0.4575        0.1790        0.5077        0.7805        1.5238        1.1272        3.9436        4.5049        4.4572        3.7143        5.0853        5.9249        8.9450        7.8169        7.2130        8.3153        9.8663       11.0608        8.5791        7.1991        5.3332        5.3480        2.7493        2.5808        1.7982        1.5474        1.3540        1.3607        2.3091        2.3928        2.7576        2.1979        2.2589        2.5732        2.6726        2.2449        1.7700        1.5961        1.6289        1.6534        1.7498        2.8901        2.1757        1.6722        1.9228        3.0051        3.4731        3.9365        4.4327        5.2786        5.8078        5.8744        6.0058        5.7145        5.5415        4.9974        4.4748        3.5370        2.8363        2.3681        2.1051        1.1743        0.9531        0.9345        0.9659        1.2437        1.3207        1.3941        1.4353        1.8527        2.0483        2.0846        1.9082        1.5178        1.2550        1.1397        1.2612        1.1100        0.9731        1.0988        1.5811        3.3320        4.1684        4.6096        4.8474        5.0747        5.5322        5.6673        5.6438        5.4906        5.7274        6.6348        6.5113        6.6676        7.1207        7.3304        7.5989        7.9533        7.9827        9.0659       10.0360       10.1498       10.8545       10.0521       12.7469       11.2006        9.5907       12.1783       11.3741       17.0160       18.6720       19.7142       19.4136       20.6071       19.1519       19.9909       18.9633       19.6023       17.8115       17.9063       20.0406       24.5801       25.3624       27.4626       29.4972       34.3707       35.5277       37.7769       38.0547       41.2311       41.2818       38.8010       39.8728       38.3808       40.5159       43.1966       44.0938       47.8100       51.5192       57.0146       63.6508       75.6231       81.4229        0.0000        0.0000        0.0000        0.0000        0.0000        0.0000        0.0000        0.0000        0.0000        0.0000        0.0000        0.0000        0.0000        0.0000        0.0000        0.0000        0.0000        0.0000        0.0000        0.0000        0.0000        0.0000        0.0000        0.0000        0.0000        0.0000        0.0000        0.0000        0.0000        0.0000        0.0000        0.0000        0.0000        0.0000        0.0000        0.0000        0.0000        0.0000        0.0000        0.0000        0.0000        0.0000        0.0000        0.0000        0.0000        0.0000        0.0000        0.0000        0.0000        0.0000        0.0000        0.0000        0.0000        0.0000        0.0000        0.0000        0.0000        0.0000        0.0000        0.0000
        0.0000        0.0000        0.0000        0.0000        0.0000        0.0000        0.0000        0.0000        0.0000        0.0000        0.0000        0.0000        0.0000        0.0000        0.0000        0.0000        0.0000        0.0000        0.0000        0.0000        0.0000        3.7729        2.8195        2.7501        2.1469        3.0625        4.1171        1.9924        0.6875        0.5872        0.3155        0.0621        0.0486        0.0096        0.1528        0.7528        2.8961        2.8277        0.8349        0.0966        0.0251        0.0138        0.0116        0.0059        0.0417        0.1959        0.5311        0.6919        0.7996        1.3458        1.4355        0.8368        1.3877        1.7780        1.1990        1.2563        1.9937        3.4667        5.7832        6.0572        4.9847        6.8605        8.0192        6.2345        8.0057        9.2692        9.9137        9.9125        7.7064        6.2819        3.5826        3.1257        2.7167        2.8314        3.1074        2.4912        2.4773        2.2080        2.5511        2.4400        2.5377        2.2096        1.9808        1.7597        1.5903        1.6039        1.8022        1.9078        1.6361        1.8247        2.3743        3.0326        3.4272        3.9518        4.4369        5.1110        5.5191        5.5047        5.3392        5.4323        5.0552        4.5849        4.2480        3.6062        2.9005        2.5080        2.6544        1.9434        1.9717        1.7744        1.8429        2.1441        2.2555        2.1980        2.1744        2.6071        2.5769        2.4600        2.1107        1.7449        1.5870        2.1357        2.1089        1.2668        1.0110        1.0331        1.3113        2.8238        3.5333        4.0242        4.5474        5.0755        5.0289        5.8393        5.5085        5.6490        6.0442        6.1811        6.6573        7.1834        7.3985        8.4148        6.5864        8.1629        9.3607        8.1830        9.0214       10.9406       11.3546       13.3108       14.6669       14.8520       13.7145       12.6130       12.3881       18.3166       19.8395       21.1844       22.4842       21.5608       21.0904       21.6135       24.4004       23.5298       22.0493       22.2901       24.0234       30.0229       35.7941       33.9444       34.4210       35.6977       36.0655       38.5786       40.8535       42.3399       44.9590       48.7834       55.0227       58.2948       60.3258       58.7693       56.9533       63.0328       65.1432       69.5573       77.7187       85.9553       92.0118       90.7652        0.0000        0.0000        0.0000        0.0000        0.0000        0.0000        0.0000        0.0000        0.0000        0.0000        0.0000        0.0000        0.0000        0.0000        0.0000        0.0000        0.0000        0.0000        0.0000        0.0000        0.0000        0.0000        0.0000        0.0000        0.0000        0.0000        0.0000        0.0000        0.0000        0.0000        0.0000        0.0000        0.0000        0.0000        0.0000        0.0000        0.0000        0.0000        0.0000        0.0000        0.0000        0.0000        0.0000        0.0000        0.0000        0.0000        0.0000        0.0000        0.0000        0.0000        0.0000        0.0000        0.0000        0.0000        0.0000        0.0000        0.0000        0.0000        0.0000
        0.0000        0.0000        0.0000        0.0000        0.0000        0.0000        0.0000        0.0000        0.0000        0.0000        0.0000        0.0000        0.0000        0.0000        0.0000        0.0000        0.0000        0.0000        0.0000        0.0000        0.0000        3.1249        1.6692        2.5941        4.1789        4.4298        2.5182        3.7251        4.3902        3.8000        3.1854        6.6489        2.7622        2.2428        2.9330        8.8454        6.9036        5.5167        3.4117        0.0418        0.0000        0.0000        0.0000        0.0000        0.0908        0.7876        1.4990        2.3662        2.0251        2.0749        2.6899        3.3047        2.8375        3.6609        2.0653        1.4335        1.4363        0.9303        1.0479        1.2628        2.6637        4.1803        2.3801        1.7354        2.9870        1.8104        1.6858        2.8838        3.4744        3.1868        2.2977        2.0620        1.8386        1.9773        2.1372        2.1486        2.5513        2.6099        2.7709        2.8418        2.5991        2.4238        2.1084        1.8058        1.7372        1.7585        1.8543        1.7408        1.5535        1.7987        2.8220        3.9940        4.0341        4.5749        4.9924        5.6228        5.9589        5.9399        5.5393        4.3399        4.0305        3.8140        3.5046        3.0221        3.0110        2.6930        2.9024        3.9947        4.3298        4.1808        4.2341        4.6227        4.7409        4.6465        4.4925        3.3155        2.9686        2.5673        2.3484        2.3837        2.4422        2.3718        1.8676        1.0703        0.8614        0.8942        1.1361        1.5712        1.8577        2.0576        2.2308        2.5010        2.8093        2.6907        3.0381        4.8579        5.2934        6.0363        5.6449        5.6313        5.5457        5.6478        5.7098        6.5121        8.7179        5.3237        5.9933        8.5742        9.9938       13.0618       14.8514       17.8329       18.0290       15.8442       18.0461       19.4230       20.3427       20.7051       22.0734       27.6275       29.1174       32.4494       32.1247       30.8786       29.4344       31.0062       34.1693       41.1891       42.6654       47.4882       48.7637       43.4256       44.0300       45.1695       49.0140       50.5013       54.9626       60.9951       63.8472       72.3202       81.2329       82.9658       83.6439       77.6241       78.9534       81.1810       90.9740       89.3316       95.6590       96.2116        0.0000        0.0000        0.0000        0.0000        0.0000        0.0000        0.0000        0.0000        0.0000        0.0000        0.0000        0.0000        0.0000        0.0000        0.0000        0.0000        0.0000        0.0000        0.0000        0.0000        0.0000        0.0000        0.0000        0.0000        0.0000        0.0000        0.0000        0.0000        0.0000        0.0000        0.0000        0.0000        0.0000        0.0000        0.0000        0.0000        0.0000        0.0000        0.0000        0.0000        0.0000        0.0000        0.0000        0.0000        0.0000        0.0000        0.0000        0.0000        0.0000        0.0000        0.0000        0.0000        0.0000        0.0000        0.0000        0.0000        0.0000        0.0000        0.0000
        0.0000        0.0000        0.0000        0.0000        0.0000        0.0000        0.0000        0.0000        0.0000        0.0000        0.0000        0.0000        0.0000        0.0000        0.0000        0.0000        0.0000        0.0000        0.0000        0.0000        0.0000        2.1443        1.5856        2.2891        1.6983        1.4201        1.2811        2.4054        2.6905        3.0772        2.9682        1.0819        0.6795        1.7053        1.4237        1.7517        5.9606        6.7487        4.8133        0.2682        0.0436        0.0919        0.1419        0.0173        0.0347        0.2028        0.9895        2.6724        2.5792        2.5304        2.5716        4.5442        4.7552        3.1735        1.7027        0.3745        1.4062        0.2211        0.1156        0.1662        0.1517        0.3037        0.6370        0.9039        1.0940        1.5523        1.2227        2.1045        2.3088        2.1747        1.6734        1.7815        1.8049        1.9639        2.2802        2.1087        2.1674        2.7245        3.1620        2.8094        2.5334        2.6766        2.8211        2.1734        2.3624        2.7180        2.6416        1.8509        2.3506        2.4806        3.0279        3.8360        3.9958        4.5201        4.8906        5.2522        5.7058        5.7632        5.2555        4.1738        3.7992        3.7581        3.2419        2.9634        3.1639        3.2541        3.7511        5.1425        5.2791        5.0988        5.0745        5.7004        5.9234        5.8053        5.6800        4.3344        3.6878        3.0288        3.0184        2.9899        3.0570        3.2942        2.1776        1.2936        0.9807        0.9081        1.4082        1.3927        1.5012        2.3003        3.1117        1.9579        2.1858        2.4213        2.5995        4.1795        4.9908        5.5903        4.9519        5.2185        4.8341        4.6137        4.6040        3.9374        3.8216        4.3277        5.9425        7.8999       10.2674       11.0775       12.5984       13.1210       15.2205       16.4003       18.6053       20.1330       21.2391       22.6548       25.0320       32.2049       34.4290       38.2473       41.8731       39.0018       34.8534       37.8963       42.3266       47.5796       50.1474       50.5447       51.5222       49.1642       49.5567       50.7176       55.6387       59.9236       64.7332       82.4689       82.0303       87.0174       93.2255       98.9182      104.5572      101.8136      105.0430      107.8038      105.4413      102.5782      108.2419      109.3179        0.0000        0.0000        0.0000        0.0000        0.0000        0.0000        0.0000        0.0000        0.0000        0.0000        0.0000        0.0000        0.0000        0.0000        0.0000        0.0000        0.0000        0.0000        0.0000        0.0000        0.0000        0.0000        0.0000        0.0000        0.0000        0.0000        0.0000        0.0000        0.0000        0.0000        0.0000        0.0000        0.0000        0.0000        0.0000        0.0000        0.0000        0.0000        0.0000        0.0000        0.0000        0.0000        0.0000        0.0000        0.0000        0.0000        0.0000        0.0000        0.0000        0.0000        0.0000        0.0000        0.0000        0.0000        0.0000        0.0000        0.0000        0.0000        0.0000
        0.0000        0.0000        0.0000        0.0000        0.0000        0.0000        0.0000        0.0000        0.0000        0.0000        0.0000        0.0000        0.0000        0.0000        0.0000        0.0000        0.0000        0.0000        0.0000        0.0000        0.0000        2.9854        1.4214        1.4990        0.7692        0.3093        0.1937        1.7738        2.3837        2.8472        3.5081        0.4348        0.8461        0.6782        0.1648        0.0000        1.0209        5.3637        6.6542        1.4886        0.2014        0.0331        0.0579        0.0035        0.0000        0.1459        0.3461        0.4098        0.2528        1.0410        2.0931        2.8490        0.8550        2.1696        2.6180        0.3460        0.1325        0.1403        0.2619        0.1459        0.1298        0.1100        0.1770        0.3240        1.0464        1.4482        1.1475        2.0734        1.7591        1.7429        1.4932        1.6887        1.7766        1.8119        1.9072        1.7295        1.9171        2.4320        3.0562        3.3209        3.5492        3.9953        3.3569        3.1120        2.9819        3.1946        2.6313        2.3352        2.4065        3.1260        3.1724        3.2937        3.5484        3.9197        4.5211        5.2090        5.0952        5.0310        4.5356        3.6268        3.1689        2.9753        2.9739        3.1833        3.1073        3.4607        3.7278        4.8697        5.2127        5.4906        5.7531        6.3972        6.6977        6.8221        6.7389        4.8916        4.1552        3.5747        3.4430        3.9413        3.9461        3.7866        2.7766        1.5073        1.0990        0.9773        1.6277        1.4168        1.6545        1.6979        1.7810        1.8940        2.0330        2.2444        2.5730        3.9155        4.1558        4.2725        4.3111        4.3047        4.4200        4.3720        4.3776        3.7076        3.8082        4.6345        6.4614        9.3761       10.3600       11.2121       12.8413       14.5093       16.1883       17.6714       19.0596       20.6721       22.4862       24.5546       27.0715       32.0366       35.4133       38.1364       40.5140       42.2658       43.8826       43.5245       48.1825       53.3419       57.6939       58.8307       59.0806       54.3789       54.9444       57.2089       62.0225       65.8008       71.6315       90.4925       95.7566      101.1185      102.9178      103.2016      110.8532      109.0299      113.3941      113.8738      113.0210      112.4165      122.6592      123.2061      131.5085        0.0000        0.0000        0.0000        0.0000        0.0000        0.0000        0.0000        0.0000        0.0000        0.0000        0.0000        0.0000        0.0000        0.0000        0.0000        0.0000        0.0000        0.0000        0.0000        0.0000        0.0000        0.0000        0.0000        0.0000        0.0000        0.0000        0.0000        0.0000        0.0000        0.0000        0.0000        0.0000        0.0000        0.0000        0.0000        0.0000        0.0000        0.0000        0.0000        0.0000        0.0000        0.0000        0.0000        0.0000        0.0000        0.0000        0.0000        0.0000        0.0000        0.0000        0.0000        0.0000        0.0000        0.0000        0.0000        0.0000        0.0000        0.0000
        0.0000        0.0000        0.0000        0.0000        0.0000        0.0000        0.0000        0.0000        0.0000        0.0000        0.0000        0.0000        0.0000        0.0000        0.0000        0.0000        0.0000        0.0000        0.0000        0.0000        0.0000        0.0000        2.0814        1.3376        0.6223        1.3445        5.4234        3.7900        2.7226        3.1992        1.7411        0.0988        0.0000        0.0000        0.1702        0.3322        0.1325        1.2976        6.6954        3.2551        1.7534        0.7712        0.6010        0.0557        0.0034        0.0103        0.0000        0.0198        0.0890        0.5099        0.7068        0.2691        0.0430        0.0598        1.2160        3.1199        1.4017        0.7839        0.5924        0.3127        0.1223        0.1565        0.6681        0.7788        1.8747        2.5399        2.0108        1.8991        1.5923        1.9049        2.1187        1.9723        2.1771        2.3240        2.3730        1.9995        2.3408        2.9956        3.4085        4.2357        4.4223        4.6802        3.9225        3.7933        3.6742        4.2022        3.0499        2.5318        3.1090        3.7162        2.9553        3.1293        3.2115        3.8262        4.6493        5.0571        4.1309        4.1644        3.8500        3.1769        3.0295        2.6438        2.6547        2.7037        3.1114        3.6256        4.0925        4.5069        5.0534        5.5387        5.9632        6.4311        6.5658        6.7627        6.2586        4.2714        3.9372        4.1149        3.9176        4.0581        4.0709        3.8152        3.4347        2.0857        1.5457        2.3937        2.2108        2.8963        2.1769        2.1688        2.1600        2.4075        2.6731        2.7514        2.6798        3.8012        3.8751        3.9067        3.9471        3.8636        3.7957        3.9803        4.3934        3.8183        4.8732        4.9169        5.9608        9.0642       11.1628       11.9701       13.7030       15.9772       17.8258       19.3122       20.3252       21.5849       23.2485       25.7458       28.5154       35.0435       36.9657       39.5651       42.5553       44.7792       46.2586       49.8569       51.3859       57.9201       64.3080       71.3960       67.9562       62.2998       63.0144       67.3504       68.0327       69.6669       74.1353       91.7892       96.2029      102.1459      103.2220      109.7747      112.9364      114.1962      124.4452      125.6507      124.6014      120.1176      127.8286      138.3267      143.7531        0.0000        0.0000        0.0000        0.0000        0.0000        0.0000        0.0000        0.0000        0.0000        0.0000        0.0000        0.0000        0.0000        0.0000        0.0000        0.0000        0.0000        0.0000        0.0000        0.0000        0.0000        0.0000        0.0000        0.0000        0.0000        0.0000        0.0000        0.0000        0.0000        0.0000        0.0000        0.0000        0.0000        0.0000        0.0000        0.0000        0.0000        0.0000        0.0000        0.0000        0.0000        0.0000        0.0000        0.0000        0.0000        0.0000        0.0000        0.0000        0.0000        0.0000        0.0000        0.0000        0.0000        0.0000        0.0000        0.0000        0.0000        0.0000
        0.0000        0.0000        0.0000        0.0000        0.0000        0.0000        0.0000        0.0000        0.0000        0.0000        0.0000        0.0000        0.0000        0.0000        0.0000        0.0000        0.0000        0.0000        0.0000        0.0000        0.0000        0.7265        0.4217        0.7486        0.8893        1.2721        2.9937        5.9903        2.5647        0.5743        0.3357        0.0000        0.0229        0.0000        0.0000        0.1581        0.5554        1.4537        2.1763        1.2127        1.9300        1.5312        1.0018        0.3823        0.1505        0.1035        0.1037        0.1758        0.3575        0.4771        0.8342        1.1471        1.0005        0.1256        0.0530        1.4809        2.8990        3.0406        3.6734        1.3734        0.4704        0.6027        0.9281        1.3368        1.8709        2.1367        2.1103        1.8828        1.9794        2.0419        2.7901        2.8720        3.1388        3.0767        3.0104        2.9433        3.0385        3.5681        4.2435        5.4049        5.4145        6.1865        6.5670        4.8089        4.2831        3.8846        3.6559        2.7878        2.4252        2.1288        2.3369        2.3264        2.2954        2.4867        2.6062        2.1414        2.1324        2.0546        1.9541        2.1211        2.1016        1.9110        2.0215        2.4298        2.8345        3.2201        3.9266        4.3152        4.7037        5.0458        5.5295        5.6532        5.6959        6.0615        5.6809        4.9056        4.5460        4.6145        5.2056        5.3351        5.7294        5.7012        4.8727        2.0394        1.5372        1.3451        1.5586        3.4356        2.5807        2.6513        4.0574        3.9109        3.7436        5.2784        4.5301        3.5414        3.7785        3.0486        3.4323        3.3838        2.2984        2.4472        3.3945        5.8476        5.5146        5.5571        6.6502       10.9094       12.5694       14.2756       15.5143       18.6904       20.7733       22.2766       23.0041       21.2988       22.2238       25.0130       28.1179       35.2699       38.5090       40.7910       43.7607       47.4142       48.7774       50.7932       53.6369       62.8264       71.2753       76.1924       77.6846       72.7711       70.3329       80.7207       79.7485       82.9472       84.2367       98.8435      104.0902      109.3789      115.8363      118.3446      126.0266      129.8598      133.4061      135.8457      137.1560      129.9294      131.6112      139.8290      144.6064      152.5906        0.0000        0.0000        0.0000        0.0000        0.0000        0.0000        0.0000        0.0000        0.0000        0.0000        0.0000        0.0000        0.0000        0.0000        0.0000        0.0000        0.0000        0.0000        0.0000        0.0000        0.0000        0.0000        0.0000        0.0000        0.0000        0.0000        0.0000        0.0000        0.0000        0.0000        0.0000        0.0000        0.0000        0.0000        0.0000        0.0000        0.0000        0.0000        0.0000        0.0000        0.0000        0.0000        0.0000        0.0000        0.0000        0.0000        0.0000        0.0000        0.0000        0.0000        0.0000        0.0000        0.0000        0.0000        0.0000        0.0000        0.0000
        0.0000        0.0000        0.0000        0.0000        0.0000        0.0000        0.0000        0.0000        0.0000        0.0000        0.0000        0.0000        0.0000        0.0000        0.0000        0.0000        0.0000        0.0000        0.0000        0.0000        3.5579        1.5256        0.7413        2.6362        0.1396        0.1113        0.1749        3.6953        0.7131        0.4198        0.3132        0.0000        0.0000        0.0674        0.1217        0.0850        0.5214       11.2158       10.2038        4.2115        3.6111        1.2126        0.5127        0.5737        0.4330        0.8570        0.3254        0.2681        0.4309        0.4688        0.3596        0.1729        0.1430        0.1655        0.1110        0.4545        1.0056        3.7328        4.0061        2.0928        0.9195        0.8479        1.0567        1.2628        1.9430        1.8981        2.0069        2.0252        2.1078        2.7271        3.4959        3.5829        3.5388        3.4574        3.7101        3.9121        4.0313        4.2823        4.6908        6.2351        6.5215        7.3054        7.3207        6.4844        5.6486        4.4346        3.8689        3.3464        2.7055        2.6806        2.8441        2.2493        2.0065        2.3542        2.3841        1.7531        1.4661        1.5738        1.5273        1.7409        1.9568        1.9637        1.9218        2.6038        2.9359        3.0240        3.2436        3.8177        4.5564        5.2710        5.5290        5.4310        5.7712        6.0203        5.8020        5.1432        4.5117        4.8296        5.2495        6.2733        7.3046        8.7663        7.5204        2.4589        1.8060        2.7078        1.7888        2.6582        2.9217        5.3588       10.2895        7.8151        5.3212        3.9751        3.8959        3.2438        3.5150        2.7743        2.5097        2.0320        2.1329        2.4856        2.8771        4.1751        4.8835        6.4387        7.0996       11.1299       13.0617       14.9072       16.9052       20.6307       25.0681       24.3056       24.3725       22.4022       23.7902       25.2793       28.2593       35.9268       39.9695       43.0414       46.3180       49.2733       51.5434       55.8441       63.0649       72.3550       79.6066       81.5424       79.1062       73.6385       76.7109       84.0003       88.8495       90.0074       91.8027       97.5039      101.4786      112.5589      121.3527      131.1772      137.1996      137.2216      140.9719      142.2715      145.7754      139.1565      142.9366      149.9624      154.4344      161.4697      165.9027        0.0000        0.0000        0.0000        0.0000        0.0000        0.0000        0.0000        0.0000        0.0000        0.0000        0.0000        0.0000        0.0000        0.0000        0.0000        0.0000        0.0000        0.0000        0.0000        0.0000        0.0000        0.0000        0.0000        0.0000        0.0000        0.0000        0.0000        0.0000        0.0000        0.0000        0.0000        0.0000        0.0000        0.0000        0.0000        0.0000        0.0000        0.0000        0.0000        0.0000        0.0000        0.0000        0.0000        0.0000        0.0000        0.0000        0.0000        0.0000        0.0000        0.0000        0.0000        0.0000        0.0000        0.0000        0.0000        0.0000
        0.0000        0.0000        0.0000        0.0000        0.0000        0.0000        0.0000        0.0000        0.0000        0.0000        0.0000        0.0000        0.0000        0.0000        0.0000        0.0000        0.0000        0.0000        0.0000        0.0000        2.3171        0.8333        0.9218        4.8057        0.8440        0.1604        0.2110        1.6285        1.6974        1.5819        1.1567        4.4312        4.3640        3.8809        6.7233       10.3061       11.5056       13.2438       13.7112        5.7138        3.9710        2.6447        1.9278        2.0980        1.3706        1.5380        1.0785        0.3032        0.3322        0.5746        0.7800        0.5927        0.2696        0.1138        0.4801        1.5637        0.8328        1.2283        1.9810        2.9383        1.9531        2.3828        1.7453        1.5043        1.6909        1.7473        2.4401        2.4182        2.4779        2.9133        3.9240        3.7238        3.5098        3.6488        4.3313        4.5084        4.0506        4.2970        4.8473        6.9720        8.1528        8.4014        7.3744        6.7833        5.8332        4.5836        4.3977        3.5581        3.5380        3.9252        3.5398        2.6236        2.3754        2.2232        1.9406        1.5267        1.1352        0.9873        1.0710        1.4886        1.8480        2.3361        2.1387        2.3284        2.7742        2.5212        2.9576        3.9167        4.4761        4.8777        5.5145        5.7182        5.5930        5.7300        4.8719        4.5135        4.4814        5.3660        5.6043        7.1712        8.5605       10.0854        8.1985        3.5466        2.2617        2.8360        3.1125        3.6339        3.9858        5.3267        5.6789        4.8269        4.9929        4.7759        4.3547        3.2486        2.7072        2.4942        2.4939        2.3325        2.4861        2.8145        3.7270        5.0350        6.2199        6.3722        7.4615       11.4796       13.5378       15.5643       17.8997       21.5727       23.3815       24.5340       25.2149       21.6221       22.0031       23.6438       27.6663       35.6904       39.5521       42.9054       45.5306       50.5927       53.7614       64.4437       61.6451       75.5298       78.8519       83.3603       82.0857       77.1579       80.7413       87.0998       92.1097       94.8189       93.7191      100.0829      106.4975      115.4667      125.9563      132.8695      139.6460      142.7335      148.0651      149.7272      152.5667      147.9232      151.1324      156.6193      162.0225      166.4660      168.3314      165.3759        0.0000        0.0000        0.0000        0.0000        0.0000        0.0000        0.0000        0.0000        0.0000        0.0000        0.0000        0.0000        0.0000        0.0000        0.0000        0.0000        0.0000        0.0000        0.0000        0.0000        0.0000        0.0000        0.0000        0.0000        0.0000        0.0000        0.0000        0.0000        0.0000        0.0000        0.0000        0.0000        0.0000        0.0000        0.0000        0.0000        0.0000        0.0000        0.0000        0.0000        0.0000        0.0000        0.0000        0.0000        0.0000        0.0000        0.0000        0.0000        0.0000        0.0000        0.0000        0.0000        0.0000        0.0000        0.0000
        0.0000        0.0000        0.0000        0.0000        0.0000        0.0000        0.0000        0.0000        0.0000        0.0000        0.0000        0.0000        0.0000        0.0000        0.0000        0.0000        0.0000        0.0000        0.0000        0.0000        0.9224        0.5648        0.5141        5.9367        2.7529        2.1097        2.8657        9.5971        8.4026        6.9059        6.2334        4.2187        4.6498        4.5100        5.0356       11.4790       15.0370       13.0825       11.0782        2.3415        0.4433        0.7713        2.8136        2.4475        1.1828        1.0395        0.8247        0.4038        0.3882        0.6120        0.3255        0.0869        0.1381        1.1336        2.6161        1.5055        0.7197        0.9994        2.5510        2.8978        2.1286        1.2190        1.0565        1.0183        1.3839        1.5268        2.0180        2.4930        2.9187        3.6322        3.4216        3.2674        3.5229        3.6677        3.8288        3.8522        3.8448        4.0761        5.4636        6.6974        7.3572        8.0546        7.7057        6.4614        5.7261        5.0389        5.1011        3.6120        3.1933        3.6954        3.1023        2.8256        2.3037        1.9877        1.6577        1.3246        1.3066        1.0894        1.1604        1.2975        1.6122        2.1924        1.7054        1.8397        2.6104        2.6684        3.0985        3.9408        4.3617        4.9963        4.4774        4.5093        4.5330        4.6031        4.4375        4.2116        4.3701        5.4806        6.1589        8.0279        9.2749        9.0471        8.0888        3.4958        2.9624        2.9478        3.3962        4.9925        5.6458        6.0139        5.9841        6.5261        6.5540        6.3355        5.6674        4.0969        3.5708        3.3976        3.5789        3.6059        4.2878        6.0866        6.7117       11.0098        9.4215        7.4193        8.8119       13.7001       14.9223       16.6056       18.0901       20.9185       22.8950       23.6849       24.2746       21.0232       21.5378       23.0110       25.5128       32.5036       35.9542       39.8220       42.1706       45.9745       50.6516       61.5402       61.6157       72.5218       81.0875       85.8712       83.8397       82.1192       84.3593       93.0223       98.2349       95.4231       93.7801       97.3914      105.7687      117.5706      126.7662      129.9949      137.7682      142.6169      148.7967      153.3056      160.8790      153.3308      156.4423      159.5179      166.2263      170.1873      177.3652      170.8564      171.1550        0.0000        0.0000        0.0000        0.0000        0.0000        0.0000        0.0000        0.0000        0.0000        0.0000        0.0000        0.0000        0.0000        0.0000        0.0000        0.0000        0.0000        0.0000        0.0000        0.0000        0.0000        0.0000        0.0000        0.0000        0.0000        0.0000        0.0000        0.0000        0.0000        0.0000        0.0000        0.0000        0.0000        0.0000        0.0000        0.0000        0.0000        0.0000        0.0000        0.0000        0.0000        0.0000        0.0000        0.0000        0.0000        0.0000        0.0000        0.0000        0.0000        0.0000        0.0000        0.0000        0.0000        0.0000
        0.0000        0.0000        0.0000        0.0000        0.0000        0.0000        0.0000        0.0000        0.0000        0.0000        0.0000        0.0000        0.0000        0.0000        0.0000        0.0000        0.0000        0.0000        0.0000        0.0000        0.0000        0.1256        0.1265       28.5496       40.4743       43.1653       41.9474       39.5062       38.0600       33.6111       25.3209        4.7121        4.5767        3.7945        3.7949        4.2792        4.4656        4.7599        3.3403        0.7729        0.8166        1.4026        1.6586        0.8956        0.4956        0.7812        1.2491        1.9571        1.7245        1.1235        0.5018        0.4875        1.2322        2.2420        2.1305        1.1486        0.8898        0.9207        1.2306        1.4053        1.7608        1.4078        0.7771        0.8660        0.9016        1.1421        1.5099        1.7938        2.4001        3.0506        2.9427        2.9441        3.0991        3.2333        3.3853        3.6051        4.3633        5.1738        5.9233        8.5427        8.6574        8.2796        7.7726        7.4718        6.5516        6.4693        5.1750        4.8649        3.6484        2.8376        3.1971        2.9826        2.1723        2.4025        2.2566        1.4138        1.8300        1.5575        1.7217        2.2845        1.8017        1.9242        2.5105        2.8704        2.7401        2.9358        4.2263        4.7536        5.2176        4.8917        4.4249        3.1131        3.9897        3.4466        3.0199        2.6032        2.9021        5.9400        6.1081        8.4971       10.5464        9.7468        8.6942        5.8615        5.3341        5.5894        6.4896        8.9879       10.1761       11.0839       10.5709        9.6443        9.5567        9.1029        8.2133        5.8190        5.2598        5.0393        5.2405        9.0641       10.3423       11.8838       14.5819       23.4396       14.8905       11.9893       12.4719       13.6335       15.4726       15.8670       17.0081       20.2064       21.6332       20.9355       20.7026       18.6655       19.5110       20.5554       22.2051       23.4960       25.3156       27.5408       30.5678       35.5535       40.3762       41.3706       46.6662       68.5035       75.6913       77.0528       75.5663       83.3999       91.9465       89.2384       94.9162       85.5281       84.7869       92.5557       96.1596      107.3203      114.2799      119.2477      125.4943      134.9079      141.0482      147.5340      152.6637      160.7704      163.6479      167.5992      173.5930      183.3762      190.2682      187.2473      185.2795      117.6995        0.0000        0.0000        0.0000        0.0000        0.0000        0.0000        0.0000        0.0000        0.0000        0.0000        0.0000        0.0000        0.0000        0.0000        0.0000        0.0000        0.0000        0.0000        0.0000        0.0000        0.0000        0.0000        0.0000        0.0000        0.0000        0.0000        0.0000        0.0000        0.0000        0.0000        0.0000        0.0000        0.0000        0.0000        0.0000        0.0000        0.0000        0.0000        0.0000        0.0000        0.0000        0.0000        0.0000        0.0000        0.0000        0.0000        0.0000        0.0000        0.0000        0.0000        0.0000        0.0000        0.0000
        0.0000        0.0000        0.0000        0.0000        0.0000        0.0000        0.0000        0.0000        0.0000        0.0000        0.0000        0.0000        0.0000        0.0000        0.0000        0.0000        0.0000        0.0000        0.0000        0.0000        0.0000        0.3781        0.1919       38.0524       53.9447       61.0043       58.1387       52.5928       51.5806       44.1203       33.6680        4.9293        4.8172        3.6671        1.6364        1.7735        1.8971        2.0447        2.9496        0.7819        2.1079        2.3941        1.4084        0.4168        0.0820        0.1610        0.3751        0.3090        0.7340        1.3353        1.5996        2.1140        1.6928        1.0938        1.3341        1.0031        0.8826        1.9029        2.3758        2.8203        2.1649        2.4548        1.8506        1.0210        0.9053        1.0189        1.2534        1.3727        1.5885        2.1760        2.9294        2.8635        3.2092        3.0520        3.5465        3.6226        4.2313        5.1542        5.6610        7.3269        8.8711        9.2569        8.8197        8.1900        7.6135        6.3845        5.8229        4.8903        3.3685        3.3511        2.9254        1.8923        2.2515        2.4623        1.9729        2.2784        3.1322        1.9693        1.6143        2.4191        2.8490        2.7605        3.3998        3.1204        2.9254        3.8581        4.5057        4.3405        5.1978        4.8782        3.9789        2.9243        2.7839        2.6080        2.4699        2.2553        2.9203        5.0775        5.8804        8.8522       10.0016        8.4585       10.5691        6.6642        6.8936        6.6820        7.9409       11.0653       12.4901       13.0688       12.8964       11.8668       11.4685       10.8435        9.7692        6.8465        5.9057        5.6012        6.0067        7.8514        8.4119       23.4352       36.1233       14.4213       11.0339       14.5381       16.3886       19.6616       18.5128       17.4587       18.6592       22.3862       21.7724       19.5140       20.2466       18.1102       18.6624       19.5541       21.1417       22.0594       23.6074       25.7297       29.3321       34.7661       37.2480       41.5066       44.9776       65.4627       72.1773       75.7809       79.1819       88.3293       91.9952       91.9131       92.2197       85.3389       87.5043       96.6977      103.7669      106.8856      114.7873      123.0322      129.2808      139.4540      144.5579      154.3371      158.0147      165.0339      172.5228      178.8625      184.5491      189.9930      197.4331      197.5176      190.2002      135.0877        0.0000        0.0000        0.0000        0.0000        0.0000        0.0000        0.0000        0.0000        0.0000        0.0000        0.0000        0.0000        0.0000        0.0000        0.0000        0.0000        0.0000        0.0000        0.0000        0.0000        0.0000        0.0000        0.0000        0.0000        0.0000        0.0000        0.0000        0.0000        0.0000        0.0000        0.0000        0.0000        0.0000        0.0000        0.0000        0.0000        0.0000        0.0000        0.0000        0.0000        0.0000        0.0000        0.0000        0.0000        0.0000        0.0000        0.0000        0.0000        0.0000        0.0000        0.0000        0.0000        0.0000
        0.0000        0.0000        0.0000        0.0000        0.0000        0.0000        0.0000        0.0000        0.0000        0.0000        0.0000        0.0000        0.0000        0.0000        0.0000        0.0000        0.0000        0.0000        0.0000        0.0000        0.0000        0.5942        0.2419       42.9926       59.5290       66.5620       66.2025       56.8309       54.6776       46.5322       33.5575        2.7299        1.9304        1.4065        1.0244        2.8661        4.3633        4.9396        4.8376        3.1715        3.0943        2.2544        1.1378        0.6433        0.4047        0.2653        0.3103        0.1327        0.4241        1.1200        2.1479        1.9230        1.2880        1.1937        1.0428        0.8064        0.8363        1.7076        2.3743        1.8949        2.3709        1.9676        1.4431        1.9267        2.2115        2.4841        2.5613        2.4362        2.0494        2.0681        1.7145        2.1608        2.5623        2.7299        3.4339        4.3156        4.9063        5.4300        6.3207        7.9964        9.1111        9.4129        9.5004        8.4625        7.4159        6.2434        5.4143        5.1491        4.7556        3.4470        2.1310        2.2234        2.1162        2.2606        1.9297        1.8032        2.0372        1.9678        1.6093        1.2343        1.4412        2.1821        3.1106        2.8822        2.5067        3.1994        3.3769        3.6270        4.4198        3.5521        3.5982        2.2872        2.3473        2.5874        2.7756        2.6048        3.0127        3.8642        4.5250        7.5850        8.4493        8.8401        9.4103        7.1063        6.8080        7.5533        9.0826       12.2078       13.8039       14.4752       14.2899       13.0102       12.6165       14.0720       11.9095        8.1275        7.1877        8.2453        8.4370       12.3326        9.6668        9.9489       11.6228       11.9019       13.2602       16.0890       18.6385       20.6201       23.2484       19.7270       20.0380       20.8640       21.1199       20.0857       20.1616       18.6524       19.6342       20.8788       22.5348       23.7838       25.3518       27.8046       30.6762       36.6978       40.0940       46.2483       49.7054       72.3472       80.1142       79.3992       85.6378       95.5304       97.8163       99.1558       98.5650       90.6587       92.7782      100.9241      106.2614      113.5249      121.2998      130.2521      133.6062      143.1439      148.9649      159.1108      166.6168      174.9418      181.5979      189.7021      193.0865      198.0990      203.9653      208.1524      213.9873      124.5449        0.0000        0.0000        0.0000        0.0000        0.0000        0.0000        0.0000        0.0000        0.0000        0.0000        0.0000        0.0000        0.0000        0.0000        0.0000        0.0000        0.0000        0.0000        0.0000        0.0000        0.0000        0.0000        0.0000        0.0000        0.0000        0.0000        0.0000        0.0000        0.0000        0.0000        0.0000        0.0000        0.0000        0.0000        0.0000        0.0000        0.0000        0.0000        0.0000        0.0000        0.0000        0.0000        0.0000        0.0000        0.0000        0.0000        0.0000        0.0000        0.0000        0.0000        0.0000        0.0000        0.0000
        0.0000        0.0000        0.0000        0.0000        0.0000        0.0000        0.0000        0.0000        0.0000        0.0000        0.0000        0.0000        0.0000        0.0000        0.0000        0.0000        0.0000        0.0000        0.0000        0.0000        0.0000        0.3866        0.2739       41.3853       54.3969       59.8384       58.3814       51.8725       48.1596       41.1532       29.7786        1.8153        0.9015        0.5361        0.5348        3.8789        4.8070        5.1167        5.7214        3.7851        5.0691        3.4120        1.4331        1.2912        0.8971        0.6059        0.5569        0.8459        0.6466        2.1158        3.4416        3.5925        2.4590        2.6285        2.0676        1.3694        2.0376        3.8675        3.6043        2.7866        3.7184        3.2733        2.1718        1.8019        2.2629        2.5998        3.0702        2.2867        2.1297        1.6352        1.9521        2.0793        2.6229        3.0448        3.6967        4.6289        5.4003        6.3506        7.2826        9.1712       10.1574       10.2713        9.0933        7.9143        6.9630        5.2800        5.1281        5.6603        4.1923        2.8515        2.0848        1.9615        1.5679        1.7185        2.7640        1.0026        0.8286        1.1619        0.9268        1.4369        1.1917        1.4668        1.6342        1.8152        2.2002        2.9569        2.9362        2.8610        3.8273        3.3366        3.6252        2.6223        2.7468        3.0866        3.4270        3.5547        4.1259        4.6187        5.0168        8.1150        9.1876        9.1812        8.7020        7.4807        7.3418        7.6015        8.8794       12.3620       14.0524       14.8149       14.6146       13.2837       13.0646       12.8023       14.0548       10.4203        9.5530        8.9024        9.4007       11.5672       12.0035       12.5702       13.4156       14.7522       15.6442       17.5661       17.6676       18.5221       20.3451       23.4201       21.5879       20.1519       25.3929       23.2012       21.4606       20.5097       21.5814       23.6352       27.5880       28.1480       30.9661       33.6902       39.0239       44.8496       48.4494       51.0350       57.1671       83.9165       81.8010       83.5543       91.1542      100.2027      103.5741      105.8630      104.9362       98.1379      101.2738      107.2511      115.8360      124.5576      131.7487      138.2725      141.8981      148.9123      153.3213      161.4428      170.1574      183.8607      193.3523      200.2178      204.0768      210.0344      213.8867      218.6985      221.4503        0.0000        0.0000        0.0000        0.0000        0.0000        0.0000        0.0000        0.0000        0.0000        0.0000        0.0000        0.0000        0.0000        0.0000        0.0000        0.0000        0.0000        0.0000        0.0000        0.0000        0.0000        0.0000        0.0000        0.0000        0.0000        0.0000        0.0000        0.0000        0.0000        0.0000        0.0000        0.0000        0.0000        0.0000        0.0000        0.0000        0.0000        0.0000        0.0000        0.0000        0.0000        0.0000        0.0000        0.0000        0.0000        0.0000        0.0000        0.0000        0.0000        0.0000        0.0000        0.0000        0.0000        0.0000
        0.0000        0.0000        0.0000        0.0000        0.0000        0.0000        0.0000        0.0000        0.0000        0.0000        0.0000        0.0000        0.0000        0.0000        0.0000        0.0000        0.0000        0.0000        0.0000        0.0000        0.0000        0.0000       23.3762       38.8827       48.7881       52.3406       49.1804       41.3415       38.5616       32.8906       24.2431        7.0903        3.1386        1.4647        2.1350        8.3963       10.4401       10.0960        7.9876        3.6387        3.0294        2.4722        1.3097        0.9148        0.9328        0.9105        1.8404        6.1357        7.8082        8.4007        7.1693        1.9725        1.6796        1.0695        0.9293        1.1492        1.4000        1.6280        1.5112        1.2228        1.4644        1.8575        2.1095        1.7517        1.7212        1.8648        1.9308        2.2316        2.4222        2.5604        3.1356        2.7102        2.7621        3.3240        4.3606        6.6838        8.1083        9.4380       10.4885       11.6289       12.7021       12.9198       12.3067        9.1108        7.8389        6.4616        5.8513        6.2092        4.6202        4.5055        3.6166        3.1480        3.2434        1.6300        1.4249        1.9241        1.3217        1.5491        2.2654        1.8879        2.2612        3.2559        3.4958        1.4145        2.4241        4.3470        5.4768        2.6073        3.0676        3.6993        3.9807        3.9509        4.4799        5.6514        7.0732        8.8435       10.1181       10.2539        9.9297        8.8045        9.3248        9.1362        8.5483        7.0351        6.3866        7.1772        9.6600       12.0400       16.6861       18.4400       17.3394       16.0719       15.1069       13.2571       15.9218       14.1073       15.2555       14.2110       14.2031       14.6260       15.0322       16.1133       17.3615       18.7059       21.0344       28.7553       27.4052       28.1235       27.5978       27.2801       25.1548       17.9297       17.4327       21.6095       19.2781       21.4430       22.7867       26.4123       29.4213       47.7099       56.5677       58.3423       65.4535       84.8855       95.9048       97.2617       97.1699      101.0826       98.5217      103.3929      104.0631      115.4877      123.9367      123.9346      118.8701      126.3218      133.6122      134.9379      148.7760      159.2447      165.7414      173.7314      184.2321      174.5757      176.1476      183.2406      194.6261      217.9279      225.3031      228.3764      234.1506      234.7194      239.0830      243.5323      246.4771      249.2890      250.4909      267.1847      270.6178        0.0000        0.0000        0.0000        0.0000        0.0000        0.0000        0.0000        0.0000        0.0000        0.0000        0.0000        0.0000        0.0000        0.0000        0.0000        0.0000        0.0000        0.0000        0.0000        0.0000        0.0000        0.0000        0.0000        0.0000        0.0000        0.0000        0.0000        0.0000        0.0000        0.0000        0.0000        0.0000        0.0000        0.0000        0.0000        0.0000        0.0000        0.0000        0.0000        0.0000        0.0000        0.0000        0.0000        0.0000        0.0000        0.0000        0.0000        0.0000        0.0000        0.0000
        0.0000        0.0000        0.0000        0.0000        0.0000        0.0000        0.0000        0.0000        0.0000        0.0000        0.0000        0.0000        0.0000        0.0000        0.0000        0.0000        0.0000        0.0000        0.0000        0.0000        0.0000        0.0000        0.0000        0.0000        0.0000        0.0000       44.2125       36.3915       32.7289       27.6644       20.6929        6.2530        3.0965        1.8944        2.7350       10.5337       12.9836       12.9024        9.9197        3.2772        2.0844        1.7368        1.5798        0.4360        0.3798        0.5761        1.3187        8.2341       11.3927       12.0396        9.2771        2.4808        2.2704        1.8554        1.4427        1.2359        1.3449        1.6406        1.6001        1.3660        1.4738        1.7164        1.9493        1.7135        1.7291        1.5962        1.8728        2.2406        2.2092        2.8035        3.0822        2.8499        2.6200        3.0291        4.2428        7.1394        8.7194       10.0018       10.8643       12.0785       12.5698       12.6060       11.2338        8.9727        7.5962        7.7140        5.3741        4.8528        3.1758        2.9828        2.5520        2.3661        2.7687        2.1654        1.9641        2.0767        1.6654        1.3414        1.5484        1.8479        1.6586        2.9488        2.7878        1.2152        1.9855        3.0229        2.6070        2.4037        2.7245        3.2293        3.9081        4.2822        5.3824        6.8799        9.2691        9.9358       10.3018       11.0084       10.9673        9.7501        9.8765        9.9402        9.1789        6.6532        6.1661        7.9844       10.2957       12.9792       17.4190       21.0613       21.2644       18.3850       14.3568       14.0456       14.4899       16.2872       15.5165       15.9844       16.5496       16.8396       17.4933       18.5324       21.6305       37.2234       29.6828       30.9618       29.8017       34.3237       35.3315       30.8545       27.7475       19.1765       18.0907       18.0442       22.1280       26.8732       28.7413       30.0798       34.9118       58.0865       64.7094       70.6265       71.3762       92.7936       95.7008       97.1191       97.7225       89.5995       99.8363      124.2623      126.4771      127.4281      125.0169      127.8993      131.7470      147.3506      148.1699      147.3696      161.8112      173.1341      181.9421      185.6527      192.8046      176.2428      179.3195      187.7383      198.1845      223.3499      232.8525      239.2969      242.3667      243.5961      250.8915      252.4005      254.3825      254.6713      258.3656      266.7110      267.9274        0.0000        0.0000        0.0000        0.0000        0.0000        0.0000        0.0000        0.0000        0.0000        0.0000        0.0000        0.0000        0.0000        0.0000        0.0000        0.0000        0.0000        0.0000        0.0000        0.0000        0.0000        0.0000        0.0000        0.0000        0.0000        0.0000        0.0000        0.0000        0.0000        0.0000        0.0000        0.0000        0.0000        0.0000        0.0000        0.0000        0.0000        0.0000        0.0000        0.0000        0.0000        0.0000        0.0000        0.0000        0.0000        0.0000        0.0000        0.0000        0.0000        0.0000
        0.0000        0.0000        0.0000        0.0000        0.0000        0.0000        0.0000        0.0000        0.0000        0.0000        0.0000        0.0000        0.0000        0.0000        0.0000        0.0000        0.0000        0.0000        0.0000        0.0000        0.0000        0.0000        0.0000        0.0000        0.0000        0.0000        0.0000       30.8563       27.6750       23.5137       18.0244        5.8555        3.0705        2.1551        3.0002       11.3845       13.8055       13.4540       10.4815        3.2496        1.6739        1.1030        1.8317        1.2576        0.9379        1.0522        1.6699       10.9204       14.5146       15.6223       12.6281        2.3676        2.3052        1.0089        0.9953        1.4016        1.5791        1.6660        1.6730        1.9227        1.6546        1.5974        1.5576        1.1280        1.1280        1.3024        1.7905        2.0666        2.3436        2.8604        2.7388        2.1831        2.1277        2.7190        3.5609        6.3804        8.1677        9.2222        9.8076       10.6413       11.7900       11.7170       10.3411        8.6126        6.9910        5.7111        4.2336        3.4338        2.3846        1.8620        2.1844        2.5898        2.2114        2.1595        2.6909        4.2664        2.8450        1.7713        1.4278        0.9031        1.0908        1.7148        1.7291        1.6878        1.6787        1.9949        1.8119        2.2080        2.5627        3.0714        4.0905        4.6553        5.4882        6.6359        7.7078        9.6278       10.5631       11.2299       11.5182       10.0029       10.0941       10.7173        9.4612        6.9819        9.2051       12.3533       10.3880       12.2236       16.5073       15.6155       16.5967       13.8713       13.9584       14.3003       15.4046       15.8511       16.5331       17.1113       17.7086       18.0458       18.6341       25.3470       30.7189       35.4258       25.9449       32.2510       30.8952       34.6666       34.5483       36.9131       32.1568       23.4796       22.7407       24.9120       29.9780       34.4930       38.3243       41.6779       48.4245       65.7791       72.0154       78.5761       82.8626      101.9347      110.8968      107.7553      111.9704      109.2692      108.4760      118.9978      134.0290      142.1848      135.3179      145.6076      154.0706      161.8809      163.4016      171.9490      180.9385      195.1277      188.5830      192.7738      199.0768      190.2616      192.0387      190.1774      200.2502      223.6198      236.9124      243.2720      253.1688      248.7655      253.0482      257.3141      257.2978      253.2059      253.5111      263.5853      257.1107      221.2138        0.0000        0.0000        0.0000        0.0000        0.0000        0.0000        0.0000        0.0000        0.0000        0.0000        0.0000        0.0000        0.0000        0.0000        0.0000        0.0000        0.0000        0.0000        0.0000        0.0000        0.0000        0.0000        0.0000        0.0000        0.0000        0.0000        0.0000        0.0000        0.0000        0.0000        0.0000        0.0000        0.0000        0.0000        0.0000        0.0000        0.0000        0.0000        0.0000        0.0000        0.0000        0.0000        0.0000        0.0000        0.0000        0.0000        0.0000        0.0000        0.0000
        0.0000        0.0000        0.0000        0.0000        0.0000        0.0000        0.0000        0.0000        0.0000        0.0000        0.0000        0.0000        0.0000        0.0000        0.0000        0.0000        0.0000        0.0000        0.0000        0.0000        0.0000        0.0000        0.0000        0.0000        0.0000        0.0000        0.0000        0.0000        0.0000        0.0000       15.3483        5.0997        3.0010        2.4051        3.1246       10.8933       12.8603       12.3497        9.3712        2.9809        1.5347        1.2745        2.2171        1.3853        1.8265        2.2894        2.6999       14.9198       18.5222       18.8370       14.5866        2.5046        1.7500        1.2888        1.8184        1.1630        1.0569        1.3444        1.3619        1.5096        1.5553        1.1772        0.9895        0.8023        0.9819        0.8790        1.2619        1.7430        1.9094        2.0629        2.0129        2.0235        1.9659        2.0830        2.8959        5.1159        6.2624        7.2406        7.9547        8.6023        9.5356        9.3859        9.0071        6.6091        5.4166        4.2961        3.5388        2.3356        1.8818        1.5589        1.5326        1.7048        1.3595        1.4615        2.0133        3.0939        3.0337        2.4811        1.8662        1.4088        1.2274        1.0864        1.1140        1.2585        1.8809        1.9662        2.2866        2.3182        2.4789        3.0950        4.0484        5.0365        6.2193        6.5188        7.0694        8.8153        9.7392       10.2269       10.8170        9.6181       10.1192       10.1338        9.7184        9.6302        9.3640        9.8089        8.3551       11.9275       13.0416       13.7247       13.9639       13.3108       13.5495       14.0365       14.7784       15.7042       16.4411       17.0580       17.6235       17.9275       25.0819       25.9077       26.6102       30.8990       34.5960       51.6586       57.7892       37.8791       39.8765       41.4841       40.9009       29.8048       30.8050       35.6987       40.9615       47.8865       56.5378       58.5149       64.9506       85.6828       90.3502       97.6082       98.0430      119.5979      121.7823      119.5653      125.3191      131.2019      144.9504      140.7542      152.7499      164.2737      167.1497      159.0159      163.7169      176.3788      186.4648      199.6129      207.4635      215.4563      219.7851      217.7617      223.8257      207.8891      205.0253      210.8153      216.0530      231.2298      238.7986      246.6848      250.1055      246.9834      252.2865      257.7984      256.9701      250.1925      245.8393      249.8413      252.9782      228.6537        0.0000        0.0000        0.0000        0.0000        0.0000        0.0000        0.0000        0.0000        0.0000        0.0000        0.0000        0.0000        0.0000        0.0000        0.0000        0.0000        0.0000        0.0000        0.0000        0.0000        0.0000        0.0000        0.0000        0.0000        0.0000        0.0000        0.0000        0.0000        0.0000        0.0000        0.0000        0.0000        0.0000        0.0000        0.0000        0.0000        0.0000        0.0000        0.0000        0.0000        0.0000        0.0000        0.0000        0.0000        0.0000        0.0000        0.0000        0.0000        0.0000
        0.0000        0.0000        0.0000        0.0000        0.0000        0.0000        0.0000        0.0000        0.0000        0.0000        0.0000        0.0000        0.0000        0.0000        0.0000        0.0000        0.0000        0.0000        0.0000        0.0000        0.0000        0.0000        0.0000        0.0000        0.0000        0.0000        0.0000        0.0000        0.0000        0.0000        0.0000        7.7335        5.1760        0.0000        0.0000        9.1357       10.4650        9.8902        7.4239        0.8112        0.3947        0.3863        0.8248        7.4741       10.0217       13.5663       18.2103       30.5254       36.6572       34.9053       25.3752        0.5705        0.8790        0.8778        0.7728        1.0798        1.3349        1.4564        1.6695        2.1367        1.8122        1.2730        1.1905        1.0369        1.1848        1.1271        1.4391        1.0378        0.8782        1.3704        1.4369        1.4629        1.1323        0.9459        1.0736        2.7812        3.0779        3.7687        4.6633        5.5409        5.7745        6.2817        5.4400        4.9633        4.3962        4.7166        2.7716        3.0368        3.5401        3.0108        3.2349        4.6005        3.0922        2.0157        2.8790        4.2891        5.9621        4.8384        4.0972        2.4407        2.6103        3.2812        2.9117        2.2621        3.7088        3.8226        3.2763        3.3486        2.8470        3.7135        4.8636        5.5474        7.0631        7.8865        8.8444        5.6194        6.2154        6.5036        7.2719        9.7656       10.7201       11.0084       10.6862        9.4334        9.0056        9.1508        9.7147        8.8519        9.3276        9.7313       10.0474       11.8497       12.2157       12.7624       13.5064       14.7806       15.5639       16.1608       16.6947       15.7960       18.1860       17.9443       20.6498       26.4593       29.9286       48.4574       49.3726       41.7866       45.9767       47.2296       50.1976       53.6326       58.2485       65.2179       73.0062       86.5299       98.5061      107.5064      114.4813      143.7865      152.0058      148.5648      137.2408      135.4207      135.9273      139.2700      145.4208      177.0742      185.6647      192.0736      213.4717      208.5900      215.9587      216.8981      217.2207      228.4592      237.6491      244.3705      248.8174      260.9781      263.7185      264.7227      262.8490      256.9547      250.4791      252.5204      256.7314      246.2959      248.1213      252.0413      252.1937      248.1199      249.7667      249.8547      255.4263      272.4140      262.7389      259.2463        0.0000        0.0000        0.0000        0.0000        0.0000        0.0000        0.0000        0.0000        0.0000        0.0000        0.0000        0.0000        0.0000        0.0000        0.0000        0.0000        0.0000        0.0000        0.0000        0.0000        0.0000        0.0000        0.0000        0.0000        0.0000        0.0000        0.0000        0.0000        0.0000        0.0000        0.0000        0.0000        0.0000        0.0000        0.0000        0.0000        0.0000        0.0000        0.0000        0.0000        0.0000        0.0000        0.0000        0.0000        0.0000        0.0000        0.0000        0.0000        0.0000        0.0000        0.0000
        0.0000        0.0000        0.0000        0.0000        0.0000        0.0000        0.0000        0.0000        0.0000        0.0000        0.0000        0.0000        0.0000        0.0000        0.0000        0.0000        0.0000        0.0000        0.0000        0.0000        0.0000        0.0000        0.0000        0.0000        0.0000        0.0000        0.0000        0.0000        0.0000        0.0000        0.0000        0.0000        0.0000        0.0000        0.0000        0.0000        0.0000        8.9997        6.6932        0.7907        0.5671        0.5364        1.0269        9.9075       13.5198       17.9579       23.1301       37.7976       44.7334       42.4040       30.6324        0.2282        0.3374        0.6111        0.7780        1.0442        1.0753        1.0493        1.1318        1.2888        1.1015        0.9497        1.0488        0.8462        0.8509        0.7993        0.7098        0.4056        0.5365        0.4647        0.5592        0.9927        0.9709        0.9762        1.8549        3.1755        3.2511        4.7553        5.5952        5.8172        4.9212        5.3179        5.7138        4.0345        4.1720        3.8900        2.8582        3.4442        3.1643        3.5250        5.2592        4.6258        3.8075        3.1479        3.4081        3.1990        2.7730        2.8040        3.6109        3.3146        2.6346        2.2374        1.7592        2.2458        3.6676        3.2388        3.7936        2.8411        3.1872        3.0751        3.3067        3.7870        4.7044        5.5779        6.5819        4.6768        5.0381        5.7780        6.7569        9.6271       10.9571       11.5087       11.3032       10.0968        9.7829        9.7528       10.0206        8.6118        8.7265        9.0140        9.4602       11.3327       11.8483       12.5016       13.3269       14.6563       15.4762       16.1358       16.6303       17.9094       16.0515       18.0452       21.0844       24.5954       25.7506       30.4541       37.2874       37.6464       42.7827       54.7457       61.7075       68.8142       71.9448       80.5463       91.5308      106.6670      114.4828      124.8453      137.8098      161.9940      165.1791      162.8022      156.3633      147.7887      151.2396      153.4753      163.5218      186.9653      202.0319      212.9677      222.2701      229.6888      223.9012      227.9056      239.4472      255.2187      254.3759      256.4922      268.8448      276.1247      279.6476      278.7468      284.9784      270.1527      259.0458      255.5977      260.4446      250.7594      253.0249      258.8943      257.0471      239.4547      239.0542      244.7455      245.6948      255.0123      254.5138        0.0000        0.0000        0.0000        0.0000        0.0000        0.0000        0.0000        0.0000        0.0000        0.0000        0.0000        0.0000        0.0000        0.0000        0.0000        0.0000        0.0000        0.0000        0.0000        0.0000        0.0000        0.0000        0.0000        0.0000        0.0000        0.0000        0.0000        0.0000        0.0000        0.0000        0.0000        0.0000        0.0000        0.0000        0.0000        0.0000        0.0000        0.0000        0.0000        0.0000        0.0000        0.0000        0.0000        0.0000        0.0000        0.0000        0.0000        0.0000        0.0000        0.0000        0.0000        0.0000
        0.0000        0.0000        0.0000        0.0000        0.0000        0.0000        0.0000        0.0000        0.0000        0.0000        0.0000        0.0000        0.0000        0.0000        0.0000        0.0000        0.0000        0.0000        0.0000        0.0000        0.0000        0.0000        0.0000        0.0000        0.0000        0.0000        0.0000        0.0000        0.0000        0.0000        0.0000        0.0000        0.0000        0.0000        0.0000        0.0000        0.0000        0.0000        0.0000        0.7414        0.4572        0.5246        1.2068       11.5458       15.7353       20.0689       24.3861       38.3062       44.0734       41.2789       29.6943        0.1325        0.1367        0.1073        0.1601        0.2984        0.3444        0.3274        0.4742        0.4511        0.4303        0.4798        0.5890        0.3829        0.4776        0.6164        0.7045        0.3728        0.3668        0.3451        0.5520        0.5338        0.6145        0.8197        1.4989        2.9499        3.5876        3.9534        4.3817        5.2039        5.5681        5.9117        5.5088        5.5463        4.8180        4.1224        3.2460        4.0196        3.2606        2.2755        2.5775        6.1660        5.7831        4.4961        5.7372        5.4924        4.1186        4.0319        4.2709        4.6949        4.9958        4.1328        3.7506        4.0437        5.9168        3.1001        2.3255        2.9061        2.4655        2.6682        3.0817        3.6974        4.4422        5.1403        5.7673        4.2147        4.5643        5.3045        7.6550        9.7441       11.2191       12.0501       12.1144       11.2372       11.0552       11.2940       11.5415        9.8292        9.9460       10.1117       10.3306       12.0638       12.3122       12.8259       13.5790       14.8792       15.6364       16.3150       16.7835       15.7991       16.4332       18.8325       24.0141       24.9909       25.6931       30.8965       38.5638       40.3710       47.6773       56.7931       64.5322       81.2910       82.8390       99.0057      108.5888      118.8068      127.5333      144.0175      154.8059      167.0990      170.2239      175.9875      172.4327      164.9193      160.9122      161.3168      171.6871      203.2189      219.1840      234.1794      237.3088      243.0485      246.5401      245.5733      250.0882      270.4309      266.4214      276.9731      281.8969      290.8956      288.1094      286.1197      275.9811      265.9024      258.1796      257.1706      257.4225      248.8576      248.9030      248.5301      246.3133      231.2531      229.4529      237.1373      236.4133      249.3518      253.7462        0.0000        0.0000        0.0000        0.0000        0.0000        0.0000        0.0000        0.0000        0.0000        0.0000        0.0000        0.0000        0.0000        0.0000        0.0000        0.0000        0.0000        0.0000        0.0000        0.0000        0.0000        0.0000        0.0000        0.0000        0.0000        0.0000        0.0000        0.0000        0.0000        0.0000        0.0000        0.0000        0.0000        0.0000        0.0000        0.0000        0.0000        0.0000        0.0000        0.0000        0.0000        0.0000        0.0000        0.0000        0.0000        0.0000        0.0000        0.0000        0.0000        0.0000        0.0000        0.0000
        0.0000        0.0000        0.0000        0.0000        0.0000        0.0000        0.0000        0.0000        0.0000        0.0000        0.0000        0.0000        0.0000        0.0000        0.0000        0.0000        0.0000        0.0000        0.0000        0.0000        0.0000        0.0000        0.0000        0.0000        0.0000        0.0000        0.0000        0.0000        0.0000        0.0000        0.0000        0.0000        0.0000        0.0000        0.0000        0.0000        0.0000        0.0000        0.0000        0.0000        0.4554        0.6395        1.3163       12.4062       16.7161       19.9580       21.9958       32.0797       34.8265       31.8723       23.1187        0.0421        0.0689        0.0908        0.0849        0.2905        0.2472        0.1927        0.1717        0.1891        0.1945        0.2379        0.2432        0.1537        0.1984        0.4821        1.0150        0.3868        0.4987        0.6194        0.6882        0.5799        0.6498        1.1120        0.6815        2.0516        2.1002        2.7111        3.6801        5.1611        6.2032        6.8798        7.5110        6.5591        8.1731        7.7870        7.2830        5.8206        3.9632        2.9621        3.9318        7.5654        6.1159        5.2905        4.8516        5.3768        6.1115        6.9194        7.8104        7.0008        7.6516        7.6913        5.9147        4.2615        4.0101        3.3549        3.0036        3.5515        3.7970        3.2912        3.1826        3.5005        3.9714        4.0121        4.6168        3.9764        4.3974        5.2538        6.6922        9.7780       11.5275       12.5983       13.1242       12.4239       12.8349       13.3592       13.9291       12.4824       12.9614       13.0314       12.6688       14.0530       13.6235       13.7182       14.3183       16.1288       17.2514       17.8876       17.2316       16.2671       16.9683       19.4204       25.8028       28.3237       28.4296       32.4986       38.5143       46.6834       56.1382       67.2966       80.2139       88.5669       97.5410      110.4663      123.6715      138.1819      145.6378      151.2850      156.7169      171.1761      176.1924      175.8547      182.9857      179.0647      179.1500      185.5205      200.1228      233.8954      248.1308      245.1285      251.9399      251.6571      259.5782      260.4923      274.1068      280.1232      276.3102      282.5966      289.7538      299.3864      295.9020      285.0703      272.2630      261.0552      256.2596      252.0587      253.0670      237.0302      241.5245      238.9836      233.2374      221.9895      218.7341      219.3486      227.9035      241.1506        0.0000        0.0000        0.0000        0.0000        0.0000        0.0000        0.0000        0.0000        0.0000        0.0000        0.0000        0.0000        0.0000        0.0000        0.0000        0.0000        0.0000        0.0000        0.0000        0.0000        0.0000        0.0000        0.0000        0.0000        0.0000        0.0000        0.0000        0.0000        0.0000        0.0000        0.0000        0.0000        0.0000        0.0000        0.0000        0.0000        0.0000        0.0000        0.0000        0.0000        0.0000        0.0000        0.0000        0.0000        0.0000        0.0000        0.0000        0.0000        0.0000        0.0000        0.0000        0.0000        0.0000
        0.0000        0.0000        0.0000        0.0000        0.0000        0.0000        0.0000        0.0000        0.0000        0.0000        0.0000        0.0000        0.0000        0.0000        0.0000        0.0000        0.0000        0.0000        0.0000        0.0000        0.0000        0.0000        0.0000        0.0000        0.0000        0.0000        0.0000        0.0000        0.0000        0.0000        0.0000        0.0000        0.0000        0.0000        0.0000        0.0000        0.0000        0.0000        0.0000        0.0000        0.0000        0.0000        0.0000       16.6356       22.1402       24.7407       24.4646       11.8177       11.6743       10.2575        7.5420        3.5980        1.5378        0.4320        0.3692        0.1995        0.1304        0.1415        0.1654        0.2026        0.2109        0.1536        0.1628        0.2018        0.1586        0.3259        0.4157        5.2351        6.9822        7.7804        7.6272        6.7791        6.8411        6.6279        5.4335        1.8979        1.7595        2.5192        2.4759        9.9460       10.6971       12.1855       13.4487       22.1929       26.4692       26.5251       22.9081       16.2399       11.8587        9.0291        9.3129        9.3199        8.3251        7.4712        8.2380        8.1389        8.1876        9.6258       12.4595       16.1259       17.5743       16.4361       14.8854        9.4582        8.5188        6.8197        6.2129        5.2460        5.3718        4.9491        5.4113        2.6089        2.5621        2.4238        2.7905        3.9226        4.4235        5.4503        6.9760       10.2319       11.6021       12.8558       13.9761       15.6566       16.6895       17.7928       18.8963       21.8854       23.4068       24.8515       22.3013       16.9135       15.7312       15.3493       15.7980       16.2034       16.6951       16.8884       17.4916       17.7453       18.1633       19.8549       23.1802       34.2173       39.5421       46.4359       61.2123       61.6046       70.3920       83.7502       95.9176      115.8444      134.0663      147.8741      164.6014      157.4054      161.1208      168.4963      177.9409      189.2989      184.5427      187.5561      195.4026      203.2323      210.7463      214.7840      235.1046      255.6528      262.5516      264.4514      269.2276      259.4659      258.3632      262.4184      267.4574      283.0359      285.5826      287.6515      285.6649      306.7817      306.5346      296.6728      291.6028      277.0188      273.5037      266.9210      259.7652      232.9783      228.4888      213.3449      210.0534      203.8599      204.4236      205.9081      215.6492      282.6858        0.0000        0.0000        0.0000        0.0000        0.0000        0.0000        0.0000        0.0000        0.0000        0.0000        0.0000        0.0000        0.0000        0.0000        0.0000        0.0000        0.0000        0.0000        0.0000        0.0000        0.0000        0.0000        0.0000        0.0000        0.0000        0.0000        0.0000        0.0000        0.0000        0.0000        0.0000        0.0000        0.0000        0.0000        0.0000        0.0000        0.0000        0.0000        0.0000        0.0000        0.0000        0.0000        0.0000        0.0000        0.0000        0.0000        0.0000        0.0000        0.0000        0.0000        0.0000        0.0000        0.0000
        0.0000        0.0000        0.0000        0.0000        0.0000        0.0000        0.0000        0.0000        0.0000        0.0000        0.0000        0.0000        0.0000        0.0000        0.0000        0.0000        0.0000        0.0000        0.0000        0.0000        0.0000        0.0000        0.0000        0.0000        0.0000        0.0000        0.0000        0.0000        0.0000        0.0000        0.0000        0.0000        0.0000        0.0000        0.0000        0.0000        0.0000        0.0000        0.0000        0.0000        0.0000        0.0000        0.0000        0.0000       23.4461       24.6205       21.4478        8.9239        7.3787        5.8625        4.4293        2.2794        1.1458        0.5184        0.4197        0.1940        0.1296        0.0789        0.0591        0.0756        0.0567        0.0357        0.0527        0.1199        0.1638        0.2586        0.5446        7.0414        9.6406       10.7792       10.4890        9.0977        8.9060        7.9099        6.0248        0.7182        0.5252        0.7974        0.8601        8.5248        9.6827       12.0310       15.4180       26.9141       32.5932       32.3431       27.1974       17.2416       13.2559       11.5998       10.9261        9.5084        9.0256        9.2989        9.9651        9.8623        9.6458       11.6360       15.9519       20.2650       21.6322       21.2020       17.9747       11.7165        9.0492        7.6737        6.9523        6.3211        5.7028        4.9394        4.1229        2.2023        2.0867        1.9132        2.4059        3.7322        4.1833        5.2801        6.9887       10.1150       11.7102       13.3350       14.7534       17.1119       18.6824       20.2644       21.8508       26.1664       27.4786       27.3776       25.7107       18.9642       17.0830       16.2990       16.5723       16.7750       17.9077       19.2060       17.9701       19.2383       20.0564       23.5376       29.9965       35.7917       39.7870       46.5532       54.7556       67.4100       69.0858       82.9695       96.5869      118.4801      146.7855      158.2625      164.7423      161.1564      162.8990      172.0612      172.2981      183.2605      181.2107      194.0654      200.5616      221.2585      220.6624      229.6758      257.1658      261.8708      270.0011      278.2424      277.8490      274.4753      269.7859      271.2128      271.9177      291.9350      296.5954      297.0206      290.3293      310.7061      309.6122      302.2554      299.1680      282.5006      274.9069      255.4804      250.7183      221.3207      205.5607      192.7639      191.6748      190.8014      191.1103      190.0063      191.7885      221.0117        0.0000        0.0000        0.0000        0.0000        0.0000        0.0000        0.0000        0.0000        0.0000        0.0000        0.0000        0.0000        0.0000        0.0000        0.0000        0.0000        0.0000        0.0000        0.0000        0.0000        0.0000        0.0000        0.0000        0.0000        0.0000        0.0000        0.0000        0.0000        0.0000        0.0000        0.0000        0.0000        0.0000        0.0000        0.0000        0.0000        0.0000        0.0000        0.0000        0.0000        0.0000        0.0000        0.0000        0.0000        0.0000        0.0000        0.0000        0.0000        0.0000        0.0000        0.0000        0.0000        0.0000
        0.0000        0.0000        0.0000        0.0000        0.0000        0.0000        0.0000        0.0000        0.0000        0.0000        0.0000        0.0000        0.0000        0.0000        0.0000        0.0000        0.0000        0.0000        0.0000        0.0000        0.0000        0.0000        0.0000        0.0000        0.0000        0.0000        0.0000        0.0000        0.0000        0.0000        0.0000        0.0000        0.0000        0.0000        0.0000        0.0000        0.0000        0.0000        0.0000        0.0000        0.0000        0.0000        0.0000        0.0000        0.0000        0.0000       18.3350        6.8942        4.7886        3.4315        2.8095        1.6632        1.1449        0.8313        0.7282        0.2791        0.3077        0.2557        0.2124        0.0831        0.0153        0.1083        0.1135        0.1628        0.2000        0.3379        0.6447        7.8125       10.1941       11.3936       11.3639        9.9298        9.8115        9.1135        7.4359        0.8569        0.8375        0.7123        0.5063        8.5787       11.0609       13.4889       17.0226       30.1330       35.2533       35.8560       30.4570       17.8309       14.8801       13.0155       12.3894       11.6070       13.9778       15.1960       14.9695       13.2385       12.9824       15.3084       19.5218       26.7544       29.0024       28.9906       24.9107       15.5574       12.5397       10.6302       10.4066        8.7292        7.2051        5.5930        4.5356        2.1779        1.9239        1.8748        2.2281        3.5516        4.2515        5.3885        6.9797       10.2907       11.7469       13.3973       15.0773       17.5945       19.3360       21.1272       23.0009       27.1584       29.5639       29.8053       27.2678       19.9044       17.8292       16.9249       17.1935       17.0284       17.5426       18.1070       20.7726       20.5297       21.3380       24.6243       31.9676       38.0955       47.7106       54.7944       67.1573       89.0604       78.9458       93.4450      104.5981      129.7804      150.3437      160.6355      169.3165      167.5534      169.1242      172.0001      175.7542      182.5176      185.4137      195.8057      201.7542      222.5851      232.4987      246.0211      254.0354      278.0175      281.3855      289.4344      279.3589      279.3053      275.2422      270.3865      271.3018      280.2233      286.0682      290.9769      288.5465      299.7294      302.6854      293.7488      288.9036      273.3438      262.1145      251.0247      232.8624      200.3506      184.4986      174.9954      176.3356      171.0611      171.1790      166.1378      164.6159      203.8425        0.0000        0.0000        0.0000        0.0000        0.0000        0.0000        0.0000        0.0000        0.0000        0.0000        0.0000        0.0000        0.0000        0.0000        0.0000        0.0000        0.0000        0.0000        0.0000        0.0000        0.0000        0.0000        0.0000        0.0000        0.0000        0.0000        0.0000        0.0000        0.0000        0.0000        0.0000        0.0000        0.0000        0.0000        0.0000        0.0000        0.0000        0.0000        0.0000        0.0000        0.0000        0.0000        0.0000        0.0000        0.0000        0.0000        0.0000        0.0000        0.0000        0.0000        0.0000        0.0000        0.0000
        0.0000        0.0000        0.0000        0.0000        0.0000        0.0000        0.0000        0.0000        0.0000        0.0000        0.0000        0.0000        0.0000        0.0000        0.0000        0.0000        0.0000        0.0000        0.0000        0.0000        0.0000        0.0000        0.0000        0.0000        0.0000        0.0000        0.0000        0.0000        0.0000        0.0000        0.0000        0.0000        0.0000        0.0000        0.0000        0.0000        0.0000        0.0000        0.0000        0.0000        0.0000        0.0000        0.0000        0.0000        0.0000        0.0000        0.0000        5.6722        3.9618        2.9696        2.6484        1.8155        1.5768        1.4176        1.3068        0.5552        0.6004        0.4820        0.3391        0.0409        0.0187        0.0836        0.0800        0.1436        0.1586        0.2405        0.2698        7.3769        8.8385        9.7485       10.1757        9.3049        9.4842        9.4491        9.2058        0.4955        0.4443        0.6854        0.5886       10.6790       12.4340       14.7325       17.7222       30.9933       34.6779       33.3538       29.7855       18.1314       15.6622       15.2234       14.8512       16.1193       16.8577       19.0288       20.1886       18.6827       19.8174       22.0299       26.4703       37.0126       40.4358       39.0954       33.0954       21.1065       16.5424       14.3891       14.7504       11.1595        9.7918        7.7826        5.8598        2.4137        1.7568        1.7217        2.2607        3.8188        4.5981        5.6463        7.0322       10.0230       12.6561       14.5663       14.6044       17.0132       18.6672       20.4175       22.2795       26.3630       28.3110       28.5471       26.4725       19.8467       18.3886       17.3011       17.6481       17.6686       18.1250       19.4202       23.1518       22.6842       21.5931       28.7970       36.0283       48.1206       50.6133       57.1825       70.9584       86.9387       92.3698      107.8438      116.4879      136.9469      151.8971      164.0406      164.2559      163.8499      169.2363      176.5902      174.7668      179.9864      185.0858      187.1863      202.8931      220.6830      246.6599      259.4215      256.9340      270.9782      281.7949      284.2220      290.0460      258.0796      253.6140      260.0095      255.6094      266.5926      276.8445      278.7066      275.0734      281.4127      281.2650      277.6397      269.4464      253.2926      246.6062      224.5153      207.8682      182.2081      168.5170      159.4826      160.1185      158.2370      158.8682      157.9506      154.5972        0.0000        0.0000        0.0000        0.0000        0.0000        0.0000        0.0000        0.0000        0.0000        0.0000        0.0000        0.0000        0.0000        0.0000        0.0000        0.0000        0.0000        0.0000        0.0000        0.0000        0.0000        0.0000        0.0000        0.0000        0.0000        0.0000        0.0000        0.0000        0.0000        0.0000        0.0000        0.0000        0.0000        0.0000        0.0000        0.0000        0.0000        0.0000        0.0000        0.0000        0.0000        0.0000        0.0000        0.0000        0.0000        0.0000        0.0000        0.0000        0.0000        0.0000        0.0000        0.0000        0.0000        0.0000
        0.0000        0.0000        0.0000        0.0000        0.0000        0.0000        0.0000        0.0000        0.0000        0.0000        0.0000        0.0000        0.0000        0.0000        0.0000        0.0000        0.0000        0.0000        0.0000        0.0000        0.0000        0.0000        0.0000        0.0000        0.0000        0.0000        0.0000        0.0000        0.0000        0.0000        0.0000        0.0000        0.0000        0.0000        0.0000        0.0000        0.0000        0.0000        0.0000        0.0000        0.0000        0.0000        0.0000        0.0000        0.0000        0.0000        0.0000        0.0000        0.0000        0.0000        1.5083        4.2588        4.3424        4.2982        4.3985        4.6569        3.9383        3.3895        2.7896        1.0653        0.6540        0.6307        1.1092        3.8260        5.0639        5.9428        0.0000        0.0000        4.1818        4.4558        4.9636        7.0020        7.7193        8.4539        9.2503       12.3288       13.5971       15.2432       17.5227       16.8159       18.1431       20.2406       23.5937       28.4333       29.8092       29.5157       26.3810       18.8664       20.2537        0.0000        0.0000        0.0000        0.0000       41.2949       43.1403       30.6319       31.5269       36.9374        0.0000       58.3419       64.6243       62.4586       52.0605       35.3508       28.4563       23.2229       19.2744        9.7914        6.6051        4.5628        3.6556        2.6663        2.3038        2.2566        3.3089        5.4924        6.1227        7.9122        9.1548       10.2186       11.1303       13.6417       15.9306       15.0135       16.0338       18.0390       19.7919       22.9679       25.4340       26.7016       25.0819       23.3265       18.4995       16.9249       16.6237       20.7147       21.3835       20.3415       22.0058       29.9697       30.9126       35.7689       47.7944       56.7783       51.3808       62.0077       77.5505      101.1585      124.8423      126.9537      136.3640      143.8482      154.0909      174.1588      177.1796      185.3709      187.9279      180.4712      182.9116      190.4781      201.6827      206.8006      228.0548      245.5860      270.1884      278.4108      267.2438      259.4466      269.4452      268.1118      253.3170      239.8203      238.6602      239.3842      238.6171      255.0366      257.4976      254.7158      249.0574      257.0284      250.7133      250.6819      242.5365      224.5404      219.8462      208.0500      187.1295      167.0304      156.6209      151.2078      154.4953      152.8608      149.5812        0.0000        0.0000        0.0000        0.0000        0.0000        0.0000        0.0000        0.0000        0.0000        0.0000        0.0000        0.0000        0.0000        0.0000        0.0000        0.0000        0.0000        0.0000        0.0000        0.0000        0.0000        0.0000        0.0000        0.0000        0.0000        0.0000        0.0000        0.0000        0.0000        0.0000        0.0000        0.0000        0.0000        0.0000        0.0000        0.0000        0.0000        0.0000        0.0000        0.0000        0.0000        0.0000        0.0000        0.0000        0.0000        0.0000        0.0000        0.0000        0.0000        0.0000        0.0000        0.0000        0.0000        0.0000        0.0000        0.0000
        0.0000        0.0000        0.0000        0.0000        0.0000        0.0000        0.0000        0.0000        0.0000        0.0000        0.0000        0.0000        0.0000        0.0000        0.0000        0.0000        0.0000        0.0000        0.0000        0.0000        0.0000        0.0000        0.0000        0.0000        0.0000        0.0000        0.0000        0.0000        0.0000        0.0000        0.0000        0.0000        0.0000        0.0000        0.0000        0.0000        0.0000        0.0000        0.0000        0.0000        0.0000        0.0000        0.0000        0.0000        0.0000        0.0000        0.0000        0.0000        0.0000        0.0000        0.0000        0.0000        0.0000        0.0000        0.0000        5.3523        5.1725        4.6222        0.0000        0.0000        0.0000        0.8814        1.5156        5.3410        6.9733        0.0000        0.0000        0.0000        0.0000        0.0000        0.0000        0.0000        7.3442        8.9313       10.9558       15.7795       18.4498       20.4404       21.8397       20.1000       21.6652       21.9573       32.7702       27.5694       31.9323       32.5306       30.2510       25.6431        0.0000        0.0000        0.0000        0.0000        0.0000        0.0000       49.9057       35.7160        0.0000        0.0000        0.0000       68.9793       77.1148       74.9002       63.6045       43.9931       35.4329       28.3927       21.5857       11.7603        7.6857        5.1710        4.0822        2.6637        2.2671        3.0893        3.1234        5.8035        6.5761        8.0251        8.4599        9.6784       11.3165       11.9960       13.4627       15.0909       16.6703       17.4715       18.7789       22.1701       26.3558       26.6985       25.9876       22.9044       21.0533       19.0321       19.4393       22.3386       20.6181       23.4310       29.7248       38.9670       38.5601       45.2879       52.8264       65.2732       70.2909       63.4706       80.1111      116.3939      134.5955      136.3741      145.1860      151.0733      170.9731      177.1271      173.8072      184.2023      183.5233      183.0646      187.1299      201.5444      213.3416      220.8858      234.1683      247.7618      262.7637      256.4496      264.8804      263.7759      251.5216      243.6567      240.1416      232.3337      229.6009      226.8707      229.9813      243.0643      243.4665      247.6781      240.1666      242.2173      236.0047      229.3731      221.4907      209.4320      199.7989      186.1444      168.7187      150.2932      142.4513      139.0560      143.7907      147.4321      142.6069        0.0000        0.0000        0.0000        0.0000        0.0000        0.0000        0.0000        0.0000        0.0000        0.0000        0.0000        0.0000        0.0000        0.0000        0.0000        0.0000        0.0000        0.0000        0.0000        0.0000        0.0000        0.0000        0.0000        0.0000        0.0000        0.0000        0.0000        0.0000        0.0000        0.0000        0.0000        0.0000        0.0000        0.0000        0.0000        0.0000        0.0000        0.0000        0.0000        0.0000        0.0000        0.0000        0.0000        0.0000        0.0000        0.0000        0.0000        0.0000        0.0000        0.0000        0.0000        0.0000        0.0000        0.0000        0.0000        0.0000
        0.0000        0.0000        0.0000        0.0000        0.0000        0.0000        0.0000        0.0000        0.0000        0.0000        0.0000        0.0000        0.0000        0.0000        0.0000        0.0000        0.0000        0.0000        0.0000        0.0000        0.0000        0.0000        0.0000        0.0000        0.0000        0.0000        0.0000        0.0000        0.0000        0.0000        0.0000        0.0000        0.0000        0.0000        0.0000        0.0000        0.0000        0.0000        0.0000        0.0000        0.0000        0.0000        0.0000        0.0000        0.0000        0.0000        0.0000        0.0000        0.0000        0.0000        0.0000        0.0000        0.0000        0.0000        0.0000        0.0000        0.0000        0.0000        0.0000        0.0000        0.0000        1.0526        1.8655        6.7585        8.9640        0.0000        0.0000        0.0000        0.0000        0.0000        0.0000        0.0000        0.0000        8.2747       10.9397       16.8725       20.1369       22.2594       23.4752       30.7580       27.4778       21.7335       25.0154       26.6353       30.2253        0.0000        0.0000        0.0000        0.0000        0.0000        0.0000        0.0000        0.0000        0.0000        0.0000        0.0000        0.0000        0.0000        0.0000        0.0000       79.1609       81.6924       70.2026       46.5603       37.9166       31.5109       25.5752       14.1702        9.4068        6.4510        5.1170        3.5497        2.3912        2.4978        3.4142        5.7400        7.0494        7.9925        9.6293       10.9225       11.2876       12.3430       13.8730       15.2944       17.5121       18.6264       20.4013       23.4654       25.5575       25.3891       24.2718       22.9561       25.5484       20.1661       19.6195       21.5171       24.7731       30.6890       36.5056       47.6576       48.9305       50.0577       56.7753       75.4972       92.7265      102.1485      108.1577      134.0422      141.6609      143.2415      156.3104      165.0468      170.7405      174.1597      172.9024      177.1107      182.8895      186.5993      191.9618      205.0247      221.5339      244.3005      237.4635      234.5728      240.1208      241.2441      249.5433      241.2858      242.1638      240.6872      241.7352      232.6936      228.2370      224.0049      222.0874      231.6819      236.4285      228.5681      228.8692      232.2934      223.2693      216.3353      205.1663      191.8658      185.5157      174.2906      155.5053      139.4610      130.8642      127.7772      133.5277      136.4485        0.0000        0.0000        0.0000        0.0000        0.0000        0.0000        0.0000        0.0000        0.0000        0.0000        0.0000        0.0000        0.0000        0.0000        0.0000        0.0000        0.0000        0.0000        0.0000        0.0000        0.0000        0.0000        0.0000        0.0000        0.0000        0.0000        0.0000        0.0000        0.0000        0.0000        0.0000        0.0000        0.0000        0.0000        0.0000        0.0000        0.0000        0.0000        0.0000        0.0000        0.0000        0.0000        0.0000        0.0000        0.0000        0.0000        0.0000        0.0000        0.0000        0.0000        0.0000        0.0000        0.0000        0.0000        0.0000        0.0000        0.0000
        0.0000        0.0000        0.0000        0.0000        0.0000        0.0000        0.0000        0.0000        0.0000        0.0000        0.0000        0.0000        0.0000        0.0000        0.0000        0.0000        0.0000        0.0000        0.0000        0.0000        0.0000        0.0000        0.0000        0.0000        0.0000        0.0000        0.0000        0.0000        0.0000        0.0000        0.0000        0.0000        0.0000        0.0000        0.0000        0.0000        0.0000        0.0000        0.0000        0.0000        0.0000        0.0000        0.0000        0.0000        0.0000        0.0000        0.0000        0.0000        0.0000        0.0000        0.0000        0.0000        0.0000        0.0000        0.0000        0.0000        0.0000        0.0000        0.0000        0.0000        0.0000        0.0000        2.3104        8.4736        0.0000        0.0000        0.0000        0.0000        0.0000        0.0000        0.0000        0.0000        0.0000        0.0000       10.0904       15.6949       19.1532       21.1932       21.3790       22.2004       21.4332       21.6269       23.7646       29.8065        0.0000        0.0000        0.0000        0.0000        0.0000        0.0000        0.0000        0.0000        0.0000        0.0000        0.0000        0.0000        0.0000        0.0000        0.0000        0.0000        0.0000       78.1957       71.0365       47.2505       39.5977       33.5782       27.3418       18.0282       11.7847        8.6228        7.0483        4.4410        2.7822        2.4835        3.3123        6.3149        7.4590        8.5980        9.9006       11.6639       12.1178       15.0383       16.1367       18.0329       18.7856       19.1717       19.8538       22.4167       26.8452       27.9337       27.3269       29.5041       25.1440       21.9110       22.8038       25.2106       31.9849       34.8790       42.0533       44.5274       44.5433       50.2867       59.6871       76.0687       91.5441      117.8697      133.1020      152.2778      156.4796      167.7507      179.3673      171.1061      166.1417      165.7715      165.6820      171.8658      187.7876      183.7966      189.8882      207.9664      211.0527      223.9763      221.5353      210.0967      217.0996      223.1028      228.6284      227.8840      229.8730      226.7255      228.6140      223.3278      223.9674      214.7065      217.9530      220.3533      219.1006      213.1802      209.1092      210.4994      208.1900      196.7786      189.2436      181.9623      174.0828      163.3910      153.3541      138.1029      130.5785      126.3769      129.1452        0.0000        0.0000        0.0000        0.0000        0.0000        0.0000        0.0000        0.0000        0.0000        0.0000        0.0000        0.0000        0.0000        0.0000        0.0000        0.0000        0.0000        0.0000        0.0000        0.0000        0.0000        0.0000        0.0000        0.0000        0.0000        0.0000        0.0000        0.0000        0.0000        0.0000        0.0000        0.0000        0.0000        0.0000        0.0000        0.0000        0.0000        0.0000        0.0000        0.0000        0.0000        0.0000        0.0000        0.0000        0.0000        0.0000        0.0000        0.0000        0.0000        0.0000        0.0000        0.0000        0.0000        0.0000        0.0000        0.0000        0.0000        0.0000
        0.0000        0.0000        0.0000        0.0000        0.0000        0.0000        0.0000        0.0000        0.0000        0.0000        0.0000        0.0000        0.0000        0.0000        0.0000        0.0000        0.0000        0.0000        0.0000        0.0000        0.0000        0.0000        0.0000        0.0000        0.0000        0.0000        0.0000        0.0000        0.0000        0.0000        0.0000        0.0000        0.0000        0.0000        0.0000        0.0000        0.0000        0.0000        0.0000        0.0000        0.0000        0.0000        0.0000        0.0000        0.0000        0.0000        0.0000        0.0000        0.0000        0.0000        0.0000        0.0000        0.0000        0.0000        0.0000        0.0000        0.0000        0.0000        0.0000        0.0000        0.0000        0.0000        0.0000        0.0000        0.0000        0.0000        0.0000        0.0000        0.0000        0.0000        0.0000        0.0000        0.0000        0.0000        5.7780       12.9318       15.9727       17.8287       18.4871       15.2630       16.9200       16.6372       18.0261        0.0000        0.0000        0.0000        0.0000        0.0000        0.0000        0.0000        0.0000        0.0000        0.0000        0.0000        0.0000        0.0000        0.0000        0.0000        0.0000        0.0000        0.0000       73.1152       70.8088       56.9212       48.4524       41.0519       34.0093       24.7263       19.6800       15.6001       13.0720        6.2051        3.8250        3.7253        3.9974        7.5858        9.2437       10.2227       11.6138       13.7112       15.1561       17.3732       17.6920       17.8540       21.0074       21.9627       20.3800       24.6589       27.8222       30.2167       33.6933       36.1285       33.1590       32.1094       34.2690       38.7467       44.3128       43.5134       49.0339       48.5982       54.8898       69.7764       86.8206      117.8329      131.1864      146.1100      159.8651      178.7054      173.4895      179.0896      176.3249      173.9758      174.0789      172.0999      187.1088      194.6622      193.8110      198.8384      194.5693      199.0063      198.0952      195.3104      203.9888      195.6081      197.0263      208.3634      204.5679      214.7685      220.2679      221.7338      222.5669      230.8606      225.2542      217.3113      218.7885      211.5048      208.1094      201.6232      194.1206      195.2508      194.3426      186.7658      179.4593      187.2333      179.0710      168.6103      159.4568      149.3306      138.2004      139.5457      148.0866        0.0000        0.0000        0.0000        0.0000        0.0000        0.0000        0.0000        0.0000        0.0000        0.0000        0.0000        0.0000        0.0000        0.0000        0.0000        0.0000        0.0000        0.0000        0.0000        0.0000        0.0000        0.0000        0.0000        0.0000        0.0000        0.0000        0.0000        0.0000        0.0000        0.0000        0.0000        0.0000        0.0000        0.0000        0.0000        0.0000        0.0000        0.0000        0.0000        0.0000        0.0000        0.0000        0.0000        0.0000        0.0000        0.0000        0.0000        0.0000        0.0000        0.0000        0.0000        0.0000        0.0000        0.0000        0.0000        0.0000        0.0000        0.0000
        0.0000        0.0000        0.0000        0.0000        0.0000        0.0000        0.0000        0.0000        0.0000        0.0000        0.0000        0.0000        0.0000        0.0000        0.0000        0.0000        0.0000        0.0000        0.0000        0.0000        0.0000        0.0000        0.0000        0.0000        0.0000        0.0000        0.0000        0.0000        0.0000        0.0000        0.0000        0.0000        0.0000        0.0000        0.0000        0.0000        0.0000        0.0000        0.0000        0.0000        0.0000        0.0000        0.0000        0.0000        0.0000        0.0000        0.0000        0.0000        0.0000        0.0000        0.0000        0.0000        0.0000        0.0000        0.0000        0.0000        0.0000        0.0000        0.0000        0.0000        0.0000        0.0000        0.0000        0.0000        0.0000        0.0000        0.0000        0.0000        0.0000        0.0000        0.0000        0.0000        0.0000        0.0000        0.0000        0.0000        0.0000        0.0000        0.0000        0.0000        0.0000        0.0000        0.0000        0.0000        0.0000        0.0000        0.0000        0.0000        0.0000        0.0000        0.0000        0.0000        0.0000        0.0000        0.0000        0.0000        0.0000        0.0000        0.0000        0.0000        0.0000       69.6763       65.2698       56.6729       51.1492       44.5252       37.8935       28.9096       23.6969       19.0547       14.9259        7.8956        5.4766        4.1978        4.5744        8.3763        9.7382       11.5513       12.5541       14.7655       17.2210       18.7838       18.4407       21.4080       21.9085       21.6376       23.4592       26.4327       29.3138       32.2582       34.1783       34.0284       35.6915       34.1688       39.2344       46.4628       45.6988       47.4672       53.4570       55.1566       63.4892       74.1956       86.7920      109.9215      129.9928      144.1647      147.3309      164.3309      163.7442      158.5162      159.6341      168.2456      170.5157      182.2036      210.8570      208.7984      200.4548      189.9173      181.1376      181.2245      183.7438      182.6948      189.3592      181.6470      189.2057      189.4840      186.8654      192.3043      201.0374      208.5508      204.0021      208.7867      205.0685      201.4394      202.7661      192.5932      189.9211      186.1551      178.6809      180.8603      178.2153      171.0358      164.9865      174.4380      168.9715      160.3382      155.4460      139.7274      130.6409      140.1044        0.0000        0.0000        0.0000        0.0000        0.0000        0.0000        0.0000        0.0000        0.0000        0.0000        0.0000        0.0000        0.0000        0.0000        0.0000        0.0000        0.0000        0.0000        0.0000        0.0000        0.0000        0.0000        0.0000        0.0000        0.0000        0.0000        0.0000        0.0000        0.0000        0.0000        0.0000        0.0000        0.0000        0.0000        0.0000        0.0000        0.0000        0.0000        0.0000        0.0000        0.0000        0.0000        0.0000        0.0000        0.0000        0.0000        0.0000        0.0000        0.0000        0.0000        0.0000        0.0000        0.0000        0.0000        0.0000        0.0000        0.0000        0.0000        0.0000
        0.0000        0.0000        0.0000        0.0000        0.0000        0.0000        0.0000        0.0000        0.0000        0.0000        0.0000        0.0000        0.0000        0.0000        0.0000        0.0000        0.0000        0.0000        0.0000        0.0000        0.0000        0.0000        0.0000        0.0000        0.0000        0.0000        0.0000        0.0000        0.0000        0.0000        0.0000        0.0000        0.0000        0.0000        0.0000        0.0000        0.0000        0.0000        0.0000        0.0000        0.0000        0.0000        0.0000        0.0000        0.0000        0.0000        0.0000        0.0000        0.0000        0.0000        0.0000        0.0000        0.0000        0.0000        0.0000        0.0000        0.0000        0.0000        0.0000        0.0000        0.0000        0.0000        0.0000        0.0000        0.0000        0.0000        0.0000        0.0000        0.0000        0.0000        0.0000        0.0000        0.0000        0.0000        0.0000        0.0000        0.0000        0.0000        0.0000        0.0000        0.0000        0.0000        0.0000        0.0000        0.0000        0.0000        0.0000        0.0000        0.0000        0.0000        0.0000        0.0000        0.0000        0.0000        0.0000        0.0000        0.0000        0.0000        0.0000        0.0000        0.0000       67.6760       63.0849       58.2742       55.1248       49.7063       43.1356       33.1264       27.8530       23.0763       18.5275        9.3934        5.6906        4.5041        6.4103       10.3995       10.4267       12.0873       13.3481       15.2317       17.2227       17.8707       19.4441       24.2910       24.3370       23.0458       23.9559       29.0545       32.1504       29.6701       31.7351       34.3428       38.5239       37.9107       41.4948       47.9831       49.8035       51.8899       56.6981       58.8250       64.1580       79.5103       82.9467      109.0040      112.2225      129.8960      128.0075      136.9781      141.7711      145.8578      144.6143      153.8369      160.5602      186.7146      205.8836      195.3374      187.9133      180.7983      173.9746      173.6325      175.5023      178.0104      179.2705      173.9695      171.2336      166.1954      172.5319      176.6735      183.2300      186.8151      188.5513      191.2919      193.4237      189.6449      174.1750      170.7430      168.9412      163.5637      159.2202      157.2232      154.1365      149.4242      147.8003      156.8076      155.7331      151.6146      149.3454      140.6469      135.8810      141.1031        0.0000        0.0000        0.0000        0.0000        0.0000        0.0000        0.0000        0.0000        0.0000        0.0000        0.0000        0.0000        0.0000        0.0000        0.0000        0.0000        0.0000        0.0000        0.0000        0.0000        0.0000        0.0000        0.0000        0.0000        0.0000        0.0000        0.0000        0.0000        0.0000        0.0000        0.0000        0.0000        0.0000        0.0000        0.0000        0.0000        0.0000        0.0000        0.0000        0.0000        0.0000        0.0000        0.0000        0.0000        0.0000        0.0000        0.0000        0.0000        0.0000        0.0000        0.0000        0.0000        0.0000        0.0000        0.0000        0.0000        0.0000        0.0000        0.0000
        0.0000        0.0000        0.0000        0.0000        0.0000        0.0000        0.0000        0.0000        0.0000        0.0000        0.0000        0.0000        0.0000        0.0000        0.0000        0.0000        0.0000        0.0000        0.0000        0.0000        0.0000        0.0000        0.0000        0.0000        0.0000        0.0000        0.0000        0.0000        0.0000        0.0000        0.0000        0.0000        0.0000        0.0000        0.0000        0.0000        0.0000        0.0000        0.0000        0.0000        0.0000        0.0000        0.0000        0.0000        0.0000        0.0000        0.0000        0.0000        0.0000        0.0000        0.0000        0.0000        0.0000        0.0000        0.0000        0.0000        0.0000        0.0000        0.0000        0.0000        0.0000        0.0000        0.0000        0.0000        0.0000        0.0000        0.0000        0.0000        0.0000        0.0000        0.0000        0.0000        0.0000        0.0000        0.0000        0.0000        0.0000        0.0000        0.0000        0.0000        0.0000        0.0000        0.0000        0.0000        0.0000        0.0000        0.0000        0.0000        0.0000        0.0000        0.0000        0.0000        0.0000        0.0000        0.0000        0.0000        0.0000        0.0000        0.0000        0.0000       61.8367       65.7029       60.0722       57.5098       59.0192       55.7872       49.3156       39.1079       35.5206       30.7697       23.6832       11.9062        7.5217        5.3089        5.8088        9.5477        9.9437       11.2444       15.9013       16.2110       15.3549       15.5498       19.3039       23.5730       22.3312       22.8807       24.4053       30.4703       30.0311       29.7813       30.6740       28.4071       29.2820       32.7249       39.5453       45.3975       50.0658       58.3849       63.4229       62.9874       65.8286       73.3777       78.5462      100.3800      105.2164      110.4834      121.7835      132.7058      131.8251      141.7345      139.8618      154.8556      165.5848      172.1675      174.5225      170.7225      164.1742      159.7155      163.0272      165.6126      167.2124      167.0715      172.0890      162.8328      160.9962      159.1496      160.0356      167.6831      166.5903      169.4687      167.4836      166.8547      170.7945      165.3167      160.3144      164.4466      158.2814      149.5275      140.4380      135.6162      130.5093      130.3053      132.6630      137.2339      136.6391      142.3955      146.5159      137.4688        0.0000        0.0000        0.0000        0.0000        0.0000        0.0000        0.0000        0.0000        0.0000        0.0000        0.0000        0.0000        0.0000      185.7685        0.0000        0.0000        0.0000      220.5215        0.0000        0.0000        0.0000        0.0000        0.0000        0.0000        0.0000        0.0000        0.0000        0.0000        0.0000        0.0000        0.0000        0.0000        0.0000        0.0000        0.0000        0.0000        0.0000        0.0000        0.0000        0.0000        0.0000        0.0000        0.0000        0.0000        0.0000        0.0000        0.0000        0.0000        0.0000        0.0000        0.0000        0.0000        0.0000        0.0000        0.0000        0.0000        0.0000        0.0000        0.0000        0.0000        0.0000
        0.0000        0.0000        0.0000        0.0000        0.0000        0.0000        0.0000        0.0000        0.0000        0.0000        0.0000        0.0000        0.0000        0.0000        0.0000        0.0000        0.0000        0.0000        0.0000        0.0000        0.0000        0.0000        0.0000        0.0000        0.0000        0.0000        0.0000        0.0000        0.0000        0.0000        0.0000        0.0000        0.0000        0.0000        0.0000        0.0000        0.0000        0.0000        0.0000        0.0000        0.0000        0.0000        0.0000        0.0000        0.0000        0.0000        0.0000        0.0000        0.0000        0.0000        0.0000        0.0000        0.0000        0.0000        0.0000        0.0000        0.0000        0.0000        0.0000        0.0000        0.0000        0.0000        0.0000        0.0000        0.0000        0.0000        0.0000        0.0000        0.0000        0.0000        0.0000        0.0000        0.0000        0.0000        0.0000        0.0000        0.0000        0.0000        0.0000        0.0000        0.0000        0.0000        0.0000        0.0000        0.0000        0.0000        0.0000        0.0000        0.0000        0.0000        0.0000        0.0000        0.0000        0.0000        0.0000        0.0000        0.0000        0.0000        0.0000        0.0000       63.1137       64.2984       61.0387       68.3889       68.5508       69.1558       68.4154       79.8270       58.3439       51.4614       39.6505       17.5532       11.0687        7.8978       10.4770       11.8418       11.0128       11.2982       11.5725       12.9887       13.3029       13.9623       19.4966       27.5359       27.8447       26.6580       27.9740       36.3704       32.1365       31.6851       31.3784       24.2897       24.3139       28.6847       42.0055       58.6863       55.6534       58.1302       59.3610       70.8387       79.2848       87.8068       89.4640       99.6635      104.9000      117.5176      132.6269      148.7974      147.9995      151.2626      173.4204      171.7605      180.1735      181.5030      176.5111      153.3695      152.1547      157.5319      156.8863      166.7634      169.2675      175.1275      169.5590      179.4543      173.5244      172.6407      172.5451      169.7229      166.7574      164.1113      167.2471      161.0316      160.3736      152.1504      154.9622      155.4008      148.8504      142.1054      133.5464      121.0117      118.0538      117.2471      122.3183      141.9448      141.2101      142.6795      150.9613      226.5639        0.0000        0.0000        0.0000        0.0000        0.0000        0.0000        0.0000        0.0000        0.0000        0.0000        0.0000        0.0000      251.5051      238.9728      266.2527        0.0000      330.9641      291.9786        0.0000        0.0000        0.0000        0.0000        0.0000        0.0000        0.0000        0.0000        0.0000        0.0000        0.0000        0.0000        0.0000        0.0000        0.0000        0.0000        0.0000        0.0000        0.0000        0.0000        0.0000        0.0000        0.0000        0.0000        0.0000        0.0000        0.0000        0.0000        0.0000        0.0000        0.0000        0.0000        0.0000        0.0000        0.0000        0.0000        0.0000        0.0000        0.0000        0.0000        0.0000        0.0000        0.0000
        0.0000        0.0000        0.0000        0.0000        0.0000        0.0000        0.0000        0.0000        0.0000        0.0000        0.0000        0.0000        0.0000        0.0000        0.0000        0.0000        0.0000        0.0000        0.0000        0.0000        0.0000        0.0000        0.0000        0.0000        0.0000        0.0000        0.0000        0.0000        0.0000        0.0000        0.0000        0.0000        0.0000        0.0000        0.0000        0.0000        0.0000        0.0000        0.0000        0.0000        0.0000        0.0000        0.0000        0.0000        0.0000        0.0000        0.0000        0.0000        0.0000        0.0000        0.0000        0.0000        0.0000        0.0000        0.0000        0.0000        0.0000        0.0000        0.0000        0.0000        0.0000        0.0000        0.0000        0.0000        0.0000        0.0000        0.0000        0.0000        0.0000        0.0000        0.0000        0.0000        0.0000        0.0000        0.0000        0.0000        0.0000        0.0000        0.0000        0.0000        0.0000        0.0000        0.0000        0.0000        0.0000        0.0000        0.0000        0.0000        0.0000        0.0000        0.0000        0.0000        0.0000        0.0000        0.0000        0.0000        0.0000        0.0000        0.0000       55.7046       53.7699       58.4808       60.0588       67.5352       67.2442       69.9285       70.9537       82.3581       66.1712       58.6730       46.7461       19.8700       13.0820        9.9956       11.1080       11.0918       10.7104       11.0479       10.9971       12.7674       15.5893       16.0213       19.5248       25.9499       24.5827       26.1359       29.0765       33.6581       34.3296       31.8555       31.0483       20.5461       20.2590       26.5238       30.6522       40.3342       52.0864       54.9778       57.3633       75.3102       81.9356       87.6957       75.7716      108.1335      124.4492      133.6898      134.9929      141.9132      137.3673      139.7941      137.7171      160.3437      181.7173      181.2681      174.8957      153.6821      145.1831      147.1653      154.0790      158.8912      159.6409      158.8388      150.8869      160.8395      169.3873      160.9771      159.6631      155.8365      159.1167      152.9994      149.6105      149.5652      147.3245      147.5887      145.7138      140.3934      134.5081      127.1125      120.9570      113.8030      104.0505      106.2012      106.0828      115.9909      125.8190      131.2937      139.1069      187.3796        0.0000        0.0000        0.0000        0.0000        0.0000        0.0000      152.9663      175.6241        0.0000        0.0000        0.0000        0.0000      270.7296      274.1839        0.0000        0.0000        0.0000        0.0000        0.0000        0.0000        0.0000        0.0000        0.0000        0.0000        0.0000        0.0000        0.0000        0.0000        0.0000        0.0000        0.0000        0.0000        0.0000        0.0000        0.0000        0.0000        0.0000        0.0000        0.0000        0.0000        0.0000        0.0000        0.0000        0.0000        0.0000        0.0000        0.0000        0.0000        0.0000        0.0000        0.0000        0.0000        0.0000        0.0000        0.0000        0.0000        0.0000        0.0000        0.0000        0.0000        0.0000
        0.0000        0.0000        0.0000        0.0000        0.0000        0.0000        0.0000        0.0000        0.0000        0.0000        0.0000        0.0000        0.0000        0.0000        0.0000        0.0000        0.0000        0.0000        0.0000        0.0000        0.0000        0.0000        0.0000        0.0000        0.0000        0.0000        0.0000        0.0000        0.0000        0.0000        0.0000        0.0000        0.0000        0.0000        0.0000        0.0000        0.0000        0.0000        0.0000        0.0000        0.0000        0.0000        0.0000        0.0000        0.0000        0.0000        0.0000        0.0000        0.0000        0.0000        0.0000        0.0000        0.0000        0.0000        0.0000        0.0000        0.0000        0.0000        0.0000        0.0000        0.0000        0.0000        0.0000        0.0000        0.0000        0.0000        0.0000        0.0000        0.0000        0.0000        0.0000        0.0000        0.0000        0.0000        0.0000        0.0000        0.0000        0.0000        0.0000        0.0000        0.0000        0.0000        0.0000        0.0000        0.0000        0.0000        0.0000        0.0000        0.0000        0.0000        0.0000        0.0000        0.0000        0.0000        0.0000        0.0000        0.0000       42.8365       47.7813       48.9783       47.2288       52.1863       54.8574       62.4240       63.5914       67.3546       66.9464       69.1872       66.0081       58.8951       46.5480       21.2876       13.2933        9.2328        9.1019       11.8528        8.9021       10.3506       10.3004       12.1791       16.9966       14.2768       15.0119       20.8440       23.7561       25.2894       26.3265       29.2562       28.6045       28.7514       25.2212       17.5675       15.2549       18.5752       22.9633       32.9738       41.8039       39.4103       46.7745       56.4139       66.1559       68.3515       66.1292       89.0596      102.8568      109.5961      109.5620      109.1885      114.9297      117.4486      132.3841      144.7976      159.9851      166.9846      155.7950      139.7549      144.2541      137.3411      140.8655      142.1944      143.7705      146.1957      148.9996      151.8302      147.4088      147.3029      151.7281      146.3884      144.8391      138.9215      139.5242      134.9214      140.7569      135.5991      130.3192      129.1952      120.9144      115.2426      108.9781      103.6736       97.6960       98.3405       96.6286      107.5568      119.2983      124.9057      128.9925        0.0000        0.0000        0.0000        0.0000        0.0000      143.3444      141.2973      135.6587      134.9590        0.0000        0.0000        0.0000        0.0000        0.0000        0.0000        0.0000        0.0000        0.0000        0.0000        0.0000        0.0000        0.0000        0.0000        0.0000        0.0000        0.0000        0.0000        0.0000        0.0000        0.0000        0.0000        0.0000        0.0000        0.0000        0.0000        0.0000        0.0000        0.0000        0.0000        0.0000        0.0000        0.0000        0.0000        0.0000        0.0000        0.0000        0.0000        0.0000        0.0000        0.0000        0.0000        0.0000        0.0000        0.0000        0.0000        0.0000        0.0000        0.0000        0.0000        0.0000        0.0000        0.0000
        0.0000        0.0000        0.0000        0.0000        0.0000        0.0000        0.0000        0.0000        0.0000        0.0000        0.0000        0.0000        0.0000        0.0000        0.0000        0.0000        0.0000        0.0000        0.0000        0.0000        0.0000        0.0000        0.0000        0.0000        0.0000        0.0000        0.0000        0.0000        0.0000        0.0000        0.0000        0.0000        0.0000        0.0000        0.0000        0.0000        0.0000        0.0000        0.0000        0.0000        0.0000        0.0000        0.0000        0.0000        0.0000        0.0000        0.0000        0.0000        0.0000        0.0000        0.0000        0.0000        0.0000        0.0000        0.0000        0.0000        0.0000        0.0000        0.0000        0.0000        0.0000        0.0000        0.0000        0.0000        0.0000        0.0000        0.0000        0.0000        0.0000        0.0000        0.0000        0.0000        0.0000        0.0000        0.0000        0.0000        0.0000        0.0000        0.0000        0.0000        0.0000        0.0000        0.0000        0.0000        0.0000        0.0000        0.0000        0.0000        0.0000        0.0000        0.0000        0.0000        0.0000        0.0000        0.0000        0.0000        0.0000       35.7040       38.1659       37.4674       39.1147       44.3385       44.9684       51.3408       54.6548       54.2069       51.1919       57.7287       55.4493       49.9170       41.0434       17.8068       11.5912        9.3833        8.7205       10.4479        8.9067       10.6774       11.0548       10.7941       13.0048       12.3849       14.0437       18.7018       20.9743       22.2566       22.5709       23.1938       23.4698       24.9903       23.0817       15.5595       12.9014       12.1254       15.9885       23.9930       29.3847       32.6541       38.4240       46.6212       47.4881       55.6775       60.3834       73.6183       71.7404       80.4943       85.3836       85.8809      104.6556      100.1034      106.6691      125.2341      135.8532      137.5885      137.6497      126.6286      136.2353      131.2078      136.1195      138.2886      138.8451      139.9791      139.8217      146.9666      144.5813      147.0731      137.0164      134.3378      135.4037      143.8324      131.5583      137.7457      143.4712      130.5753      119.0174      114.2636      109.8520      106.1727      102.0689       98.6154       93.7565       88.2808       92.0264      105.1858      113.0233      123.3458      125.5385        0.0000        0.0000        0.0000      243.2847      137.8269      136.1508      127.7571      121.8152      111.6334        0.0000        0.0000        0.0000        0.0000        0.0000        0.0000        0.0000        0.0000        0.0000        0.0000        0.0000        0.0000        0.0000        0.0000        0.0000        0.0000        0.0000        0.0000        0.0000        0.0000        0.0000        0.0000        0.0000        0.0000        0.0000        0.0000        0.0000        0.0000        0.0000        0.0000        0.0000        0.0000        0.0000        0.0000        0.0000        0.0000        0.0000        0.0000        0.0000        0.0000        0.0000        0.0000        0.0000        0.0000        0.0000        0.0000        0.0000        0.0000        0.0000        0.0000        0.0000        0.0000        0.0000
        0.0000        0.0000        0.0000        0.0000        0.0000        0.0000        0.0000        0.0000        0.0000        0.0000        0.0000        0.0000        0.0000        0.0000        0.0000        0.0000        0.0000        0.0000        0.0000        0.0000        0.0000        0.0000        0.0000        0.0000        0.0000        0.0000        0.0000        0.0000        0.0000        0.0000        0.0000        0.0000        0.0000        0.0000        0.0000        0.0000        0.0000        0.0000        0.0000        0.0000        0.0000        0.0000        0.0000        0.0000        0.0000        0.0000        0.0000        0.0000        0.0000        0.0000        0.0000        0.0000        0.0000        0.0000        0.0000        0.0000        0.0000        0.0000        0.0000        0.0000        0.0000        0.0000        0.0000        0.0000        0.0000        0.0000        0.0000        0.0000        0.0000        0.0000        0.0000        0.0000        0.0000        0.0000        0.0000        0.0000        0.0000        0.0000        0.0000        0.0000        0.0000        0.0000        0.0000        0.0000        0.0000        0.0000        0.0000        0.0000        0.0000        0.0000        0.0000        0.0000        0.0000        0.0000        0.0000        0.0000       22.5861       25.5560       28.0539       33.9993       34.9142       34.5369       38.0688       41.5143       44.4804       44.4404       42.5544       30.6277       31.2176       26.7462       22.0347       19.8901       15.9221       14.0041       16.6073       14.2445       16.4068       22.9129       13.6542       14.0231       14.6776       14.6345       15.1124       15.6624       17.6766       18.2245       17.5830       18.9272       19.5789       18.2916       18.5190       11.6482        9.1962       12.7460       15.8164       17.2148       21.9076       28.6556       34.5173       42.5875       48.2353       60.3435       55.4724       60.4788       56.4903       65.3369       72.9275       78.9991       92.1005       94.8887       98.6665       91.9967      104.7397      109.9849      111.7110      127.3745      127.1811      138.0381      138.5546      141.4455      146.4374      143.3040      141.5366      128.4191      130.6687      130.2151      121.9902      126.8192      121.0672      121.8783      128.7662      133.2374      140.6984      127.7292      120.6441      111.9503      106.4633      100.2738       92.7866      100.2971       93.4320       92.1946       99.8796      205.3212      206.6928      223.1455        0.0000        0.0000        0.0000        0.0000      153.9891      124.2406      122.7499      108.3820      103.1689      147.3253        0.0000        0.0000        0.0000        0.0000        0.0000        0.0000        0.0000        0.0000        0.0000        0.0000        0.0000        0.0000        0.0000        0.0000        0.0000        0.0000        0.0000        0.0000        0.0000        0.0000        0.0000        0.0000        0.0000        0.0000        0.0000        0.0000        0.0000        0.0000        0.0000        0.0000        0.0000        0.0000        0.0000        0.0000        0.0000        0.0000        0.0000        0.0000        0.0000        0.0000        0.0000        0.0000        0.0000        0.0000        0.0000        0.0000        0.0000        0.0000        0.0000        0.0000        0.0000        0.0000        0.0000
        0.0000        0.0000        0.0000        0.0000        0.0000        0.0000        0.0000        0.0000        0.0000        0.0000        0.0000        0.0000        0.0000        0.0000        0.0000        0.0000        0.0000        0.0000        0.0000        0.0000        0.0000        0.0000        0.0000        0.0000        0.0000        0.0000        0.0000        0.0000        0.0000        0.0000        0.0000        0.0000        0.0000        0.0000        0.0000        0.0000        0.0000        0.0000        0.0000        0.0000        0.0000        0.0000        0.0000        0.0000        0.0000        0.0000        0.0000        0.0000        0.0000        0.0000        0.0000        0.0000        0.0000        0.0000        0.0000        0.0000        0.0000        0.0000        0.0000        0.0000        0.0000        0.0000        0.0000        0.0000        0.0000        0.0000        0.0000        0.0000        0.0000        0.0000        0.0000        0.0000        0.0000        0.0000        0.0000        0.0000        0.0000        0.0000        0.0000        0.0000        0.0000        0.0000        0.0000        0.0000        0.0000        0.0000        0.0000        0.0000        0.0000        0.0000        0.0000        0.0000        0.0000        0.0000        0.0000        0.0000       16.3092       17.0821       19.3250       25.1723       29.7765       30.7943       31.2562       34.0198       35.2183       36.5655       30.6693       22.5295       21.6021       18.8479       17.1016       15.6336       12.9493       13.6952       14.1007       12.8511       14.6342       20.7548       17.4928       12.7561       12.1002       14.1760       14.2201       14.5368       16.2092       18.2266       18.1956       15.2095       16.6706       15.0666       12.3317        8.0759        6.9411        9.2613        9.3646       15.7402       19.6064       23.4827       27.8660       36.4709       37.4340       42.7028       44.8949       55.5124       63.9956       62.0092       67.7027       82.9746       76.1553       83.8446       89.0234       83.7286       85.0648       93.7444      103.0325      117.8961      120.9353      126.6250      131.1242      132.0893      137.7485      139.8108      138.3290      127.2239      124.6297      122.2939      112.8299      117.2934      116.3642      116.9401      119.7576      128.3921      124.5790      121.9401      115.7034       97.5284       89.5874       84.0757       81.7417       87.9544       82.9893       87.1044       91.6145        0.0000        0.0000        0.0000        0.0000        0.0000        0.0000      148.2440      144.1093      117.6063      103.5682       94.0894       97.9432        0.0000        0.0000        0.0000        0.0000        0.0000        0.0000        0.0000        0.0000        0.0000        0.0000        0.0000        0.0000        0.0000        0.0000        0.0000        0.0000        0.0000        0.0000        0.0000        0.0000        0.0000        0.0000        0.0000        0.0000        0.0000        0.0000        0.0000        0.0000        0.0000        0.0000        0.0000        0.0000        0.0000        0.0000        0.0000        0.0000        0.0000        0.0000        0.0000        0.0000        0.0000        0.0000        0.0000        0.0000        0.0000        0.0000        0.0000        0.0000        0.0000        0.0000        0.0000        0.0000        0.0000        0.0000
        0.0000        0.0000        0.0000        0.0000        0.0000        0.0000        0.0000        0.0000        0.0000        0.0000        0.0000        0.0000        0.0000        0.0000        0.0000        0.0000        0.0000        0.0000        0.0000        0.0000        0.0000        0.0000        0.0000        0.0000        0.0000        0.0000        0.0000        0.0000        0.0000        0.0000        0.0000        0.0000        0.0000        0.0000        0.0000        0.0000        0.0000        0.0000        0.0000        0.0000        0.0000        0.0000        0.0000        0.0000        0.0000        0.0000        0.0000        0.0000        0.0000        0.0000        0.0000        0.0000        0.0000        0.0000        0.0000        0.0000        0.0000        0.0000        0.0000        0.0000        0.0000        0.0000        0.0000        0.0000        0.0000        0.0000        0.0000        0.0000        0.0000        0.0000        0.0000        0.0000        0.0000        0.0000        0.0000        0.0000        0.0000        0.0000        0.0000        0.0000        0.0000        0.0000        0.0000        0.0000        0.0000        0.0000        0.0000        0.0000        0.0000        0.0000        0.0000        0.0000        0.0000        0.0000        0.0000        0.0000       13.5828       15.1655       16.0260       20.3309       23.3261       25.8284       25.6689       26.8515       27.7011       28.8395       24.8682       18.1631       15.4628       14.8053       12.3713       15.6980       12.3604       12.1088       12.9693       11.6443       12.0385       13.8340       16.6734       12.6883       11.5378       12.1164       12.2104       13.7544       12.4292       12.6926       12.4019       12.7586       14.7853       12.1997       10.9438        7.8828        6.2047        7.1131        9.5245       18.2303       20.5935       21.9321       22.6513       29.8268       29.6589       31.7599       36.6743       53.5325       54.7951       57.4915       60.2445       73.3958       71.2795       73.0639       75.3179       77.2890       79.3875       83.7849       93.1641      106.3263      109.2498      114.1996      118.6836      125.8636      129.4180      130.0282      131.1156      120.4600      121.2732      112.6705      111.0292      107.0390      105.1905      104.1561      105.1448      111.1995      106.7464      101.5264       94.4538       88.4288       81.9603       75.4885       72.2876       82.2436       78.4487       73.5598        0.0000        0.0000        0.0000        0.0000        0.0000        0.0000      131.4083      130.3002      136.3986      113.8232       94.8340       84.9196       86.3751        0.0000        0.0000        0.0000        0.0000        0.0000        0.0000        0.0000        0.0000        0.0000        0.0000        0.0000        0.0000        0.0000        0.0000        0.0000        0.0000        0.0000        0.0000        0.0000        0.0000        0.0000        0.0000        0.0000        0.0000        0.0000        0.0000        0.0000        0.0000        0.0000        0.0000        0.0000        0.0000        0.0000        0.0000        0.0000        0.0000        0.0000        0.0000        0.0000        0.0000        0.0000        0.0000        0.0000        0.0000        0.0000        0.0000        0.0000        0.0000        0.0000        0.0000        0.0000        0.0000        0.0000        0.0000
        0.0000        0.0000        0.0000        0.0000        0.0000        0.0000        0.0000        0.0000        0.0000        0.0000        0.0000        0.0000        0.0000        0.0000        0.0000        0.0000        0.0000        0.0000        0.0000        0.0000        0.0000        0.0000        0.0000        0.0000        0.0000        0.0000        0.0000        0.0000        0.0000        0.0000        0.0000        0.0000        0.0000        0.0000        0.0000        0.0000        0.0000        0.0000        0.0000        0.0000        0.0000        0.0000        0.0000        0.0000        0.0000        0.0000        0.0000        0.0000        0.0000        0.0000        0.0000        0.0000        0.0000        0.0000        0.0000        0.0000        0.0000        0.0000        0.0000        0.0000        0.0000        0.0000        0.0000        0.0000        0.0000        0.0000        0.0000        0.0000        0.0000        0.0000        0.0000        0.0000        0.0000        0.0000        0.0000        0.0000        0.0000        0.0000        0.0000        0.0000        0.0000        0.0000        0.0000        0.0000        0.0000        0.0000        0.0000        0.0000        0.0000        0.0000        0.0000        0.0000        0.0000        0.0000        0.0000        0.0000        0.0000       11.3786       13.7090       17.5474       19.6710       20.9462       22.1566       23.3257       24.0595       22.0642       19.7019       14.3434       12.2746       11.3826       10.3975       13.8728       12.7142       10.5524       10.4309       11.0625       10.5781       12.1745       11.8085       10.4852       10.6050       10.7257       14.2087       13.1180       11.7133       12.3709       11.5752       11.5937       10.9607       10.6883       10.2774        6.9869        7.5764        8.3370       11.3091       16.4097       18.3048       20.5764       24.3818       31.3496       33.4117       37.0492       42.6564       49.9150       50.7162       54.0874       61.3660       76.6903       87.9056       90.6721       85.5147       78.6101       78.2955       81.3512       86.8694       93.7074       95.6347      102.4524      104.1178      109.7239      112.8252      115.1537      116.6311      119.5294      118.4201      103.6396       97.1751       96.5030       93.6325       92.0781       90.8457       90.9958       91.1629       90.1429       84.1323       80.4628       77.8567       75.6256       71.9535       69.8275       69.0261        0.0000        0.0000        0.0000        0.0000        0.0000        0.0000        0.0000      125.5263      122.4464      126.0469      114.3627       93.7654       83.9078       81.8883        0.0000        0.0000        0.0000        0.0000        0.0000        0.0000        0.0000        0.0000        0.0000        0.0000        0.0000        0.0000        0.0000        0.0000        0.0000        0.0000        0.0000        0.0000        0.0000        0.0000        0.0000        0.0000        0.0000        0.0000        0.0000        0.0000        0.0000        0.0000        0.0000        0.0000        0.0000        0.0000        0.0000        0.0000        0.0000        0.0000        0.0000        0.0000        0.0000        0.0000        0.0000        0.0000        0.0000        0.0000        0.0000        0.0000        0.0000        0.0000        0.0000        0.0000        0.0000        0.0000        0.0000        0.0000
        0.0000        0.0000        0.0000        0.0000        0.0000        0.0000        0.0000        0.0000        0.0000        0.0000        0.0000        0.0000        0.0000        0.0000        0.0000        0.0000        0.0000        0.0000        0.0000        0.0000        0.0000        0.0000        0.0000        0.0000        0.0000        0.0000        0.0000        0.0000        0.0000        0.0000        0.0000        0.0000        0.0000        0.0000        0.0000        0.0000        0.0000        0.0000        0.0000        0.0000        0.0000        0.0000        0.0000        0.0000        0.0000        0.0000        0.0000        0.0000        0.0000        0.0000        0.0000        0.0000        0.0000        0.0000        0.0000        0.0000        0.0000        0.0000        0.0000        0.0000        0.0000        0.0000        0.0000        0.0000        0.0000        0.0000        0.0000        0.0000        0.0000        0.0000        0.0000        0.0000        0.0000        0.0000        0.0000        0.0000        0.0000        0.0000        0.0000        0.0000        0.0000        0.0000        0.0000        0.0000        0.0000        0.0000        0.0000        0.0000        0.0000        0.0000        0.0000        0.0000        0.0000        0.0000        0.0000        0.0000        8.7521       10.0651       11.2862       14.5009        0.0000       16.7873       17.4907       15.4055       14.6624       14.3508       13.8656       13.9748       15.3088       13.4569       10.6895        9.7528        9.3291        8.7259       10.3005       12.3351       13.8329        8.7021        8.3770       11.1498       11.2057       11.2630       10.8919       10.0670       11.4636        9.0757        7.6875        7.3468        7.4500        7.7657        8.4879       11.5450       12.9482       15.7698       19.5034       19.7774       22.3254       28.3133       30.2813       34.1669       42.3045       44.7265       46.9406       52.1212       58.7235       64.1917       68.1379       81.4227       92.8321       93.7164       87.7925       72.6327       75.8292       75.2263       80.2360       84.1399       85.3326       91.5654       94.5178       95.1905       97.5305      100.0781      101.3675      120.4510      116.0445      111.5187      105.3775       90.1677       85.8060       82.5059       79.9961       68.9107       67.1936       67.9196       66.0375       84.6928       80.5223       81.0226       77.1369        0.0000        0.0000        0.0000        0.0000        0.0000      320.8127      251.8356        0.0000      126.0327      127.9930      133.0546      130.6251      122.2797      106.8266       98.1504        0.0000        0.0000        0.0000        0.0000        0.0000        0.0000        0.0000        0.0000        0.0000        0.0000        0.0000        0.0000        0.0000        0.0000        0.0000        0.0000        0.0000        0.0000        0.0000        0.0000        0.0000        0.0000        0.0000        0.0000        0.0000        0.0000        0.0000        0.0000        0.0000        0.0000        0.0000        0.0000        0.0000        0.0000        0.0000        0.0000        0.0000        0.0000        0.0000        0.0000        0.0000        0.0000        0.0000        0.0000        0.0000        0.0000        0.0000        0.0000        0.0000        0.0000        0.0000        0.0000        0.0000        0.0000        0.0000
        0.0000        0.0000        0.0000        0.0000        0.0000        0.0000        0.0000        0.0000        0.0000        0.0000        0.0000        0.0000        0.0000        0.0000        0.0000        0.0000        0.0000        0.0000        0.0000        0.0000        0.0000        0.0000        0.0000        0.0000        0.0000        0.0000        0.0000        0.0000        0.0000        0.0000        0.0000        0.0000        0.0000        0.0000        0.0000        0.0000        0.0000        0.0000        0.0000        0.0000        0.0000        0.0000        0.0000        0.0000        0.0000        0.0000        0.0000        0.0000        0.0000        0.0000        0.0000        0.0000        0.0000        0.0000        0.0000        0.0000        0.0000        0.0000        0.0000        0.0000        0.0000        0.0000        0.0000        0.0000        0.0000        0.0000        0.0000        0.0000        0.0000        0.0000        0.0000        0.0000        0.0000        0.0000        0.0000        0.0000        0.0000        0.0000        0.0000        0.0000        0.0000        0.0000        0.0000        0.0000        0.0000        0.0000        0.0000        0.0000        0.0000        0.0000        0.0000        0.0000        0.0000        0.0000        0.0000        0.0000        0.0000        7.8762        0.0000        0.0000        0.0000       14.2327       12.7816       10.7019       10.1922        9.7620        9.5094       10.0465        9.7848       10.8881       11.2543        8.4795        7.2138       10.2649       15.2531        9.5402        9.0489        7.9347        7.7070        9.9283       10.8808       12.1554       12.5414        9.4546        8.0111        5.5621        4.4713        5.6463        6.0257        6.7047        8.3207       12.2572       13.9439       16.1569       18.3091       20.0286       22.8213       29.1341       29.7184       33.0399       44.7773       44.0997       47.2371       54.3409       58.7448       62.8522       70.3356       85.9753       94.5002       94.3889       84.3016       72.4391       67.7547       64.6948       66.1980       71.8682       75.4136       78.6008       81.2402       83.8434       90.3085       90.0145       94.1068      108.5525      107.3698      105.2205       99.2391       83.1885       77.6331       72.8267       69.9717       62.9213       58.3160       57.1212       59.4996       73.8014       74.5277       60.7853       56.4372        0.0000        0.0000        0.0000        0.0000        0.0000      247.7784      196.0523      151.7098      120.9366      124.0745      125.7591      128.9723      112.2345      100.2062       95.0222        0.0000        0.0000        0.0000        0.0000        0.0000        0.0000        0.0000        0.0000        0.0000        0.0000        0.0000        0.0000        0.0000        0.0000        0.0000        0.0000        0.0000        0.0000        0.0000        0.0000        0.0000        0.0000        0.0000        0.0000        0.0000        0.0000        0.0000        0.0000        0.0000        0.0000        0.0000        0.0000        0.0000        0.0000        0.0000        0.0000        0.0000        0.0000        0.0000        0.0000        0.0000        0.0000        0.0000        0.0000        0.0000        0.0000        0.0000        0.0000        0.0000        0.0000        0.0000        0.0000        0.0000        0.0000        0.0000
        0.0000        0.0000        0.0000        0.0000        0.0000        0.0000        0.0000        0.0000        0.0000        0.0000        0.0000        0.0000        0.0000        0.0000        0.0000        0.0000        0.0000        0.0000        0.0000        0.0000        0.0000        0.0000        0.0000        0.0000        0.0000        0.0000        0.0000        0.0000        0.0000        0.0000        0.0000        0.0000        0.0000        0.0000        0.0000        0.0000        0.0000        0.0000        0.0000        0.0000        0.0000        0.0000        0.0000        0.0000        0.0000        0.0000        0.0000        0.0000        0.0000        0.0000        0.0000        0.0000        0.0000        0.0000        0.0000        0.0000        0.0000        0.0000        0.0000        0.0000        0.0000        0.0000        0.0000        0.0000        0.0000        0.0000        0.0000        0.0000        0.0000        0.0000        0.0000        0.0000        0.0000        0.0000        0.0000        0.0000        0.0000        0.0000        0.0000        0.0000        0.0000        0.0000        0.0000        0.0000        0.0000        0.0000        0.0000        0.0000        0.0000        0.0000        0.0000        0.0000        0.0000        0.0000        0.0000        0.0000        0.0000        0.0000        0.0000        0.0000        0.0000       11.3547        9.0991        7.7978        6.6153        6.4058        6.7290        7.4236        7.3241        8.0931        9.0256        7.3148        7.0216       15.2305       13.0936        7.5761       11.7948       11.9163        7.5369        8.9740       10.7217       12.8788       12.1213        7.7752        5.6185        4.1774        4.9416        4.6977        4.9358        5.9901        8.1313       12.2740       15.1171       17.0407       19.2989       24.8961       26.1562       30.8223       31.0490       35.9051       40.6381       43.0244       47.0291       53.3732       60.1688       63.3727       69.7081       84.6605       86.6386       81.5341       75.6939       62.1032       59.0846       58.4580       60.8785       64.8197       66.7372       69.4801       71.4668       79.6271       81.6951       81.4070       82.2807       95.0793       99.8001       98.6778       91.5312       74.8405       69.1343       64.3969       60.7393       55.3104       55.5332       57.1064       57.5820       59.5664       51.7256        0.0000        0.0000        0.0000        0.0000        0.0000        0.0000      183.9315      207.1189      136.3008      139.4752      105.0711      110.3088      119.9372      116.7085       96.6193       85.8908       82.0530        0.0000        0.0000        0.0000        0.0000        0.0000        0.0000        0.0000        0.0000        0.0000        0.0000        0.0000        0.0000        0.0000        0.0000        0.0000        0.0000        0.0000        0.0000        0.0000        0.0000        0.0000        0.0000        0.0000        0.0000        0.0000        0.0000        0.0000        0.0000        0.0000        0.0000        0.0000        0.0000        0.0000        0.0000        0.0000        0.0000        0.0000        0.0000        0.0000        0.0000        0.0000        0.0000        0.0000        0.0000        0.0000        0.0000        0.0000        0.0000        0.0000        0.0000        0.0000        0.0000        0.0000        0.0000        0.0000
        0.0000        0.0000        0.0000        0.0000        0.0000        0.0000        0.0000        0.0000        0.0000        0.0000        0.0000        0.0000        0.0000        0.0000        0.0000        0.0000        0.0000        0.0000        0.0000        0.0000        0.0000        0.0000        0.0000        0.0000        0.0000        0.0000        0.0000        0.0000        0.0000        0.0000        0.0000        0.0000        0.0000        0.0000        0.0000        0.0000        0.0000        0.0000        0.0000        0.0000        0.0000        0.0000        0.0000        0.0000        0.0000        0.0000        0.0000        0.0000        0.0000        0.0000        0.0000        0.0000        0.0000        0.0000        0.0000        0.0000        0.0000        0.0000        0.0000        0.0000        0.0000        0.0000        0.0000        0.0000        0.0000        0.0000        0.0000        0.0000        0.0000        0.0000        0.0000        0.0000        0.0000        0.0000        0.0000        0.0000        0.0000        0.0000        0.0000        0.0000        0.0000        0.0000        0.0000        0.0000        0.0000        0.0000        0.0000        0.0000        0.0000        0.0000        0.0000        0.0000        0.0000        0.0000        0.0000        0.0000        0.0000        0.0000        0.0000        0.0000        0.0000        0.0000        7.2840        5.9910        5.2677        5.1818        5.5388        6.3504        8.3740       12.9329        8.0637        7.4438        7.8813        8.6356        7.1629        7.5756        7.1787        8.4828        7.4316        8.0617        8.3932       10.1452        9.5131        7.0304        5.6190        5.4852        4.4419        4.8752        4.7338        5.3584        8.5005       13.7547       17.1854       22.8847       26.1648       29.2756       25.0465       38.5199       33.7651       39.4071       39.3319       41.9167       47.4270       58.2596       61.0380       62.1088       62.7784       73.7640       69.8949       67.6400       67.9098       54.6815       55.7770       59.6292       62.7267       64.2515       64.3176       68.1083       74.2292       72.4843       72.5636       71.4612       73.8376       85.3047       88.9047       87.9811       80.8368       66.7540       61.6166       57.1495       54.4450       53.5869       53.1620       53.6794       51.6364       50.8177       49.7332        0.0000        0.0000        0.0000        0.0000        0.0000        0.0000        0.0000      119.0400      103.9607      106.4850       91.4243       95.9845       99.3705       96.9369       77.4430       70.4753       68.7026        0.0000        0.0000        0.0000        0.0000        0.0000        0.0000        0.0000        0.0000        0.0000        0.0000        0.0000        0.0000        0.0000        0.0000        0.0000        0.0000        0.0000        0.0000        0.0000        0.0000        0.0000        0.0000        0.0000        0.0000        0.0000        0.0000        0.0000        0.0000        0.0000        0.0000        0.0000        0.0000        0.0000        0.0000        0.0000        0.0000        0.0000        0.0000        0.0000        0.0000        0.0000        0.0000        0.0000        0.0000        0.0000        0.0000        0.0000        0.0000        0.0000        0.0000        0.0000        0.0000        0.0000        0.0000        0.0000
        0.0000        0.0000        0.0000        0.0000        0.0000        0.0000        0.0000        0.0000        0.0000        0.0000        0.0000        0.0000        0.0000        0.0000        0.0000        0.0000        0.0000        0.0000        0.0000        0.0000        0.0000        0.0000        0.0000        0.0000        0.0000        0.0000        0.0000        0.0000        0.0000        0.0000        0.0000        0.0000        0.0000        0.0000        0.0000        0.0000        0.0000        0.0000        0.0000        0.0000        0.0000        0.0000        0.0000        0.0000        0.0000        0.0000        0.0000        0.0000        0.0000        0.0000        0.0000        0.0000        0.0000        0.0000        0.0000        0.0000        0.0000        0.0000        0.0000        0.0000        0.0000        0.0000        0.0000        0.0000        0.0000        0.0000        0.0000        0.0000        0.0000        0.0000        0.0000        0.0000        0.0000        0.0000        0.0000        0.0000        0.0000        0.0000        0.0000        0.0000        0.0000        0.0000        0.0000        0.0000        0.0000        0.0000        0.0000        0.0000        0.0000        0.0000        0.0000        0.0000        0.0000        0.0000        0.0000        0.0000        0.0000        0.0000        0.0000        0.0000        0.0000        0.0000        0.0000        4.1397        4.0178        4.0652        4.4867        5.9285        6.1302        7.6810        7.7268       11.5768       12.6266       12.9682       11.6585       10.5157        9.0726       11.0163        8.3168        9.0685       10.1137        6.9910        6.8253        9.1017        9.7879       10.6962        8.5333        0.0000        0.0000        6.1438        5.7077       16.2495       18.7014       22.5603       25.2584       29.1437       29.3020       32.5810       37.1975       43.4690       47.0849       48.9299       51.7127       48.9787       49.2524       50.3430       51.5141       43.6385       44.9391       45.3493       48.2032       62.1345       65.7277       74.3462       73.3123       69.0156       68.5625       69.4338       71.9132       61.3957       63.5878       64.1351       66.7516       69.5977       72.2455       71.6636       66.6741       56.0032       51.3515       47.4677       44.8077       60.7200       57.5747       51.0615        0.0000        0.0000        0.0000        0.0000        0.0000        0.0000        0.0000        0.0000        0.0000        0.0000        0.0000        0.0000        0.0000       77.0661       72.6768       71.5323       66.8912       51.9820       48.2099        0.0000        0.0000        0.0000        0.0000        0.0000        0.0000        0.0000        0.0000        0.0000        0.0000        0.0000        0.0000        0.0000        0.0000        0.0000        0.0000        0.0000        0.0000        0.0000        0.0000        0.0000        0.0000        0.0000        0.0000        0.0000        0.0000        0.0000        0.0000        0.0000        0.0000        0.0000        0.0000        0.0000        0.0000        0.0000        0.0000        0.0000        0.0000        0.0000        0.0000        0.0000        0.0000        0.0000        0.0000        0.0000        0.0000        0.0000        0.0000        0.0000        0.0000        0.0000        0.0000        0.0000        0.0000        0.0000        0.0000
        0.0000        0.0000        0.0000        0.0000        0.0000        0.0000        0.0000        0.0000        0.0000        0.0000        0.0000        0.0000        0.0000        0.0000        0.0000        0.0000        0.0000        0.0000        0.0000        0.0000        0.0000        0.0000        0.0000        0.0000        0.0000        0.0000        0.0000        0.0000        0.0000        0.0000        0.0000        0.0000        0.0000        0.0000        0.0000        0.0000        0.0000        0.0000        0.0000        0.0000        0.0000        0.0000        0.0000        0.0000        0.0000        0.0000        0.0000        0.0000        0.0000        0.0000        0.0000        0.0000        0.0000        0.0000        0.0000        0.0000        0.0000        0.0000        0.0000        0.0000        0.0000        0.0000        0.0000        0.0000        0.0000        0.0000        0.0000        0.0000        0.0000        0.0000        0.0000        0.0000        0.0000        0.0000        0.0000        0.0000        0.0000        0.0000        0.0000        0.0000        0.0000        0.0000        0.0000        0.0000        0.0000        0.0000        0.0000        0.0000        0.0000        0.0000        0.0000        0.0000        0.0000        0.0000        0.0000        0.0000        0.0000        0.0000        0.0000        0.0000        0.0000        0.0000        0.0000        2.9048        2.6715        2.7980        3.1057        4.7147        5.2660        6.1558        7.4561       13.0755       17.7191       15.0859       14.4517       11.5909       10.3472        6.6833        6.1225        7.0572        8.5749        5.5083        5.3284        9.4752       10.7609       10.5840        0.0000        0.0000        0.0000        0.0000        0.0000        0.0000       18.9735       22.0348       24.9246       26.9142       27.3598       33.9143       34.9143       37.5375       40.6426       41.6490       41.7403       39.7194       41.6253       40.4524       41.0948       36.0041       35.3473       37.2636       49.2997       59.0359       66.2111       70.1122       67.8328       63.6743       54.7479       54.1109       53.9378       53.8766       55.3969       57.9915       60.2496       62.1691       62.6963       62.3601       58.1707       48.4635       43.1303       40.1066       37.4732       39.8255        0.0000        0.0000        0.0000        0.0000        0.0000        0.0000        0.0000        0.0000        0.0000        0.0000        0.0000        0.0000        0.0000        0.0000        0.0000       61.5458       56.0218       56.2382       49.5658       42.0749       38.5402       39.4050        0.0000        0.0000        0.0000        0.0000        0.0000        0.0000        0.0000        0.0000        0.0000        0.0000        0.0000        0.0000        0.0000        0.0000        0.0000        0.0000        0.0000        0.0000        0.0000        0.0000        0.0000        0.0000        0.0000        0.0000        0.0000        0.0000        0.0000        0.0000        0.0000        0.0000        0.0000        0.0000        0.0000        0.0000        0.0000        0.0000        0.0000        0.0000        0.0000        0.0000        0.0000        0.0000        0.0000        0.0000        0.0000        0.0000        0.0000        0.0000        0.0000        0.0000        0.0000        0.0000        0.0000        0.0000        0.0000
        0.0000        0.0000        0.0000        0.0000        0.0000        0.0000        0.0000        0.0000        0.0000        0.0000        0.0000        0.0000        0.0000        0.0000        0.0000        0.0000        0.0000        0.0000        0.0000        0.0000        0.0000        0.0000        0.0000        0.0000        0.0000        0.0000        0.0000        0.0000        0.0000        0.0000        0.0000        0.0000        0.0000        0.0000        0.0000        0.0000        0.0000        0.0000        0.0000        0.0000        0.0000        0.0000        0.0000        0.0000        0.0000        0.0000        0.0000        0.0000        0.0000        0.0000        0.0000        0.0000        0.0000        0.0000        0.0000        0.0000        0.0000        0.0000        0.0000        0.0000        0.0000        0.0000        0.0000        0.0000        0.0000        0.0000        0.0000        0.0000        0.0000        0.0000        0.0000        0.0000        0.0000        0.0000        0.0000        0.0000        0.0000        0.0000        0.0000        0.0000        0.0000        0.0000        0.0000        0.0000        0.0000        0.0000        0.0000        0.0000        0.0000        0.0000        0.0000        0.0000        0.0000        0.0000        0.0000        0.0000        0.0000        0.0000        0.0000        0.0000        0.0000        0.0000        0.0000        2.0219        1.8259        1.9202        2.3024        3.7479        4.3472        5.1235        6.5279       10.8382       13.6776       12.8643       11.9582        7.9105        6.5619        0.0000        7.1365        3.9607        0.0000        0.0000        5.1690        9.7168        0.0000        0.0000        0.0000        0.0000        0.0000        0.0000        0.0000        0.0000       19.0181       21.3903       22.9291       24.2470       27.1555       30.3966       30.9883       33.9982       37.4754       39.0785       38.8979       35.5171       36.1909       35.7310       37.5363       32.7102       28.5032       31.6662       35.0204       49.0292       56.1264       59.0719       56.9058       48.8373       46.7320       49.2500       48.2961       50.2672       50.8579       51.8057       54.7396       56.6321       58.4252       56.6346       52.7831        0.0000        0.0000        0.0000        0.0000        0.0000        0.0000        0.0000        0.0000        0.0000        0.0000        0.0000        0.0000        0.0000        0.0000        0.0000        0.0000        0.0000        0.0000        0.0000        0.0000       46.6509       45.8821       45.7709       43.2748       36.5116        0.0000        0.0000        0.0000        0.0000        0.0000        0.0000        0.0000        0.0000        0.0000        0.0000        0.0000        0.0000        0.0000        0.0000        0.0000        0.0000        0.0000        0.0000        0.0000        0.0000        0.0000        0.0000        0.0000        0.0000        0.0000        0.0000        0.0000        0.0000        0.0000        0.0000        0.0000        0.0000        0.0000        0.0000        0.0000        0.0000        0.0000        0.0000        0.0000        0.0000        0.0000        0.0000        0.0000        0.0000        0.0000        0.0000        0.0000        0.0000        0.0000        0.0000        0.0000        0.0000        0.0000        0.0000        0.0000        0.0000        0.0000
        0.0000        0.0000        0.0000        0.0000        0.0000        0.0000        0.0000        0.0000        0.0000        0.0000        0.0000        0.0000        0.0000        0.0000        0.0000        0.0000        0.0000        0.0000        0.0000        0.0000        0.0000        0.0000        0.0000        0.0000        0.0000        0.0000        0.0000        0.0000        0.0000        0.0000        0.0000        0.0000        0.0000        0.0000        0.0000        0.0000        0.0000        0.0000        0.0000        0.0000        0.0000        0.0000        0.0000        0.0000        0.0000        0.0000        0.0000        0.0000        0.0000        0.0000        0.0000        0.0000        0.0000        0.0000        0.0000        0.0000        0.0000        0.0000        0.0000        0.0000        0.0000        0.0000        0.0000        0.0000        0.0000        0.0000        0.0000        0.0000        0.0000        0.0000        0.0000        0.0000        0.0000        0.0000        0.0000        0.0000        0.0000        0.0000        0.0000        0.0000        0.0000        0.0000        0.0000        0.0000        0.0000        0.0000        0.0000        0.0000        0.0000        0.0000        0.0000        0.0000        0.0000        0.0000        0.0000        0.0000        0.0000        0.0000        0.0000        0.0000        0.0000        0.0000        0.0000        1.4583        1.5410        1.3763        1.6511        2.5918        2.9603        3.7210        4.8709        8.1751        9.7238        9.9547        0.0000        0.0000        0.0000        0.0000        0.0000        0.0000        0.0000        0.0000        0.0000        0.0000        0.0000        0.0000        0.0000        0.0000        0.0000        0.0000        0.0000        0.0000        0.0000       17.8429       19.0164       20.1227       21.3866       22.9337       25.5830       29.9126       32.8885       34.8380       36.1789       32.8534       32.7271       32.4910       31.4535       27.2049       25.7577       26.5275       30.2436       41.8849       45.7105       46.0823       47.6645       43.9900       43.4006       45.2888       47.8417       47.0960       48.6929       49.6898       50.9652       51.8205       53.9821       51.5992        0.0000        0.0000        0.0000        0.0000        0.0000        0.0000        0.0000        0.0000        0.0000        0.0000        0.0000        0.0000        0.0000        0.0000        0.0000        0.0000        0.0000        0.0000        0.0000        0.0000        0.0000        0.0000       42.8932       41.8911       42.3512        0.0000       33.6925       35.6343        0.0000        0.0000        0.0000        0.0000        0.0000        0.0000        0.0000        0.0000        0.0000        0.0000        0.0000        0.0000        0.0000        0.0000        0.0000        0.0000        0.0000        0.0000        0.0000        0.0000        0.0000        0.0000        0.0000        0.0000        0.0000        0.0000        0.0000        0.0000        0.0000        0.0000        0.0000        0.0000        0.0000        0.0000        0.0000        0.0000        0.0000        0.0000        0.0000        0.0000        0.0000        0.0000        0.0000        0.0000        0.0000        0.0000        0.0000        0.0000        0.0000        0.0000        0.0000        0.0000        0.0000        0.0000        0.0000
        0.0000        0.0000        0.0000        0.0000        0.0000        0.0000        0.0000        0.0000        0.0000        0.0000        0.0000        0.0000        0.0000        0.0000        0.0000        0.0000        0.0000        0.0000        0.0000        0.0000        0.0000        0.0000        0.0000        0.0000        0.0000        0.0000        0.0000        0.0000        0.0000        0.0000        0.0000        0.0000        0.0000        0.0000        0.0000        0.0000        0.0000        0.0000        0.0000        0.0000        0.0000        0.0000        0.0000        0.0000        0.0000        0.0000        0.0000        0.0000        0.0000        0.0000        0.0000        0.0000        0.0000        0.0000        0.0000        0.0000        0.0000        0.0000        0.0000        0.0000        0.0000        0.0000        0.0000        0.0000        0.0000        0.0000        0.0000        0.0000        0.0000        0.0000        0.0000        0.0000        0.0000        0.0000        0.0000        0.0000        0.0000        0.0000        0.0000        0.0000        0.0000        0.0000        0.0000        0.0000        0.0000        0.0000        0.0000        0.0000        0.0000        0.0000        0.0000        0.0000        0.0000        0.0000        0.0000        0.0000        0.0000        0.0000        0.0000        0.0000        0.0000        0.0000        0.0000        0.0000        0.0000        0.0000        0.0000        0.0042        0.1703        0.0000        0.0000        1.9783        2.4013        2.9742        2.2623        0.0000        0.0000        0.0000        0.0000        0.0000        0.0000        0.0000        0.0000        0.0000        0.0000        0.0000        0.0000        0.0000        0.0000        0.0000        0.0000        0.0000        0.0000       12.9514       14.0490       16.0573       16.5389       17.7210       19.9416       23.4724       25.9113       29.1178       29.2101       30.7824       30.6743       31.0678       29.9603       25.9328       25.1157       23.8983       29.3333       34.5016       36.7615       36.4646       35.6419       41.6872       43.2299       47.0393       48.9065       46.8301       46.8306       45.0682       45.7415       41.5670       31.7656        0.0000        0.0000        0.0000        0.0000        0.0000        0.0000        0.0000        0.0000        0.0000        0.0000        0.0000        0.0000        0.0000        0.0000        0.0000        0.0000        0.0000        0.0000        0.0000        0.0000        0.0000        0.0000        0.0000        0.0000       41.3422       42.3971        0.0000       35.5725       61.1215        0.0000        0.0000        0.0000        0.0000        0.0000        0.0000        0.0000        0.0000        0.0000        0.0000        0.0000        0.0000        0.0000        0.0000        0.0000        0.0000        0.0000        0.0000        0.0000        0.0000        0.0000        0.0000        0.0000        0.0000        0.0000        0.0000        0.0000        0.0000        0.0000        0.0000        0.0000        0.0000        0.0000        0.0000        0.0000        0.0000        0.0000        0.0000        0.0000        0.0000        0.0000        0.0000        0.0000        0.0000        0.0000        0.0000        0.0000        0.0000        0.0000        0.0000        0.0000        0.0000        0.0000        0.0000        0.0000
        0.0000        0.0000        0.0000        0.0000        0.0000        0.0000        0.0000        0.0000        0.0000        0.0000        0.0000        0.0000        0.0000        0.0000        0.0000        0.0000        0.0000        0.0000        0.0000        0.0000        0.0000        0.0000        0.0000        0.0000        0.0000        0.0000        0.0000        0.0000        0.0000        0.0000        0.0000        0.0000        0.0000        0.0000        0.0000        0.0000        0.0000        0.0000        0.0000        0.0000        0.0000        0.0000        0.0000        0.0000        0.0000        0.0000        0.0000        0.0000        0.0000        0.0000        0.0000        0.0000        0.0000        0.0000        0.0000        0.0000        0.0000        0.0000        0.0000        0.0000        0.0000        0.0000        0.0000        0.0000        0.0000        0.0000        0.0000        0.0000        0.0000        0.0000        0.0000        0.0000        0.0000        0.0000        0.0000        0.0000        0.0000        0.0000        0.0000        0.0000        0.0000        0.0000        0.0000        0.0000        0.0000        0.0000        0.0000        0.0000        0.0000        0.0000        0.0000        0.0000        0.0000        0.0000        0.0000        0.0000        0.0000        0.0000        0.0000        0.0000        0.0000        0.0000        0.0000        0.0000        0.0000        0.0000        0.0000        0.0000        0.0000        0.6376        0.0000        1.3531        1.7375        2.0816        2.4650        0.0000        0.0000        0.0000        0.0000        0.0000        0.0000        0.0000        0.0000        0.0000        0.0000        0.0000        0.0000        0.0000        0.0000        0.0000        0.0000        0.0000        0.0000        0.0000        0.0000       12.5134       13.4087       14.8505       17.1592       20.0397       22.0885       26.3699       26.0805       27.1476       26.7842       45.5089       26.6890       23.6677       23.6823       24.6130       24.4643       27.9219       31.7270       32.9394       32.7675       36.7182       45.9293       52.6912       52.1301       40.5425        0.0000        0.0000       44.1417        0.0000        0.0000        0.0000        0.0000        0.0000        0.0000        0.0000        0.0000        0.0000        0.0000        0.0000        0.0000        0.0000        0.0000        0.0000        0.0000        0.0000        0.0000        0.0000        0.0000        0.0000        0.0000        0.0000        0.0000        0.0000        0.0000       38.9982       39.3993        0.0000        0.0000        0.0000        0.0000        0.0000        0.0000        0.0000        0.0000        0.0000        0.0000        0.0000        0.0000        0.0000        0.0000        0.0000        0.0000        0.0000        0.0000        0.0000        0.0000        0.0000        0.0000        0.0000        0.0000        0.0000        0.0000        0.0000        0.0000        0.0000        0.0000        0.0000        0.0000        0.0000        0.0000        0.0000        0.0000        0.0000        0.0000        0.0000        0.0000        0.0000        0.0000        0.0000        0.0000        0.0000        0.0000        0.0000        0.0000        0.0000        0.0000        0.0000        0.0000        0.0000        0.0000        0.0000        0.0000        0.0000        0.0000
[truncated: 212,709 more chars]
