# Supplementary material for: Multidimensional evaluation of the TRMM 3B43V7 satellite-based precipitation product in mainland China from 1998–2016
Source: PeerJ. 2020 Feb 20;8:e8615. doi: 10.7717/peerj.8615 (PMC7036276; doi:10.7717/peerj.8615)
Supplement: Supplemental Information 2 [file peerj-08-8615-s002.zip › TRMM_3B43 data/TRMM 3B43 data-Year-Month/1998-02.txt]

ncols         249
nrows         175
xllcorner     73.250
yllcorner     6.500
cellsize      0.25000
        0.0000        0.0000        0.0000        0.0000        0.0000        0.0000        0.0000        0.0000        0.0000        0.0000        0.0000        0.0000        0.0000        0.0000        0.0000        0.0000        0.0000        0.0000        0.0000        0.0000        0.0000        0.0000        0.0000        0.0000        0.0000        0.0000        0.0000        0.0000        0.0000        0.0000        0.0000        0.0000        0.0000        0.0000        0.0000        0.0000        0.0000        0.0000        0.0000        0.0000        0.0000        0.0000        0.0000        0.0000        0.0000        0.0000        0.0000        0.0000        0.0000        0.0000        0.0000        0.0000        0.0000        0.0000        0.0000        0.0000        0.0000        0.0000        0.0000        0.0000        0.0000        0.0000        0.0000        0.0000        0.0000        0.0000        0.0000        0.0000        0.0000        0.0000        0.0000        0.0000        0.0000        0.0000        0.0000        0.0000        0.0000        0.0000        0.0000        0.0000        0.0000        0.0000        0.0000        0.0000        0.0000        0.0000        0.0000        0.0000        0.0000        0.0000        0.0000        0.0000        0.0000        0.0000        0.0000        0.0000        0.0000        0.0000        0.0000        0.0000        0.0000        0.0000        0.0000        0.0000        0.0000        0.0000        0.0000        0.0000        0.0000        0.0000        0.0000        0.0000        0.0000        0.0000        0.0000        0.0000        0.0000        0.0000        0.0000        0.0000        0.0000        0.0000        0.0000        0.0000        0.0000        0.0000        0.0000        0.0000        0.0000        0.0000        0.0000        0.0000        0.0000        0.0000        0.0000        0.0000        0.0000        0.0000        0.0000        0.0000        0.0000        0.0000        0.0000        0.0000        0.0000        0.0000        0.0000        0.0000        0.0000        0.0000        0.0000        0.0000        0.0000        0.0000        0.0000        0.0000        0.0000        0.0000        0.0000        0.0000        0.0000        0.0000        0.0000        0.0000        0.0000        0.0000        0.0000        0.0000        0.0000        0.0000        0.0000        0.0000        0.0000        1.1690        1.5532        1.9248        0.0000        0.0000        0.0000        5.3391        6.2301        6.4852        6.2914        5.5725        5.2463        4.9519        4.6307        4.2852        3.9972        3.8431        3.6744        3.6294        3.5786        3.5244        3.7756        4.2847        4.5895        4.6273        4.6244        4.6461        5.1965        5.4146        5.3643        4.2577        4.1684        3.7335        3.5459        2.7938        3.0355        3.5731        4.4576        6.9598        8.0727        8.8999        9.1842        9.2893        9.6063        9.8188        9.8175        0.0000        0.0000        0.0000        0.0000        0.0000        0.0000        0.0000        0.0000        0.0000        0.0000        0.0000        0.0000        0.0000        0.0000        0.0000        0.0000        0.0000        0.0000        0.0000        0.0000        0.0000        0.0000        0.0000        0.0000        0.0000        0.0000        0.0000        0.0000        0.0000        0.0000
        0.0000        0.0000        0.0000        0.0000        0.0000        0.0000        0.0000        0.0000        0.0000        0.0000        0.0000        0.0000        0.0000        0.0000        0.0000        0.0000        0.0000        0.0000        0.0000        0.0000        0.0000        0.0000        0.0000        0.0000        0.0000        0.0000        0.0000        0.0000        0.0000        0.0000        0.0000        0.0000        0.0000        0.0000        0.0000        0.0000        0.0000        0.0000        0.0000        0.0000        0.0000        0.0000        0.0000        0.0000        0.0000        0.0000        0.0000        0.0000        0.0000        0.0000        0.0000        0.0000        0.0000        0.0000        0.0000        0.0000        0.0000        0.0000        0.0000        0.0000        0.0000        0.0000        0.0000        0.0000        0.0000        0.0000        0.0000        0.0000        0.0000        0.0000        0.0000        0.0000        0.0000        0.0000        0.0000        0.0000        0.0000        0.0000        0.0000        0.0000        0.0000        0.0000        0.0000        0.0000        0.0000        0.0000        0.0000        0.0000        0.0000        0.0000        0.0000        0.0000        0.0000        0.0000        0.0000        0.0000        0.0000        0.0000        0.0000        0.0000        0.0000        0.0000        0.0000        0.0000        0.0000        0.0000        0.0000        0.0000        0.0000        0.0000        0.0000        0.0000        0.0000        0.0000        0.0000        0.0000        0.0000        0.0000        0.0000        0.0000        0.0000        0.0000        0.0000        0.0000        0.0000        0.0000        0.0000        0.0000        0.0000        0.0000        0.0000        0.0000        0.0000        0.0000        0.0000        0.0000        0.0000        0.0000        0.0000        0.0000        0.0000        0.0000        0.0000        0.0000        0.0000        0.0000        0.0000        0.0000        0.0000        0.0000        0.0000        0.0000        0.0000        0.0000        0.0000        0.0000        0.0000        0.0000        0.0000        0.0000        0.0000        0.0000        0.0000        0.0000        0.0000        0.0000        0.0000        0.0000        0.0000        0.0000        0.0000        0.0000        0.7491        1.0114        1.2786        1.4919        1.7207        2.1451        2.6879        4.2031        5.0205        5.2859        5.2138        4.7221        4.5527        4.3337        4.1103        3.9770        3.8702        3.8005        3.5822        3.5463        3.5379        3.4810        3.6808        4.4076        4.9121        4.8744        4.9865        5.1380        5.3029        5.3676        5.3063        4.3206        4.1220        3.6660        3.4757        2.4872        2.5583        3.2422        4.2460        6.5496        7.8038        8.3220        8.5913        8.8567        9.2599        9.3667        9.3949        9.4671        9.5162        9.6796        9.8395       10.3370       10.3232       10.5394        0.0000        0.0000        0.0000        0.0000        0.0000        0.0000        0.0000        0.0000        0.0000        0.0000        0.0000        0.0000        0.0000        0.0000        0.0000        0.0000        0.0000        0.0000        0.0000        0.0000        0.0000        0.0000        0.0000
        0.0000        0.0000        0.0000        0.0000        0.0000        0.0000        0.0000        0.0000        0.0000        0.0000        0.0000        0.0000        0.0000        0.0000        0.0000        0.0000        0.0000        0.0000        0.0000        0.0000        0.0000        0.0000        0.0000        0.0000        0.0000        0.0000        0.0000        0.0000        0.0000        0.0000        0.0000        0.0000        0.0000        0.0000        0.0000        0.0000        0.0000        0.0000        0.0000        0.0000        0.0000        0.0000        0.0000        0.0000        0.0000        0.0000        0.0000        0.0000        0.0000        0.0000        0.0000        0.0000        0.0000        0.0000        0.0000       22.0286        0.0000       16.2999       13.2590        0.0000        0.0000        0.0000        0.0000        0.0000        0.0000        0.0000        0.0000        0.0000        0.0000        0.0000        0.0000        0.0000        0.0000        0.0000        0.0000        0.0000        0.0000        0.0000        0.0000        0.0000        0.0000        0.0000        0.0000        0.0000        0.0000        0.0000        0.0000        0.0000        0.0000        0.0000        0.0000        0.0000        0.0000        0.0000        0.0000        0.0000        0.0000        0.0000        0.0000        0.0000        0.0000        0.0000        0.0000        0.0000        0.0000        0.0000        0.0000        0.0000        0.0000        0.0000        0.0000        0.0000        0.0000        0.0000        0.0000        0.0000        0.0000        0.0000        0.0000        0.0000        0.0000        0.0000        0.0000        0.0000        0.0000        0.0000        0.0000        0.0000        0.0000        0.0000        0.0000        0.0000        0.0000        0.0000        0.0000        0.0000        0.0000        0.0000        0.0000        0.0000        0.0000        0.0000        0.0000        0.0000        0.0000        0.0000        0.0000        0.0000        0.0000        0.0000        0.0000        0.0000        0.0000        0.0000        0.0000        0.0000        0.0000        0.0000        0.0000        0.0000        0.0000        0.0000        0.0000        0.0000        0.0000        0.0000        0.0000        0.0000        0.0000        0.0000        0.0000        0.3447        0.5160        0.9172        1.1085        1.2663        1.4421        1.7686        2.3276        3.5924        4.3045        4.5570        4.5155        4.2187        3.9616        3.9234        3.8636        3.7774        3.7066        3.6691        3.5683        3.6202        3.7281        3.5818        3.7760        4.3311        4.7712        5.0776        5.0485        5.5125        5.2652        5.0463        4.7700        3.9529        4.0054        3.8230        3.8386        2.6350        2.9006        3.2799        4.3900        6.5286        7.4547        8.0255        8.1544        8.6546        9.2768        9.2718        8.9628        8.9115        8.9111        9.0090        9.4958        9.8094       10.4469       10.9651       14.3807        0.0000        0.0000        0.0000        0.0000        0.0000        0.0000        0.0000        0.0000        0.0000        0.0000        0.0000        0.0000        0.0000        0.0000        0.0000        0.0000        0.0000        0.0000        0.0000        0.0000        0.0000        0.0000
        0.0000        0.0000        0.0000        0.0000        0.0000        0.0000        0.0000        0.0000        0.0000        0.0000        0.0000        0.0000        0.0000        0.0000        0.0000        0.0000        0.0000        0.0000        0.0000        0.0000        0.0000        0.0000        0.0000        0.0000        0.0000        0.0000        0.0000        0.0000        0.0000        0.0000        0.0000        0.0000        0.0000        0.0000        0.0000        0.0000        0.0000        0.0000        0.0000        0.0000        0.0000        0.0000        0.0000        0.0000        0.0000        0.0000        0.0000        0.0000        0.0000        0.0000        0.0000        0.0000        0.0000       33.4356       29.9311       24.5753       21.0355       18.3489       14.4031        6.0674        0.0000        0.0000        0.0000        0.0000        0.0000        0.0000        0.0000        0.0000        0.0000        0.0000        0.0000        0.0000        0.0000        0.0000        0.0000        0.0000        0.0000        0.0000        0.0000        0.0000        0.0000        0.0000        0.0000        0.0000        0.0000        0.0000        0.0000        0.0000        0.0000        0.0000        0.0000        0.0000        0.0000        0.0000        0.0000        0.0000        0.0000        0.0000        0.0000        0.0000        0.0000        0.0000        0.0000        0.0000        0.0000        0.0000        0.0000        0.0000        0.0000        0.0000        0.0000        0.0000        0.0000        0.0000        0.0000        0.0000        0.0000        0.0000        0.0000        0.0000        0.0000        0.0000        0.0000        0.0000        0.0000        0.0000        0.0000        0.0000        0.0000        0.0000        0.0000        0.0000        0.0000        0.0000        0.0000        0.0000        0.0000        0.0000        0.0000        0.0000        0.0000        0.0000        0.0000        0.0000        0.0000        0.0000        0.0000        0.0000        0.0000        0.0000        0.0000        0.0000        0.0000        0.0000        0.0000        0.0000        0.0000        0.0000        0.0000        0.0000        0.0000        0.0000        0.0000        0.0000        0.0000        0.0000        0.0000        0.0000        0.0000        0.0000        0.2114        0.4116        0.4952        0.7100        0.9869        1.1140        1.4033        1.6371        2.0074        3.1662        3.8389        4.0451        4.0738        3.8473        3.8365        3.8011        3.7401        3.8520        3.9413        3.6904        3.5241        3.5515        3.4674        3.3661        3.4393        3.9297        4.1089        4.6511        4.8160        4.9492        4.5421        4.1991        3.9790        3.3112        3.3764        3.5894        3.5218        2.5951        2.6714        3.1410        4.2361        6.3436        7.1366        7.6359        7.8073        8.0282        8.6149        8.6367        8.0817        7.7027        7.4814        7.6248        8.2431        8.7538        9.0245        9.1800       12.5302       16.7202       12.1286        0.0000        0.0000        0.0000        0.0000        0.0000        0.0000        0.0000        0.0000        0.0000        0.0000        0.0000        0.0000        0.0000        0.0000        0.0000        0.0000        0.0000        0.0000        0.0000        0.0000
        0.0000        0.0000        0.0000        0.0000        0.0000        0.0000        0.0000        0.0000        0.0000        0.0000        0.0000        0.0000        0.0000        0.0000        0.0000        0.0000        0.0000        0.0000        0.0000        0.0000        0.0000        0.0000        0.0000        0.0000        0.0000        0.0000        0.0000        0.0000        0.0000        0.0000        0.0000        0.0000        0.0000        0.0000        0.0000        0.0000        0.0000        0.0000        0.0000        0.0000        0.0000        0.0000        0.0000        0.0000        0.0000        0.0000        0.0000        0.0000        0.0000        0.0000        0.0000        0.0000        0.0000       39.1394       35.2358       30.3365       26.3443       21.9819       17.8809       10.3830        0.0000        0.0000        0.0000        0.0000        0.0000        0.0000        0.0000        0.0000        0.0000        0.0000        0.0000        0.0000        0.0000        0.0000        0.0000        0.0000        0.0000        0.0000        0.0000        0.0000        0.0000        0.0000        0.0000        0.0000        0.0000        0.0000        0.0000        0.0000        0.0000        0.0000        0.0000        0.0000        0.0000        0.0000        0.0000        0.0000        0.0000        0.0000        0.0000        0.0000        0.0000        0.0000        0.0000        0.0000        0.0000        0.0000        0.0000        0.0000        0.0000        0.0000        0.0000        0.0000        0.0000        0.0000        0.0000        0.0000        0.0000        0.0000        0.0000        0.0000        0.0000        0.0000        0.0000        0.0000        0.0000        0.0000        0.0000        0.0000        0.0000        0.0000        0.0000        0.0000        0.0000        0.0000        0.0000        0.0000        0.0000        0.0000        0.0000        0.0000        0.0000        0.0000        0.0000        0.0000        0.0000        0.0000        0.0000        0.0000        0.0000        0.0000        0.0000        0.0000        0.0000        0.0000        0.0000        0.0000        0.0000        0.0000        0.0000        0.0000        0.0000        0.0000        0.0000        0.0000        0.0000        0.0000        0.0000        0.0000        0.0000        0.0000        0.4286        0.3076        0.4435        0.5586        0.5153        1.1854        1.5072        1.9308        2.3053        2.9855        3.5268        3.7537        3.8624        3.6872        3.6924        3.8669        3.9836        4.3163        4.2839        3.9443        3.9198        3.8621        3.7808        3.7289        3.5522        3.4632        3.4390        3.5503        3.5828        3.5009        3.4921        3.3843        3.2865        3.1154        3.1464        3.1463        3.2867        3.1417        3.3011        3.8885        4.8803        5.8106        6.5828        7.2984        7.3623        7.3567        7.7717        7.5729        7.1205        5.5688        5.3503        5.2452        5.6491        6.7475        7.1200        7.2941        7.6310       10.8864       12.0729       10.5525        9.8272        0.0000        0.0000        0.0000        0.0000        0.0000        0.0000        0.0000        0.0000        0.0000        0.0000        0.0000        0.0000        0.0000        0.0000        0.0000        0.0000        0.0000        0.0000
        0.0000        0.0000        0.0000        0.0000        0.0000        0.0000        0.0000        0.0000        0.0000        0.0000        0.0000        0.0000        0.0000        0.0000        0.0000        0.0000        0.0000        0.0000        0.0000        0.0000        0.0000        0.0000        0.0000        0.0000        0.0000        0.0000        0.0000        0.0000        0.0000        0.0000        0.0000        0.0000        0.0000        0.0000        0.0000        0.0000        0.0000        0.0000        0.0000        0.0000        0.0000        0.0000        0.0000        0.0000        0.0000        0.0000        0.0000        0.0000        0.0000        0.0000       43.3205       44.7633       44.4788       42.3032       38.4628       32.7149       28.2201       24.1934       19.3816       10.5129        7.0673        5.7568        0.0000        0.0000        0.0000        0.0000        0.0000        0.0000        0.0000        0.0000        0.0000        0.0000        0.0000        0.0000        0.0000        0.0000        0.0000        0.0000        0.0000        0.0000        0.0000        0.0000        0.0000        0.0000        0.0000        0.0000        0.0000        0.0000        0.0000        0.0000        0.0000        0.0000        0.0000        0.0000        0.0000        0.0000        0.0000        0.0000        0.0000        0.0000        0.0000        0.0000        0.0000        0.0000        0.0000        0.0000        0.0000        0.0000        0.0000        0.0000        0.0000        0.0000        0.0000        0.0000        0.0000        0.0000        0.0000        0.0000        0.0000        0.0000        0.0000        0.0000        0.0000        0.0000        0.0000        0.0000        0.0000        0.0000        0.0000        0.0000        0.0000        0.0000        0.0000        0.0000        0.0000        0.0000        0.0000        0.0000        0.0000        0.0000        0.0000        0.0000        0.0000        0.0000        0.0000        0.0000        0.0000        0.0000        0.0000        0.0000        0.0000        0.0000        0.0000        0.0000        0.0000        0.0000        0.0000        0.0000        0.0000        0.0000        0.0000        0.0000        0.0000        0.0000        0.0000        0.0000        0.0000        0.0000        0.0000        0.6746        0.7777        0.8095        0.5859        0.5893        0.4813        1.1624        1.6291        1.8932        2.2356        2.8145        3.2487        3.6748        3.8202        3.8591        3.7266        3.8720        4.0482        4.9339        4.8414        4.0830        3.7764        3.7064        3.7603        3.6930        3.4492        3.3254        3.2011        2.9978        2.9554        3.0172        2.9308        2.9490        2.9675        2.9928        3.0129        3.0288        3.2462        3.1540        3.3428        3.9432        4.7642        6.0105        6.8982        7.2862        6.9550        7.0498        7.2262        7.1512        6.6605        5.3120        4.7951        4.5528        4.9648        5.7280        6.1450        6.9067        7.0639        8.2760        9.3947        9.9109        9.8354        0.0000        0.0000        0.0000        0.0000        0.0000        0.0000        0.0000        0.0000        0.0000        0.0000        0.0000        0.0000        0.0000        0.0000       16.9378       16.6192       16.3144        0.0000
        0.0000        0.0000        0.0000        0.0000        0.0000        0.0000        0.0000        0.0000        0.0000        0.0000        0.0000        0.0000        0.0000        0.0000        0.0000        0.0000        0.0000        0.0000        0.0000        0.0000        0.0000        0.0000        0.0000        0.0000        0.0000        0.0000        0.0000        0.0000        0.0000        0.0000        0.0000        0.0000        0.0000        0.0000        0.0000        0.0000        0.0000        0.0000        0.0000        0.0000        0.0000        0.0000        0.0000        0.0000        0.0000        0.0000        0.0000        0.0000       42.7660       42.6275       41.7955       43.7937       43.3838       40.8604       36.4403       31.5896       27.4394       22.9000       18.6195        9.8067        7.0221        5.2893        4.9350        0.0000        0.0000        0.0000        0.0000        0.0000        0.0000        0.0000        0.0000        0.0000        0.0000        0.0000        0.0000        0.0000        0.0000        0.0000        0.0000        0.0000        0.0000        0.0000        0.0000        0.0000        0.0000        0.0000        0.0000        0.0000        0.0000        0.0000        0.0000        0.0000        0.0000        0.0000        0.0000        0.0000        0.0000        0.0000        0.0000        0.0000        0.0000        0.0000        0.0000        0.0000        0.0000        0.0000        0.0000        0.0000        0.0000        0.0000        0.0000        0.0000        0.0000        0.0000        0.0000        0.0000        0.0000        0.0000        0.0000        0.0000        0.0000        0.0000        0.0000        0.0000        0.0000        0.0000        0.0000        0.0000        0.0000        0.0000        0.0000        0.0000        0.0000        0.0000        0.0000        0.0000        0.0000        0.0000        0.0000        0.0000        0.0000        0.0000        0.0000        0.0000        0.0000        0.0000        0.0000        0.0000        0.0000        0.0000        0.0000        0.0000        0.0000        0.0000        0.0000        0.0000        0.0000        0.0000        0.0000        0.0000        0.0000        0.0000        0.0000        0.0000        0.0000        0.0000        0.0000        0.0000        1.1139        0.9549        0.8655        0.9050        0.7323        0.5326        0.5404        1.1386        1.5143        1.9134        2.3338        2.8193        3.1699        3.5199        3.6484        3.7116        3.7639        3.7769        4.0173        4.8694        4.4791        3.6530        3.5505        3.6505        3.7414        3.8115        3.4631        3.0341        2.8942        2.6931        2.5613        2.6844        2.4542        2.3735        2.4328        2.3674        2.3562        2.5298        2.7454        2.8372        3.1143        3.7985        4.8084        6.1655        6.9068        6.9392        6.7609        6.6951        6.6280        6.5131        6.2606        4.9642        4.5428        4.4261        4.9647        5.6579        5.5958        6.4013        7.2313        8.6565        9.5608       10.1264       10.3491        9.7721        0.0000        0.0000        0.0000        0.0000        0.0000        0.0000        0.0000        0.0000        0.0000       19.2274       18.8020       17.3231       15.6512       16.2199       16.1168       17.0049       19.0683
        0.0000        0.0000        0.0000        0.0000        0.0000        0.0000        0.0000        0.0000        0.0000        0.0000        0.0000        0.0000        0.0000        0.0000        0.0000        0.0000        0.0000        0.0000        0.0000        0.0000        0.0000        0.0000        0.0000        0.0000        0.0000        0.0000        0.0000        0.0000        0.0000        0.0000        0.0000        0.0000        0.0000        0.0000        0.0000        0.0000        0.0000        0.0000        0.0000        0.0000        0.0000        0.0000        0.0000        0.0000        0.0000        0.0000        0.0000        0.0000       37.4630       36.7474       35.8562       36.8890       36.3436       33.7877       30.3298       26.2797       23.8464       20.7627       16.9528        9.8664        8.0927        6.7749        5.8375        5.0093        4.4359        3.4244        2.9480        0.0000        0.0000        0.0000        0.0000        0.0000        0.0000        0.0000        0.0000        0.0000        0.0000        0.0000        0.0000        0.0000        0.0000        0.0000        0.0000        0.0000        0.0000        0.0000        0.0000        0.0000        0.0000        0.0000        0.0000        0.0000        0.0000        0.0000        0.0000        0.0000        0.0000        0.0000        0.0000        0.0000        0.0000        0.0000        0.0000        0.0000        0.0000        0.0000        0.0000        0.0000        0.0000        0.0000        0.0000        0.0000        0.0000        0.0000        0.0000        0.0000        0.0000        0.0000        0.0000        0.0000        0.0000        0.0000        0.0000        0.0000        0.0000        0.0000        0.0000        0.0000        0.0000        0.0000        0.0000        0.0000        0.0000        0.0000        0.0000        0.0000        0.0000        0.0000        0.0000        0.0000        0.0000        0.0000        0.0000        0.0000        0.0000        0.0000        0.0000        0.0000        0.0000        0.0000        0.0000        0.0000        0.0000        0.0000        0.0000        0.0000        0.0000        0.0000        0.0000        0.0000        0.0000        0.0000        0.0000        0.0000        0.0000        0.0000        0.0000        0.0000        1.4672        1.1514        1.1872        0.9616        0.8649        0.7660        0.5182        1.3306        1.7024        2.0885        2.6236        3.1792        3.3304        3.2952        3.2925        3.2053        3.4548        3.6590        3.6379        3.7215        4.0114        3.7312        3.3055        3.2940        3.2239        3.3434        2.9355        2.7633        2.4346        2.1508        2.0565        1.9784        1.9620        1.8948        1.8547        1.8817        2.0358        2.2212        2.6083        2.6463        2.9045        3.4599        4.4810        5.7995        6.3925        6.2934        6.5676        6.7598        6.4028        6.3016        6.3433        5.3753        4.5847        4.4664        5.4337        5.8288        5.7218        6.2048        7.1332        8.3438       10.0429       10.2762       11.0215        0.0000        0.0000        0.0000        0.0000        0.0000        0.0000       12.8859       14.2412       15.9546       18.6074       18.7235       18.0708       16.1572       15.6623       16.2996       17.4830        0.0000        0.0000
        0.0000        0.0000        0.0000        0.0000        0.0000        0.0000        0.0000        0.0000        0.0000        0.0000        0.0000        0.0000        0.0000        0.0000        0.0000        0.0000        0.0000        0.0000        0.0000        0.0000        0.0000        0.0000        0.0000        0.0000        0.0000        0.0000        0.0000        0.0000        0.0000        0.0000        0.0000        0.0000        0.0000        0.0000        0.0000        0.0000        0.0000        0.0000        0.0000        0.0000        0.0000        0.0000        0.0000        0.0000        0.0000        0.0000        0.0000        0.0000       25.1261       23.9214       22.8915       23.0515       22.2544       20.8539       18.8773       15.1084       14.1239       13.4186       11.6895       12.3838        9.9593        8.7855        8.2646        8.8529        7.7332        7.0096        6.0068        4.7043        3.8801        0.0000        0.0000        0.0000        0.0000        0.0000        0.0000        0.0000        0.0000        0.0000        0.0000        0.0000        0.0000        0.0000        0.0000        0.0000        0.0000        0.0000        0.0000        0.0000        0.0000        0.0000        0.0000        0.0000        0.0000        0.0000        0.0000        0.0000        0.0000        0.0000        0.0000        0.0000        0.0000        0.0000        0.0000        0.0000        0.0000        0.0000        0.0000        0.0000        0.0000        0.0000        0.0000        0.0000        0.0000        0.0000        0.0000        0.0000        0.0000        0.0000        0.0000        0.0000        0.0000        0.0000        0.0000        0.0000        0.0000        0.0000        0.0000        0.0000        0.0000        0.0000        0.0000        0.0000        0.0000        0.0000        0.0000        0.0000        0.0000        0.0000        0.0000        0.0000        0.0000        0.0000        0.0000        0.0000        0.0000        0.0000        0.0000        0.0000        0.0000        0.0000        0.0000        0.0000        0.0000        0.0000        0.0000        0.0000        0.0000        0.0000        0.0000        0.0000        0.0000        0.0000        0.0000        0.0000        0.0000        0.0000        0.0000        0.0000        2.2363        1.6167        1.7604        2.2091        2.0804        2.3048        2.1821        2.2053        2.2161        2.5746        2.7586        2.6946        2.7362        2.5798        2.5836        2.6397        2.8123        3.0814        3.2399        3.4120        3.3979        3.2816        2.9158        2.3100        2.2912        2.1789        2.1570        1.9040        1.6295        1.5110        1.4026        1.0397        0.8868        0.7495        0.8471        1.4095        1.4089        1.4859        2.0009        2.7144        3.1127        3.7531        4.4918        5.4249        5.8617        6.2876        6.3588        6.9418        6.8744        6.5477        5.7849        4.7667        4.4801        4.3048        5.4370        5.8673        6.1402        6.1496        7.1171       11.1135       11.9759       12.3676       12.3008       11.7754       12.2381       12.7685       12.5062       11.3708       13.0615       13.2206       13.8192       14.2286       16.7033       17.9039       18.3277       17.2655       16.8558       17.0865       18.5081        0.0000        0.0000
        0.0000        0.0000        0.0000        0.0000        0.0000        0.0000        0.0000        0.0000        0.0000        0.0000        0.0000        0.0000        0.0000        0.0000        0.0000        0.0000        0.0000        0.0000        0.0000        0.0000        0.0000        0.0000        0.0000        0.0000        0.0000        0.0000        0.0000        0.0000        0.0000        0.0000        0.0000        0.0000        0.0000        0.0000        0.0000        0.0000        0.0000        0.0000        0.0000        0.0000        0.0000        0.0000        0.0000        0.0000        0.0000        0.0000        0.0000        0.0000       20.5612       19.2702       18.7731       18.4409       17.3374       16.6122       15.0067       12.1745       10.3794        9.6141        8.9602       10.6310       10.3775        9.5257        9.3938       10.5453       10.0621        8.8361        7.6139        6.0007        4.9421        4.0442        0.0000        0.0000        0.0000        0.0000        0.0000        0.0000        0.0000        0.0000        0.0000        0.0000        0.0000        0.0000        0.0000        0.0000        0.0000        0.0000        0.0000        0.0000        0.0000        0.0000        0.0000        0.0000        0.0000        0.0000        0.0000        0.0000        0.0000        0.0000        0.0000        0.0000        0.0000        0.0000        0.0000        0.0000        0.0000        0.0000        0.0000        0.0000        0.0000        0.0000        0.0000        0.0000        0.0000        0.0000        0.0000        0.0000        0.0000        0.0000        0.0000        0.0000        0.0000        0.0000        0.0000        0.0000        0.0000        0.0000        0.0000        0.0000        0.0000        0.0000        0.0000        0.0000        0.0000        0.0000        0.0000        0.0000        0.0000        0.0000        0.0000        0.0000        0.0000        0.0000        0.0000        0.0000        0.0000        0.0000        0.0000        0.0000        0.0000        0.0000        0.0000        0.0000        0.0000        0.0000        0.0000        0.0000        0.0000        0.0000        0.0000        0.0000        0.0000        0.0000        0.0000        0.0000        0.0000        0.0000        0.0000        0.0000        0.0000        2.0776        2.0394        2.6920        2.4936        2.1147        0.0000        2.4406        2.6322        2.5411        0.0000        0.0000        0.0000        2.2676        2.6363        2.7111        2.7935        3.0021        2.9349        3.1095        3.1562        3.0685        2.6958        2.1301        2.1063        2.0085        2.0618        1.9493        1.7438        1.6153        1.4652        1.3413        1.0542        0.7625        0.6806        0.9598        1.0765        1.2716        1.7376        2.5922        3.2683        3.9008        4.6009        5.2013        5.6988        6.2233        6.3618        6.8963        6.4064        5.8861        5.5061        4.2978        3.5567        3.7263        4.6254        5.0974        5.5203        6.0603        8.2380       12.9527       13.4483       14.4141       12.9844       12.0426       12.0527       12.5316       12.2302       11.3421       12.0559       13.3312       14.4950       13.9259       15.0536       17.0948       18.6490       16.8559       16.9294       18.3188       19.8866        0.0000        0.0000
        0.0000        0.0000        0.0000        0.0000        0.0000        0.0000        0.0000        0.0000        0.0000        0.0000        0.0000        0.0000        0.0000        0.0000        0.0000        0.0000        0.0000        0.0000        0.0000        0.0000        0.0000        0.0000        0.0000        0.0000        0.0000        0.0000        0.0000        0.0000        0.0000        0.0000        0.0000        0.0000        0.0000        0.0000        0.0000        0.0000        0.0000        0.0000       40.6192       35.5451       32.8954        0.0000        0.0000        0.0000        0.0000        0.0000        0.0000        0.0000       17.1022       15.7735       14.7575       15.0761       13.1421       12.5425       11.5949        9.5182        8.3526        7.6480        8.4107       11.1612       10.1720        9.9104        9.1315       10.7479       10.6149        9.7062        8.3795        6.7313        5.5897        4.6307        0.0000        0.0000        0.0000        0.0000        0.0000        0.0000        0.0000        0.0000        0.0000        0.0000        0.0000        0.0000        0.0000        0.0000        0.0000        0.0000        0.0000        0.0000        0.0000        0.0000        0.0000        0.0000        0.0000        0.0000        0.0000        0.0000        0.0000        0.0000        0.0000        0.0000        0.0000        0.0000        0.0000        0.0000        0.0000        0.0000        0.0000        0.0000        0.0000        0.0000        0.0000        0.0000        0.0000        0.0000        0.0000        0.0000        0.0000        0.0000        0.0000        0.0000        0.0000        0.0000        0.0000        0.0000        0.0000        0.0000        0.0000        0.0000        0.0000        0.0000        0.0000        0.0000        0.0000        0.0000        0.0000        0.0000        0.0000        0.0000        0.0000        0.0000        0.0000        0.0000        0.0000        0.0000        0.0000        0.0000        0.0000        0.0000        0.0000        0.0000        0.0000        0.0000        0.0000        0.0000        0.0000        0.0000        0.0000        0.0000        0.0000        0.0000        0.0000        0.0000        0.0000        0.0000        0.0000        0.0000        0.0000        0.0000        0.0000        0.0000        0.0000        0.0000        0.0000        0.0000        0.0000        0.0000        0.0000        0.0000        0.0000        0.0000        0.0000        0.0000        0.0000        3.0862        3.0571        3.0566        2.8083        2.7605        2.7564        2.9872        3.0646        2.3043        2.0109        1.8130        1.8147        1.8535        1.7057        1.4808        1.2050        1.0813        1.0330        0.7027        0.5997        0.8327        0.9664        1.4329        1.9368        2.5357        3.1290        3.6400        4.2303        5.0139        5.6258        6.0945        6.4391        6.6050        6.3193        5.7485        5.0739        4.0488        3.7918        3.9838        4.6360        4.8635        5.0133        5.2017        6.4011       10.9354       12.2462       13.2263       12.8993       11.1729       11.9135       12.2769       12.2244       11.2155       11.5904       13.6782       14.5238       14.5267       15.5163       14.8616       15.4202       16.3211       16.9211       19.6001        0.0000        0.0000        0.0000
        0.0000        0.0000        0.0000        0.0000        0.0000        0.0000        0.0000        0.0000        0.0000        0.0000        0.0000        0.0000        0.0000        0.0000        0.0000        0.0000        0.0000        0.0000        0.0000        0.0000        0.0000        0.0000        0.0000        0.0000        0.0000        0.0000        0.0000        0.0000        0.0000        0.0000        0.0000        0.0000        0.0000        0.0000        0.0000        0.0000        0.0000        0.0000       40.7243       35.4693       32.0001       29.5878       27.3565       25.9184       23.4650       21.7870       20.8480       18.4071       16.6614       13.3433       12.4221       12.2463       11.5267       11.2916       10.2782        8.9808        7.7262        7.1165        6.9957        9.8611       10.1122        9.3812        9.0456       10.4162       10.6623       10.2229        8.7909        7.0179        6.0608        5.1124        4.2116        3.0840        0.0000        0.0000        0.0000        0.0000        0.0000        0.0000        0.0000        0.0000        0.0000        0.0000        0.0000        0.0000        0.0000        0.0000        0.0000        0.0000        0.0000        0.0000        0.0000        0.0000        0.0000        0.0000        0.0000        0.0000        0.0000        0.0000        0.0000        0.0000        0.0000        0.0000        0.0000        0.0000        0.0000        0.0000        0.0000        0.0000        0.0000        0.0000        0.0000        0.0000        0.0000        0.0000        0.0000        0.0000        0.0000        0.0000        0.0000        0.0000        0.0000        0.0000        0.0000        0.0000        0.0000        0.0000        0.0000        0.0000        0.0000        0.0000        0.0000        0.0000        0.0000        0.0000        0.0000        0.0000        0.0000        0.0000        0.0000        0.0000        0.0000        0.0000        0.0000        0.0000        0.0000        0.0000        0.0000        0.0000        0.0000        0.0000        0.0000        0.0000        0.0000        0.0000        0.0000        0.0000        0.0000        0.0000        0.0000        0.0000        0.0000        0.0000        0.0000        0.0000        0.0000        0.0000        0.0000        0.0000        0.0000        0.0000        0.0000        0.0000        0.0000        0.0000        0.0000        0.0000        0.0000        0.0000        0.0000        0.0000        0.0000        0.0000        0.0000        0.0000        3.0273        2.9319        2.5900        2.5293        2.6715        3.1148        3.2411        2.4975        2.3398        2.1901        2.1503        2.1793        2.0812        1.8280        1.2608        0.8118        0.6733        0.6842        0.8014        0.9259        1.3126        1.8767        2.3518        2.6672        3.0940        3.3358        4.0182        4.7861        5.2716        5.7678        5.7399        6.0662        6.5138        5.9711        5.5242        4.4970        3.9648        3.7486        4.2935        3.7190        4.0680        4.4517        4.7348        7.6885        8.5792        9.7423       10.7902       10.0157       10.4567       11.5588       11.7170        9.7626       10.4808       11.7072       13.0623       13.9117       14.9210       15.4098       15.5403       16.2096       16.5394        0.0000        0.0000        0.0000        0.0000
        0.0000        0.0000        0.0000        0.0000        0.0000        0.0000        0.0000        0.0000        0.0000        0.0000        0.0000        0.0000        0.0000        0.0000        0.0000        0.0000        0.0000        0.0000        0.0000        0.0000        0.0000        0.0000        0.0000        0.0000        0.0000        0.0000        0.0000        0.0000        0.0000        0.0000        0.0000        0.0000        0.0000        0.0000        0.0000        0.0000        0.0000       56.5801       50.4740       41.7672       36.6621       32.2006       29.5254       22.8834       19.4487       16.9818       14.8165       11.9794       10.3089        8.2972        7.4256       10.3883        9.4053        9.9655        9.5644       10.7474        8.4186        6.9794        5.7019        8.2988        9.8440       10.9604       10.8526       11.7171       11.0956       10.2620        9.0060        7.4554        6.5250        5.6143        4.6222        2.7891        0.0000        0.0000        0.0000        0.0000        0.0000        0.0000        0.0000        0.0000        0.0000        0.0000        0.0000        0.0000        0.0000        0.0000        0.0000        0.0000        0.0000        0.0000        0.0000        0.0000        0.0000        0.0000        0.0000        0.0000        0.0000        0.0000        0.0000        0.0000        0.0000        0.0000        0.0000        0.0000        0.0000        0.0000        0.0000        0.0000        0.0000        0.0000        0.0000        0.0000        0.0000        0.0000        0.0000        0.0000        0.0000        0.0000        0.0000        0.0000        0.0000        0.0000        0.0000        0.0000        0.0000        0.0000        0.0000        0.0000        0.0000        0.0000        0.0000        0.0000        0.0000        0.0000        0.0000        0.0000        0.0000        0.0000        0.0000        0.0000        0.0000        0.0000        0.0000        0.0000        0.0000        0.0000        0.0000        0.0000        0.0000        0.0000        0.0000        0.0000        0.0000        0.0000        0.0000        0.0000        0.0000        0.0000        0.0000        0.0000        0.0000        0.0000        0.0000        0.0000        0.0000        0.0000        0.0000        0.0000        0.0000        0.0000        0.0000        0.0000        0.0000        0.0000        0.0000        0.0000        0.0000        0.0000        0.0000        3.0118        2.4274        2.4678        2.8814        3.7517        0.0000        3.8905        3.2035        2.2769        2.5981        2.9628        2.9971        2.6368        2.5039        2.4609        2.5686        2.8912        2.8466        2.4763        1.9688        1.0766        0.6963        0.6791        0.8206        1.1892        1.3124        1.8848        2.2454        2.2803        2.8511        3.0141        3.8520        5.1025        5.5661        5.9320        6.0464        6.3814        6.9310        6.7462        6.1208        5.0286        4.0765        4.1085        4.2405        2.9078        2.8393        3.1417        3.3331        4.6385        5.4878        6.1015        7.1708        8.1243        8.4411        9.0667       10.1105        9.3866        9.2514       10.2943       11.6356       14.5299       16.2614       17.1680       17.5879       17.9633       18.5481        0.0000        0.0000        0.0000        0.0000
        0.0000        0.0000        0.0000        0.0000        0.0000        0.0000        0.0000        0.0000        0.0000        0.0000        0.0000        0.0000        0.0000        0.0000        0.0000        0.0000        0.0000        0.0000        0.0000        0.0000        0.0000        0.0000        0.0000        0.0000        0.0000        0.0000        0.0000        0.0000        0.0000        0.0000        0.0000        0.0000        0.0000        0.0000        0.0000        0.0000        0.0000       60.6214       53.3520       43.8386       38.1768       32.7009       29.3480       22.0488       18.2001       14.5944       12.4613        9.5486        8.1260        6.8715        6.3735        8.1928        7.1927        6.4028        6.5446        9.5161        7.5786        4.8755        4.3292        7.4858        9.2202       11.8696       11.6967       12.3911       12.0347       11.0663        9.7513        8.1334        7.0382        5.9159        4.7214        2.8955        2.0389        0.0000        0.0000        0.0000        0.0000        0.0000        0.0000        0.0000        0.0000        0.0000        0.0000        0.0000        0.0000        0.0000        0.0000        0.0000        0.0000        0.0000        0.0000        0.0000        0.0000        0.0000        0.0000        0.0000        0.0000        0.0000        0.0000        0.0000        0.0000        0.0000        0.0000        0.0000        0.0000        0.0000        0.0000        0.0000        0.0000        0.0000        0.0000        0.0000        0.0000        0.0000        0.0000        0.0000        0.0000        0.0000        0.0000        0.0000        0.0000        0.0000        0.0000        0.0000        0.0000        0.0000        0.0000        0.0000        0.0000        0.0000        0.0000        0.0000        0.0000        0.0000        0.0000        0.0000        0.0000        0.0000        0.0000        0.0000        0.0000        0.0000        0.0000        0.0000        0.0000        0.0000        0.0000        0.0000        0.0000        0.0000        0.0000        0.0000        0.0000        0.0000        0.0000        0.0000        0.0000        0.0000        0.0000        0.0000        0.0000        0.0000        0.0000        0.0000        0.0000        0.0000        0.0000        0.0000        0.0000        0.0000        0.0000        0.0000        0.0000        0.0000        0.0000        2.2056        2.0598        2.1360        2.3730        2.5049        2.2657        2.4748        3.0635        3.6714        3.9752        3.8981        2.9067        2.2379        2.1819        2.2554        2.4074        2.4042        2.3999        2.4202        2.5770        3.0328        2.9461        2.6154        2.1657        1.0438        0.7606        0.7812        0.9657        1.3079        1.4682        1.5633        1.7703        1.8312        2.1805        2.8472        3.4429        4.8146        5.5141        5.9536        6.2944        6.2628        6.6140        6.7825        6.0924        4.5644        4.0651        4.2792        4.1277        2.9169        2.4569        2.4803        2.8521        3.7930        4.7358        5.4164        5.9208        7.6396        7.8880        8.5401        9.3224        9.2372        9.1812       10.1436       11.6975       14.1600       15.4550       17.4220       17.7076       17.8441        0.0000        0.0000        0.0000        0.0000        0.0000
        0.0000        0.0000        0.0000        0.0000        0.0000        0.0000        0.0000        0.0000        0.0000        0.0000        0.0000        0.0000        0.0000        0.0000        0.0000        0.0000        0.0000        0.0000        0.0000        0.0000        0.0000        0.0000        0.0000        0.0000        0.0000        0.0000        0.0000        0.0000        0.0000        0.0000        0.0000        0.0000        0.0000        0.0000        0.0000        0.0000       61.8341       56.2679       50.2672       40.8073       35.3964       30.4771       26.8365       19.1496       16.3903       12.9137       10.6058        9.2050        6.5033        5.9186        5.8469        7.4030        6.2455        5.1985        5.5486        7.0900        6.3357        5.4275        5.2052        7.7885        8.5205        9.3326       10.6176       12.1189       11.5806       11.2652       10.1919        8.6778        7.5170        6.2748        5.1478        3.2859        0.0000        0.0000        0.0000        0.0000        0.0000        0.0000        0.0000        0.0000        0.0000        0.0000        0.0000        0.0000        0.0000        0.0000        0.0000        0.0000        0.0000        0.0000        0.0000        0.0000        0.0000        0.0000        0.0000        0.0000        0.0000        0.0000        0.0000        0.0000        0.0000        0.0000        0.0000        0.0000        0.0000        0.0000        0.0000        0.0000        0.0000        0.0000        0.0000        0.0000        0.0000        0.0000        0.0000        0.0000        0.0000        0.0000        0.0000        0.0000        0.0000        0.0000        0.0000        0.0000        0.0000        0.0000        0.0000        0.0000        0.0000        0.0000        0.0000        0.0000        0.0000        0.0000        0.0000        0.0000        0.0000        0.0000        0.0000        0.0000        0.0000        0.0000        0.0000        0.0000        0.0000        0.0000        0.0000        0.0000        0.0000        0.0000        0.0000        0.0000        0.0000        0.0000        0.0000        0.0000        0.0000        0.0000        0.0000        0.0000        0.0000        0.0000        0.0000        0.0000        0.0000        0.0000        0.0000        0.0000        0.0000        0.0000        0.0000        0.0000        2.4031        2.2830        2.1670        2.2007        2.1304        1.8546        1.6277        1.7118        1.9370        2.2360        2.8024        3.5954        3.7128        3.3056        2.5682        1.9445        1.6816        1.8517        2.2530        2.4830        2.5628        2.6121        2.6334        3.0994        3.0648        2.7861        2.3201        1.2571        0.8439        0.8378        1.0784        1.4755        1.6569        1.8568        1.7530        1.8507        1.9448        2.3702        3.1068        4.5331        5.3507        6.0060        6.3796        6.5648        6.8344        7.0103        6.4246        4.4680        4.1544        3.8608        4.4606        3.1503        2.7581        2.6315        3.3372        3.9655        4.2878        5.2278        5.9192        6.8499        7.9001        8.7542       10.5135        9.2995        9.3767       10.6718       12.0429       13.4888       14.5500       16.4930       17.9797       18.5167        0.0000        0.0000        0.0000        0.0000        0.0000
        0.0000        0.0000        0.0000        0.0000        0.0000        0.0000        0.0000        0.0000        0.0000        0.0000        0.0000        0.0000        0.0000        0.0000        0.0000        0.0000        0.0000        0.0000        0.0000        0.0000        0.0000        0.0000        0.0000        0.0000        0.0000        0.0000        0.0000        0.0000        0.0000        0.0000        0.0000        0.0000        0.0000        0.0000        0.0000       53.7490       47.9611       43.3356       38.7507       31.4144       27.5976       24.2779       21.7313       16.7110       14.6182       11.6758       10.0931        8.2703        6.9049        5.5922        5.6210        7.0035        5.4862        5.2131        5.0054        5.5936        5.4683        5.2273        5.1162        8.1410        8.7340        8.8416        9.0112       11.1338       11.1915       11.3004       10.6464        9.1565        8.0378        6.9281        5.6896        3.6095        0.0000        0.0000        0.0000        0.0000        0.0000        0.0000        0.0000        0.0000        0.0000        0.0000        0.0000        0.0000        0.0000        0.0000        0.0000        0.0000        0.0000        0.0000        0.0000        0.0000        0.0000        0.0000        0.0000        0.0000        0.0000        0.0000        0.0000        0.0000        0.0000        0.0000        0.0000        0.0000        0.0000        0.0000        0.0000        0.0000        0.0000        0.0000        0.0000        0.0000        0.0000        0.0000        0.0000        0.0000        0.0000        0.0000        0.0000        0.0000        0.0000        0.0000        0.0000        0.0000        0.0000        0.0000        0.0000        0.0000        0.0000        0.0000        0.0000        0.0000        0.0000        0.0000        0.0000        0.0000        0.0000        0.0000        0.0000        0.0000        0.0000        0.0000        0.0000        0.0000        0.0000        0.0000        0.0000        0.0000        0.0000        0.0000        0.0000        0.0000        0.0000        0.0000        0.0000        0.0000        0.0000        0.0000        0.0000        0.0000        0.0000        0.0000        0.0000        0.0000        0.0000        0.0000        0.0000        0.0000        0.0000        0.0000        0.0000        2.5887        2.2031        2.1126        2.0946        2.0442        2.1269        1.7606        1.5556        1.5664        1.8087        2.0367        2.1089        2.6099        2.8192        2.8360        2.4000        1.8922        1.6981        1.6795        1.9850        2.4676        2.9875        2.9534        2.5664        2.9403        3.0086        2.7801        2.3852        1.1931        0.9104        0.9400        1.2124        1.7660        2.1253        2.2482        2.3195        2.1798        2.1209        2.4813        3.0905        4.3231        5.0614        5.9363        6.4094        6.9283        7.0248        7.2006        6.7142        5.4761        4.2484        3.9439        3.8761        3.3905        3.9189        4.9461        5.1322        5.6051        5.0963        4.7548        5.5845        7.1414        7.7713        8.5255       10.1846       11.6014       10.7309       11.2276       12.9977       15.1332       15.1943       16.2996       16.9514       17.6533        0.0000        0.0000        0.0000        0.0000        0.0000
        0.0000        0.0000        0.0000        0.0000        0.0000        0.0000        0.0000        0.0000        0.0000        0.0000        0.0000        0.0000        0.0000        0.0000        0.0000        0.0000        0.0000        0.0000        0.0000        0.0000        0.0000        0.0000        0.0000        0.0000        0.0000        0.0000        0.0000        0.0000        0.0000        0.0000        0.0000        0.0000        0.0000        0.0000        0.0000       16.7601       13.5548       11.9554       10.4776       15.1042       14.3046       13.5164       13.3075       17.4771       15.0585       11.4096        9.7372       10.8274        8.6007        7.4742        7.9096        9.9161        9.3336        8.0878        7.3191        7.1909        6.9070        7.5341        7.3695        8.9058        9.3452        9.2279        9.3575        9.6312        9.7243        9.5793        9.2299        9.6098        8.9613        7.9731        6.8912        5.4466        0.0000        0.0000        0.0000        0.0000        0.0000        0.0000        0.0000        0.0000        0.0000        0.0000        0.0000        0.0000        0.0000        0.0000        0.0000        0.0000        0.0000        0.0000        0.0000        0.0000        0.0000        0.0000        0.0000        0.0000        0.0000        0.0000        0.0000        0.0000        0.0000        0.0000        0.0000        0.0000        0.0000        0.0000        0.0000        0.0000        0.0000        0.0000        0.0000        0.0000        0.0000        0.0000        0.0000        0.0000        0.0000        0.0000        0.0000        0.0000        0.0000        0.0000        0.0000        0.0000        0.0000        0.0000        0.0000        0.0000        0.0000        0.0000        0.0000        0.0000        0.0000        0.0000        0.0000        0.0000        0.0000        0.0000        0.0000        0.0000        0.0000        0.0000        0.0000        0.0000        0.0000        0.0000        0.0000        0.0000        0.0000        0.0000        0.0000        0.0000        0.0000        0.0000        0.0000        0.0000        0.0000        0.0000        0.0000        0.0000        0.0000        0.0000        0.0000        0.0000        0.0000        0.0000        0.0000        0.0000        0.0000        0.0000        2.6016        2.1282        1.6604        1.5298        1.6296        1.7794        1.6768        1.6358        1.7621        2.0613        1.9824        1.9336        2.1074        1.6362        1.5738        1.6527        2.0829        1.6975        1.5500        1.6154        1.5862        2.6781        3.1871        3.5444        3.2109        2.7652        2.7014        2.6341        2.3533        1.7577        1.4765        1.5690        1.8584        1.9704        2.2155        2.5808        2.8943        2.8162        3.0671        3.2300        3.4944        3.7623        4.2718        4.8866        5.3727        6.7624        7.0822        6.6591        6.1278        5.3574        4.9865        4.4648        4.3880        4.3034        4.7970        5.6164        6.9890        6.9691        5.9813        6.4652        6.3614        7.0072        7.9857        9.2292       11.0137       12.2394       12.6211       12.6461       13.9894       14.6716       15.1298       14.9262       15.7205        0.0000        0.0000        0.0000        0.0000        0.0000        0.0000
        0.0000        0.0000        0.0000        0.0000        0.0000        0.0000        0.0000        0.0000        0.0000        0.0000        0.0000        0.0000        0.0000        0.0000        0.0000        0.0000        0.0000        0.0000        0.0000        0.0000        0.0000        0.0000        0.0000        0.0000        0.0000        0.0000        0.0000        0.0000        0.0000        0.0000        0.0000        0.0000        0.0000        0.0000        0.0000       10.1144        7.7418        6.3509        6.5932        9.9670       10.4136       10.0447       10.3516       13.9227       12.0101        9.7284        8.3297       10.1927        8.4201        7.3404        7.3156        7.7499        8.2293        7.1988        6.6466        6.2598        6.1228        7.7340        8.9527       10.4231       10.9796       10.1077        9.5256        9.2471        9.5626        9.4956        9.0312        9.7338        9.4047        8.5093        7.3046        0.0000        0.0000        0.0000        0.0000        0.0000        0.0000        0.0000        0.0000        0.0000        0.0000        0.0000        0.0000        0.0000        0.0000        0.0000        0.0000        0.0000        0.0000        0.0000        0.0000        0.0000        0.0000        0.0000        0.0000        0.0000        0.0000        0.0000        0.0000        0.0000        0.0000        0.0000        0.0000        0.0000        0.0000        0.0000        0.0000        0.0000        0.0000        0.0000        0.0000        0.0000        0.0000        0.0000        0.0000        0.0000        0.0000        0.0000        0.0000        0.0000        0.0000        0.0000        0.0000        0.0000        0.0000        0.0000        0.0000        0.0000        0.0000        0.0000        0.0000        0.0000        0.0000        0.0000        0.0000        0.0000        0.0000        0.0000        0.0000        0.0000        0.0000        0.0000        0.0000        0.0000        0.0000        0.0000        0.0000        0.0000        0.0000        0.0000        0.0000        0.0000        0.0000        0.0000        0.0000        0.0000        0.0000        0.0000        0.0000        0.0000        0.0000        0.0000        0.0000        0.0000        0.0000        6.4946        5.5501        0.0000        4.0107        3.4602        3.0403        2.5499        1.7166        1.3323        1.5231        2.0319        2.2963        2.3165        2.2814        2.1473        1.9737        1.8262        1.7999        1.4171        1.3563        1.2203        1.5873        1.3149        1.2475        1.2671        1.8343        2.6840        3.2400        3.5708        3.5162        3.0349        2.7867        2.6990        2.5144        1.9709        1.6943        1.6428        1.7673        1.9762        2.1074        2.4119        2.7879        2.8204        3.2475        3.4006        3.5971        3.7245        4.3567        4.6790        5.2968        6.4541        7.3927        7.8972        7.0662        5.9881        5.6104        5.1595        5.1701        4.2566        4.0640        5.2462        6.0310        6.2323        6.6932        6.6591        7.0547        7.5952        8.5473        9.0684       10.0370       11.3265       13.5029       13.7582       13.2539       14.0965       14.2896       14.0240        0.0000        0.0000        0.0000        0.0000        0.0000        0.0000        0.0000
        0.0000        0.0000        0.0000        0.0000        0.0000        0.0000        0.0000        0.0000        0.0000        0.0000        0.0000        0.0000        0.0000        0.0000        0.0000        0.0000        0.0000        0.0000        0.0000        0.0000        0.0000        0.0000        0.0000        0.0000        0.0000        0.0000        0.0000        0.0000        0.0000       56.1530       48.0267       29.4608       23.7251       17.9501       13.3562        6.1413        4.5618        4.1427        5.2552        7.8720        9.1537       10.2525       11.7941       13.0501       10.6199        9.8262        8.0865        9.4789        8.5518        8.0245        7.4547        8.1052        7.3837        7.1914        6.8705        6.5013        6.1735        6.4720        7.1462        9.1395        9.9701       10.2683       10.0309        9.1935        8.9942        8.9129        8.7124        9.3906        9.0638        8.6925        7.6941        6.3463        5.3462        0.0000        0.0000        0.0000        0.0000        0.0000        0.0000        0.0000        0.0000        0.0000        0.0000        0.0000        0.0000        0.0000        0.0000        0.0000        0.0000        0.0000        0.0000        0.0000        0.0000        0.0000        0.0000        0.0000        0.0000        0.0000        0.0000        0.0000        0.0000        0.0000        0.0000        0.0000        0.0000        0.0000        0.0000        0.0000        0.0000        0.0000        0.0000        0.0000        0.0000        0.0000        0.0000        0.0000        0.0000        0.0000        0.0000        0.0000        0.0000        0.0000        0.0000        0.0000        0.0000        0.0000        0.0000        0.0000        0.0000        0.0000        0.0000        0.0000        0.0000        0.0000        0.0000        0.0000        0.0000        0.0000        0.0000        0.0000        0.0000        0.0000        0.0000        0.0000        0.0000        0.0000        0.0000        0.0000        0.0000        0.0000        0.0000        0.0000        0.0000        0.0000        0.0000        0.0000        0.0000        0.0000        0.0000        0.0000        0.0000        0.0000        0.0000        0.0000        7.8097        7.2040        6.2624        5.4530        5.0648        4.4347        4.0433        3.2911        2.0369        1.4479        1.5487        2.4358        2.6331        2.4877        2.0454        1.9054        2.0417        2.1342        1.9898        1.5481        1.6004        1.3120        0.9784        1.0877        0.9099        1.3489        1.8698        2.8245        3.2242        3.1546        3.1458        2.7324        2.5010        2.5766        2.3422        1.8634        1.6059        1.6294        1.7834        2.0209        2.2821        2.6875        3.0050        3.1002        3.3977        3.5854        3.6400        3.9926        4.9324        5.3763        5.9458        7.0544        7.5985        7.7284        7.3313        6.3303        6.0481        6.0593        6.8257        5.6930        5.1677        7.2277        7.2076        8.2534        7.3481        7.9086        7.8334        8.3315        8.9508        9.4234       10.6216       12.2191       13.2851       13.5457       13.1954       13.4296       14.3264        0.0000        0.0000        0.0000        0.0000        0.0000        0.0000        0.0000        0.0000
        0.0000        0.0000        0.0000        0.0000        0.0000        0.0000        0.0000        0.0000        0.0000        0.0000        0.0000        0.0000        0.0000        0.0000        0.0000        0.0000        0.0000        0.0000        0.0000        0.0000        0.0000        0.0000        0.0000        0.0000        0.0000        0.0000       51.5715       52.3273       50.2844       46.7813       40.8681       25.1122       20.4819       17.1752       13.7343        7.6224        5.0626        4.2635        5.5388        8.2531        9.5059        9.6243        9.5629       11.8243       10.3543        9.1199        7.9085        9.2276        9.2006        8.7920        8.1496        8.1212        7.7787        7.9601        7.5891        7.0644        6.3108        6.0052        6.4171        7.5946        8.0764        8.5241        8.6651        9.0077        8.8740        8.5835        8.3703        9.1323        9.0053        8.5062        7.5628        6.2359        5.5233        4.6899        3.8754        2.6974        2.2730        2.3394        2.1438        1.8814        1.7907        1.6443        0.0000        0.0000        0.0000        0.0000        0.0000        0.0000        0.0000        0.0000        0.0000        0.0000        0.0000        0.0000        0.0000        0.0000        0.0000        0.0000        0.0000        0.0000        0.0000        0.0000        0.0000        0.0000        0.0000        0.0000        0.0000        0.0000        0.0000        0.0000        0.0000        0.0000        0.0000        0.0000        0.0000        0.0000        0.0000        0.0000        0.0000        0.0000        0.0000        0.0000        0.0000        0.0000        0.0000        0.0000        0.0000        0.0000        0.0000        0.0000        0.0000        0.0000        0.0000        0.0000        0.0000        0.0000        0.0000        0.0000        0.0000        0.0000        0.0000        0.0000        0.0000        0.0000        0.0000        0.0000        0.0000        0.0000        0.0000        0.0000        0.0000        0.0000        0.0000        7.0350        6.9990        7.3909        7.1613        7.6284        0.0000        0.0000        0.0000        0.0000        9.0090        9.1436        9.2103        7.8552        6.7706        5.6351        5.1875        5.4110        5.0199        3.8734        3.1075        2.3814        1.9548        2.3279        2.5546        2.5490        2.2557        2.4711        2.5017        2.4226        2.1020        1.5869        1.6840        1.4064        1.4277        1.0425        0.8240        1.2694        1.6837        2.2784        2.5918        2.8725        2.6978        2.3765        2.2172        2.2447        2.2198        1.8528        1.6567        1.7154        1.7759        2.0744        2.4543        2.9297        3.1298        3.3303        3.8012        4.1474        4.2916        4.7745        5.6896        6.4875        6.8948        7.9922        8.7810        8.6573        8.2095        7.4219        7.1043        6.9486        7.8343        6.9580        8.0843        9.2958        8.6428        8.8368        8.4221        8.7290        9.4022        9.8618       10.0951       10.5939       11.5898       12.2472       12.7169       13.0242       13.1162       13.3020       13.4777        0.0000        0.0000        0.0000        0.0000        0.0000        0.0000        0.0000        0.0000
        0.0000        0.0000        0.0000        0.0000        0.0000        0.0000        0.0000        0.0000        0.0000        0.0000        0.0000        0.0000        0.0000        0.0000        0.0000        0.0000        0.0000        0.0000        0.0000        0.0000        0.0000        0.0000        0.0000        0.0000        0.0000       41.3402       39.1059       28.0443       26.5600       23.3911       22.0070       24.0630       20.1162       17.1149       14.8454       10.9676        8.3915        7.0812        7.3324        9.5630        9.9042       10.1579        9.0462       11.2415       10.6429       10.9231        9.3139       10.7665       10.0937        9.9722        9.0487        9.2398        9.3141        9.1441        8.7608        7.8903        7.4649        7.1903        7.2588        7.5168        7.6845        7.9140        7.8231        7.3761        7.3044        7.1740        7.1710        7.7232        7.8058        7.5862        6.8907        6.1126        5.4598        4.8024        4.1175        3.1277        2.6856        2.4485        2.3054        2.2392        2.0765        2.0682        2.1559        2.2662        0.0000        0.0000        0.0000        0.0000        0.0000        0.0000        0.0000        0.0000        0.0000        0.0000        0.0000        0.0000        0.0000        0.0000        0.0000        0.0000        0.0000        0.0000        0.0000        0.0000        0.0000        0.0000        0.0000        0.0000        0.0000        0.0000        0.0000        0.0000        0.0000        0.0000        0.0000        0.0000        0.0000        0.0000        0.0000        0.0000        0.0000        0.0000        0.0000        0.0000        0.0000        0.0000        0.0000        0.0000        0.0000        0.0000        0.0000        0.0000        0.0000        0.0000        0.0000        0.0000        0.0000        0.0000        0.0000        0.0000        0.0000        0.0000        0.0000        0.0000        0.0000        0.0000        0.0000        0.0000        0.0000        0.0000        0.0000        0.0000        7.4988        7.8901        7.7174        8.1981        7.7748        7.8185        8.2637        9.2008        9.5872        9.6302        8.8949        8.7938        8.8751        8.1958        7.1092        4.9969        4.4329        3.5617        3.3386        3.6285        3.6066        3.7806        3.2745        3.2652        3.0616        2.9183        2.7409        2.2879        2.2019        1.9562        1.7179        0.8500        0.7879        0.9588        0.7090        0.7672        0.7430        0.8165        0.9244        1.1157        1.3403        1.3992        1.1796        1.7493        1.8138        1.7871        1.7929        1.6136        1.3970        1.4520        1.7103        2.1257        2.4006        2.9323        3.4791        4.0519        4.5539        5.2046        5.7869        5.9062        6.6859        7.3390        7.8596        8.8368        9.6973        9.9502        9.7401        9.0431        8.4383        8.2498        8.6715        7.8161        8.9449        8.8244        9.2626       10.8135       11.2519       11.7818       13.0697       12.9785       13.1421       13.7279        0.0000        0.0000       14.3702       14.5813       14.2161       12.2370        0.0000        0.0000        0.0000        0.0000        0.0000        0.0000        0.0000        0.0000        0.0000
        0.0000        0.0000        0.0000        0.0000        0.0000        0.0000        0.0000        0.0000        0.0000        0.0000        0.0000        0.0000        0.0000        0.0000        0.0000        0.0000        0.0000        0.0000        0.0000        0.0000        0.0000        0.0000        0.0000        0.0000        0.0000        0.0000       32.7788       22.8920       20.1896       17.4860       16.6158       19.9898       17.6865       15.7932       14.0755       11.0713        9.4142        7.9619        8.4163       10.4781        9.0964        8.2650        7.0713        9.0439        8.3994        8.2859        8.8641       10.4660       10.2744        9.9569        9.7301       10.1205        9.9302        9.6295        9.0464        8.4815        7.8600        7.4152        7.2747        7.2570        7.2775        7.2488        7.3271        6.9139        6.6947        6.7938        6.7671        7.5960        7.8850        7.5684        7.1804        6.4573        6.0116        5.2787        4.5521        3.6465        3.1069        2.9215        2.8149        2.9025        2.7287        2.6050        2.6227        2.8839        2.9916        2.9483        0.0000        0.0000        0.0000        0.0000        0.0000        0.0000        0.0000        0.0000        0.0000        0.0000        0.0000        0.0000        0.0000        0.0000        0.0000        0.0000        0.0000        0.0000        0.0000        0.0000        0.0000        0.0000        0.0000        0.0000        0.0000        0.0000        0.0000        0.0000        0.0000        0.0000        0.0000        0.0000        0.0000        0.0000        0.0000        0.0000        0.0000        0.0000        0.0000        0.0000        0.0000        0.0000        0.0000        0.0000        0.0000        0.0000        0.0000        0.0000        0.0000        0.0000        0.0000        0.0000        0.0000        0.0000        0.0000        0.0000        0.0000        0.0000        0.0000        0.0000        0.0000        0.0000        0.0000        0.0000        0.0000        0.0000        8.1384        8.0020        9.1671        9.6416        8.1598        7.8412        8.3971       10.0628        9.9901        9.7899        9.7346        9.5592        8.9748        7.9604        7.0946        4.9647        4.2011        3.6490        3.5154        3.9871        3.6102        3.5218        3.5455        3.7547        3.6964        3.2990        2.9256        2.4285        2.2707        2.1193        1.9747        1.1864        1.0999        1.1045        0.8705        0.7000        0.7775        0.7043        0.7430        0.7577        1.0254        1.1323        1.0557        1.5471        1.6454        1.6273        1.6461        1.5819        1.4351        1.5731        1.7969        2.2709        2.6958        3.1304        3.7566        4.7430        5.4194        5.8809        6.1994        6.6465        7.5225        7.9676        8.5335        9.7056       10.3456       10.7869       11.1305       10.1912        9.5872        9.4402        9.4624        8.5191        7.5178        8.2766        8.7868       12.3869       13.1302       14.3008       14.8915       15.1780       15.2715        0.0000        0.0000        0.0000        0.0000        0.0000        0.0000        0.0000        0.0000        0.0000        0.0000        0.0000        0.0000        0.0000        0.0000        0.0000        0.0000
        0.0000        0.0000        0.0000        0.0000        0.0000        0.0000        0.0000        0.0000        0.0000        0.0000        0.0000        0.0000        0.0000        0.0000        0.0000        0.0000        0.0000        0.0000        0.0000        0.0000        0.0000        0.0000        0.0000        0.0000        0.0000        0.0000        0.0000       19.7643       16.8814       15.6152       14.6302       18.2401       17.0357       15.7679       13.1785        9.9746        8.7922        8.2664        8.6539       11.0610        9.6238        8.3715        6.7987        7.7177        7.6079        7.6914        8.3447        9.4528        9.7931        9.7505        9.7673        9.8704        9.6026        9.2963        8.9217        8.3115        8.0269        7.4328        7.0925        7.0446        7.0841        7.0482        6.9997        6.2802        6.0319        6.0428        6.3653        7.4167        7.4235        7.2072        6.7488        6.2601        5.5599        5.0291        4.6772        3.7331        3.1773        3.1334        3.1338        3.2610        3.2260        3.0460        3.2359        3.3515        3.5126        3.4381        3.3438        2.6534        2.7270        2.5665        0.0000        0.0000        0.0000        0.0000        0.0000        0.0000        0.0000        0.0000        0.0000        0.0000        0.0000        0.0000        0.0000        0.0000        0.0000        0.0000        0.0000        0.0000        0.0000        0.0000        0.0000        0.0000        0.0000        0.0000        0.0000        0.0000        0.0000        0.0000        0.0000        0.0000        0.0000        0.0000        0.0000        0.0000        0.0000        0.0000        0.0000        0.0000        0.0000        0.0000        0.0000        0.0000        0.0000        0.0000        0.0000        0.0000        0.0000        0.0000        0.0000        0.0000        0.0000        0.0000        0.0000        0.0000        0.0000        0.0000        0.0000        0.0000        0.0000        0.0000        0.0000        8.7472        8.5374        8.7825        8.3368        8.1144        7.9381        8.0697        8.1974        9.5799        9.9321       10.0855        9.2959        8.9906        8.4213        7.8952        6.8930        4.8856        4.1705        4.0147        3.7217        4.0905        4.1346        3.8801        3.8959        4.2744        4.1627        3.4789        3.1393        2.7354        2.6166        2.2812        2.1560        1.5183        1.3842        1.1612        0.7532        0.8644        0.9063        0.6659        0.8584        0.8727        0.9769        1.1079        1.1039        1.4313        1.4517        1.4433        1.4955        1.6085        1.4094        1.4226        1.6766        2.2350        2.5757        3.1017        3.9446        5.4799        5.9303        6.3296        6.6505        6.4885        7.4260        7.8757        8.4739        9.9540       10.5629       11.1311       11.6791       11.0786       10.9873       11.5227       12.2498       10.9422       10.9614       10.3064       11.4849       15.3974       15.5484       16.4506       16.7594       16.7826       16.9537        0.0000        0.0000        0.0000        0.0000        0.0000        0.0000        0.0000        0.0000        0.0000        0.0000        0.0000        0.0000        0.0000        0.0000        0.0000        0.0000
        0.0000        0.0000        0.0000        0.0000        0.0000        0.0000        0.0000        0.0000        0.0000        0.0000        0.0000        0.0000        0.0000        0.0000        0.0000        0.0000        0.0000        0.0000        0.0000        0.0000        0.0000        0.0000        0.0000        0.0000        0.0000        0.0000        0.0000       19.6155       16.7612       15.2650       14.7964       18.3804       17.8223       16.0843       13.9337       10.6635        9.5545        8.7541        8.0079        9.2836        8.1976        6.6471        5.6054        6.5574        6.8723        7.3524        7.2308        8.2862        8.3943        8.6474        8.9843        9.0096        8.7471        8.6222        8.5366        7.9703        7.7898        7.2184        6.7714        6.5576        6.3106        6.3570        6.1182        5.7326        5.7196        5.5982        6.0389        6.5584        6.7565        6.4876        5.6963        5.0437        4.6756        4.2463        4.1582        3.6780        3.1770        3.3338        3.4593        3.8257        3.7911        3.5285        3.5684        3.8029        3.7822        3.6293        3.5304        2.8527        2.8681        2.7504        0.0000        0.0000        0.0000        0.0000        0.0000        0.0000        0.0000        0.0000        0.0000        0.0000        0.0000        0.0000        0.0000        0.0000        0.0000        0.0000        0.0000        0.0000        0.0000        0.0000        0.0000        0.0000        0.0000        0.0000        0.0000        0.0000        0.0000        0.0000        0.0000        0.0000        0.0000        0.0000        0.0000        0.0000        0.0000        0.0000        0.0000        0.0000        0.0000        0.0000        0.0000        0.0000        0.0000        0.0000        0.0000        0.0000        0.0000        0.0000        0.0000        0.0000        0.0000        0.0000        0.0000        0.0000        0.0000        0.0000        0.0000        0.0000        0.0000        0.0000        0.0000        0.0000        8.8571        8.7146        8.5312        7.9260        7.6404        8.4066        8.3311        9.4133        9.5669        9.0715        8.5696        8.6011        8.0831        7.7803        6.8049        4.9373        4.7340        4.7025        4.3157        4.9193        4.9464        5.0302        4.5886        4.9936        4.7614        4.3866        3.8868        3.5032        3.1738        2.5464        2.5116        1.6758        1.6341        1.4376        1.1088        1.0616        1.0677        1.0648        1.0648        1.0996        1.3388        1.3836        1.3610        1.4909        1.4257        1.6362        1.5680        1.4476        1.3172        1.4853        1.7665        2.2008        2.5660        3.4159        4.2370        5.4085        6.3488        6.9413        7.2128        6.6592        7.4018        8.0609        8.6800       10.2978       11.3489       11.7410       12.7201       12.1273       11.7141       11.9849       13.0446       11.4883       10.8159       12.2156       13.9377       18.2682       18.6608       18.6169       17.9366       17.6697       18.4614        0.0000        0.0000        0.0000        0.0000        0.0000        0.0000        0.0000        0.0000        0.0000        0.0000        0.0000        0.0000        0.0000        0.0000        0.0000        0.0000
        0.0000        0.0000        0.0000        0.0000        0.0000        0.0000        0.0000        0.0000        0.0000        0.0000        0.0000        0.0000        0.0000        0.0000        0.0000        0.0000        0.0000        0.0000        0.0000        0.0000        0.0000        0.0000        0.0000        0.0000        0.0000        0.0000        0.0000        0.0000       20.4398       19.1079       19.5283       22.0999       21.5743       20.0317       17.9872       16.0015       14.3998       13.3000       12.1663        9.3063        6.6790        4.8696        4.5093        5.4605        5.7840        5.9710        5.3292        6.7832        7.0790        7.0976        7.2852        7.5716        7.7975        7.8135        7.7921        9.6131        9.8043        9.2805        8.1683        4.7306        4.1193        3.9582        3.9409        4.6834        4.7975        4.8103        4.8360        4.7000        4.7582        4.7769        4.1955        2.1579        2.1886        2.3595        1.7737        2.5989        2.6063        2.6637        2.8193        3.2284        3.5004        3.8158        3.7033        3.9993        4.0194        3.9064        3.8817        3.1869        3.0642        2.8308        2.7624        0.0000        0.0000        0.0000        0.0000        0.0000        0.0000        0.0000        0.0000        0.0000        0.0000        0.0000        0.0000        0.0000        0.0000        0.0000        0.0000        0.0000        0.0000        0.0000        0.0000        0.0000        0.0000        0.0000        0.0000        0.0000        0.0000        0.0000        0.0000        0.0000        0.0000        0.0000        0.0000        0.0000        0.0000        0.0000        0.0000        0.0000        0.0000        0.0000        0.0000        0.0000        0.0000        0.0000        0.0000        0.0000        0.0000        0.0000        0.0000        0.0000        0.0000        0.0000        0.0000        0.0000        0.0000        0.0000        0.0000        0.0000        0.0000        0.0000        0.0000        0.0000        0.0000        7.1546        7.1138        6.7787        6.6977        6.8122        7.5985        7.8221        7.8936        7.6047        6.8737        5.1634        4.9333        4.8340        4.3239        5.4356        4.9415        4.9479        4.3889        5.1842        5.0884        4.2922        4.2919        3.3543        3.2912        3.1789        3.0117        2.5536        2.0566        1.7168        1.6678        1.3818        1.2021        1.1894        1.2392        1.7596        1.8274        1.9572        2.1555        2.3095        2.5068        2.4698        2.2153        1.5084        1.4234        1.4783        1.2804        1.0513        1.0402        1.0854        1.3033        2.1165        2.5551        3.0979        3.9768        5.8666        6.8802        7.7339        8.1649        7.4393        8.0832        8.8437        9.5754        9.9953       10.7085       11.3374       12.0455       12.4997       12.1776       11.7265       12.2073       11.7994       11.6763       12.4686       13.7473       17.0728       18.9111       19.3323       18.8573       16.2145       15.7289        0.0000        0.0000        0.0000        0.0000        0.0000        0.0000        0.0000        0.0000        0.0000        0.0000        0.0000        0.0000        0.0000        0.0000        0.0000        0.0000
        0.0000        0.0000        0.0000        0.0000        0.0000        0.0000        0.0000        0.0000        0.0000        0.0000        0.0000        0.0000        0.0000        0.0000        0.0000        0.0000        0.0000        0.0000        0.0000        0.0000        0.0000        0.0000        0.0000        0.0000        0.0000        0.0000        0.0000        0.0000       20.0305       19.1352       19.0604       21.3832       22.5777       21.5442       19.3994       18.0483       16.6550       14.4911       11.5629        7.2678        5.2785        4.6193        4.5396        5.6180        4.9097        5.0005        4.8042        5.9077        6.3451        6.4802        6.5708        6.9301        7.4439        7.5024        7.5160        9.3779        9.8220        9.3404        8.0558        4.4159        3.6405        3.3048        3.4719        4.3242        4.5972        4.7766        4.7115        4.3911        4.3094        4.2016        3.6119        2.9923        2.7250        2.4397        1.7829        2.2827        2.8173        3.0340        3.0108        3.5952        3.7174        4.1895        4.0269        4.1427        4.2006        4.2371        4.2919        3.6782        4.0743        3.4698        3.0245        0.0000        0.0000        0.0000        0.0000        0.0000        0.0000        0.0000        0.0000        0.0000        0.0000        0.0000        0.0000        0.0000        0.0000        0.0000        0.0000        0.0000        0.0000        0.0000        0.0000        0.0000        0.0000        0.0000        0.0000        0.0000        0.0000        0.0000        0.0000        0.0000        0.0000        0.0000        0.0000        0.0000        0.0000        0.0000        0.0000        0.0000        0.0000        0.0000        0.0000        0.0000        0.0000        0.0000        0.0000        0.0000        0.0000        0.0000        0.0000        0.0000        0.0000        0.0000        0.0000        0.0000        0.0000        0.0000        0.0000        0.0000        0.0000        0.0000        0.0000        8.3027        8.1720        7.7937        7.5964        7.2834        6.9486        6.8038        7.5402        8.8795        8.6229        7.8795        7.0422        9.7161        4.6394        6.6461        7.0694        6.4290        4.7004        4.7569        5.9038        6.8733        5.9106        5.3321        4.8073        3.5893        3.1871        2.7736        3.1085        2.4654        2.2523        2.1533        2.0812        1.8085        1.4467        1.5265        1.4674        2.3007        2.2578        2.4327        2.5296        3.0787        3.1502        3.0231        2.6738        1.8511        1.7022        1.4751        1.1495        0.8880        0.9976        1.2356        1.4322        2.0795        2.6018        3.2775        4.1170        6.1130        7.1736        8.0879        8.7391        8.0908        8.6841        9.5955       10.1711       10.7921       11.5813       11.9117       12.1138       12.6562       13.0186       13.3567       13.2851       12.5822       13.1742       14.0049       15.2536       18.5578       20.2132       21.7278       21.5541       17.8846       16.7644        0.0000        0.0000        0.0000        0.0000        0.0000        0.0000        0.0000        0.0000        0.0000        0.0000        0.0000        0.0000        0.0000        0.0000        0.0000        0.0000
        0.0000        0.0000        0.0000        0.0000        0.0000        0.0000        0.0000        0.0000        0.0000        0.0000        0.0000        0.0000        0.0000        0.0000        0.0000        0.0000        0.0000        0.0000        0.0000        0.0000        0.0000        0.0000        0.0000        0.0000        0.0000        0.0000        0.0000        0.0000       18.8353       19.2841       18.1422       21.9757       21.0452       20.3134       18.4006       16.3036       14.3569       13.2628       10.8326        6.1193        4.9333        3.7739        4.3599        5.9174        4.9556        4.2662        4.3373        4.8786        5.0722        5.4853        5.6943        6.3462        6.8903        7.0588        7.1823        8.4530        9.0276        8.6121        7.4622        4.3319        3.4146        3.1189        3.0810        4.1684        4.9152        4.6338        4.1401        3.7385        4.3378        3.7473        3.0398        3.4318        2.7229        2.4218        1.8268        2.1576        2.7125        3.1905        3.0702        3.8071        3.9665        4.3059        4.6464        4.1047        4.2790        4.2426        4.2373        4.3522        5.0408        5.6360        4.7553        1.9116        0.0000        0.0000        0.0000        0.0000        0.0000        0.0000        0.0000        0.0000        0.0000        0.0000        0.0000        0.0000        0.0000        0.0000        0.0000        0.0000        0.0000        0.0000        0.0000        0.0000        0.0000        0.0000        0.0000        0.0000        0.0000        0.0000        0.0000        0.0000        0.0000        0.0000        0.0000        0.0000        0.0000        0.0000        0.0000        0.0000        0.0000        0.0000        0.0000        0.0000        0.0000        0.0000        0.0000        0.0000        0.0000        0.0000        0.0000        0.0000        0.0000        0.0000        0.0000        0.0000        0.0000        0.0000        0.0000        0.0000        0.0000        0.0000       10.9705       10.0668        9.3448        8.9454        9.0283        8.2940        8.6667        8.0145        8.2374        9.5084        9.5399        9.1136        9.6844        8.1909        8.4379        4.6630        5.3965        4.7939        3.7349        4.8473        5.9385        8.6924        7.6034        7.0508        5.9055        3.4424        2.8951        2.7753        3.0891        2.9575        2.8649        2.3047        2.3221        2.5342        2.0099        1.8905        1.7451        2.5688        2.6885        2.7743        2.8105        3.1427        3.2015        2.9659        2.6642        2.0792        1.7707        1.5191        1.2712        1.0276        1.2240        1.6054        1.8432        2.8532        3.0763        3.5279        4.6865        6.7799        7.4043        8.4044        9.3788        8.7621        9.1698       10.4901       11.2428       11.7024       12.8503       12.6771       12.3638       13.1376       14.7918       15.5065       15.0731       14.1740       14.9629       15.9451       17.3503       20.8515       22.5895       23.6864       23.4389       20.4082       19.6025       18.3692        0.0000        0.0000        0.0000        0.0000        0.0000        0.0000        0.0000        0.0000        0.0000        0.0000        0.0000        0.0000        0.0000        0.0000        0.0000
        0.0000        0.0000        0.0000        0.0000        0.0000        0.0000        0.0000        0.0000        0.0000        0.0000        0.0000        0.0000        0.0000        0.0000        0.0000        0.0000        0.0000        0.0000        0.0000        0.0000        0.0000        0.0000        0.0000        0.0000        0.0000        0.0000        0.0000       18.3593       17.5169       17.0577       17.7138       19.7618       19.1303       16.8311       14.6174       13.2260       11.5611       10.2198        8.9465        5.6257        4.4697        3.7420        3.4434        4.1962        3.8796        3.7820        4.0660        4.3426        4.2646        4.1628        4.3235        4.8125        5.3016        5.4235        5.7598        6.4407        6.7634        6.5003        5.6117        3.4708        3.0200        2.7185        2.9292        3.6346        3.9120        3.7601        3.3243        3.2919        3.2496        3.3299        3.0325        3.2754        3.2316        3.7854        3.3912        3.0074        2.6293        2.7903        3.1673        3.9686        4.2193        4.7081        4.7967        4.8551        4.5146        4.4741        4.5416        4.5959        4.1683        4.4096        4.4361        3.7278        4.1424        0.0000        0.0000        0.0000        0.0000        0.0000        0.0000        0.0000        0.0000        0.0000        0.0000        0.0000        0.0000        0.0000        0.0000        0.0000        0.0000        0.0000        0.0000        0.0000        0.0000        0.0000        0.0000        0.0000        0.0000        0.0000        0.0000        0.0000        0.0000        0.0000        0.0000        0.0000        0.0000        0.0000        0.0000        0.0000        0.0000        0.0000        0.0000        0.0000        0.0000        0.0000        0.0000        0.0000        0.0000        0.0000        0.0000        0.0000        0.0000        0.0000        0.0000        0.0000        0.0000        0.0000        0.0000        0.0000        0.0000       12.0573       11.6469       10.4349        9.9410       10.1432       10.8562       10.4951       10.4122        9.4127        8.9099        9.6714       10.1368       10.2984       10.8786        8.3313        7.3611        7.9897        9.1081        6.3866        4.5881        5.0947        6.0719        7.5510        7.9638        7.8013        7.3117        4.2237        3.3012        3.2841        3.6801        3.9029        3.7405        3.3033        2.8194        2.6947        2.6360        2.4849        2.4410        3.1412        2.8277        2.8073        2.7719        3.0372        3.0123        2.8886        2.5575        2.0232        1.7014        1.7866        1.6914        1.3822        1.4953        1.7455        2.5647        3.4781        4.0123        4.3573        4.6932        6.0424        6.6444        7.8091        9.1507        8.8942        9.6646       10.7423       11.7310       12.9386       13.6128       14.0668       14.2801       14.3663       15.6704       16.5977       16.3855       15.9159       16.6745       17.9348       20.0602       23.3771       25.0766       25.9819       26.4397       23.8616       23.2583        0.0000        0.0000        0.0000        0.0000        0.0000        0.0000        0.0000        0.0000        0.0000        0.0000        0.0000        0.0000        0.0000        0.0000        0.0000        0.0000
        0.0000        0.0000        0.0000        0.0000        0.0000        0.0000        0.0000        0.0000        0.0000        0.0000        0.0000        0.0000        0.0000        0.0000        0.0000        0.0000        0.0000        0.0000        0.0000        0.0000        0.0000        0.0000        0.0000        0.0000        0.0000        0.0000        0.0000       19.9493       19.5296       18.8169       18.3547       14.6848       13.0471       11.1554        9.4733        6.4397        6.1541        5.1048        4.2912        3.6420        3.0260        2.3773        2.3454        3.0844        2.7778        2.5642        2.9019        1.3609        1.1794        1.0367        1.1765        1.7585        1.9905        1.7666        1.6864        1.3007        1.0547        0.9389        0.9150        1.2021        1.3326        1.5847        2.0127        2.8243        3.1186        2.3845        2.1662        1.8801        2.0618        2.0863        1.9586        2.9971        3.0523        3.4046        4.7847        3.8278        4.1521        4.2403        4.4601        5.0045        5.0384        5.1146        4.3836        4.4403        4.2045        4.1511        4.1699        4.2353        3.9465        3.8485        4.1011        3.9930        4.4434        4.4848        4.6151        3.8858        4.1793        4.3423        5.5091        3.8190        3.9356        0.0000        0.0000        0.0000        0.0000        0.0000        0.0000        5.2232        5.9034        6.1374        5.9022        0.0000        0.0000        0.0000        0.0000        0.0000        0.0000        0.0000        0.0000        0.0000        0.0000        0.0000        0.0000        0.0000        0.0000        0.0000        0.0000        0.0000        0.0000        0.0000        0.0000        0.0000        0.0000        0.0000        0.0000        0.0000        0.0000        0.0000        0.0000        0.0000        0.0000        0.0000        0.0000        0.0000        0.0000        0.0000        0.0000       13.0824       13.6255       13.7751       13.3535       12.2795       11.8616       11.7708       12.0095       13.3579       13.2982       12.9488       12.5604       12.0751       12.4502       11.6463        9.7933        7.8044        7.1353        6.4427        6.1681        5.3464        4.6042        4.2542        4.6267        5.2239        5.1287        5.0984        5.0373        4.1970        3.9711        4.3476        5.3892        6.7133        5.9916        5.6035        4.4502        4.6286        4.6758        4.3016        3.7983        2.8837        2.6300        2.4145        2.1091        1.6908        1.7497        1.6319        1.5176        1.0997        0.9156        0.8819        1.0100        1.9077        2.2405        2.8571        3.0970        3.0441        3.3706        3.6696        4.0416        3.6396        4.0658        4.7175        5.4794        9.5438       10.5773       11.6688       12.7567       14.2533       15.1982       15.7020       16.3285       16.8295       17.7577       18.7778       19.0018       18.5798       19.0193       20.7341       23.0460       26.3744       28.0458       29.3303       29.8421       30.0137       29.7227        0.0000        0.0000        0.0000        0.0000        0.0000        0.0000        0.0000        0.0000        0.0000        0.0000        0.0000        0.0000        0.0000        0.0000        0.0000        0.0000
        0.0000        0.0000        0.0000        0.0000        0.0000        0.0000        0.0000        0.0000        0.0000        0.0000        0.0000        0.0000        0.0000        0.0000        0.0000        0.0000        0.0000        0.0000        0.0000        0.0000        0.0000        0.0000        0.0000        0.0000        0.0000        0.0000       17.1848       18.8979       18.9109       17.9583       16.0738       11.7508       10.2660        8.2817        7.2861        5.1095        4.1821        3.5973        3.3309        2.9954        2.1298        1.6288        1.6465        2.4956        2.8177        3.3214        3.5830        1.6321        1.5526        1.5508        1.5737        2.4425        2.1104        2.1102        1.8630        1.2015        0.8083        0.7366        0.7067        1.1976        1.4906        1.7613        1.4834        1.4537        2.0813        1.7373        1.5607        1.8180        1.6232        1.7981        1.4297        2.5145        3.1513        3.7826        4.4334        3.8882        3.8437        3.9967        4.1335        4.4291        4.1883        4.6597        3.9852        4.0566        4.2964        3.9409        3.8537        3.4803        3.8085        3.9047        4.1394        3.7801        4.0034        4.5404        5.0503        4.5933        4.7297        5.8368        5.4946        4.2509        4.0073        4.6514        3.5863        1.7704        2.0484        2.2731        2.2102        4.7197        5.1363        5.1893        5.1176        5.4532        5.5799        5.7018        5.6161        0.0000        0.0000        0.0000        0.0000        0.0000        0.0000        0.0000        0.0000        0.0000        0.0000        0.0000        0.0000        0.0000        0.0000        0.0000        0.0000        0.0000        0.0000        0.0000        0.0000        0.0000        6.5370        6.3132        6.1668        6.4782        6.5699        7.0381        7.9491       10.4169       11.2481       12.0615       13.6444       14.4571       14.7320       14.6846       14.3118       13.4675       13.2733       13.4086       13.7245       14.9673       14.9791       14.8424       14.3663       13.5950       14.4854       12.6502       11.4463        9.1848        7.5294        6.5037        6.0307        5.3186        4.6459        4.7151        4.6569        4.7380        4.9937        5.2766        4.7702        4.2962        4.2445        4.7787        4.8887        7.5278        7.5518        6.3702        5.6879        5.6745        5.4825        5.2961        4.5311        3.5744        2.8488        2.3974        2.0752        1.7051        1.6149        1.2741        1.1231        0.7614        0.6334        0.6696        0.8515        1.9644        2.3052        2.6302        3.1643        3.3178        3.4838        3.6148        3.7973        3.1227        3.3512        4.4156        6.2563       10.2576       11.5833       12.9913       13.8712       14.8855       16.4742       17.6684       18.2959       18.3470       19.4277       20.2629       20.6555       20.0977       20.6224       22.5750       25.5458       29.3203       31.7065       33.0061       33.1435        0.0000        0.0000        0.0000        0.0000        0.0000        0.0000        0.0000        0.0000        0.0000        0.0000        0.0000        0.0000        0.0000        0.0000        0.0000        0.0000        0.0000        0.0000
        0.0000        0.0000        0.0000        0.0000        0.0000        0.0000        0.0000        0.0000        0.0000        0.0000        0.0000        0.0000        0.0000        0.0000        0.0000        0.0000        0.0000        0.0000        0.0000        0.0000        0.0000        0.0000        0.0000        0.0000        0.0000        0.0000       14.8544       16.3870       16.4196       15.3018       13.5457        9.5567        7.7968        6.4795        5.2292        3.6394        2.8737        2.3151        1.9061        2.3205        2.3197        2.1978        2.3514        3.3267        3.3900        4.0420        3.5672        1.8218        1.7851        1.6013        1.6187        2.3639        2.0581        1.8908        1.8165        1.0311        0.7269        0.6901        0.7126        0.8653        0.9777        1.3462        1.3128        0.9863        1.6887        2.0061        2.3221        2.4638        1.7166        1.4226        1.4067        2.6045        2.4405        2.1142        2.6056        3.1170        3.2825        3.4651        3.6283        3.5594        3.8630        4.2841        4.1991        3.7979        4.0824        3.7638        3.6096        3.4338        3.4925        3.5005        3.4136        3.8035        4.0312        4.1897        4.3195        4.1779        5.2886        6.5609        7.4132        7.0005        6.0275        5.6350        4.0171        2.3677        1.8964        2.3017        3.6772        4.9859        5.2856        4.7734        4.7809        5.0962        4.9964        4.9816        5.0695        5.2490        5.2702        5.0865        0.0000        0.0000        0.0000        0.0000        0.0000        0.0000        0.0000        0.0000        0.0000        0.0000        0.0000        0.0000        4.9361        4.9139        5.4668        5.4342        5.9275        6.7356        5.5810        5.6696        5.9058        5.9367        6.4391        7.5617        8.3097       10.1992       11.1269       12.1238       12.5592       13.9938       14.7139       15.0070       14.8786       14.3778       14.1509       14.0863       14.5002       15.9081       16.2957       16.5550       16.1431       15.7447       15.2021       14.4698       12.9602       10.4547        9.3532        7.1099        6.4859        5.9029        5.5968        5.5655        5.8333        5.9646        6.0367        6.6186        7.2177        6.0376        5.1707        4.5820        4.4013        6.7984       10.0106        9.0608        6.3004        6.2410        5.8357        5.5980        5.1001        3.8970        3.5617        3.1199        2.5860        2.0159        1.9042        1.4758        1.3120        0.8873        0.8453        0.8915        1.0081        2.3598        2.6185        2.8998        3.2638        3.6148        4.0267        4.2172        4.4793        3.6008        3.4605        3.9880        5.6098       10.2540       12.2074       14.1173       14.5006       15.0564       16.1076       18.3718       19.4821       19.6291       20.6092       21.3337       22.1408       20.5822       21.4657       23.2490       26.4178        0.0000       32.7790       35.4480       35.6910        0.0000        0.0000        0.0000        0.0000        0.0000        0.0000        0.0000        0.0000        0.0000        0.0000        0.0000        0.0000        0.0000        0.0000        0.0000        0.0000        0.0000        0.0000
        0.0000        0.0000        0.0000        0.0000        0.0000        0.0000        0.0000        0.0000        0.0000        0.0000        0.0000        0.0000        0.0000        0.0000        0.0000        0.0000        0.0000        0.0000        0.0000        0.0000        0.0000        0.0000        0.0000        0.0000        0.0000       12.2382       11.8385       12.5746       12.4415       11.8379       10.3528        6.9440        5.6333        4.7225        4.0336        3.0636        2.6723        2.0366        1.8579        1.8732        2.2637        2.3230        2.7823        4.4406        4.2864        4.3817        4.1542        1.9984        1.8228        1.6658        1.4324        2.0386        2.1095        1.6306        1.3817        1.1527        1.1870        1.1400        1.1681        1.4298        1.3887        1.8603        1.3528        1.3665        1.9159        2.3172        1.8679        1.8617        1.5284        1.1612        1.0861        1.2623        1.6308        2.0253        2.2075        3.0862        3.5514        3.6420        3.8380        3.7766        3.7404        3.6305        3.4721        3.4145        3.6143        3.5299        3.3652        3.0533        3.3057        3.3928        3.0801        3.3626        3.6700        4.0733        4.3075        4.4694        5.5628        5.5163        6.2050        6.8664        6.0803        6.3323        6.0896        3.6172        2.9621        3.4420        3.7377        5.3533        5.9881        6.3820        6.1211        5.2393        5.2195        4.9853        4.9938        5.2174        5.3825        5.3688        5.0779        5.3944        4.9679        0.0000        0.0000        0.0000        0.0000        0.0000        0.0000        0.0000        0.0000        4.3122        4.5568        4.5950        5.3488        5.5123        6.1831        5.9840        5.4287        5.4565        5.8976        6.4554        7.9945       12.2818       13.5458       11.6688       12.4483       11.9539       12.7232       13.7381       14.6384       14.7028       14.5127       14.4535       14.6254       14.5033       14.8198       16.2931       16.8756       17.7231       18.1100       17.7699       17.2919       16.2192       14.3866       12.4526        9.2571        7.9282        7.7820        8.1995        7.3249        7.8369        7.8698        8.0119        8.2356        8.0992        8.5184        9.4641        8.0045        6.0634        5.1817        6.2192        6.7267        8.9082        8.8029        6.6469        6.1874        5.7621        4.8714        3.5016        3.0215        2.5166        2.3039        1.8207        1.6230        2.1050        2.4877        1.7929        1.6907        1.6227        1.4963        3.0830        3.5151        3.9369        4.3785        4.9517        5.3472        5.3731        5.4521        4.3847        4.8692        5.2659        6.0329       10.4280       12.2161       13.4558       14.9868       14.7705       15.7107       17.0828       18.5503       19.2427       20.7432       21.1899       21.2978       20.1782       21.0841        0.0000        0.0000        0.0000        0.0000        0.0000        0.0000        0.0000        0.0000        0.0000        0.0000        0.0000        0.0000        0.0000        0.0000        0.0000        0.0000        0.0000        0.0000        0.0000        0.0000        0.0000        0.0000        0.0000        0.0000
        0.0000        0.0000        0.0000        0.0000        0.0000        0.0000        0.0000        0.0000        0.0000        0.0000        0.0000        0.0000        0.0000        0.0000        0.0000        0.0000        0.0000        0.0000        0.0000        0.0000        0.0000        0.0000       10.0690        7.6382        6.7923        6.5598        6.2138        5.1847        5.3972        5.2950        5.3443        1.7293        1.4039        1.7331        1.7467        2.6663        2.5287        2.4761        2.2822        2.9983        4.0790        4.7539        3.9562        5.1142        5.3446        5.7232        5.4489        2.7046        2.3803        2.0931        1.7114        1.7949        1.6500        1.5852        1.3475        0.9861        1.1101        1.5812        1.4980        2.2081        2.0105        1.6408        1.7017        1.9016        2.0620        2.3422        1.7865        2.7458        2.2980        1.6951        1.6089        3.1280        2.8207        2.7674        3.3661        4.2046        5.0045        5.3908        5.1706        4.5027        4.4444        4.1633        3.7180        3.4422        3.2854        3.2822        3.2697        3.1047        3.2294        3.3250        3.2551        3.6533        3.9222        4.3548        4.8368        5.3883        6.2652        5.3402        5.3942        6.3329        6.6078        6.5265        5.9268        4.4359        5.2226        5.1170        5.0750        3.7987        4.6494        4.2046        3.5776        6.8025        5.3891        3.8803        3.6415        4.5374        4.3309        4.7496        3.9687        3.2820        2.9853        2.7871        2.9099        2.9323        3.0674        3.2664        3.1296        5.6691        7.0302        3.5542        3.4774        4.3152        4.6848        5.2024        5.0926        4.6173        4.1735        4.5722        5.1678        5.0507        7.9722       10.4342       10.6079        9.0663        9.7590        9.8605       12.3710       12.6110       13.0363       12.6684       12.2978       13.3067       13.4986       13.7629       14.2390       15.5394       16.8405       17.7433       18.2160       18.5577       17.0938       16.9559       15.3117       12.6117       10.2123        9.3435        9.6337       11.6124       11.6065       11.9833       12.1833       13.9939       14.5780       14.3363       13.0130        9.5993        8.6423        9.2335        8.0853        7.5278        7.2283        6.2200        6.1824        6.5608        6.0918        5.3832        4.4057        3.5552        3.0824        2.6263        2.2228        1.9202        1.7256        1.9768        2.3804        3.2589        3.6836        4.3108        4.9108        4.6653        5.0452        5.4653        6.1245        6.6365        7.2024        7.8474        8.1906        8.3516        8.6562        9.1941       10.0529       10.0409       10.6472       11.4551       12.3088       12.5985       13.4457       14.5395       16.1660       18.4121       18.4788       19.0860       19.3205       18.2796        0.0000        0.0000        0.0000        0.0000        0.0000        0.0000        0.0000        0.0000        0.0000        0.0000        0.0000        0.0000        0.0000        0.0000        0.0000        0.0000        0.0000        0.0000        0.0000        0.0000        0.0000        0.0000        0.0000        0.0000        0.0000
        0.0000        0.0000        0.0000        0.0000        0.0000        0.0000        0.0000        0.0000        0.0000        0.0000        0.0000        0.0000        0.0000        0.0000        0.0000        0.0000        0.0000        0.0000        8.8179        8.2555        7.9783        7.9074        7.5546        5.0450        4.6680        4.2439        3.9956        3.9792        4.3051        4.2585        3.7498        2.0177        1.9369        2.1651        2.0016        2.7375        3.0582        2.8988        2.9143        4.2394        4.5973        4.1520        3.4360        4.3138        4.0629        4.2881        4.5103        2.1941        2.0966        1.9518        1.7848        1.9015        1.5573        1.2323        1.0929        0.7884        0.6229        0.6660        1.1211        2.0525        1.6773        1.0813        1.0180        0.9621        1.6659        2.4724        2.9326        3.5424        3.3005        2.7345        1.8430        3.2036        3.4245        3.5179        3.6037        3.7442        4.1433        4.3127        4.5716        3.8317        4.1320        3.6712        3.7801        3.4323        3.0336        3.1121        3.2137        3.5002        3.4831        3.4519        3.3904        3.5798        3.8382        4.2977        4.9518        5.9796        5.8014        5.9751        6.4283        7.0138        6.7038        6.6985        6.1275        4.8565        4.4741        4.6117        4.8142        3.9199        3.3763        2.3817        2.5999        3.8546        5.5745        3.2664        3.4363        3.6452        3.9020        3.8910        3.2909        2.7206        2.5778        2.3502        2.1033        2.4251        2.5806        2.4978        2.6433        3.9404        6.4639        4.1680        3.7983        4.1066        3.9407        3.8599        4.2837        3.8900        3.7705        3.6766        4.6115        4.1277        4.9113        7.4332        4.8580        5.7378        8.2500       12.6356       13.6044       13.3545       11.4598       12.0043       12.1139       13.2180       13.9044       14.5547       15.8369       17.7108       18.4104       19.3764       20.0985       20.0102       18.5034       16.6680       15.8440       14.4876       12.9580       10.8641       10.8377       13.2971       14.3133       14.7076       15.5215       18.1686       19.0825       18.4597       15.7013       11.4398        9.8181        8.9578        9.5331       10.1925        8.7328        7.5646        7.1104        7.6480        7.1542        5.7554        5.0109        4.3437        3.6809        3.0276        3.1284        2.5124        2.2798        2.0618        2.5564        3.8125        4.4034        5.0356        5.6266        5.7683        6.3189        7.1299        7.3473        8.1201        8.8591        9.6558       10.4049       10.2834       10.8198       11.1637       11.4465       10.7962       11.0171       11.5493       12.3763       12.6313       12.8145       13.7425       15.4521       18.7577       19.6945        0.0000        0.0000        0.0000        0.0000        0.0000        0.0000        0.0000        0.0000        0.0000        0.0000        0.0000        0.0000        0.0000        0.0000        0.0000        0.0000        0.0000        0.0000        0.0000        0.0000        0.0000        0.0000        0.0000        0.0000        0.0000        0.0000        0.0000        0.0000
        0.0000        0.0000        0.0000        0.0000        0.0000        0.0000        0.0000        0.0000        0.0000        0.0000        0.0000        0.0000        0.0000        0.0000        0.0000       10.4420        8.9127        7.9455        7.3337        6.5780        6.1240        5.8937        5.5823        4.1949        3.7619        3.7114        3.5301        3.3232        3.0778        2.9654        2.6770        1.8511        2.1550        2.2785        2.1173        2.9192        3.1220        2.6428        2.3192        3.2095        3.0753        2.9038        2.5176        3.2763        3.2348        3.4015        3.4344        1.6192        1.3953        1.3220        1.5048        1.6691        1.3756        1.1305        0.9904        0.7421        0.4487        0.4052        0.5130        0.8128        1.1272        0.7340        0.8849        1.1902        1.3295        1.6379        2.3772        3.0244        2.9092        2.1159        1.8760        2.9559        4.0819        3.3272        3.6377        3.0664        3.3792        3.9164        3.8154        3.3255        3.4640        3.5216        3.5475        3.3029        3.1656        3.1637        3.3979        3.5492        3.4671        3.4087        3.3225        3.3785        3.4298        3.7488        4.2545        4.7349        5.2339        5.7373        5.9984        6.8818        6.5976        6.5861        6.4438        4.8203        5.0612        5.2912        5.1828        4.7838        3.3109        2.8539        2.5812        3.1432        3.1916        3.0935        2.8940        3.2150        3.0781        2.6503        2.5165        2.3208        2.1858        1.8036        1.6976        1.6184        1.4477        1.3089        1.7597        2.8273        3.6930        4.0304        3.8197        3.2647        3.0687        3.5047        3.6564        3.5428        3.9941        3.6414        3.5123        3.0727        3.4114        4.5735        5.1026        6.2564        7.5777       11.7158       13.4674       13.0594       13.4938       15.1266       15.5371       13.2422       13.6168       16.1662       16.8375       19.2889       20.4366       22.1560       23.1420       20.9797       21.5258       19.6098       17.4807       16.8449       14.1433       11.8564       12.0260       16.0348       16.8322       17.1768       17.5597       20.4888       21.2015       20.7728       18.5062       14.3211       11.7828       10.6012       10.3270       10.2677        9.6781        8.5348        8.3047        8.1254        7.6928        6.6610        5.4007        4.1322        3.0966        2.4565        2.3192        1.9568        1.9091        2.0025        2.4983        3.9795        4.6538        5.7826        6.4509        6.1275        6.6680        7.5147        8.5778        9.6764       10.4141       11.3635       12.5966       12.4831       12.9902       13.1217       13.2539       12.2940       12.2224       12.1679        0.0000       12.7599       12.7936       13.6814       15.4355       20.0359       20.2235        0.0000        0.0000        0.0000        0.0000        0.0000        0.0000        0.0000        0.0000        0.0000        0.0000        0.0000        0.0000        0.0000        0.0000        0.0000        0.0000        0.0000        0.0000        0.0000        0.0000        0.0000        0.0000        0.0000        0.0000        0.0000        0.0000        0.0000        0.0000
        0.0000        0.0000        0.0000        0.0000        0.0000        0.0000        0.0000        0.0000        0.0000        0.0000        0.0000        0.0000        0.0000       11.8321       11.8890        9.9295        8.6563        7.7131        6.5843        6.0502        5.5337        5.5514        5.5106        3.8656        3.4605        2.9833        2.5926        2.6628        2.8140        2.7846        2.5658        1.8899        2.4353        2.3021        2.1595        3.2645        2.6349        2.3070        2.1666        2.5618        2.3395        1.8861        1.6171        2.7962        3.0918        3.2427        3.0021        1.1592        1.1292        1.0728        0.9381        1.2513        1.2391        0.8736        0.8476        0.5718        0.5880        0.4868        0.2183        0.3289        0.6890        0.8505        1.0777        1.3962        1.7019        2.0241        1.9826        2.5877        2.1852        2.2830        2.3010        4.3732        4.3453        3.4694        2.8146        2.6977        2.6389        2.6090        2.6795        2.4011        2.7934        3.2163        3.1930        2.5675        2.6498        2.8341        2.4222        2.4758        2.7204        2.9288        2.9139        2.7391        2.7502        2.9331        3.4638        3.5132        3.9976        4.8263        5.2863        5.7655        6.2479        6.1970        6.2067        5.0041        5.2719        4.9968        4.9887        4.6926        4.8873        3.8698        3.3850        3.5502        3.1154        3.1027        3.3324        3.4744        3.3302        3.2374        2.3916        1.8411        1.8046        2.0813        1.7280        1.4340        1.0954        0.8748        1.6230        2.7158        3.2197        3.6425        2.8863        3.3374        3.0826        3.2233        2.9000        2.9077        3.1602        2.9796        3.4250        3.8361        3.9544        5.1824        6.0406        7.4744        9.1638       12.1421       10.4648       11.9474       12.4952       12.1696       13.0084       18.7041       14.7354       15.4539       16.4607       16.9978       17.4099       20.1905       18.2710       17.2936       16.2401       15.8879       15.6222       16.2638       16.3142       13.8958       13.5778       16.9061       17.0828       18.6557       20.0314       22.8397       24.4857       24.1060       20.5782       15.0190       12.9663       11.3940       11.1104        9.9770        9.2807        8.3796        7.7991        7.6056        7.6163        6.7578        5.5467        3.9451        2.7839        2.1732        2.3710        2.0016        1.7548        1.9315        2.4809        3.8764        5.0629        5.8379        6.6224        6.4911        7.1784        8.2318        9.1495       10.0169       11.3920       12.0914       13.2122       14.2729       15.3286       15.1844       15.9445       15.1175       14.6636        0.0000        0.0000        0.0000        0.0000        0.0000        0.0000        0.0000        0.0000        0.0000        0.0000        0.0000        0.0000        0.0000        0.0000        0.0000        0.0000        0.0000        0.0000        0.0000        0.0000        0.0000        0.0000        0.0000        0.0000        0.0000        0.0000        0.0000        0.0000        0.0000        0.0000        0.0000        0.0000        0.0000        0.0000        0.0000        0.0000
        0.0000        0.0000        0.0000        0.0000        0.0000        0.0000        0.0000        0.0000        0.0000        9.2276        0.0000        0.0000       10.7578        9.7015        8.9847        7.7953        7.5162        6.7935        6.2940        5.3488        4.9715        5.2219        4.7991        2.0630        2.1273        1.5776        1.1751        1.3515        1.3572        1.4827        1.4721        1.8314        1.9783        2.2786        2.5506        2.9187        2.5688        2.4175        2.2007        2.8227        2.1195        1.7607        1.4589        1.9878        1.5940        2.2893        2.4800        2.0449        2.1156        1.5390        1.4184        1.4563        1.4709        1.3145        1.2836        1.4439        1.1611        0.9665        0.7631        0.6114        1.5798        1.1753        1.3600        2.4147        3.4272        3.1418        3.7447        4.9373        3.3889        4.5251        5.3890        5.0413        5.8169        4.7010        3.3445        2.3576        2.7538        2.4918        2.9501        1.7130        1.5624        2.2298        2.0857        1.2961        1.3423        1.6029        1.2569        1.1276        1.0529        1.3442        1.4819        1.4727        1.3563        1.5376        1.6800        1.9281        2.4724        2.8899        3.4429        4.8340        5.2765        5.3137        5.6257        6.6535        7.0876        7.1775        7.0809        7.2416        7.9681        7.4702        6.1655        4.0864        3.5619        3.0884        3.1775        3.7836        3.7194        3.0558        2.7128        1.4737        1.1696        0.9542        0.9849        0.9232        0.8772        1.2078        1.2663        1.7125        1.9811        2.0399        2.0039        2.5425        2.8366        2.5304        2.4472        1.7294        1.8560        1.9407        2.4517        4.0734        4.7197        5.7359        6.9680        8.7250       10.0248       10.6605       11.3423       12.3245       12.9908       13.3191       13.6526       14.2227       14.9249       14.8577       14.5581       14.9595       14.6376       14.8224       15.2453       14.6182       13.4221       13.0759       13.5157       15.1864       15.5933       16.1347       16.9593       16.7036       15.5777       17.4422       18.4941       23.8215       25.4146       24.7427       21.2663       14.9658       13.1759       11.3336       10.8869       11.5397       11.5540       10.1514        9.6069       10.2740        9.6437        8.1302        6.8855        4.2778        3.5951        2.7798        3.2297        2.5512        2.0676        2.1480        2.3360        3.6321        4.4623        5.3681        5.9173        7.3863        8.3767        9.6725       10.9902       11.3220       12.1834       13.1059       14.7596       16.4892       18.4468       18.9467       20.0833       20.0490        0.0000        0.0000        0.0000        0.0000        0.0000        0.0000        0.0000        0.0000        0.0000        0.0000        0.0000        0.0000        0.0000        0.0000        0.0000        0.0000        0.0000        0.0000        0.0000        0.0000        0.0000        0.0000        0.0000        0.0000        0.0000        0.0000        0.0000        0.0000        0.0000        0.0000        0.0000        0.0000        0.0000        0.0000        0.0000        0.0000        0.0000
        0.0000        0.0000        0.0000        0.0000        0.0000       33.1949       27.4538       18.4619       10.6289        7.6349        6.3702        8.2009        8.1754        7.7287        7.5822        7.8955        7.3511        6.6862        5.7309        4.5555        4.3244        3.8708        4.1007        1.9681        1.7574        1.7097        1.4776        1.4014        1.2647        1.4269        1.5950        1.9045        2.1345        1.9633        1.8342        2.4677        2.4982        2.5343        2.4951        2.7564        2.4448        2.2463        1.9610        2.5264        1.3918        1.8891        2.5453        1.8845        1.6319        1.0961        0.9227        0.8617        0.9767        1.5308        1.0971        1.0908        1.2956        1.5528        1.3756        1.4911        1.1419        1.6619        0.9336        0.9718        2.2087        2.3212        2.5015        3.8171        3.0435        2.8898        2.6755        3.5365        3.3318        2.6572        1.3129        1.3793        1.5623        1.9087        3.1165        1.8352        1.6815        1.7898        2.3330        1.2802        1.1519        1.2521        1.0097        0.7052        1.0112        1.2375        1.0151        1.1172        1.0180        1.1129        1.3617        1.5622        2.0693        2.3159        2.7994        3.9805        4.5339        4.6658        5.5108        6.8977        7.4855        7.8391        7.7960        8.3422        8.3254        7.8718        7.0498        4.7187        4.2221        3.3639        3.0907        3.7080        3.6619        3.3680        2.6674        2.1703        1.5241        1.1003        1.3683        1.5578        1.7687        2.0370        2.0999        1.9071        2.7231        1.6673        1.7620        3.0853        3.1981        3.5436        2.3961        1.5584        1.4875        1.8676        2.2172        4.1153        5.0057        6.0653        7.4143        9.6704       10.7015       11.4898       11.8633       12.7461       13.6556       13.6667       13.7843       13.9490       14.5921       14.5097       14.5164       14.3093       13.9570       13.7043       13.3365       13.7879       13.1597       13.3168       13.3006       15.5287       16.2443       16.4233       17.2108       17.5459       18.2449       18.5923       20.1777       26.2000       27.8672       27.8564       23.7466       16.5306       13.8023       11.8128       11.5338       12.4682       12.4654       12.2441       12.2228       14.1838       13.5014       10.1556        9.0274        7.2407        5.5391        4.0186        3.1091        3.1939        0.0000        0.0000        3.3660        3.9058        4.5468        5.3520        6.5930        8.0174        9.1299       10.8151       12.5176       12.3176       13.6235       15.2250       16.7579       18.2623       19.8524       21.1397       22.6394        0.0000        0.0000        0.0000        0.0000        0.0000        0.0000        0.0000        0.0000        0.0000        0.0000        0.0000        0.0000        0.0000        0.0000        0.0000        0.0000        0.0000        0.0000        0.0000        0.0000        0.0000        0.0000        0.0000        0.0000        0.0000        0.0000        0.0000        0.0000        0.0000        0.0000        0.0000        0.0000        0.0000        0.0000        0.0000        0.0000        0.0000        0.0000
        0.0000        0.0000        0.0000        0.0000       36.1302       27.9173       23.1834       16.9271        9.5729        6.2737        6.1771        7.4455        7.2367        7.1795        6.8815        7.1226        6.4357        5.6599        4.7742        3.8798        3.3139        3.1593        2.9916        1.3177        1.1421        1.2963        1.1795        1.4035        1.8623        1.8373        1.7668        1.7863        1.8174        1.8350        1.9723        2.5134        2.1574        1.9966        1.7408        2.5766        2.3555        2.1682        2.1035        2.9518        2.3248        1.6057        1.8849        1.9657        1.6195        1.2735        1.3296        1.2872        1.4087        1.5095        1.5067        0.9659        0.8815        0.8872        1.1250        1.5894        1.9609        1.8314        1.1685        1.7100        2.1350        1.8368        1.8811        1.6608        1.5612        2.3059        2.1966        2.5132        4.3520        2.9286        2.3228        2.1370        2.0750        1.5714        2.2771        1.5660        1.2018        1.4122        2.1600        1.1260        0.9398        1.0755        0.8555        0.7245        0.8558        0.6868        0.7290        0.7163        0.8351        0.8723        1.1041        1.1525        1.5083        1.6412        2.2092        3.0018        3.7576        4.1284        4.9603        6.7747        7.1149        7.5891        7.6392        8.3047        8.3117        7.8680        7.2034        5.1554        3.9875        3.3732        3.1399        3.7306        3.3929        3.0751        2.7383        3.0813        2.3595        1.6551        1.7537        2.0376        2.0959        3.5799        4.3731        3.1931        1.5906        1.6463        1.5855        1.6429        1.5937        1.6647        1.6959        1.1244        1.1983        1.7724        2.5336        4.6064        5.4910        6.5071        7.7444       10.0200       11.2243       12.1509       12.3775       12.8171       13.0333       13.0086       13.1160       13.3414       13.4161       13.8079       14.0250       13.7789       13.1160       12.3592       12.2670       12.7095       12.3661       12.2347       13.2444       15.1841       15.9484       17.3863       18.8371       19.4336       18.1678       19.0202       20.4769       28.1897       28.2755       26.1247       23.5570       16.5479       14.5527       12.7892       12.3789       13.9458       13.4533       15.1864       15.4043       15.7796       12.8676       10.0814       10.0842        6.9014        5.3847        4.6596        3.6153        0.0000        0.0000        0.0000        4.3721        5.6326        6.1975        5.3691        6.6817        8.3474        9.1147       10.1811       12.2146       11.7410       13.1614       14.4326       16.5200       18.5474        0.0000        0.0000        0.0000        0.0000        0.0000        0.0000        0.0000        0.0000        0.0000        0.0000        0.0000        0.0000        0.0000        0.0000        0.0000        0.0000        0.0000        0.0000        0.0000        0.0000        0.0000        0.0000        0.0000        0.0000        0.0000        0.0000        0.0000        0.0000        0.0000        0.0000        0.0000        0.0000        0.0000        0.0000        0.0000        0.0000        0.0000        0.0000        0.0000        0.0000        0.0000
        0.0000        0.0000       59.5489       37.1833       29.6234       24.9544       23.2175       16.9090       10.0753        6.7434        5.3959        6.7106        6.6825        6.4148        6.0772        6.1344        5.3489        4.4328        4.0495        3.2300        2.9413        2.9779        2.9623        1.3297        1.2482        1.1559        0.9744        1.1712        1.1373        1.3631        1.6524        2.0583        2.0661        2.0317        1.9878        2.0270        1.9214        2.1117        1.6929        1.9050        1.6450        1.6008        1.3067        2.0673        1.8064        1.7036        2.2851        2.1097        1.8752        1.5124        1.3968        1.6849        1.4132        1.7094        2.0510        1.0439        0.7663        0.8516        0.5906        0.5624        0.7018        0.7290        0.9140        2.2210        2.0485        1.8354        1.6114        1.6759        1.7165        1.4705        1.4511        1.8819        1.4543        1.5495        1.7303        2.0337        2.0839        1.8999        1.3540        1.1089        1.4648        1.4974        1.3131        0.6695        0.8559        0.8750        0.7942        1.0111        0.6227        0.6938        1.0023        1.0661        1.3394        1.3751        1.5672        1.5335        1.8667        2.2180        2.6667        2.9395        3.1889        3.9355        4.2001        5.3015        5.8602        6.3205        6.6595        7.4786        7.4940        7.2478        6.6356        5.0639        3.7552        2.8612        2.9077        3.0494        2.6994        2.5365        2.5097        2.6844        2.7897        2.7294        3.1591        3.3111        2.4477        1.6737        1.4428        1.6656        1.7391        2.0148        1.7894        1.6808        1.4142        1.4127        1.7621        1.3897        1.8275        2.4175        3.2426        5.6669        6.8530        7.6397        8.3354       10.9302       11.3490       11.1229       11.0452       11.3214       11.1694       11.3927       11.6032       12.1159       12.4664       12.5559       12.5505       12.9433       12.4463       11.7459       11.4864       11.9515       11.9988       12.3456       12.7955       14.7848       15.9529       16.8860       18.3785       20.6163       19.6578       20.0603       20.4541       26.0232       29.7201       29.2146       25.0928       17.3482       14.4211       13.9554       13.5453       14.5589       14.2329       13.7179       14.3130       14.4013       13.3328       12.4549       10.9547        6.4759        4.9292        4.8827        0.0000        0.0000        0.0000        3.8157        4.4679        5.9964        5.5266        4.3275        5.4089        6.9758        7.3543        8.4584        9.9981       11.0853       12.4465       14.3094       16.5915        0.0000        0.0000        0.0000        0.0000        0.0000        0.0000        0.0000        0.0000        0.0000        0.0000        0.0000        0.0000        0.0000        0.0000        0.0000        0.0000        0.0000        0.0000        0.0000        0.0000        0.0000        0.0000        0.0000        0.0000        0.0000        0.0000        0.0000        0.0000        0.0000        0.0000        0.0000        0.0000        0.0000        0.0000        0.0000        0.0000        0.0000        0.0000        0.0000        0.0000        0.0000        0.0000
        0.0000       36.7479       31.6171       28.2835       26.3165       24.7161       22.6848       20.7930       13.5841        9.6751        8.4683        7.2358        6.0346        6.5953        6.1603        7.2884        6.6387        6.7317        6.2568        4.5096        3.6141        2.8540        3.4477        3.6353        3.7048        3.6623        3.7695        2.5415        2.9498        2.6707        3.2946        5.4696        6.2744        6.1589        5.1554        3.1144        3.0109        3.3375        3.2692        6.9169        7.3160        5.5807        4.1269        2.5223        2.0391        3.0066        4.0760        4.0800        3.6061        3.7045        3.0367        2.0260        2.1688        2.3314        2.1160        1.2811        1.0817        0.8180        1.3991        1.5519        1.2726        1.5962        2.1085        2.3754        1.4436        1.7462        1.6739        2.1832        1.6661        1.7818        1.8391        1.8247        1.8059        2.4733        1.4028        0.9086        1.1832        1.8941        2.1060        0.8603        1.0196        1.3714        1.6472        1.1349        1.2004        1.4082        1.1243        1.7923        1.3914        1.3705        1.6510        2.2586        2.3660        2.2587        2.2620        1.7064        1.7868        1.7953        1.8375        1.8127        1.9535        2.3538        3.1722        3.4878        3.7828        4.0431        4.1824        4.7836        5.0462        4.6701        4.3027        2.8616        2.5322        2.2424        2.1593        2.1804        1.8549        1.6971        1.6318        2.0474        2.0613        2.4822        4.0434        3.5973        2.6414        2.1455        2.0235        2.4036        2.5541        2.6992        2.4854        1.5098        0.7455        0.7433        1.1164        3.2419        4.2502        5.1302        6.6394        8.4813        9.9528       11.2741       11.7163        9.8215        8.4441        9.4369        8.3187        7.7887        7.8923        8.6955        8.5116       10.5498       11.0583       10.8438       11.0497       12.0657       12.0121       10.4809       10.3623       11.5211       11.2301       13.0105       14.4903       14.7296       16.1308       16.9095       18.8185       21.6772       22.6111       22.9360       23.0318       24.5958       26.1039       25.3608       23.0628       18.2784       16.5608       14.1983       13.5314       12.7383       12.8871       11.7212       12.0956       12.7797       12.0939       10.6792       10.5852       34.2933        0.0000        0.0000        0.0000        0.0000        5.9680        6.3378        7.0357        4.2585        4.0023        4.0374        3.8517        5.1018        4.8756        6.0640        7.0466        6.4865        7.5421        9.1864        0.0000        0.0000        0.0000        0.0000        0.0000        0.0000        0.0000        0.0000        0.0000        0.0000        0.0000        0.0000        0.0000        0.0000        0.0000        0.0000        0.0000        0.0000        0.0000        0.0000        0.0000        0.0000        0.0000        0.0000        0.0000        0.0000        0.0000        0.0000        0.0000        0.0000        0.0000        0.0000        0.0000        0.0000        0.0000        0.0000        0.0000        0.0000        0.0000        0.0000        0.0000        0.0000        0.0000
        0.0000       24.8797       22.3206       24.8428       20.6411       19.0218       14.8643       13.2964        9.6179        6.8679        7.1826        6.1186        4.4418        4.0105        3.8751        4.7078        3.4996        2.9179        3.2073        2.9015        2.1432        1.4617        1.2919        2.1120        2.3421        2.0231        1.8887        2.3739        3.2595        3.7347        3.3773        4.0339        3.6699        3.5712        3.9027        2.7907        1.6796        1.6534        2.0357        4.9485        5.6134        4.4695        3.2352        1.8684        2.1985        2.4593        2.0325        3.1963        3.4362        1.9440        1.8876        1.3929        1.7203        2.4198        2.2210        2.1254        1.2825        1.2409        2.5064        2.1529        1.8413        1.5641        0.9838        1.0351        1.2540        1.2749        1.9509        3.1836        2.8184        1.8519        1.5946        1.2148        1.4729        1.8815        1.4186        0.5930        0.8900        1.3068        2.0437        0.6852        0.9230        1.5277        2.3094        1.6707        1.5745        1.1703        1.4686        1.6888        2.0941        2.0956        1.8431        1.8604        1.7627        1.5527        1.5816        1.2517        1.3327        1.2537        1.3972        1.2007        1.3861        1.7198        2.5946        2.9220        3.0189        3.2810        3.2452        3.7448        4.0318        3.8254        3.3914        2.7209        3.0749        2.4419        2.4619        2.4019        1.8966        1.5980        1.5217        2.0848        2.1089        2.0002        1.9941        2.2504        2.1609        2.1898        2.4883        3.8153        3.2593        3.2137        2.9476        1.6185        0.7603        1.0007        1.5139        3.8846        5.0096        6.3501        7.8506       10.0372       12.3574       13.1864       12.2252        9.8413        8.1005        7.6075        7.6207        7.1525        7.0019        7.2315        7.0973        8.4919        8.9400        8.8982        9.7852        9.6709       11.1384       10.5883        9.3373       10.0664       11.1084       11.5806       13.1543       14.8288       15.8152       17.3832       18.9060       21.3613       22.1267       23.6001       24.0380       24.8403       26.2488       25.4240       23.3717       18.5070       19.4613       18.2804       14.2787       13.6984       12.9743       11.8392       10.9402       13.6272       10.7024        9.5229        0.0000        0.0000        0.0000        0.0000        0.0000        7.1008        7.4744        7.6764        9.1785        5.5879        3.9768        4.0100        4.1352        3.6468        4.2042        5.2985        6.4274        6.2474        0.0000        0.0000        0.0000        0.0000        0.0000        0.0000        0.0000        0.0000        0.0000        0.0000        0.0000        0.0000        0.0000        0.0000        0.0000        0.0000        0.0000        0.0000        0.0000        0.0000        0.0000        0.0000        0.0000        0.0000        0.0000        0.0000        0.0000        0.0000        0.0000        0.0000        0.0000        0.0000        0.0000        0.0000        0.0000        0.0000        0.0000        0.0000        0.0000        0.0000        0.0000        0.0000        0.0000        0.0000        0.0000
       18.5552       16.1129       15.9332       15.2688       13.9331       14.5069       13.2194       11.0208       10.3206        6.8261        6.4527        4.4069        3.9080        3.0756        2.5446        3.8161        2.0877        1.3685        1.3783        1.3150        1.1157        1.1073        1.3909        1.4179        1.9531        1.8185        1.9820        2.4878        2.3226        2.4768        2.4718        2.5627        1.5224        1.8471        1.7193        1.6199        0.8379        1.0014        1.5359        4.6873        4.8808        3.4976        3.3735        1.5463        1.4404        0.9211        0.8038        1.6659        1.9419        1.7459        2.0962        1.4260        1.5523        2.0653        2.7020        2.4869        2.7707        2.2400        2.0090        1.2605        1.1930        1.0891        1.3293        1.2658        1.2016        1.2696        1.5041        3.1304        4.0008        3.7149        1.9790        1.2969        0.9069        1.1409        0.7462        0.9095        1.6876        2.5675        3.1328        2.1395        2.0042        2.0609        3.0056        1.5977        1.5037        1.5386        1.3895        1.4678        1.4493        1.2320        1.3469        1.7370        1.4573        1.1653        1.1166        0.8890        0.9512        0.9972        1.0986        0.9997        1.1501        1.4057        1.8235        2.4442        2.8801        2.8985        2.8554        3.3446        3.6585        3.4063        3.4361        2.9596        2.2691        2.1312        3.1115        3.7900        3.3767        2.4321        1.8035        2.4857        2.3760        2.2797        2.1684        2.3926        2.3804        2.4711        2.9764        3.3549        3.3645        3.3750        2.4667        1.7697        1.1415        1.9269        1.6395        4.0886        5.4989        6.8269        8.9810       11.2668       13.2009       13.1506       12.5365        9.0894        7.8877        6.9661        6.5513        6.4709        6.4240        6.5850        6.9208        8.7432        8.7104        8.8581        7.7962        8.2969        9.5461        9.3069        9.3447       11.3570       10.9975       11.0683       12.8736       17.7232       17.3167       18.2760       19.7906       21.7033       24.6650       29.3083       24.0802       26.2291       27.6772       27.8111       25.7219       20.5980       22.3005       19.0487       18.2327       18.4938       17.0705       15.4191       12.8882       13.9856       11.8875        0.0000        0.0000        0.0000        0.0000        0.0000        0.0000       10.6508        9.8261        8.9238        9.1620        6.1347        5.1902        4.1515        3.4256        3.0284        3.7186        0.0000        0.0000        0.0000        0.0000        0.0000        0.0000        0.0000        0.0000        0.0000        0.0000        0.0000        0.0000        0.0000        0.0000        0.0000        0.0000        0.0000        0.0000        0.0000        0.0000        0.0000        0.0000        0.0000        0.0000        0.0000        0.0000        0.0000        0.0000        0.0000        0.0000        0.0000        0.0000        0.0000        0.0000        0.0000        0.0000        0.0000        0.0000        0.0000        0.0000        0.0000        0.0000        0.0000        0.0000        0.0000        0.0000        0.0000        0.0000
       17.5682       13.7525       13.4106       11.9267       10.3294        8.1896        6.9777        5.4159        3.6608        3.7335        4.2207        2.3890        1.9313        1.9288        1.9379        2.4511        1.7721        1.4972        0.9505        0.8210        0.8634        0.9570        0.8414        1.5501        1.7294        1.8475        2.0181        2.2064        1.5883        1.5197        1.4998        2.5751        1.9595        1.4879        1.4776        1.6244        1.2741        1.0840        1.0578        2.8561        3.1037        3.0401        2.9221        1.4795        1.3722        1.2888        0.8974        1.9808        1.5301        1.2701        1.5312        1.4904        1.3288        1.1750        1.4765        2.9071        2.3302        2.2042        1.9059        1.4261        0.7345        1.0025        1.2652        1.6185        1.0797        0.9948        1.0305        1.7174        4.0020        3.4114        2.5901        1.8586        1.2289        1.0110        0.8213        1.3400        2.7586        2.9615        3.5467        1.8860        2.1456        1.9122        1.7296        1.0440        1.4327        1.5457        0.7484        0.9483        0.9523        0.8590        0.8333        0.8726        1.0868        1.0254        1.0769        0.7611        0.8604        0.8937        1.0305        1.0182        1.1232        1.3929        1.6751        2.3143        2.7670        3.1313        3.2537        3.4831        3.7097        3.6085        3.5173        3.1647        3.0209        2.5223        2.7257        3.5486        3.4971        2.9951        2.2399        2.8136        2.6339        2.4140        2.3587        2.6124        2.8081        2.6417        2.9456        2.8199        2.7536        2.5404        2.1863        1.4678        1.1300        0.9389        1.3756        3.8717        5.0697        7.4412        7.5720        9.8104       11.7932       11.8876       10.8522        8.2583        7.5379        6.5682        5.9264        5.8772        5.6453        5.5476        6.4990        8.6873        8.9352        9.0247        7.4713        8.1393        9.5367        9.0582        9.0769        9.0292       10.7171       12.3707       14.9558       15.9522       18.3565       22.0114       24.2666       26.2605       23.4639       24.4180       24.3547       26.5481       28.8720       30.4697       29.2911       23.6509       22.0491       24.2257       25.2741       26.4382       25.4735       25.2577       22.0209       20.7901        0.0000        0.0000        0.0000        0.0000        0.0000        0.0000       20.7928       12.3321       11.6926       10.9968       13.1660        7.5848        5.7664        3.9848        3.7745        3.3998        4.5902        0.0000        0.0000        0.0000        0.0000        0.0000        0.0000        0.0000        0.0000        0.0000        0.0000        0.0000        0.0000        0.0000        0.0000        0.0000        0.0000        0.0000        0.0000        0.0000        0.0000        0.0000        0.0000        0.0000        0.0000        0.0000        0.0000        0.0000        0.0000        0.0000        0.0000        0.0000        0.0000        0.0000        0.0000        0.0000        0.0000        0.0000        0.0000        0.0000        0.0000        0.0000        0.0000        0.0000        0.0000        0.0000        0.0000        0.0000        0.0000
       21.5322       17.9123       15.9680       11.2328       13.9550       13.4054        7.7393       10.7269        8.1991        8.7918       10.0791        7.9858        5.8140        5.0475        3.1633        3.5586        2.8010        2.5984        2.7280        1.9551        1.5601        1.3992        1.4779        2.0777        2.0916        1.7451        1.9249        3.0106        2.5454        2.3633        2.3154        3.1688        2.7953        2.2139        1.8820        2.1809        2.2395        1.8206        1.4560        1.7546        2.5020        2.0155        2.2918        2.1873        0.5696        0.4970        0.5583        0.7283        0.7055        1.2333        1.5996        1.8836        1.7197        1.1926        1.5461        3.8168        3.3508        3.2712        2.7617        2.7435        1.8352        3.4735        4.2598        3.0063        3.3984        2.8462        1.7676        1.4590        1.9738        3.2612        2.9373        1.9147        2.0280        2.2651        5.0095        5.4150        4.6350        3.8083        3.3917        2.2587        2.3477        2.0723        1.9004        1.1382        1.3984        1.2920        1.8862        2.0063        1.7311        1.6240        1.2829        0.9857        1.2029        1.0296        1.1640        0.7655        0.9422        1.1029        1.2933        1.5195        1.8883        2.3546        2.7043        3.5518        4.1367        4.7407        5.1411        4.4939        4.4685        4.4616        4.4535        4.7262        4.7806        4.5450        4.3893        3.7513        3.9860        3.4439        3.0784        2.8735        2.6607        2.6284        2.6399        3.1462        3.2108        2.8976        2.8208        2.7910        2.6892        2.3638        1.8116        0.2062        0.1147        0.1583        0.3369        2.3250        3.1204        4.0658        5.1808        7.7379        9.7617        9.9359        8.8781        7.5347        7.0379        6.3355        5.8144        5.5984        5.3673        5.4319        6.0065        9.0248        9.6194        9.3160        8.8708        7.9246        8.1773        8.7629        8.8465       10.0099       10.6020       12.9127       14.9470       18.6007       22.2289       27.0723       30.2780       31.2523       25.5664       24.6068       27.0009       28.5143       31.8558       33.0955       31.5705       30.4433       31.4561       31.7924       32.5711       32.5101       34.2913       32.1095        0.0000        0.0000        0.0000        0.0000        0.0000        0.0000        0.0000        0.0000       12.2949       12.4278       12.2335       11.3273       11.1187       13.9523        0.0000       14.5550       18.2314       21.1544       31.6714        0.0000        0.0000        0.0000        0.0000        0.0000        0.0000        0.0000        0.0000        0.0000        0.0000        0.0000        0.0000        0.0000        0.0000        0.0000        0.0000        0.0000        0.0000        0.0000        0.0000        0.0000        0.0000        0.0000        0.0000        0.0000        0.0000        0.0000        0.0000        0.0000        0.0000        0.0000        0.0000        0.0000        0.0000        0.0000        0.0000        0.0000        0.0000        0.0000        0.0000        0.0000        0.0000        0.0000        0.0000        0.0000        0.0000        0.0000        0.0000
       31.8969       21.3233       15.7252        9.4125        7.0227        4.5960        3.7731        8.1828        7.9202        6.1457        4.7911        4.4746        4.1246        4.1002        3.4621        3.6753        1.9838        1.7935        1.4897        0.8729        0.7277        0.8556        0.9462        1.2789        0.9115        0.6046        0.5013        1.1908        1.5796        1.4414        1.5402        1.6404        1.7479        1.8114        1.7493        1.4072        1.2050        1.2004        1.1175        1.3184        1.2903        1.0508        1.2621        0.8715        0.8849        0.5710        0.5888        0.7910        0.7468        0.8395        1.7175        2.3746        2.9895        1.7247        1.9507        2.7740        2.4921        2.6435        2.2774        2.3790        2.8684        4.4299        4.0969        2.7644        2.5678        2.5864        1.6243        1.0149        0.9256        1.3423        1.4326        1.2903        1.8687        4.0710        5.7439        3.8925        3.9230        2.9402        2.1125        1.1223        1.0444        0.8789        1.3314        0.9373        0.7590        0.9475        1.2813        1.8506        1.8988        1.9142        1.6637        1.1537        0.8519        1.1916        1.8605        1.2149        1.7238        1.7569        1.9782        2.0646        2.1454        2.3854        2.8956        3.6946        4.3539        4.9567        5.2467        4.5681        4.4989        4.5535        4.6841        5.2743        5.4129        5.2158        4.9159        4.1690        4.1795        3.8391        3.4180        3.2479        2.8607        2.6670        2.6820        3.1456        3.1123        2.9961        2.8799        2.8573        2.7202        2.3554        1.7635        0.1915        0.0930        0.1216        0.2772        1.9516        2.6445        3.5264        4.7752        7.5904        9.1834        9.3817        8.4163        7.1333        6.6444        6.0367        5.5548        5.4150        5.1987        5.2445        5.9359        8.5435        9.3503        8.8066        8.1582        7.9064        7.5969        7.9136        8.5976       10.3144       11.6581       12.6467       14.3225       19.8437       20.8106       24.6105       28.5793       23.4335       25.6636       27.0457       27.3385       29.5552       30.6760       33.5323       33.0527       33.1423       34.6707       36.2494       37.0824        0.0000        0.0000        0.0000        0.0000        0.0000        0.0000        0.0000        0.0000        0.0000        0.0000        0.0000       15.1577       14.1971       14.6225       14.2795        0.0000        0.0000        0.0000        0.0000        0.0000        0.0000        0.0000        0.0000        0.0000        0.0000        0.0000        0.0000        0.0000        0.0000        0.0000        0.0000        0.0000        0.0000        0.0000        0.0000        0.0000        0.0000        0.0000        0.0000        0.0000        0.0000        0.0000        0.0000        0.0000        0.0000        0.0000        0.0000        0.0000        0.0000        0.0000        0.0000        0.0000        0.0000        0.0000        0.0000        0.0000        0.0000        0.0000        0.0000        0.0000        0.0000        0.0000        0.0000        0.0000        0.0000        0.0000        0.0000        0.0000        0.0000        0.0000
        0.0000        0.0000       22.2295       10.7854        0.0000        7.6729        6.9495       10.0596        8.3498        6.7916        4.8519        2.7161        2.2605        3.3346        2.8855        3.8929        2.3762        1.5043        1.2696        0.8773        0.6848        0.6730        0.6588        0.8066        0.7193        0.7173        0.7147        1.0237        1.0545        0.6410        0.4664        0.6428        0.8516        0.6845        0.8895        1.0106        0.5649        0.4247        0.3953        0.4264        0.2863        0.2488        0.3540        0.3220        0.4390        0.8991        1.3478        1.5043        1.3042        1.3915        1.8406        1.9267        2.0936        1.8244        2.5234        3.7817        2.1231        1.4753        1.5705        1.8396        2.5613        3.8705        3.5437        2.3758        1.9643        0.9506        1.0169        1.6758        1.9555        2.2907        1.1680        1.3359        3.2773        4.3021        4.0237        3.0951        3.3283        2.4669        1.5795        1.1443        1.0007        0.8596        1.1749        1.1911        0.9760        1.0003        1.0761        1.4497        1.4115        1.4199        1.4943        0.9973        0.8533        0.8088        1.1676        1.0704        1.4215        1.8927        1.8875        1.8694        1.8183        2.2079        2.6358        3.4831        4.1754        4.5656        4.6928        4.3577        4.3381        4.3233        4.4320        5.0760        5.4105        5.4486        5.1896        4.2684        3.9536        3.9441        3.6219        3.1074        2.8775        2.6706        2.6482        3.0251        2.9009        2.7925        2.5913        2.6265        2.4604        2.1067        1.5684        0.1687        0.0789        0.0994        0.2296        1.6159        2.1944        2.9897        4.1605        7.2139        7.9882        8.4364        7.8681        6.6638        6.2200        5.8701        5.4660        5.5640        5.1288        4.9480        5.3781        7.3549        8.4653        8.3110        7.9189        7.2065        7.2200        7.3516        7.9585        9.6173       10.1967       12.8544       14.7409       18.3066       18.1020       21.4379       20.2133       23.9147       25.8095       25.9032       27.4536       29.2620       30.2641       32.6890       34.8153       35.4478       37.1371       40.2633       41.0717       42.9065        0.0000        0.0000       44.4367        0.0000        0.0000        0.0000        0.0000        0.0000        0.0000       20.1600       19.5874       25.0210        0.0000        0.0000        0.0000        0.0000        0.0000        0.0000        0.0000        0.0000        0.0000        0.0000        0.0000        0.0000        0.0000        0.0000        0.0000        0.0000        0.0000        0.0000        0.0000        0.0000        0.0000        0.0000        0.0000        0.0000        0.0000        0.0000        0.0000        0.0000        0.0000        0.0000        0.0000        0.0000        0.0000        0.0000        0.0000        0.0000        0.0000        0.0000        0.0000        0.0000        0.0000        0.0000        0.0000        0.0000        0.0000        0.0000        0.0000        0.0000        0.0000        0.0000        0.0000        0.0000        0.0000        0.0000        0.0000        0.0000        0.0000
        0.0000        0.0000        0.0000        0.0000        0.0000        5.4040        5.3282       11.6782        7.4282        5.3716        5.4254        2.7702        2.0757        3.7341        3.9355        4.8175        4.5246        2.1126        2.1437        1.3827        0.9497        0.7617        0.5047        0.5689        0.6987        0.5036        0.5258        0.8798        0.6891        0.8034        0.8614        0.9818        1.2995        1.6293        1.4510        0.9233        0.6794        0.1178        0.2577        0.3071        0.5271        0.8044        0.8972        1.1078        0.8315        0.8751        1.5836        1.4149        1.8015        2.1555        2.4273        2.2474        2.1869        2.9302        3.6629        4.2724        2.9959        2.8018        1.7016        1.4177        1.8535        2.3063        2.3429        2.4219        2.3945        2.0532        1.6918        3.1243        3.2244        2.4991        1.8763        2.8380        3.0379        3.2091        3.3091        2.7334        2.4144        1.3659        1.0204        1.1084        1.0510        1.1188        1.4388        0.9353        0.9515        1.0406        1.1407        1.3317        1.1871        1.5962        1.5217        1.1431        0.7205        0.8306        1.1559        1.2299        1.1131        1.1455        0.8835        1.1998        1.3859        1.6607        2.0621        2.9440        3.4923        3.8296        3.7280        3.4736        3.6391        3.6363        3.8470        4.4888        4.7642        4.8532        4.8279        4.2876        4.0771        3.9323        3.7247        3.2579        3.0305        2.7609        2.4992        2.6996        2.4347        2.2511        2.0836        2.0928        1.9049        1.6167        1.2303        0.1379        0.0732        0.0926        0.1953        1.3424        1.7999        2.4760        3.9212        6.0486        6.9334        7.1580        6.7544        5.8424        5.6251        5.1713        4.9614        5.2848        5.8628        4.7432        4.9130        6.5890        7.0653        7.1639        7.2797        7.4971        7.4382        6.7652        7.7090        8.1562        9.4052       10.7852       13.6590       17.2111       17.2930       19.5842       19.8923       22.8395       24.6028       24.8625       26.6983       27.8384       29.5419       31.8844       34.5033       37.6372       40.0881       40.7774       43.3053       44.3440       44.3149       45.2697       43.9854        6.0564        0.0000        0.0000        0.0000        0.0000       13.6509       23.4748       27.0307       30.8395        0.0000        0.0000        0.0000        0.0000        0.0000        0.0000        0.0000        0.0000        0.0000        0.0000        0.0000        0.0000        0.0000        0.0000        0.0000        0.0000        0.0000        0.0000        0.0000        0.0000        0.0000        0.0000        0.0000        0.0000        0.0000        0.0000        0.0000        0.0000        0.0000        0.0000        0.0000        0.0000        0.0000        0.0000        0.0000        0.0000        0.0000        0.0000        0.0000        0.0000        0.0000        0.0000        0.0000        0.0000        0.0000        0.0000        0.0000        0.0000        0.0000        0.0000        0.0000        0.0000        0.0000        0.0000        0.0000        0.0000        0.0000
        0.0000        0.0000        0.0000        0.0000        0.0000       19.2711       16.0752       28.0350       20.5737       13.9303       11.4201        9.5219        7.1020        8.0221        9.6345        8.5554       10.3027        9.6774        8.9075        6.2453        3.6941        1.9886        1.4060        1.3293        1.3362        1.1601        1.3764        1.2437        1.1109        1.0244        1.0549        1.1052        1.4907        1.7144        1.3069        1.0297        1.0836        1.0228        0.8304        0.9253        0.7351        0.5248        0.6829        1.4021        2.0414        2.2865        2.0852        1.9161        2.2778        2.0850        1.6642        2.1212        3.1095        2.6054        3.8575        9.1825        8.9467        8.5193        4.8782        3.7986        2.4600        2.4203        3.1284        2.6558        3.8948        2.6976        2.8275        3.9907        3.8288        2.2987        3.0125        2.8142        1.9685        1.2567        0.9753        0.9991        0.7101        0.5103        0.5692        0.4393        0.7463        0.8290        0.9769        0.9159        0.9280        0.9200        0.8709        1.0177        1.2849        1.6310        1.1272        0.5502        0.5583        0.6660        0.5123        0.5664        0.8365        0.8297        0.9067        0.8382        0.9709        1.1612        1.4463        2.1497        2.3180        2.4874        2.6748        2.1819        2.3033        2.3472        2.5444        3.3525        3.6054        3.9244        4.2326        5.0850        4.8893        4.8056        4.6092        4.2077        3.9069        3.5523        3.0904        2.0419        1.7114        1.4850        1.3684        0.7683        0.6852        0.5643        0.4428        0.4923        0.5056        0.9741        1.0232        1.3696        3.3546        5.6674        7.5408        8.6391        9.9687       10.2370        7.8602        5.3647        5.3928        5.1765        4.7743        4.6906        5.4138        4.1204        4.0156        5.9330        5.9789        5.8463        6.2583        7.1098        6.3453        6.0757        6.9106        7.0206        6.8710        8.2369        9.4305       11.6540       13.6553       14.3741       16.0153       18.1069       20.0794       21.8137       23.2889       26.8961       29.5850       32.1598       35.1427       40.5831       43.2218       44.2839       43.6594       37.7190       37.0518       36.5060       37.8547       37.7668        0.0000        0.0000        0.0000       41.2856       45.1732       39.3639       39.7466       46.7830       48.3527        0.0000        0.0000        0.0000        0.0000        0.0000        0.0000        0.0000        0.0000        0.0000        0.0000        0.0000        0.0000        0.0000        0.0000        0.0000        0.0000        0.0000        0.0000        0.0000        0.0000        0.0000        0.0000        0.0000        0.0000        0.0000        0.0000        0.0000        0.0000        0.0000        0.0000        0.0000        0.0000        0.0000        0.0000        0.0000        0.0000        0.0000        0.0000        0.0000        0.0000        0.0000        0.0000        0.0000        0.0000        0.0000        0.0000        0.0000        0.0000        0.0000        0.0000        0.0000        0.0000        0.0000        0.0000        0.0000        0.0000
        0.0000        0.0000        0.0000        0.0000        0.0000       20.7757       18.7586       29.4902       26.7982       22.4041       14.4995       12.5783       10.8849        8.2422        7.8205        9.4481       12.4554       10.4911        7.3936        7.2186        6.6476        5.1661        3.6994        2.6265        1.9901        1.1643        1.0295        0.9245        1.0002        0.9082        1.5704        1.4072        1.3372        1.7965        1.4625        0.6539        0.6787        0.6742        0.7129        1.2391        1.5020        1.9591        2.3754        1.9434        2.2959        2.1161        3.1151        4.3861        3.6367        4.1887        4.5649        3.4604        2.9675        3.8775        4.4499        7.0526        8.7324        9.8322        6.2558        4.9689        3.8927        4.3923        3.8187        2.9308        2.4295        1.9968        2.6442        3.0094        2.3029        2.2723        2.0322        3.3698        2.6241        1.7793        0.5891        0.8674        1.1627        0.5685        0.2232        0.3919        0.6157        0.6307        0.8923        1.1544        1.0628        1.0311        0.9740        1.4779        1.7134        1.5868        1.4508        0.6891        0.5297        0.2995        0.2179        0.2367        0.3457        0.8485        0.7583        0.7482        0.9041        1.0800        1.1995        1.7194        2.2451        2.2693        2.2958        1.9160        1.9357        1.9012        2.1353        2.7699        3.0148        3.3518        3.6617        4.6317        4.9734        5.0669        4.9475        4.4635        4.1497        3.8340        3.2621        2.1047        1.5243        1.1309        1.0018        0.5467        0.4231        0.3283        0.2741        0.3832        0.5412        1.1884        0.9232        1.9773        2.0848        3.6501        5.8696        6.7813        6.5179        7.1067        6.9879        4.7269        4.8961        4.7978        4.3987        4.4271        4.7747        3.7640        3.4963        4.8356        5.2177        5.4431        6.1994        6.5394        5.7430        5.9570        6.2432        5.9302        6.3719        7.6470        8.4890       13.1597       14.2840       13.5330       15.5669       18.2903       19.4632       20.7696       25.1645       27.6466       29.2103       32.3954       37.2752       43.1253       45.9141       46.9118       45.9066       38.6080       37.5362       36.4775       37.5262       38.7528        0.0000        0.0000       38.7401       43.8237       44.1163       40.1726       43.1997       53.8586       56.7309       61.1023       66.1429       67.0295       76.3223       80.0257        0.0000        0.0000        0.0000        0.0000        0.0000        0.0000        0.0000        0.0000        0.0000        0.0000        0.0000        0.0000        0.0000        0.0000        0.0000        0.0000        0.0000        0.0000        0.0000        0.0000        0.0000        0.0000        0.0000        0.0000        0.0000        0.0000        0.0000        0.0000        0.0000        0.0000        0.0000        0.0000        0.0000        0.0000        0.0000        0.0000        0.0000        0.0000        0.0000        0.0000        0.0000        0.0000        0.0000        0.0000        0.0000        0.0000        0.0000        0.0000        0.0000        0.0000        0.0000
        0.0000        0.0000        0.0000        0.0000       31.8664       22.3971       18.2946       28.9411       24.3968       22.9399       22.1947       15.9316       13.9644        9.9640        8.2046        9.9115       10.1645        9.9705        5.5362        6.7252        5.8247        4.3328        5.0020        5.1314        4.7752        4.0662        3.1291        3.2641        3.0164        3.1991        1.7798        1.9768        1.7700        1.6434        1.2983        0.9381        0.8132        0.7779        0.8553        1.9464        2.3777        3.0570        2.8325        2.9251        2.6260        2.8725        3.6026        5.6408        5.9408        4.6417        3.9717        3.6444        2.9611        3.6247        4.2636        6.6001        6.9516        7.0793        7.1576        5.7277        5.5161        5.8429        4.9857        2.8930        2.6193        1.7379        1.8666        1.6073        1.0400        1.2076        1.3451        2.4769        1.9765        1.2939        1.4109        1.0230        0.8415        1.1577        0.5384        0.9553        1.3661        1.3448        1.4386        1.4191        1.2491        1.0938        1.1373        1.0250        1.0150        0.8834        0.6817        0.3583        0.2489        0.1693        0.1488        0.0807        0.2801        0.3555        0.5270        0.6394        0.7192        0.8144        0.9609        1.4049        1.5685        1.5804        1.6274        1.2091        1.1794        1.2914        1.5147        2.1307        2.4011        2.7786        3.2000        4.2044        4.6311        4.7550        4.5574        4.1297        3.8945        3.4314        2.8818        1.7230        1.2419        0.9045        0.8132        0.4303        0.3040        0.2382        0.2476        0.4992        0.7025        1.3773        1.3632        1.7743        1.7667        3.2619        3.9499        4.0874        4.3720        5.8250        4.4787        4.2920        4.5300        4.4298        4.0281        4.3502        4.2179        3.7974        3.0764        4.1976        4.7898        5.6554        5.7802        6.1047        5.8090        6.1269        6.2868        7.0759        6.6444        8.0158        8.5148       11.5977       13.9674       13.0698       14.5776       17.1865       19.4106       20.6194       22.9512       26.2438       28.7433       32.1020       35.9945       43.0748       46.4708       47.3075       45.6862       38.7938       37.3620       36.2213       38.4778       39.8610        0.0000       38.7280       38.6845       41.8566       40.4048       43.3153       45.2695       54.9994       59.8274       65.0414       71.9485       73.3350       76.1224       80.5593       78.2540        0.0000        0.0000        0.0000        0.0000        0.0000        0.0000        0.0000        0.0000        0.0000        0.0000        0.0000        0.0000        0.0000        0.0000        0.0000        0.0000        0.0000        0.0000        0.0000        0.0000        0.0000        0.0000        0.0000        0.0000        0.0000        0.0000        0.0000        0.0000        0.0000        0.0000        0.0000        0.0000        0.0000        0.0000        0.0000        0.0000        0.0000        0.0000        0.0000        0.0000        0.0000        0.0000        0.0000        0.0000        0.0000        0.0000        0.0000        0.0000        0.0000        0.0000
        0.0000        0.0000        0.0000        0.0000       26.7830       18.5496       12.2796       20.5949       16.6689       15.2992       12.3208       10.2895       12.2800       10.1922       11.2168       11.0147        9.2006        7.6451        6.5610        4.5577        4.1871        3.7844        4.0637        4.2217        3.5194        3.1690        3.1537        3.4167        3.5652        2.8580        2.8099        3.0389        2.3053        1.6292        1.3917        1.4244        1.2251        1.5035        1.8301        3.0267        3.0920        2.7344        3.3447        3.1868        2.8600        3.5880        3.1454        4.6871        5.0570        4.4415        4.5554        3.9973        3.4840        3.7343        3.2237        5.9241        4.9167        6.8546        8.2393        6.2874        5.0117        5.6304        4.5276        3.4245        4.3056        3.5882        3.2270        3.0767        3.1212        3.0652        2.3976        2.4121        2.1125        1.8095        1.7249        1.2880        1.0138        1.6598        1.4231        1.2274        1.6164        1.2692        1.1233        1.1484        0.9364        1.0025        1.1919        0.9467        0.7398        0.6432        0.5327        0.0576        0.1072        0.1156        0.0896        0.0543        0.1811        0.2232        0.3110        0.8099        1.0063        1.0577        1.0367        1.3967        1.3095        1.2237        1.2415        0.9558        0.9242        0.9310        1.1465        1.6447        1.8412        2.1759        2.5617        3.3894        3.7819        3.9232        3.7274        3.4725        3.2316        3.0266        2.3076        1.3402        1.0325        0.7612        0.6520        0.3427        0.2738        0.2755        0.2904        0.7292        0.5490        1.1019        1.4287        1.8282        3.4270        2.8728        2.0973        3.6320        3.8374        4.7377        3.5577        3.9967        4.2040        4.0465        4.4323        3.9177        3.2685        2.5721        3.0904        4.1644        4.2745        4.5492        4.7575        5.2321        5.6889        6.9596        7.5996        8.9517        6.8637        8.2631        8.5676       11.9294       11.9128       12.9193       14.3757       16.7668       18.3589       20.4354       23.2445       26.1388       28.7593       31.8520       34.9250       41.3269       44.5414       45.6160       44.3948       37.9595       36.7580       36.2133       36.4089       40.5950       41.0769       40.3000       39.5752       37.3134       39.0972       42.5039       43.2265       53.2246       57.8325       63.9590       71.6574       69.4890       72.5976       77.6014       78.6163        0.0000        0.0000        0.0000        0.0000        0.0000        0.0000        0.0000        0.0000        0.0000        0.0000        0.0000        0.0000        0.0000        0.0000        0.0000        0.0000        0.0000        0.0000        0.0000        0.0000        0.0000        0.0000        0.0000        0.0000        0.0000        0.0000        0.0000        0.0000        0.0000        0.0000        0.0000        0.0000        0.0000        0.0000        0.0000        0.0000        0.0000        0.0000        0.0000        0.0000        0.0000        0.0000        0.0000        0.0000        0.0000        0.0000        0.0000        0.0000        0.0000        0.0000
        0.0000        0.0000        0.0000        0.0000       20.3979       17.8852       15.0288       22.7103       18.7283       14.5634       13.0630       18.3925       16.3541       12.9924       11.1808        9.2584        9.7971       10.5194       11.4926        9.5114       11.3437        8.7996        8.3006        8.5505        7.1767        5.3507        5.6446        2.9309        2.2121        2.6748        3.0722        3.1091        2.7925        3.4342        3.1291        3.2468        3.7809        4.0029        3.8092        4.0428        3.8142        3.5344        4.3629        5.9706        6.2193        5.6787        5.3736        6.2210        6.6662        6.0235        6.0630        5.6303        6.1434        5.0137        3.8728        3.8764        6.1651        7.5747        6.3298        5.0588        5.8918        5.4035        5.9638        7.1715        5.3503        5.2128        6.4550        4.3316        4.8309        5.0873        4.2368        4.4618        1.7744        1.6213        1.5527        2.2877        1.8676        1.9913        2.4996        1.9910        1.2078        1.0515        1.0208        0.5397        1.1183        1.3780        0.7970        0.3374        0.3021        0.3566        0.0652        0.0490        0.1822        0.2599        0.3531        0.4856        0.6321        0.7022        0.9752        1.0865        1.1968        1.3959        1.2116        0.7546        0.6802        0.9786        1.5132        0.6387        0.4780        0.3916        0.5373        0.7548        0.8097        0.8674        0.9527        1.8429        2.0677        2.1590        2.0493        2.1048        2.1089        1.6949        1.4256        0.5386        0.3924        0.3360        0.3511        1.5239        1.5676        0.8612        1.2937        2.5567        2.3237        2.9051        3.2047        3.0616        3.4819        2.7921        2.3657        2.8040        3.1731        3.3872        3.5128        3.5094        3.7665        5.6098        5.5140        4.2438        3.6622        3.2269        2.6019        2.4465        2.4619        2.3439        2.8334        4.7357        5.4996        6.6365        7.0223        8.2060        7.7957        8.6224        9.2704        9.8254       10.6129       11.6932       13.2856       15.7404       18.0225       20.6653       23.2412       26.5695       28.6515       31.2859       34.1924       35.6911       38.6125       39.0902       38.4384       36.8981       36.5361       35.4930       35.5499       36.4285       37.7998       36.3542       37.6862       36.7340       37.2338       37.6411       43.0165       48.4283       53.2945       58.4067       63.6265       65.6844       73.5469       76.1688       76.5295        0.0000        0.0000        0.0000        0.0000        0.0000        0.0000        0.0000        0.0000        0.0000        0.0000        0.0000        0.0000        0.0000        0.0000        0.0000        0.0000        0.0000        0.0000        0.0000        0.0000        0.0000        0.0000        0.0000        0.0000        0.0000        0.0000        0.0000        0.0000        0.0000        0.0000        0.0000        0.0000        0.0000        0.0000        0.0000        0.0000        0.0000        0.0000        0.0000        0.0000        0.0000        0.0000        0.0000        0.0000        0.0000        0.0000        0.0000        0.0000        0.0000        0.0000
        0.0000        0.0000        0.0000        0.0000        0.0000        0.0000        0.0000        0.0000       18.3635       16.7603       14.5471       18.3353       19.5075       16.4308       13.7659        7.9360        5.9240        7.4176        7.5589        6.6724        7.8804        9.8726        7.6396        5.6349        5.1304        4.5066        4.0301        4.0842        3.6082        2.1849        1.6483        2.5456        3.3554        2.6914        3.1258        3.0950        3.2788        3.2596        3.1817        3.4703        3.0121        3.0177        3.0794        4.2983        4.3011        4.4084        3.7611        4.7766        6.4945        6.7708        5.8173        6.7266        6.8286        6.1948        4.6068        4.9617        5.9599        8.5488        7.4398        5.0556        4.2860        6.5134        7.1718        6.1485        5.1348        3.4839        5.6464        5.3371        4.5228        5.0409        4.1473        6.0257        3.5065        1.3862        2.4521        3.3595        3.4911        3.4127        3.0159        2.1200        1.5009        1.3786        1.3354        0.8902        0.9088        0.8645        0.9554        1.7013        0.8528        0.6354        0.3271        0.2203        0.1736        0.2024        0.1990        0.4987        0.5930        0.9024        0.8681        1.0895        1.4072        1.4602        1.3236        0.9384        1.1083        1.2686        1.1826        0.7979        0.9662        0.7758        0.7204        1.0653        0.8591        0.8317        0.9489        1.3819        1.5131        1.5682        1.4945        1.4475        1.2952        1.3854        1.0635        0.3785        0.2706        0.2761        0.4378        2.6104        1.9859        0.8896        2.0721        3.7909        4.8002        5.0998        3.5334        3.1798        2.7676        2.8551        2.5421        2.6927        2.9895        3.2986        4.0169        3.5310        3.4245        4.2997        6.0780        3.7268        3.0537        2.7748        1.9860        1.7257        2.1946        2.0147        2.6129        4.7781        5.7613        7.1149        7.6247        7.8273        8.9026       10.2671        9.4551        9.6666       10.2908       11.4481       13.2476       15.8234       17.3131       19.5379       21.5135       26.0929       28.7510       31.3993       33.3232       34.5601       37.2147       38.2107       37.0873       36.2748       35.9180       38.8993       39.8133       41.7627       41.5975       41.5753       40.4441       42.3595       38.8995       39.1781       41.2159       47.7571       52.9078       58.2418       66.1423       69.9302       76.4642        0.0000        0.0000        0.0000        0.0000        0.0000        0.0000        0.0000        0.0000        0.0000        0.0000        0.0000        0.0000        0.0000        0.0000        0.0000        0.0000        0.0000        0.0000        0.0000        0.0000        0.0000        0.0000        0.0000        0.0000        0.0000        0.0000        0.0000        0.0000        0.0000        0.0000        0.0000        0.0000        0.0000        0.0000        0.0000        0.0000        0.0000        0.0000        0.0000        0.0000        0.0000        0.0000        0.0000        0.0000        0.0000        0.0000        0.0000        0.0000        0.0000        0.0000        0.0000        0.0000
        0.0000        0.0000        0.0000        0.0000        0.0000        0.0000        0.0000        0.0000        0.0000        0.0000       18.9787       23.4738       21.5514       20.6912       16.6115       11.1411       10.2141       14.8427       13.2823        7.7923        6.6544        9.1228        8.5821        4.9786        3.0242        3.1054        2.8626        3.0879        3.0693        3.1126        3.0625        3.2411        3.5028        3.6179        3.1174        2.3358        2.6973        2.6185        2.4629        2.6905        3.0129        2.8773        3.0024        4.5530        3.5897        3.8049        3.0191        4.6774        7.6776        7.9411        7.9521        6.0549        5.3895        4.9583        5.6485        5.7849        6.3603        6.3563        4.4988        4.3812        7.0371        9.3810        8.1310        6.8616        5.1528        4.1217        3.9516        5.1439        5.9220        4.7984        5.2470        3.6132        4.0647        3.0621        3.5080        3.8232        5.0119        4.8087        3.9205        2.6013        2.3124        2.5391        2.6020        1.8352        1.2819        1.0549        1.4284        1.8731        2.2258        1.3576        1.0968        0.5231        0.2746        0.3473        0.2501        0.9199        1.3049        1.6147        1.7175        2.1995        2.2955        2.2978        1.9976        1.1423        1.3868        1.1490        1.5034        0.8413        0.7977        0.9043        1.0494        1.4377        1.4674        0.8386        0.6862        1.2187        1.4212        1.4685        1.3147        1.2531        1.1251        0.9673        0.7908        0.4733        0.2877        0.3329        1.2149        4.2594        3.6433        2.5099        3.9277        4.5895        4.6539        3.7152        2.6315        2.1270        2.7136        2.1229        2.3912        2.6069        3.6936        3.0290        3.1224        2.9203        3.2348        4.1188        5.3368        2.4274        2.4973        1.8631        1.9041        1.6067        1.6899        2.1025        2.8613        5.3064        6.5862        8.9852       10.5232        9.1844        9.6823        9.4101       10.0483       10.8782       10.5793       11.7779       13.8488       17.3878       21.8306       21.8949       24.8497       28.4916       29.4439       32.0719       35.6950       35.5538       38.2099       42.0688       40.8516       37.6979       43.2493       46.5742       43.1109       49.0677       47.1175       46.6455       42.4904       40.2831       37.1276       39.9389       43.2248       48.3715       51.7014       59.3611        0.0000        0.0000        0.0000        0.0000        0.0000        0.0000        0.0000        0.0000        0.0000        0.0000        0.0000        0.0000        0.0000        0.0000        0.0000        0.0000        0.0000        0.0000        0.0000        0.0000        0.0000        0.0000        0.0000        0.0000        0.0000        0.0000        0.0000        0.0000        0.0000        0.0000        0.0000        0.0000        0.0000        0.0000        0.0000        0.0000        0.0000        0.0000        0.0000        0.0000        0.0000        0.0000        0.0000        0.0000        0.0000        0.0000        0.0000        0.0000        0.0000        0.0000        0.0000        0.0000        0.0000        0.0000        0.0000
        0.0000        0.0000        0.0000        0.0000        0.0000        0.0000        0.0000        0.0000        0.0000        0.0000       28.0735       32.5183       22.8676       22.2024       20.1952       15.2475       12.8840       11.0337       11.9768        5.6642        5.1296        7.6533        5.5911        1.8990        0.7406        0.8875        1.2801        1.7685        2.2241        2.1967        2.3649        2.8909        2.9051        2.4863        2.2417        1.9034        1.8465        1.7480        1.9102        1.6210        2.0183        2.7451        3.4191        4.0714        3.1821        2.8940        2.5465        5.0543        5.1115        5.4242        5.8337        5.5704        5.8342        4.7354        3.3983        3.2305        3.5459        4.2977        3.6646        4.6125        4.6058        6.8582        3.4053        1.9050        2.8085        3.4892        4.3997        4.1992        4.3692        4.5762        5.9283        5.6451        5.1195        6.9096        5.9541        5.0315        4.5591        4.3624        3.9303        3.2682        2.9158        2.7170        2.5272        1.5589        1.3689        1.5816        1.5965        1.4800        1.4612        1.1783        0.8120        0.3795        0.2032        0.1629        0.1376        1.4084        2.0736        2.9941        3.5558        3.3319        2.9585        2.8230        2.5493        1.2355        1.1349        0.9474        1.0308        0.6352        0.5067        0.9516        2.2221        2.2008        1.4792        0.8490        0.8331        1.9076        1.8386        1.7510        1.5453        1.4182        1.2427        1.1106        0.9159        0.4095        0.3554        0.2875        0.7935        3.8614        4.9530        5.2385        5.1229        4.9458        4.3282        3.7328        2.4885        2.2158        2.4948        2.2904        2.2789        2.6367        2.7624        2.8372        2.8127        3.2647        3.6157        3.4997        4.8073        2.7885        2.0979        2.1176        2.2393        1.9447        2.2845        2.6657        3.6232        6.5799        8.1386        9.5520       10.4657       10.1385       19.7649       12.5708       11.1382       11.7876       12.0375       13.3079       15.9594       23.3786       24.0717       25.3924       26.5671       32.3193       30.2097       32.5216       36.6947       38.9027       40.9737       43.2385       47.6694       44.8135       51.3160       52.1620       47.8530       48.4122       46.7919       46.0032       44.8835       40.8358       37.2585       37.0490       42.0331       46.6410       51.5607        0.0000        0.0000        0.0000        0.0000        0.0000        0.0000        0.0000        0.0000        0.0000        0.0000        0.0000        0.0000        0.0000        0.0000        0.0000        0.0000        0.0000        0.0000        0.0000        0.0000        0.0000        0.0000        0.0000        0.0000        0.0000        0.0000        0.0000        0.0000        0.0000        0.0000        0.0000        0.0000        0.0000        0.0000        0.0000        0.0000        0.0000        0.0000        0.0000        0.0000        0.0000        0.0000        0.0000        0.0000        0.0000        0.0000        0.0000        0.0000        0.0000        0.0000        0.0000        0.0000        0.0000        0.0000        0.0000        0.0000
        0.0000        0.0000        0.0000        0.0000        0.0000        0.0000        0.0000        0.0000        0.0000        0.0000       38.6623       71.2797       48.7949       32.6534       24.4404       53.1656       43.6919       37.0849       31.3691       47.2968       35.2607       32.3876       30.6227       17.1120       16.0452       15.9005       12.1788        6.4656        5.6049        3.9449        4.6050        3.9795        3.5109        3.2479        3.2841        3.0899        3.0766        3.8626        4.3185        4.6106        6.0809        7.3213        6.6888        6.6009        9.4015       10.0650        9.1719        7.1753        5.4769        9.2690       11.2217        9.2449        8.1693        8.5545        8.8668        5.5885        4.2895        6.7442        7.1254        4.2000        3.7103        6.0386        3.2003        1.9777        2.1718        2.8672        4.0371        4.4089        5.4051        5.1775        7.3738        7.4424        6.6405        6.5281        6.8619        6.1770        5.3553        5.3470        5.3884        5.7868        5.9231        5.2845        5.0828        3.5425        2.6911        2.4604        2.6302        2.9705        2.1868        1.1667        1.0820        1.3712        1.5269        1.6307        1.9917        2.7321        3.6888        5.2465        6.2743        5.5427        5.2178        4.9622        4.3812        2.3157        1.4766        1.2541        1.6159        1.6271        1.6953        1.7486        2.5085        2.1407        1.9726        1.9241        2.0377        2.2596        2.5264        2.4684        2.0843        1.6013        1.5450        1.4075        1.2078        0.7471        0.5001        0.3779        0.7385        2.0215        2.1035        2.3210        2.6255        2.3298        2.2027        1.9713        1.9266        2.0264        2.4412        2.2503        2.2008        2.2789        2.3819        2.4450        2.4892        2.6518        2.6640        2.7148        2.7664        2.6047        2.6313        2.7822        3.1395        2.8268        3.0765        3.9216        5.2415        9.0889       11.0693       12.1993       12.4462       15.7401       19.7533       11.8623       12.2915       13.8000       13.9667       16.6294       18.9635       24.9857       27.7247       28.7766       28.8988       33.5009       30.5971       31.5256       34.5714       44.0328       51.4256       51.9256       57.3827       58.4934       60.9507       58.4961       58.6651       61.2135       60.0843       58.3970       55.9964       49.0616       45.8312       45.4878        0.0000        0.0000        0.0000        0.0000        0.0000        0.0000        0.0000        0.0000        0.0000        0.0000        0.0000        0.0000        0.0000        0.0000        0.0000        0.0000        0.0000        0.0000        0.0000        0.0000        0.0000        0.0000        0.0000        0.0000        0.0000        0.0000        0.0000        0.0000        0.0000        0.0000        0.0000        0.0000        0.0000        0.0000        0.0000        0.0000        0.0000        0.0000        0.0000        0.0000        0.0000        0.0000        0.0000        0.0000        0.0000        0.0000        0.0000        0.0000        0.0000        0.0000        0.0000        0.0000        0.0000        0.0000        0.0000        0.0000        0.0000        0.0000        0.0000
        0.0000        0.0000        0.0000        0.0000        0.0000        0.0000        0.0000        0.0000        0.0000        0.0000        0.0000       63.7186       50.4301       35.9271       35.1101       52.7032       47.0544       38.6659       27.9521       38.6223       35.2549       32.1360       27.1937       19.7536       16.4566       14.9771       11.0363        7.2891        6.0225        3.6175        3.3790        2.6488        2.0965        1.9223        1.9705        1.8767        2.3935        2.8075        2.4027        2.2279        2.5545        3.4580        4.6517        4.7185        5.6303        6.2579        5.2477        4.5648        3.3416        4.3240        6.8529        6.7326        3.7094        4.2483        5.3665        3.7170        2.9529        3.6503        4.1515        2.3407        1.9042        2.5504        1.7562        2.5830        4.7171        5.0655        3.8762        4.3662        5.9041        6.1693       10.5961        8.9087        7.7999        6.9138        5.7465        6.3676        6.3637        6.3120        6.3591        6.6668        6.8430        6.5739        5.8616        4.4585        3.4220        2.8509        2.4847        2.6886        2.2369        1.8952        1.4240        1.6611        1.5195        1.4648        2.3112        3.9743        4.9912        5.9239        5.7171        6.4406        6.6098        5.7484        4.9158        3.0220        2.0296        1.6191        1.6329        1.9168        1.9398        1.9932        2.1691        2.3529        2.3667        2.4428        2.4673        2.7370        2.9665        2.9345        2.5267        2.0206        2.0224        1.6903        1.1340        0.6705        0.5312        0.4905        0.6959        1.6425        1.7963        1.8706        2.2139        1.8571        1.7907        1.8626        1.9817        2.7874        3.3098        2.2360        2.3702        2.2377        2.1465        2.2560        2.4494        2.7912        3.1778        2.8554        2.7872        2.7503        2.9045        3.1144        3.5122        3.2435        3.5590        4.5251        6.1642       10.6455       12.6118       13.7941       14.0876       13.1035       13.7235       12.5038       13.2678       14.0057       15.0545       16.1815       19.4371       22.4333       27.6742       30.9989       29.5577       29.7750       31.1690       33.0063       36.4734       45.4661       51.0335       54.4225       55.5541       61.5092       62.4481       63.1544       63.0912       63.4057       65.3182       63.9365       61.0892       54.0092       50.3790        0.0000        0.0000        0.0000        0.0000        0.0000        0.0000        0.0000        0.0000        0.0000        0.0000        0.0000        0.0000        0.0000        0.0000        0.0000        0.0000        0.0000        0.0000        0.0000        0.0000        0.0000        0.0000        0.0000        0.0000        0.0000        0.0000        0.0000        0.0000        0.0000        0.0000        0.0000        0.0000        0.0000        0.0000        0.0000        0.0000        0.0000        0.0000        0.0000        0.0000        0.0000        0.0000        0.0000        0.0000        0.0000        0.0000        0.0000        0.0000        0.0000        0.0000        0.0000        0.0000        0.0000        0.0000        0.0000        0.0000        0.0000        0.0000        0.0000        0.0000
        0.0000        0.0000        0.0000        0.0000        0.0000        0.0000        0.0000        0.0000        0.0000        0.0000        0.0000        0.0000        0.0000        0.0000       46.2045       78.1452       74.6779       66.6041       39.8473       32.3945       31.3011       27.3390       23.2882       20.1080       12.8976        9.5725        8.9319        6.8033        5.5181        3.3651        3.4728        2.7054        1.5034        1.7292        1.4089        1.1256        1.2053        1.4465        1.5029        1.4934        1.7764        3.1076        2.6318        2.0860        2.3890        2.4720        2.6389        1.8721        1.3256        3.8892        3.2967        2.3909        3.5681        4.0845        3.2461        2.8148        4.4841        6.1811        6.0321        4.4876        2.9736        3.2594        3.1075        4.4889        9.6604        8.4696        5.2135        3.8890        4.2641        5.0211        4.8433        5.8213        6.5324        5.3165        6.0571        7.6394        6.8328        6.9804        6.9842        7.9037        7.6433        6.7815        6.6365        4.7360        4.0738        3.8019        3.5688        2.8385        2.5315        2.9222        3.1141        2.4529        2.3411        2.6155        4.2623        5.1681        6.1909        6.3307        6.2554        7.3725        7.5831        6.9914        5.8794        3.3700        2.7185        1.7732        1.9804        2.1878        2.0061        2.0846        2.3243        2.6961        3.1911        3.5335        3.2288        3.3812        3.8246        3.8186        3.2245        2.7517        2.3349        1.6428        1.3989        0.9129        0.8129        0.5978        0.6977        2.1713        2.2085        1.7110        1.5043        1.7415        1.7586        2.0970        3.9820        3.5762        3.0770        2.3558        2.4005        2.7332        2.3236        2.2239        2.2926        2.6648        2.6051        3.2272        3.3115        2.8089        3.0492        3.4712        4.6114        3.7976        4.1968        5.2311        7.1213       11.6909       13.7517       15.3495       15.0490       13.0962       13.0370       13.4408       14.2455       14.8861       15.6374       16.9160       19.5397       24.0075       27.9314       27.4466       28.2603       29.5650       31.1121       35.4898       38.6167       52.6011       52.1961       55.6844       55.1402       60.6350       64.9304       64.0077       63.1006       67.8129       69.8010       65.1487        0.0000        0.0000        0.0000        0.0000        0.0000        0.0000        0.0000        0.0000        0.0000        0.0000        0.0000        0.0000        0.0000        0.0000        0.0000        0.0000        0.0000        0.0000        0.0000        0.0000        0.0000        0.0000        0.0000        0.0000        0.0000        0.0000        0.0000        0.0000        0.0000        0.0000        0.0000        0.0000        0.0000        0.0000        0.0000        0.0000        0.0000        0.0000        0.0000        0.0000        0.0000        0.0000        0.0000        0.0000        0.0000        0.0000        0.0000        0.0000        0.0000        0.0000        0.0000        0.0000        0.0000        0.0000        0.0000        0.0000        0.0000        0.0000        0.0000        0.0000        0.0000        0.0000        0.0000
        0.0000        0.0000        0.0000        0.0000        0.0000        0.0000        0.0000        0.0000        0.0000        0.0000        0.0000        0.0000        0.0000        0.0000        0.0000        0.0000        0.0000        0.0000       22.9674       20.1590       29.0219       49.8909       41.8987       21.6924       20.8422       14.7346       13.2096        7.7175        7.2448        6.1994        5.9097        3.1109        2.2228        1.9633        2.0206        1.8627        1.4881        1.0261        1.0429        1.7576        2.4312        2.5877        2.3551        2.2230        1.9641        2.7721        2.8851        2.7101        2.4134        2.1397        1.5440        1.6486        1.6895        2.3922        2.6801        2.5215        3.9118        5.2220        7.9586        5.9127        2.7661        3.1821        2.1888        4.5659        6.9600        6.5024        4.3171        4.4690        5.8585        4.7392        2.4518        4.2495        5.5903        4.8953        5.1589        7.6952        7.1100        6.8835        6.9267        8.0634        8.4415        7.0300        6.2775        4.7226        4.3303        4.3738        4.3818        3.2493        3.3115        3.7967        3.8415        3.5361        4.0906        4.1806        4.8306        6.7921        7.3861        7.7477        7.4583        6.9234        7.7986        7.8619        7.1535        3.9840        2.6035        2.0038        2.1328        2.3514        2.3023        2.4027        3.2263        3.3778        4.4510        4.5366        4.0256        4.4247        4.9184        4.8578        4.0091        2.9560        2.4532        2.1353        1.8350        1.1213        0.9469        0.8341        0.7570        1.8846        1.7431        1.7622        1.6038        1.7613        2.4946        2.7303        3.4820        3.3087        2.7715        2.2321        2.3305        2.9103        2.7286        2.1364        2.2327        2.2508        2.5370        2.6383        3.1320        2.6722        3.2110        4.1634        5.0185        4.2964        4.8927        5.9762        8.1747       12.3126       14.4773       16.0429       16.1548       13.7538       14.1062       14.6158       15.3242       15.9572       16.6598       18.1573       20.3107       23.8334       26.7248       27.2851       29.9974       32.0504       34.2736       37.4050       39.5923       47.1337       51.0548       52.8042       54.4712       60.6052       62.3355       60.1467       60.5637       64.1756       62.6197       60.6615        0.0000        0.0000        0.0000        0.0000        0.0000        0.0000        0.0000        0.0000        0.0000        0.0000        0.0000        0.0000        0.0000        0.0000        0.0000        0.0000        0.0000        0.0000        0.0000        0.0000        0.0000        0.0000        0.0000        0.0000        0.0000        0.0000        0.0000        0.0000        0.0000        0.0000        0.0000        0.0000        0.0000        0.0000        0.0000        0.0000        0.0000        0.0000        0.0000        0.0000        0.0000        0.0000        0.0000        0.0000        0.0000        0.0000        0.0000        0.0000        0.0000        0.0000        0.0000        0.0000        0.0000        0.0000        0.0000        0.0000        0.0000        0.0000        0.0000        0.0000        0.0000        0.0000        0.0000
        0.0000        0.0000        0.0000        0.0000        0.0000        0.0000        0.0000        0.0000        0.0000        0.0000        0.0000        0.0000        0.0000        0.0000        0.0000        0.0000        0.0000        0.0000        0.0000       37.5750       32.2923       45.0195       40.0838       41.1697       31.6279       26.1352       25.7504       20.8795       22.1975       23.6146       17.1423       11.8447        9.2464        8.8972        8.3331        6.4992        4.6231        2.9302        2.8306        2.2775        2.5592        3.0498        3.8016        4.3843        5.1559        4.6821        5.1729        4.7984        6.0863        5.8536        4.7115        3.0172        2.9083        3.4961        5.7772        5.1264        7.1870       10.0244       11.8252       10.1273        9.8946        7.7054        5.1870        4.5139        4.4170        4.6609        4.6797        3.5433        3.6499        3.6758        2.8552        3.9820        5.4077        4.7938        5.6588        5.1244        5.6228        6.3886        6.9474        7.2057        7.3059        7.5377        6.6220        5.7146        5.9287        6.1365        4.9857        4.4433        4.8582        5.9852        6.3749        5.2409        5.7817        6.7241        8.4536        8.3398        8.0602        7.3695        6.9647        8.7821        9.4236        9.0632        7.4614        4.9005        3.7070        2.9642        2.9494        2.2736        2.1421        2.4865        4.5927        4.8178        4.4597        4.5441        4.8280        6.1383        6.5018        6.0026        5.2313        3.8322        3.4581        2.8690        2.4162        1.3654        1.0117        0.8377        0.8567        1.2711        1.8315        2.9641        1.7723        1.0025        0.8176        0.8583        1.1761        1.4012        1.5499        1.6254        1.7246        1.7752        1.8895        1.5628        1.3689        0.3141        0.2801        0.3335        0.3674        2.5575        3.1709        3.8887        4.7329        5.8452        6.6988        8.0341        9.9022       13.9752       15.6689       17.3669       17.0865       16.3002       16.8578       17.7536       18.0031       17.3574       18.2046       19.6837       23.0667       27.2971       32.2867       31.4043       34.5159       42.7236       46.2950       52.1582       47.0860       46.8878       48.4013       52.5008       60.4335       68.5978       60.3950       57.2982       58.3278       61.2584       57.5245       58.9744        0.0000        0.0000        0.0000        0.0000        0.0000        0.0000        0.0000        0.0000        0.0000        0.0000        0.0000        0.0000        0.0000        0.0000        0.0000        0.0000        0.0000        0.0000        0.0000        0.0000        0.0000        0.0000        0.0000        0.0000        0.0000        0.0000        0.0000        0.0000        0.0000        0.0000        0.0000        0.0000        0.0000        0.0000        0.0000        0.0000        0.0000        0.0000        0.0000        0.0000        0.0000        0.0000        0.0000        0.0000        0.0000        0.0000        0.0000        0.0000        0.0000        0.0000        0.0000        0.0000        0.0000        0.0000        0.0000        0.0000        0.0000        0.0000        0.0000        0.0000        0.0000        0.0000        0.0000
        0.0000        0.0000        0.0000        0.0000        0.0000        0.0000        0.0000        0.0000        0.0000        0.0000        0.0000        0.0000        0.0000        0.0000        0.0000        0.0000        0.0000        0.0000        0.0000       34.9307       28.0108       27.9106       32.3818       32.2780       31.4090       30.1794       26.3184       23.8044       21.8879       22.4146       19.8118       12.5436        6.4152        5.0967        6.4781        5.0842        6.4080        4.2417        2.7024        1.6836        2.2003        2.4007        3.1803        2.3184        2.5163        3.8779        4.4032        4.1444        4.5988        3.9013        4.3260        2.7872        3.2472        3.3702        5.0201        3.5533        5.7933        9.1490        9.2783        8.1176        8.7495        8.0247        6.5406        3.0379        2.5962        1.9829        2.3868        2.8523        3.5337        3.5840        3.2582        4.9118        4.6104        5.7452        6.8971        5.6056        5.1156        5.8111        6.3294        8.1237        8.4971        8.5347        8.5560        7.6058        6.1239        6.4802        5.8630        5.7239        7.0156        6.7699        5.5013        5.6683        6.1903        8.1475        9.5229        8.8997        7.9611        7.8704        8.7974        9.7193        9.7403        9.0645        7.7488        5.6346        4.4068        3.6213        3.2113        2.5894        2.6396        4.2967        3.9465        4.2563        4.7506        5.5265        6.2105        7.3850        7.9911        7.3548        6.7045        4.8911        4.5730        3.7412        2.9278        1.6468        1.2214        1.0007        1.0016        2.1118        1.8657        1.5826        1.6866        1.0266        0.7944        0.8177        1.0666        1.4706        1.5753        1.6443        1.6130        1.6559        1.5868        1.4223        1.2107        0.3410        0.2602        0.2659        0.3792        2.5931        3.3328        4.1426        5.2280        6.5237        8.0730        9.1163       10.7435       14.8095       16.0738       18.6698       18.1990       17.5302       17.9472       18.6539       19.6665       18.7237       19.1439       20.8411       24.4952       30.8136       31.8518       34.8358       38.3789       50.1468       53.1496       48.6856       46.4128       44.0815       46.7894       53.2354       59.1058       57.5144       57.8920       57.6077       59.7884       61.1942       62.0812       54.8678       53.5382       58.1203        0.0000        0.0000        0.0000        0.0000        0.0000        0.0000        0.0000        0.0000        0.0000        0.0000        0.0000        0.0000        0.0000        0.0000        0.0000        0.0000        0.0000        0.0000        0.0000        0.0000        0.0000        0.0000        0.0000        0.0000        0.0000        0.0000        0.0000        0.0000        0.0000        0.0000        0.0000        0.0000        0.0000        0.0000        0.0000        0.0000        0.0000        0.0000        0.0000        0.0000        0.0000        0.0000        0.0000        0.0000        0.0000        0.0000        0.0000        0.0000        0.0000        0.0000        0.0000        0.0000        0.0000        0.0000        0.0000        0.0000        0.0000        0.0000        0.0000        0.0000        0.0000
        0.0000        0.0000        0.0000        0.0000        0.0000        0.0000        0.0000        0.0000        0.0000        0.0000        0.0000        0.0000        0.0000        0.0000        0.0000        0.0000        0.0000        0.0000        0.0000        0.0000       30.1348       31.5109       27.0034       21.1151       21.9115       25.0583       28.2066       26.8027       19.2707       14.2892       11.1452        4.4481        1.7434        1.1583        2.9848        5.4857        5.5932        5.7610        5.7006        2.0500        2.1864        2.5669        3.1161        2.3410        2.5847        2.4791        2.7938        3.1535        3.7431        4.4197        4.1870        1.9500        2.0862        1.1513        0.9048        1.7350        2.0654        3.5581        2.3909        1.3379        0.6718        1.7751        5.1462        3.7430        2.1509        1.5542        1.5180        1.6347        2.3179        3.6971        4.2844        6.1995        5.0258        5.0900        5.2333        6.2025        6.1529        5.6887        5.8675        6.7372        6.9806        8.6593       10.4371        9.4939        7.0358        6.3288        6.5924        6.6225        7.3617        6.7182        4.9615        6.2466        7.1576        8.8192        7.8455        7.0098        7.5188        7.9281        7.8935        9.3882       10.1996       11.0038        8.8139        6.1980        5.0357        3.9186        3.4609        3.3109        4.6879        5.0172        4.4164        5.2126        5.5976        5.9803        6.2399        7.9333        8.5966        8.5649        8.7694        6.5215        6.3755        5.5139        3.7238        2.2062        1.6568        1.3515        1.3021        2.7962        2.7390        2.2660        2.0437        1.2451        0.9369        1.0040        1.6786        1.9721        2.1470        2.2940        2.2784        2.1741        2.1857        1.9804        1.6108        0.4426        0.2721        0.4558        1.2093        2.6846        3.6547        5.2125        5.9367        7.3926        9.4931        9.5900       11.1444       14.4920       16.1523       17.4509       18.1821       17.5220       18.3376       19.1369       20.0833       19.5014       19.9178       21.6875       24.6903       29.0932       31.6572       33.8001       43.2371       44.6952       47.3318       45.4033       44.1415       41.6862       44.1101       44.2937       53.1292       53.9560       51.2112       49.2189       52.0173       57.6266       59.5833       56.4368       61.1111       61.0585       56.4898        0.0000        0.0000        0.0000        0.0000        0.0000        0.0000        0.0000        0.0000        0.0000        0.0000        0.0000        0.0000        0.0000        0.0000        0.0000        0.0000        0.0000        0.0000        0.0000        0.0000        0.0000        0.0000        0.0000        0.0000        0.0000        0.0000        0.0000        0.0000        0.0000        0.0000        0.0000        0.0000        0.0000        0.0000        0.0000        0.0000        0.0000        0.0000        0.0000        0.0000        0.0000        0.0000        0.0000        0.0000        0.0000        0.0000        0.0000        0.0000        0.0000        0.0000        0.0000        0.0000        0.0000        0.0000        0.0000        0.0000        0.0000        0.0000        0.0000        0.0000
        0.0000        0.0000        0.0000        0.0000        0.0000        0.0000        0.0000        0.0000        0.0000        0.0000        0.0000        0.0000        0.0000        0.0000        0.0000        0.0000        0.0000        0.0000        0.0000        0.0000        0.0000       28.2155       24.5893       28.5659       33.3355       26.8266       17.7676       20.0315       13.4291        9.7639        8.3657        5.9052        2.4881        4.1065        5.1782        6.0174        6.7736        5.1934        6.5057        2.4688        2.2748        2.2703        1.4814        1.3758        1.3992        1.7914        2.1778        1.3391        1.7586        3.5907        4.4284        1.5044        1.8506        1.2968        0.5771        0.8581        3.2400        5.8689        2.9493        0.9288        0.8271        0.9064        0.2533        0.8523        1.2186        2.1056        2.4176        2.8977        3.2242        3.4263        4.6775        7.2656        5.9164        4.8906        5.9310        5.9784        5.9019        4.9951        5.8585        6.5277        6.5306        7.0446        8.3496        8.1931        7.8627        6.8685        5.6969        7.8485        6.0545        7.2145        5.8488        6.0386        6.8085        8.4041        7.7469        7.0696        7.1129        6.9705        7.3669        8.4672        8.8034        8.8610        6.8758        5.0945        4.5706        3.5088        4.1020        4.3615        3.8088        4.5786        4.7859        6.8181        6.9550        6.9367        7.5406        9.6911        9.8520        9.4788        9.1920        6.9585        7.0750        6.5671        6.0310        3.2674        2.3087        1.8988        1.7703        4.4408        5.1237        4.6670        3.0939        1.8220        2.1119        2.8459        3.0124        2.8093        3.2660        3.5608        3.6073        3.4507        3.4999        3.2358        2.6462        0.5253        1.0192        1.7593        0.9763        3.1943        4.1803        6.1306        6.5759        7.9459        8.7565        9.7173       10.9966       14.1671       15.2976       16.4653       18.0029       17.1447       17.7484       18.8013       19.9633       20.4909       21.3702       23.3249       27.0556       41.9942       40.7123       34.1994       35.8332       40.7315       43.0285       43.6286       42.6101       40.1584       40.9309       43.4735       52.0593       51.7330       46.4874       47.1429       47.0765       48.1594       46.5673       61.0964       67.5551       57.9919       52.5891       42.7677        0.0000        0.0000        0.0000        0.0000        0.0000        0.0000        0.0000        0.0000        0.0000        0.0000        0.0000        0.0000        0.0000        0.0000        0.0000        0.0000        0.0000        0.0000        0.0000        0.0000        0.0000        0.0000        0.0000        0.0000        0.0000        0.0000        0.0000        0.0000        0.0000        0.0000        0.0000        0.0000        0.0000        0.0000        0.0000        0.0000        0.0000        0.0000        0.0000        0.0000        0.0000        0.0000        0.0000        0.0000        0.0000        0.0000        0.0000        0.0000        0.0000        0.0000        0.0000        0.0000        0.0000        0.0000        0.0000        0.0000        0.0000        0.0000        0.0000
        0.0000        0.0000        0.0000        0.0000        0.0000        0.0000        0.0000        0.0000        0.0000        0.0000        0.0000        0.0000        0.0000        0.0000        0.0000        0.0000        0.0000        0.0000        0.0000        0.0000        0.0000       19.2324       19.4028       32.7568       26.4610       23.4183       23.4954       22.8155       20.0465       12.5787       10.8478       14.3469       13.2491       12.0413       11.5769       15.4509       13.7859       11.1683       11.4928        4.8455        4.4992        3.8942        4.2601        2.8836        2.6419        2.9909        3.3292        2.9491        2.0456        2.3407        2.9142        3.0351        4.3206        4.6278        3.0174        2.3903        4.9910        6.0242        6.0573        3.6839        1.9901        1.6684        1.7802        2.9879        2.5533        3.3013        4.8310        4.7994        5.2322        4.9623        4.6417        5.5351        5.9314        4.9262        6.3453        7.0779        7.0818        6.1632        5.8223        6.4928        5.2660        5.3135        5.7030        7.1302        8.0439        8.2137        6.5771        7.5981        8.0300        6.3595        5.8745        5.9527        6.8605        6.7547        6.9358        6.1124        6.3111        7.1023        6.3527        5.9885        5.9233        5.0597        4.8293        3.2301        2.4173        2.1270        2.3691        3.6912        4.0148        4.4899        5.4275        7.1081        8.0505        8.6638        9.0020        9.1467        9.6905        9.8258        9.0784        9.5129        9.2498        8.7310        7.8847        4.5288        3.7002        3.0684        2.9745        3.3147        3.6649        2.4811        1.8202        1.1698        1.3025        1.4603        1.9258        4.9316        6.4530        7.2966        6.9284        7.1681        7.3085        6.9479        5.7209        3.3053        2.6394        1.8838        2.0155        3.2359        3.8165        5.4342        6.3616        7.8563        9.1350        9.5546       10.5246       11.8047       11.9952       12.7926       13.9464       15.3980       15.7282       17.1083       18.9238       20.7262       22.0948       24.2783       27.9511       54.6940       49.5886       41.7605       42.5565       43.0846       46.5258       55.5546       44.9524       41.0061       41.7701       40.3737       49.5349       43.1790       41.5337       41.5201       44.1250       42.1712       43.6245       50.6582       54.5600       49.3568       45.1501       51.5774        0.0000        0.0000        0.0000        0.0000        0.0000        0.0000        0.0000        0.0000        0.0000        0.0000        0.0000        0.0000        0.0000        0.0000        0.0000        0.0000        0.0000        0.0000        0.0000        0.0000        0.0000        0.0000        0.0000        0.0000        0.0000        0.0000        0.0000        0.0000        0.0000        0.0000        0.0000        0.0000        0.0000        0.0000        0.0000        0.0000        0.0000        0.0000        0.0000        0.0000        0.0000        0.0000        0.0000        0.0000        0.0000        0.0000        0.0000        0.0000        0.0000        0.0000        0.0000        0.0000        0.0000        0.0000        0.0000        0.0000        0.0000        0.0000        0.0000
        0.0000        0.0000        0.0000        0.0000        0.0000        0.0000        0.0000        0.0000        0.0000        0.0000        0.0000        0.0000        0.0000        0.0000        0.0000        0.0000        0.0000        0.0000        0.0000        0.0000        0.0000        9.7243        8.4339       16.9438       17.2205       18.1047       19.8145       21.4068       20.1079       20.1512       20.4051       22.6891       17.3739       12.6878        8.7353        9.5618       10.5859       11.0153       13.8856        5.7787        4.0841        2.5469        1.7579        1.6039        2.9226        2.9546        2.3646        1.1932        1.8480        3.6327        3.9960        3.4750        2.9833        1.3264        1.0264        1.4496        3.7290        4.6673        5.6769        4.5304        4.9364        4.8114        4.1236        2.3891        3.2122        2.1342        2.9476        4.2552        5.3928        6.3174        6.2690        4.4202        4.1521        4.0209        4.5048        6.0262        6.6300        7.3848        6.4273        5.4114        6.9225        7.2460        6.0297        7.0993        8.2765        8.3975        8.3260        7.8408        7.7720        6.7151        5.5453        5.9108        7.1718        7.2128        5.5336        6.6915        6.7802        6.0670        5.9038        5.4368        4.9929        4.8484        3.8532        2.4234        2.3032        2.5728        2.7939        4.2823        5.0117        5.2854        6.1863        8.2778        9.1376       10.1092       10.8294       10.0724       10.5753       11.8327       10.5591       11.0286       11.3893       10.7250        8.8252        5.5148        4.5805        4.0116        4.8658        3.0513        2.6343        2.2590        2.1905        1.5447        1.2223        1.4066        2.1871        6.1415        7.7490        8.6416        8.8404        8.8046        8.9565        8.2881        6.9548        3.3842        2.4909        2.2264        2.7147        4.0226        3.9014        4.9688        6.2887        8.4807        8.6534        9.8310       10.8670       11.6144       11.2508       12.2315       13.1714       15.2632       16.0960       16.7974       18.7785       21.6834       23.3112       24.5834       32.2822       45.5087       43.7238       41.6064       42.9645       37.4875       48.6130       43.0939       42.6407       36.8116       33.2775       36.1199       36.7460       37.6626       40.4167       41.9430       40.4074       42.9251       41.7216       46.6035       51.2323       57.0631       47.9107       48.8501        0.0000        0.0000        0.0000        0.0000        0.0000        0.0000        0.0000        0.0000        0.0000        0.0000        0.0000        0.0000        0.0000        0.0000        0.0000        0.0000        0.0000        0.0000        0.0000        0.0000        0.0000        0.0000        0.0000        0.0000        0.0000        0.0000        0.0000        0.0000        0.0000        0.0000        0.0000        0.0000        0.0000        0.0000        0.0000        0.0000        0.0000        0.0000        0.0000        0.0000        0.0000        0.0000        0.0000        0.0000        0.0000        0.0000        0.0000        0.0000        0.0000        0.0000        0.0000        0.0000        0.0000        0.0000        0.0000        0.0000        0.0000        0.0000        0.0000
        0.0000        0.0000        0.0000        0.0000        0.0000        0.0000        0.0000        0.0000        0.0000        0.0000        0.0000        0.0000        0.0000        0.0000        0.0000        0.0000        0.0000        0.0000        0.0000        0.0000        0.0000        6.5929        5.3906       11.5044        5.8145        5.7126        6.3186       15.4258       15.1968       15.0551       14.0190       15.6143       16.6185       14.1601        8.3345        8.5737       11.7342       10.4500       12.7721        5.2417        4.3921        2.3225        1.7130        1.2320        1.4462        1.7646        1.9703        1.1569        1.4663        1.7503        3.3141        3.8156        2.2843        0.4639        0.6701        0.7437        1.6287        3.6422        4.8277        5.3724        6.3469        6.7050        6.1308        3.7114        3.7451        3.1267        3.3515        3.7425        4.3463        4.7514        5.8704        4.3194        4.5653        4.5007        4.1472        3.7667        5.2457        6.2575        7.2856        4.5151        5.0644        6.8986        6.2093        7.1833        8.1907       10.5173        9.2403        6.8621        6.0893        5.7186        5.8686        5.3055        5.2976        5.1865        4.8237        4.9815        5.3839        5.4546        5.0002        4.2795        3.4287        5.2166        4.5384        3.3525        3.1109        3.3700        3.5047        4.8795        5.3699        6.5277        7.4612        9.2559       10.4745       11.5642       11.3238       11.2468       11.4283       12.3472       11.6230       12.2809       13.4482       13.8110       11.1039        6.5274        5.2697        4.3621        4.1249        3.5647        3.1859        3.9436        3.7740        1.8147        1.5447        2.0159        2.7493        7.1590        8.7873        9.8273       10.1895       10.3560       10.7376       10.0766        8.9808        4.6657        3.7964        3.5201        3.6378        6.0950        5.1464        5.6672        6.4591        8.6426        9.5757       11.7552       12.3799       12.1291       11.8280       12.7231       14.0445       17.2950       16.9514       17.5868       19.1081       21.5592       23.4706       25.8865       28.3518       40.1838       38.8901       37.7286       38.0979       38.4549       47.7953       41.5224       44.2888       41.7532       31.2610       31.4813       32.8613       43.4917       40.0488       41.1334       38.8527       42.7240       51.6840       55.1871       55.0240       60.9362       63.7034       49.9314       50.7238        0.0000        0.0000        0.0000        0.0000        0.0000        0.0000        0.0000        0.0000        0.0000        0.0000        0.0000        0.0000        0.0000        0.0000        0.0000        0.0000        0.0000        0.0000        0.0000        0.0000        0.0000        0.0000        0.0000        0.0000        0.0000        0.0000        0.0000        0.0000        0.0000        0.0000        0.0000        0.0000        0.0000        0.0000        0.0000        0.0000        0.0000        0.0000        0.0000        0.0000        0.0000        0.0000        0.0000        0.0000        0.0000        0.0000        0.0000        0.0000        0.0000        0.0000        0.0000        0.0000        0.0000        0.0000        0.0000        0.0000        0.0000        0.0000
        0.0000        0.0000        0.0000        0.0000        0.0000        0.0000        0.0000        0.0000        0.0000        0.0000        0.0000        0.0000        0.0000        0.0000        0.0000        0.0000        0.0000        0.0000        0.0000        0.0000        0.0000        0.0000        5.0606        9.7866       10.0423        8.0602        9.2508        8.3110        8.6195       12.3137        9.0872        7.0264        6.1452        8.7711       10.7773       13.7312       12.6349        9.1533        8.2062        3.8650        3.0234        1.8525        1.7525        1.3682        1.7749        1.3095        1.4527        0.7217        0.6746        0.8100        1.3494        1.3740        1.3907        0.6307        0.9459        0.9462        1.0012        2.0009        4.4075        5.3627        6.2851        7.5664        5.7302        3.8524        2.2302        2.4154        1.2577        1.9309        3.1507        3.7088        3.8819        3.8963        3.9260        4.3691        5.0456        3.6248        3.8265        5.9874        7.3041        7.6465        6.4333        7.2310        5.5684        5.5546        5.7395        6.1348        7.9105        8.3278        6.2349        6.1576        6.2359        6.1446        5.6266        4.9784        4.5265        4.4711        5.1154        4.9172        4.6668        3.7306        3.6109        4.3312        4.9095        4.1850        4.0958        4.4198        4.9543        6.2973        6.9490        8.6007       10.4089       11.4601       12.8427       12.9747       13.3360       12.7752       12.8463       12.1164       12.3716       13.7031       14.7400       13.5787       12.4613        8.1814        8.5912        6.0156        6.8323        6.7273        6.6600        6.3349        3.8030        2.4840        2.3661        2.8774        3.3448        7.9600        9.3132       10.2784       11.1037       11.4971       12.0132       11.6688       11.5320        6.6337        5.8399        5.7025        5.1945        6.6766        6.4930        7.3032        8.1459       11.1813       11.5041       15.3454       13.7293       12.7788       14.3442       14.3395       16.1432       20.0415       18.7267       19.5680       20.7391       24.0745       25.2392       25.9829       29.5546       37.0361       38.4986       37.0259       39.4816       41.1403       41.5713       48.5236       45.0027       32.4822       31.3304       31.7335       34.7286       39.9170       37.3076       37.1484       36.8504       42.4653       48.1248       57.8628       65.3169       76.2251       62.9794       67.1740       46.6149        0.0000        0.0000        0.0000        0.0000        0.0000        0.0000        0.0000        0.0000        0.0000        0.0000        0.0000        0.0000        0.0000        0.0000        0.0000        0.0000        0.0000        0.0000        0.0000        0.0000        0.0000        0.0000        0.0000        0.0000        0.0000        0.0000        0.0000        0.0000        0.0000        0.0000        0.0000        0.0000        0.0000        0.0000        0.0000        0.0000        0.0000        0.0000        0.0000        0.0000        0.0000        0.0000        0.0000        0.0000        0.0000        0.0000        0.0000        0.0000        0.0000        0.0000        0.0000        0.0000        0.0000        0.0000        0.0000        0.0000        0.0000        0.0000
        0.0000        0.0000        0.0000        0.0000        0.0000        0.0000        0.0000        0.0000        0.0000        0.0000        0.0000        0.0000        0.0000        0.0000        0.0000        0.0000        0.0000        0.0000        0.0000        0.0000        0.0000       41.1932       31.5777       13.4422        7.4087        4.7979        7.1532       13.8913       13.9051       14.7806        9.0108       11.6365       12.8052       11.5365        8.7764       16.9551       12.9160        9.6967        7.0681        3.7710        2.5802        2.5875        2.7836        2.3603        1.9244        1.9902        2.3267        1.2048        1.1912        1.8678        1.5491        1.3649        1.7495        1.2411        1.5898        2.1864        2.5271        2.8010        2.8412        3.3780        4.1058        6.2663        7.9494        4.6519        4.3158        2.6657        2.0718        1.7716        2.6364        2.6382        3.1541        3.6450        3.8443        3.6601        4.5301        4.3935        3.7426        5.0199        6.6538        8.1559        8.7022        9.0017       10.6602        7.5937        6.9267        7.9038        7.8210        7.5065        7.2714        6.6016        5.9753        4.8321        4.6105        4.4797        4.2807        3.1641        3.2289        3.8585        4.0514        4.5631        5.0110        5.5866        6.2062        8.0215        8.8647        9.4383       10.3076        9.0445       10.5763       11.8460       14.5413       14.3221       15.2632       13.4543       12.0866       12.2030       13.2100       12.2122       12.2881       14.6550       14.4489       13.6379       15.7589       14.5684       14.3967       14.1730       12.2345       10.4637        7.1891        5.3857        5.5816        5.3659        5.1443        6.0423        7.7599        8.2481        8.5998        9.4292       10.4655       12.4810       13.3040       13.4578       12.6325       15.0817       15.4492       13.5354       12.1321       10.6508       10.5990       10.8192       12.3925       17.9219       19.0040       20.1814       19.3622       15.2781       15.6177       19.3220       22.4434       29.2397       31.1730       27.1913       26.0755       28.4661       29.0750       32.0484       35.8322       31.2200       34.8262       36.2802       37.9570       40.5795       45.6491       42.6031       42.8308       38.7668       36.1215       36.3034       43.6750       41.8464       39.3779       39.6256       37.7493       41.0042       38.3895       55.3529       42.1648       42.5068       41.4529       38.3167       44.1333       50.4322        0.0000        0.0000        0.0000        0.0000        0.0000        0.0000        0.0000        0.0000        0.0000        0.0000        0.0000        0.0000        0.0000        0.0000        0.0000        0.0000        0.0000        0.0000        0.0000        0.0000        0.0000        0.0000        0.0000        0.0000        0.0000        0.0000        0.0000        0.0000        0.0000        0.0000        0.0000        0.0000        0.0000        0.0000        0.0000        0.0000        0.0000        0.0000        0.0000        0.0000        0.0000        0.0000        0.0000        0.0000        0.0000        0.0000        0.0000        0.0000        0.0000        0.0000        0.0000        0.0000        0.0000        0.0000        0.0000        0.0000        0.0000
        0.0000        0.0000        0.0000        0.0000        0.0000        0.0000        0.0000        0.0000        0.0000        0.0000        0.0000        0.0000        0.0000        0.0000        0.0000        0.0000        0.0000        0.0000        0.0000        0.0000       64.3078       55.5312       42.2123       15.1908       11.5846        6.3594        5.8100        8.8953       10.2063        9.6869        7.0980        5.5299        5.0677        6.3610        9.9005       15.9761        7.7240        7.8540        5.7914        3.2819        3.5398        2.5870        2.7697        2.0561        2.1540        2.4523        2.5770        1.6493        2.9462        3.1741        2.6054        3.7454        3.6969        2.7494        1.8886        2.3494        3.3780        4.2297        3.2564        1.6272        2.2332        4.6221        6.5634        4.3760        4.4096        3.5372        2.5108        2.1606        1.8296        2.0316        2.4987        3.0146        3.1230        3.5818        3.8905        3.7028        3.4493        3.8535        6.0078        7.9246        8.6050        8.7314        9.8438        8.7823        8.0369        8.3353        8.9103        8.8242        7.8242        7.4447        7.5685        4.1937        3.7231        4.1574        4.9382        3.4657        3.1912        3.2998        3.6995        5.1632        5.9825        7.3406        7.9443        9.8647       10.2952       10.5513       10.9181        9.3366       10.7897       12.7881       13.3431       14.0352       12.6871       11.2827       11.7537       11.8910       14.2006       14.9613       15.5482       17.6851       18.2059       15.6602       17.3611       12.9769       14.5653       13.7955        9.0412        7.4478        6.9779        6.8895        7.0860        6.5236        6.0598        8.4195        9.2579        9.7929       10.0578       10.2683       14.0661       18.0359       15.0472       15.3665       15.6668       16.9828       16.5154       15.5705       14.6599       13.1832       12.7158       11.8961       13.0341       18.3449       19.0802       19.6038       19.4831       15.6844       15.2887       18.9614       20.2567       27.1467       25.5648       25.3799       27.1035       26.9365       29.1437       31.6592       31.9181       30.1213       33.4172       34.6045       32.9916       36.7978       45.0084       43.6247       38.2729       38.0029       38.2599       39.5538       41.2962       38.2537       39.3640       38.7801       38.6780       42.9323       37.2878       37.3660       39.5123       38.8510       35.3934       35.4214       39.1236       53.6474       50.9146        0.0000        0.0000        0.0000        0.0000        0.0000        0.0000        0.0000        0.0000        0.0000        0.0000        0.0000        0.0000        0.0000        0.0000        0.0000        0.0000        0.0000        0.0000        0.0000        0.0000        0.0000        0.0000        0.0000        0.0000        0.0000        0.0000        0.0000        0.0000        0.0000        0.0000        0.0000        0.0000        0.0000        0.0000        0.0000        0.0000        0.0000        0.0000        0.0000        0.0000        0.0000        0.0000        0.0000        0.0000        0.0000        0.0000        0.0000        0.0000        0.0000        0.0000        0.0000        0.0000        0.0000        0.0000        0.0000        0.0000
        0.0000        0.0000        0.0000        0.0000        0.0000        0.0000        0.0000        0.0000        0.0000        0.0000        0.0000        0.0000        0.0000        0.0000        0.0000        0.0000        0.0000        0.0000        0.0000        0.0000       75.0766       66.7458       55.2464       22.7893       19.4524       16.1057       12.3081       11.5108       10.9165       13.6240        9.4710        7.4423        4.0266        5.2899        5.1350       10.5253       11.7743       10.7333        9.5978        4.6362        4.2689        3.4294        4.5488        3.5318        3.3989        4.6379        5.0875        3.4410        3.5988        4.5993        3.7031        3.4367        3.1684        3.4771        2.2468        1.4790        1.4787        1.2913        0.6334        0.3515        1.7895        1.5366        1.6630        2.1759        3.2465        2.3987        2.1277        1.8319        2.1045        1.9663        2.2020        2.4562        2.5415        3.0423        3.7787        3.5533        4.2414        4.2030        5.3830        7.9498        9.4253        9.3148        9.9146        8.7309        9.6363       10.5265       10.5420       10.1608       10.0341       10.0370       10.3452        5.5190        5.1686        5.0067        6.4257        5.9010        4.6260        5.2710        4.2642        5.8551        7.2509        9.2427       10.3570       11.7031       12.3624       12.5923       13.6646       10.7239       10.4589       13.1003       13.9917       13.9110       13.0247       12.9358       13.3841       13.3553       12.5235       14.7087       16.2108       21.3020       19.1831       19.0115       20.2739       13.5710       12.0241       10.4762       10.0708        8.5452        9.3315        9.2749        9.7834        8.7445        8.7132       12.3513       12.9091       12.3532       13.7805       18.2287       19.3145       17.7422       15.0347       15.8477       16.4524       17.9259       18.9985       18.8011       17.4263       15.8273       12.8861       13.0340       13.8223       18.3791       19.8923       20.1171       19.6136       16.2905       16.1544       16.5097       19.2600       23.7357       25.1432       28.7862       28.9966       29.2192       30.6992       30.6591       30.5147       30.7564       36.0006       32.9660       37.4676       38.4217       41.3542       49.0360       40.4427       38.7069       39.0209       39.2762       39.0750       38.7103       41.6788       39.9165       39.2696       39.0860       40.4637       37.6386       38.9481       38.1616       37.2210       38.3174       39.0484       41.9349       45.6421       48.0316        0.0000        0.0000        0.0000        0.0000        0.0000        0.0000        0.0000        0.0000        0.0000        0.0000        0.0000        0.0000        0.0000        0.0000        0.0000        0.0000        0.0000        0.0000        0.0000        0.0000        0.0000        0.0000        0.0000        0.0000        0.0000        0.0000        0.0000        0.0000        0.0000        0.0000        0.0000        0.0000        0.0000        0.0000        0.0000        0.0000        0.0000        0.0000        0.0000        0.0000        0.0000        0.0000        0.0000        0.0000        0.0000        0.0000        0.0000        0.0000        0.0000        0.0000        0.0000        0.0000        0.0000        0.0000        0.0000
        0.0000        0.0000        0.0000        0.0000        0.0000        0.0000        0.0000        0.0000        0.0000        0.0000        0.0000        0.0000        0.0000        0.0000        0.0000        0.0000        0.0000        0.0000        0.0000        0.0000       82.0567       76.2714       72.6472       29.9754       31.2783       28.7523       22.2786       17.8094       11.6529        8.3946        8.2427       12.8737       11.4663        9.9628        9.4097        9.8446        9.4952       15.0040       18.0291       10.5768        9.0469        4.5954        3.7167        3.4636        4.3982        4.8234        7.1605        3.8607        2.4707        2.8102        3.8791        3.2086        3.6118        3.7991        4.0554        3.1139        1.6766        2.5083        1.4014        0.8421        1.1012        1.5127        0.7341        0.6528        0.7166        0.7688        0.8703        1.2578        1.7527        2.0141        2.4238        2.4342        2.8490        3.0652        3.4234        3.4780        4.4623        4.9207        5.0598        6.8401        8.5712       10.6481       11.0215        9.7543       11.4357       12.3387       12.8322       11.3740       10.1965       13.3677       13.5109        9.0496        7.0088        7.3921       10.1048        9.4708        8.4704        8.2934        7.0436        8.7841       10.8014       11.0959       11.3717       14.7618       14.7408       15.7096       14.9025       13.2950       13.9702       12.1948       14.5251       13.4462       13.9849       14.1654       13.9748       15.2592       14.8573       15.5703       16.9602       22.4247       20.4630       20.4366       16.9062       14.0790       12.5016       12.4628       14.2030       13.0150       15.8116       13.6563       12.1566       12.0967       15.1136       16.3079       15.4951       13.7305       12.9254       15.0900       12.7439       14.8593       15.4939       17.2553       18.4168       21.7567       22.2404       22.1147       20.7527       17.0707       14.7967       14.3863       14.2979       17.7986       18.1802       18.3029       18.2212       15.5925       16.2226       17.3095       19.0456       22.8021       26.0667       28.4792       28.7761       31.2814       32.5162       30.2511       32.8451       34.1830       35.8799       38.2282       39.6087       43.3900       44.1710       46.6555       46.3179       48.8480       43.7706       44.4410       44.3464       40.5573       40.2251       39.7672       40.9733       43.1822       47.5000       48.2510       47.6113       45.1072       48.5831       43.9445       45.5112       46.1355       47.4480       50.1641       61.6054        0.0000        0.0000        0.0000        0.0000        0.0000        0.0000        0.0000        0.0000        0.0000        0.0000        0.0000        0.0000        0.0000        0.0000        0.0000        0.0000        0.0000        0.0000        0.0000        0.0000        0.0000        0.0000        0.0000        0.0000        0.0000        0.0000        0.0000        0.0000        0.0000        0.0000        0.0000        0.0000        0.0000        0.0000        0.0000        0.0000        0.0000        0.0000        0.0000        0.0000        0.0000        0.0000        0.0000        0.0000        0.0000        0.0000        0.0000        0.0000        0.0000        0.0000        0.0000        0.0000        0.0000        0.0000
        0.0000        0.0000        0.0000        0.0000        0.0000        0.0000        0.0000        0.0000        0.0000        0.0000        0.0000        0.0000        0.0000        0.0000        0.0000        0.0000        0.0000        0.0000        0.0000        0.0000        0.0000       84.5075       86.0408      102.4850      106.7039      101.9033       91.5724       74.6810       64.5928       53.5522       40.0863       11.5028        7.6983        6.1538        6.4953       13.1828       15.7048       15.1002       19.4240       17.4828       15.1765       12.0741        9.6300        5.9891        4.5807        8.1101        6.4655        5.3692        2.5055        4.9219        6.5990        6.7151        7.1376        8.0455        6.8687        3.3234        2.8292        3.1813        1.8176        0.7502        1.1530        0.9497        1.0120        0.7012        0.7933        0.8438        0.9057        1.0967        1.4181        1.8218        2.5311        2.6907        2.4402        2.7519        3.1323        4.2685        4.0698        5.2686        6.0898        7.9704        9.0185       10.5662       12.6787       12.2486       13.7509       16.0406       17.5216       16.4317       13.9509       14.6116       13.6994       11.2295       12.3580       11.9682       14.6731       17.3661       17.6416       19.0031       19.1173       20.2738       18.2880       19.0228       17.3764       17.1913       17.4909       17.2802       16.2731       14.7556       15.0373       14.2209       13.0609       12.8269       14.4711       14.4524       14.3998       13.7448       14.2649       15.1498       15.8240       21.8557       25.2513       24.2179       24.2932       18.7366       15.4367       13.2878       15.3512       23.6173       23.0536       23.8004       21.3885       21.5484       25.0194       26.4767       21.6222       16.0618       19.1652       17.2822       15.5941       17.5559       18.0168       19.3543       24.9820       40.1602       33.3937       29.0952       26.9838       21.8682       21.5802       19.4158       18.8376       17.7145       18.5212       17.5398       16.3635       14.6936       17.0099       18.3131       21.0605       27.9600       28.8677       32.2478       37.1903       33.0658       30.7694       33.2430       38.1121       42.3562       43.6622       42.5982       48.0630       50.5877       52.6645       54.6150       57.1802       52.9756       50.6599       46.6373       46.0216       37.6156       36.2323       36.5296       38.6811       50.7930       54.8192       54.8060       53.6778       55.8513       55.5045       57.2073       58.8539       54.9607       55.0159       54.7773       59.1831       51.4200        0.0000        0.0000        0.0000        0.0000        0.0000        0.0000        0.0000        0.0000        0.0000        0.0000        0.0000        0.0000        0.0000        0.0000        0.0000        0.0000        0.0000        0.0000        0.0000        0.0000        0.0000        0.0000        0.0000        0.0000        0.0000        0.0000        0.0000        0.0000        0.0000        0.0000        0.0000        0.0000        0.0000        0.0000        0.0000        0.0000        0.0000        0.0000        0.0000        0.0000        0.0000        0.0000        0.0000        0.0000        0.0000        0.0000        0.0000        0.0000        0.0000        0.0000        0.0000        0.0000        0.0000
        0.0000        0.0000        0.0000        0.0000        0.0000        0.0000        0.0000        0.0000        0.0000        0.0000        0.0000        0.0000        0.0000        0.0000        0.0000        0.0000        0.0000        0.0000        0.0000        0.0000        0.0000       94.6170      103.3337      129.7828      139.4216      137.1842      122.9691       99.8447       86.3714       71.8356       54.8334       16.7785        8.4003        6.7106        8.2438       16.3713       15.7978       14.9163       14.9978       12.2074        8.7283        6.4316        6.2336        3.4393        2.8688        3.0756        3.9888        2.6762        2.6239        2.5670        3.1345        3.9937        4.6289        4.5155        2.6469        4.5981        3.9360        2.8067        1.4531        0.7877        1.1570        2.2170        1.0333        0.7180        1.0435        1.2658        1.3264        1.4329        1.5212        1.7688        2.1827        2.2388        2.3448        2.8356        3.3758        4.0362        4.6994        5.5387        6.6728       10.3798       10.8176       12.9337       14.1918       13.1579       14.4952       15.4054       17.1252       18.5999       18.9634       17.5020       15.7116       11.4641        9.6705       11.0926       13.6547       14.5515       15.6067       15.5984       16.4791       21.1215       19.4462       21.1737       22.6106       19.1249       18.4177       17.2750       15.4841       12.6025       13.4426       12.8967       12.3286       12.6513       13.3266       13.5995       14.3311       13.0448       13.8371       14.9573       17.3445       24.0370       26.9840       27.0374       30.9479       19.9835       17.6031       15.2106       15.2286       24.6548       26.5706       26.7999       25.8681       27.5503       25.3511       24.6300       20.8440       17.0452       14.7558       14.0577       13.6713       15.9936       16.3445       23.5573       43.8041       32.0718       28.4038       28.7363       26.4093       28.1556       27.3189       21.4546       20.4424       19.4179       21.7546       17.1398       15.6056       15.6741       17.1931       16.8000       18.4743       26.4625       29.4419       33.4072       38.5284       38.0930       35.0530       34.0429       38.4035       39.1723       40.8259       43.6628       51.8303       53.2156       58.2557       57.2138       59.4068       52.3700       50.7588       48.8476       45.9649       38.5962       36.7212       37.3760       40.8777       54.1802       58.5065       61.6570       59.9692       59.2533       59.6514       63.3572       61.1052       62.7933       62.8378       63.9888       58.9953       50.9700        0.0000        0.0000        0.0000        0.0000        0.0000        0.0000        0.0000        0.0000        0.0000        0.0000        0.0000        0.0000        0.0000        0.0000        0.0000        0.0000        0.0000        0.0000        0.0000        0.0000        0.0000        0.0000        0.0000        0.0000        0.0000        0.0000        0.0000        0.0000        0.0000        0.0000        0.0000        0.0000        0.0000        0.0000        0.0000        0.0000        0.0000        0.0000        0.0000        0.0000        0.0000        0.0000        0.0000        0.0000        0.0000        0.0000        0.0000        0.0000        0.0000        0.0000        0.0000        0.0000        0.0000
        0.0000        0.0000        0.0000        0.0000        0.0000        0.0000        0.0000        0.0000        0.0000        0.0000        0.0000        0.0000        0.0000        0.0000        0.0000        0.0000        0.0000        0.0000        0.0000        0.0000        0.0000       98.2706      110.2854      142.8159      155.9981      154.2455      139.5330      115.8145       97.2265       81.0436       63.3019       21.4430       13.5276        7.7691        9.4592       21.5399       23.4815       17.2500       12.4380       10.9979        9.1135        4.7337        4.3415        5.2174        4.4105        2.9625        2.8458        2.2286        3.8362        4.1447        4.5831        5.2540        2.6693        1.6391        1.8879        1.4623        3.9044        4.2619        5.8383        4.3369        3.2424        3.5299        3.5578        1.7370        1.5099        1.9282        2.4827        2.2636        2.4786        2.3695        2.9439        2.8947        3.5236        4.9840        4.8468        4.5694        5.7868        6.6148        8.8539       10.9351       11.3355       13.3180       14.0647       15.2756       17.6534       17.4320       17.9323       19.1391       20.4047       24.1691       19.1654       13.5835       13.9008       11.9556       14.3640       14.8752       14.6658       13.8586       14.8726       16.4477       14.5818       15.3955       15.1138       16.1131       16.4702       14.9431       15.1082       12.1094       11.7902       11.7140       12.7376       13.2848       13.8502       14.8216       15.6031       14.4324       14.2346       15.5052       17.5441       25.1744       28.2630       31.2550       36.4312       21.9468       17.5900       16.4765       16.6624       23.7283       27.9616       26.8184       27.1807       27.3167       32.3916       26.4838       21.2454       16.3187       15.0016       14.6817       15.7218       17.5642       17.1214       18.0593       21.9145       28.0154       30.5359       31.0974       31.9641       31.2058       27.6038       22.6930       20.8522       19.9163       17.7974       15.5777       15.9445       16.0756       15.2398       17.5856       24.9219       26.9688       28.9577       28.5746       30.5082       33.2207       31.4394       35.2581       39.6675       39.3629       41.6507       47.4083       54.7770       55.7357       57.9498       60.3402       60.1220       55.4361       56.4139       54.4456       51.1498       42.7329       40.9056       42.2516       45.9165       59.8499       65.0913       66.1331       66.4726       69.0108       68.4886       71.1834       65.8017       67.9430       67.6830       69.8462       74.1818       46.4100        0.0000        0.0000        0.0000        0.0000        0.0000        0.0000        0.0000        0.0000        0.0000        0.0000        0.0000        0.0000        0.0000        0.0000        0.0000        0.0000        0.0000        0.0000        0.0000        0.0000        0.0000        0.0000        0.0000        0.0000        0.0000        0.0000        0.0000        0.0000        0.0000        0.0000        0.0000        0.0000        0.0000        0.0000        0.0000        0.0000        0.0000        0.0000        0.0000        0.0000        0.0000        0.0000        0.0000        0.0000        0.0000        0.0000        0.0000        0.0000        0.0000        0.0000        0.0000        0.0000        0.0000
        0.0000        0.0000        0.0000        0.0000        0.0000        0.0000        0.0000        0.0000        0.0000        0.0000        0.0000        0.0000        0.0000        0.0000        0.0000        0.0000        0.0000        0.0000        0.0000        0.0000        0.0000       92.6309      107.4461      140.3410      157.0658      156.6214      140.5475      117.6054      100.7443       79.6566       61.1043       21.1628       13.9575       10.6022       11.4206       21.7962       23.0100       21.4859       15.3893        8.6428        6.2412        4.3594        4.4721        4.7301        4.8398        4.6268        4.2063        2.7210        3.1200        3.0956        2.9170        4.2558        2.8579        1.6353        3.6401        2.6356        3.9355        3.8892        6.5894        5.7197        5.7651        5.5712        5.2134        3.0943        2.5806        2.5132        4.0071        3.8224        4.3567        4.5689        5.2790        5.9558        7.0402        7.5420        8.6677        7.7938        8.6999        8.4534        9.6789       12.5476       13.7924       18.1573       17.4821       17.4425       23.0326       23.4866       23.3775       19.2632       21.8393       30.1903       26.5691       17.4065       16.8304       14.9417       14.2864       15.5801       13.6974       11.8032       11.2949       11.5054       10.5790       11.7560       11.1488       12.4479       13.6613       12.9438       12.8169       10.3589        9.9926       10.8523       12.2629       13.3751       15.2898       16.7350       16.8309       15.0598       15.2185       16.2270       17.8250       25.2744       27.8668       28.1406       24.4526       20.4957       17.3450       15.9514       17.2525       23.9856       27.8624       28.0950       33.9117       32.4724       36.2473       25.5100       20.9207       16.7162       15.9554       15.1765       16.4656       19.0292       19.9578       19.8320       23.7664       31.9968       34.7744       36.0529       34.3605       31.2600       27.8590       25.1864       21.9065       18.3306       16.1072       15.1443       15.8048       16.3760       16.1511       17.3005       24.0479       27.8787       28.0215       27.9984       29.7369       32.8462       36.6398       37.7337       43.0207       42.8596       49.6630       58.1136       60.5620       59.3329       62.0119       64.8118       65.6730       61.7430       64.1777       61.8740       59.6578       50.0298       48.9396       49.7090       53.0662       70.6227       73.2136       75.6431       73.8887       76.6797       73.6812       72.0769       71.7854       69.3769       70.1776       72.9389       79.0652        0.0000        0.0000        0.0000        0.0000        0.0000        0.0000        0.0000        0.0000        0.0000        0.0000        0.0000        0.0000        0.0000        0.0000        0.0000        0.0000        0.0000        0.0000        0.0000        0.0000        0.0000        0.0000        0.0000        0.0000        0.0000        0.0000        0.0000        0.0000        0.0000        0.0000        0.0000        0.0000        0.0000        0.0000        0.0000        0.0000        0.0000        0.0000        0.0000        0.0000        0.0000        0.0000        0.0000        0.0000        0.0000        0.0000        0.0000        0.0000        0.0000        0.0000        0.0000        0.0000        0.0000        0.0000
        0.0000        0.0000        0.0000        0.0000        0.0000        0.0000        0.0000        0.0000        0.0000        0.0000        0.0000        0.0000        0.0000        0.0000        0.0000        0.0000        0.0000        0.0000        0.0000        0.0000        0.0000        0.0000       95.5380      148.9183      169.0510      169.0426      148.5976      105.2813       88.5385       71.5068       55.2491       28.5543       17.8182       12.9506       14.4335       27.1690       29.3437       27.1860       21.0637       10.7410        7.3079        4.3197        3.4243        2.4744        2.6807        2.0142        1.8149       11.7580       16.5136       16.4364       13.2830        2.1963        2.4909        2.1769        1.8956        1.6643        2.5839        4.0248        3.8293        2.7162        2.5610        3.1912        3.3730        2.4800        2.6058        2.5978        3.5483        3.7325        4.5561        5.1395        6.0082        4.9833        6.1352        7.7871        8.5451       10.2794       11.2624       13.3292       14.3711       15.7896       17.2369       18.4489       17.4058       13.3379       17.3128       21.1142       22.3145       27.7954       25.0627       26.6595       27.3210       20.6974       21.6304       21.1510       20.6839       16.5639       21.4527       15.1762       11.4886        7.3158        6.7581        8.2162        7.8088        7.1256        7.2089        8.0176        6.5740        6.9088        7.1730        8.8618       11.6449       16.0591       17.7921       19.6368       21.0518       19.2192       19.0597       20.3533       22.4367       24.5525       27.9171       25.3484       22.9733       25.3194       22.0797       21.6792       23.1863       26.6797       33.0990       31.9265       29.1318       26.8015       27.9605       23.4286       21.0589       18.4549       16.9149       16.6166       17.9880       24.5552       23.2776       24.9125       27.7932       41.0326       45.9344       49.5429       46.2995       37.3774       32.4585       28.9382       25.7714       16.7041       13.1860       12.4515       13.3942       17.6203       18.9523       19.4410       22.1710       27.4435       28.8968       31.8856       33.9968       37.1427       38.7739       42.3529       47.6443       52.9118       52.5553       57.4798       63.0182       62.8293       65.8621       68.0802       73.7551       72.2748       74.6611       72.3289       71.1263       68.1788       67.3789       68.6340       72.8957       80.0333       80.2928       81.4932       80.9810       81.5764       80.3749       76.4540       75.2413       66.1508       65.0239       66.4768       74.9428       91.4162      103.9186      124.5443      128.5930        0.0000        0.0000        0.0000        0.0000        0.0000        0.0000        0.0000        0.0000        0.0000        0.0000        0.0000        0.0000        0.0000        0.0000        0.0000        0.0000        0.0000        0.0000        0.0000        0.0000        0.0000        0.0000        0.0000        0.0000        0.0000        0.0000        0.0000        0.0000        0.0000        0.0000        0.0000        0.0000        0.0000        0.0000        0.0000        0.0000        0.0000        0.0000        0.0000        0.0000        0.0000        0.0000        0.0000        0.0000        0.0000        0.0000        0.0000        0.0000        0.0000        0.0000
        0.0000        0.0000        0.0000        0.0000        0.0000        0.0000        0.0000        0.0000        0.0000        0.0000        0.0000        0.0000        0.0000        0.0000        0.0000        0.0000        0.0000        0.0000        0.0000        0.0000        0.0000        0.0000        0.0000        0.0000        0.0000        0.0000      147.0342      103.5739       85.2595       68.7847       54.6288       29.4504       19.7776       15.6402       17.2116       31.8847       33.7208       31.2922       24.6180       12.8380        9.0862        5.7287        4.1535        1.9031        0.9233        1.1194        1.8574       16.3397       21.4558       20.4972       15.5617        2.5417        3.0324        2.1597        3.6851        1.6521        2.6238        4.2685        3.9553        2.6879        2.8294        3.8616        4.2184        2.4047        2.8909        3.1478        4.5447        4.3105        4.6920        4.9763        5.7347        5.3063        5.1481        5.7678        8.0870       10.0914       13.4987       14.9333       18.2769       19.4179       17.5257       16.7447       17.5979       14.8446       12.9141       12.8857       15.3183       21.8102       26.7300       24.6956       23.0382       21.1186       23.9641       24.4116       22.5783       17.7057       16.7929       11.5472        8.6071        4.5336        4.9335        5.2208        4.3091        3.8355        4.0617        4.2732        4.2093        5.3083        5.9541        7.3910       10.0288       15.4409       18.2119       20.1402       20.7050       19.4097       19.5793       22.3353       22.9452       24.1122       25.2728       24.3015       22.4462       22.3087       21.7820       20.3856       23.6406       30.7278       30.4312       28.5011       28.3781       26.5059       26.0054       23.8775       21.7141       18.4836       17.1095       17.3338       19.0205       26.0020       24.8888       26.6264       31.5227       47.0801       52.2044       54.9952       48.4429       37.6496       35.1815       34.2856       28.8580       17.9580       13.9719       12.7490       15.1341       17.3453       18.2708       20.8569       22.1887       27.5383       31.8543       33.9783       37.4309       43.5582       44.3914       48.2494       48.5591       55.1311       57.3302       66.0002       64.5822       68.0932       70.7864       72.6629       76.6559       79.5202       78.1825       81.7236       78.6469       76.4771       77.8353       78.7623       81.0144       86.3118       89.6595       88.2260       87.4142       87.1074       85.5269       83.2249       80.8614       70.0167       68.9086       70.8048       77.2966      100.7284      112.5929      128.9883      132.9369        0.0000        0.0000        0.0000        0.0000        0.0000        0.0000        0.0000        0.0000        0.0000        0.0000        0.0000        0.0000        0.0000        0.0000        0.0000        0.0000        0.0000        0.0000        0.0000        0.0000        0.0000        0.0000        0.0000        0.0000        0.0000        0.0000        0.0000        0.0000        0.0000        0.0000        0.0000        0.0000        0.0000        0.0000        0.0000        0.0000        0.0000        0.0000        0.0000        0.0000        0.0000        0.0000        0.0000        0.0000        0.0000        0.0000        0.0000        0.0000        0.0000        0.0000
        0.0000        0.0000        0.0000        0.0000        0.0000        0.0000        0.0000        0.0000        0.0000        0.0000        0.0000        0.0000        0.0000        0.0000        0.0000        0.0000        0.0000        0.0000        0.0000        0.0000        0.0000        0.0000        0.0000        0.0000        0.0000        0.0000        0.0000       95.5984       78.8530       64.8837       53.6068       31.1694       23.2972       19.1314       19.5364       34.4595       35.0791       32.2351       25.7855       14.7532        9.2799        7.0028        5.3606        0.9193        0.6554        0.6390        1.0080       22.3466       29.1777       28.3223       22.4376        2.4093        1.2288        1.1638        1.9890        1.0267        1.0285        1.8433        3.5146        2.6411        3.2798        4.4060        5.2425        3.4032        2.7523        2.4615        3.0584        2.8183        3.0518        3.9765        4.9412        4.4677        5.0262        5.1346        6.8455       10.7822       12.0782       12.7164       13.2732       14.4749       13.5436       14.5672       14.8250       10.9035       11.6437       13.8511       14.4857       17.1765       19.2644       21.1036       21.8507       21.2481       19.2788       17.8454       16.0755        9.7917        7.1536        6.1388        6.6970        3.7093        3.3896        4.6229        2.3549        2.7545        3.1304        2.6933        3.4346        4.0552        4.6511        6.0824        8.7251       14.3172       17.2773       18.9876       19.5640       18.5214       18.6196       19.4331       20.7920       23.5880       23.0622       22.5771       21.6831       21.0818       19.0993       19.4394       22.2950       26.1200       26.3986       27.0941       27.1623       24.9751       25.2500       25.6503       22.4536       18.6222       17.7188       17.7072       19.1259       24.6489       24.0983       26.9808       33.0045       47.0846       52.4672       52.9158       49.2818       39.7283       36.1694       32.4445       28.8921       19.7920       15.5762       15.5236       17.2794       20.8727       23.5183       26.7687       27.8335       30.8773       34.2910       36.3468       41.2304       46.2275       54.0001       54.4512       56.4119       56.8885       62.5885       64.6452       68.4641       71.1664       78.9936       83.4590       83.1325       82.0422       84.4425       88.7456       88.8256       86.2972       85.7204       86.6820       89.3670       94.8504       95.2990       92.8418       90.2029       88.4153       90.1296       86.7097       84.4873       72.1602       70.9437       75.0107       84.0564      112.6442      127.3791      132.9221      128.6328       87.8400        0.0000        0.0000        0.0000        0.0000        0.0000        0.0000        0.0000        0.0000        0.0000        0.0000        0.0000        0.0000        0.0000        0.0000        0.0000        0.0000        0.0000        0.0000        0.0000        0.0000        0.0000        0.0000        0.0000        0.0000        0.0000        0.0000        0.0000        0.0000        0.0000        0.0000        0.0000        0.0000        0.0000        0.0000        0.0000        0.0000        0.0000        0.0000        0.0000        0.0000        0.0000        0.0000        0.0000        0.0000        0.0000        0.0000        0.0000        0.0000        0.0000
        0.0000        0.0000        0.0000        0.0000        0.0000        0.0000        0.0000        0.0000        0.0000        0.0000        0.0000        0.0000        0.0000        0.0000        0.0000        0.0000        0.0000        0.0000        0.0000        0.0000        0.0000        0.0000        0.0000        0.0000        0.0000        0.0000        0.0000        0.0000        0.0000        0.0000       53.0858       33.4719       27.8508       24.5421       23.1608       38.0003       34.9555       30.3478       23.8690       13.2310        9.0610        6.6143        7.3506        1.2197        1.2029        1.3697        1.5612       33.3106       42.0634       40.8546       29.9814        3.0572        1.8475        0.9266        1.0699        1.0371        0.7670        1.1046        2.2942        1.9931        2.4777        3.5751        3.5618        2.0826        2.3935        1.9867        2.4544        2.0940        2.8018        3.0891        3.3986        3.6134        3.5782        3.9514        4.9942        7.9125       10.1812       10.7580       12.0455       12.9326       12.1269       12.5915       13.9755       10.6971       10.6926       11.2559       12.4227       15.5350       18.7800       19.1923       17.7128       17.8852       15.9944       13.6688       12.4536        9.8004        8.0349        5.8796        4.6122        3.5930        2.7619        3.7310        1.9117        2.4674        2.7128        2.2353        2.3867        3.0513        3.4811        4.8423        6.9183       12.2960       15.0526       17.1500       17.1753       15.8024       16.0872       16.7392       17.6959       19.0792       20.1138       20.0952       19.0941       15.9969       15.5405       16.6244       19.4175       22.7497       23.6947       24.2036       25.0562       24.6035       24.7250       24.7080       22.9215       18.4397       17.6509       18.0402       18.8281       22.1931       24.1343       26.0701       32.4703       45.2858       51.3869       53.0251       51.3674       41.6337       36.6018       34.8289       32.7902       25.7153       23.5978       23.8609       22.8037       28.6954       31.7842       34.9898       36.2336       41.1709       44.4136       42.6329       50.8639       55.2022       61.3637       63.2179       67.8972       77.4509       79.7376       79.1381       79.0218       79.3354       94.2358       91.6797       89.1289       86.1685       91.7239       95.8056       96.5854       91.5437       92.3731       94.9736       94.6485       98.6557       96.2046       95.4010       91.2627       86.8796       84.5730       83.9231       84.8141       73.6033       72.9000       78.7292       90.0017      113.0863      124.6686      131.2473      125.9460       87.3901        0.0000        0.0000        0.0000        0.0000        0.0000        0.0000        0.0000        0.0000        0.0000        0.0000        0.0000        0.0000        0.0000        0.0000        0.0000        0.0000        0.0000        0.0000        0.0000        0.0000        0.0000        0.0000        0.0000        0.0000        0.0000        0.0000        0.0000        0.0000        0.0000        0.0000        0.0000        0.0000        0.0000        0.0000        0.0000        0.0000        0.0000        0.0000        0.0000        0.0000        0.0000        0.0000        0.0000        0.0000        0.0000        0.0000        0.0000        0.0000        0.0000
        0.0000        0.0000        0.0000        0.0000        0.0000        0.0000        0.0000        0.0000        0.0000        0.0000        0.0000        0.0000        0.0000        0.0000        0.0000        0.0000        0.0000        0.0000        0.0000        0.0000        0.0000        0.0000        0.0000        0.0000        0.0000        0.0000        0.0000        0.0000        0.0000        0.0000        0.0000       60.6935       56.4647        0.0000        0.0000       31.5104       27.1287       22.4853       17.3821        4.3607        2.8413        2.7199        4.0580       16.4233       20.8003       28.4493       39.2784       70.2460       85.3067       82.8484       61.4948        7.4478        3.7965        1.3934        0.9975        0.2970        0.4447        0.8390        0.8771        0.6024        1.3991        1.1582        1.6196        1.2376        1.4067        1.2066        1.5191        1.7234        2.2423        2.5244        2.2164        2.3122        2.0425        3.0733        4.5099        7.8816        9.5915       10.3213        9.6235       12.8868       16.2672       14.7401       14.6851       12.6320        8.9395        9.1078        9.1744       16.1822       18.3065       18.6680       17.8382       19.2641       19.0178       14.8764       10.0341        8.8930       13.5276       10.9396        7.7023        4.1049        4.3924        5.1770        3.3729        2.6844        3.0227        1.6485        1.4727        1.3114        1.7221        2.4486        3.9221       11.5940       15.8775       16.7137       14.1215       11.9655       12.1608       12.6276       13.6546       15.6139       16.6329       16.7891       16.1068       14.1215       13.4841       13.9031       15.3562       19.8622       18.5204       19.7296       20.8212       24.6018       25.5408       25.6892       25.1124       22.0849       22.7497       22.6451       22.1902       21.6507       22.3330       26.8392       36.1896       40.2478       41.7723       43.3419       41.3709       36.2614       34.2379       34.2545       34.4765       38.3976       34.9796       36.0897       39.4087       40.4981       44.1796       44.5195       46.5398       51.9204       60.0973       53.4285       54.4307       64.1507       70.4870       75.6922       86.3175       85.9675       85.5001       91.0735       91.3114       79.7004       81.9146       83.4942       90.8927       95.4929       93.1494      102.3484      105.5609      102.7638      106.1842      109.2698      104.7173       96.9273       90.9828       87.2733       84.4152       78.3967       77.6456       76.2380       76.9100       83.2910       84.5676       89.6597       98.3904      112.7528      118.8889      119.2100        0.0000        0.0000        0.0000        0.0000        0.0000        0.0000        0.0000        0.0000        0.0000        0.0000        0.0000        0.0000        0.0000        0.0000        0.0000        0.0000        0.0000        0.0000        0.0000        0.0000        0.0000        0.0000        0.0000        0.0000        0.0000        0.0000        0.0000        0.0000        0.0000        0.0000        0.0000        0.0000        0.0000        0.0000        0.0000        0.0000        0.0000        0.0000        0.0000        0.0000        0.0000        0.0000        0.0000        0.0000        0.0000        0.0000        0.0000        0.0000        0.0000        0.0000        0.0000
        0.0000        0.0000        0.0000        0.0000        0.0000        0.0000        0.0000        0.0000        0.0000        0.0000        0.0000        0.0000        0.0000        0.0000        0.0000        0.0000        0.0000        0.0000        0.0000        0.0000        0.0000        0.0000        0.0000        0.0000        0.0000        0.0000        0.0000        0.0000        0.0000        0.0000        0.0000        0.0000        0.0000        0.0000        0.0000        0.0000        0.0000       21.2082       16.4112        4.2349        2.5468        2.8361        5.0805       21.9061       28.5831       38.0687       50.4999       88.5927      106.0087      100.9369       74.2788        8.6814        4.4125        2.1449        1.8227        1.1510        0.8218        0.8153        0.7290        1.0138        1.3647        1.5945        1.4879        1.8518        1.4171        1.3888        2.0124        1.7990        2.6353        2.5624        2.4526        2.2625        1.8006        2.8711        3.4896        5.7891        5.7391        9.1524       11.2677       11.9781        9.7818        9.9410        9.1201        7.6304        6.3718        7.1241        9.4287       15.4013       15.4999       14.8689       13.1500       13.6253       13.0529       12.5498        9.5288        5.5082        3.7741        3.6768        6.7975        3.5171        0.9286        1.0450        2.8687        3.0218        1.9655        1.4794        1.3002        0.8592        1.1035        2.9553        3.4070        8.7979       11.4738       12.4905       11.4234        9.7971        9.9164       10.3368       11.2438       13.1818       14.2034       14.4869       14.1075       12.5630       12.1976       12.6323       13.8853       17.1493       16.6734       18.0201       19.4903       23.7588       25.6230       26.0139       25.3859       22.7997       21.5215       21.6559       23.0226       23.8960       22.8954       25.2001       29.1129       36.1372       39.8320       41.7748       40.5295       36.9414       35.8946       35.8646       39.3146       41.3006       40.8945       44.9605       47.0301       46.1808       47.1061       50.5980       55.1256       58.9681       58.9354       55.7591       60.6629       70.5947       77.8123       89.4345       92.6708       91.5186       99.0226       97.8288       91.8793       80.9020       79.5405       85.1527       93.1508       97.0489       98.7658      100.9731      108.4367      111.6082      113.8595      115.2736      115.7079       97.7878       89.9534       89.4026       88.9572       82.1826       80.8070       81.2875       82.8069       87.3579       89.3427       96.9185      101.9223      112.9693      118.7302        0.0000        0.0000        0.0000        0.0000        0.0000        0.0000        0.0000        0.0000        0.0000        0.0000        0.0000        0.0000        0.0000        0.0000        0.0000        0.0000        0.0000        0.0000        0.0000        0.0000        0.0000        0.0000        0.0000        0.0000        0.0000        0.0000        0.0000        0.0000        0.0000        0.0000        0.0000        0.0000        0.0000        0.0000        0.0000        0.0000        0.0000        0.0000        0.0000        0.0000        0.0000        0.0000        0.0000        0.0000        0.0000        0.0000        0.0000        0.0000        0.0000        0.0000        0.0000        0.0000
        0.0000        0.0000        0.0000        0.0000        0.0000        0.0000        0.0000        0.0000        0.0000        0.0000        0.0000        0.0000        0.0000        0.0000        0.0000        0.0000        0.0000        0.0000        0.0000        0.0000        0.0000        0.0000        0.0000        0.0000        0.0000        0.0000        0.0000        0.0000        0.0000        0.0000        0.0000        0.0000        0.0000        0.0000        0.0000        0.0000        0.0000        0.0000        0.0000        4.4909        3.1168        3.8534        6.7142       28.1444       36.3574       45.5982       55.8424       92.9502      107.4398      101.7810       75.5322        8.7777        5.0243        2.5749        2.0810        1.5428        1.4521        0.9340        1.1916        1.4741        1.0158        1.2161        1.1551        1.8032        1.6422        2.0346        2.7163        2.3252        2.7524        3.0401        3.2407        4.3013        3.9794        4.5117        5.0802        4.6388        4.1018        5.1898        8.1210       14.4900       11.5959       12.4445       12.7548        8.1413        9.4741        9.9328       11.4264       24.0347       23.2218       20.6901       18.4172       18.3189       17.0481       14.4746       11.9776        5.8564        5.4424        3.4197        3.3724        3.3893        1.3020        0.8021        1.0706        0.5380        0.3444        0.6723        0.4972        1.2859        1.0366        1.0694        2.2002        5.9299        8.4627        9.0165        9.0924        7.7368        7.8644        8.2294        9.5301       12.5896       13.0428       12.3900       12.3323       11.3767       11.5307       11.7305       12.8949       15.9653       15.5236       16.9575       18.6276       22.9205       24.8123       25.5004       25.0490       22.4179       21.7907       21.9978       22.7852       23.2103       23.7715       25.4693       29.4773       36.3153       39.1972       40.3688       40.3941       36.9826       36.5839       39.4752       42.4524       46.7226       48.6178       53.2011       56.8769       55.8017       56.6896       58.6682       66.4987       64.1094       67.7545       75.0373       79.8893       89.4080       94.7244      100.1936      113.8552      117.4152      112.0280      105.7930       99.2728       88.6585       90.7508       94.8930      100.7709      108.5118      109.7949      112.3978      118.3811      115.0299      116.7500      115.6763      109.7806       97.7417       93.3022       90.8584       94.2328       88.0451       87.9181       87.8987       86.0448       91.3070       94.0572       97.8863      100.7751      108.4410      115.8225        0.0000        0.0000        0.0000        0.0000        0.0000        0.0000        0.0000        0.0000        0.0000        0.0000        0.0000        0.0000        0.0000        0.0000        0.0000        0.0000        0.0000        0.0000        0.0000        0.0000        0.0000        0.0000        0.0000        0.0000        0.0000        0.0000        0.0000        0.0000        0.0000        0.0000        0.0000        0.0000        0.0000        0.0000        0.0000        0.0000        0.0000        0.0000        0.0000        0.0000        0.0000        0.0000        0.0000        0.0000        0.0000        0.0000        0.0000        0.0000        0.0000        0.0000        0.0000        0.0000
        0.0000        0.0000        0.0000        0.0000        0.0000        0.0000        0.0000        0.0000        0.0000        0.0000        0.0000        0.0000        0.0000        0.0000        0.0000        0.0000        0.0000        0.0000        0.0000        0.0000        0.0000        0.0000        0.0000        0.0000        0.0000        0.0000        0.0000        0.0000        0.0000        0.0000        0.0000        0.0000        0.0000        0.0000        0.0000        0.0000        0.0000        0.0000        0.0000        0.0000        4.8144        5.8038        8.9354       35.4095       44.1647       50.8356       55.5243       84.9487       91.6508       85.1275       65.8578        8.1513        5.0142        3.1996        2.7751        1.2167        1.2141        1.5246        1.9219        1.5857        0.9763        0.7099        0.8595        0.4542        1.3749        1.6827        1.8932        1.8953        2.8615        2.9587        2.9991        3.3864        3.7528        3.6540        4.5590        4.7060        4.2377        7.0150        8.7137       11.2567       10.7374       14.1155       17.1036       15.0232       17.0811       18.6284       21.8669       36.3706       34.7865       32.6700       28.8393       27.8321       23.8784       20.5056       16.5628        9.9484        5.5413        4.0075        3.5990        0.9222        0.5723        1.1574        0.5590        0.2885        0.0596        0.3622        0.1454        0.2260        0.9290        1.1721        1.1373        4.5544        6.1241        6.4885        6.6466        5.9092        6.2169        6.5402        7.9833       12.3551       13.0423       11.5713       10.7935       11.3212       12.6876       12.6511       12.3810       13.8884       15.1518       16.5378       18.0299       22.0762       23.7500       24.4482       24.2026       22.4180       21.7048       21.3652       21.9833       21.7420       25.2800       25.6904       28.1608       34.3175       39.0337       42.9008       43.5012       40.9196       41.9182       45.4950       47.2555       53.2437       59.1118       61.2666       63.0070       67.6016       69.1826       71.7722       75.7535       76.0819       79.2011       86.2190       95.5676      105.7318      114.9803      114.0892      114.1776      120.5471      119.6445      114.9446      113.7015      101.0427      102.8054      111.3386      107.3313      111.2895      121.1774      127.9158      138.2104      133.7168      127.1343      122.6175      115.7615      105.3026       99.0256       93.3838       93.3649       93.1522       92.8673       92.2892       91.9649       97.0706       98.1452      101.8195      104.9332      109.2687        0.0000        0.0000        0.0000        0.0000        0.0000        0.0000        0.0000        0.0000        0.0000        0.0000        0.0000        0.0000        0.0000        0.0000        0.0000        0.0000        0.0000        0.0000        0.0000        0.0000        0.0000        0.0000        0.0000        0.0000        0.0000        0.0000        0.0000        0.0000        0.0000        0.0000        0.0000        0.0000        0.0000        0.0000        0.0000        0.0000        0.0000        0.0000        0.0000        0.0000        0.0000        0.0000        0.0000        0.0000        0.0000        0.0000        0.0000        0.0000        0.0000        0.0000        0.0000        0.0000        0.0000
        0.0000        0.0000        0.0000        0.0000        0.0000        0.0000        0.0000        0.0000        0.0000        0.0000        0.0000        0.0000        0.0000        0.0000        0.0000        0.0000        0.0000        0.0000        0.0000        0.0000        0.0000        0.0000        0.0000        0.0000        0.0000        0.0000        0.0000        0.0000        0.0000        0.0000        0.0000        0.0000        0.0000        0.0000        0.0000        0.0000        0.0000        0.0000        0.0000        0.0000        0.0000        0.0000        0.0000       58.3880       71.8117       78.0762       76.9849       47.8444       47.2142       42.7209       34.3501       33.7809       22.9295       15.9387       12.7106        6.2119        4.2872        3.2903        3.1078        3.6867        3.2316        2.7530        1.9650        0.6571        0.5822        0.7645        1.3371        4.0467        5.1534        6.1511        6.1823        5.7896        5.1426        5.3372        5.8745        6.8591        6.2023        7.0141        9.3549       27.2381       28.8239       29.1613       37.4699       67.5547       76.4219       86.8916       90.6421       92.6379       90.7032       82.4753       70.3437       56.8918       48.6965       41.0654       38.9604       22.6942       13.5357       10.6104       10.4502        8.4956        7.2681        6.9322        6.0144        1.7347        0.8601        1.7287        1.4221        0.5852        1.6558        1.4681        0.8176        1.2892        0.8849        0.6575        0.7329        2.4755        2.4492        2.6233        3.1579        6.6021        7.0709        8.0459        8.1778       12.0920       14.2550       13.2506       12.1773       14.4322       15.8300       17.2663       18.6980       21.1611       22.6407       24.6527       24.7166       24.9850       25.8516       22.4539       21.8694       21.2578       27.1463       25.3315       28.4917       40.2754       44.3040       47.6818       47.1889       49.0832       50.1639       56.5686       62.6845       71.6751       80.1468       82.6301       83.3507       85.3470       83.1630       93.8199       99.3280      105.4088      107.3963      109.1475      111.2460      111.6869      120.2623      126.6403      132.7903      119.2860      125.8972      126.2078      124.8386      109.9201      112.7776      126.1566      125.5391      133.4112      146.4784      158.0106      159.0775      147.6313      141.3729      128.9479      122.8571      112.1500      102.1417       98.3721      100.4189      111.3823      106.4828      105.2118      107.0064      103.0464      102.4959      103.5471      108.8386      106.4352        0.0000        0.0000        0.0000        0.0000        0.0000        0.0000        0.0000        0.0000        0.0000        0.0000        0.0000        0.0000        0.0000        0.0000        0.0000        0.0000        0.0000        0.0000        0.0000        0.0000        0.0000        0.0000        0.0000        0.0000        0.0000        0.0000        0.0000        0.0000        0.0000        0.0000        0.0000        0.0000        0.0000        0.0000        0.0000        0.0000        0.0000        0.0000        0.0000        0.0000        0.0000        0.0000        0.0000        0.0000        0.0000        0.0000        0.0000        0.0000        0.0000        0.0000        0.0000        0.0000        0.0000
        0.0000        0.0000        0.0000        0.0000        0.0000        0.0000        0.0000        0.0000        0.0000        0.0000        0.0000        0.0000        0.0000        0.0000        0.0000        0.0000        0.0000        0.0000        0.0000        0.0000        0.0000        0.0000        0.0000        0.0000        0.0000        0.0000        0.0000        0.0000        0.0000        0.0000        0.0000        0.0000        0.0000        0.0000        0.0000        0.0000        0.0000        0.0000        0.0000        0.0000        0.0000        0.0000        0.0000        0.0000       82.4862       85.3260       76.7141       42.8460       37.3566       32.4956       28.2381       31.1775       25.6642       20.8590       16.8425        8.3029        5.7690        4.2358        3.7899        4.2673        3.8645        3.0509        2.4229        0.6388        0.6404        0.5533        0.9067        4.5921        6.1708        6.9994        6.8911        5.7039        5.5156        5.1131        4.6705        2.5308        1.5431        3.5396        4.4628       17.0843       20.7358       30.6213       45.4950       81.1600       98.6689      109.5260      113.9757      115.0635      118.8838      104.4082       89.4724       68.3952       57.4519       47.3030       38.9094       23.3951       16.3696       11.1001       12.7402       11.2738        9.1222        7.4277        6.6922        1.5847        0.5446        0.3035        1.9200        0.3469        0.6030        0.9267        0.6594        0.4347        0.3088        0.3609        0.3603        1.5176        2.4044        3.1435        3.5826        4.3018        4.4449        5.1708        6.0238       10.9923       12.0310       10.4452       11.6319       13.9376       15.4355       16.8238       18.0714       20.5481       21.9466       24.5019       24.7878       24.0819       23.3769       21.2148       22.4304       21.0221       21.4588       24.7840       29.7791       42.5166       49.1807       50.0940       50.2169       56.8232       56.6102       62.7716       72.3545       86.8576       91.4373       92.7032       98.4627       94.1670      101.2796      106.6024      107.5442      112.6559      116.4358      122.7763      125.3710      122.5627      133.7783      133.3928      133.8855      124.6595      129.0438      131.1207      135.4597      139.5055      142.7504      137.3389      136.0791      150.4758      163.9727      173.5157      169.5494      153.5960      148.0174      140.5542      139.1995      118.5471      110.1771      107.6873      107.1422      113.2999      112.9621      112.2825      115.2328      109.3306      107.7891      111.5528      112.4340      137.0820        0.0000        0.0000        0.0000        0.0000        0.0000        0.0000        0.0000        0.0000        0.0000        0.0000        0.0000        0.0000        0.0000        0.0000        0.0000        0.0000        0.0000        0.0000        0.0000        0.0000        0.0000        0.0000        0.0000        0.0000        0.0000        0.0000        0.0000        0.0000        0.0000        0.0000        0.0000        0.0000        0.0000        0.0000        0.0000        0.0000        0.0000        0.0000        0.0000        0.0000        0.0000        0.0000        0.0000        0.0000        0.0000        0.0000        0.0000        0.0000        0.0000        0.0000        0.0000        0.0000        0.0000
        0.0000        0.0000        0.0000        0.0000        0.0000        0.0000        0.0000        0.0000        0.0000        0.0000        0.0000        0.0000        0.0000        0.0000        0.0000        0.0000        0.0000        0.0000        0.0000        0.0000        0.0000        0.0000        0.0000        0.0000        0.0000        0.0000        0.0000        0.0000        0.0000        0.0000        0.0000        0.0000        0.0000        0.0000        0.0000        0.0000        0.0000        0.0000        0.0000        0.0000        0.0000        0.0000        0.0000        0.0000        0.0000        0.0000       70.2014       37.5637       30.7663       26.3540       24.2634       28.8759       26.2909       23.1250       19.3845       10.0690        7.7108        6.2928        5.5080        5.9773        5.0474        3.7730        2.9572        0.7211        0.4692        0.6294        1.1719        5.6515        7.4090        8.2947        8.4570        7.0904        7.1147        6.8927        6.2246        1.3807        1.2042        3.3426        5.3387       24.6763       27.3010       33.6338       46.2049       92.8161      109.6735      122.3038      119.4651      116.8503      123.0799      112.9786       98.5445       76.1014       63.6300       51.5618       42.7942       25.5502       17.7130       13.2800       12.4660       14.6153       12.9666       11.2757        9.5332        1.5811        0.3648        0.4484        0.9610        0.4841        0.4861        0.7904        0.3274        0.0945        0.0539        0.1079        0.2430        0.6475        0.7684        2.1640        2.9784        3.1923        3.5478        4.3495        5.5986        9.0679        9.8765       10.2515       11.2069       14.1794       15.6151       16.1994       17.2781       18.9757       20.0861       22.9861       23.4886       22.0479       19.7743       20.5223       22.0781       20.7022       23.1758       26.4499       31.3440       44.1502       47.6272       53.4811       59.3183       65.3528       69.9485       74.2985       78.4426       95.1305       96.2291      102.1147      104.5157      103.5449      109.4555      114.4325      117.6036      122.9384      121.7105      127.5867      136.5308      138.6189      148.6863      144.4063      146.7292      139.3651      149.7608      151.0821      160.6492      144.5454      141.1931      137.3430      151.8518      166.9433      184.4652      184.9793      180.1296      169.2042      167.4119      154.4336      153.3835      143.5561      129.8114      119.0377      119.8371      124.5540      126.6959      128.0482      123.4384      117.0792      119.5215      122.9728      131.8854      145.9717        0.0000        0.0000        0.0000        0.0000        0.0000        0.0000        0.0000        0.0000        0.0000        0.0000        0.0000        0.0000        0.0000        0.0000        0.0000        0.0000        0.0000        0.0000        0.0000        0.0000        0.0000        0.0000        0.0000        0.0000        0.0000        0.0000        0.0000        0.0000        0.0000        0.0000        0.0000        0.0000        0.0000        0.0000        0.0000        0.0000        0.0000        0.0000        0.0000        0.0000        0.0000        0.0000        0.0000        0.0000        0.0000        0.0000        0.0000        0.0000        0.0000        0.0000        0.0000        0.0000        0.0000
        0.0000        0.0000        0.0000        0.0000        0.0000        0.0000        0.0000        0.0000        0.0000        0.0000        0.0000        0.0000        0.0000        0.0000        0.0000        0.0000        0.0000        0.0000        0.0000        0.0000        0.0000        0.0000        0.0000        0.0000        0.0000        0.0000        0.0000        0.0000        0.0000        0.0000        0.0000        0.0000        0.0000        0.0000        0.0000        0.0000        0.0000        0.0000        0.0000        0.0000        0.0000        0.0000        0.0000        0.0000        0.0000        0.0000        0.0000       32.0111       27.3907       24.1436       22.4778       26.9576       24.8227       22.7269       20.6683       11.8124       10.6465        9.1563        7.9605        8.0061        6.2619        4.8271        4.0100        1.0692        0.7986        0.9578        1.3470        6.6541        8.2208        9.3720        9.9899        8.6733        9.2191        9.6182        9.8596        3.0097        2.8809        3.9029        5.6220       24.4852       32.2484       38.5863       49.4806       94.6045      111.3739      118.1632      124.9151      126.2039      129.6236      109.3296       98.3879       76.6217       65.2913       54.7271       44.0249       25.1425       19.2811       14.3276       14.9424       18.3492       18.6323       16.9624       14.0298        1.0103        0.1621        0.1197        0.0916        0.2998        0.3155        0.1392        0.1869        0.1475        0.2899        0.2108        0.2384        0.6448        0.8715        1.2199        1.5139        2.9246        3.5099        4.2778        5.2194        7.7083        9.3382        9.7746       10.9077       14.4154       14.4698       15.5077       16.1406       17.5339       19.4661       19.7454       20.3611       18.2195       18.5137       19.7108       20.7093       20.9545       24.7402       27.2190       33.3300       44.7238       51.0359       59.2136       64.7093       70.4120       78.9241       81.2519       88.4460      101.1270      101.4982      105.1659      110.4652      109.0134      115.2699      121.4900      121.6335      121.4765      124.1817      134.2633      144.9836      145.4547      158.5307      166.8437      163.3622      152.5437      156.7061      163.4840      164.8865      149.6652      149.6512      150.0403      166.1661      193.9085      203.3034      203.4156      197.7971      183.9306      184.0063      173.8021      183.2613      160.3147      152.4596      146.3003      147.9518      150.3457      152.3964      146.0245      137.3345      132.8154      137.0733      131.0051      136.8248        0.0000        0.0000        0.0000        0.0000        0.0000        0.0000        0.0000        0.0000        0.0000        0.0000        0.0000        0.0000        0.0000        0.0000        0.0000        0.0000        0.0000        0.0000        0.0000        0.0000        0.0000        0.0000        0.0000        0.0000        0.0000        0.0000        0.0000        0.0000        0.0000        0.0000        0.0000        0.0000        0.0000        0.0000        0.0000        0.0000        0.0000        0.0000        0.0000        0.0000        0.0000        0.0000        0.0000        0.0000        0.0000        0.0000        0.0000        0.0000        0.0000        0.0000        0.0000        0.0000        0.0000        0.0000
        0.0000        0.0000        0.0000        0.0000        0.0000        0.0000        0.0000        0.0000        0.0000        0.0000        0.0000        0.0000        0.0000        0.0000        0.0000        0.0000        0.0000        0.0000        0.0000        0.0000        0.0000        0.0000        0.0000        0.0000        0.0000        0.0000        0.0000        0.0000        0.0000        0.0000        0.0000        0.0000        0.0000        0.0000        0.0000        0.0000        0.0000        0.0000        0.0000        0.0000        0.0000        0.0000        0.0000        0.0000        0.0000        0.0000        0.0000        0.0000        0.0000        0.0000       24.2361       22.9093       21.4908       20.5282       20.2556       27.4980       26.8571       24.4678       20.4282       11.9363        8.7107        6.8641        5.9376        4.1421        3.5804        3.8683        0.0000        0.0000        8.3661        9.4053       10.0668       10.5193       11.6651       12.6209       14.1568       16.4620       16.7422       21.8733       30.2915       45.3001       59.3071       66.8992       80.1120       90.1632      107.4473      114.2735      119.2863      102.3857      101.0620        0.0000        0.0000        0.0000        0.0000       59.8871       51.1727       31.6261       25.1546       21.1836        0.0000       30.7141       32.7801       30.0764       24.5650       13.7211        9.8612        7.0494        5.2394        1.7193        0.8325        0.3227        0.2944        0.3355        0.8906        1.4682        1.5371        1.4636        2.0627        2.7698        2.9846        3.1827        3.9552        4.5267        7.4821        9.5042       10.6255        9.2420       10.4255       12.7266       15.9635       15.9320       16.1110       16.1073       18.2759       17.2874       14.9098       15.0610       16.0710       17.2375       17.5375       21.7608       24.5432       31.4283       35.7392       49.1283       53.6378       61.9906       71.8519       83.4544       93.9083       98.2916      108.6997      110.8275      115.1829      118.5043      120.5090      127.0316      129.3712      133.9643      135.4866      128.7601      132.4758      139.7023      155.9206      161.4447      162.0128      162.3574      176.9041      168.2142      173.4725      179.7449      171.9072      168.4245      172.3992      191.0610      195.6066      218.7009      224.9205      229.6553      226.0473      220.0479      214.6865      209.8622      215.6236      214.6330      225.4962      210.5506      202.0159      206.9259      213.4659      187.5661      191.6794      177.0338      153.6657        0.0000        0.0000        0.0000        0.0000        0.0000        0.0000        0.0000        0.0000        0.0000        0.0000        0.0000        0.0000        0.0000        0.0000        0.0000        0.0000        0.0000        0.0000        0.0000        0.0000        0.0000        0.0000        0.0000        0.0000        0.0000        0.0000        0.0000        0.0000        0.0000        0.0000        0.0000        0.0000        0.0000        0.0000        0.0000        0.0000        0.0000        0.0000        0.0000        0.0000        0.0000        0.0000        0.0000        0.0000        0.0000        0.0000        0.0000        0.0000        0.0000        0.0000        0.0000        0.0000        0.0000        0.0000        0.0000        0.0000
        0.0000        0.0000        0.0000        0.0000        0.0000        0.0000        0.0000        0.0000        0.0000        0.0000        0.0000        0.0000        0.0000        0.0000        0.0000        0.0000        0.0000        0.0000        0.0000        0.0000        0.0000        0.0000        0.0000        0.0000        0.0000        0.0000        0.0000        0.0000        0.0000        0.0000        0.0000        0.0000        0.0000        0.0000        0.0000        0.0000        0.0000        0.0000        0.0000        0.0000        0.0000        0.0000        0.0000        0.0000        0.0000        0.0000        0.0000        0.0000        0.0000        0.0000        0.0000        0.0000        0.0000        0.0000        0.0000       31.2443       33.0017       30.9724        0.0000        0.0000        0.0000        8.2023        7.1440        5.1198        4.2232        0.0000        0.0000        0.0000        0.0000        0.0000        0.0000        0.0000       13.7788       15.4635       17.0615       18.0497       20.2114       26.1062       36.1407       49.4335       60.0338       67.5784       86.4312       84.9119      107.4832      108.9130      112.3192      107.6973        0.0000        0.0000        0.0000        0.0000        0.0000        0.0000       53.0750       30.3922        0.0000        0.0000        0.0000       37.4925       40.9117       40.1866       33.0140       17.9706       13.2983        9.9762        8.6360        2.3724        1.1249        0.6276        0.3729        0.4169        0.3821        0.4620        0.6564        1.9641        2.8067        2.7888        3.0617        3.5289        3.7363        4.4686        8.1468        9.2902        8.2999        9.3268       10.7491       13.0901       13.4059       14.1454       15.0358       16.2277       17.8357       15.6379       14.3473       16.2086       17.1947       17.0781       18.6195       22.9629       25.8170       31.8361       40.2129       57.9709       63.0422       69.3907       72.9157       94.8009      103.9155      109.9074      115.4627      113.3125      121.7743      125.3590      129.1557      134.4224      136.9064      140.2052      143.6550      142.4406      145.7050      149.7235      165.4582      160.8043      168.3422      171.3857      172.5968      174.1008      177.0341      184.8738      193.5710      199.5143      194.1321      201.2668      206.9654      233.1893      251.3815      258.1599      247.1255      242.4187      242.7501      247.1602      241.5655      251.9420      265.0905      243.6217      235.8156      235.7199      236.5390      227.3245      215.7546      199.0953      171.4601        0.0000        0.0000        0.0000        0.0000        0.0000        0.0000        0.0000        0.0000        0.0000        0.0000        0.0000        0.0000        0.0000        0.0000        0.0000        0.0000        0.0000        0.0000        0.0000        0.0000        0.0000        0.0000        0.0000        0.0000        0.0000        0.0000        0.0000        0.0000        0.0000        0.0000        0.0000        0.0000        0.0000        0.0000        0.0000        0.0000        0.0000        0.0000        0.0000        0.0000        0.0000        0.0000        0.0000        0.0000        0.0000        0.0000        0.0000        0.0000        0.0000        0.0000        0.0000        0.0000        0.0000        0.0000        0.0000        0.0000
        0.0000        0.0000        0.0000        0.0000        0.0000        0.0000        0.0000        0.0000        0.0000        0.0000        0.0000        0.0000        0.0000        0.0000        0.0000        0.0000        0.0000        0.0000        0.0000        0.0000        0.0000        0.0000        0.0000        0.0000        0.0000        0.0000        0.0000        0.0000        0.0000        0.0000        0.0000        0.0000        0.0000        0.0000        0.0000        0.0000        0.0000        0.0000        0.0000        0.0000        0.0000        0.0000        0.0000        0.0000        0.0000        0.0000        0.0000        0.0000        0.0000        0.0000        0.0000        0.0000        0.0000        0.0000        0.0000        0.0000        0.0000        0.0000        0.0000        0.0000        0.0000        8.6286        7.8054        5.9436        5.1220        0.0000        0.0000        0.0000        0.0000        0.0000        0.0000        0.0000        0.0000       18.4910       20.1867       21.0096       22.3501       27.7514       37.0900       54.0385       56.3634       65.4377       78.5256       84.0922       94.9211        0.0000        0.0000        0.0000        0.0000        0.0000        0.0000        0.0000        0.0000        0.0000        0.0000        0.0000        0.0000        0.0000        0.0000        0.0000       49.3554       51.8338       41.3645       21.8151       16.8710       13.1221       10.1973        3.4240        1.6322        0.6869        0.5340        0.5509        0.3436        0.3645        0.6506        1.8531        2.2391        2.4966        3.1630        3.4383        4.1508        4.8339        6.9092        7.4413        8.4984        9.4971       10.1451       12.4459       13.0917       13.5652       15.9821       16.4527       13.5443       13.2138       15.5536       16.1974       16.7710       19.4910       22.1356       28.5556       33.6552       39.8245       51.6798       63.1739       68.8059       74.5012       82.1229      101.8380      109.6149      119.2466      120.8344      118.7758      119.2181      123.3762      133.8506      138.8474      145.0151      147.0187      148.2442      145.1969      149.1062      156.5137      156.8773      160.3484      167.5132      171.6458      177.7436      179.0983      186.6075      203.6508      209.7612      208.9812      202.9921      216.6920      224.4586      255.2191      265.7916      272.1053      271.1076      266.0189      268.8415      271.6634      275.7089      281.8968      268.0277      253.8857      271.1618      251.9977      250.2910      237.7054      226.1774      188.1849        0.0000        0.0000        0.0000        0.0000        0.0000        0.0000        0.0000        0.0000        0.0000        0.0000        0.0000        0.0000        0.0000        0.0000        0.0000        0.0000        0.0000        0.0000        0.0000        0.0000        0.0000        0.0000        0.0000        0.0000        0.0000        0.0000        0.0000        0.0000        0.0000        0.0000        0.0000        0.0000        0.0000        0.0000        0.0000        0.0000        0.0000        0.0000        0.0000        0.0000        0.0000        0.0000        0.0000        0.0000        0.0000        0.0000        0.0000        0.0000        0.0000        0.0000        0.0000        0.0000        0.0000        0.0000        0.0000        0.0000        0.0000
        0.0000        0.0000        0.0000        0.0000        0.0000        0.0000        0.0000        0.0000        0.0000        0.0000        0.0000        0.0000        0.0000        0.0000        0.0000        0.0000        0.0000        0.0000        0.0000        0.0000        0.0000        0.0000        0.0000        0.0000        0.0000        0.0000        0.0000        0.0000        0.0000        0.0000        0.0000        0.0000        0.0000        0.0000        0.0000        0.0000        0.0000        0.0000        0.0000        0.0000        0.0000        0.0000        0.0000        0.0000        0.0000        0.0000        0.0000        0.0000        0.0000        0.0000        0.0000        0.0000        0.0000        0.0000        0.0000        0.0000        0.0000        0.0000        0.0000        0.0000        0.0000        0.0000        7.9100        6.1209        0.0000        0.0000        0.0000        0.0000        0.0000        0.0000        0.0000        0.0000        0.0000        0.0000       24.1972       23.4171       23.2525       26.5754       33.4369       44.3790       52.5263       59.6719       66.7639       78.9056        0.0000        0.0000        0.0000        0.0000        0.0000        0.0000        0.0000        0.0000        0.0000        0.0000        0.0000        0.0000        0.0000        0.0000        0.0000        0.0000        0.0000       65.6570       57.8388       25.6120       20.8207       16.4799       12.5150        5.2161        2.1751        1.0105        0.7604        0.7017        0.3760        0.4973        0.6393        1.5936        2.2001        3.3247        4.0397        4.2629        4.9324        5.7004        6.4562        8.0118        8.8483        9.6481       10.4043       12.2307       13.1503       13.4389       13.4684       13.2408       13.1479       13.6461       16.6965       15.5050       19.7848       23.1328       25.6177       36.2745       39.1010       46.5500       54.7056       69.1967       72.4660       80.4759       86.3037      103.8106      112.5017      119.9654      123.6079      121.0291      126.7984      133.4779      135.4317      138.4715      139.8208      138.3220      142.4616      150.8026      156.6779      164.1573      165.3137      161.6867      164.9146      180.1814      195.6750      193.0043      204.8425      225.2273      227.3156      219.0661      218.6902      242.2076      258.9466      281.9994      276.4822      280.5239      278.6451      283.1151      291.1077      300.5903      306.6512      307.4864      294.9121      275.0632      278.6257      266.8008      256.2003      245.5087      248.5050        0.0000        0.0000        0.0000        0.0000        0.0000        0.0000        0.0000        0.0000        0.0000        0.0000        0.0000        0.0000        0.0000        0.0000        0.0000        0.0000        0.0000        0.0000        0.0000        0.0000        0.0000        0.0000        0.0000        0.0000        0.0000        0.0000        0.0000        0.0000        0.0000        0.0000        0.0000        0.0000        0.0000        0.0000        0.0000        0.0000        0.0000        0.0000        0.0000        0.0000        0.0000        0.0000        0.0000        0.0000        0.0000        0.0000        0.0000        0.0000        0.0000        0.0000        0.0000        0.0000        0.0000        0.0000        0.0000        0.0000        0.0000        0.0000
        0.0000        0.0000        0.0000        0.0000        0.0000        0.0000        0.0000        0.0000        0.0000        0.0000        0.0000        0.0000        0.0000        0.0000        0.0000        0.0000        0.0000        0.0000        0.0000        0.0000        0.0000        0.0000        0.0000        0.0000        0.0000        0.0000        0.0000        0.0000        0.0000        0.0000        0.0000        0.0000        0.0000        0.0000        0.0000        0.0000        0.0000        0.0000        0.0000        0.0000        0.0000        0.0000        0.0000        0.0000        0.0000        0.0000        0.0000        0.0000        0.0000        0.0000        0.0000        0.0000        0.0000        0.0000        0.0000        0.0000        0.0000        0.0000        0.0000        0.0000        0.0000        0.0000        0.0000        0.0000        0.0000        0.0000        0.0000        0.0000        0.0000        0.0000        0.0000        0.0000        0.0000        0.0000       30.0580       24.8381       25.5725       27.9810       37.8802       48.9442       51.9034       56.3886       60.9295        0.0000        0.0000        0.0000        0.0000        0.0000        0.0000        0.0000        0.0000        0.0000        0.0000        0.0000        0.0000        0.0000        0.0000        0.0000        0.0000        0.0000        0.0000       70.3143       63.7120       49.0039       38.2959       31.6088       24.8724       10.5497        7.5176        4.9820        3.7749        0.8392        0.2879        0.6311        0.6063        1.5139        2.4594        3.0572        3.9720        6.7868        7.8094        8.5082        9.2361       11.0016       10.6246       10.4495       10.9212       12.5276       13.7257       13.2277       12.8607       13.1054       12.1941       11.7858       14.4483       22.8685       26.7158       29.8214       35.7628       38.6448       45.1041       51.2996       57.3422       70.5445       78.4715       82.8793       87.3910       99.0834      102.7158      106.5374      113.7486      135.4862      147.6974      142.6649      146.0159      136.1894      135.4498      141.5516      144.9364      147.0284      160.3589      170.0269      170.3583      156.7527      157.6657      174.6576      182.3854      197.6076      206.9467      231.4924      234.9409      241.6499      246.3801      257.1978      279.9751      278.7112      278.1775      283.1628      299.0941      326.6051      332.8587      323.9212      325.4328      323.8434      312.5454      285.5273      270.5294      269.9752      269.4892      246.3300      253.8300        0.0000        0.0000        0.0000        0.0000        0.0000        0.0000        0.0000        0.0000        0.0000        0.0000        0.0000        0.0000        0.0000        0.0000        0.0000        0.0000        0.0000        0.0000        0.0000        0.0000        0.0000        0.0000        0.0000        0.0000        0.0000        0.0000        0.0000        0.0000        0.0000        0.0000        0.0000        0.0000        0.0000        0.0000        0.0000        0.0000        0.0000        0.0000        0.0000        0.0000        0.0000        0.0000        0.0000        0.0000        0.0000        0.0000        0.0000        0.0000        0.0000        0.0000        0.0000        0.0000        0.0000        0.0000        0.0000        0.0000        0.0000        0.0000
        0.0000        0.0000        0.0000        0.0000        0.0000        0.0000        0.0000        0.0000        0.0000        0.0000        0.0000        0.0000        0.0000        0.0000        0.0000        0.0000        0.0000        0.0000        0.0000        0.0000        0.0000        0.0000        0.0000        0.0000        0.0000        0.0000        0.0000        0.0000        0.0000        0.0000        0.0000        0.0000        0.0000        0.0000        0.0000        0.0000        0.0000        0.0000        0.0000        0.0000        0.0000        0.0000        0.0000        0.0000        0.0000        0.0000        0.0000        0.0000        0.0000        0.0000        0.0000        0.0000        0.0000        0.0000        0.0000        0.0000        0.0000        0.0000        0.0000        0.0000        0.0000        0.0000        0.0000        0.0000        0.0000        0.0000        0.0000        0.0000        0.0000        0.0000        0.0000        0.0000        0.0000        0.0000        0.0000        0.0000        0.0000        0.0000        0.0000        0.0000        0.0000        0.0000        0.0000        0.0000        0.0000        0.0000        0.0000        0.0000        0.0000        0.0000        0.0000        0.0000        0.0000        0.0000        0.0000        0.0000        0.0000        0.0000        0.0000        0.0000        0.0000       71.9217       63.8396       54.3951       45.3661       35.6593       30.2765       14.0496        8.0431        5.8028        4.9838        0.9181        0.9339        0.7662        0.6091        1.5034        2.2688        3.1200        4.6393        6.8422        8.2863        9.7688       10.4061       10.0730       10.8753       11.4437       12.3636       13.9427       13.6766       12.7327       14.4722       11.1594       12.7684       13.1185       16.5290       26.4979       32.4308       37.3097       40.5122       42.9425       47.6909       53.6846       64.3977       76.7191       76.5806       83.7967       86.3102      101.3433      103.5100      108.8242      121.8548      140.1338      150.6024      153.8341      158.6991      148.1814      144.8500      149.7922      155.5415      158.8616      165.8847      174.1442      182.8917      164.9226      164.1399      169.4957      178.0418      199.3766      217.1015      233.1555      245.7893      243.3298      265.1589      270.3237      281.9675      289.1176      292.3373      301.1695      309.2119      341.0882      345.4295      338.2692      342.3460      322.9446      305.8220      292.4999      285.1947      272.6187      263.9029      246.3420        0.0000        0.0000        0.0000        0.0000        0.0000        0.0000        0.0000        0.0000        0.0000        0.0000        0.0000        0.0000        0.0000        0.0000        0.0000        0.0000        0.0000        0.0000        0.0000        0.0000        0.0000        0.0000        0.0000        0.0000        0.0000        0.0000        0.0000        0.0000        0.0000        0.0000        0.0000        0.0000        0.0000        0.0000        0.0000        0.0000        0.0000        0.0000        0.0000        0.0000        0.0000        0.0000        0.0000        0.0000        0.0000        0.0000        0.0000        0.0000        0.0000        0.0000        0.0000        0.0000        0.0000        0.0000        0.0000        0.0000        0.0000        0.0000        0.0000
        0.0000        0.0000        0.0000        0.0000        0.0000        0.0000        0.0000        0.0000        0.0000        0.0000        0.0000        0.0000        0.0000        0.0000        0.0000        0.0000        0.0000        0.0000        0.0000        0.0000        0.0000        0.0000        0.0000        0.0000        0.0000        0.0000        0.0000        0.0000        0.0000        0.0000        0.0000        0.0000        0.0000        0.0000        0.0000        0.0000        0.0000        0.0000        0.0000        0.0000        0.0000        0.0000        0.0000        0.0000        0.0000        0.0000        0.0000        0.0000        0.0000        0.0000        0.0000        0.0000        0.0000        0.0000        0.0000        0.0000        0.0000        0.0000        0.0000        0.0000        0.0000        0.0000        0.0000        0.0000        0.0000        0.0000        0.0000        0.0000        0.0000        0.0000        0.0000        0.0000        0.0000        0.0000        0.0000        0.0000        0.0000        0.0000        0.0000        0.0000        0.0000        0.0000        0.0000        0.0000        0.0000        0.0000        0.0000        0.0000        0.0000        0.0000        0.0000        0.0000        0.0000        0.0000        0.0000        0.0000        0.0000        0.0000        0.0000        0.0000        0.0000       72.7883       57.2651       52.6768       47.8204       40.1436       32.9437       13.5331       10.2215        7.5946        6.0241        1.3400        0.9013        1.5509        1.2995        1.8695        2.5351        3.2717        4.6164        7.5610        9.2286       10.4755       11.1898       11.6011       12.7515       12.5108       13.1400       13.6182       12.8283       13.3033       15.1330       13.3742       13.0584       15.5199       23.8873       35.7032       37.8481       41.3757       45.8037       48.8303       53.4952       56.4217       60.7627       74.5559       78.2674       82.4082       94.4199      100.2820      104.4096      116.0689      122.2602      147.6284      157.1010      163.9069      167.4079      157.9895      157.9347      162.9458      158.9308      153.6583      156.1226      160.5822      170.3387      160.7320      165.5231      167.5797      190.2910      210.8520      231.7888      250.3461      255.4998      254.2623      286.9570      289.0137      296.3152      309.3987      304.6875      308.1127      307.6169      335.3442      336.6408      338.3192      331.5786      306.7387      302.9103      289.8894      287.6583      282.7716      268.3920      298.2335        0.0000        0.0000        0.0000        0.0000        0.0000        0.0000        0.0000        0.0000        0.0000        0.0000        0.0000        0.0000        0.0000        0.0000        0.0000        0.0000        0.0000        0.0000        0.0000        0.0000        0.0000        0.0000        0.0000        0.0000        0.0000        0.0000        0.0000        0.0000        0.0000        0.0000        0.0000        0.0000        0.0000        0.0000        0.0000        0.0000        0.0000        0.0000        0.0000        0.0000        0.0000        0.0000        0.0000        0.0000        0.0000        0.0000        0.0000        0.0000        0.0000        0.0000        0.0000        0.0000        0.0000        0.0000        0.0000        0.0000        0.0000        0.0000        0.0000
        0.0000        0.0000        0.0000        0.0000        0.0000        0.0000        0.0000        0.0000        0.0000        0.0000        0.0000        0.0000        0.0000        0.0000        0.0000        0.0000        0.0000        0.0000        0.0000        0.0000        0.0000        0.0000        0.0000        0.0000        0.0000        0.0000        0.0000        0.0000        0.0000        0.0000        0.0000        0.0000        0.0000        0.0000        0.0000        0.0000        0.0000        0.0000        0.0000        0.0000        0.0000        0.0000        0.0000        0.0000        0.0000        0.0000        0.0000        0.0000        0.0000        0.0000        0.0000        0.0000        0.0000        0.0000        0.0000        0.0000        0.0000        0.0000        0.0000        0.0000        0.0000        0.0000        0.0000        0.0000        0.0000        0.0000        0.0000        0.0000        0.0000        0.0000        0.0000        0.0000        0.0000        0.0000        0.0000        0.0000        0.0000        0.0000        0.0000        0.0000        0.0000        0.0000        0.0000        0.0000        0.0000        0.0000        0.0000        0.0000        0.0000        0.0000        0.0000        0.0000        0.0000        0.0000        0.0000        0.0000        0.0000        0.0000        0.0000        0.0000       62.3254       67.3392       51.2659       50.2549       44.1869       37.4787       29.5459       12.3839       10.3716        8.2915        6.0537        0.2461        1.0309        1.7916        2.2337        2.5301        2.8364        3.7525        6.9651        8.7373       10.4233       11.3612       12.3718       12.7460       13.3710       14.3673       15.7456       14.6307       15.3409       16.5084       16.4664       17.1192       15.9794       18.5483       27.4256       39.4215       42.8374       47.9918       49.4206       51.7048       54.7159       56.8949       61.1580       72.2673       84.6618       91.3919       95.9960      100.8692      115.2080      128.8781      126.7318      152.3352      158.0178      170.6718      171.6069      157.7011      153.6492      160.9542      171.2932      160.4310      162.8396      160.5851      172.9135      165.2289      164.8856      177.6395      200.9609      226.8772      251.4173      265.2003      270.0087      270.9527      268.6577      266.0977      284.9269      303.7776      309.0854      303.2672      304.5295      318.9305      317.0195      316.9546      308.5294      295.0774      287.1616      270.8369      274.9783      271.4639        0.0000        0.0000        0.0000        0.0000        0.0000        0.0000        0.0000        0.0000        0.0000        0.0000        0.0000        0.0000        0.0000      380.8402        0.0000        0.0000        0.0000      301.4356        0.0000        0.0000        0.0000        0.0000        0.0000        0.0000        0.0000        0.0000        0.0000        0.0000        0.0000        0.0000        0.0000        0.0000        0.0000        0.0000        0.0000        0.0000        0.0000        0.0000        0.0000        0.0000        0.0000        0.0000        0.0000        0.0000        0.0000        0.0000        0.0000        0.0000        0.0000        0.0000        0.0000        0.0000        0.0000        0.0000        0.0000        0.0000        0.0000        0.0000        0.0000        0.0000        0.0000
        0.0000        0.0000        0.0000        0.0000        0.0000        0.0000        0.0000        0.0000        0.0000        0.0000        0.0000        0.0000        0.0000        0.0000        0.0000        0.0000        0.0000        0.0000        0.0000        0.0000        0.0000        0.0000        0.0000        0.0000        0.0000        0.0000        0.0000        0.0000        0.0000        0.0000        0.0000        0.0000        0.0000        0.0000        0.0000        0.0000        0.0000        0.0000        0.0000        0.0000        0.0000        0.0000        0.0000        0.0000        0.0000        0.0000        0.0000        0.0000        0.0000        0.0000        0.0000        0.0000        0.0000        0.0000        0.0000        0.0000        0.0000        0.0000        0.0000        0.0000        0.0000        0.0000        0.0000        0.0000        0.0000        0.0000        0.0000        0.0000        0.0000        0.0000        0.0000        0.0000        0.0000        0.0000        0.0000        0.0000        0.0000        0.0000        0.0000        0.0000        0.0000        0.0000        0.0000        0.0000        0.0000        0.0000        0.0000        0.0000        0.0000        0.0000        0.0000        0.0000        0.0000        0.0000        0.0000        0.0000        0.0000        0.0000        0.0000        0.0000       59.5755       51.9686       45.7872       40.3522       32.4503       26.7074       24.4519       36.2377       15.9927       12.3392        9.7637        6.6890        5.2981        4.3878        8.4025        7.3142        8.5730        9.8041        9.4493       10.3425       11.6734       12.5988       13.9687       15.6063       16.5464       16.9371       18.9856       18.6014       20.2777       25.1416       21.6001       21.3792       20.5279       26.4759       34.6425       42.8608       48.8930       52.4346       57.3523       58.2572       61.6067       68.3094       74.0482       80.5524       87.3479       95.9153       99.3502      108.9418      116.9838      127.0367      127.2860      140.7166      153.4662      160.7058      163.1582      158.0471      164.5932      173.3218      176.2381      156.7643      154.2306      167.9289      181.6633      180.2410      186.3388      207.5696      220.4155      242.6776      273.3642      288.5852      293.6378      265.0717      277.1208      279.5671      295.8873      297.5623      295.0074      291.8293      285.4699      271.0708      269.2958      265.8415      259.9637      253.0603      246.7403      236.4100      242.0580      353.8176        0.0000        0.0000        0.0000        0.0000        0.0000        0.0000        0.0000        0.0000        0.0000        0.0000        0.0000        0.0000      374.7228      399.2223      379.4540        0.0000      271.6628      300.3207        0.0000        0.0000        0.0000        0.0000        0.0000        0.0000        0.0000        0.0000        0.0000        0.0000        0.0000        0.0000        0.0000        0.0000        0.0000        0.0000        0.0000        0.0000        0.0000        0.0000        0.0000        0.0000        0.0000        0.0000        0.0000        0.0000        0.0000        0.0000        0.0000        0.0000        0.0000        0.0000        0.0000        0.0000        0.0000        0.0000        0.0000        0.0000        0.0000        0.0000        0.0000        0.0000        0.0000
        0.0000        0.0000        0.0000        0.0000        0.0000        0.0000        0.0000        0.0000        0.0000        0.0000        0.0000        0.0000        0.0000        0.0000        0.0000        0.0000        0.0000        0.0000        0.0000        0.0000        0.0000        0.0000        0.0000        0.0000        0.0000        0.0000        0.0000        0.0000        0.0000        0.0000        0.0000        0.0000        0.0000        0.0000        0.0000        0.0000        0.0000        0.0000        0.0000        0.0000        0.0000        0.0000        0.0000        0.0000        0.0000        0.0000        0.0000        0.0000        0.0000        0.0000        0.0000        0.0000        0.0000        0.0000        0.0000        0.0000        0.0000        0.0000        0.0000        0.0000        0.0000        0.0000        0.0000        0.0000        0.0000        0.0000        0.0000        0.0000        0.0000        0.0000        0.0000        0.0000        0.0000        0.0000        0.0000        0.0000        0.0000        0.0000        0.0000        0.0000        0.0000        0.0000        0.0000        0.0000        0.0000        0.0000        0.0000        0.0000        0.0000        0.0000        0.0000        0.0000        0.0000        0.0000        0.0000        0.0000        0.0000        0.0000        0.0000       50.7972       47.9061       44.0378       39.1462       31.6160       25.5009       21.8963       20.3077       34.7024       17.9506       16.1007       12.6643        8.2513        5.8346        5.2274        5.2694        4.4207        5.7421        6.6195        7.6508       12.2115       13.7452       14.5573       15.2723       16.1062       17.0651       18.5481       20.1349       18.4126       18.7317       21.4829       22.7907       21.4933       23.1750       28.8196       34.1371       43.6555       50.0989       55.6942       61.1549       59.0492       64.7389       71.6658       73.9742       75.1212       83.6840       87.0850       95.2144      106.1187      111.1909      120.5406      130.7147      137.6143      137.0341      142.4235      154.4345      155.9353      166.3644      176.3454      168.0554      152.7795      155.0128      170.6852      188.0799      195.0454      205.2332      232.0217      230.6559      236.6546      262.8940      271.2486      273.6658      255.3690      267.2726      272.9927      295.4498      305.6020      292.5837      293.1798      281.4989      258.0172      248.5458      240.8814      236.9946      234.7985      235.1831      231.3835      238.9399      395.0449        0.0000        0.0000        0.0000        0.0000        0.0000        0.0000      481.5613      321.4753        0.0000        0.0000        0.0000        0.0000      309.6925      309.7528        0.0000        0.0000        0.0000        0.0000        0.0000        0.0000        0.0000        0.0000        0.0000        0.0000        0.0000        0.0000        0.0000        0.0000        0.0000        0.0000        0.0000        0.0000        0.0000        0.0000        0.0000        0.0000        0.0000        0.0000        0.0000        0.0000        0.0000        0.0000        0.0000        0.0000        0.0000        0.0000        0.0000        0.0000        0.0000        0.0000        0.0000        0.0000        0.0000        0.0000        0.0000        0.0000        0.0000        0.0000        0.0000        0.0000        0.0000
        0.0000        0.0000        0.0000        0.0000        0.0000        0.0000        0.0000        0.0000        0.0000        0.0000        0.0000        0.0000        0.0000        0.0000        0.0000        0.0000        0.0000        0.0000        0.0000        0.0000        0.0000        0.0000        0.0000        0.0000        0.0000        0.0000        0.0000        0.0000        0.0000        0.0000        0.0000        0.0000        0.0000        0.0000        0.0000        0.0000        0.0000        0.0000        0.0000        0.0000        0.0000        0.0000        0.0000        0.0000        0.0000        0.0000        0.0000        0.0000        0.0000        0.0000        0.0000        0.0000        0.0000        0.0000        0.0000        0.0000        0.0000        0.0000        0.0000        0.0000        0.0000        0.0000        0.0000        0.0000        0.0000        0.0000        0.0000        0.0000        0.0000        0.0000        0.0000        0.0000        0.0000        0.0000        0.0000        0.0000        0.0000        0.0000        0.0000        0.0000        0.0000        0.0000        0.0000        0.0000        0.0000        0.0000        0.0000        0.0000        0.0000        0.0000        0.0000        0.0000        0.0000        0.0000        0.0000        0.0000        0.0000       35.3496       39.7929       40.3902       42.3635       39.7503       31.2374       25.2639       22.9043       20.0365       18.5148       19.5186       16.8673       14.1163       13.9266        8.3809        5.1516        5.8832        6.5005        5.2338        4.6941        5.5649        6.5574       10.4556       12.9975       14.6839       16.0770       16.8040       18.2375       19.5108       19.4443       18.6480       18.0875       18.9213       21.0250       21.1468       22.3923       27.3126       29.8543       38.6623       45.8252       49.6777       51.3857       56.2684       59.8469       70.4586       71.4022       72.3045       77.6686       80.1057       85.1793       98.8183      106.3214      113.5451      120.8030      124.0074      133.1290      141.7768      155.0638      166.2032      168.5701      173.7623      172.3000      156.8413      168.6642      178.9005      188.7357      215.6789      229.3945      228.2570      230.2049      240.4907      261.4630      265.5461      277.2300      257.3589      272.2230      274.9702      279.5630      291.9817      294.9471      282.4075      269.7571      251.1115      236.9068      230.4896      225.9326      222.6403      224.2973      238.3217      261.9970        0.0000        0.0000        0.0000        0.0000        0.0000      473.7387      469.6735      454.6211      265.8769        0.0000        0.0000        0.0000        0.0000        0.0000        0.0000        0.0000        0.0000        0.0000        0.0000        0.0000        0.0000        0.0000        0.0000        0.0000        0.0000        0.0000        0.0000        0.0000        0.0000        0.0000        0.0000        0.0000        0.0000        0.0000        0.0000        0.0000        0.0000        0.0000        0.0000        0.0000        0.0000        0.0000        0.0000        0.0000        0.0000        0.0000        0.0000        0.0000        0.0000        0.0000        0.0000        0.0000        0.0000        0.0000        0.0000        0.0000        0.0000        0.0000        0.0000        0.0000        0.0000        0.0000
        0.0000        0.0000        0.0000        0.0000        0.0000        0.0000        0.0000        0.0000        0.0000        0.0000        0.0000        0.0000        0.0000        0.0000        0.0000        0.0000        0.0000        0.0000        0.0000        0.0000        0.0000        0.0000        0.0000        0.0000        0.0000        0.0000        0.0000        0.0000        0.0000        0.0000        0.0000        0.0000        0.0000        0.0000        0.0000        0.0000        0.0000        0.0000        0.0000        0.0000        0.0000        0.0000        0.0000        0.0000        0.0000        0.0000        0.0000        0.0000        0.0000        0.0000        0.0000        0.0000        0.0000        0.0000        0.0000        0.0000        0.0000        0.0000        0.0000        0.0000        0.0000        0.0000        0.0000        0.0000        0.0000        0.0000        0.0000        0.0000        0.0000        0.0000        0.0000        0.0000        0.0000        0.0000        0.0000        0.0000        0.0000        0.0000        0.0000        0.0000        0.0000        0.0000        0.0000        0.0000        0.0000        0.0000        0.0000        0.0000        0.0000        0.0000        0.0000        0.0000        0.0000        0.0000        0.0000        0.0000        0.0000       32.8936       33.6219       33.4614       36.1076       33.2060       27.4008       24.3933       20.8524       18.5301       16.3303       17.7295       15.7008       13.4736       11.8519        7.3118        6.6239        6.6462        6.0314        5.0177        5.3464        5.8946        7.5253       11.6554       12.6960       14.4856       15.8448       17.3204       18.8356       20.0244       19.2272       18.4729       19.3998       19.5504       21.4450       21.6680       22.2083       25.5132       29.4030       38.2702       40.4136       42.8566       46.5765       52.4159       55.1960       61.2441       59.7641       60.0805       68.4957       70.8237       76.5178       88.2715       95.6803      104.0355      113.2354      118.3428      127.6535      131.0075      146.3810      165.1135      171.3481      174.2411      179.1770      169.5666      177.7974      190.4536      204.1778      209.0694      241.4173      235.2955      239.4006      239.1319      243.1183      260.3223      269.3099      270.0133      278.3669      280.5532      267.0665      283.8800      281.6636      278.4827      267.6865      237.0734      228.1645      222.6624      220.5423      217.4479      227.2600      252.5424      271.4770        0.0000        0.0000        0.0000      298.0305      428.8796      440.0950      438.6305      436.4302      259.2474        0.0000        0.0000        0.0000        0.0000        0.0000        0.0000        0.0000        0.0000        0.0000        0.0000        0.0000        0.0000        0.0000        0.0000        0.0000        0.0000        0.0000        0.0000        0.0000        0.0000        0.0000        0.0000        0.0000        0.0000        0.0000        0.0000        0.0000        0.0000        0.0000        0.0000        0.0000        0.0000        0.0000        0.0000        0.0000        0.0000        0.0000        0.0000        0.0000        0.0000        0.0000        0.0000        0.0000        0.0000        0.0000        0.0000        0.0000        0.0000        0.0000        0.0000        0.0000        0.0000        0.0000
        0.0000        0.0000        0.0000        0.0000        0.0000        0.0000        0.0000        0.0000        0.0000        0.0000        0.0000        0.0000        0.0000        0.0000        0.0000        0.0000        0.0000        0.0000        0.0000        0.0000        0.0000        0.0000        0.0000        0.0000        0.0000        0.0000        0.0000        0.0000        0.0000        0.0000        0.0000        0.0000        0.0000        0.0000        0.0000        0.0000        0.0000        0.0000        0.0000        0.0000        0.0000        0.0000        0.0000        0.0000        0.0000        0.0000        0.0000        0.0000        0.0000        0.0000        0.0000        0.0000        0.0000        0.0000        0.0000        0.0000        0.0000        0.0000        0.0000        0.0000        0.0000        0.0000        0.0000        0.0000        0.0000        0.0000        0.0000        0.0000        0.0000        0.0000        0.0000        0.0000        0.0000        0.0000        0.0000        0.0000        0.0000        0.0000        0.0000        0.0000        0.0000        0.0000        0.0000        0.0000        0.0000        0.0000        0.0000        0.0000        0.0000        0.0000        0.0000        0.0000        0.0000        0.0000        0.0000        0.0000       26.9830       31.4410       28.3622       32.1180       29.6926       29.8693       27.2394       22.9221       19.5188       17.2559       15.0369       14.8871       13.6134       12.7304       10.5093        9.1064        7.9082        8.3359        9.0009        7.5814       11.6954       24.3401       10.5115       12.5988       13.2805       14.1866       15.2835       17.1392       19.9571       19.9162       20.0750       20.2129       20.5804       21.9700       23.6253       22.0832       23.5542       23.4491       27.1067       27.0848       29.2153       32.2572       34.7784       40.5196       43.5495       49.1517       55.6067       59.1807       55.7421       56.0313       60.4692       68.4424       81.3385       97.4084       96.2300      119.3626      130.6897      133.9627      157.9756      173.0370      182.6562      191.3392      194.0273      182.8202      183.6077      204.6739      211.2101      195.9302      206.3264      218.6884      229.5977      233.8087      250.2277      255.2195      260.8359      290.5246      300.5757      292.4286      285.9831      267.4354      267.2073      266.6119      254.4028      230.8409      224.7622      211.5462      217.8422      240.0693      293.2985      280.1594        0.0000        0.0000        0.0000        0.0000      413.3278      403.3783      407.0418      406.0070      406.4368      237.6107        0.0000        0.0000        0.0000        0.0000        0.0000        0.0000        0.0000        0.0000        0.0000        0.0000        0.0000        0.0000        0.0000        0.0000        0.0000        0.0000        0.0000        0.0000        0.0000        0.0000        0.0000        0.0000        0.0000        0.0000        0.0000        0.0000        0.0000        0.0000        0.0000        0.0000        0.0000        0.0000        0.0000        0.0000        0.0000        0.0000        0.0000        0.0000        0.0000        0.0000        0.0000        0.0000        0.0000        0.0000        0.0000        0.0000        0.0000        0.0000        0.0000        0.0000        0.0000        0.0000        0.0000
        0.0000        0.0000        0.0000        0.0000        0.0000        0.0000        0.0000        0.0000        0.0000        0.0000        0.0000        0.0000        0.0000        0.0000        0.0000        0.0000        0.0000        0.0000        0.0000        0.0000        0.0000        0.0000        0.0000        0.0000        0.0000        0.0000        0.0000        0.0000        0.0000        0.0000        0.0000        0.0000        0.0000        0.0000        0.0000        0.0000        0.0000        0.0000        0.0000        0.0000        0.0000        0.0000        0.0000        0.0000        0.0000        0.0000        0.0000        0.0000        0.0000        0.0000        0.0000        0.0000        0.0000        0.0000        0.0000        0.0000        0.0000        0.0000        0.0000        0.0000        0.0000        0.0000        0.0000        0.0000        0.0000        0.0000        0.0000        0.0000        0.0000        0.0000        0.0000        0.0000        0.0000        0.0000        0.0000        0.0000        0.0000        0.0000        0.0000        0.0000        0.0000        0.0000        0.0000        0.0000        0.0000        0.0000        0.0000        0.0000        0.0000        0.0000        0.0000        0.0000        0.0000        0.0000        0.0000        0.0000       23.1372       24.2587       23.6457       26.9262       24.0218       23.9007       22.5835       18.9091       17.8670       15.3239       13.9151       13.3081       13.1739       11.9667       12.1132       11.0239        9.0218       10.0658        9.4137        7.6697        8.3264       23.8796       21.6744       10.7620       11.5965       12.9334       14.3305       15.9320       20.8365       21.7784       22.7719       20.4468       20.6349       22.1836       22.5018       21.3296       21.5739       22.8953       24.3896       25.2152       26.7010       28.1409       31.2706       34.6248       34.7177       38.7854       42.2263       45.1425       44.2566       45.6756       51.0206       63.5243       71.7943       78.1989       87.7481      112.1786      123.8217      139.7835      156.3635      177.0091      194.9133      202.7053      204.0146      188.5302      203.3949      207.7520      203.5381      183.9941      189.6396      200.7886      213.0978      237.1947      254.0491      256.5759      262.1167      286.7432      297.1594      299.1714      278.1870      260.1508      263.1893      244.9151      228.8710      216.9747      212.9435      209.6887      208.5029        0.0000        0.0000        0.0000        0.0000        0.0000        0.0000      390.8573      391.3029      380.7126      378.0853      379.0870      387.0638        0.0000        0.0000        0.0000        0.0000        0.0000        0.0000        0.0000        0.0000        0.0000        0.0000        0.0000        0.0000        0.0000        0.0000        0.0000        0.0000        0.0000        0.0000        0.0000        0.0000        0.0000        0.0000        0.0000        0.0000        0.0000        0.0000        0.0000        0.0000        0.0000        0.0000        0.0000        0.0000        0.0000        0.0000        0.0000        0.0000        0.0000        0.0000        0.0000        0.0000        0.0000        0.0000        0.0000        0.0000        0.0000        0.0000        0.0000        0.0000        0.0000        0.0000        0.0000        0.0000        0.0000        0.0000
        0.0000        0.0000        0.0000        0.0000        0.0000        0.0000        0.0000        0.0000        0.0000        0.0000        0.0000        0.0000        0.0000        0.0000        0.0000        0.0000        0.0000        0.0000        0.0000        0.0000        0.0000        0.0000        0.0000        0.0000        0.0000        0.0000        0.0000        0.0000        0.0000        0.0000        0.0000        0.0000        0.0000        0.0000        0.0000        0.0000        0.0000        0.0000        0.0000        0.0000        0.0000        0.0000        0.0000        0.0000        0.0000        0.0000        0.0000        0.0000        0.0000        0.0000        0.0000        0.0000        0.0000        0.0000        0.0000        0.0000        0.0000        0.0000        0.0000        0.0000        0.0000        0.0000        0.0000        0.0000        0.0000        0.0000        0.0000        0.0000        0.0000        0.0000        0.0000        0.0000        0.0000        0.0000        0.0000        0.0000        0.0000        0.0000        0.0000        0.0000        0.0000        0.0000        0.0000        0.0000        0.0000        0.0000        0.0000        0.0000        0.0000        0.0000        0.0000        0.0000        0.0000        0.0000        0.0000        0.0000       20.2048       18.6725       20.4226       20.7525       21.1148       22.6686       18.8407       15.8487       14.2724       13.9153       14.0784       14.0097       12.2480       12.6751       11.0857       12.0302        9.6875       11.0160       12.6428       11.0376        8.9911       11.4315       13.2454       12.5780       12.6072       13.2151       14.1477       16.5900       21.6135       22.3081       24.4981       21.0927       19.8933       21.8747       23.3445       21.2555       21.1733       22.4648       23.3323       23.9423       23.5154       24.9583       27.8033       30.9298       30.9788       31.6780       35.4133       37.6193       38.1533       43.7681       49.6220       60.2820       67.6102       72.7019       85.7198      111.6409      120.6805      132.2146      149.1671      169.2310      190.6083      201.1828      201.1030      187.5459      180.7094      186.6170      188.9099      192.9856      182.7118      186.5806      203.9335      227.7090      245.5334      264.8246      280.3261      299.9863      295.8727      299.5094      270.3536      254.2433      244.0464      233.2769      228.8714      218.3691      215.3228      204.6740        0.0000        0.0000        0.0000        0.0000        0.0000        0.0000      379.0180      379.2402      378.7148      369.8739      350.1259      337.9491      330.5437        0.0000        0.0000        0.0000        0.0000        0.0000        0.0000        0.0000        0.0000        0.0000        0.0000        0.0000        0.0000        0.0000        0.0000        0.0000        0.0000        0.0000        0.0000        0.0000        0.0000        0.0000        0.0000        0.0000        0.0000        0.0000        0.0000        0.0000        0.0000        0.0000        0.0000        0.0000        0.0000        0.0000        0.0000        0.0000        0.0000        0.0000        0.0000        0.0000        0.0000        0.0000        0.0000        0.0000        0.0000        0.0000        0.0000        0.0000        0.0000        0.0000        0.0000        0.0000        0.0000        0.0000        0.0000
        0.0000        0.0000        0.0000        0.0000        0.0000        0.0000        0.0000        0.0000        0.0000        0.0000        0.0000        0.0000        0.0000        0.0000        0.0000        0.0000        0.0000        0.0000        0.0000        0.0000        0.0000        0.0000        0.0000        0.0000        0.0000        0.0000        0.0000        0.0000        0.0000        0.0000        0.0000        0.0000        0.0000        0.0000        0.0000        0.0000        0.0000        0.0000        0.0000        0.0000        0.0000        0.0000        0.0000        0.0000        0.0000        0.0000        0.0000        0.0000        0.0000        0.0000        0.0000        0.0000        0.0000        0.0000        0.0000        0.0000        0.0000        0.0000        0.0000        0.0000        0.0000        0.0000        0.0000        0.0000        0.0000        0.0000        0.0000        0.0000        0.0000        0.0000        0.0000        0.0000        0.0000        0.0000        0.0000        0.0000        0.0000        0.0000        0.0000        0.0000        0.0000        0.0000        0.0000        0.0000        0.0000        0.0000        0.0000        0.0000        0.0000        0.0000        0.0000        0.0000        0.0000        0.0000        0.0000        0.0000        0.0000       16.0866       16.4403       18.2804       19.0585       18.1930       16.5518       14.0418       13.3273       13.4617       11.7447       11.9619       12.4659       12.5680       11.3204       11.4474        9.5568        9.8799        9.9207        9.8804        9.9920       12.4077       11.8247       13.9220       16.4223       15.0051       16.5372       19.3032       20.7454       22.9246       23.2548       20.5880       21.5727       21.4534       21.9549       19.6250       20.5781       20.8941       22.1103       22.1420       21.2882       22.7801       24.8597       26.3205       26.3780       29.4049       33.5678       35.9736       39.7246       46.1697       53.9060       57.9058       62.8512       69.1028       83.7464      104.6175      118.9361      134.1823      154.1422      161.1950      167.1974      187.2785      179.8927      170.5146      178.8864      173.9430      179.0774      186.4281      176.9447      180.1417      193.9814      227.3098      239.4799      256.6627      265.0054      270.6500      276.5437      293.7891      274.0842      262.8568      245.8014      238.7172      232.1996      223.4252      214.9953        0.0000        0.0000        0.0000        0.0000        0.0000        0.0000        0.0000      370.7602      363.6629      362.7741      342.9322      317.4216      307.4607      301.8693        0.0000        0.0000        0.0000        0.0000        0.0000        0.0000        0.0000        0.0000        0.0000        0.0000        0.0000        0.0000        0.0000        0.0000        0.0000        0.0000        0.0000        0.0000        0.0000        0.0000        0.0000        0.0000        0.0000        0.0000        0.0000        0.0000        0.0000        0.0000        0.0000        0.0000        0.0000        0.0000        0.0000        0.0000        0.0000        0.0000        0.0000        0.0000        0.0000        0.0000        0.0000        0.0000        0.0000        0.0000        0.0000        0.0000        0.0000        0.0000        0.0000        0.0000        0.0000        0.0000        0.0000        0.0000
        0.0000        0.0000        0.0000        0.0000        0.0000        0.0000        0.0000        0.0000        0.0000        0.0000        0.0000        0.0000        0.0000        0.0000        0.0000        0.0000        0.0000        0.0000        0.0000        0.0000        0.0000        0.0000        0.0000        0.0000        0.0000        0.0000        0.0000        0.0000        0.0000        0.0000        0.0000        0.0000        0.0000        0.0000        0.0000        0.0000        0.0000        0.0000        0.0000        0.0000        0.0000        0.0000        0.0000        0.0000        0.0000        0.0000        0.0000        0.0000        0.0000        0.0000        0.0000        0.0000        0.0000        0.0000        0.0000        0.0000        0.0000        0.0000        0.0000        0.0000        0.0000        0.0000        0.0000        0.0000        0.0000        0.0000        0.0000        0.0000        0.0000        0.0000        0.0000        0.0000        0.0000        0.0000        0.0000        0.0000        0.0000        0.0000        0.0000        0.0000        0.0000        0.0000        0.0000        0.0000        0.0000        0.0000        0.0000        0.0000        0.0000        0.0000        0.0000        0.0000        0.0000        0.0000        0.0000        0.0000       17.3238       18.9881       15.9259       16.1322        0.0000       15.5030       14.4230       12.8272       11.4092       10.6838       10.9254       11.4084       12.8556       12.6289       10.7846       10.3067        9.2697        8.0026       10.0109       11.4772       11.4776       11.0122       16.3936       17.0764       26.3295       26.0295       22.4757       23.5594       25.1467       24.3010       24.4073       20.7636       20.7041       20.4187       20.4418       20.3117       20.2640       20.9205       21.1244       17.3581       18.2896       15.8318       18.2943       19.4617       21.8002       24.1954       28.7987       42.9468       47.9175       53.4596       60.0107       64.2164       68.8246       78.3527       86.8804       97.8630      109.7177      126.9131      135.1617      119.1558      124.8787      138.7701      139.8522      161.1751      170.8314      176.3496      177.7536      175.7952      177.7374      185.0686      199.1248      215.1254      227.4753      240.9601      249.9062      268.9492      290.8120      287.2432      280.3911      263.9592      261.9357      250.8145      257.4353        0.0000        0.0000        0.0000        0.0000        0.0000      320.9328      324.9406        0.0000      405.7639      405.4252      387.0589      364.8460      290.0990      268.8165      260.2808        0.0000        0.0000        0.0000        0.0000        0.0000        0.0000        0.0000        0.0000        0.0000        0.0000        0.0000        0.0000        0.0000        0.0000        0.0000        0.0000        0.0000        0.0000        0.0000        0.0000        0.0000        0.0000        0.0000        0.0000        0.0000        0.0000        0.0000        0.0000        0.0000        0.0000        0.0000        0.0000        0.0000        0.0000        0.0000        0.0000        0.0000        0.0000        0.0000        0.0000        0.0000        0.0000        0.0000        0.0000        0.0000        0.0000        0.0000        0.0000        0.0000        0.0000        0.0000        0.0000        0.0000        0.0000        0.0000
        0.0000        0.0000        0.0000        0.0000        0.0000        0.0000        0.0000        0.0000        0.0000        0.0000        0.0000        0.0000        0.0000        0.0000        0.0000        0.0000        0.0000        0.0000        0.0000        0.0000        0.0000        0.0000        0.0000        0.0000        0.0000        0.0000        0.0000        0.0000        0.0000        0.0000        0.0000        0.0000        0.0000        0.0000        0.0000        0.0000        0.0000        0.0000        0.0000        0.0000        0.0000        0.0000        0.0000        0.0000        0.0000        0.0000        0.0000        0.0000        0.0000        0.0000        0.0000        0.0000        0.0000        0.0000        0.0000        0.0000        0.0000        0.0000        0.0000        0.0000        0.0000        0.0000        0.0000        0.0000        0.0000        0.0000        0.0000        0.0000        0.0000        0.0000        0.0000        0.0000        0.0000        0.0000        0.0000        0.0000        0.0000        0.0000        0.0000        0.0000        0.0000        0.0000        0.0000        0.0000        0.0000        0.0000        0.0000        0.0000        0.0000        0.0000        0.0000        0.0000        0.0000        0.0000        0.0000        0.0000        0.0000       14.3783        0.0000        0.0000        0.0000       13.3566       12.7218       11.1976       10.1820       11.1062       10.2738       11.0514       11.3083       10.4390       13.6830       11.9500        9.1643        9.3292       10.1679       12.7574       13.1140       12.8155       17.9801       20.7449       24.1795       21.5872       21.9170       25.1361       25.6838       24.5264       23.5059       21.1804       21.2011       20.2934       19.9586       20.7418       20.5452       20.2479       20.3860       14.2251       13.6373       16.7458       19.9874       18.5955       18.3810       22.5407       27.4012       40.5076       46.9400       52.2399       57.6548       62.8229       70.2740       80.2483       92.4581       94.1752       97.1312      107.3929      117.7734      101.0351      107.2107      111.6472      123.7111      147.8785      158.1920      167.1364      169.5949      171.0133      173.8604      179.8066      196.5210      208.9493      223.1865      230.5753      240.0158      271.1083      278.2884      270.5229      252.4208      261.5318      261.3215      245.8837      249.6165        0.0000        0.0000        0.0000        0.0000        0.0000      337.4464      298.9044      429.0253      401.3601      388.6356      369.8709      344.7564      262.6784      238.5597      230.5587        0.0000        0.0000        0.0000        0.0000        0.0000        0.0000        0.0000        0.0000        0.0000        0.0000        0.0000        0.0000        0.0000        0.0000        0.0000        0.0000        0.0000        0.0000        0.0000        0.0000        0.0000        0.0000        0.0000        0.0000        0.0000        0.0000        0.0000        0.0000        0.0000        0.0000        0.0000        0.0000        0.0000        0.0000        0.0000        0.0000        0.0000        0.0000        0.0000        0.0000        0.0000        0.0000        0.0000        0.0000        0.0000        0.0000        0.0000        0.0000        0.0000        0.0000        0.0000        0.0000        0.0000        0.0000        0.0000
        0.0000        0.0000        0.0000        0.0000        0.0000        0.0000        0.0000        0.0000        0.0000        0.0000        0.0000        0.0000        0.0000        0.0000        0.0000        0.0000        0.0000        0.0000        0.0000        0.0000        0.0000        0.0000        0.0000        0.0000        0.0000        0.0000        0.0000        0.0000        0.0000        0.0000        0.0000        0.0000        0.0000        0.0000        0.0000        0.0000        0.0000        0.0000        0.0000        0.0000        0.0000        0.0000        0.0000        0.0000        0.0000        0.0000        0.0000        0.0000        0.0000        0.0000        0.0000        0.0000        0.0000        0.0000        0.0000        0.0000        0.0000        0.0000        0.0000        0.0000        0.0000        0.0000        0.0000        0.0000        0.0000        0.0000        0.0000        0.0000        0.0000        0.0000        0.0000        0.0000        0.0000        0.0000        0.0000        0.0000        0.0000        0.0000        0.0000        0.0000        0.0000        0.0000        0.0000        0.0000        0.0000        0.0000        0.0000        0.0000        0.0000        0.0000        0.0000        0.0000        0.0000        0.0000        0.0000        0.0000        0.0000        0.0000        0.0000        0.0000        0.0000       11.0920       10.7855        9.8652        9.0844        9.0477        9.2836       10.5654       10.7397       10.7939       13.7281       18.0601        9.5907        9.8586       12.4195       15.4494       12.9991       17.1009       26.5111       26.5326       27.4111       28.8569       25.2539       24.9726       25.1770       24.1162       23.0224       20.6266       19.9815       18.8684       19.8603       19.7249       19.4822       19.2191       17.4237       12.0946       12.4252       16.5701       19.8640       20.4446       19.4803       22.2210       31.8099       51.1625       50.8469       51.3828       55.0670       59.7546       67.4100       74.2704       83.6853       84.9381       93.0921       89.2271       94.2351       90.5495      103.1726      101.4765      106.5898      137.9062      151.9199      159.9940      164.7380      161.5816      167.1348      175.7544      187.7543      196.1353      211.7753      232.7737      241.7206      267.2051      265.8253      261.0445      281.7955      273.9420      256.7047        0.0000        0.0000        0.0000        0.0000        0.0000        0.0000      223.9598      248.9413      251.8041      338.0793      313.5299      319.9323      324.1501      301.7873      228.2080      205.9956      191.4272        0.0000        0.0000        0.0000        0.0000        0.0000        0.0000        0.0000        0.0000        0.0000        0.0000        0.0000        0.0000        0.0000        0.0000        0.0000        0.0000        0.0000        0.0000        0.0000        0.0000        0.0000        0.0000        0.0000        0.0000        0.0000        0.0000        0.0000        0.0000        0.0000        0.0000        0.0000        0.0000        0.0000        0.0000        0.0000        0.0000        0.0000        0.0000        0.0000        0.0000        0.0000        0.0000        0.0000        0.0000        0.0000        0.0000        0.0000        0.0000        0.0000        0.0000        0.0000        0.0000        0.0000        0.0000        0.0000
        0.0000        0.0000        0.0000        0.0000        0.0000        0.0000        0.0000        0.0000        0.0000        0.0000        0.0000        0.0000        0.0000        0.0000        0.0000        0.0000        0.0000        0.0000        0.0000        0.0000        0.0000        0.0000        0.0000        0.0000        0.0000        0.0000        0.0000        0.0000        0.0000        0.0000        0.0000        0.0000        0.0000        0.0000        0.0000        0.0000        0.0000        0.0000        0.0000        0.0000        0.0000        0.0000        0.0000        0.0000        0.0000        0.0000        0.0000        0.0000        0.0000        0.0000        0.0000        0.0000        0.0000        0.0000        0.0000        0.0000        0.0000        0.0000        0.0000        0.0000        0.0000        0.0000        0.0000        0.0000        0.0000        0.0000        0.0000        0.0000        0.0000        0.0000        0.0000        0.0000        0.0000        0.0000        0.0000        0.0000        0.0000        0.0000        0.0000        0.0000        0.0000        0.0000        0.0000        0.0000        0.0000        0.0000        0.0000        0.0000        0.0000        0.0000        0.0000        0.0000        0.0000        0.0000        0.0000        0.0000        0.0000        0.0000        0.0000        0.0000        0.0000        0.0000        9.2477        8.4869        8.6982        8.8256        9.2158       11.5590       10.6729       11.3216       14.2565       16.4348       13.7162       16.5647       19.8984       18.1640       16.9270       17.6866       20.9228       33.7596       30.8209       39.5141       34.4173       25.9998       25.1416       23.6364       22.4326       19.3832       18.5041       17.9661       17.5782       17.9305       18.9881       17.8399       17.5050       13.3999       12.6662       13.0063       15.4615       24.2623       22.0006       21.4391       26.8118       46.0173       44.7637       46.9832       52.6346       60.0610       61.9563       68.5550       77.9459       75.4838       76.0521       78.4644       87.1822       83.1121       87.5290       90.6830      101.9823      133.4429      145.5215      152.4545      155.2217      153.8310      158.0057      167.1950      182.5727      195.3211      205.1975      222.1072      236.7183      245.7785      271.7020      272.8271      271.8747      260.6720      257.2791        0.0000        0.0000        0.0000        0.0000        0.0000        0.0000        0.0000      159.3514      171.5257      138.7394      250.0117      257.7121      257.5526      244.6688      189.5079      178.8521      169.7323        0.0000        0.0000        0.0000        0.0000        0.0000        0.0000        0.0000        0.0000        0.0000        0.0000        0.0000        0.0000        0.0000        0.0000        0.0000        0.0000        0.0000        0.0000        0.0000        0.0000        0.0000        0.0000        0.0000        0.0000        0.0000        0.0000        0.0000        0.0000        0.0000        0.0000        0.0000        0.0000        0.0000        0.0000        0.0000        0.0000        0.0000        0.0000        0.0000        0.0000        0.0000        0.0000        0.0000        0.0000        0.0000        0.0000        0.0000        0.0000        0.0000        0.0000        0.0000        0.0000        0.0000        0.0000        0.0000
        0.0000        0.0000        0.0000        0.0000        0.0000        0.0000        0.0000        0.0000        0.0000        0.0000        0.0000        0.0000        0.0000        0.0000        0.0000        0.0000        0.0000        0.0000        0.0000        0.0000        0.0000        0.0000        0.0000        0.0000        0.0000        0.0000        0.0000        0.0000        0.0000        0.0000        0.0000        0.0000        0.0000        0.0000        0.0000        0.0000        0.0000        0.0000        0.0000        0.0000        0.0000        0.0000        0.0000        0.0000        0.0000        0.0000        0.0000        0.0000        0.0000        0.0000        0.0000        0.0000        0.0000        0.0000        0.0000        0.0000        0.0000        0.0000        0.0000        0.0000        0.0000        0.0000        0.0000        0.0000        0.0000        0.0000        0.0000        0.0000        0.0000        0.0000        0.0000        0.0000        0.0000        0.0000        0.0000        0.0000        0.0000        0.0000        0.0000        0.0000        0.0000        0.0000        0.0000        0.0000        0.0000        0.0000        0.0000        0.0000        0.0000        0.0000        0.0000        0.0000        0.0000        0.0000        0.0000        0.0000        0.0000        0.0000        0.0000        0.0000        0.0000        0.0000        0.0000        8.4742        8.7910       10.5946        9.8966       10.4677       11.5644       12.8473       14.8145       21.0140       21.5683       23.1004       22.6171       25.0048       34.5208       32.3923       40.8929       43.4530       43.4179       41.2786       39.7010       28.6456       26.0046       23.4853       21.9414        0.0000        0.0000       15.6489       16.5801       19.1294       18.8385       18.9434       19.4496       17.2578       16.6859       17.6059       17.9969       18.0533       19.3982       25.3093       27.4449       34.2869       37.2223       42.9650       47.6061       57.9344       62.2931       65.4051       66.2773       64.5794       69.3849       74.9917       78.1467       83.6002       92.2537       98.1351      108.3443      124.8448      136.5435      144.3205      146.4790      134.0011      138.6713      149.3652      162.1767      195.1583      209.9298      225.2294      242.5169      251.5537      270.7712      267.9169        0.0000        0.0000        0.0000        0.0000        0.0000        0.0000        0.0000        0.0000        0.0000        0.0000        0.0000        0.0000        0.0000      141.5849      136.8163      131.9882      130.2720      147.8049      145.5065        0.0000        0.0000        0.0000        0.0000        0.0000        0.0000        0.0000        0.0000        0.0000        0.0000        0.0000        0.0000        0.0000        0.0000        0.0000        0.0000        0.0000        0.0000        0.0000        0.0000        0.0000        0.0000        0.0000        0.0000        0.0000        0.0000        0.0000        0.0000        0.0000        0.0000        0.0000        0.0000        0.0000        0.0000        0.0000        0.0000        0.0000        0.0000        0.0000        0.0000        0.0000        0.0000        0.0000        0.0000        0.0000        0.0000        0.0000        0.0000        0.0000        0.0000        0.0000        0.0000        0.0000        0.0000        0.0000        0.0000
        0.0000        0.0000        0.0000        0.0000        0.0000        0.0000        0.0000        0.0000        0.0000        0.0000        0.0000        0.0000        0.0000        0.0000        0.0000        0.0000        0.0000        0.0000        0.0000        0.0000        0.0000        0.0000        0.0000        0.0000        0.0000        0.0000        0.0000        0.0000        0.0000        0.0000        0.0000        0.0000        0.0000        0.0000        0.0000        0.0000        0.0000        0.0000        0.0000        0.0000        0.0000        0.0000        0.0000        0.0000        0.0000        0.0000        0.0000        0.0000        0.0000        0.0000        0.0000        0.0000        0.0000        0.0000        0.0000        0.0000        0.0000        0.0000        0.0000        0.0000        0.0000        0.0000        0.0000        0.0000        0.0000        0.0000        0.0000        0.0000        0.0000        0.0000        0.0000        0.0000        0.0000        0.0000        0.0000        0.0000        0.0000        0.0000        0.0000        0.0000        0.0000        0.0000        0.0000        0.0000        0.0000        0.0000        0.0000        0.0000        0.0000        0.0000        0.0000        0.0000        0.0000        0.0000        0.0000        0.0000        0.0000        0.0000        0.0000        0.0000        0.0000        0.0000        0.0000        7.7179        8.4141       10.4469        8.9028        9.8564       11.3094       13.0387       14.5542       19.2812       22.9123       25.2772       30.1649       36.4701       41.5741       41.0985       43.4994       46.5132       48.3576       44.8351       37.8422       29.1232       24.9232       22.2877        0.0000        0.0000        0.0000        0.0000        0.0000        0.0000       18.8086       19.7032       20.1100       19.0427       18.6545       16.7862       18.1664       17.3894       18.0094       20.1332       23.4545       28.2617       32.3165       39.5142       41.7329       51.8474       55.3505       59.3370       63.4621       63.1853       71.3280       70.6868       77.0304       92.2425      100.7184       98.1943      102.0550      120.3471      129.4068      137.1572      139.6576      128.7954      132.2268      141.2780      158.6750      190.4689      207.2722      225.5458      240.8882      238.3323        0.0000        0.0000        0.0000        0.0000        0.0000        0.0000        0.0000        0.0000        0.0000        0.0000        0.0000        0.0000        0.0000        0.0000        0.0000      110.2443       94.4437       93.3414       95.6657      115.6503      117.9521      125.2581        0.0000        0.0000        0.0000        0.0000        0.0000        0.0000        0.0000        0.0000        0.0000        0.0000        0.0000        0.0000        0.0000        0.0000        0.0000        0.0000        0.0000        0.0000        0.0000        0.0000        0.0000        0.0000        0.0000        0.0000        0.0000        0.0000        0.0000        0.0000        0.0000        0.0000        0.0000        0.0000        0.0000        0.0000        0.0000        0.0000        0.0000        0.0000        0.0000        0.0000        0.0000        0.0000        0.0000        0.0000        0.0000        0.0000        0.0000        0.0000        0.0000        0.0000        0.0000        0.0000        0.0000        0.0000        0.0000
        0.0000        0.0000        0.0000        0.0000        0.0000        0.0000        0.0000        0.0000        0.0000        0.0000        0.0000        0.0000        0.0000        0.0000        0.0000        0.0000        0.0000        0.0000        0.0000        0.0000        0.0000        0.0000        0.0000        0.0000        0.0000        0.0000        0.0000        0.0000        0.0000        0.0000        0.0000        0.0000        0.0000        0.0000        0.0000        0.0000        0.0000        0.0000        0.0000        0.0000        0.0000        0.0000        0.0000        0.0000        0.0000        0.0000        0.0000        0.0000        0.0000        0.0000        0.0000        0.0000        0.0000        0.0000        0.0000        0.0000        0.0000        0.0000        0.0000        0.0000        0.0000        0.0000        0.0000        0.0000        0.0000        0.0000        0.0000        0.0000        0.0000        0.0000        0.0000        0.0000        0.0000        0.0000        0.0000        0.0000        0.0000        0.0000        0.0000        0.0000        0.0000        0.0000        0.0000        0.0000        0.0000        0.0000        0.0000        0.0000        0.0000        0.0000        0.0000        0.0000        0.0000        0.0000        0.0000        0.0000        0.0000        0.0000        0.0000        0.0000        0.0000        0.0000        0.0000        5.9329        6.4937        7.6103        8.3954        9.4214       10.5430       12.3586       13.6032       20.4762       24.1457       25.0536       30.6390       36.8973       32.6511        0.0000       40.5008       41.2436        0.0000        0.0000       39.7597       26.8249        0.0000        0.0000        0.0000        0.0000        0.0000        0.0000        0.0000        0.0000       18.3613       20.4554       20.1687       17.1922       17.1475       19.2395       19.7198       17.9394       18.4810       20.1969       23.9900       28.3475       31.1968       37.3057       39.2946       48.9204       52.4766       57.2316       67.5112       69.0350       67.6882       73.1237       91.8201       93.7011       88.6813       92.7884      100.9052      117.8428      127.6427      136.4243      137.2579      128.1525      130.2579      141.9322      158.6748        0.0000        0.0000        0.0000        0.0000        0.0000        0.0000        0.0000        0.0000        0.0000        0.0000        0.0000        0.0000        0.0000        0.0000        0.0000        0.0000        0.0000        0.0000        0.0000        0.0000       57.1329       60.0303       65.8524       69.6239       91.1717        0.0000        0.0000        0.0000        0.0000        0.0000        0.0000        0.0000        0.0000        0.0000        0.0000        0.0000        0.0000        0.0000        0.0000        0.0000        0.0000        0.0000        0.0000        0.0000        0.0000        0.0000        0.0000        0.0000        0.0000        0.0000        0.0000        0.0000        0.0000        0.0000        0.0000        0.0000        0.0000        0.0000        0.0000        0.0000        0.0000        0.0000        0.0000        0.0000        0.0000        0.0000        0.0000        0.0000        0.0000        0.0000        0.0000        0.0000        0.0000        0.0000        0.0000        0.0000        0.0000        0.0000        0.0000        0.0000        0.0000        0.0000
        0.0000        0.0000        0.0000        0.0000        0.0000        0.0000        0.0000        0.0000        0.0000        0.0000        0.0000        0.0000        0.0000        0.0000        0.0000        0.0000        0.0000        0.0000        0.0000        0.0000        0.0000        0.0000        0.0000        0.0000        0.0000        0.0000        0.0000        0.0000        0.0000        0.0000        0.0000        0.0000        0.0000        0.0000        0.0000        0.0000        0.0000        0.0000        0.0000        0.0000        0.0000        0.0000        0.0000        0.0000        0.0000        0.0000        0.0000        0.0000        0.0000        0.0000        0.0000        0.0000        0.0000        0.0000        0.0000        0.0000        0.0000        0.0000        0.0000        0.0000        0.0000        0.0000        0.0000        0.0000        0.0000        0.0000        0.0000        0.0000        0.0000        0.0000        0.0000        0.0000        0.0000        0.0000        0.0000        0.0000        0.0000        0.0000        0.0000        0.0000        0.0000        0.0000        0.0000        0.0000        0.0000        0.0000        0.0000        0.0000        0.0000        0.0000        0.0000        0.0000        0.0000        0.0000        0.0000        0.0000        0.0000        0.0000        0.0000        0.0000        0.0000        0.0000        0.0000        4.7109        4.8787        6.0554        6.7163        8.0574        9.4785       10.5686       12.3327       20.5745       17.6293       18.7546        0.0000        0.0000        0.0000        0.0000        0.0000        0.0000        0.0000        0.0000        0.0000        0.0000        0.0000        0.0000        0.0000        0.0000        0.0000        0.0000        0.0000        0.0000        0.0000       16.0303       16.6785       15.9165       17.3207       17.7411       18.8085       18.2448       19.4271       21.5858       24.6584       26.6239       28.3056       33.2014       37.3861       46.5935       50.5815       62.0975       67.9342       60.0096       62.0296       69.6668       85.3610       81.7231       82.6971       89.0952       97.8707      116.3879      128.1119      136.1197      144.1786      127.8498      126.5960      147.0105        0.0000        0.0000        0.0000        0.0000        0.0000        0.0000        0.0000        0.0000        0.0000        0.0000        0.0000        0.0000        0.0000        0.0000        0.0000        0.0000        0.0000        0.0000        0.0000        0.0000        0.0000        0.0000       51.0947       55.4473       62.5904        0.0000       89.2582      109.9668        0.0000        0.0000        0.0000        0.0000        0.0000        0.0000        0.0000        0.0000        0.0000        0.0000        0.0000        0.0000        0.0000        0.0000        0.0000        0.0000        0.0000        0.0000        0.0000        0.0000        0.0000        0.0000        0.0000        0.0000        0.0000        0.0000        0.0000        0.0000        0.0000        0.0000        0.0000        0.0000        0.0000        0.0000        0.0000        0.0000        0.0000        0.0000        0.0000        0.0000        0.0000        0.0000        0.0000        0.0000        0.0000        0.0000        0.0000        0.0000        0.0000        0.0000        0.0000        0.0000        0.0000        0.0000        0.0000
        0.0000        0.0000        0.0000        0.0000        0.0000        0.0000        0.0000        0.0000        0.0000        0.0000        0.0000        0.0000        0.0000        0.0000        0.0000        0.0000        0.0000        0.0000        0.0000        0.0000        0.0000        0.0000        0.0000        0.0000        0.0000        0.0000        0.0000        0.0000        0.0000        0.0000        0.0000        0.0000        0.0000        0.0000        0.0000        0.0000        0.0000        0.0000        0.0000        0.0000        0.0000        0.0000        0.0000        0.0000        0.0000        0.0000        0.0000        0.0000        0.0000        0.0000        0.0000        0.0000        0.0000        0.0000        0.0000        0.0000        0.0000        0.0000        0.0000        0.0000        0.0000        0.0000        0.0000        0.0000        0.0000        0.0000        0.0000        0.0000        0.0000        0.0000        0.0000        0.0000        0.0000        0.0000        0.0000        0.0000        0.0000        0.0000        0.0000        0.0000        0.0000        0.0000        0.0000        0.0000        0.0000        0.0000        0.0000        0.0000        0.0000        0.0000        0.0000        0.0000        0.0000        0.0000        0.0000        0.0000        0.0000        0.0000        0.0000        0.0000        0.0000        0.0000        0.0000        0.0000        0.0000        3.1361        3.5123        8.2463        9.9142       10.9680       11.7999       10.5336        9.7917       10.5477       10.9004        0.0000        0.0000        0.0000        0.0000        0.0000        0.0000        0.0000        0.0000        0.0000        0.0000        0.0000        0.0000        0.0000        0.0000        0.0000        0.0000        0.0000        0.0000       11.6239       12.6509       16.8091       18.0545       19.6833       21.0976       21.8495       24.0065       25.1034       26.9301       26.2308       28.7082       31.0444       34.5955       40.0867       44.5454       48.4650       51.9163       56.0316       59.4979       64.7145       71.2551       72.6888       74.6651       81.1813       95.9439      122.1040      135.7998      140.0715      142.2402      111.3170       96.4305        0.0000        0.0000        0.0000        0.0000        0.0000        0.0000        0.0000        0.0000        0.0000        0.0000        0.0000        0.0000        0.0000        0.0000        0.0000        0.0000        0.0000        0.0000        0.0000        0.0000        0.0000        0.0000        0.0000        0.0000       48.2026       57.6925        0.0000       52.7354       62.6196        0.0000        0.0000        0.0000        0.0000        0.0000        0.0000        0.0000        0.0000        0.0000        0.0000        0.0000        0.0000        0.0000        0.0000        0.0000        0.0000        0.0000        0.0000        0.0000        0.0000        0.0000        0.0000        0.0000        0.0000        0.0000        0.0000        0.0000        0.0000        0.0000        0.0000        0.0000        0.0000        0.0000        0.0000        0.0000        0.0000        0.0000        0.0000        0.0000        0.0000        0.0000        0.0000        0.0000        0.0000        0.0000        0.0000        0.0000        0.0000        0.0000        0.0000        0.0000        0.0000        0.0000        0.0000        0.0000
        0.0000        0.0000        0.0000        0.0000        0.0000        0.0000        0.0000        0.0000        0.0000        0.0000        0.0000        0.0000        0.0000        0.0000        0.0000        0.0000        0.0000        0.0000        0.0000        0.0000        0.0000        0.0000        0.0000        0.0000        0.0000        0.0000        0.0000        0.0000        0.0000        0.0000        0.0000        0.0000        0.0000        0.0000        0.0000        0.0000        0.0000        0.0000        0.0000        0.0000        0.0000        0.0000        0.0000        0.0000        0.0000        0.0000        0.0000        0.0000        0.0000        0.0000        0.0000        0.0000        0.0000        0.0000        0.0000        0.0000        0.0000        0.0000        0.0000        0.0000        0.0000        0.0000        0.0000        0.0000        0.0000        0.0000        0.0000        0.0000        0.0000        0.0000        0.0000        0.0000        0.0000        0.0000        0.0000        0.0000        0.0000        0.0000        0.0000        0.0000        0.0000        0.0000        0.0000        0.0000        0.0000        0.0000        0.0000        0.0000        0.0000        0.0000        0.0000        0.0000        0.0000        0.0000        0.0000        0.0000        0.0000        0.0000        0.0000        0.0000        0.0000        0.0000        0.0000        0.0000        0.0000        0.0000        2.9468        7.2585        8.8085       10.3497       10.7872        9.9708        9.6748        9.2774       10.1734        0.0000        0.0000        0.0000        0.0000        0.0000        0.0000        0.0000        0.0000        0.0000        0.0000        0.0000        0.0000        0.0000        0.0000        0.0000        0.0000        0.0000        0.0000        0.0000        0.0000       16.3557       18.1848       19.9480       21.8004       22.8455       24.6419       26.7830       27.3815       26.2766       27.4943       30.1613       34.8563       36.3601       37.8153       40.7630       44.6619       50.3076       54.2647       58.9523       62.2431       66.3488       76.1618       91.2954       94.4530      120.0132        0.0000        0.0000      140.3134        0.0000        0.0000        0.0000        0.0000        0.0000        0.0000        0.0000        0.0000        0.0000        0.0000        0.0000        0.0000        0.0000        0.0000        0.0000        0.0000        0.0000        0.0000        0.0000        0.0000        0.0000        0.0000        0.0000        0.0000        0.0000        0.0000       35.3712       41.7359        0.0000        0.0000        0.0000        0.0000        0.0000        0.0000        0.0000        0.0000        0.0000        0.0000        0.0000        0.0000        0.0000        0.0000        0.0000        0.0000        0.0000        0.0000        0.0000        0.0000        0.0000        0.0000        0.0000        0.0000        0.0000        0.0000        0.0000        0.0000        0.0000        0.0000        0.0000        0.0000        0.0000        0.0000        0.0000        0.0000        0.0000        0.0000        0.0000        0.0000        0.0000        0.0000        0.0000        0.0000        0.0000        0.0000        0.0000        0.0000        0.0000        0.0000        0.0000        0.0000        0.0000        0.0000        0.0000        0.0000        0.0000        0.0000
[truncated: 212,709 more chars]
