# Supplementary material for: Multidimensional evaluation of the TRMM 3B43V7 satellite-based precipitation product in mainland China from 1998–2016
Source: PeerJ. 2020 Feb 20;8:e8615. doi: 10.7717/peerj.8615 (PMC7036276; doi:10.7717/peerj.8615)
Supplement: Supplemental Information 2 [file peerj-08-8615-s002.zip › TRMM_3B43 data/TRMM 3B43 data-Year-Month/1998-03.txt]

ncols         249
nrows         175
xllcorner     73.250
yllcorner     6.500
cellsize      0.25000
        0.0000        0.0000        0.0000        0.0000        0.0000        0.0000        0.0000        0.0000        0.0000        0.0000        0.0000        0.0000        0.0000        0.0000        0.0000        0.0000        0.0000        0.0000        0.0000        0.0000        0.0000        0.0000        0.0000        0.0000        0.0000        0.0000        0.0000        0.0000        0.0000        0.0000        0.0000        0.0000        0.0000        0.0000        0.0000        0.0000        0.0000        0.0000        0.0000        0.0000        0.0000        0.0000        0.0000        0.0000        0.0000        0.0000        0.0000        0.0000        0.0000        0.0000        0.0000        0.0000        0.0000        0.0000        0.0000        0.0000        0.0000        0.0000        0.0000        0.0000        0.0000        0.0000        0.0000        0.0000        0.0000        0.0000        0.0000        0.0000        0.0000        0.0000        0.0000        0.0000        0.0000        0.0000        0.0000        0.0000        0.0000        0.0000        0.0000        0.0000        0.0000        0.0000        0.0000        0.0000        0.0000        0.0000        0.0000        0.0000        0.0000        0.0000        0.0000        0.0000        0.0000        0.0000        0.0000        0.0000        0.0000        0.0000        0.0000        0.0000        0.0000        0.0000        0.0000        0.0000        0.0000        0.0000        0.0000        0.0000        0.0000        0.0000        0.0000        0.0000        0.0000        0.0000        0.0000        0.0000        0.0000        0.0000        0.0000        0.0000        0.0000        0.0000        0.0000        0.0000        0.0000        0.0000        0.0000        0.0000        0.0000        0.0000        0.0000        0.0000        0.0000        0.0000        0.0000        0.0000        0.0000        0.0000        0.0000        0.0000        0.0000        0.0000        0.0000        0.0000        0.0000        0.0000        0.0000        0.0000        0.0000        0.0000        0.0000        0.0000        0.0000        0.0000        0.0000        0.0000        0.0000        0.0000        0.0000        0.0000        0.0000        0.0000        0.0000        0.0000        0.0000        0.0000        0.0000        0.0000        0.0000        0.0000        0.0000        0.0000        0.0000        7.5278        6.6173        3.2686        0.0000        0.0000        0.0000        4.1162        4.3336        4.1585        4.3840        5.2007        5.4217        5.5102        5.4820        5.0772        4.5442        4.4132        4.1024        3.9101        4.0698        3.4526        2.7577        2.1483        2.6800        2.8190        2.7325        2.6001        2.5080        2.1904        2.1276        1.1402        1.1010        1.3126        1.6326        1.2990        1.5248        1.9956        2.3629        2.5228        2.7925        2.9699        3.2245        2.6286        2.7363        3.7123        4.9867        0.0000        0.0000        0.0000        0.0000        0.0000        0.0000        0.0000        0.0000        0.0000        0.0000        0.0000        0.0000        0.0000        0.0000        0.0000        0.0000        0.0000        0.0000        0.0000        0.0000        0.0000        0.0000        0.0000        0.0000        0.0000        0.0000        0.0000        0.0000        0.0000        0.0000
        0.0000        0.0000        0.0000        0.0000        0.0000        0.0000        0.0000        0.0000        0.0000        0.0000        0.0000        0.0000        0.0000        0.0000        0.0000        0.0000        0.0000        0.0000        0.0000        0.0000        0.0000        0.0000        0.0000        0.0000        0.0000        0.0000        0.0000        0.0000        0.0000        0.0000        0.0000        0.0000        0.0000        0.0000        0.0000        0.0000        0.0000        0.0000        0.0000        0.0000        0.0000        0.0000        0.0000        0.0000        0.0000        0.0000        0.0000        0.0000        0.0000        0.0000        0.0000        0.0000        0.0000        0.0000        0.0000        0.0000        0.0000        0.0000        0.0000        0.0000        0.0000        0.0000        0.0000        0.0000        0.0000        0.0000        0.0000        0.0000        0.0000        0.0000        0.0000        0.0000        0.0000        0.0000        0.0000        0.0000        0.0000        0.0000        0.0000        0.0000        0.0000        0.0000        0.0000        0.0000        0.0000        0.0000        0.0000        0.0000        0.0000        0.0000        0.0000        0.0000        0.0000        0.0000        0.0000        0.0000        0.0000        0.0000        0.0000        0.0000        0.0000        0.0000        0.0000        0.0000        0.0000        0.0000        0.0000        0.0000        0.0000        0.0000        0.0000        0.0000        0.0000        0.0000        0.0000        0.0000        0.0000        0.0000        0.0000        0.0000        0.0000        0.0000        0.0000        0.0000        0.0000        0.0000        0.0000        0.0000        0.0000        0.0000        0.0000        0.0000        0.0000        0.0000        0.0000        0.0000        0.0000        0.0000        0.0000        0.0000        0.0000        0.0000        0.0000        0.0000        0.0000        0.0000        0.0000        0.0000        0.0000        0.0000        0.0000        0.0000        0.0000        0.0000        0.0000        0.0000        0.0000        0.0000        0.0000        0.0000        0.0000        0.0000        0.0000        0.0000        0.0000        0.0000        0.0000        0.0000        0.0000        0.0000        0.0000        0.0000        6.8343        5.8524        4.9692        2.8402        2.6041        2.6429        2.9468        3.2860        2.9157        2.9319        3.3484        4.2992        4.7234        4.3467        3.6847        3.9662        4.0823        3.8948        3.8433        4.0161        3.7641        3.2733        3.0375        2.6444        3.1273        3.2593        3.1762        2.7365        2.8574        2.6422        2.5438        1.1162        1.1774        1.4797        1.6715        1.4479        1.4537        2.1300        2.9533        3.1466        3.7811        4.0936        4.3410        3.9196        4.3971        5.5173        6.4465        7.7448        9.6138       11.4900       13.3862       17.0451       20.0014       21.9019        0.0000        0.0000        0.0000        0.0000        0.0000        0.0000        0.0000        0.0000        0.0000        0.0000        0.0000        0.0000        0.0000        0.0000        0.0000        0.0000        0.0000        0.0000        0.0000        0.0000        0.0000        0.0000        0.0000
        0.0000        0.0000        0.0000        0.0000        0.0000        0.0000        0.0000        0.0000        0.0000        0.0000        0.0000        0.0000        0.0000        0.0000        0.0000        0.0000        0.0000        0.0000        0.0000        0.0000        0.0000        0.0000        0.0000        0.0000        0.0000        0.0000        0.0000        0.0000        0.0000        0.0000        0.0000        0.0000        0.0000        0.0000        0.0000        0.0000        0.0000        0.0000        0.0000        0.0000        0.0000        0.0000        0.0000        0.0000        0.0000        0.0000        0.0000        0.0000        0.0000        0.0000        0.0000        0.0000        0.0000        0.0000        0.0000       17.7732        0.0000       13.5533       10.5288        0.0000        0.0000        0.0000        0.0000        0.0000        0.0000        0.0000        0.0000        0.0000        0.0000        0.0000        0.0000        0.0000        0.0000        0.0000        0.0000        0.0000        0.0000        0.0000        0.0000        0.0000        0.0000        0.0000        0.0000        0.0000        0.0000        0.0000        0.0000        0.0000        0.0000        0.0000        0.0000        0.0000        0.0000        0.0000        0.0000        0.0000        0.0000        0.0000        0.0000        0.0000        0.0000        0.0000        0.0000        0.0000        0.0000        0.0000        0.0000        0.0000        0.0000        0.0000        0.0000        0.0000        0.0000        0.0000        0.0000        0.0000        0.0000        0.0000        0.0000        0.0000        0.0000        0.0000        0.0000        0.0000        0.0000        0.0000        0.0000        0.0000        0.0000        0.0000        0.0000        0.0000        0.0000        0.0000        0.0000        0.0000        0.0000        0.0000        0.0000        0.0000        0.0000        0.0000        0.0000        0.0000        0.0000        0.0000        0.0000        0.0000        0.0000        0.0000        0.0000        0.0000        0.0000        0.0000        0.0000        0.0000        0.0000        0.0000        0.0000        0.0000        0.0000        0.0000        0.0000        0.0000        0.0000        0.0000        0.0000        0.0000        0.0000        0.0000        0.0000        6.3516        5.8922        4.7128        4.3228        3.2101        4.2099        4.7848        4.3133        3.3028        2.7955        2.6141        2.8928        3.9655        3.9771        3.7229        3.2009        3.2515        3.2715        3.2576        3.9215        4.3922        3.5485        3.3727        3.6238        3.1451        3.2924        3.4252        3.5580        3.4977        3.2152        3.1817        2.8615        1.4490        1.5996        1.9346        2.7726        2.2668        2.6331        3.3955        4.1671        4.1184        4.8119        5.5694        6.1435        6.1218        6.6996        7.6261        9.1241       10.5795       12.4677       14.4968       16.6673       20.4800       22.9972       24.4214       24.3000        0.0000        0.0000        0.0000        0.0000        0.0000        0.0000        0.0000        0.0000        0.0000        0.0000        0.0000        0.0000        0.0000        0.0000        0.0000        0.0000        0.0000        0.0000        0.0000        0.0000        0.0000        0.0000
        0.0000        0.0000        0.0000        0.0000        0.0000        0.0000        0.0000        0.0000        0.0000        0.0000        0.0000        0.0000        0.0000        0.0000        0.0000        0.0000        0.0000        0.0000        0.0000        0.0000        0.0000        0.0000        0.0000        0.0000        0.0000        0.0000        0.0000        0.0000        0.0000        0.0000        0.0000        0.0000        0.0000        0.0000        0.0000        0.0000        0.0000        0.0000        0.0000        0.0000        0.0000        0.0000        0.0000        0.0000        0.0000        0.0000        0.0000        0.0000        0.0000        0.0000        0.0000        0.0000        0.0000       24.8704       23.1309       19.4055       17.8577       15.5821       13.8174        4.2195        0.0000        0.0000        0.0000        0.0000        0.0000        0.0000        0.0000        0.0000        0.0000        0.0000        0.0000        0.0000        0.0000        0.0000        0.0000        0.0000        0.0000        0.0000        0.0000        0.0000        0.0000        0.0000        0.0000        0.0000        0.0000        0.0000        0.0000        0.0000        0.0000        0.0000        0.0000        0.0000        0.0000        0.0000        0.0000        0.0000        0.0000        0.0000        0.0000        0.0000        0.0000        0.0000        0.0000        0.0000        0.0000        0.0000        0.0000        0.0000        0.0000        0.0000        0.0000        0.0000        0.0000        0.0000        0.0000        0.0000        0.0000        0.0000        0.0000        0.0000        0.0000        0.0000        0.0000        0.0000        0.0000        0.0000        0.0000        0.0000        0.0000        0.0000        0.0000        0.0000        0.0000        0.0000        0.0000        0.0000        0.0000        0.0000        0.0000        0.0000        0.0000        0.0000        0.0000        0.0000        0.0000        0.0000        0.0000        0.0000        0.0000        0.0000        0.0000        0.0000        0.0000        0.0000        0.0000        0.0000        0.0000        0.0000        0.0000        0.0000        0.0000        0.0000        0.0000        0.0000        0.0000        0.0000        0.0000        0.0000        0.0000        0.0000        6.4033        5.2654        5.0818        4.4867        5.2819        5.0564        6.0245        5.8777        5.3673        4.4785        3.0875        3.2063        3.3086        4.1754        3.7197        3.7943        3.8628        3.6089        3.5416        3.5390        3.3588        3.8139        3.5235        3.4167        3.5263        3.2186        3.2853        3.8613        4.0126        3.5782        3.6263        3.7025        3.7187        2.3140        2.6997        3.5033        4.3932        3.7744        4.3370        5.4942        6.0479        5.8838        6.9254        7.6183        8.3194        7.6810        8.2469        9.4212       11.4218       14.3397       16.8244       19.0301       20.8462       23.8811       26.3981       27.0326       27.5257       25.5203       25.5572        0.0000        0.0000        0.0000        0.0000        0.0000        0.0000        0.0000        0.0000        0.0000        0.0000        0.0000        0.0000        0.0000        0.0000        0.0000        0.0000        0.0000        0.0000        0.0000        0.0000
        0.0000        0.0000        0.0000        0.0000        0.0000        0.0000        0.0000        0.0000        0.0000        0.0000        0.0000        0.0000        0.0000        0.0000        0.0000        0.0000        0.0000        0.0000        0.0000        0.0000        0.0000        0.0000        0.0000        0.0000        0.0000        0.0000        0.0000        0.0000        0.0000        0.0000        0.0000        0.0000        0.0000        0.0000        0.0000        0.0000        0.0000        0.0000        0.0000        0.0000        0.0000        0.0000        0.0000        0.0000        0.0000        0.0000        0.0000        0.0000        0.0000        0.0000        0.0000        0.0000        0.0000       25.6715       24.2495       23.3657       23.1340       20.1313       16.2142       11.7054        0.0000        0.0000        0.0000        0.0000        0.0000        0.0000        0.0000        0.0000        0.0000        0.0000        0.0000        0.0000        0.0000        0.0000        0.0000        0.0000        0.0000        0.0000        0.0000        0.0000        0.0000        0.0000        0.0000        0.0000        0.0000        0.0000        0.0000        0.0000        0.0000        0.0000        0.0000        0.0000        0.0000        0.0000        0.0000        0.0000        0.0000        0.0000        0.0000        0.0000        0.0000        0.0000        0.0000        0.0000        0.0000        0.0000        0.0000        0.0000        0.0000        0.0000        0.0000        0.0000        0.0000        0.0000        0.0000        0.0000        0.0000        0.0000        0.0000        0.0000        0.0000        0.0000        0.0000        0.0000        0.0000        0.0000        0.0000        0.0000        0.0000        0.0000        0.0000        0.0000        0.0000        0.0000        0.0000        0.0000        0.0000        0.0000        0.0000        0.0000        0.0000        0.0000        0.0000        0.0000        0.0000        0.0000        0.0000        0.0000        0.0000        0.0000        0.0000        0.0000        0.0000        0.0000        0.0000        0.0000        0.0000        0.0000        0.0000        0.0000        0.0000        0.0000        0.0000        0.0000        0.0000        0.0000        0.0000        0.0000        0.0000        0.0000        4.4400        2.2229        3.2871        4.5816       10.9362        7.5934        7.2035        5.3083        5.9148        3.6130        3.2620        3.5557        3.9151        4.2238        4.2638        4.2209        4.4304        5.2821        5.0478        4.4738        3.6731        2.1952        2.0352        2.2396        2.6430        1.9502        2.2005        2.4529        2.8559        2.8805        3.0651        3.2333        3.7103        4.0299        4.8147        5.0803        5.4751        5.2794        5.6282        6.8371        7.3319        7.1868        7.9235        8.4913        8.8246        8.4175        9.3480       11.0277       13.4347       18.3342       21.4459       23.8645       25.7174       24.2207       26.0394       27.6249       26.7319       22.9072       22.1799       23.2884       24.1436        0.0000        0.0000        0.0000        0.0000        0.0000        0.0000        0.0000        0.0000        0.0000        0.0000        0.0000        0.0000        0.0000        0.0000        0.0000        0.0000        0.0000        0.0000
        0.0000        0.0000        0.0000        0.0000        0.0000        0.0000        0.0000        0.0000        0.0000        0.0000        0.0000        0.0000        0.0000        0.0000        0.0000        0.0000        0.0000        0.0000        0.0000        0.0000        0.0000        0.0000        0.0000        0.0000        0.0000        0.0000        0.0000        0.0000        0.0000        0.0000        0.0000        0.0000        0.0000        0.0000        0.0000        0.0000        0.0000        0.0000        0.0000        0.0000        0.0000        0.0000        0.0000        0.0000        0.0000        0.0000        0.0000        0.0000        0.0000        0.0000       27.2370       27.0850       27.4528       27.0510       25.9066       25.1965       24.0479       22.0457       18.5880       13.0530       10.0664        7.7655        0.0000        0.0000        0.0000        0.0000        0.0000        0.0000        0.0000        0.0000        0.0000        0.0000        0.0000        0.0000        0.0000        0.0000        0.0000        0.0000        0.0000        0.0000        0.0000        0.0000        0.0000        0.0000        0.0000        0.0000        0.0000        0.0000        0.0000        0.0000        0.0000        0.0000        0.0000        0.0000        0.0000        0.0000        0.0000        0.0000        0.0000        0.0000        0.0000        0.0000        0.0000        0.0000        0.0000        0.0000        0.0000        0.0000        0.0000        0.0000        0.0000        0.0000        0.0000        0.0000        0.0000        0.0000        0.0000        0.0000        0.0000        0.0000        0.0000        0.0000        0.0000        0.0000        0.0000        0.0000        0.0000        0.0000        0.0000        0.0000        0.0000        0.0000        0.0000        0.0000        0.0000        0.0000        0.0000        0.0000        0.0000        0.0000        0.0000        0.0000        0.0000        0.0000        0.0000        0.0000        0.0000        0.0000        0.0000        0.0000        0.0000        0.0000        0.0000        0.0000        0.0000        0.0000        0.0000        0.0000        0.0000        0.0000        0.0000        0.0000        0.0000        0.0000        0.0000        0.0000        0.0000        0.0000        0.0000        3.8238        3.8083        2.8669        2.4997        4.0689       10.2749        8.0778        5.4345        4.6175        3.9061        3.1310        3.2345        3.7726        4.2423        4.3618        4.5410        4.5795        4.7687        5.6266        5.3946        4.7520        4.2570        3.0551        2.8359        3.0021        3.3196        2.5616        3.0031        3.1939        3.4642        3.5220        4.0329        4.2320        4.4917        5.2839        6.0115        6.4817        6.9133        6.4879        7.3317        8.2996        9.0034        8.9383        9.5980       10.0067       10.2680        9.5942       11.4232       13.9851       16.5651       21.3844       24.5706       26.6864       28.1307       25.9763       27.1855       27.9575       27.4645       23.5164       22.7266       24.1285       25.8303        0.0000        0.0000        0.0000        0.0000        0.0000        0.0000        0.0000        0.0000        0.0000        0.0000        0.0000        0.0000        0.0000        0.0000       49.3868       51.9384       55.5031        0.0000
        0.0000        0.0000        0.0000        0.0000        0.0000        0.0000        0.0000        0.0000        0.0000        0.0000        0.0000        0.0000        0.0000        0.0000        0.0000        0.0000        0.0000        0.0000        0.0000        0.0000        0.0000        0.0000        0.0000        0.0000        0.0000        0.0000        0.0000        0.0000        0.0000        0.0000        0.0000        0.0000        0.0000        0.0000        0.0000        0.0000        0.0000        0.0000        0.0000        0.0000        0.0000        0.0000        0.0000        0.0000        0.0000        0.0000        0.0000        0.0000       25.4789       26.4481       27.2963       26.6719       27.0295       26.7480       26.3691       25.5175       24.7404       22.7074       19.7750       14.3936       11.7561        9.5560        7.6715        0.0000        0.0000        0.0000        0.0000        0.0000        0.0000        0.0000        0.0000        0.0000        0.0000        0.0000        0.0000        0.0000        0.0000        0.0000        0.0000        0.0000        0.0000        0.0000        0.0000        0.0000        0.0000        0.0000        0.0000        0.0000        0.0000        0.0000        0.0000        0.0000        0.0000        0.0000        0.0000        0.0000        0.0000        0.0000        0.0000        0.0000        0.0000        0.0000        0.0000        0.0000        0.0000        0.0000        0.0000        0.0000        0.0000        0.0000        0.0000        0.0000        0.0000        0.0000        0.0000        0.0000        0.0000        0.0000        0.0000        0.0000        0.0000        0.0000        0.0000        0.0000        0.0000        0.0000        0.0000        0.0000        0.0000        0.0000        0.0000        0.0000        0.0000        0.0000        0.0000        0.0000        0.0000        0.0000        0.0000        0.0000        0.0000        0.0000        0.0000        0.0000        0.0000        0.0000        0.0000        0.0000        0.0000        0.0000        0.0000        0.0000        0.0000        0.0000        0.0000        0.0000        0.0000        0.0000        0.0000        0.0000        0.0000        0.0000        0.0000        0.0000        0.0000        0.0000        0.0000        0.0000        3.4711        3.6992        3.3575        3.0816        3.6719        2.9643        3.8458        6.2804        5.0761        4.0097        3.6780        3.5841        3.8587        4.2265        4.7289        5.0028        5.4539        5.7090        5.8701        6.4123        6.6291        6.3593        5.6345        3.9161        3.9839        3.7574        4.0582        3.1045        3.3046        3.6931        4.1343        4.1282        4.7857        5.2507        5.8569        6.5269        7.3299        8.1206        8.7251        8.2210        8.7899        9.1962        9.6354       10.0043       10.5941       11.2687       11.6139       11.1289       12.7545       15.4097       17.6069       24.0620       27.3513       28.6683       29.6916       27.6248       27.6964       27.2366       27.1595       23.1864       22.5743       26.3574       27.5165       28.2585        0.0000        0.0000        0.0000        0.0000        0.0000        0.0000        0.0000        0.0000        0.0000       48.7736       49.5112       49.2103       51.3664       56.3119       58.3370       61.0781       62.8880
        0.0000        0.0000        0.0000        0.0000        0.0000        0.0000        0.0000        0.0000        0.0000        0.0000        0.0000        0.0000        0.0000        0.0000        0.0000        0.0000        0.0000        0.0000        0.0000        0.0000        0.0000        0.0000        0.0000        0.0000        0.0000        0.0000        0.0000        0.0000        0.0000        0.0000        0.0000        0.0000        0.0000        0.0000        0.0000        0.0000        0.0000        0.0000        0.0000        0.0000        0.0000        0.0000        0.0000        0.0000        0.0000        0.0000        0.0000        0.0000       24.1617       23.8526       25.3244       26.6763       25.9246       24.7399       24.5834       25.2807       25.2204       23.1800       19.8738       15.0668       13.1178       11.3162        9.5350        3.9498        3.1456        2.5835        2.7272        0.0000        0.0000        0.0000        0.0000        0.0000        0.0000        0.0000        0.0000        0.0000        0.0000        0.0000        0.0000        0.0000        0.0000        0.0000        0.0000        0.0000        0.0000        0.0000        0.0000        0.0000        0.0000        0.0000        0.0000        0.0000        0.0000        0.0000        0.0000        0.0000        0.0000        0.0000        0.0000        0.0000        0.0000        0.0000        0.0000        0.0000        0.0000        0.0000        0.0000        0.0000        0.0000        0.0000        0.0000        0.0000        0.0000        0.0000        0.0000        0.0000        0.0000        0.0000        0.0000        0.0000        0.0000        0.0000        0.0000        0.0000        0.0000        0.0000        0.0000        0.0000        0.0000        0.0000        0.0000        0.0000        0.0000        0.0000        0.0000        0.0000        0.0000        0.0000        0.0000        0.0000        0.0000        0.0000        0.0000        0.0000        0.0000        0.0000        0.0000        0.0000        0.0000        0.0000        0.0000        0.0000        0.0000        0.0000        0.0000        0.0000        0.0000        0.0000        0.0000        0.0000        0.0000        0.0000        0.0000        0.0000        0.0000        0.0000        0.0000        0.0000        3.3506        3.2556        3.0690        2.2570        3.4561        3.5297        2.8599        3.7625        4.9566        6.0114        5.7378        4.5093        4.8877        5.2958        6.2598        6.4835        7.4246        8.0335        7.9214        8.6078        9.0513        9.1931        8.0363        5.3043        5.0948        5.0560        4.5616        3.8592        4.2287        4.0920        4.7983        6.0059        6.0664        6.7242        7.4310        8.3992        9.4570       10.4210       10.8185       10.3218       10.7394       11.1275       11.6182       11.2438       11.8580       12.2512       13.1065       13.6113       14.6852       16.5618       19.7844       26.0577       29.6142       31.1712       30.6918       29.0454       28.7303       28.2452       27.5789       22.9141       22.6668       24.4559       26.7659        0.0000        0.0000        0.0000        0.0000        0.0000        0.0000       52.4012       52.5844       49.0687       48.5143       51.3825       51.6183       51.2561       53.6896       56.7394       60.9679        0.0000        0.0000
        0.0000        0.0000        0.0000        0.0000        0.0000        0.0000        0.0000        0.0000        0.0000        0.0000        0.0000        0.0000        0.0000        0.0000        0.0000        0.0000        0.0000        0.0000        0.0000        0.0000        0.0000        0.0000        0.0000        0.0000        0.0000        0.0000        0.0000        0.0000        0.0000        0.0000        0.0000        0.0000        0.0000        0.0000        0.0000        0.0000        0.0000        0.0000        0.0000        0.0000        0.0000        0.0000        0.0000        0.0000        0.0000        0.0000        0.0000        0.0000       18.4874       18.4993       18.7468       20.1776       20.7113       20.7566       20.6351       20.8905       20.4805       19.7038       18.3050       19.4070       16.8090       15.3416       13.4225       10.7947        8.9483        7.4644        6.3163        4.7536        3.5351        0.0000        0.0000        0.0000        0.0000        0.0000        0.0000        0.0000        0.0000        0.0000        0.0000        0.0000        0.0000        0.0000        0.0000        0.0000        0.0000        0.0000        0.0000        0.0000        0.0000        0.0000        0.0000        0.0000        0.0000        0.0000        0.0000        0.0000        0.0000        0.0000        0.0000        0.0000        0.0000        0.0000        0.0000        0.0000        0.0000        0.0000        0.0000        0.0000        0.0000        0.0000        0.0000        0.0000        0.0000        0.0000        0.0000        0.0000        0.0000        0.0000        0.0000        0.0000        0.0000        0.0000        0.0000        0.0000        0.0000        0.0000        0.0000        0.0000        0.0000        0.0000        0.0000        0.0000        0.0000        0.0000        0.0000        0.0000        0.0000        0.0000        0.0000        0.0000        0.0000        0.0000        0.0000        0.0000        0.0000        0.0000        0.0000        0.0000        0.0000        0.0000        0.0000        0.0000        0.0000        0.0000        0.0000        0.0000        0.0000        0.0000        0.0000        0.0000        0.0000        0.0000        0.0000        0.0000        0.0000        0.0000        0.0000        0.0000        2.8753        2.7905        2.8744        3.3915        3.1421        3.3142        5.0631        4.3282       14.0405       10.9895        7.3759        8.1299        5.1956        6.2476        7.6129        9.2477       10.5959       11.5641       12.1184       13.4583       14.1952       13.6973       11.7841        8.8032        7.3934        6.6957        6.1447        4.0084        3.6833        4.0340        4.7893        6.2596        6.8762        7.9876        8.3828        8.9485        9.6434       10.2934       10.7063       10.2601       10.7083       11.0392       10.8361       10.1769       10.6852       10.7744       12.7110       15.0249       16.5846       18.5064       21.5020       26.2248       29.0125       29.8712       29.6658       28.2115       28.2655       28.7905       26.3271       22.3417       21.2031       21.5108       24.4062       30.1290       32.7523       36.2623       38.8170       43.9459       47.0068       49.4157       48.5989       43.4475       43.3352       45.6586       45.3347       50.6676       53.7849       56.1540       61.3702        0.0000        0.0000
        0.0000        0.0000        0.0000        0.0000        0.0000        0.0000        0.0000        0.0000        0.0000        0.0000        0.0000        0.0000        0.0000        0.0000        0.0000        0.0000        0.0000        0.0000        0.0000        0.0000        0.0000        0.0000        0.0000        0.0000        0.0000        0.0000        0.0000        0.0000        0.0000        0.0000        0.0000        0.0000        0.0000        0.0000        0.0000        0.0000        0.0000        0.0000        0.0000        0.0000        0.0000        0.0000        0.0000        0.0000        0.0000        0.0000        0.0000        0.0000       16.7968       15.9899       16.6206       18.6820       19.0178       19.2163       20.3067       20.3601       19.2969       19.7603       18.5055       19.3618       18.1690       17.0105       15.0820       13.1017       11.3699        9.7858        8.3203        6.5868        4.6685        3.5282        0.0000        0.0000        0.0000        0.0000        0.0000        0.0000        0.0000        0.0000        0.0000        0.0000        0.0000        0.0000        0.0000        0.0000        0.0000        0.0000        0.0000        0.0000        0.0000        0.0000        0.0000        0.0000        0.0000        0.0000        0.0000        0.0000        0.0000        0.0000        0.0000        0.0000        0.0000        0.0000        0.0000        0.0000        0.0000        0.0000        0.0000        0.0000        0.0000        0.0000        0.0000        0.0000        0.0000        0.0000        0.0000        0.0000        0.0000        0.0000        0.0000        0.0000        0.0000        0.0000        0.0000        0.0000        0.0000        0.0000        0.0000        0.0000        0.0000        0.0000        0.0000        0.0000        0.0000        0.0000        0.0000        0.0000        0.0000        0.0000        0.0000        0.0000        0.0000        0.0000        0.0000        0.0000        0.0000        0.0000        0.0000        0.0000        0.0000        0.0000        0.0000        0.0000        0.0000        0.0000        0.0000        0.0000        0.0000        0.0000        0.0000        0.0000        0.0000        0.0000        0.0000        0.0000        0.0000        0.0000        0.0000        0.0000        0.0000        2.9907        3.2050        4.0300        3.5748        3.8222        0.0000        5.3713       13.6636        9.8388        0.0000        0.0000        0.0000        7.6722        9.4141       11.4612       13.2719       14.1772       14.9533       16.5063       17.1401       16.5985       15.0056       11.1970        9.5423        8.5760        7.8354        5.1546        4.8742        4.7122        5.2633        7.0904        7.7411        9.1367        9.9542       10.1752       10.8674       11.2836       11.5586       11.2844       11.7792       12.4036       12.5800       12.2723       11.6918       12.3328       15.0590       17.5003       18.9901       21.3725       24.1306       27.4776       30.9546       31.5643       31.2790       29.3119       29.9534       28.8874       27.2945       21.7825       21.5811       21.6070       23.3078       31.0946       33.5847       36.6853       40.7471       43.6400       48.2896       49.5864       48.3390       42.6734       43.2445       43.3414       46.2847       50.2344       52.3267       57.2085       63.3615        0.0000        0.0000
        0.0000        0.0000        0.0000        0.0000        0.0000        0.0000        0.0000        0.0000        0.0000        0.0000        0.0000        0.0000        0.0000        0.0000        0.0000        0.0000        0.0000        0.0000        0.0000        0.0000        0.0000        0.0000        0.0000        0.0000        0.0000        0.0000        0.0000        0.0000        0.0000        0.0000        0.0000        0.0000        0.0000        0.0000        0.0000        0.0000        0.0000        0.0000       16.8287       12.7418       11.1779        0.0000        0.0000        0.0000        0.0000        0.0000        0.0000        0.0000       14.6558       14.4495       15.9196       16.7446       17.0739       17.5934       19.4544       18.6584       17.6627       17.5649       16.7635       18.6101       18.5619       17.4747       15.7639       14.5518       12.9454       12.1304        9.8414        7.2952        5.4245        4.2200        0.0000        0.0000        0.0000        0.0000        0.0000        0.0000        0.0000        0.0000        0.0000        0.0000        0.0000        0.0000        0.0000        0.0000        0.0000        0.0000        0.0000        0.0000        0.0000        0.0000        0.0000        0.0000        0.0000        0.0000        0.0000        0.0000        0.0000        0.0000        0.0000        0.0000        0.0000        0.0000        0.0000        0.0000        0.0000        0.0000        0.0000        0.0000        0.0000        0.0000        0.0000        0.0000        0.0000        0.0000        0.0000        0.0000        0.0000        0.0000        0.0000        0.0000        0.0000        0.0000        0.0000        0.0000        0.0000        0.0000        0.0000        0.0000        0.0000        0.0000        0.0000        0.0000        0.0000        0.0000        0.0000        0.0000        0.0000        0.0000        0.0000        0.0000        0.0000        0.0000        0.0000        0.0000        0.0000        0.0000        0.0000        0.0000        0.0000        0.0000        0.0000        0.0000        0.0000        0.0000        0.0000        0.0000        0.0000        0.0000        0.0000        0.0000        0.0000        0.0000        0.0000        0.0000        0.0000        0.0000        0.0000        0.0000        0.0000        0.0000        0.0000        0.0000        0.0000        0.0000        0.0000        0.0000        0.0000        0.0000        0.0000        0.0000        0.0000        0.0000        0.0000       13.2628       15.3923       16.2155       16.9225       18.4930       18.9669       18.4961       16.7158       12.9946       11.4644       10.3586        9.4623        6.9081        6.1006        5.5969        6.1842        7.9695        9.4078       10.2220       11.1303       11.2846       11.7835       12.7586       13.2565       12.9183       12.6657       13.4339       14.0256       13.2120       13.3897       14.7430       17.0576       19.4833       20.8488       22.9242       25.6989       29.1457       32.1126       32.6817       31.9857       30.6240       31.2522       29.7535       27.2082       23.2048       21.8311       21.0819       23.0151       29.8296       32.6327       35.7121       39.9930       41.6633       47.4348       48.0517       47.8214       42.6491       41.1123       42.1658       45.4049       49.0573       50.4107       55.3871        0.0000        0.0000        0.0000
        0.0000        0.0000        0.0000        0.0000        0.0000        0.0000        0.0000        0.0000        0.0000        0.0000        0.0000        0.0000        0.0000        0.0000        0.0000        0.0000        0.0000        0.0000        0.0000        0.0000        0.0000        0.0000        0.0000        0.0000        0.0000        0.0000        0.0000        0.0000        0.0000        0.0000        0.0000        0.0000        0.0000        0.0000        0.0000        0.0000        0.0000        0.0000       16.5274       12.5714       11.0920       10.2693       10.1252       12.3845       12.8869       14.5187       13.6610       12.3943       13.0303       13.5833       14.3424       16.2011       16.0522       15.8670       17.2278       17.1260       15.2852       14.9794       15.0866       16.8962       16.8784       16.3018       15.0427       13.5946       12.8810       12.2773       10.8072        7.6813        5.7183        4.7528        4.1948        2.6769        0.0000        0.0000        0.0000        0.0000        0.0000        0.0000        0.0000        0.0000        0.0000        0.0000        0.0000        0.0000        0.0000        0.0000        0.0000        0.0000        0.0000        0.0000        0.0000        0.0000        0.0000        0.0000        0.0000        0.0000        0.0000        0.0000        0.0000        0.0000        0.0000        0.0000        0.0000        0.0000        0.0000        0.0000        0.0000        0.0000        0.0000        0.0000        0.0000        0.0000        0.0000        0.0000        0.0000        0.0000        0.0000        0.0000        0.0000        0.0000        0.0000        0.0000        0.0000        0.0000        0.0000        0.0000        0.0000        0.0000        0.0000        0.0000        0.0000        0.0000        0.0000        0.0000        0.0000        0.0000        0.0000        0.0000        0.0000        0.0000        0.0000        0.0000        0.0000        0.0000        0.0000        0.0000        0.0000        0.0000        0.0000        0.0000        0.0000        0.0000        0.0000        0.0000        0.0000        0.0000        0.0000        0.0000        0.0000        0.0000        0.0000        0.0000        0.0000        0.0000        0.0000        0.0000        0.0000        0.0000        0.0000        0.0000        0.0000        0.0000        0.0000        0.0000        0.0000        0.0000        0.0000        0.0000        0.0000        0.0000        0.0000        0.0000        0.0000        0.0000       16.7583       17.8622       17.9255       18.8734       19.1885       18.5042       17.8385       13.8593       12.7835       11.7931       11.3609        8.1878        7.3304        7.4974        7.7116        9.9090       10.5052       11.1724       12.2201       11.9654       12.9824       13.5697       14.3603       13.9607       14.4703       15.4988       16.1219       15.3999       15.7468       17.2435       18.4586       21.3477       22.3916       24.5674       26.8165       30.4676       32.8237       33.9793       34.5621       31.6897       32.7024       29.9501       27.2919       22.1036       20.1833       20.0948       21.7013       26.5856       28.7496       31.8219       34.6766       37.8228       41.4101       43.5551       43.7131       40.7259       39.6839       41.1108       41.9266       45.2324       46.7997        0.0000        0.0000        0.0000        0.0000
        0.0000        0.0000        0.0000        0.0000        0.0000        0.0000        0.0000        0.0000        0.0000        0.0000        0.0000        0.0000        0.0000        0.0000        0.0000        0.0000        0.0000        0.0000        0.0000        0.0000        0.0000        0.0000        0.0000        0.0000        0.0000        0.0000        0.0000        0.0000        0.0000        0.0000        0.0000        0.0000        0.0000        0.0000        0.0000        0.0000        0.0000       19.3403       17.5112       14.6399       12.9099       11.8828       11.5768       12.3048       12.0039       12.7836       12.6998       12.3051       12.8437       13.2696       13.5938       13.3005       13.2738       13.4794       16.0585       12.0147       11.2515       11.3698       11.0450       13.0263       13.1777       12.8616       12.0677       12.5077       12.3272       12.0202       12.4043       10.9745        6.9286        5.3134        4.9403        4.6880        0.0000        0.0000        0.0000        0.0000        0.0000        0.0000        0.0000        0.0000        0.0000        0.0000        0.0000        0.0000        0.0000        0.0000        0.0000        0.0000        0.0000        0.0000        0.0000        0.0000        0.0000        0.0000        0.0000        0.0000        0.0000        0.0000        0.0000        0.0000        0.0000        0.0000        0.0000        0.0000        0.0000        0.0000        0.0000        0.0000        0.0000        0.0000        0.0000        0.0000        0.0000        0.0000        0.0000        0.0000        0.0000        0.0000        0.0000        0.0000        0.0000        0.0000        0.0000        0.0000        0.0000        0.0000        0.0000        0.0000        0.0000        0.0000        0.0000        0.0000        0.0000        0.0000        0.0000        0.0000        0.0000        0.0000        0.0000        0.0000        0.0000        0.0000        0.0000        0.0000        0.0000        0.0000        0.0000        0.0000        0.0000        0.0000        0.0000        0.0000        0.0000        0.0000        0.0000        0.0000        0.0000        0.0000        0.0000        0.0000        0.0000        0.0000        0.0000        0.0000        0.0000        0.0000        0.0000        0.0000        0.0000        0.0000        0.0000        0.0000        0.0000        0.0000        0.0000        0.0000        0.0000        0.0000        0.0000        8.7704        9.7331       10.3212       12.4590       14.2892        0.0000       17.2919       17.2709       15.8567       15.9143       15.9151       15.1285       14.3105       13.3637       12.7723       12.1911       11.0324       10.2626       10.2013       10.4077       10.1499       10.8633       11.4711       12.0750       11.5334       12.1226       12.5874       13.5291       13.4854       14.2199       15.1360       16.1563       18.4441       19.7466       21.1256       22.3182       23.5002       24.8876       27.0223       29.7910       32.1042       34.6360       35.5283       34.6777       33.9252       33.4241       32.3342       28.7220       21.6356       19.2897       18.4477       19.1054       20.4064       22.2556       22.8553       24.7180       25.6369       27.2205       28.0153       30.5635       35.4571       35.0247       36.7716       38.4736       39.2851       40.8118        0.0000        0.0000        0.0000        0.0000
        0.0000        0.0000        0.0000        0.0000        0.0000        0.0000        0.0000        0.0000        0.0000        0.0000        0.0000        0.0000        0.0000        0.0000        0.0000        0.0000        0.0000        0.0000        0.0000        0.0000        0.0000        0.0000        0.0000        0.0000        0.0000        0.0000        0.0000        0.0000        0.0000        0.0000        0.0000        0.0000        0.0000        0.0000        0.0000        0.0000        0.0000       19.1257       17.1348       14.3940       12.7714       11.7314       11.2918       10.3933        9.9717       10.1270       10.6298       11.7865       12.0239       12.5802       12.5388       12.5146       15.5614       15.1150       13.5386       10.3557       10.0300        9.7595        9.9528       11.7995       12.0766       11.9442       11.4115       11.9690       11.4246       10.5770       11.6944       12.0458        9.2910        5.7713        5.4327        5.5586        5.0216        0.0000        0.0000        0.0000        0.0000        0.0000        0.0000        0.0000        0.0000        0.0000        0.0000        0.0000        0.0000        0.0000        0.0000        0.0000        0.0000        0.0000        0.0000        0.0000        0.0000        0.0000        0.0000        0.0000        0.0000        0.0000        0.0000        0.0000        0.0000        0.0000        0.0000        0.0000        0.0000        0.0000        0.0000        0.0000        0.0000        0.0000        0.0000        0.0000        0.0000        0.0000        0.0000        0.0000        0.0000        0.0000        0.0000        0.0000        0.0000        0.0000        0.0000        0.0000        0.0000        0.0000        0.0000        0.0000        0.0000        0.0000        0.0000        0.0000        0.0000        0.0000        0.0000        0.0000        0.0000        0.0000        0.0000        0.0000        0.0000        0.0000        0.0000        0.0000        0.0000        0.0000        0.0000        0.0000        0.0000        0.0000        0.0000        0.0000        0.0000        0.0000        0.0000        0.0000        0.0000        0.0000        0.0000        0.0000        0.0000        0.0000        0.0000        0.0000        0.0000        0.0000        0.0000        0.0000        0.0000        0.0000        0.0000        0.0000        0.0000        0.0000        0.0000        6.4656        6.6527        7.2059        8.5683        9.7046       10.5317       11.3818       13.1625       15.4021       16.6709       17.7356       17.2770       16.0662       16.2162       15.9027       15.3711       14.8805       14.2624       14.1866       13.7644       12.3307       11.7376       11.6719       11.6517       11.4471       11.5923       12.4322       12.7009       12.0119       12.5738       13.0307       13.7818       14.1386       15.0676       16.1034       17.5184       20.0861       21.2457       22.3120       24.2817       25.0181       26.7650       29.1753       31.6521       34.3810       35.8128       35.5066       34.4864       34.7859       34.4053       32.2484       28.4397       21.6100       19.2914       18.3609       18.3328       19.0871       19.4491       19.2956       20.9476       21.4170       21.3003       22.5095       25.8871       30.7906       33.3488       34.9535       34.5151       35.6239        0.0000        0.0000        0.0000        0.0000        0.0000
        0.0000        0.0000        0.0000        0.0000        0.0000        0.0000        0.0000        0.0000        0.0000        0.0000        0.0000        0.0000        0.0000        0.0000        0.0000        0.0000        0.0000        0.0000        0.0000        0.0000        0.0000        0.0000        0.0000        0.0000        0.0000        0.0000        0.0000        0.0000        0.0000        0.0000        0.0000        0.0000        0.0000        0.0000        0.0000        0.0000       20.7903       18.9251       15.7444       13.2155       11.8601       11.0120       10.5813        9.6916        9.2799        9.3042        9.7642       10.7508       11.1798       11.5306       12.0414       13.6677       18.0039       16.2439       13.1262       10.4938        9.5043        9.4296        9.5666       11.4054       12.4830       13.1357       10.8626       11.4147       10.9239       10.1810        9.9119       10.3761        7.9808        5.9880        5.7390        6.0498        0.0000        0.0000        0.0000        0.0000        0.0000        0.0000        0.0000        0.0000        0.0000        0.0000        0.0000        0.0000        0.0000        0.0000        0.0000        0.0000        0.0000        0.0000        0.0000        0.0000        0.0000        0.0000        0.0000        0.0000        0.0000        0.0000        0.0000        0.0000        0.0000        0.0000        0.0000        0.0000        0.0000        0.0000        0.0000        0.0000        0.0000        0.0000        0.0000        0.0000        0.0000        0.0000        0.0000        0.0000        0.0000        0.0000        0.0000        0.0000        0.0000        0.0000        0.0000        0.0000        0.0000        0.0000        0.0000        0.0000        0.0000        0.0000        0.0000        0.0000        0.0000        0.0000        0.0000        0.0000        0.0000        0.0000        0.0000        0.0000        0.0000        0.0000        0.0000        0.0000        0.0000        0.0000        0.0000        0.0000        0.0000        0.0000        0.0000        0.0000        0.0000        0.0000        0.0000        0.0000        0.0000        0.0000        0.0000        0.0000        0.0000        0.0000        0.0000        0.0000        0.0000        0.0000        0.0000        0.0000        0.0000        0.0000        0.0000        0.0000        7.2072        7.3036        7.2982        7.3237        7.6224        7.9828        8.7148       10.6178       10.9694       11.7133       13.0876       15.3250       16.9089       17.0998       16.9776       15.9142       15.6964       15.8592       16.0899       14.8335       14.6198       14.5722       14.2760       12.9394       11.9889       12.1782       12.3566       12.6304       12.7544       13.0746       13.3928       12.5440       13.5448       13.7459       14.6052       15.3629       16.3698       17.2065       19.1584       21.4975       22.7375       23.4066       24.8755       25.9154       27.9545       30.6091       32.7404       34.4450       35.5355       36.5577       34.7743       35.1979       33.8568       32.0638       27.7105       20.8633       17.7788       17.2486       17.9831       17.4708       17.8282       16.9204       18.3639       18.6662       19.7604       21.7059       23.1086       27.7534       30.1563       30.7521       31.9519       33.0333        0.0000        0.0000        0.0000        0.0000        0.0000
        0.0000        0.0000        0.0000        0.0000        0.0000        0.0000        0.0000        0.0000        0.0000        0.0000        0.0000        0.0000        0.0000        0.0000        0.0000        0.0000        0.0000        0.0000        0.0000        0.0000        0.0000        0.0000        0.0000        0.0000        0.0000        0.0000        0.0000        0.0000        0.0000        0.0000        0.0000        0.0000        0.0000        0.0000        0.0000       18.8764       16.8924       15.7004       13.6001       11.0469       10.1190        9.7715        9.3775        8.6217        8.3574        8.4451        8.8838        9.8228       10.2315       11.1746       16.8272       20.1035       12.8074       12.6412       11.5600       10.1694        9.9965       12.7489       10.8322       15.2885       17.9156       16.1370       10.4301       10.7429       10.0580        9.4327        8.6301        9.3489        7.2009        6.0348        5.7953        6.5010        0.0000        0.0000        0.0000        0.0000        0.0000        0.0000        0.0000        0.0000        0.0000        0.0000        0.0000        0.0000        0.0000        0.0000        0.0000        0.0000        0.0000        0.0000        0.0000        0.0000        0.0000        0.0000        0.0000        0.0000        0.0000        0.0000        0.0000        0.0000        0.0000        0.0000        0.0000        0.0000        0.0000        0.0000        0.0000        0.0000        0.0000        0.0000        0.0000        0.0000        0.0000        0.0000        0.0000        0.0000        0.0000        0.0000        0.0000        0.0000        0.0000        0.0000        0.0000        0.0000        0.0000        0.0000        0.0000        0.0000        0.0000        0.0000        0.0000        0.0000        0.0000        0.0000        0.0000        0.0000        0.0000        0.0000        0.0000        0.0000        0.0000        0.0000        0.0000        0.0000        0.0000        0.0000        0.0000        0.0000        0.0000        0.0000        0.0000        0.0000        0.0000        0.0000        0.0000        0.0000        0.0000        0.0000        0.0000        0.0000        0.0000        0.0000        0.0000        0.0000        0.0000        0.0000        0.0000        0.0000        0.0000        0.0000        0.0000        8.1156        8.1041        8.8371        8.8762        9.4156        9.7470        9.8439       10.1225       10.7654       11.4020       12.1167       12.7528       14.5837       16.1166       16.4041       16.2513       15.2194       15.3456       15.1720       15.2999       14.2682       14.0998       13.7941       13.2000       12.1592       11.7970       12.3322       12.7477       12.9267       13.2783       13.7512       14.3838       13.7272       14.2647       15.0346       15.5349       16.7321       17.2094       18.8702       20.4764       22.1981       23.9153       24.4287       25.8502       27.2524       29.2988       30.5664       32.7135       33.7759       34.7338       35.9381       35.0683       34.1084       32.6276       30.7838       26.6020       19.5105       16.2172       16.5212       16.4350       15.6620       15.7173       15.9993       17.6341       18.3957       20.0195       20.0755       21.8453       25.3697       26.4702       29.4967       30.3681       30.8664        0.0000        0.0000        0.0000        0.0000        0.0000
        0.0000        0.0000        0.0000        0.0000        0.0000        0.0000        0.0000        0.0000        0.0000        0.0000        0.0000        0.0000        0.0000        0.0000        0.0000        0.0000        0.0000        0.0000        0.0000        0.0000        0.0000        0.0000        0.0000        0.0000        0.0000        0.0000        0.0000        0.0000        0.0000        0.0000        0.0000        0.0000        0.0000        0.0000        0.0000        8.5145        7.6087        6.9977        6.0513        7.8823        7.5382        8.1635        8.0505        9.8696        6.9599        7.0585        7.3648        7.4894        7.7435       23.7102       36.2210       32.8299       27.4628       17.3271       18.5997       18.7834       18.1113       17.5170       17.2560       21.0834       18.2089       17.3513       13.2282        8.3409        7.6472        7.0888        6.6354        7.5768        6.5542        5.8527        5.6816        5.9705        0.0000        0.0000        0.0000        0.0000        0.0000        0.0000        0.0000        0.0000        0.0000        0.0000        0.0000        0.0000        0.0000        0.0000        0.0000        0.0000        0.0000        0.0000        0.0000        0.0000        0.0000        0.0000        0.0000        0.0000        0.0000        0.0000        0.0000        0.0000        0.0000        0.0000        0.0000        0.0000        0.0000        0.0000        0.0000        0.0000        0.0000        0.0000        0.0000        0.0000        0.0000        0.0000        0.0000        0.0000        0.0000        0.0000        0.0000        0.0000        0.0000        0.0000        0.0000        0.0000        0.0000        0.0000        0.0000        0.0000        0.0000        0.0000        0.0000        0.0000        0.0000        0.0000        0.0000        0.0000        0.0000        0.0000        0.0000        0.0000        0.0000        0.0000        0.0000        0.0000        0.0000        0.0000        0.0000        0.0000        0.0000        0.0000        0.0000        0.0000        0.0000        0.0000        0.0000        0.0000        0.0000        0.0000        0.0000        0.0000        0.0000        0.0000        0.0000        0.0000        0.0000        0.0000        0.0000        0.0000        0.0000        0.0000        8.4592        8.3429        8.4979        8.4189        9.1857        9.1667        9.5368        9.5002        9.6579        9.8057       10.3970       10.8363       10.7499       12.1651       13.6842       14.3495       14.3167       13.1760       13.3086       13.3581       13.1924       12.1555       12.3129       12.1550       11.7600       10.5408       10.3496       10.9159       11.6164       13.1824       13.6679       14.8971       15.8221       17.9654       18.7070       19.0820       19.2138       18.9679       19.7336       20.6164       22.4510       23.5628       25.1333       26.8297       27.9304       28.7239       30.0723       31.7519       33.1067       34.9139       36.1222       36.6080       35.0962       33.1082       31.2006       28.6426       24.8653       15.8824       12.9934       12.6861       12.5329        9.2262        8.4639        9.3835       10.8720       12.1641       13.4135       15.0271       17.5616       22.3104       24.8878       26.9197       28.2763        0.0000        0.0000        0.0000        0.0000        0.0000        0.0000
        0.0000        0.0000        0.0000        0.0000        0.0000        0.0000        0.0000        0.0000        0.0000        0.0000        0.0000        0.0000        0.0000        0.0000        0.0000        0.0000        0.0000        0.0000        0.0000        0.0000        0.0000        0.0000        0.0000        0.0000        0.0000        0.0000        0.0000        0.0000        0.0000        0.0000        0.0000        0.0000        0.0000        0.0000        0.0000        7.6198        7.2013        6.6182        5.1802        6.0933        6.0203        7.5539        6.9062        6.8864        6.1012        6.2496        6.5511        6.6718        6.9045       11.1390       28.4632       40.9519       18.2818       13.1460       18.9326       29.5827       16.4719       15.4988       14.9032       15.2619       11.9503       10.7744        9.3513        7.7580        6.9153        6.3631        6.0812        6.5360        6.1304        5.7004        5.9527        0.0000        0.0000        0.0000        0.0000        0.0000        0.0000        0.0000        0.0000        0.0000        0.0000        0.0000        0.0000        0.0000        0.0000        0.0000        0.0000        0.0000        0.0000        0.0000        0.0000        0.0000        0.0000        0.0000        0.0000        0.0000        0.0000        0.0000        0.0000        0.0000        0.0000        0.0000        0.0000        0.0000        0.0000        0.0000        0.0000        0.0000        0.0000        0.0000        0.0000        0.0000        0.0000        0.0000        0.0000        0.0000        0.0000        0.0000        0.0000        0.0000        0.0000        0.0000        0.0000        0.0000        0.0000        0.0000        0.0000        0.0000        0.0000        0.0000        0.0000        0.0000        0.0000        0.0000        0.0000        0.0000        0.0000        0.0000        0.0000        0.0000        0.0000        0.0000        0.0000        0.0000        0.0000        0.0000        0.0000        0.0000        0.0000        0.0000        0.0000        0.0000        0.0000        0.0000        0.0000        0.0000        0.0000        0.0000        0.0000        0.0000        0.0000        0.0000        0.0000        0.0000        0.0000        6.9177        7.4400        0.0000        9.3434       10.0756        9.3541        9.1258        9.2499        9.7934        9.8691       12.0397       22.0672       20.6469       12.1256        9.4473       10.2308       10.8223       10.9464       12.3094       12.7624       13.3539       14.2295       12.9080       12.6795       12.6095       12.4945       11.3023       10.9900       10.7411       10.9740       10.4016       10.4306       10.8983       11.8537       13.4070       14.2277       15.9589       17.0238       19.3829       20.4454       21.2355       21.7730       20.5295       20.4839       21.8487       23.8813       25.1726       26.1853       27.9203       28.1716       28.7974       30.3413       31.8899       32.9803       34.3456       36.2384       36.2322       34.5411       31.5799       30.0086       27.2806       23.9740       14.8098       12.8999       11.5815        9.7860        7.8014        6.7033        7.0632        8.4243       10.5875       11.3306       13.3389       15.7441       20.6258       23.3851       25.2796        0.0000        0.0000        0.0000        0.0000        0.0000        0.0000        0.0000
        0.0000        0.0000        0.0000        0.0000        0.0000        0.0000        0.0000        0.0000        0.0000        0.0000        0.0000        0.0000        0.0000        0.0000        0.0000        0.0000        0.0000        0.0000        0.0000        0.0000        0.0000        0.0000        0.0000        0.0000        0.0000        0.0000        0.0000        0.0000        0.0000       27.5669       24.0290       15.6415       13.5325       11.7767       11.0950        7.1969        7.3217        5.8535        5.1145        5.2091        5.1002        6.0665        6.9372        8.0996        5.7864        6.0822        6.4948        6.6684        7.0110        7.6860        8.6857       11.6033       12.7725       13.3485       15.4223       27.0655       13.1882       16.6126       14.7365       11.7424       11.1173       10.3203        9.3274        7.4827        6.4747        6.0670        5.8525        6.3054        6.3254        6.1952        6.1738        6.9680        6.5533        0.0000        0.0000        0.0000        0.0000        0.0000        0.0000        0.0000        0.0000        0.0000        0.0000        0.0000        0.0000        0.0000        0.0000        0.0000        0.0000        0.0000        0.0000        0.0000        0.0000        0.0000        0.0000        0.0000        0.0000        0.0000        0.0000        0.0000        0.0000        0.0000        0.0000        0.0000        0.0000        0.0000        0.0000        0.0000        0.0000        0.0000        0.0000        0.0000        0.0000        0.0000        0.0000        0.0000        0.0000        0.0000        0.0000        0.0000        0.0000        0.0000        0.0000        0.0000        0.0000        0.0000        0.0000        0.0000        0.0000        0.0000        0.0000        0.0000        0.0000        0.0000        0.0000        0.0000        0.0000        0.0000        0.0000        0.0000        0.0000        0.0000        0.0000        0.0000        0.0000        0.0000        0.0000        0.0000        0.0000        0.0000        0.0000        0.0000        0.0000        0.0000        0.0000        0.0000        0.0000        0.0000        0.0000        0.0000        0.0000        0.0000        0.0000        0.0000        6.0322        6.9003        7.3320        8.2051        8.9637        9.6838        9.6404        9.5713        9.4980        8.8105        9.9546       14.0400       23.4563       17.5689       13.5904        9.8161       10.2904       10.8760       11.6057       12.4928       13.2513       14.7714       13.8449       13.2747       12.4687       11.9133       11.9519       10.6035       10.0721       10.5440       10.9962       10.5105       10.7977       11.6103       12.7027       14.1806       15.0394       16.6342       18.1056       22.2533       23.1074       23.1719       22.6554       21.3686       20.5398       21.3197       22.5656       23.5566       24.4925       25.8934       27.0592       27.2861       28.9682       30.1920       31.2993       32.8918       34.3788       33.8114       30.9712       29.3311       26.8195       24.2342       20.5142       13.2474       10.2975        8.7405        8.3771        6.7627        7.9246        8.0320       10.5302       11.7918       12.4356       14.2601       15.7881       19.8267       23.1346        0.0000        0.0000        0.0000        0.0000        0.0000        0.0000        0.0000        0.0000
        0.0000        0.0000        0.0000        0.0000        0.0000        0.0000        0.0000        0.0000        0.0000        0.0000        0.0000        0.0000        0.0000        0.0000        0.0000        0.0000        0.0000        0.0000        0.0000        0.0000        0.0000        0.0000        0.0000        0.0000        0.0000        0.0000       28.2679       27.3098       26.8251       26.1489       24.5125       16.8249       15.5668       13.9062       13.6106        8.4258        6.5849        5.7496        5.3391        5.9435        4.8833        4.9609        6.8357       10.0752        7.6802        6.5939        7.2207        7.4832        8.0327        8.7743        9.6535       12.5891       13.6232       14.0047       13.7973       14.4842       14.9305       12.7162       12.2079       11.9513       11.4295       10.7239        9.6742        7.7679        6.9750        6.4620        6.2053        6.7902        6.8710        6.4139        6.7369       10.3486        8.1833        9.5583        9.4424       10.7583       11.8617       11.7398       11.8396       17.8260       12.3056        7.6170        0.0000        0.0000        0.0000        0.0000        0.0000        0.0000        0.0000        0.0000        0.0000        0.0000        0.0000        0.0000        0.0000        0.0000        0.0000        0.0000        0.0000        0.0000        0.0000        0.0000        0.0000        0.0000        0.0000        0.0000        0.0000        0.0000        0.0000        0.0000        0.0000        0.0000        0.0000        0.0000        0.0000        0.0000        0.0000        0.0000        0.0000        0.0000        0.0000        0.0000        0.0000        0.0000        0.0000        0.0000        0.0000        0.0000        0.0000        0.0000        0.0000        0.0000        0.0000        0.0000        0.0000        0.0000        0.0000        0.0000        0.0000        0.0000        0.0000        0.0000        0.0000        0.0000        0.0000        0.0000        0.0000        0.0000        0.0000        0.0000        0.0000        0.0000        0.0000        3.3278        4.0622        5.2622        5.9001        5.9624        0.0000        0.0000        0.0000        0.0000        4.3802        5.2342        5.7045        6.0680        6.7017        7.4106        8.1720        8.8522        9.2158        9.1756        9.4788        8.3929        9.5977        9.4190       10.7655       11.7841        9.9221        9.9533       10.1976       11.1550       11.8568       12.1227       14.9971       15.9461       14.6632       12.8643       12.8943       13.1041       12.5152       10.4775       10.1473       10.0770       10.9123       10.9104       11.4025       12.1118       12.7459       14.6696       16.0032       17.3375       18.7820       22.9002       22.3880       22.3531       22.2149       20.5362       19.9751       20.1662       20.5690       21.7772       22.0242       22.7370       24.1033       24.1892       25.4541       26.1985       27.7056       28.6405       29.3270       28.1186       26.4976       24.8278       22.7170       20.8677       17.9968       12.0983        9.0900        7.8234       10.3667        6.9538        6.2602        9.3435       14.6348       20.9255       18.1011       17.6858       18.6403       20.9810       23.5615        0.0000        0.0000        0.0000        0.0000        0.0000        0.0000        0.0000        0.0000
        0.0000        0.0000        0.0000        0.0000        0.0000        0.0000        0.0000        0.0000        0.0000        0.0000        0.0000        0.0000        0.0000        0.0000        0.0000        0.0000        0.0000        0.0000        0.0000        0.0000        0.0000        0.0000        0.0000        0.0000        0.0000       27.8873       25.8990       18.5153       17.9227       18.3085       18.0125       22.1714       21.7850       20.0501       17.1407       11.2344       10.4125        8.2396        6.7534        5.8137        4.6357        4.2930        5.9441        7.4757        7.7978        8.5701        9.6036       11.2264       12.3212       13.4086       14.5027       14.7924       15.8183       16.1455       15.7620       15.0171       15.1528       13.8898       13.3735       13.5658       13.0775       12.5813       11.5357        9.9177        9.0671        8.4810        8.3416        7.6876        7.5407        7.4269        7.6609        7.8836        7.7040        7.6966        7.3660        7.8630        8.1310        8.4966        8.8074        7.5207        7.1518        7.7120        9.9440       14.9888        0.0000        0.0000        0.0000        0.0000        0.0000        0.0000        0.0000        0.0000        0.0000        0.0000        0.0000        0.0000        0.0000        0.0000        0.0000        0.0000        0.0000        0.0000        0.0000        0.0000        0.0000        0.0000        0.0000        0.0000        0.0000        0.0000        0.0000        0.0000        0.0000        0.0000        0.0000        0.0000        0.0000        0.0000        0.0000        0.0000        0.0000        0.0000        0.0000        0.0000        0.0000        0.0000        0.0000        0.0000        0.0000        0.0000        0.0000        0.0000        0.0000        0.0000        0.0000        0.0000        0.0000        0.0000        0.0000        0.0000        0.0000        0.0000        0.0000        0.0000        0.0000        0.0000        0.0000        0.0000        0.0000        0.0000        0.0000        0.0000        2.5768        2.9293        3.2263        3.4909        3.6681        3.6150        3.1225        2.0900        1.7733        1.8444        1.9971        2.5248        2.7323        2.8669        3.0798        4.9925        5.5838        5.9865        6.2517        7.5566        8.1219        8.3769        8.5717        8.2418        8.3923        8.8808        8.8567        8.7577        9.0545        9.4209       11.5270       11.6952       10.7806       10.9237       11.1965       11.2241       11.0472       10.6063       10.5207       10.2436       10.4835       10.4009       11.5976       14.2216       15.0940       16.0023       16.5868       17.6027       18.9887       20.5356       21.3177       21.3057       21.8783       21.9808       21.4741       19.3651       18.7038       18.8593       18.7983       17.6177       17.7351       18.5107       19.0477       19.4316       20.3487       21.3341       22.0234       20.8504       20.4009       20.6124       19.8587       16.6475       15.7467       15.4784       13.9956       10.6762        9.6501        8.1945        9.1571        7.5884        7.2414        8.0223        0.0000        0.0000       16.3411       15.7182       16.4814       20.4504        0.0000        0.0000        0.0000        0.0000        0.0000        0.0000        0.0000        0.0000        0.0000
        0.0000        0.0000        0.0000        0.0000        0.0000        0.0000        0.0000        0.0000        0.0000        0.0000        0.0000        0.0000        0.0000        0.0000        0.0000        0.0000        0.0000        0.0000        0.0000        0.0000        0.0000        0.0000        0.0000        0.0000        0.0000        0.0000       24.8645       17.3158       15.4476       15.5632       16.1605       22.5683       22.8853       22.1643       18.4832       11.5262        8.7512        7.7302        6.8229        4.6390        3.9658        4.3593        4.7060        7.4292        8.1489        9.2220       10.5633       12.6081       14.0011       15.1661       16.1215       16.0825       17.1070       18.1907       17.1308       16.1719       15.4020       13.9703       13.4285       13.7245       13.2879       12.8679       12.0979       10.5259        9.9947        9.4446        9.2152        8.5138        8.1211        8.1240        8.3627        8.2037        8.9015        8.4424        8.9996        9.6124        9.2279        9.2161        9.4845        8.4105        8.4342        9.7365       12.5673       18.6426       21.7684       24.0084        0.0000        0.0000        0.0000        0.0000        0.0000        0.0000        0.0000        0.0000        0.0000        0.0000        0.0000        0.0000        0.0000        0.0000        0.0000        0.0000        0.0000        0.0000        0.0000        0.0000        0.0000        0.0000        0.0000        0.0000        0.0000        0.0000        0.0000        0.0000        0.0000        0.0000        0.0000        0.0000        0.0000        0.0000        0.0000        0.0000        0.0000        0.0000        0.0000        0.0000        0.0000        0.0000        0.0000        0.0000        0.0000        0.0000        0.0000        0.0000        0.0000        0.0000        0.0000        0.0000        0.0000        0.0000        0.0000        0.0000        0.0000        0.0000        0.0000        0.0000        0.0000        0.0000        0.0000        0.0000        0.0000        0.0000        3.0998        3.2196        3.3361        3.3103        3.3824        3.1257        3.1892        1.9361        1.7565        1.6667        1.8913        2.1800        2.3726        2.3767        2.5513        4.0219        4.9513        5.2696        5.7154        7.2373        7.7069        8.2693        8.3946        8.0150        8.4190        8.3802        8.5878        8.8368        9.3054       10.0073       11.6095       11.0268       10.5060       10.1001        9.9582        9.5833        9.3220        9.3831        9.8708        9.8923        9.8613       10.5104       11.8415       14.9127       16.2760       17.1651       17.8196       18.9384       20.2933       21.4536       21.9131       21.3186       21.8188       21.6286       20.7190       18.5398       18.2072       18.4066       17.3666       15.9888       16.0073       16.3639       16.5071       16.7168       17.5126       18.7605       18.4477       17.5340       17.1649       17.1313       16.2008       13.1768       13.0275       12.6218       11.8545        9.4668       10.0163        9.2905        8.9376        6.9317        6.7653        0.0000        0.0000        0.0000        0.0000        0.0000        0.0000        0.0000        0.0000        0.0000        0.0000        0.0000        0.0000        0.0000        0.0000        0.0000        0.0000
        0.0000        0.0000        0.0000        0.0000        0.0000        0.0000        0.0000        0.0000        0.0000        0.0000        0.0000        0.0000        0.0000        0.0000        0.0000        0.0000        0.0000        0.0000        0.0000        0.0000        0.0000        0.0000        0.0000        0.0000        0.0000        0.0000        0.0000       16.9558       14.8132       14.5681       15.5279       22.6780       24.0628       23.0323       20.6815       12.5488        9.5912        7.4075        6.1542        4.4997        3.5072        3.7791        4.5212        6.8325        7.8663        9.1030       10.5167       12.6364       14.1326       15.5982       16.7192       17.0004       17.9257       17.9579       16.9271       14.7748       14.0969       13.5892       13.1596       13.3305       12.7131       12.2237       11.8849       11.1778       10.3987        9.5312        9.5986        8.8000        8.6449        8.6875        9.0273        8.8805       10.8079       11.1558        9.4398        9.0335        9.1904        9.0921        9.4824        9.0451        9.3515       11.0685       14.4866       22.2854       26.1435       28.8933       30.5016       24.6239       24.9805       25.1040        0.0000        0.0000        0.0000        0.0000        0.0000        0.0000        0.0000        0.0000        0.0000        0.0000        0.0000        0.0000        0.0000        0.0000        0.0000        0.0000        0.0000        0.0000        0.0000        0.0000        0.0000        0.0000        0.0000        0.0000        0.0000        0.0000        0.0000        0.0000        0.0000        0.0000        0.0000        0.0000        0.0000        0.0000        0.0000        0.0000        0.0000        0.0000        0.0000        0.0000        0.0000        0.0000        0.0000        0.0000        0.0000        0.0000        0.0000        0.0000        0.0000        0.0000        0.0000        0.0000        0.0000        0.0000        0.0000        0.0000        0.0000        0.0000        0.0000        0.0000        0.0000        2.8371        3.1580        3.2087        3.5780        3.0197        3.1269        3.2599        2.7100        1.9288        1.8988        2.0451        1.9564        2.2869        2.1622        2.1402        2.3818        3.4992        4.3061        5.2639        5.3885        6.9725        7.3435        7.7383        8.0974        7.9053        8.0491        8.1619        8.4756       10.1159        9.6568       10.1334        9.9341       10.0460       10.0671        9.5559        8.8009        8.8766        8.7626        9.0329        9.4663        9.1238        9.6120       10.2914       11.7551       15.2329       17.1342       17.9675       18.5173       19.4051       20.4095       21.3134       21.6325       20.7894       21.1754       21.3371       20.0898       18.1927       18.0268       17.9272       17.1883       14.9349       14.0039       13.7998       14.6695       14.0739       15.2466       16.6522       16.4489       15.0244       14.0183       14.7577       14.4423       13.1551       12.5566       12.1019       10.8876        8.8220        8.4778        8.0249        8.7633        6.0542        5.4815        0.0000        0.0000        0.0000        0.0000        0.0000        0.0000        0.0000        0.0000        0.0000        0.0000        0.0000        0.0000        0.0000        0.0000        0.0000        0.0000
        0.0000        0.0000        0.0000        0.0000        0.0000        0.0000        0.0000        0.0000        0.0000        0.0000        0.0000        0.0000        0.0000        0.0000        0.0000        0.0000        0.0000        0.0000        0.0000        0.0000        0.0000        0.0000        0.0000        0.0000        0.0000        0.0000        0.0000       18.6360       16.4607       15.7615       16.6808       24.2172       25.5205       24.5275       21.7871       13.5317       11.2292        8.9392        7.3078        5.0482        3.6316        3.2228        3.8318        6.2276        7.0750        8.1584        9.4485       11.3763       13.5995       14.8340       16.5775       19.4323       19.1134       17.4437       15.5066       13.8684       13.4057       13.1161       12.5365       12.2921       11.3883       10.9573       10.9688        9.9506       10.0324        9.7529        9.5385        9.0565        8.9365        9.0134        8.9200        8.4210       10.8038        9.1829        8.5625        9.0703        9.8035       10.0793       11.3626       10.7085       11.6576       13.3420       16.7058       24.6509       28.7228       31.4293       33.0421       28.0285       28.2957       27.7900        0.0000        0.0000        0.0000        0.0000        0.0000        0.0000        0.0000        0.0000        0.0000        0.0000        0.0000        0.0000        0.0000        0.0000        0.0000        0.0000        0.0000        0.0000        0.0000        0.0000        0.0000        0.0000        0.0000        0.0000        0.0000        0.0000        0.0000        0.0000        0.0000        0.0000        0.0000        0.0000        0.0000        0.0000        0.0000        0.0000        0.0000        0.0000        0.0000        0.0000        0.0000        0.0000        0.0000        0.0000        0.0000        0.0000        0.0000        0.0000        0.0000        0.0000        0.0000        0.0000        0.0000        0.0000        0.0000        0.0000        0.0000        0.0000        0.0000        0.0000        0.0000        0.0000        2.9832        3.0570        3.2481        3.2963        3.5320        3.3470        3.2753        2.3417        2.3398        2.3622        2.4008        2.6489        2.7105        2.5255        2.8022        3.7068        4.0309        4.7898        5.3635        6.9435        7.3606        7.4068        7.2686        7.2576        7.3040        7.5506        8.3339        8.8464        8.8578        8.6651        9.2499        9.5634        8.9353        8.9406        8.9412        8.9832        8.8228        9.1314        9.3420        9.7904       10.0222       10.9671       11.8378       15.2812       16.6892       17.7600       18.4729       19.2218       20.0095       20.8535       20.8494       20.1861       20.5141       20.3800       20.1853       17.7993       17.8019       17.4351       16.4294       14.0369       13.5582       13.4162       13.9649       13.0193       14.1930       14.4689       15.2020       12.9137       12.1307       12.4289       12.1289       12.0374       11.8875       11.0461       10.0606        9.0821        7.7263        7.5603        8.7787        6.4667        5.1928        0.0000        0.0000        0.0000        0.0000        0.0000        0.0000        0.0000        0.0000        0.0000        0.0000        0.0000        0.0000        0.0000        0.0000        0.0000        0.0000
        0.0000        0.0000        0.0000        0.0000        0.0000        0.0000        0.0000        0.0000        0.0000        0.0000        0.0000        0.0000        0.0000        0.0000        0.0000        0.0000        0.0000        0.0000        0.0000        0.0000        0.0000        0.0000        0.0000        0.0000        0.0000        0.0000        0.0000        0.0000       22.0223       21.0532       21.7931       25.7133       26.5829       25.6386       22.8833       19.6723       16.9843       14.2648       11.4879        5.3740        3.8040        3.1671        3.4885        4.9156        5.3697        6.0154        6.8113        9.9887       11.5238       12.6518       13.2680       13.7885       13.8866       14.1275       13.6386       15.7008       15.6790       15.0411       13.6408        8.5576        7.5807        6.9846        6.8970        8.0153        7.9540        8.0432        7.7881        7.9814        7.7116        7.7309        7.3691        4.4170        4.3023        4.1337        4.5217        6.6469        7.3782        8.3417        9.5431       11.0870       12.3208       15.0819       19.2459       27.3407       32.2263       35.4019       37.0809       27.1427       28.1898       27.2824       25.7213        0.0000        0.0000        0.0000        0.0000        0.0000        0.0000        0.0000        0.0000        0.0000        0.0000        0.0000        0.0000        0.0000        0.0000        0.0000        0.0000        0.0000        0.0000        0.0000        0.0000        0.0000        0.0000        0.0000        0.0000        0.0000        0.0000        0.0000        0.0000        0.0000        0.0000        0.0000        0.0000        0.0000        0.0000        0.0000        0.0000        0.0000        0.0000        0.0000        0.0000        0.0000        0.0000        0.0000        0.0000        0.0000        0.0000        0.0000        0.0000        0.0000        0.0000        0.0000        0.0000        0.0000        0.0000        0.0000        0.0000        0.0000        0.0000        0.0000        0.0000        0.0000        0.0000        2.1115        2.1130        2.3009        2.6165        2.8596        2.7046        2.7917        2.6536        2.7386        2.6280        3.1368        3.2113        3.1853        3.2437        3.8069        3.8039        4.2671        4.7353        6.9936        7.1747        7.0523        6.7839        4.8821        4.7797        4.4427        5.2295        6.5915        6.9508        6.9274        7.2609       10.6724       11.0795       11.3707       11.2009       12.5073       12.3628       13.2215       13.8179       13.3347       13.9497       14.6059       15.3489       16.5264       18.7316       19.2512       19.7420       18.1659       19.0256       20.0018       20.0705       22.0900       22.7807       23.5672       22.5302       18.5505       18.9657       18.7451       16.8935       11.7774       12.0267       11.4821       12.0431       10.6471       10.6753       10.7697       10.7886        9.5041        9.4688       10.0966       12.2967       13.0442       13.2014       13.5450       11.9925        8.6479        8.0028        7.5391        7.8925        6.1657        5.4727        0.0000        0.0000        0.0000        0.0000        0.0000        0.0000        0.0000        0.0000        0.0000        0.0000        0.0000        0.0000        0.0000        0.0000        0.0000        0.0000
        0.0000        0.0000        0.0000        0.0000        0.0000        0.0000        0.0000        0.0000        0.0000        0.0000        0.0000        0.0000        0.0000        0.0000        0.0000        0.0000        0.0000        0.0000        0.0000        0.0000        0.0000        0.0000        0.0000        0.0000        0.0000        0.0000        0.0000        0.0000       24.0144       22.9218       23.4532       27.3509       27.9861       27.0826       24.8122       21.6211       19.2363       16.3724       12.9854        5.7766        3.9775        2.9993        3.3098        4.7760        5.6448        6.8390        7.5269       10.6923       11.7574       11.5637       11.5141       11.6570       12.5670       12.5997       12.9128       14.8846       15.1165       14.2605       12.4943        7.5889        6.4874        6.0098        6.0697        7.4178        7.3256        7.4850        7.5533        7.4309        7.5009        7.3832        7.0833        4.6085        4.3887        4.5871        5.0863        7.0977        7.5938        8.7378       10.3007       12.2106       14.1386       16.8406       21.1649       29.9803       35.0086       38.0228       39.6828       28.4775       29.8125       30.1243       29.2375        0.0000        0.0000        0.0000        0.0000        0.0000        0.0000        0.0000        0.0000        0.0000        0.0000        0.0000        0.0000        0.0000        0.0000        0.0000        0.0000        0.0000        0.0000        0.0000        0.0000        0.0000        0.0000        0.0000        0.0000        0.0000        0.0000        0.0000        0.0000        0.0000        0.0000        0.0000        0.0000        0.0000        0.0000        0.0000        0.0000        0.0000        0.0000        0.0000        0.0000        0.0000        0.0000        0.0000        0.0000        0.0000        0.0000        0.0000        0.0000        0.0000        0.0000        0.0000        0.0000        0.0000        0.0000        0.0000        0.0000        0.0000        0.0000        0.0000        0.0000        2.2800        2.2383        2.3605        2.3684        2.6167        2.6301        3.0766        3.3690        3.3015        3.3129        3.2613        3.1297        3.9585        3.6233        3.5946        3.8530        4.2843        4.2980        4.5636        4.7756        6.6726        6.9337        7.0853        6.2120        4.4600        3.7710        3.6395        4.1580        5.7668        5.6456        6.1448        6.8509       10.8392       11.6163       11.5090       12.0235       13.2320       13.0135       13.4367       13.8090       13.5033       13.9812       15.2007       16.0275       17.2727       18.8058       19.1962       19.2018       18.0894       18.2606       18.8330       19.8083       22.6399       23.4800       22.9373       22.4808       18.6894       18.6833       17.1184       16.1580       12.0343        9.6818        9.4466        9.5520        9.1170        8.5730        8.7291        8.9723        9.0072        9.2957        9.1956       10.4628       11.7758       12.7498       13.1230       12.0985        7.9867        7.1743        7.3707        7.3113        6.5401        5.6776        0.0000        0.0000        0.0000        0.0000        0.0000        0.0000        0.0000        0.0000        0.0000        0.0000        0.0000        0.0000        0.0000        0.0000        0.0000        0.0000
        0.0000        0.0000        0.0000        0.0000        0.0000        0.0000        0.0000        0.0000        0.0000        0.0000        0.0000        0.0000        0.0000        0.0000        0.0000        0.0000        0.0000        0.0000        0.0000        0.0000        0.0000        0.0000        0.0000        0.0000        0.0000        0.0000        0.0000        0.0000       24.9565       23.6411       23.5386       26.7500       26.8294       25.8006       24.3151       20.9374       18.8265       16.1166       12.7648        5.7149        4.1198        3.5955        3.8297        5.4250        7.2855        7.6257        6.4496        8.2023        8.8015        9.8764        9.8683       10.6536       11.7997       11.2575       11.5806       13.0510       13.5251       12.7167       10.9432        6.7893        5.9416        6.6701        6.2114        7.3036        7.3415        6.9058        6.9289        6.9093        6.9659        7.3204        6.9686        5.0209        5.1254        5.7550        6.1830        7.4841        8.2079        9.6776       11.0835       13.6675       15.5920       17.6781       21.4329       31.1930       36.2873       38.9394       39.5229       28.9273       29.7186       30.8410       29.3344       13.6969        0.0000        0.0000        0.0000        0.0000        0.0000        0.0000        0.0000        0.0000        0.0000        0.0000        0.0000        0.0000        0.0000        0.0000        0.0000        0.0000        0.0000        0.0000        0.0000        0.0000        0.0000        0.0000        0.0000        0.0000        0.0000        0.0000        0.0000        0.0000        0.0000        0.0000        0.0000        0.0000        0.0000        0.0000        0.0000        0.0000        0.0000        0.0000        0.0000        0.0000        0.0000        0.0000        0.0000        0.0000        0.0000        0.0000        0.0000        0.0000        0.0000        0.0000        0.0000        0.0000        0.0000        0.0000        0.0000        0.0000        0.0000        0.0000        3.2884        2.7197        2.8563        2.9983        3.3308        3.3317        3.3471        3.3256        3.8408        3.9944        4.0557        3.9749        3.9915        4.2702        3.9885        3.8642        4.1787        5.1068        5.1170        5.3485        5.6901        7.4824       11.5302        9.1356        6.2394        4.4395        3.7322        3.6943        3.9274        5.2447        5.6985        6.2175        7.0361       11.3559       11.7206       11.7712       12.0208       13.6128       13.8658       14.0219       14.8631       14.4802       15.4618       16.6011       18.2897       19.3207       19.4371       19.7594       20.4576       18.3799       18.8314       19.6193       19.2397       21.6022       22.8578       23.9098       23.7762       19.0840       17.8774       17.5338       15.7009       10.7417        9.5913        9.7301        9.9419        9.2612        8.6205       10.0434        9.7966        9.3729        9.7836        9.9687        9.7387       11.6484       12.3043       12.8798       11.0267        7.5857        6.6598        6.7191        7.0129        6.2852        6.7199        7.5042        0.0000        0.0000        0.0000        0.0000        0.0000        0.0000        0.0000        0.0000        0.0000        0.0000        0.0000        0.0000        0.0000        0.0000        0.0000
        0.0000        0.0000        0.0000        0.0000        0.0000        0.0000        0.0000        0.0000        0.0000        0.0000        0.0000        0.0000        0.0000        0.0000        0.0000        0.0000        0.0000        0.0000        0.0000        0.0000        0.0000        0.0000        0.0000        0.0000        0.0000        0.0000        0.0000       26.3042       24.0287       23.2794       22.8272       24.0856       23.4730       22.1462       20.2685       17.8250       15.7760       13.7094       11.5562        5.7141        4.8321        5.8787        5.6809        6.5381        4.8431        4.7168        5.1412        6.4482        8.5015        7.6398        7.7483        8.0690        9.1243        8.7005        9.7738       10.8441       10.9083       10.6090        9.4483        6.5532        6.1007        5.8220        5.8883        6.6530        6.0712        6.0707        6.1639        6.7968        7.0016        6.6664        7.2295        5.5398        5.9360        7.1098        9.2794        9.0842       11.7388       12.6793       12.6496       14.5610       15.7048       17.5629       20.3813       29.5804       34.5142       36.5865       36.5828       28.3326       29.5740       27.9465       26.7092       16.4924       16.3465        0.0000        0.0000        0.0000        0.0000        0.0000        0.0000        0.0000        0.0000        0.0000        0.0000        0.0000        0.0000        0.0000        0.0000        0.0000        0.0000        0.0000        0.0000        0.0000        0.0000        0.0000        0.0000        0.0000        0.0000        0.0000        0.0000        0.0000        0.0000        0.0000        0.0000        0.0000        0.0000        0.0000        0.0000        0.0000        0.0000        0.0000        0.0000        0.0000        0.0000        0.0000        0.0000        0.0000        0.0000        0.0000        0.0000        0.0000        0.0000        0.0000        0.0000        0.0000        0.0000        0.0000        0.0000        0.0000        0.0000        4.0257        4.0189        3.5487        3.7276        3.8973        4.1350        4.1678        4.1532        4.2254        4.6751        4.9441        5.0531        4.9700        4.9759        5.2417        5.0461        4.7975        5.0011        5.8212        6.0517        6.3592        6.8807        8.3870       11.6262       11.1671        7.6450        4.8708        4.2459        4.3264        4.6317        6.0132        6.8049        6.9364        7.3991       11.3486       11.4646       11.7594       12.2710       13.4102       13.9047       14.6931       16.2361       15.9786       17.1404       18.1168       19.3325       19.6363       20.1472       20.4071       20.2243       18.8189       18.9539       19.3212       19.6129       22.7073       23.5149       24.4536       25.7915       19.7283       18.6787       18.1392       15.2350       11.3481       10.8752       12.4323       12.1743       12.5254       12.1677       11.2888       10.5707       10.4998       11.5231       11.2594       10.3196       12.3913       11.9804       11.0335       10.3876        7.5661        6.5299        6.2456        6.2411        6.2458        6.1652        0.0000        0.0000        0.0000        0.0000        0.0000        0.0000        0.0000        0.0000        0.0000        0.0000        0.0000        0.0000        0.0000        0.0000        0.0000        0.0000
        0.0000        0.0000        0.0000        0.0000        0.0000        0.0000        0.0000        0.0000        0.0000        0.0000        0.0000        0.0000        0.0000        0.0000        0.0000        0.0000        0.0000        0.0000        0.0000        0.0000        0.0000        0.0000        0.0000        0.0000        0.0000        0.0000        0.0000       27.5511       25.8107       24.2783       22.9231       16.1856       14.9336       13.7048       12.6637       10.5007        9.3535        8.0794        6.6582        5.3718        4.7198        3.8836        3.4736        2.8389        2.5929        2.6810        2.7085        2.0220        3.6779        3.7099        2.6307        2.1516        2.3282        3.6820        4.6549        5.3895        5.7636        5.7793        5.3123        5.5110        5.1200        5.0674        4.8035        3.9331        4.1531        4.1028        4.0691        3.7863        3.6234        3.7734        4.0680        3.7842        4.3198        5.3784        7.4318        9.5801       10.5745       11.9333       13.2265       12.8012       15.0578       14.8212       17.6650       24.8226       28.5280       30.2651       31.0821       27.5697       27.4711       27.3040       27.0095       22.0818       20.7561       18.7216       16.8454       13.9252       11.2313       10.5363        9.4847        9.3401       11.9694        0.0000        0.0000        0.0000        0.0000        0.0000        0.0000        9.7539       10.2580        9.6634        8.5969        0.0000        0.0000        0.0000        0.0000        0.0000        0.0000        0.0000        0.0000        0.0000        0.0000        0.0000        0.0000        0.0000        0.0000        0.0000        0.0000        0.0000        0.0000        0.0000        0.0000        0.0000        0.0000        0.0000        0.0000        0.0000        0.0000        0.0000        0.0000        0.0000        0.0000        0.0000        0.0000        0.0000        0.0000        0.0000        0.0000        4.6939        5.0901        5.1096        5.1951        5.3887        5.6509        5.8014        6.0668        6.5660        6.8250        7.0164        7.0278        7.0823        7.0231        6.8469        6.6060        6.4584        6.2828        6.0454        6.4004        8.0033        8.3191        9.0433        9.5960       10.6097       10.8136       10.4304        9.5930        8.4795        7.6884        7.3034        7.8989        8.9472        8.6728        8.8196        9.1228       10.3539       10.6655       10.9199       11.1645       10.3750       10.6353       11.3653       12.5986       13.5643       14.7787       15.2213       15.7591       14.3725       14.6873       15.4745       16.1948       15.8891       16.7971       16.8538       17.1765       18.5653       19.1919       19.4975       19.9106       16.8157       16.5420       15.3753       14.4906       15.0168       16.2813       14.9319       15.1042       16.9519       17.3334       16.5864       16.9649       18.3096       19.0897       18.3333       15.7616       10.2485        9.0799        8.4446        7.1100        5.6422        5.0563        4.5075        4.2300        3.4038        3.2508        0.0000        0.0000        0.0000        0.0000        0.0000        0.0000        0.0000        0.0000        0.0000        0.0000        0.0000        0.0000        0.0000        0.0000        0.0000        0.0000
        0.0000        0.0000        0.0000        0.0000        0.0000        0.0000        0.0000        0.0000        0.0000        0.0000        0.0000        0.0000        0.0000        0.0000        0.0000        0.0000        0.0000        0.0000        0.0000        0.0000        0.0000        0.0000        0.0000        0.0000        0.0000        0.0000       27.4402       27.0040       25.9199       24.8482       22.5261       14.3489       12.4314       10.8434        9.8273        8.4369        7.4581        6.5070        5.5696        4.7311        3.9945        3.3377        3.4835        3.0520        2.7919        5.1744        2.4432        1.5359        1.2089        1.2167        1.5065        1.5511        2.4344        3.3791        3.5067        3.4766        4.3138        4.4848        3.8785        4.2383        4.3987        4.1677        4.5471        3.9605        3.4397        2.4720        2.5240        2.2965        2.4456        2.7813        3.2777        3.8911        4.7823        4.9553        6.1110        8.5895       11.4779       12.4647       14.2074       14.2827       14.4808       14.5379       16.4697       23.6379       27.1743       27.3588       27.6316       25.1912       25.4077       25.6432       24.6183       19.5623       19.2787       17.6248       17.0922       15.9390       14.8329       12.6391       11.2010       13.0081       14.3367       13.4576       15.2969       24.4641       15.4612       11.8783       11.5842        8.8852        9.2269        7.8174        9.4328        8.4232        7.2253        6.8360        7.6466        0.0000        0.0000        0.0000        0.0000        0.0000        0.0000        0.0000        0.0000        0.0000        0.0000        0.0000        0.0000        0.0000        0.0000        0.0000        0.0000        0.0000        0.0000        0.0000        0.0000        0.0000        3.1282        2.7989        2.4686        2.5999        2.9534        3.0508        3.2734        4.5274        5.0226        5.8670        5.7615        5.6997        5.8711        6.2506        6.5912        6.6727        6.7162        7.0117        7.1629        7.9676        8.3621        8.8416        8.6244        8.4459        8.1978        7.8884        7.5114        7.0609        6.8940        7.0999        7.3143        9.2526        9.9176       10.4463       10.9298       11.9677       12.1241       11.9569       11.1381        9.8535        8.9839        8.7635        9.0052       10.2901       10.2086        9.7313        9.8560       10.5589       10.9573       10.9616       10.8216       10.3047       10.6648       11.6204       12.9288       13.6043       14.6212       15.6390       16.1740       14.6798       14.6685       15.4138       16.1475       15.8214       16.5845       16.9963       17.3323       18.4792       18.5606       19.0527       19.3586       17.0850       16.0125       15.5377       15.2429       18.9646       18.0025       16.8856       17.2814       18.7891       18.7489       19.1032       19.7557       21.7603       22.5110       21.5034       18.2940       11.2812        9.8492        7.7394        6.7740        4.3782        5.1956        4.3193        4.4152        0.0000        0.0000        0.0000        0.0000        0.0000        0.0000        0.0000        0.0000        0.0000        0.0000        0.0000        0.0000        0.0000        0.0000        0.0000        0.0000        0.0000        0.0000
        0.0000        0.0000        0.0000        0.0000        0.0000        0.0000        0.0000        0.0000        0.0000        0.0000        0.0000        0.0000        0.0000        0.0000        0.0000        0.0000        0.0000        0.0000        0.0000        0.0000        0.0000        0.0000        0.0000        0.0000        0.0000        0.0000       25.2205       24.7888       24.3675       23.4962       20.1422       12.2331       10.1992        8.7968        8.5777        6.8898        6.3760        5.5397        5.2772        4.9192        4.1175        3.8888        9.2327        6.7302        5.3341        2.0827        1.8886        1.0690        2.0437        1.9729        2.5981        2.6544        2.6141        2.7429        2.8981        2.7355        2.7255        2.9956        3.0714        4.2949        4.4157        4.7510        4.4726        3.9950        3.2759        2.0637        2.1018        1.9845        2.1868        2.6293        3.5016        4.5515        4.9133        6.7032        7.1931       11.0008       14.8312       15.8848       16.7884       12.7805       13.9488       15.2630       16.2290       21.8495       23.9938       25.3808       25.5135       22.7404       25.1805       23.5962       21.3596       19.0638       17.3463       15.9214       18.9657       23.4819       19.9085       12.8175       16.7277       14.8976       14.2050       17.8793       14.9250       29.6565       15.7718       10.0109       12.3798        9.3482        7.0764        8.4062        6.1891        6.0371        6.0718        6.8830        6.0095        7.3343        7.3780        5.6938        0.0000        0.0000        0.0000        0.0000        0.0000        0.0000        0.0000        0.0000        0.0000        0.0000        0.0000        0.0000        4.0958        3.7130        3.2156        3.3442        3.3174        3.1962        3.5356        2.9196        2.6653        2.7369        3.3780        4.4893        4.7637        5.2140        5.5832        6.1489        6.5478        6.5830        6.4642        6.7725        7.3945        7.7307        7.5841        7.7188        7.8299        8.8266        9.3965        9.5760        9.4133        9.1241        8.8557        8.6807        8.1707        7.7939        7.6287        7.7076        8.3206       10.4071       11.1350       11.4208       11.4841       12.5117       12.5371       12.2681       11.3917       10.0213        9.3037        8.7546        9.1786       10.2454       10.2913       10.2423       10.1513       10.6382       10.6933       11.0116       10.9448       11.0235       11.2282       12.4178       13.7659       14.2026       15.0819       16.0448       16.2811       15.0994       15.4178       16.0676       16.5827       16.4767       17.4073       18.0791       18.1519       19.5513       19.9819       20.4142       19.6835       17.0795       16.7081       16.3102       16.9989       18.8260       18.2020       18.1455       18.2198       19.1795       20.1036       20.5348       21.6679       23.4725       24.5248       23.0032       19.2004       10.7242        9.2576        7.4951        6.9498        0.0000        4.1523        4.4514        5.5588        0.0000        0.0000        0.0000        0.0000        0.0000        0.0000        0.0000        0.0000        0.0000        0.0000        0.0000        0.0000        0.0000        0.0000        0.0000        0.0000        0.0000        0.0000
        0.0000        0.0000        0.0000        0.0000        0.0000        0.0000        0.0000        0.0000        0.0000        0.0000        0.0000        0.0000        0.0000        0.0000        0.0000        0.0000        0.0000        0.0000        0.0000        0.0000        0.0000        0.0000        0.0000        0.0000        0.0000       21.0033       20.5801       20.5893       19.3106       18.2476       15.1895       10.1562        8.5685        8.1626        7.9903        7.6309        6.2042        5.4334        4.8638        4.7227        5.7909        6.7379        6.3623        7.4537        5.0809        6.3363        1.8313        1.0180        0.9600        0.8534        0.9309        1.9353        0.9982        0.9647        1.1964        2.0544        2.3724        2.6350        3.3302        4.4421        4.6054        5.0314        5.6724        4.1349        3.9185        2.0885        2.1346        2.0449        2.2817        2.6120        3.9306        4.8277        5.1541        7.6152        8.3950       13.1416       17.5563       16.6232       16.0796       19.1628       19.8271       16.0340       15.1039       21.3608       22.0140       22.8879       22.6662       23.5724       25.3098       21.6778       21.5545       18.5861       15.9077       21.0699       20.6719       26.2486       23.6577       21.9648       12.4128       16.2186       14.8721       15.7236       14.9760       13.6198       10.8424        9.4352        7.9114        7.5050        8.6294        8.2264        9.6039        8.4702        6.6470        6.6642        6.5976        7.1778        6.9930        6.2752        5.3766        7.5243        6.9673        0.0000        0.0000        0.0000        0.0000        0.0000        0.0000        0.0000        0.0000        3.9607        3.1837        3.5132        3.2994        2.9728        2.9578        4.0598        3.9617        4.2190        2.9493        2.9810        3.3259        4.0417        4.6299        5.2352        5.5462        6.3465        6.6588        6.6074        6.4358        6.4328        7.0497        7.4659        8.2573        8.4373        8.1552        9.1248        9.4130        9.5828        9.7507        9.0737        8.7844        8.6623        8.4154        8.0763        8.0838        8.3939        8.9970       10.9862       11.2994       11.5396       11.5643       12.2632       12.1989       11.6335       10.7324        9.4386        8.8234        8.5696        8.7617        9.6431        9.7709        9.9164        9.8899       10.7743       10.4612       11.1689       11.6790       11.5865       12.6671       13.8746       15.6432       14.9549       16.4837       17.5889       17.8469       16.2877       16.3147       17.0972       17.8174       18.1563       19.0983       19.6376       19.6286       21.2438       21.2334       21.1521       20.2216       18.5837       18.1850       17.6794       17.4832       19.1525       19.2201       18.7592       18.0528       19.0799       19.3893       20.5363       21.2498       22.4302       23.3532       22.6837       18.5651       10.6090        8.7776        0.0000        0.0000        0.0000        0.0000        0.0000        0.0000        0.0000        0.0000        0.0000        0.0000        0.0000        0.0000        0.0000        0.0000        0.0000        0.0000        0.0000        0.0000        0.0000        0.0000        0.0000        0.0000        0.0000        0.0000
        0.0000        0.0000        0.0000        0.0000        0.0000        0.0000        0.0000        0.0000        0.0000        0.0000        0.0000        0.0000        0.0000        0.0000        0.0000        0.0000        0.0000        0.0000        0.0000        0.0000        0.0000        0.0000       15.4725       14.3530       13.7475       12.9859       11.8011        9.6850        9.1208        8.3203        7.8125        8.4472        7.5378       10.7668       12.2640       10.1222        7.2136        6.5485        7.6538        7.2400        6.6001        7.8684        5.2661        7.5664        7.1493        1.8008        1.6378        0.8652        0.9437        0.8890        1.8009        1.2925        1.3814        1.3666        2.2447        2.7613        5.0298        4.6053        3.1122        4.0607        5.0666        4.7586        4.3846        4.8935        4.7450        3.8021        3.8168        3.6929        4.1737        6.3825        5.0562       13.5661       15.2485        8.2171       13.8674       11.6500       12.6019       13.3030       20.8216       22.1510       16.4080       16.0544       18.7972       25.0086       24.4297       25.6486       24.2933       25.6276       24.4225       24.3282       22.9530       19.7625       21.5488       21.2292       19.7412       21.6154       22.9347       20.5125       17.5004       17.0095       16.4477       14.3810       12.4714       17.9017       15.1968       10.6770       10.8695        9.7375        9.8690        6.6492        5.3621        9.0189        7.6799        6.4771        7.2623        7.4540        5.9817        5.2358        4.8210        5.2251        4.4507        4.1307        3.6910        5.5979        5.5841        6.2855        5.1118        3.6418        3.8030        3.6844        3.8621        2.0206        1.7003        1.8433        2.9852        3.4130        2.4423        2.2822        2.6245        2.6796        2.2914        2.6203        2.6903        4.0211        4.2416        4.4027        4.5164        5.0348        5.0134        5.1317        5.9350        7.7413        8.3181        8.4706        8.5754        7.8755        7.5454        7.5815        7.5086        7.3867        6.9223        7.0227        6.7633        8.3536        8.6596        9.1581        9.5012       10.5449       10.8375       10.7904       10.7821       10.4911       10.0901        9.8332        9.0507        8.5738        8.1157        7.7644        7.8801        8.5111        8.5132        9.6502        9.6653       11.0631       11.1570       11.9803       13.1910       14.6717       14.5386       15.4986       17.1990       16.1662       17.6193       18.6274       19.4405       17.2438       17.3059       17.9570       18.9158       20.8596       22.0160       22.7419       23.0034       21.6684       21.6326       21.5652       20.9140       20.6939       20.3701       20.1368       19.0068       17.3723       16.8356       16.9617       16.5509       16.2464       15.7291       16.1261       17.4228       22.0219       23.1185       21.8539       18.5203       10.1799        0.0000        0.0000        0.0000        0.0000        0.0000        0.0000        0.0000        0.0000        0.0000        0.0000        0.0000        0.0000        0.0000        0.0000        0.0000        0.0000        0.0000        0.0000        0.0000        0.0000        0.0000        0.0000        0.0000        0.0000        0.0000
        0.0000        0.0000        0.0000        0.0000        0.0000        0.0000        0.0000        0.0000        0.0000        0.0000        0.0000        0.0000        0.0000        0.0000        0.0000        0.0000        0.0000        0.0000       19.7712       15.5999       15.1806       14.7804       12.1126       10.8992       10.5219        9.9910        9.0878        7.7090        6.9329        6.6398        7.7832        6.7898        7.6127        6.7259        6.8490        5.7350        5.5664        8.1202        9.5000       11.4462       10.8417        6.1049        8.0449        5.1066        4.6761        2.2470        1.4918        0.9114        0.8133        0.4537        0.6117        0.8628        1.6757        2.3032        1.9662        2.6119        3.6649        3.4624        3.9547        4.3613        4.3266        5.4902        5.3201        7.1196        7.1369        7.0247        5.3373        4.5355        8.8670       15.5824       21.9535       13.3680       30.0889       21.8641       16.4201       15.5596       13.4645       14.1703       18.2162       16.6471       15.5612       16.4683       16.9842       21.5587       21.8846       23.6428       21.6505       23.0673       20.7439       21.1820       18.6077       17.5496       19.5837       16.0349       19.4230       25.2351       19.4678       18.6857       20.1422       18.0804       13.6341       12.9404       12.0031       15.2709       13.4245       10.3118       10.1369        6.9244        5.3112        3.5292        3.5941        3.7143        2.8411        1.9722        3.1314        3.9551        3.9574        4.0736        3.5986        4.0299        4.1532        3.7431        3.4452        3.4278        3.3045        3.2374        3.9462        3.5232        4.6881        5.1918        2.2063        2.0280        3.2657        3.1727        2.5704        2.6929        2.5723        2.2179        2.7629        3.1726        2.0631        2.3308        2.6610        3.4684        3.8081        3.9656        3.8391        4.5385        5.1226        5.3506        5.6255        8.2902        9.1732        8.9185        8.7760        7.9053        7.5688        7.1665        7.3705        7.0854        6.8862        6.8825        7.0808        8.9325        9.2429        9.7486       10.0954       11.0425       11.3122       11.0551       10.8631       10.7766        9.7355        9.0537        8.5989        8.4666        7.8432        7.3631        7.4604        8.1555        9.3277        8.9232        9.1612       11.9058       11.7853       12.5098       12.8403       14.1460       15.0296       15.8915       17.3684       16.8989       18.1322       19.1634       20.0561       18.2457       18.4433       19.1451       20.7075       22.5249       24.0605       24.5834       24.6835       23.5001       23.6687       23.0063       22.4435       22.3910       22.3888       21.7601       20.3619       18.7933       18.4012       17.0408       15.8970       14.9991       14.3233       14.6179       15.5909       20.7206       22.1145        0.0000        0.0000        0.0000        0.0000        0.0000        0.0000        0.0000        0.0000        0.0000        0.0000        0.0000        0.0000        0.0000        0.0000        0.0000        0.0000        0.0000        0.0000        0.0000        0.0000        0.0000        0.0000        0.0000        0.0000        0.0000        0.0000        0.0000        0.0000
        0.0000        0.0000        0.0000        0.0000        0.0000        0.0000        0.0000        0.0000        0.0000        0.0000        0.0000        0.0000        0.0000        0.0000        0.0000       20.2061       17.7322       16.5094       15.9893       13.0946       12.8639       11.7293       11.2915       10.1412       10.0384        9.5831        8.7439        6.6466        6.0654        7.7430        9.1804        7.0560        6.1355        6.2904        4.7171        4.7155        4.9447        7.7412        9.3283        9.2646        7.3139        6.6300        2.8893        8.3048        2.2952        2.0249        1.0317        0.5056        0.4328        0.4041        1.2210        1.3335        2.7302        2.2750        2.3922        3.5707        3.9658        4.1610        3.0188        5.3493        5.0313        4.8724        3.7516        4.8364        5.5506        4.9773        5.6779        7.3223       13.1989        8.3280       16.3229       12.1409       17.7154       11.0753        9.1043       10.7196       16.8778       12.0977       12.5562       14.4831       11.7898       13.4141       12.7335       17.2329       18.6686       20.1709       18.6073       15.3450       15.2649       14.6179       16.7806       15.9578       15.6353       15.2316       15.2935       14.2795       13.0155       12.1987       11.4385       11.1376       10.1173        9.7723        9.2200        9.6441        9.1474        7.5932        6.5834        4.7632        3.9107        3.0296        2.7083        2.2382        2.0292        2.1167        1.9939        2.7590        2.5465        2.7463        2.4383        3.0412        3.0383        3.1316        3.1431        3.4225        2.9340        2.4994        2.1838        1.5742        2.1043        2.3514        3.7578        2.8374        2.2772        2.9056        5.4049        3.2586        3.7299        2.6377        2.0715        3.0233        2.4690        1.9572        2.3893        3.9284        3.4203        3.5916        4.0147        4.4565        4.5914        4.8277        5.6049        7.9372        9.3197        9.0903        9.0870        8.0746        8.4108        7.9165        7.8363        7.3065        7.0993        7.1927        7.4027        9.6309        9.8425       10.2065       10.4838       11.4516       11.6951       10.9775       11.2214       10.3195        9.3978        8.8101        8.6329        8.0437        7.3248        7.3115        7.0606        7.5998        8.6276        8.7901        8.8407       10.8893       11.4541       12.5629       13.5824       15.0344       15.8301       15.9026       17.3152       17.2225       19.0180       20.0232       21.0688       20.5233       20.2301       20.5915       22.5175       24.4559       25.8223       26.5910       27.0629       26.4766       26.3738       25.6812       25.1254       25.1102       25.2618       24.6089       23.4562       22.1460       20.2285       18.3074        0.0000       15.2782       14.0240       13.8157       14.4192       18.5388       19.6336        0.0000        0.0000        0.0000        0.0000        0.0000        0.0000        0.0000        0.0000        0.0000        0.0000        0.0000        0.0000        0.0000        0.0000        0.0000        0.0000        0.0000        0.0000        0.0000        0.0000        0.0000        0.0000        0.0000        0.0000        0.0000        0.0000        0.0000        0.0000
        0.0000        0.0000        0.0000        0.0000        0.0000        0.0000        0.0000        0.0000        0.0000        0.0000        0.0000        0.0000        0.0000       25.9238       23.4731       17.3314       16.2996       16.9278       15.4072       14.1500       13.8787       15.9477       16.8457       12.8139       12.7282       11.6935       12.0514        8.1652        6.6849        7.0278       10.6167        4.6196        4.2130        3.6277        4.4258        4.1265        5.3727        7.3219        8.7267        8.7455        8.2419        7.8612        4.7713        1.9964        2.9504        4.7103        2.3519        0.8994        0.6421        1.1403        2.7861        1.8143        1.8747        2.1776        2.2210        2.7554        3.1452        2.5860        2.8337        3.0510        2.8344        4.8900        4.6606        3.5253        6.7312        5.3975        6.7554        5.1408        7.6646        7.0524        9.4339       15.4527        9.2128        9.0679       11.9864       15.6377        9.2649        8.4980        7.2958        8.4435        9.9258       10.1347       10.5053       14.2590       13.2294       13.1995       12.3574       12.9420       12.7376       12.6692       14.0598       12.9494       10.9214       10.3656        9.6307       10.1721       10.2039        9.4086        8.7768        9.2827        8.4306        8.2427        7.7443        7.0408        6.6449        5.4225        4.9426        3.8133        3.6013        3.1997        2.9691        2.2769        2.0504        1.3728        1.6744        1.8377        1.4878        1.4112        1.6545        1.7290        2.0369        2.1156        2.4690        2.2782        2.1069        1.9371        2.5012        2.0660        1.7762        2.2397        2.3410        2.8080        3.3240        3.5026        4.3655        3.5947        4.3752        3.4876        2.9408        2.7391        2.9603        2.4686        2.5931        3.9801        4.0636        3.9152        4.3962        4.9032        5.0782        5.6558        6.2403        8.3081        9.0779        9.5766       10.1021        9.0352        9.8020        9.3284        9.6826        9.0007        8.5533        8.3881        8.3869       10.4671       11.0357       10.3308       10.2714       11.0308       10.6944        9.9366        9.5528        9.5038        9.0011        8.7551        8.3657        8.4742        7.5523        7.3726        7.2245        7.8473        8.3656        8.9045        8.9306       10.6741       11.5202       12.4714       14.7642       15.3831       16.2653       17.5020       18.4840       18.1973       19.8609       21.6653       23.0030       21.0086       22.0458       23.4072       24.9229       26.2057       27.9881       29.0325       29.7335       29.4092       29.2937       29.7358       28.7041       29.1285       29.6221       28.7061       27.5434       26.0740       22.5444        0.0000        0.0000        0.0000        0.0000        0.0000        0.0000        0.0000        0.0000        0.0000        0.0000        0.0000        0.0000        0.0000        0.0000        0.0000        0.0000        0.0000        0.0000        0.0000        0.0000        0.0000        0.0000        0.0000        0.0000        0.0000        0.0000        0.0000        0.0000        0.0000        0.0000        0.0000        0.0000        0.0000        0.0000        0.0000        0.0000
        0.0000        0.0000        0.0000        0.0000        0.0000        0.0000        0.0000        0.0000        0.0000       27.1246        0.0000        0.0000       27.8138       25.8859       25.5680       20.0204       17.7147       18.2746       19.9305       21.4185       22.1810       21.8844       26.2415       21.3258       21.6060       19.8735       15.2381        6.4293        4.5570        3.3790        2.9116        1.4242        1.3072        1.2803        1.3279        3.0021        3.2218        3.1848        4.5433        2.6690        2.2933        1.8888        1.4918        0.4431        0.2827        0.1897        1.5655        0.1380        0.1148        0.1045        0.1072        4.0897        3.9302        3.2811        3.8049        3.7617        2.2116        2.4821        1.9530        3.6751        5.3154        4.9317        5.3799        5.3567        5.4443        5.5445        6.3585        8.2800       15.3891        8.8227        9.1456        7.9673        8.2058        9.0778       12.2195       10.5282       12.2971       12.5551       11.4292        9.3424        8.9156       10.0431       10.2659       11.2273       10.5609       10.8148       11.3393       13.7605       12.9087       12.4136       12.5202       12.8280       11.9493       11.2900       10.5314       11.4408       11.4839       10.3172        9.7834        8.9909        8.4800        8.4087        8.1508        7.8560        8.1970        7.7790        7.2455        7.8584        7.1393        6.4095        5.6171        3.7093        3.1402        2.8751        2.3813        2.6179        2.7729        2.3670        2.2230        1.9970        1.9460        2.4006        3.1669        1.7710        1.8266        1.7952        1.6717        1.5684        1.4365        1.2986        1.1607        0.8577        0.7368        0.6497        0.5972        0.4282        0.7499        0.7800        0.8924        1.2502        1.4910        1.8668        2.3718        3.2372        3.8081        4.2128        4.4696        4.8280        5.2273        5.5555        5.9078        8.2654        8.8145        9.8036        9.9830       12.5330       13.7302       13.7215       13.8130       13.5310       13.1549       12.9056       12.8040       11.8721       11.8266       11.0045       10.3865        8.2925        7.9733        7.2992        6.9911        7.0587        6.6758        6.3682        6.1930        6.6347        6.4832        6.3749        6.4074        5.8264        5.8082        6.0148        6.5138        8.8383        9.3962       10.4710       11.1688       11.7617       12.5431       13.2921       15.8825       17.3768       19.3213       20.8008       21.6919       21.5072       22.0533       23.3314       25.0109       26.0959       27.4912       28.7559       30.0972       32.3937       33.2717       33.8170       34.3111       36.7245       37.5225       36.3179       33.7443       29.8717        0.0000        0.0000        0.0000        0.0000        0.0000        0.0000        0.0000        0.0000        0.0000        0.0000        0.0000        0.0000        0.0000        0.0000        0.0000        0.0000        0.0000        0.0000        0.0000        0.0000        0.0000        0.0000        0.0000        0.0000        0.0000        0.0000        0.0000        0.0000        0.0000        0.0000        0.0000        0.0000        0.0000        0.0000        0.0000        0.0000        0.0000
        0.0000        0.0000        0.0000        0.0000        0.0000       40.0044       37.0306       34.4889       29.6936       26.9819       26.0578       28.5509       27.9120       26.7741       25.8787       19.8586       18.2478       19.3728       20.1446       24.3617       24.2286       27.0692       28.1591       22.8370       23.5180       22.4656       18.7526        6.7095        4.3962        2.9642        2.4427        1.1435        1.0195        0.9839        1.0383        2.2344        2.4701        2.4861        2.2481        2.0607        1.8310        1.6887        2.7651        2.0530        0.2552        0.1730        0.1513        0.1272        0.1065        0.0935        0.0881        1.5842        3.1002        2.9186        4.6388        2.0708        1.2805        1.3609        2.0376        2.4686        3.0194        3.0984        2.5718        4.0219        4.1166        3.4376        4.4896        5.4413        5.7675        6.4054        4.7908        5.2446        5.0373        5.4290        6.8020        8.3975        8.7689        8.3399        7.6546        6.6465        6.7027        6.5277        8.2173        7.6061        6.1308        6.1062        6.3509        7.3813        7.3597        7.3734        8.0272        9.0266        9.5123        9.7309        9.8722       10.7351       10.3841        9.7780        9.2392        8.3298        7.2159        7.0273        7.3324        8.3693        8.5776        8.5114        8.3400        8.9822        8.9696        8.0325        6.9349        4.2921        3.8042        3.4272        3.1080        2.8110        2.4073        3.1434        2.8129        2.0866        2.2589        2.9535        3.3157        1.8361        1.8700        1.8232        1.7021        1.6031        1.4709        1.3354        1.1997        0.8943        0.7778        0.6896        0.6292        0.4482        0.3961        0.4571        0.6304        1.4066        1.7090        2.1557        2.7326        3.7113        4.3447        4.7753        5.0087        5.2404        5.4288        5.7444        6.1935        9.2081        9.5909        9.8566       10.5030       13.6240       15.0862       15.6827       16.0411       16.1727       15.8193       15.7173       14.9480       13.0920       12.3260       11.5640       10.6603        8.0005        7.2772        6.7387        6.4103        6.4834        6.1423        6.0747        6.6564        6.3463        6.4171        6.3559        6.3241        5.7486        5.7164        6.1387        6.9945        8.9554        9.7581       12.0823       11.6740       12.1802       12.4430       14.8759       16.7700       18.3273        0.0000        0.0000       23.1061       23.2059       24.4454       25.2108       26.2969       27.4573       29.2024       30.4465       31.7691       34.2829       35.9590       37.0014       39.0107       41.5111       42.4155       41.2390       38.3526        0.0000        0.0000        0.0000        0.0000        0.0000        0.0000        0.0000        0.0000        0.0000        0.0000        0.0000        0.0000        0.0000        0.0000        0.0000        0.0000        0.0000        0.0000        0.0000        0.0000        0.0000        0.0000        0.0000        0.0000        0.0000        0.0000        0.0000        0.0000        0.0000        0.0000        0.0000        0.0000        0.0000        0.0000        0.0000        0.0000        0.0000        0.0000
        0.0000        0.0000        0.0000        0.0000       37.9173       34.4766       33.2607       31.6667       28.7399       26.2580       24.5262       26.1741       26.0494       25.2058       23.6408       19.8082       16.3712       15.8641       16.7035       20.1243       22.5744       26.0635       26.0247       22.1591       23.0431       21.1998       16.4546        6.1856        3.8718        2.4218        1.8635        0.6535        0.5122        0.4433        0.4525        1.2067        1.4255        1.4630        1.3594        1.4437        1.5347        1.4565        1.2058        0.3841        0.2817        0.2271        0.2206        0.2107        0.2056        0.1938        0.1757        1.5888        3.0550        1.9101        1.5357        1.4766        1.4639        1.4257        1.0164        1.4842        1.6590        1.4708        1.6304        2.4815        2.3595        2.5411        3.2861        4.3176        4.0628        3.3762        3.3755        3.4998        4.3104        4.5025        4.1031        4.0748        4.8472        4.9463        4.6485        4.7461        4.9024        4.7626        4.3298        4.0972        3.7850        3.5733        3.5051        4.8403        5.5572        6.1999        6.8053        8.0129        8.7195        9.1877        9.3829       10.3718       10.1066        9.1621        9.0254        8.4278        8.2319        8.2815        8.3964        9.3774        9.4597        9.3518        9.1814        9.4631        9.3292        8.6167        7.7099        4.9142        4.2311        3.9331        4.3593        3.6914        3.4141        3.2644        3.8980        3.5688        3.7215        3.6857        4.3369        2.1643        2.2070        2.1854        2.0847        2.0203        1.9147        1.8131        1.7137        1.3495        1.2622        1.1760        1.0911        0.7928        0.7234        0.7665        1.2713        1.8871        2.4750        2.6309        3.8609        5.0363        5.4552        6.1699        6.0866        6.2412        6.2320        6.4972        6.8889        9.5859       10.1499       10.3153       11.7372       14.5144       16.0145       16.8019       16.8048       17.3715       17.3023       16.9769       16.1075       14.9674       14.1885       12.7907       11.4060        8.2057        7.3785        7.0658        6.2375        6.1520        5.7654        5.5463        6.4069        6.1031        6.1582        6.1955        6.2123        5.7704        5.8011        6.8447        6.3976       10.1962        9.2802       10.1887       10.9156       11.4818       12.5785       15.3967       17.9062        0.0000        0.0000        0.0000       24.2480       24.5624       26.3511       27.2571       28.2667       28.7758       30.8116       32.5603       33.8241       36.2387       38.1240       39.4004       40.2723       44.6986        0.0000        0.0000        0.0000        0.0000        0.0000        0.0000        0.0000        0.0000        0.0000        0.0000        0.0000        0.0000        0.0000        0.0000        0.0000        0.0000        0.0000        0.0000        0.0000        0.0000        0.0000        0.0000        0.0000        0.0000        0.0000        0.0000        0.0000        0.0000        0.0000        0.0000        0.0000        0.0000        0.0000        0.0000        0.0000        0.0000        0.0000        0.0000        0.0000        0.0000        0.0000
        0.0000        0.0000       41.4623       36.5037       32.3969       29.2551       26.9828       25.4381       22.7307       22.0589       20.3699       20.8286       19.2713       18.5795       16.5583       13.2717       12.4276       12.0447       13.5894       17.6073       17.4348       17.6927       21.6856       18.3192       19.1319       17.7151       13.9865        5.1489        3.2626        2.0107        1.4420        0.2088        0.0692        0.0280        0.0593        0.5745        0.7722        0.9176        1.0120        1.1000        1.1899        1.1868        1.0879        0.3991        0.3601        0.3508        0.3731        0.3877        0.4112        0.4041        0.3674        1.9059        1.7878        1.3534        1.0591        0.8629        0.8010        0.8546        0.7184        1.1841        1.2198        1.3625        1.2621        1.8851        1.8703        2.0343        2.9643        5.4585        3.0967        3.0113        2.1265        2.2969        2.3053        1.7844        2.1383        3.1414        3.6556        3.5704        3.0510        2.3656        2.3912        2.5418        2.0059        2.5890        2.6864        2.8650        3.3233        5.0031        5.8277        6.6139        7.2751        8.5882        9.4885        9.8399        9.5133       10.2679       10.5080       10.2523       10.0540        9.2727        8.7569        8.3761        8.4803        9.6685        9.7817        9.7448        9.1964        9.3661        9.2638        8.5472        8.0282        5.7691        5.1955        5.1644        5.7073        4.9772        4.7574        4.5434        4.5978        4.3549        4.5171        4.6198        5.0787        2.7408        2.8227        2.8453        2.7975        2.8127        2.7640        2.7193        2.6860        2.2236        2.1943        2.1133        1.9850        1.4655        1.3614        1.7131        2.1606        3.0044        3.1461        3.5989        4.6601        6.0490        7.1957        7.6197        7.4004        7.4822        7.5856        7.6008        7.9073       10.2621       10.5301       11.3380       12.4088       15.3434       16.6940       17.2274       17.4216       18.3528       18.4928       17.8842       17.5190       15.4223       14.8526       13.4997       13.2494        9.8677        8.0388        7.1445        6.4894        6.2122        5.6794        5.5496        5.5355        5.8792        6.0992        6.1101        6.2775        6.1140        6.0277        6.1246        6.3335        9.3649        9.0136        9.7734       11.1760       12.3627       13.0631       18.1364        0.0000        0.0000        0.0000       25.2559       26.5891       26.7986       27.9777       28.5728       29.7102       29.8462       31.1216       32.7867       34.6493       37.7483       39.9740       42.0500       42.5369        0.0000        0.0000        0.0000        0.0000        0.0000        0.0000        0.0000        0.0000        0.0000        0.0000        0.0000        0.0000        0.0000        0.0000        0.0000        0.0000        0.0000        0.0000        0.0000        0.0000        0.0000        0.0000        0.0000        0.0000        0.0000        0.0000        0.0000        0.0000        0.0000        0.0000        0.0000        0.0000        0.0000        0.0000        0.0000        0.0000        0.0000        0.0000        0.0000        0.0000        0.0000        0.0000
        0.0000       17.4189       17.6891       21.7001       20.8508       18.5662       14.2948       17.9055       17.5287       15.3585       13.5459        8.1014        7.8476        8.1814        7.0268       11.2006       11.2002       14.2487       15.8518       15.9339       12.2977        9.8776        9.9015       10.0018       10.6727        9.9932        8.0594        4.4368        2.9860        1.9851        1.4341        1.0594        1.0435        2.0870        3.8038        2.6066        2.4892        0.8868        0.4990        0.1074        0.1202        0.1308        0.1387        0.7261        0.7639        0.8286        0.9129        1.6913        1.1806        1.1769        1.0724        2.8127        2.8314        2.7642        2.3994        2.6137        2.5150        2.4340        2.3762        3.3290        2.6680        2.6969        2.6638        3.1981        3.5923        3.8647        3.8358        4.9491        4.4778        4.1043        3.4713        3.2722        2.7945        3.4481        3.7170        4.0155        4.6974        4.9102        3.8098        2.0711        2.2721        2.8984        2.5731        2.8159        2.8856        3.3922        4.5614        7.8058        7.8137        8.4394        8.5114       13.0628       11.8622       12.0436       11.8026       11.1273       11.0934       11.1743       10.4081       10.3226        9.8779        9.7984        9.7293        9.9758        9.6126        9.2712        9.2286        8.8522        8.6592        8.2500        7.6901        7.6283        7.5968        7.2801        7.0978        6.7409        6.7745        7.1252        7.5704        5.9827        5.6080        5.2958        5.2691        4.3335        4.5001        4.5786        4.5810        4.6386        4.6367        4.6539        4.6920        5.3613        5.4137        5.2802        4.9944        4.1551        3.8766        4.2965        4.3995        3.4506        3.7987        4.5586        5.4207        7.8660        8.7040        9.1680        8.8239       10.8586       10.8708       10.7322       10.8356       15.1586       15.0087       15.8729       17.0405       19.9576       20.0441       19.5790       20.2398       21.0906       20.6568       20.5598       20.3087       17.4382       16.7306       16.7646       17.9871       12.7920       10.4832        9.3181        8.0757        5.6206        4.9443        4.5569        4.6097        5.0182        5.1754        5.2377        5.4304        6.0003        6.1920        6.3868        6.5605        7.6351        8.4785        9.2758       10.1236       14.9201        0.0000        0.0000        0.0000        0.0000       25.1831       26.5877       28.8761       26.3229       26.2799       27.1956       28.3537       30.4584       32.7272       34.3282       36.0535       39.2899       41.2986       43.1982        0.0000        0.0000        0.0000        0.0000        0.0000        0.0000        0.0000        0.0000        0.0000        0.0000        0.0000        0.0000        0.0000        0.0000        0.0000        0.0000        0.0000        0.0000        0.0000        0.0000        0.0000        0.0000        0.0000        0.0000        0.0000        0.0000        0.0000        0.0000        0.0000        0.0000        0.0000        0.0000        0.0000        0.0000        0.0000        0.0000        0.0000        0.0000        0.0000        0.0000        0.0000        0.0000        0.0000
        0.0000       12.5706       11.4721       12.6629       11.9482       11.0603       10.4773       11.1745       11.2875       10.6179        8.6291        4.4458        4.3387        4.6783        5.2382        5.5255        5.0670       10.3597       12.2298       11.1133       11.1537        8.9887        7.2912        7.9170        8.6335        8.2437        6.8169        3.9205        2.8531        2.0402        1.4675        0.3989        0.8876        1.2655        1.2230        0.3126        0.4629        1.2661        1.1226        0.0570        0.0698        0.0912        0.1217        0.7534        0.8978        1.0396        1.1696        1.4139        1.5577        1.5657        1.4336        2.5477        2.3965        2.3181        2.2835        2.3373        2.0768        2.4149        2.4676        2.3338        2.2915        2.1782        2.1908        2.5481        2.8606        3.0929        3.3365        3.3868        3.1120        2.8884        2.8090        2.2148        2.3621        2.9354        2.7105        2.0827        2.5120        1.9166        1.9666        1.9533        2.1216        2.5190        3.0551        2.9810        2.8937        3.6100        4.7554        7.4917        7.7919        7.8140        8.0614        9.2931       10.1832       10.9748       11.6788       12.3353       11.8560       10.9890       10.5243       10.5271       10.1578       10.1935        9.9871        9.6112        9.5501        9.3357        8.8421        8.6407        8.4382        8.1991        8.1537        8.1392        8.5389        8.3626        9.0651        9.2170        8.4845        9.0646        9.3414        6.9627        6.3417        5.9404        6.4779        5.0816        5.3029        5.4436        5.5087        5.6714        5.7133        5.8019        5.9395        6.8615        7.0140        6.9049        6.5096        5.3988        5.2350        5.0090        4.9144        4.2232        4.1667        4.6383        5.6454        8.1042        9.5564        9.7291        9.5073       11.8198       11.7611       11.8766       11.9253       16.2561       16.9163       18.0998       19.2120       20.6270       20.0084       20.4103       20.9180       21.0464       21.6484       23.9071       22.2160       18.7449       23.6171       22.4021       18.3298       12.2957       11.0332        9.8005        8.4847        5.7613        4.8912        4.3849        4.3919        4.8270        4.9395        5.1315        5.4212        6.0707        6.3577        6.5505        6.6466        8.8729        9.7642       10.4010        0.0000        0.0000        0.0000        0.0000        0.0000       30.1747       27.5200       29.1778       28.0247       26.4089       27.8127       30.3583       31.6305       33.6455       34.7906       35.7324       37.2641       40.4620        0.0000        0.0000        0.0000        0.0000        0.0000        0.0000        0.0000        0.0000        0.0000        0.0000        0.0000        0.0000        0.0000        0.0000        0.0000        0.0000        0.0000        0.0000        0.0000        0.0000        0.0000        0.0000        0.0000        0.0000        0.0000        0.0000        0.0000        0.0000        0.0000        0.0000        0.0000        0.0000        0.0000        0.0000        0.0000        0.0000        0.0000        0.0000        0.0000        0.0000        0.0000        0.0000        0.0000        0.0000        0.0000
       11.7786        9.4561        9.6343       10.2684        9.6538        7.2148        6.2590        8.5418        8.6527        8.8103        7.5117        3.6177        3.6953        4.1723        4.8843        4.9075        5.6017        6.3544        9.2665        5.6732        4.9588        4.5129        5.0102        6.4163        7.1217        6.9857        5.9883        3.6315        2.9023        2.2476        1.6815        0.7266        0.3190        0.0858        1.3978        0.2993        0.5108        0.9121        0.4241        0.0391        0.0483        0.0740        0.1159        0.7799        0.9814        1.1596        1.3287        1.6107        1.7864        1.8106        1.6754        2.4855        2.5025        2.2498        2.1306        2.1198        2.0562        1.9925        1.9845        2.0751        1.9166        1.8645        1.9095        2.3330        2.6460        2.8544        3.0161        2.7184        2.8269        3.0245        2.8044        2.8220        2.8883        2.9824        2.6904        2.4158        2.2245        2.3075        2.1307        2.3302        2.6589        2.8630        2.9126        3.0021        3.0708        3.9105        4.3291        7.1129        5.2982        6.1688        6.8000        9.1407       10.9161       10.4554       11.5873       12.0515       11.8085       10.9403        9.9684       10.2322       10.1270       10.3294        9.8976        9.7194        9.8380        9.9638       10.1571        9.5963        8.8453        9.0660        9.1684        9.2229        9.4746        9.7376       10.6375       10.3126        9.5050        9.1974        9.2565        6.4332        6.5413        6.0491        6.9795        5.9398        6.3197        6.6287        6.8571        7.2094        7.4222        7.5839        7.6893        8.8054        8.9199        8.7261        8.2618        6.9031        6.6497        6.3656        6.1321        5.2935        5.1217        5.5515        6.5658        8.8990        9.8568       10.4885       10.4562       12.7833       12.6847       13.2915       12.9061       16.8642       18.3786       18.7117       19.9467       20.4687       18.9803       18.6704       20.4788       21.7074       23.0052       25.4930       21.4344       19.2676       19.3071       16.9239       15.3991       12.9861       11.7541       10.4759        9.2178        6.2136        5.3305        4.7779        4.7006        5.2364        5.3665        5.5920        5.9037        6.5804        6.8912        7.0376        7.2744       11.3724       11.5566        0.0000        0.0000        0.0000        0.0000        0.0000        0.0000       32.8489       33.5958       35.7463       32.4033       31.0179       31.9373       33.5325       32.9447       34.2384       35.3664        0.0000        0.0000        0.0000        0.0000        0.0000        0.0000        0.0000        0.0000        0.0000        0.0000        0.0000        0.0000        0.0000        0.0000        0.0000        0.0000        0.0000        0.0000        0.0000        0.0000        0.0000        0.0000        0.0000        0.0000        0.0000        0.0000        0.0000        0.0000        0.0000        0.0000        0.0000        0.0000        0.0000        0.0000        0.0000        0.0000        0.0000        0.0000        0.0000        0.0000        0.0000        0.0000        0.0000        0.0000        0.0000        0.0000        0.0000        0.0000
       10.9089        7.6550        8.0542        9.3783        8.5252        7.8431        6.8600        9.7645        7.0449        7.0949        5.8012        2.6843        2.7340        2.8025        2.6825        3.6165        3.9773        4.6985        4.4997        3.8895        3.9791        4.3465        4.3835        5.6086        6.2156        6.2042        5.5594        3.5835        3.1184        2.6066        2.0721        0.0000        0.0000        0.0000        1.1552        0.4670        0.4464        0.4143        0.3712        0.0545        0.0571        0.0798        0.1217        0.8084        1.0087        1.1945        1.3788        1.6804        1.8754        1.9256        1.8169        2.3038        2.3026        2.1578        2.1637        2.3124        1.9905        1.7820        1.6467        1.8434        1.8693        1.8717        1.9328        2.2509        2.5608        2.7409        2.9131        3.0132        3.3944        3.5170        3.3404        3.0169        2.8332        2.6539        2.5337        2.2401        2.2048        2.1996        2.1766        2.5706        2.8013        3.0215        3.2428        2.9453        3.3714        3.5971        3.4697        5.1378        4.8096        5.1401        6.3546        8.7974       10.1259       10.8158       11.3322       12.4156       12.1917       11.7691       10.7341       10.9997       11.8554       11.4364       11.2656       10.6138       10.7414       10.9834       10.9938       11.2846       10.0354        9.2184        9.3365        9.8373        9.8196       10.4736       10.3150       10.2488       10.0847        9.2477        9.1737        6.7051        6.1019        6.1563        7.4853        6.8491        7.5175        8.1107        8.5880        9.2485        9.7281        9.9496        9.8793       11.0720       10.9727       10.6559       10.2442        8.6634        8.3705        8.0502        7.7707        6.6342        6.3636        6.7070        7.6371        9.8813       10.9888       11.4982       11.3590       13.6754       14.0455       14.7191       14.2891       18.4605       18.9309       19.5201       18.6799       19.1841       18.5016       19.1751       19.6230       22.4532       33.2312       26.0219       19.9558       19.2287       18.0011       17.2018       15.4594       13.4406       12.1607       11.2250       10.1234        6.9558        6.2917        5.4636        5.5067        6.2744        6.3949        6.7410        7.4116        8.3330        8.7536        8.6922        8.6335       13.3259        0.0000        0.0000        0.0000        0.0000        0.0000        0.0000       55.9210       33.3966       34.9734       37.4644       37.3616       31.3794       31.8805       33.4298       33.4492       34.8633       35.4033        0.0000        0.0000        0.0000        0.0000        0.0000        0.0000        0.0000        0.0000        0.0000        0.0000        0.0000        0.0000        0.0000        0.0000        0.0000        0.0000        0.0000        0.0000        0.0000        0.0000        0.0000        0.0000        0.0000        0.0000        0.0000        0.0000        0.0000        0.0000        0.0000        0.0000        0.0000        0.0000        0.0000        0.0000        0.0000        0.0000        0.0000        0.0000        0.0000        0.0000        0.0000        0.0000        0.0000        0.0000        0.0000        0.0000        0.0000        0.0000
       16.5563       16.3555       15.3968        9.2278        9.5161        8.0814        8.2039       10.1226        8.9627        7.6282        7.1430        6.9130        5.0762        5.9104        6.7328        5.3900        5.2890        5.0514        5.8373        4.5581        4.6550        4.9187        5.3073        4.0765        4.5043        4.6026        4.3617        3.3860        3.2030        2.8583        2.3748        1.6449        1.2022        0.9413        0.8807        1.2284        1.0395        1.2174        1.5148        0.8094        0.2476        0.3205        0.4812        0.9977        1.5416        1.7580        1.9734        1.9098        1.7508        1.8163        1.7487        2.0176        2.1240        2.4326        2.6530        2.9994        2.2877        1.9081        1.7530        1.8398        1.6222        1.9520        1.7674        2.5316        2.5745        2.7946        3.0315        3.1882        3.8815        4.1622        4.4115        5.3584        5.9671        4.6383        3.8682        3.0889        2.8867        2.8617        3.5310        4.4289        4.8220        5.1465        6.6675        5.4981        5.6433        5.0171        5.1655        5.4897        5.7805        6.0088        6.0170        7.6602        8.3609        9.3097       10.8947       11.5141       12.0129       13.1228       12.2954       12.1730       12.8030       12.3929       11.9664       13.4603       13.9947       13.6124       13.0957       10.4200       10.0912        9.5741        9.1826        9.6245        9.9015        9.7825        9.4429        8.1405        7.8440        7.4271        7.0199        5.9870        5.6939        6.1366        7.0412        8.8721        9.9541       10.9042       11.7176       14.3114       15.2905       16.2322       15.9132       14.3695       13.7580       13.5915       12.9403       12.2898       11.6668       11.1550       11.0576        9.6218        9.3373        9.3012        9.9870       12.0167       12.7281       13.2023       13.3488       15.6626       16.2703       16.9353       16.4497       16.8059       16.7626       17.9763       21.1132       17.7055       16.1756       16.7394       17.3697       22.6291       24.3905       22.5777       19.6679       19.9178       20.9460       18.0207       16.3518       13.6006       12.5454       11.5173       11.2316        9.3400        8.4305        7.9207        7.9873        8.4157        8.4849        8.8666        9.5752        9.4553       10.1562       10.2952        0.0000        0.0000        0.0000        0.0000        0.0000        0.0000        0.0000        0.0000       39.4078       29.3250       30.4410       31.0969       32.2174       21.1102        0.0000       16.3922       17.3298       11.7951       11.5229        0.0000        0.0000        0.0000        0.0000        0.0000        0.0000        0.0000        0.0000        0.0000        0.0000        0.0000        0.0000        0.0000        0.0000        0.0000        0.0000        0.0000        0.0000        0.0000        0.0000        0.0000        0.0000        0.0000        0.0000        0.0000        0.0000        0.0000        0.0000        0.0000        0.0000        0.0000        0.0000        0.0000        0.0000        0.0000        0.0000        0.0000        0.0000        0.0000        0.0000        0.0000        0.0000        0.0000        0.0000        0.0000        0.0000        0.0000        0.0000
       21.8139       17.5951       14.2547        8.0553        9.4423        9.7371        7.6116        8.7847        7.4706        5.1545        4.4294        3.5481        3.2527        4.2332        4.7541        4.3791        4.5766        4.4425        4.0855        3.5675        3.5970        3.9105        4.4358        3.3656        3.7069        3.9145        3.9762        3.3109        3.3724        3.1751        2.7096        1.9826        1.5942        1.2650        1.0822        1.2094        1.1951        1.1079        1.3436        0.3181        0.2777        0.3381        0.4992        1.0206        1.2615        1.5120        1.7596        1.6150        1.8264        1.9052        1.8675        2.3100        2.2448        2.7009        2.6054        2.7236        2.7684        2.6232        2.5416        2.4234        2.2314        1.9341        2.3262        2.9379        2.8841        2.8822        3.1192        3.2311        4.2512        4.3325        4.3388        4.7701        4.9452        6.6544        5.2252        3.8561        3.5498        4.1695        4.1290        4.4875        5.2171        5.2883        6.2018        5.7717        5.1848        5.4971        5.6828        5.5039        6.6578        5.8553        6.1718        7.2426        9.0558        8.2233        8.6128       11.6685       12.8437       11.8400       11.0641       11.9243       12.6211       13.1768       13.5000       14.9519       15.8126       15.4883       14.4957       11.2716       10.3034       10.0224       10.5031       10.7740       10.9220       10.5677        9.8720        8.5511        8.0173        7.2512        7.1025        6.0625        5.9540        7.0975        8.3676        9.8996       11.2715       12.5019       13.5645       17.1234       18.4499       19.1529       18.5967       16.6613       15.8326       15.5506       15.2046       13.8411       13.4575       13.2737       12.3006       11.1845       10.3849       10.1105       11.0249       12.8500       13.5843       13.9604       13.9164       16.4287       16.9433       16.8549       16.6608       16.8679       16.7012       18.5469       17.3593       20.3850       17.0422       16.2866       16.6040       19.1736       19.9289       19.1484       19.7087       22.1751       20.9264       19.0165       17.9071       14.2961       13.3171       12.8782       11.9506       10.8772       10.4821        9.6251        9.3793        9.8142       10.0139       10.0882       10.2750        0.0000        0.0000        0.0000        0.0000        0.0000        0.0000        0.0000        0.0000        0.0000        0.0000        0.0000       43.5512       30.4431       32.0770       32.5469        0.0000        0.0000        0.0000        0.0000        0.0000        0.0000        0.0000        0.0000        0.0000        0.0000        0.0000        0.0000        0.0000        0.0000        0.0000        0.0000        0.0000        0.0000        0.0000        0.0000        0.0000        0.0000        0.0000        0.0000        0.0000        0.0000        0.0000        0.0000        0.0000        0.0000        0.0000        0.0000        0.0000        0.0000        0.0000        0.0000        0.0000        0.0000        0.0000        0.0000        0.0000        0.0000        0.0000        0.0000        0.0000        0.0000        0.0000        0.0000        0.0000        0.0000        0.0000        0.0000        0.0000        0.0000        0.0000
        0.0000        0.0000       15.4168        8.6175        0.0000        6.6857        6.0428        7.2809        7.2836        4.8406        3.8115        3.8104        3.7564        4.4830        4.8313        5.9559        4.7998        4.8014        4.9927        3.4161        3.4245        3.0000        3.2504        3.0262        3.3516        3.6200        3.8322        3.2793        3.4505        3.3170        2.9111        2.1942        1.8876        1.5732        1.3464        1.3814        1.2390        1.2369        1.1713        0.4237        0.3560        0.3951        0.5396        1.0622        1.2811        1.5227        1.7767        1.6187        1.8268        1.9268        2.0295        3.0485        2.8951        3.5530        2.9207        3.7995        3.2500        2.7028        2.8293        3.2020        3.2044        3.4379        3.0188        2.9412        2.8098        3.0447        3.4308        3.3446        4.5703        4.8991        5.0164        6.1441        6.3601        5.3900        3.8043        4.2187        5.6344        6.2182        5.8158        5.5600        6.0004        5.8309        6.2383        4.8970        4.6274        5.5969        6.4312        6.4755        5.8223        6.5801        7.4553        7.5433        7.9454        8.0544        8.9254       11.2110       13.3168       12.3872       11.4638       11.7286       12.1474       13.6988       14.5473       16.0459       16.7949       16.8922       16.6931       12.5470       11.7385       11.9240       12.6721       12.7428       12.6934       12.4048       11.5610       10.0947        8.7741        8.3172        8.1627        7.8295        7.8177        8.4615       10.1747       10.8617       12.2660       13.5255       14.6347       19.1386       20.1498       20.2479       19.7681       18.2326       18.0753       17.8758       17.4207       16.3158       15.5801       15.1621       14.2834       12.8588       12.1317       11.9375       12.4264       13.8014       14.3568       14.9173       14.9445       17.7013       18.6739       17.8399       17.1325       17.4106       17.0409       16.4520       16.6524       18.4520       16.6754       16.1951       16.9409       18.0601       18.4222       19.3414       20.2303       20.1916       21.0649       20.2811       18.7852       14.9436       13.7076       12.8628       12.3216       11.8711       11.5384       11.5522       11.7733       11.0694       11.0994       11.2484       11.3543       10.8731        0.0000        0.0000       12.9362        0.0000        0.0000        0.0000        0.0000        0.0000        0.0000       29.7600       35.6576       28.9082        0.0000        0.0000        0.0000        0.0000        0.0000        0.0000        0.0000        0.0000        0.0000        0.0000        0.0000        0.0000        0.0000        0.0000        0.0000        0.0000        0.0000        0.0000        0.0000        0.0000        0.0000        0.0000        0.0000        0.0000        0.0000        0.0000        0.0000        0.0000        0.0000        0.0000        0.0000        0.0000        0.0000        0.0000        0.0000        0.0000        0.0000        0.0000        0.0000        0.0000        0.0000        0.0000        0.0000        0.0000        0.0000        0.0000        0.0000        0.0000        0.0000        0.0000        0.0000        0.0000        0.0000        0.0000        0.0000        0.0000        0.0000
        0.0000        0.0000        0.0000        0.0000        0.0000        4.8429        4.7033        6.6429        6.0599        4.5142        4.0938        3.4495        4.2176        4.6504        4.6301        5.1034        5.8257        4.6166        3.6635        3.2377        3.4625        2.8367        3.3894        3.0966        3.4874        3.7781        3.9703        3.3585        3.5072        3.4005        3.0406        2.3535        2.1092        1.8061        1.5652        1.6315        1.5352        1.2800        1.0935        0.5775        0.4851        0.4955        0.6145        1.1351        1.3080        1.5207        1.7655        1.6068        1.8006        2.0431        2.2537        3.3815        3.3293        3.2079        2.8091        3.5208        2.5179        2.6295        2.5714        2.7121        2.5986        2.8633        3.1152        3.6952        3.9556        4.7431        4.6168        5.2471        5.6775        6.1810        6.7404        5.1788        3.4335        4.0246        5.2195        4.7562        4.6791        4.3000        4.4884        3.4087        3.6177        3.5200        3.4429        3.7414        5.0497        5.0911        5.8492        8.2654        7.6053        8.7953        7.7685        8.0042        9.2145       10.1413       11.0152       12.4898       14.6810       13.3837       14.1957       12.6356       12.2235       13.2397       14.9031       15.5536       16.0744       16.7258       16.9262       14.1062       14.5860       15.2141       15.6998       15.7504       15.2858       16.1914       15.1740       12.5747       11.6340       11.8030       10.7073       10.0872       10.3758       10.8003       11.4591       11.9034       13.1035       14.1312       15.0688       20.2268       21.3319       21.4536       20.6526       19.6164       19.0772       19.0246       19.6021       18.2994       18.2231       17.7126       17.1716       15.6534       15.1760       14.4793       14.4668       16.6038       16.2889       16.9029       17.1717       19.8494       20.2730       19.4767       19.0799       19.0333       18.5178       17.2222       16.9141       16.7629       16.2337       17.1942       17.6521       18.1594       19.7006       19.9013       21.5881       21.0540       21.3060       19.9726       18.8016       14.8276       13.7959       13.3597       13.1597       12.3513       12.4484       12.3573       12.5764       12.3249       12.0891       11.8833       12.3439       11.4761       11.4308       12.0715       13.3535        0.0000        0.0000        0.0000        0.0000        0.0000       34.6293       39.7707       42.8556       30.1597        0.0000        0.0000        0.0000        0.0000        0.0000        0.0000        0.0000        0.0000        0.0000        0.0000        0.0000        0.0000        0.0000        0.0000        0.0000        0.0000        0.0000        0.0000        0.0000        0.0000        0.0000        0.0000        0.0000        0.0000        0.0000        0.0000        0.0000        0.0000        0.0000        0.0000        0.0000        0.0000        0.0000        0.0000        0.0000        0.0000        0.0000        0.0000        0.0000        0.0000        0.0000        0.0000        0.0000        0.0000        0.0000        0.0000        0.0000        0.0000        0.0000        0.0000        0.0000        0.0000        0.0000        0.0000        0.0000        0.0000        0.0000
        0.0000        0.0000        0.0000        0.0000        0.0000       11.9347       10.6335       12.3824       11.1609        8.9634        7.9648        4.7869        4.0423        5.0811        5.2991        6.2434        5.6851        7.1963        7.2718        4.5826        4.3752        4.3255        4.0313        4.3666        4.8971        4.3261        4.1911        4.3307        4.5016        4.3889        3.9777        4.6005        3.5725        2.6707        2.3852        2.4110        2.0746        1.7882        1.5713        1.9476        1.6660        1.8064        1.6951        2.5793        2.7035        3.4162        3.2526        4.7911        3.7252        4.6664        3.7214        4.4350        4.2630        3.8851        3.0745        4.3176        5.5923        6.0797        4.6511        6.4743        3.8397        2.4255        4.1203        3.5199        3.8323        4.8515        5.8313        6.6896        6.2305        6.7455        5.9144        4.1384        3.7760        4.1964        3.9457        3.5927        3.1072        2.9903        3.7119        2.7538        2.6812        3.8673        3.6233        3.7335        4.2458        5.2715        5.7094        7.5345        7.4499        8.4638        8.4036        8.1075        8.8132        9.4403       10.0741       11.3472       12.1189       12.2876       12.6793       12.0394       11.0309       11.5899       12.4118       14.1001       14.7030       15.2790       15.6481       15.8501       16.4259       17.0848       17.9061       19.3463       19.8278       19.7048       18.7726       15.4327       14.0863       13.4939       13.5524       14.8945       15.2586       15.6213       16.9791       18.8056       19.2227       19.9286       19.8903       21.7406       22.4724       23.3812       24.1259       23.9613       24.7110       25.3885       26.1826       26.3401       26.8639       26.5025       25.2306       23.6273       23.0756       22.1620       21.6463       19.4817       19.2049       19.5526       19.5397       23.2940       23.3611       23.4069       21.9205       21.9445       23.3597       20.4819       18.5902       16.4433       16.0770       16.3592       17.0478       16.6360       17.5587       17.7213       19.7643       21.6433       20.6341       17.7951       16.5418       15.9998       15.4787       14.3011       14.7503       16.0057       16.6528       18.2378       18.1285       15.9804       14.5855       12.0623       14.0857       14.8773       14.3228       11.9125       15.5528       16.9173        0.0000        0.0000        0.0000       19.5311       19.4202       22.2828       22.8073       26.4435       28.1034        0.0000        0.0000        0.0000        0.0000        0.0000        0.0000        0.0000        0.0000        0.0000        0.0000        0.0000        0.0000        0.0000        0.0000        0.0000        0.0000        0.0000        0.0000        0.0000        0.0000        0.0000        0.0000        0.0000        0.0000        0.0000        0.0000        0.0000        0.0000        0.0000        0.0000        0.0000        0.0000        0.0000        0.0000        0.0000        0.0000        0.0000        0.0000        0.0000        0.0000        0.0000        0.0000        0.0000        0.0000        0.0000        0.0000        0.0000        0.0000        0.0000        0.0000        0.0000        0.0000        0.0000        0.0000        0.0000        0.0000
        0.0000        0.0000        0.0000        0.0000        0.0000       13.3269       11.9653       11.9115       10.6002        7.9695        7.3090        5.4483        4.9914        4.4019        4.2768        6.5031        7.5812        8.0288        8.6169        6.1031        4.2075        3.7745        4.2659        4.5545        4.1322        4.2875        4.2806        4.4746        4.6213        4.5318        4.1661        4.1855        3.2965        2.9812        2.7129        2.8056        2.4743        2.1702        1.9030        1.8479        1.5706        1.4756        1.8309        3.4078        2.2224        2.7476        2.7239        3.2135        3.4332        3.3384        3.2837        3.3878        2.7546        3.5328        4.9045        7.9401        8.5335        7.4641        6.9264        6.7958        5.1112        4.5441        4.5269        3.4677        4.3610        4.9744        6.3790        8.4474        5.8348        5.2963        4.1376        3.4674        3.5618        3.3385        3.0381        2.8863        2.6729        2.5815        3.6782        3.7657        4.4836        5.3797        6.2630        4.9541        6.0319        6.5742        6.6243        6.6573        7.1671        8.9522        9.0401        8.7985        9.3711        9.8942       10.6614       12.2439       12.5936       13.4767       13.5773       11.8366       12.0556       11.7517       12.3506       14.0207       14.9255       15.4682       16.9364       17.0535       17.5638       18.7163       20.1780       21.9493       23.1091       22.8396       21.6197       17.7554       16.2845       15.5592       15.5336       17.6959       18.0100       16.9999       18.1334       19.8069       19.3749       19.8385       20.7406       23.4317       22.9734       24.5691       24.6986       26.0980       27.9483       30.0661       30.0334       30.2217       30.8965       30.7000       29.3115       27.4236       26.7420       25.4494       24.4472       21.5644       21.6101       21.5196       21.9842       25.8431       26.4960       24.4836       23.9405       24.4269       26.4394       22.5953       21.2505       18.3244       17.3182       17.7971       17.1312       16.0799       16.2574       18.0310       17.9599       20.5344       20.0802       18.8824       18.2300       16.4030       14.7614       13.0594       14.1082       18.9029       20.3697       19.4037       18.7044       19.0028       16.4083       13.7277       13.1977       12.6417       11.6515       12.3997       16.5902       18.3004        0.0000        0.0000       21.4616       20.1163       20.7054       21.8797       24.0371       27.3105       27.7543       29.3445       32.3852       28.9589       30.9383       32.1249        0.0000        0.0000        0.0000        0.0000        0.0000        0.0000        0.0000        0.0000        0.0000        0.0000        0.0000        0.0000        0.0000        0.0000        0.0000        0.0000        0.0000        0.0000        0.0000        0.0000        0.0000        0.0000        0.0000        0.0000        0.0000        0.0000        0.0000        0.0000        0.0000        0.0000        0.0000        0.0000        0.0000        0.0000        0.0000        0.0000        0.0000        0.0000        0.0000        0.0000        0.0000        0.0000        0.0000        0.0000        0.0000        0.0000        0.0000        0.0000        0.0000        0.0000        0.0000
        0.0000        0.0000        0.0000        0.0000       15.5430       13.4514       11.5405        9.0524        7.9309        7.4009        7.0619        5.0601        4.7171        4.6390        5.0428        5.9090        6.0053        6.2115        6.2189        5.1830        4.8536        5.6059        7.7424        9.0357        9.1315        9.1249        8.3459        4.7544        4.8695        4.7546        5.3206        3.8145        3.4542        3.1522        2.8897        3.0712        2.7688        2.4764        2.2121        1.6569        1.4580        1.5275        1.5666        2.2013        2.1972        2.2453        2.7344        3.9179        3.7698        3.1689        2.6400        2.7303        2.9277        3.3613        4.5895        6.1466        7.5455        7.7671        6.2390        6.8611        4.5970        2.9665        3.5144        4.3656        4.4368        5.8740        7.5746        6.9765        4.7987        4.7548        3.1353        3.1641        2.9749        3.2496        3.0717        3.1833        3.4269        4.0247        3.3870        3.2820        3.4593        3.4498        3.5976        4.7498        4.9263        5.0650        5.9910        5.7585        6.5456        8.5429        7.6348        7.1432        7.5568        9.1889       10.5368       11.2374       12.0243       12.7333       13.0898       11.4586       12.0130       12.3693       13.2483       13.9372       14.5389       15.2699       16.1751       16.9581       18.3331       19.9843       21.6286       23.3242       24.4959       24.1964       22.7625       19.0341       17.7789       17.9575       17.8816       18.7539       18.0124       18.1502       18.1994       19.9283       19.8414       20.3573       20.9207       22.6530       22.7411       23.8833       25.6811       27.3793       29.0498       29.1380       29.8580       31.0662       31.6278       31.4813       31.0677       29.7266       28.6278       27.8572       26.9131       24.2985       24.1480       24.8729       24.3766       28.2584       28.1137       27.0704       25.6551       25.0374       25.9076       23.0886       20.5795       18.8273       19.3049       18.6069       17.3927       16.5232       17.3055       18.0265       17.8688       19.0220       20.4666       19.4730       21.3169       18.8902       15.0789       14.9271       15.7361       17.1513       18.5954       21.1266       19.1171       16.4281       18.3207       16.2325       15.6334       12.9353       13.0484       14.7161       16.7479       19.9185        0.0000       24.3436       24.4282       22.1776       23.1574       25.5831       27.4127       28.6041       29.5712       30.5315       31.5643       28.0964       29.5459       29.1595       31.1205        0.0000        0.0000        0.0000        0.0000        0.0000        0.0000        0.0000        0.0000        0.0000        0.0000        0.0000        0.0000        0.0000        0.0000        0.0000        0.0000        0.0000        0.0000        0.0000        0.0000        0.0000        0.0000        0.0000        0.0000        0.0000        0.0000        0.0000        0.0000        0.0000        0.0000        0.0000        0.0000        0.0000        0.0000        0.0000        0.0000        0.0000        0.0000        0.0000        0.0000        0.0000        0.0000        0.0000        0.0000        0.0000        0.0000        0.0000        0.0000        0.0000        0.0000
        0.0000        0.0000        0.0000        0.0000       16.3191       14.4025       12.0150       10.7844        9.8858        7.4799        7.5725        6.3534        6.4964        6.0190        6.4321        5.8866        6.0280        5.5097        4.4211        3.9181        4.3904        5.0102        6.5896        7.1798        8.9831        8.1270        6.6486        5.1091        5.0679        4.8104        4.4560        3.9191        3.5391        3.1968        3.0279        3.2893        3.3226        2.7952        2.5863        3.1073        2.8544        2.7779        2.7951        3.1388        2.5645        2.3883        2.4016        2.9948        2.8887        2.7762        2.7140        3.0382        3.2281        2.9697        3.2469        3.2323        4.2615        7.5771        6.0700        4.6455        3.2149        2.9679        4.4745        5.3817        6.6197        5.9375        4.9016        5.5921        5.1778        4.8081        4.5907        3.0179        2.8555        3.3261        3.6215        3.1478        3.5319        4.1009        3.2814        2.6671        2.5806        2.0173        2.8784        4.6540        4.5872        6.0229        5.6660        6.0846        5.6862        6.2128        6.3189        6.9676        6.9875        8.3195       10.4189       11.1091       12.3592       12.9438       13.3071       11.9261       11.8593       12.8709       12.9828       13.9749       13.8116       15.5514       15.8040       16.6276       18.6863       20.2637       22.3081       23.9093       23.8191       24.2722       23.5347       19.9430       19.1615       18.5448       18.0038       19.1395       18.4459       18.0350       20.0003       20.9702       22.4584       21.3793       20.9378       23.8807       24.5804       25.6857       27.0091       27.7545       27.7607       29.2342       30.9340       31.4734       32.2135       32.7453       32.7478       32.6173       31.5292       30.3955       29.3491       26.9719       26.0123       25.5714       26.0342       30.8187       30.1313       29.4918       30.6597       28.9441       24.7386       22.6736       21.1517       19.8054       20.6556       20.7074       18.7806       19.1152       18.5718       18.1393       18.9241       20.3792       20.1928       21.5524       20.1936       17.6811       16.2396       18.3573       20.0234       20.1001       20.9104       22.7683       27.2173       24.1639       23.5623       25.9509       24.9095       19.1555       18.1586       18.6501       21.5341       25.0649       25.6727       27.3610       27.4545       24.8202       25.0860       30.0383       34.6039       32.8796       31.5299       31.0439       32.3335       28.2282       28.8559       30.0724       29.9555        0.0000        0.0000        0.0000        0.0000        0.0000        0.0000        0.0000        0.0000        0.0000        0.0000        0.0000        0.0000        0.0000        0.0000        0.0000        0.0000        0.0000        0.0000        0.0000        0.0000        0.0000        0.0000        0.0000        0.0000        0.0000        0.0000        0.0000        0.0000        0.0000        0.0000        0.0000        0.0000        0.0000        0.0000        0.0000        0.0000        0.0000        0.0000        0.0000        0.0000        0.0000        0.0000        0.0000        0.0000        0.0000        0.0000        0.0000        0.0000        0.0000        0.0000
        0.0000        0.0000        0.0000        0.0000       11.2756        9.8450        8.6589        8.3813        7.6187        7.0365        7.1662       11.9001       11.8993       10.9643        9.8531       10.3265        8.4255        8.4987        6.7091        7.4271        7.7135       11.1915        8.5991        8.8789        9.2329        9.0464        8.6636        7.7665        8.3982        7.2538        6.2561        3.7410        3.9474        5.9857        6.0939        6.4427        6.3464        5.5922        4.6709        5.4610        5.3457        4.2795        4.5755        5.7972        4.8859        4.5655        4.4225        5.3124        7.3672        6.6665        5.4489        4.3016        2.8139        2.9690        2.7371        4.4812        5.9537        8.0841        7.5625        4.9059        4.2417        3.9541        4.4991        4.5789        6.0064        6.3403        5.1472        5.9163        7.5925        4.0543        1.6518        2.8059        2.7549        2.8578        2.3753        2.7973        3.2153        4.0837        3.4821        2.2551        2.4528        2.0609        2.4448        2.2782        3.1347        3.3422        4.2846        4.0550        4.0783        3.7688        3.5091        3.6516        4.1090        4.7963        7.1625       10.7652       11.6521       12.5164       12.4556       11.8096       12.1502       12.4551       12.3221       11.1041       11.2481       13.1759       14.0476       17.3215       19.6768       19.9795       20.7832       20.9453       21.4536       21.2864       20.9939       22.1759       21.5613       20.5635       20.0102       17.8468       17.1931       17.3492       17.6970       18.3297       20.8039       20.5500       19.1349       29.3029       28.4163       30.8416       32.7224       28.0123       29.1046       31.7944       31.4682       33.2181       34.4038       34.9719       33.7401       33.9229       33.8825       32.9820       31.4951       32.1361       31.8098       32.5415       31.6703       28.9035       27.8397       28.4835       30.0776       25.8060       22.6108       20.2466       20.6534       18.0464       18.2689       17.5310       17.6505       21.0668       20.4172       16.7487       17.1169       19.0377       18.3052       19.2943       17.9441       18.9150       20.6943       21.2850       24.2015       23.0514       23.0025       26.4954       29.0080       25.4096       25.4695       27.8887       28.7232       30.0348       32.7243       36.4789       30.1797       33.6116       33.3333       36.8384       38.1874       49.9799       51.0460       62.0057       69.8903       38.5425       37.1250       37.3662       34.4466       38.3895       36.3580       38.9211       40.3712        0.0000        0.0000        0.0000        0.0000        0.0000        0.0000        0.0000        0.0000        0.0000        0.0000        0.0000        0.0000        0.0000        0.0000        0.0000        0.0000        0.0000        0.0000        0.0000        0.0000        0.0000        0.0000        0.0000        0.0000        0.0000        0.0000        0.0000        0.0000        0.0000        0.0000        0.0000        0.0000        0.0000        0.0000        0.0000        0.0000        0.0000        0.0000        0.0000        0.0000        0.0000        0.0000        0.0000        0.0000        0.0000        0.0000        0.0000        0.0000        0.0000        0.0000
        0.0000        0.0000        0.0000        0.0000        0.0000        0.0000        0.0000        0.0000        9.0816        8.7392        9.1398       15.7488       16.8186       15.9707       13.6860       11.0130        9.4215        7.2457        8.0492        7.5231        7.7200        8.5161        9.6423        8.7266        9.3257        8.3974        7.6482        7.6156        6.6460        6.7932        6.7673        5.8002        5.5349        5.1889        5.0152        4.9111        4.4930        4.4749        4.1266        4.0757        4.1881        3.5305        3.7210        3.9005        3.2834        3.0981        3.7436        6.0067        7.8831        5.9540        4.5196        2.7828        2.6535        2.9065        2.2788        3.6798        3.9457        3.3107        3.7318        3.0216        5.0933        6.9808        4.8360        5.5567        5.8801        5.7944        8.5245       10.2371        8.3862        7.2608        8.7696       10.1009        6.7526        5.7729        5.6829        4.1769        4.8349        4.1348        3.6139        2.9565        3.5088        3.2647        3.0418        2.4947        2.3417        2.1045        2.2477        2.6393        3.6953        3.8298        4.1820        3.8014        4.9696        6.5662        7.4476       11.7862       12.7229       14.3030       13.8796       12.6582       13.4356       13.4170       12.5568       11.3691       11.2997       12.8235       16.8219       16.8155       18.3807       18.5478       18.6242       19.2221       19.7824       20.5867       20.8634       23.0037       23.2070       23.2821       22.5081       19.4356       18.6673       18.1136       17.3587       19.3601       19.7945       20.0620       20.3253       29.2703       28.8785       29.1618       30.1236       27.5294       27.8802       29.5351       31.2849       33.9998       35.6121       36.6234       35.3302       38.3113       35.8004       34.0278       33.2922       34.6056       33.9584       36.9433       33.1083       31.7661       30.3112       28.3459       28.5195       26.5605       23.5155       19.7724       21.0506       18.1237       18.6657       17.8443       17.8576       20.1519       20.7866       19.9650       19.3174       18.8001       18.8868       19.0344       16.7979       23.1292       24.7034       25.9436       26.6966       26.6653       25.8098       30.3945       29.9736       28.4323       31.1660       30.4821       32.2444       35.7455       37.8246       41.0636       39.3583       36.5765       33.6470       36.4418       40.6019       45.9473       47.2285       45.0852       62.3608       35.7241       36.5156       34.1961       35.3076       38.0497       38.8648        0.0000        0.0000        0.0000        0.0000        0.0000        0.0000        0.0000        0.0000        0.0000        0.0000        0.0000        0.0000        0.0000        0.0000        0.0000        0.0000        0.0000        0.0000        0.0000        0.0000        0.0000        0.0000        0.0000        0.0000        0.0000        0.0000        0.0000        0.0000        0.0000        0.0000        0.0000        0.0000        0.0000        0.0000        0.0000        0.0000        0.0000        0.0000        0.0000        0.0000        0.0000        0.0000        0.0000        0.0000        0.0000        0.0000        0.0000        0.0000        0.0000        0.0000        0.0000        0.0000
        0.0000        0.0000        0.0000        0.0000        0.0000        0.0000        0.0000        0.0000        0.0000        0.0000       12.0351       18.0900       18.5291       16.3326       15.7266       16.0552       12.9846       11.5784        9.2189        9.0944        9.0379        9.3962        8.6764        7.5450        6.9142        6.7710        7.1978        7.1194        7.5627        7.5651        6.5407        5.4589        5.4254        5.1696        4.9227        4.8402        4.3667        4.1037        4.0056        3.8517        3.7923        4.0753        3.8391        3.6289        2.4481        2.7474        3.4290        4.4486        4.7034        4.3582        4.7995        4.0540        3.8273        5.0586        4.9321        4.1223        3.3853        2.8938        2.1642        2.2686        4.1534        4.8875        4.8207        4.9224        8.2498        9.7732       10.6125        9.3922        9.8358        8.8003       11.0447        9.3004        6.6489        8.9481        7.3109        5.0413        4.3345        3.0893        3.5707        3.1187        3.4493        3.0147        3.5037        2.4498        2.7627        2.3757        2.5234        2.1792        3.1161        4.3423        5.9080        5.0435        5.0890        6.5790        9.1645       13.5207       13.8532       14.8862       15.2686       14.5237       15.0280       15.9613       16.1135       13.3963       13.3116       14.3221       15.7998       15.9491       17.8376       18.8642       20.3628       21.0435       20.3055       20.7258       21.0461       23.9324       23.9421       24.0595       23.7579       20.6965       19.6796       18.8664       18.6874       20.7975       20.6526       20.6362       19.5966       27.6818       28.6254       28.7549       29.5261       27.7163       28.7307       29.7176       31.7143       34.0371       36.1567       36.6202       36.4831       39.0768       37.5577       36.0013       34.9298       34.4386       33.7296       34.4229       32.1186       30.9041       30.0868       28.7121       28.6931       26.9749       25.2661       23.8099       22.7312       21.6358       22.8539       21.2232       20.7595       25.7760       24.8102       18.6269       22.1244       19.2526       20.7593       19.2298       19.7186       27.7623       26.9510       33.0457       31.5757       31.1976       31.3295       33.2246       35.0199       35.9476       42.5527       50.0787       44.2580       42.4210       41.9545       46.8421       46.6653       39.7273       40.8065       38.4126       40.6567       42.5760       44.6687       52.7456       49.8130       33.7217       32.3923       33.0793        0.0000        0.0000        0.0000        0.0000        0.0000        0.0000        0.0000        0.0000        0.0000        0.0000        0.0000        0.0000        0.0000        0.0000        0.0000        0.0000        0.0000        0.0000        0.0000        0.0000        0.0000        0.0000        0.0000        0.0000        0.0000        0.0000        0.0000        0.0000        0.0000        0.0000        0.0000        0.0000        0.0000        0.0000        0.0000        0.0000        0.0000        0.0000        0.0000        0.0000        0.0000        0.0000        0.0000        0.0000        0.0000        0.0000        0.0000        0.0000        0.0000        0.0000        0.0000        0.0000        0.0000        0.0000        0.0000
        0.0000        0.0000        0.0000        0.0000        0.0000        0.0000        0.0000        0.0000        0.0000        0.0000       16.1887       24.8153       24.1257       21.3175       18.3292       16.8615       15.4774       14.2955       10.4108        9.7431        8.0552        8.1478        7.8577        8.0462        7.1931        7.6671        7.5994        6.9363        6.7380        6.3987        6.4300        6.0203        5.0286        4.6363        4.6043        4.8695        4.4005        4.3177        4.0998        3.8649        3.3952        3.5335        3.1989        2.6254        2.5809        3.0469        3.3820        5.0845        3.8831        4.2441        3.9825        3.2648        2.8483        5.1830        5.5329        6.3637        7.4631        6.8228        7.5163        5.4585        5.3699        8.3149        5.3991        6.8206        7.6658        8.5975        8.7549        7.8153        9.0775        7.3614        7.3078        3.3720        3.1350        3.9405        3.2302        3.8285        4.6011        4.5961        4.4037        3.7360        4.3916        4.6958        4.2820        3.7929        4.3132        4.1868        4.6250        5.1179        5.3036        6.3232        7.8655        6.4758        6.9894        8.3828       10.4149       15.4994       16.6793       17.2845       16.9616       16.2719       18.3490       18.8368       16.5642       13.6411       14.3362       16.4943       17.1664       16.8859       17.0474       18.4709       20.0327       20.6392       20.9012       21.2682       21.2686       24.7064       25.9084       25.3631       23.9816       20.9295       19.6645       18.4909       18.4374       19.4123       20.1976       18.9110       19.0074       27.4320       27.3313       28.4570       30.3246       28.0710       28.4210       30.1772       32.2245       34.4218       36.5824       36.9310       36.1824       36.5754       36.6837       36.2289       35.5108       34.6432       35.5411       35.4733       34.3970       33.3798       32.3088       30.1915       33.2620       29.6353       28.3506       28.1868       27.4516       26.5489       27.1236       27.0875       27.4207       24.9453       27.3177       22.9804       23.7222       24.9334       25.0475       25.2063       25.1836       39.4308       38.4249       37.9454       36.4381       36.8553       38.7309       39.1948       40.7846       42.3689       48.3291       53.9481       58.4050       52.3767       56.2704       54.6534       52.8399       46.6909       44.2260       42.9241       41.2871       40.2935       48.1075       46.7532       47.8960       32.9608       31.8929        0.0000        0.0000        0.0000        0.0000        0.0000        0.0000        0.0000        0.0000        0.0000        0.0000        0.0000        0.0000        0.0000        0.0000        0.0000        0.0000        0.0000        0.0000        0.0000        0.0000        0.0000        0.0000        0.0000        0.0000        0.0000        0.0000        0.0000        0.0000        0.0000        0.0000        0.0000        0.0000        0.0000        0.0000        0.0000        0.0000        0.0000        0.0000        0.0000        0.0000        0.0000        0.0000        0.0000        0.0000        0.0000        0.0000        0.0000        0.0000        0.0000        0.0000        0.0000        0.0000        0.0000        0.0000        0.0000        0.0000
        0.0000        0.0000        0.0000        0.0000        0.0000        0.0000        0.0000        0.0000        0.0000        0.0000       17.8888       24.1830       24.9540       26.8271       18.1079       22.3147       19.4895       22.4236       16.1230       17.6991       14.2519       10.7790        9.1434        8.1151        8.8701       11.6791       11.2515        9.7920       10.1535        8.1905        7.6625        7.8172       11.7316       12.1771       10.0736        6.5908        6.3242        5.1492        5.9755        5.6127        5.9574        4.5477        4.6826        3.6210        3.6261        5.0784        4.2065        3.4492        3.2259        4.1268        7.9533        5.9040        3.9785        5.1603        5.6217        3.6618        5.9105        8.5504       11.4435        9.9571       11.0077       10.3716       10.2512        9.0028        6.3348        7.5414        7.2401        6.8726        5.5930        6.7789        6.3795        4.9789        4.3500        4.1153        4.5737        4.1507        5.5990        5.6824        8.1598        7.2402        8.0053        8.3152       10.1272        6.0728        4.6872        5.9643        6.5646        6.6133        8.1876        9.6760       11.5194        9.7886       11.0292       12.9985       16.0785       18.4112       17.4585       16.7440       17.7061       20.7770       20.3471       19.7644       18.1782       15.8486       16.0224       16.4032       19.3170       19.1262       19.8610       20.9940       22.3028       22.4131       23.4015       25.4289       25.6278       28.6470       28.6977       29.0746       27.4510       25.5794       24.8031       24.7230       24.3328       27.9070       23.8126       22.2340       22.6701       27.0688       29.1523       31.1951       32.6488       28.7163       29.5735       31.7919       31.8839       33.8370       36.2305       35.1465       34.4606       36.1342       37.8454       37.1605       36.4505       36.5265       36.6549       40.7703       43.3293       46.5555       42.2142       41.1571       44.6099       41.4778       37.3724       43.3945       45.9638       44.7059       46.2444       44.5641       42.8449       35.7348       36.6931       33.7971       40.2724       37.6210       37.2398       39.9716       47.0343       48.6794       47.6099       46.3372       49.2952       50.1865       51.1175       51.2898       51.3683       52.2651       54.9784       57.2269       63.1728       61.2415       61.4524       58.2280       59.0857       57.3899       54.6927       56.8228       52.2947       51.8688       54.4502       51.0372        0.0000        0.0000        0.0000        0.0000        0.0000        0.0000        0.0000        0.0000        0.0000        0.0000        0.0000        0.0000        0.0000        0.0000        0.0000        0.0000        0.0000        0.0000        0.0000        0.0000        0.0000        0.0000        0.0000        0.0000        0.0000        0.0000        0.0000        0.0000        0.0000        0.0000        0.0000        0.0000        0.0000        0.0000        0.0000        0.0000        0.0000        0.0000        0.0000        0.0000        0.0000        0.0000        0.0000        0.0000        0.0000        0.0000        0.0000        0.0000        0.0000        0.0000        0.0000        0.0000        0.0000        0.0000        0.0000        0.0000        0.0000        0.0000        0.0000
        0.0000        0.0000        0.0000        0.0000        0.0000        0.0000        0.0000        0.0000        0.0000        0.0000        0.0000       25.6123       27.4744       28.8425       21.9691       25.9436       24.7865       22.4856       21.3808       27.0467       17.0653       13.1089        8.4146        7.5412        7.2017        8.2020        9.7462        7.7578        7.8127        6.7581        5.6138        5.0642        3.8671        5.9157        6.4350        6.5647        6.6983        5.2477        5.5054        5.1909        4.5444        4.4922        3.7902        2.0173        1.8781        1.5793        2.2357        1.5679        2.8888        3.5189        3.1652        2.2282        3.1747        4.9086        6.3109        5.9369        8.9652       11.3091       11.9492       11.4227        9.7288        8.2590        7.3590        7.0579        6.1829        5.8574        5.4224        6.7025        7.5147        5.6488        6.1800        5.5984        5.4431        8.6415        8.3717        5.6952        6.5585        6.8787        6.2933        6.5072        7.8957        8.5866        8.7329        6.1400        4.7152        5.2491        6.6002        7.5439        9.2680        9.0775        9.2642        8.4639        8.9851       11.3674       12.8162       13.5986       13.7887       15.0747       17.9459       19.6163       19.7811       19.5174       19.4810       15.5849       14.3207       15.3140       17.3556       20.2826       20.4004       21.5902       24.4845       24.8519       26.3535       25.4690       25.8062       29.3049       31.0803       32.0692       30.2695       29.0539       28.0608       26.7117       25.4967       28.9489       28.1252       26.4570       27.7096       30.0631       30.7829       30.3014       31.3183       28.4179       27.8657       30.4740       32.4882       33.5559       34.1219       35.7748       36.1842       36.8245       36.3062       35.5645       34.9741       35.3473       37.5319       41.2465       43.0092       48.1827       47.4309       47.6125       47.8288       49.1957       45.8506       48.4876       50.9494       51.1085       47.5355       47.4943       46.5880       40.8564       39.4499       40.1415       39.8030       41.1675       43.5895       43.3363       44.3288       52.7497       51.0897       52.2803       53.3476       56.9981       59.2154       62.0357       62.2506       63.9723       63.0192       62.2441       67.1252       70.1564       69.0070       63.5138       59.0551       60.0224       56.3933       58.9616       59.6134       56.2119       53.8084        0.0000        0.0000        0.0000        0.0000        0.0000        0.0000        0.0000        0.0000        0.0000        0.0000        0.0000        0.0000        0.0000        0.0000        0.0000        0.0000        0.0000        0.0000        0.0000        0.0000        0.0000        0.0000        0.0000        0.0000        0.0000        0.0000        0.0000        0.0000        0.0000        0.0000        0.0000        0.0000        0.0000        0.0000        0.0000        0.0000        0.0000        0.0000        0.0000        0.0000        0.0000        0.0000        0.0000        0.0000        0.0000        0.0000        0.0000        0.0000        0.0000        0.0000        0.0000        0.0000        0.0000        0.0000        0.0000        0.0000        0.0000        0.0000        0.0000        0.0000
        0.0000        0.0000        0.0000        0.0000        0.0000        0.0000        0.0000        0.0000        0.0000        0.0000        0.0000        0.0000        0.0000        0.0000       25.7216       30.6399       25.6562       24.7896       25.2502       31.8322       27.6318       20.3724        9.6439        7.9085        8.3097        7.5731        9.6684       11.6478       10.5917        8.4652        6.5901        4.7535        4.2304        4.1163        4.4842        4.3527        4.2270        4.8678        4.0048        3.2742        4.0706        3.3013        3.4537        2.2138        3.0670        2.9156        1.9815        1.7239        3.2539        4.2349        4.0776        3.3292        5.3316        6.1274        7.2591        7.2107        8.2054        9.6577        9.6530        9.0301        5.6630        5.7187        7.1968        5.3764        6.3867        7.0873        7.1715        7.5912       10.8221       10.1504        8.0582        5.8344        6.7298        6.4890        6.5515        5.1659        5.3628        5.2990        6.6456        6.1575        6.3672        6.8988        8.2423        4.8213        4.3476        5.0917        5.2309        7.0276        8.6642        9.0356        8.3832        9.1722       10.8370       10.4506       11.9662       13.3060       13.8694       16.4566       18.4191       19.0747       17.0821       17.0920       18.0098       15.9344       15.5376       16.3776       18.0089       22.0434       22.7803       23.6952       22.2990       23.0491       25.5199       25.5396       26.7974       31.5075       33.1566       33.3156       31.0453       29.4817       28.3479       26.6719       25.9648       28.8480       27.8760       25.5167       27.6027       29.6306       29.0972       30.9282       31.9206       28.9669       28.1436       30.0948       32.2240       33.1754       34.2068       35.0907       35.4430       35.8617       36.0558       35.7440       37.6678       39.2018       39.3703       41.0087       45.0108       49.6546       51.4133       52.0533       53.0241       57.2164       58.9793       53.2121       50.5103       57.8639       52.7925       54.3509       56.8742       54.6248       55.7722       52.2018       46.6907       47.2902       46.8299       46.3730       49.7582       55.0810       54.8266       56.1149       58.0178       65.0302       68.6982       71.7935       71.6976       72.6628       69.3501       67.1110       69.3297       74.2585       71.4416       69.4873       66.8425       62.7196       58.8520       58.1963        0.0000        0.0000        0.0000        0.0000        0.0000        0.0000        0.0000        0.0000        0.0000        0.0000        0.0000        0.0000        0.0000        0.0000        0.0000        0.0000        0.0000        0.0000        0.0000        0.0000        0.0000        0.0000        0.0000        0.0000        0.0000        0.0000        0.0000        0.0000        0.0000        0.0000        0.0000        0.0000        0.0000        0.0000        0.0000        0.0000        0.0000        0.0000        0.0000        0.0000        0.0000        0.0000        0.0000        0.0000        0.0000        0.0000        0.0000        0.0000        0.0000        0.0000        0.0000        0.0000        0.0000        0.0000        0.0000        0.0000        0.0000        0.0000        0.0000        0.0000        0.0000        0.0000        0.0000
        0.0000        0.0000        0.0000        0.0000        0.0000        0.0000        0.0000        0.0000        0.0000        0.0000        0.0000        0.0000        0.0000        0.0000        0.0000        0.0000        0.0000        0.0000       26.6838       36.7732       31.6920       17.9974       12.2774       10.4535        8.7167       10.1984       10.4334       12.1371       12.7183       11.6703        9.8127        6.0642        5.7473        4.7906        4.0630        3.9679        3.8364        3.9872        3.3391        2.1903        1.5427        1.0723        0.9343        0.5235        0.8019        1.3991        2.6291        2.2536        2.4693        3.1140        5.5401        5.0279        5.2229        7.8950        9.1965        7.6903        8.7434        8.9722        6.9965        3.5275        3.0861        3.5721        3.6574        4.4825        5.3513        7.1825        7.9889        7.4772        7.7584        7.8489        6.5701        7.6870        7.4618        6.3105        6.1153        5.4348        6.1382        6.2531        6.4683        5.5843        5.5986        5.7311        7.1190        4.9353        5.3747        5.7054        7.2726        8.3489        8.7439        9.6188        9.1081        8.8743        8.9822        9.6089        9.3157       13.0070       15.1352       17.0981       18.3077       17.0444       16.7026       16.7737       17.5377       16.0281       16.7898       16.8524       17.3263       20.8825       22.5243       21.9561       22.1028       22.0035       22.9503       22.9598       25.0364       30.5788       32.1696       32.0201       30.1530       28.8745       27.9821       26.1575       23.9814       26.8747       27.7191       26.9967       28.7993       30.8889       30.7562       30.6180       33.0668       27.8268       29.7771       30.5699       33.0847       34.2868       35.4361       35.4059       34.5946       35.3849       36.2367       37.3180       38.6920       40.8698       40.6267       42.5669       42.9180       49.8053       52.6378       51.4796       50.6793       59.9982       60.4151       53.3475       57.6939       61.8329       66.9534       62.6049       57.9812       62.4903       60.0763       55.5768       50.2905       48.4869       49.0991       50.7860       56.9841       56.1937       57.3213       58.8045       61.5953       68.3009       75.2907       79.2171       80.7175       79.6580       76.8453       76.1718       74.1730       77.3798       76.0611       72.7270       70.0638       64.5572       64.3391       62.4247        0.0000        0.0000        0.0000        0.0000        0.0000        0.0000        0.0000        0.0000        0.0000        0.0000        0.0000        0.0000        0.0000        0.0000        0.0000        0.0000        0.0000        0.0000        0.0000        0.0000        0.0000        0.0000        0.0000        0.0000        0.0000        0.0000        0.0000        0.0000        0.0000        0.0000        0.0000        0.0000        0.0000        0.0000        0.0000        0.0000        0.0000        0.0000        0.0000        0.0000        0.0000        0.0000        0.0000        0.0000        0.0000        0.0000        0.0000        0.0000        0.0000        0.0000        0.0000        0.0000        0.0000        0.0000        0.0000        0.0000        0.0000        0.0000        0.0000        0.0000        0.0000        0.0000        0.0000
        0.0000        0.0000        0.0000        0.0000        0.0000        0.0000        0.0000        0.0000        0.0000        0.0000        0.0000        0.0000        0.0000        0.0000        0.0000        0.0000        0.0000        0.0000        0.0000       34.0106       28.1856       30.3406       13.5473       16.2771       12.2440       15.5006       16.2073       21.0725       21.8349       20.3746       10.9739        7.7745        7.9136        6.9486        7.8323        7.0037        8.0298        7.1035        5.4604        3.7581        2.6864        3.4243        1.9023        1.9079        3.2535        6.1632        7.0694        3.8641        2.8942        3.8841        8.5947        5.2842        5.2217        5.0695        8.2759       11.3511       13.5007        8.9700        8.8550        6.9040        7.5469        6.7989        6.3166        3.9354        2.9299        4.2538        5.2098        4.8220        5.3258        4.6924        4.6823        4.2853        5.3071        7.7125        6.8070        5.5434        4.0277        3.5889        4.6730        4.1697        4.8398        4.7567        5.2666        5.8548        6.7661        6.4930        6.9481        8.9491        9.4440        9.4683        8.8111        8.9333        8.6973        8.9065        9.4369       10.6150       16.1140       18.6692       17.3284       17.9204       18.0130       16.9427       17.0684       18.1734       18.8597       18.6243       19.2650       21.2160       22.3062       21.1652       20.6011       20.2677       19.2687       20.0108       23.6645       29.0384       30.1458       28.5781       27.5188       24.1236       23.4708       23.3577       22.0889       18.6266       17.3223       16.6105       16.6825       19.2492       19.8232       20.1133       20.7621       22.8144       25.6288       27.5453       28.6618       32.1959       33.9150       34.9605       37.0777       38.8031       38.8392       41.2483       40.3440       45.3367       46.6632       49.8335       54.6993       57.4337       57.0326       58.4376       58.1327       59.8780       66.5233       64.8939       66.4125       67.2389       73.6907       71.3444       69.4405       71.9509       62.1593       60.9188       60.4407       60.1750       59.0538       61.1239       65.7538       71.3231       75.3850       76.1142       79.5924       81.9447       90.1276       92.7779       96.5188      100.8712       99.3227       96.3911       90.6234       84.5622       84.8654       77.9146       70.0724       78.4055       80.3974       83.9241        0.0000        0.0000        0.0000        0.0000        0.0000        0.0000        0.0000        0.0000        0.0000        0.0000        0.0000        0.0000        0.0000        0.0000        0.0000        0.0000        0.0000        0.0000        0.0000        0.0000        0.0000        0.0000        0.0000        0.0000        0.0000        0.0000        0.0000        0.0000        0.0000        0.0000        0.0000        0.0000        0.0000        0.0000        0.0000        0.0000        0.0000        0.0000        0.0000        0.0000        0.0000        0.0000        0.0000        0.0000        0.0000        0.0000        0.0000        0.0000        0.0000        0.0000        0.0000        0.0000        0.0000        0.0000        0.0000        0.0000        0.0000        0.0000        0.0000        0.0000        0.0000        0.0000        0.0000
        0.0000        0.0000        0.0000        0.0000        0.0000        0.0000        0.0000        0.0000        0.0000        0.0000        0.0000        0.0000        0.0000        0.0000        0.0000        0.0000        0.0000        0.0000        0.0000       36.9696       34.7067       22.9936       12.4466       18.1808       17.5758       18.7735       17.3171       20.6521       17.3857       18.2718       11.2448        6.0599        5.9798        4.5730        9.6327        9.4617        8.9520        6.6885        4.5350        2.8155        1.7088        1.0176        1.6285        1.5983        2.1750        3.2131        5.8196        4.4243        5.1754        8.6165        9.5887        5.1194        4.5116        6.9001       11.7216       14.3816       13.4903       12.8921        8.8349        6.0087        4.8336        5.9682        6.8870        4.1886        2.7385        3.4487        5.5440        4.6602        4.4224        4.7329        7.2529        6.9230        7.1294        8.5668        8.4934        4.5388        4.0858        5.0140        5.8424        4.8049        4.8313        5.1760        5.7522        5.7679        7.6710        9.4884        8.1534        9.6371        9.4957        9.1231       10.5497        9.4249        9.5448        9.8248       10.7351       12.7012       14.5351       15.1941       15.5407       17.7979       18.8891       18.2921       19.3349       20.4210       19.5895       20.3833       21.4724       22.1951       23.3567       22.1546       22.7758       21.2765       20.3906       19.6616       21.8643       26.2331       26.7936       26.2767       24.8200       23.2256       22.8920       22.3498       22.0140       18.1559       16.9236       16.1958       15.8147       17.8224       17.2277       18.0144       19.9363       22.5225       23.8586       26.0982       26.1792       30.7288       34.6488       34.3556       36.3031       40.0057       39.1565       40.1577       41.8754       49.1784       51.5201       54.1678       56.8059       65.4212       64.2077       65.6609       70.5773       67.9951       69.6602       65.9822       64.9966       72.0753       76.0129       73.6034       75.1483       71.8238       63.9184       69.5783       65.9109       65.6716       68.1567       69.7861       75.7701       81.5498       86.2645       89.1300       94.0516       97.2153      102.4931      105.1655      108.4376      111.8493      109.5560      105.6001      100.0362       89.7673       89.2842       83.9486       75.2795       79.7767       86.3329       86.3664       96.0134       96.6364        0.0000        0.0000        0.0000        0.0000        0.0000        0.0000        0.0000        0.0000        0.0000        0.0000        0.0000        0.0000        0.0000        0.0000        0.0000        0.0000        0.0000        0.0000        0.0000        0.0000        0.0000        0.0000        0.0000        0.0000        0.0000        0.0000        0.0000        0.0000        0.0000        0.0000        0.0000        0.0000        0.0000        0.0000        0.0000        0.0000        0.0000        0.0000        0.0000        0.0000        0.0000        0.0000        0.0000        0.0000        0.0000        0.0000        0.0000        0.0000        0.0000        0.0000        0.0000        0.0000        0.0000        0.0000        0.0000        0.0000        0.0000        0.0000        0.0000        0.0000        0.0000
        0.0000        0.0000        0.0000        0.0000        0.0000        0.0000        0.0000        0.0000        0.0000        0.0000        0.0000        0.0000        0.0000        0.0000        0.0000        0.0000        0.0000        0.0000        0.0000        0.0000       32.8227       22.5592       15.3484       22.0881       19.7181       18.1358       14.8241       21.5915       18.9540       16.5629       11.4337       10.0644        8.1583       10.0505        9.5169        6.4674        6.6987        5.0941        3.9004        0.9454        0.7651        0.8812        0.8095        1.0315        1.7203        3.2442        4.5265        2.4596        4.3091        9.1365       12.2777        5.5815        5.9493        8.7893       11.3410       10.7677       10.1042       10.5944        9.8507        9.5543        5.8771        4.2806        4.8219        3.3595        2.8546        2.2691        2.0700        3.6884        3.9623        3.7555        3.6310        4.2056        6.1144        7.9187        7.8619        4.8600        4.1847        4.6369        5.6590        5.0268        5.3869        4.7767        5.6539        6.7124        7.9041        8.8795       10.3776        9.7214        9.7348        9.4929        9.7376       10.1480       10.2188       11.1148       11.5743       12.3955       13.9411       14.8218       15.9368       17.5769       19.7434       19.9056       19.3066       20.7767       20.7815       21.1147       20.5195       20.4605       21.8048       21.4626       23.9029       20.6510       19.0704       19.1576       20.5587       24.7036       26.4746       26.7412       25.4153       23.4209       23.2050       21.4917       20.5882       18.0541       17.0889       16.3750       15.9159       16.2780       15.9129       16.4053       17.1952       20.3040       22.8249       22.5677       24.2269       29.7737       31.9576       30.7096       32.7582       32.8736       36.8846       39.7871       41.9562       52.6069       56.3120       60.7199       60.8763       64.0073       61.4140       65.3427       76.7610       74.7062       69.6397       71.3890       72.4069       74.3738       76.7069       76.2199       73.5241       70.8252       69.6165       73.8015       73.5004       73.4583       75.6710       80.2280       85.7619       92.0011       96.6347       96.7221       98.0132      100.0099      105.6049      109.0188      114.8052      108.2002      108.9518      110.5977      106.3248       92.2199       89.2578       81.4018       77.8771       78.6725       79.9482       81.5633       90.2496      100.9481       94.1066        0.0000        0.0000        0.0000        0.0000        0.0000        0.0000        0.0000        0.0000        0.0000        0.0000        0.0000        0.0000        0.0000        0.0000        0.0000        0.0000        0.0000        0.0000        0.0000        0.0000        0.0000        0.0000        0.0000        0.0000        0.0000        0.0000        0.0000        0.0000        0.0000        0.0000        0.0000        0.0000        0.0000        0.0000        0.0000        0.0000        0.0000        0.0000        0.0000        0.0000        0.0000        0.0000        0.0000        0.0000        0.0000        0.0000        0.0000        0.0000        0.0000        0.0000        0.0000        0.0000        0.0000        0.0000        0.0000        0.0000        0.0000        0.0000        0.0000        0.0000
        0.0000        0.0000        0.0000        0.0000        0.0000        0.0000        0.0000        0.0000        0.0000        0.0000        0.0000        0.0000        0.0000        0.0000        0.0000        0.0000        0.0000        0.0000        0.0000        0.0000        0.0000       23.6094       15.9665       29.0165       25.8123       21.3189       13.0106       19.2764       18.0064       10.0546        7.2475        9.2054        7.6688       13.8245        7.7658        3.9469        2.9204        3.3233        1.4769        0.5575        1.4362        1.3508        2.7009        4.0592        4.1217        5.4471        3.1963        2.9120        7.7905        9.8409       10.9230        7.2110       10.0371        9.2737        7.9491        3.6335        5.8850        8.1251        7.3201        9.9752       10.0754        9.3638        6.5286        5.1409        4.3791        5.8863        6.5894        6.4284        6.2600        4.9651        3.1928        3.3405        2.9057        2.9689        4.8675        4.4063        4.7469        4.8331        5.0875        5.3070        5.6253        6.1117        7.1948        7.5528        8.3074        9.3417       10.6422       10.6825        9.5394        8.5849        9.9199       11.3524       11.8773       12.5409       13.4771       13.6359       15.0064       16.1125       16.0874       19.5878       20.7010       19.9495       19.6232       21.0311       20.9637       20.4601       20.5366       20.7304       22.0574       23.1726       24.8452       20.9086       19.1785       20.4660       21.0702       24.3610       25.1664       27.6377       26.7909       24.3220       23.9559       22.0988       20.4412       18.4718       17.5379       16.9952       16.3563       18.0566       16.8159       18.0809       17.7773       18.9704       20.2642       21.3669       23.3374       28.4184       30.6768       31.5437       32.8452       33.8591       36.0347       39.2547       44.2842       51.2468       56.1181       62.4397       63.3834       69.4691       69.7269       74.9963       76.2376       73.5520       77.3113       73.5353       72.1567       74.3287       73.8876       75.9537       79.0326       76.1049       78.8315       77.8513       81.7891       80.6941       83.6604       88.9621       92.2180       96.5911       99.1338      103.1058      103.9091      103.2555      100.4539      104.0045      110.2209      103.3331      105.1034      110.9701      109.2636       98.2530       92.4594       89.2430       81.4287       81.0557       81.8806       85.4144       91.0315      100.4221       94.1946       92.7959        0.0000        0.0000        0.0000        0.0000        0.0000        0.0000        0.0000        0.0000        0.0000        0.0000        0.0000        0.0000        0.0000        0.0000        0.0000        0.0000        0.0000        0.0000        0.0000        0.0000        0.0000        0.0000        0.0000        0.0000        0.0000        0.0000        0.0000        0.0000        0.0000        0.0000        0.0000        0.0000        0.0000        0.0000        0.0000        0.0000        0.0000        0.0000        0.0000        0.0000        0.0000        0.0000        0.0000        0.0000        0.0000        0.0000        0.0000        0.0000        0.0000        0.0000        0.0000        0.0000        0.0000        0.0000        0.0000        0.0000        0.0000        0.0000        0.0000
        0.0000        0.0000        0.0000        0.0000        0.0000        0.0000        0.0000        0.0000        0.0000        0.0000        0.0000        0.0000        0.0000        0.0000        0.0000        0.0000        0.0000        0.0000        0.0000        0.0000        0.0000        9.5641        7.8217       25.6658       25.2190       18.9869       14.7959       19.8411       18.1359       14.7036       12.8559       17.6674       12.9990       10.6929       10.9080        8.0658        5.5869        5.5182        5.5369        4.1226        3.4084        3.4507        4.7150        3.6811        3.2356        3.8640        3.2286        3.3985        4.6825        6.7820        9.5332       12.0664       12.0557       10.1328        6.3684        3.5385        4.6209        6.0903        8.0752        8.8470        8.1145       10.0318       10.6494        7.5868        3.9346        3.6838        4.5237        5.3656        5.6863        5.5931        5.0615        3.9576        4.4398        4.9439        4.6470        3.2915        4.0055        4.4206        5.0022        5.1707        5.7094        5.2943        6.5565        8.2709        9.2709        9.1883        9.8270       10.0403       10.3529       12.7620       12.1716       13.1024       12.5135       12.8873       14.4903       15.0444       16.6334       19.0978       19.8697       23.6871       22.5732       23.4515       22.2091       20.2825       20.4573       22.8864       23.2397       22.2645       22.9619       23.9200       24.5331       25.6903       24.5198       23.7650       24.0216       21.7866       22.6377       23.9600       24.6120       24.8986       24.8332       24.5345       23.1872       19.6105       17.8138       17.0261       16.3375       15.9490       14.7153       14.3681       15.0061       17.2008       18.0870       19.1185       20.1434       28.4550       34.6835       37.5338       37.5209       42.0429       42.4556       42.7994       48.6856       59.5399       61.7572       64.9459       68.8568       71.2855       74.3072       78.1437       78.7817       85.2846       78.9510       82.1309       76.6486       77.6311       77.7439       86.0048       82.7724       87.0551       93.6853       95.2068       93.6457       88.7424       85.9032       87.9373       93.8039       93.5171       96.6199      101.1462      101.2528       97.5499       98.0929       98.3578       98.5872       99.6955      102.7163      102.6181      107.5765      107.2327      102.7868      101.4480       93.7009       92.0049       89.1643       89.4921       90.6436       99.1886      103.2980      106.1495        0.0000        0.0000        0.0000        0.0000        0.0000        0.0000        0.0000        0.0000        0.0000        0.0000        0.0000        0.0000        0.0000        0.0000        0.0000        0.0000        0.0000        0.0000        0.0000        0.0000        0.0000        0.0000        0.0000        0.0000        0.0000        0.0000        0.0000        0.0000        0.0000        0.0000        0.0000        0.0000        0.0000        0.0000        0.0000        0.0000        0.0000        0.0000        0.0000        0.0000        0.0000        0.0000        0.0000        0.0000        0.0000        0.0000        0.0000        0.0000        0.0000        0.0000        0.0000        0.0000        0.0000        0.0000        0.0000        0.0000        0.0000        0.0000        0.0000
        0.0000        0.0000        0.0000        0.0000        0.0000        0.0000        0.0000        0.0000        0.0000        0.0000        0.0000        0.0000        0.0000        0.0000        0.0000        0.0000        0.0000        0.0000        0.0000        0.0000        0.0000       10.2948        7.4196       26.9238       28.0758       25.9431       23.8746       29.1868       23.4903       16.0292       13.2935       11.1074       12.7121       14.7866       16.7060       23.5973       17.3903       10.7411        8.8410        6.0712        7.0230        7.7576        6.3985        3.8441        3.7563        3.8658        3.9087        4.0623        5.4024        7.7945        9.4135       11.8495       12.6460        9.7266        6.0655        4.2813        3.6896        5.3773        8.5315        8.2321        8.9173       10.8621        8.8042        8.5560        8.1112        6.3134        8.1808        9.5886       10.0402        8.8823        6.5450        4.3608        4.8345        5.2098        6.2104        3.6825        2.9083        3.1057        4.6523        5.5920        6.9101        6.7867       13.8440       12.9817       14.2066       14.5463       15.5794       15.8690       16.6214       18.8679       17.0570       14.4362       15.3507       14.3632       15.8145       16.6373       18.4119       20.2805       20.2605       24.1280       24.4345       25.5450       24.6901       22.3167       22.5565       25.9816       26.7989       23.8485       23.8325       23.1503       23.1485       24.6217       24.5872       24.2568       23.9287       22.5984       23.1489       23.8858       25.9263       26.9444       27.2840       27.3125       24.8347       20.3845       18.9472       18.5918       17.5582       15.7570       14.7191       15.8678       15.5621       17.3672       18.2016       19.0716       21.1077       29.1870       33.5556       36.6368       38.7366       43.7918       45.7428       50.1463       52.9729       62.0722       62.3986       65.0723       71.9387       73.6708       82.0939       81.6380       84.5393       78.3394       78.9874       80.9060       76.0698       75.9925       74.4008       80.5946       83.6992       88.2134       91.0551      103.1809      102.6517       86.2852       84.5389       84.8120       89.7802       92.7822       96.9767      100.4467       99.8462      103.3886      100.2937       96.7647       97.4743       98.2253      102.3650      100.7298       99.4067       98.5209       91.4770       87.9157       88.5755       89.8994       90.0293       92.5647       92.6385      100.8851      109.1197      113.1709        0.0000        0.0000        0.0000        0.0000        0.0000        0.0000        0.0000        0.0000        0.0000        0.0000        0.0000        0.0000        0.0000        0.0000        0.0000        0.0000        0.0000        0.0000        0.0000        0.0000        0.0000        0.0000        0.0000        0.0000        0.0000        0.0000        0.0000        0.0000        0.0000        0.0000        0.0000        0.0000        0.0000        0.0000        0.0000        0.0000        0.0000        0.0000        0.0000        0.0000        0.0000        0.0000        0.0000        0.0000        0.0000        0.0000        0.0000        0.0000        0.0000        0.0000        0.0000        0.0000        0.0000        0.0000        0.0000        0.0000        0.0000        0.0000        0.0000
        0.0000        0.0000        0.0000        0.0000        0.0000        0.0000        0.0000        0.0000        0.0000        0.0000        0.0000        0.0000        0.0000        0.0000        0.0000        0.0000        0.0000        0.0000        0.0000        0.0000        0.0000       12.7980       12.5016       34.1321       36.8026       36.0481       29.1914       33.9873       26.5504       22.5188       19.6456       19.2967       13.6749       12.9054       11.0633       10.6873       10.8756       11.1504       12.0115        8.7392        9.5706        8.4037        7.1801        5.1383        6.3895        6.3645        5.2885        4.4730        7.8063        8.9748        9.9338        9.3008        9.6677        7.2050        6.1983        3.8976        3.8818        3.9222        7.3777        7.6109        7.2542        6.5670        7.3234       10.4641       13.0900        9.5153        9.2747        9.2153        9.3395       10.3185       10.1078        6.3540        5.9125        5.6615        5.7242        4.6899        4.4388        4.5028        6.1585        7.9239       10.8439       12.9294       13.4643       13.7980       16.7187       18.6419       20.0557       17.3160       16.5628       15.1563       13.9757       14.3461       16.1098       16.4625       16.4667       16.8829       16.8576       19.2822       20.7390       24.7824       26.1926       24.7136       24.5127       21.9795       21.2230       23.2925       23.9561       21.4071       21.0739       20.8294       20.8135       23.7360       24.0784       24.7859       24.6398       22.7605       23.5887       25.0900       26.8919       27.4143       28.8892       29.0193       26.6983       20.9639       19.5246       18.2609       17.2814       15.6686       14.5505       15.4542       15.7666       17.5128       17.9799       19.5231       20.3000       28.9103       32.5259       36.8129       37.8325       44.3542       49.0198       50.7667       55.7221       66.6650       66.8278       67.8031       74.8966       75.0518       77.6745       79.5552       79.2009       79.5022       82.9386       86.0434       77.3453       72.2764       72.3896       82.6504       87.4854       90.2218       94.6820       92.6167       92.7413       87.2436       86.7388       88.2679       90.3602       94.1776       96.9196       99.4305      100.8238       98.1524      101.2234       99.0406       98.0507      100.8689      103.2479       99.2669      102.4690       98.2518       97.7824       93.9988       92.2981       94.6257       91.8848       94.2200       95.7218      107.7763      121.6073      119.7813      123.8562        0.0000        0.0000        0.0000        0.0000        0.0000        0.0000        0.0000        0.0000        0.0000        0.0000        0.0000        0.0000        0.0000        0.0000        0.0000        0.0000        0.0000        0.0000        0.0000        0.0000        0.0000        0.0000        0.0000        0.0000        0.0000        0.0000        0.0000        0.0000        0.0000        0.0000        0.0000        0.0000        0.0000        0.0000        0.0000        0.0000        0.0000        0.0000        0.0000        0.0000        0.0000        0.0000        0.0000        0.0000        0.0000        0.0000        0.0000        0.0000        0.0000        0.0000        0.0000        0.0000        0.0000        0.0000        0.0000        0.0000        0.0000        0.0000
        0.0000        0.0000        0.0000        0.0000        0.0000        0.0000        0.0000        0.0000        0.0000        0.0000        0.0000        0.0000        0.0000        0.0000        0.0000        0.0000        0.0000        0.0000        0.0000        0.0000        0.0000        0.0000       10.9553       34.8151       32.4944       27.4389       21.0483       24.2195       16.4779       10.8506       10.7064       10.0095        9.5669       12.0191       17.3534       17.8109       16.1985       19.3730       18.9111        7.9512        8.1494        6.5891        7.4540        4.4780        2.8837        4.2376        6.1451        7.7610        9.5284        8.8203        6.9995        5.9593        6.8129        6.6169        5.5757        3.4989        3.4826        5.9122        6.7598        7.8662        8.2653        7.7926        9.6584        7.6626        9.9661       13.7352       14.8870        9.0261        7.9079        9.3122       11.1278        5.9493        5.2602        6.7810        5.9972        4.2858        4.9172        6.7110        9.2629       11.7011       13.4521       15.2090       17.5209       14.3510       17.0325       18.3078       22.0728       19.3931       16.9485       12.6696       12.0586       14.2124       16.4696       15.7032       16.6198       18.0821       19.5070       20.0891       22.3475       23.8346       25.8880       26.4027       25.3319       23.2378       23.7731       24.6825       23.7095       23.5967       23.3683       21.2330       21.2024       23.4659       24.8576       24.3673       25.0392       23.3892       24.9433       24.3795       23.7839       27.0167       29.9510       30.3539       27.7691       22.4267       20.2740       18.8994       18.0891       16.9262       15.9965       15.1596       15.6535       17.7691       18.4020       20.3548       22.1416       32.5495       35.1740       35.7677       39.4587       44.1483       46.0929       50.1235       55.7102       65.2900       66.7892       63.4605       66.0008       71.2580       71.8621       75.9115       77.3556       85.3494       91.7198       89.5027       83.9009       76.5188       78.1648       81.6940       88.5076       92.8431       95.0305       91.0452       93.3230       89.9398       90.7199       91.3543       94.6531       95.8054       98.2047      103.8732      102.1483       99.2527      100.4493      100.4003      102.3641      105.0697      106.9590      102.9122      109.8394      111.0997      112.7544      112.5443      101.4512      106.7870      111.4487      105.8883      107.2935      109.9484      120.2519      126.7703      130.3630        0.0000        0.0000        0.0000        0.0000        0.0000        0.0000        0.0000        0.0000        0.0000        0.0000        0.0000        0.0000        0.0000        0.0000        0.0000        0.0000        0.0000        0.0000        0.0000        0.0000        0.0000        0.0000        0.0000        0.0000        0.0000        0.0000        0.0000        0.0000        0.0000        0.0000        0.0000        0.0000        0.0000        0.0000        0.0000        0.0000        0.0000        0.0000        0.0000        0.0000        0.0000        0.0000        0.0000        0.0000        0.0000        0.0000        0.0000        0.0000        0.0000        0.0000        0.0000        0.0000        0.0000        0.0000        0.0000        0.0000        0.0000        0.0000
        0.0000        0.0000        0.0000        0.0000        0.0000        0.0000        0.0000        0.0000        0.0000        0.0000        0.0000        0.0000        0.0000        0.0000        0.0000        0.0000        0.0000        0.0000        0.0000        0.0000        0.0000       47.7912       38.2799       28.2052       22.3601       15.3195        9.5568       12.9860       10.1084        8.7245        5.7560       12.4423       10.7171       17.3780       21.4312       31.4805       28.6878       30.8997       31.5266       13.5843       13.3874       13.2449        9.5993        6.1232        3.6764        4.8205        7.1299        7.5044        7.8192        4.9490        3.8819        4.3382        6.1015        6.8282        7.8751        3.6655        7.3124        5.9611        5.7688        6.3294        6.6396        9.0482        9.6817        9.1084        9.9900       10.4889       10.1724        6.2148        6.4372        8.6334       11.2707        7.9152        7.1863        8.1351        8.5118        7.3857        7.5565        8.8246       12.8214       15.8031       18.5084       21.2825       22.1667       18.0841       20.1059       21.4045       19.6482       21.5553       18.4525       16.8862       15.5185       17.7438       18.5726       19.6000       21.2830       21.3133       21.9006       22.6501       23.0690       23.0364       21.4774       25.5964       26.9850       26.9867       26.8688       27.0335       27.9845       28.4998       30.2438       24.1229       24.4223       25.1394       25.4987       23.2436       24.5367       23.9127       25.0067       25.0553       29.3053       37.2488       38.1665       35.2745       33.0392       24.7498       23.5385       21.3907       21.2421       20.1028       18.2689       18.1157       17.7504       19.8401       22.7399       22.6478       23.8024       30.7660       32.5892       36.6034       36.9814       45.0424       48.2237       50.0883       52.0379       59.0830       55.8934       55.9716       59.0983       69.7592       69.7663       74.3469       84.9964       94.4043       99.5322       96.9049       88.9562       75.2211       76.7299       81.0388       94.9505      100.7467       98.9766      101.2366       98.1481       97.8589      101.4490      103.6160      107.8270      110.3234      110.4475      105.9700      105.4096      101.9649      103.9950      114.1268      118.5568      117.4223      122.5132      120.8661      130.6872      141.7331      139.9717      137.5393      133.5918      142.9877      141.6955      135.8208      136.7308      137.8964      143.0114      147.8653      151.1361      147.8333        0.0000        0.0000        0.0000        0.0000        0.0000        0.0000        0.0000        0.0000        0.0000        0.0000        0.0000        0.0000        0.0000        0.0000        0.0000        0.0000        0.0000        0.0000        0.0000        0.0000        0.0000        0.0000        0.0000        0.0000        0.0000        0.0000        0.0000        0.0000        0.0000        0.0000        0.0000        0.0000        0.0000        0.0000        0.0000        0.0000        0.0000        0.0000        0.0000        0.0000        0.0000        0.0000        0.0000        0.0000        0.0000        0.0000        0.0000        0.0000        0.0000        0.0000        0.0000        0.0000        0.0000        0.0000        0.0000        0.0000        0.0000
        0.0000        0.0000        0.0000        0.0000        0.0000        0.0000        0.0000        0.0000        0.0000        0.0000        0.0000        0.0000        0.0000        0.0000        0.0000        0.0000        0.0000        0.0000        0.0000        0.0000       70.5418       62.1532       49.5775       25.0467       18.0041       10.6689        6.9592       10.1494        9.4709        6.1788        6.0345        8.6045       11.9229       17.6474       17.5713       28.6443       27.1540       36.2162       38.1610       20.2181       14.0675        9.7919        8.4965        6.6537        5.8903        6.6561       11.6845       10.3252        5.7070        4.5974        3.6154        5.2039        6.2263        8.6298        8.1648        7.3970        8.5184        7.0782        7.5500        5.9046        7.3448       10.8067       12.6422       10.7215       11.5780       14.1057       11.0371        6.0624        6.7676        8.4461        8.7778        7.5068        6.7204        8.4232        8.8273        7.7838        9.6777       11.4945       15.3924       20.4986       24.2467       24.8929       24.0017       19.1753       21.1605       22.5793       18.0293       16.4073       14.9712       16.1421       16.5998       18.4435       20.7075       20.6032       21.1741       22.7661       22.5427       22.4694       23.5438       20.6944       20.8784       25.2305       25.4520       25.3666       24.9107       26.5658       31.8074       30.0653       27.2623       27.7723       30.5137       29.5518       28.2245       26.7614       28.8698       27.1144       26.1101       25.4335       29.8997       35.7823       39.4174       37.3810       35.4433       26.0636       24.2788       23.2935       20.5635       20.7263       17.9378       18.2853       19.4652       20.7515       22.9432       23.0159       24.2713       33.0354       31.7802       34.6471       36.7786       42.1504       47.1062       45.3242       49.2241       52.1193       49.4842       54.3186       55.6603       65.0604       71.7646       75.7341       81.1696       93.8484       98.4493       95.2580       87.4242       77.9300       71.6487       74.9313       81.2096       90.3561      103.1339      100.7303      100.4815      103.1773      107.7222      111.4084      116.9640      113.1969      112.5969      113.8019      112.9725      107.3018      106.6834      109.6221      111.1902      114.7947      119.8962      127.0993      131.0099      147.4499      149.6834      146.5470      142.9920      144.9110      148.3930      147.4379      150.5480      154.1577      152.0038      159.2910      161.5672      157.3976      152.8521        0.0000        0.0000        0.0000        0.0000        0.0000        0.0000        0.0000        0.0000        0.0000        0.0000        0.0000        0.0000        0.0000        0.0000        0.0000        0.0000        0.0000        0.0000        0.0000        0.0000        0.0000        0.0000        0.0000        0.0000        0.0000        0.0000        0.0000        0.0000        0.0000        0.0000        0.0000        0.0000        0.0000        0.0000        0.0000        0.0000        0.0000        0.0000        0.0000        0.0000        0.0000        0.0000        0.0000        0.0000        0.0000        0.0000        0.0000        0.0000        0.0000        0.0000        0.0000        0.0000        0.0000        0.0000        0.0000        0.0000
        0.0000        0.0000        0.0000        0.0000        0.0000        0.0000        0.0000        0.0000        0.0000        0.0000        0.0000        0.0000        0.0000        0.0000        0.0000        0.0000        0.0000        0.0000        0.0000        0.0000       84.0531       75.7372       63.6082       27.7646       16.8174       13.3192       13.7111       12.5009       10.6457        9.6218       11.1155       11.8744        9.6158       10.3493       12.5190       29.7494       26.6019       25.7122       22.2693       12.1591       10.9201        8.7745        6.4665        6.4724        5.8250       10.2339       15.2108       11.3453        5.9770        4.3820        4.6792        5.3461        7.6370        7.7752        7.7414        5.8871        5.8718        7.4583        9.4243        7.6716       12.6390       15.7628       14.9577       12.9517       14.0372       12.1246       11.5444        8.6691        9.5434       11.2314        8.8075        7.3900        6.9790        7.0649        8.8274        9.6811       11.3977       13.2066       16.9522       23.8994       30.0290       29.5629       26.6231       23.9985       24.3831       22.6366       18.8739       18.4554       17.1095       20.9054       15.5398       17.2569       18.5186       18.7324       20.8440       22.6582       22.8554       23.4272       22.7576       20.2646       21.4603       21.0736       22.3601       26.3242       26.5473       27.8559       30.0152       28.5562       28.5872       29.4836       32.7243       27.3365       26.9646       24.6134       26.2804       28.0553       27.0534       29.8065       32.8823       37.0474       38.7289       39.5592       37.4632       27.6002       24.3341       23.2424       20.5371       19.1038       18.1669       18.2648       18.5421       20.6274       21.6333       21.9187       23.6373       29.7815       31.2315       37.0406       38.3160       38.3202       39.7768       42.2782       43.4585       46.7761       50.9351       49.8031       55.0447       69.9438       78.7595       79.2455       78.9632       89.9602       97.3513       98.6022       89.7622       81.5157       79.3755       78.4732       83.1354       88.6768      100.2734      102.6507      110.8538      109.0162      116.7742      112.6488      113.8850      113.2178      118.4169      119.3476      121.6301      114.2144      114.7547      122.6176      117.9969      126.2309      126.1817      132.0530      140.4817      152.3173      153.9438      145.3540      146.3572      145.5583      151.6198      158.0197      159.3658      159.2560      156.0730      161.6043      162.1260      154.7987      153.2082      149.9338        0.0000        0.0000        0.0000        0.0000        0.0000        0.0000        0.0000        0.0000        0.0000        0.0000        0.0000        0.0000        0.0000        0.0000        0.0000        0.0000        0.0000        0.0000        0.0000        0.0000        0.0000        0.0000        0.0000        0.0000        0.0000        0.0000        0.0000        0.0000        0.0000        0.0000        0.0000        0.0000        0.0000        0.0000        0.0000        0.0000        0.0000        0.0000        0.0000        0.0000        0.0000        0.0000        0.0000        0.0000        0.0000        0.0000        0.0000        0.0000        0.0000        0.0000        0.0000        0.0000        0.0000        0.0000        0.0000
        0.0000        0.0000        0.0000        0.0000        0.0000        0.0000        0.0000        0.0000        0.0000        0.0000        0.0000        0.0000        0.0000        0.0000        0.0000        0.0000        0.0000        0.0000        0.0000        0.0000       93.0683       83.8238       77.2426       29.3882       25.5313       22.8909       20.1636       15.5427       15.1517       13.8373       12.3601       15.6252       15.0647       15.8502       15.9076       25.8610       27.6821       17.3982       11.7127        9.3881       13.0754       13.1356        9.2731        7.2721        8.2285       11.5846       17.8151        8.5929        5.8215        5.0412        5.3859        9.4261       10.3568        8.9314        9.0336        5.8620        8.2016       10.0134       12.9321       10.6765       14.0880       17.5641       16.8265       10.0352       12.4445        8.8209        8.3725        7.8826        9.0195       10.1064        9.2877        6.5101        7.3970        9.0254       11.5333       11.3423       14.4941       15.6515       21.9194       28.0916       29.3654       28.6147       28.5433       25.8959       25.4623       21.1791       19.8517       17.5367       16.8946       14.5202       16.1321       19.0877       18.2198       17.0572       18.1676       22.0348       22.1824       18.2605       18.5161       19.1672       17.8507       20.1652       20.9017       23.3864       25.4147       25.3568       26.0724       25.5642       26.9294       25.1594       26.1199       24.3435       22.9403       25.1152       28.8353       29.4386       29.6559       31.2275       33.4566       38.0231       39.8738       37.2152       33.2341       25.0486       23.3371       21.5287       19.6718       19.3721       18.4692       17.6916       18.4314       19.7261       19.9302       21.3555       22.4456       29.1960       33.3522       33.1913       32.9247       41.4729       40.6271       42.8732       45.5874       55.0283       59.9964       65.0716       63.4954       76.9221       81.9689       82.3297       80.6658       88.5723       90.4032       89.8899       85.9937       78.3421       81.0542       81.2446       88.8943      100.6535      105.0991      109.3797      115.1320      113.7001      120.4517      127.1783      125.0249      112.6280      115.3166      118.9760      116.5275      116.3963      123.6344      119.3332      116.0741      120.1807      125.4214      133.4620      135.0246      148.5712      154.0106      151.9198      143.8363      149.7590      158.5150      156.7798      159.0927      160.6852      162.5711      160.3260      163.8280      154.3919      149.1857      143.2502      143.5933        0.0000        0.0000        0.0000        0.0000        0.0000        0.0000        0.0000        0.0000        0.0000        0.0000        0.0000        0.0000        0.0000        0.0000        0.0000        0.0000        0.0000        0.0000        0.0000        0.0000        0.0000        0.0000        0.0000        0.0000        0.0000        0.0000        0.0000        0.0000        0.0000        0.0000        0.0000        0.0000        0.0000        0.0000        0.0000        0.0000        0.0000        0.0000        0.0000        0.0000        0.0000        0.0000        0.0000        0.0000        0.0000        0.0000        0.0000        0.0000        0.0000        0.0000        0.0000        0.0000        0.0000        0.0000
        0.0000        0.0000        0.0000        0.0000        0.0000        0.0000        0.0000        0.0000        0.0000        0.0000        0.0000        0.0000        0.0000        0.0000        0.0000        0.0000        0.0000        0.0000        0.0000        0.0000        0.0000       85.0343       84.2928       95.5461       93.5494       89.6175       79.7154       65.3193       57.9364       49.5126       41.3200       24.5404       18.8657       16.0534       16.3241       19.8793       22.6812       17.7914       13.7764        7.4106        6.0499        7.3803        7.9762        7.0375        7.5542       11.4182       12.2306        9.0831        9.9137        7.3276        7.1096        9.3394       10.0900       10.2866        9.6707        7.3331       10.1462       12.6369       15.0805       15.8578       16.7814       16.5226       14.3451        9.2846        7.7081        6.1608        7.0405        6.4238        7.4648        8.5959        8.0307        6.7127        7.3319        9.6297       11.7531       11.5258       13.6320       18.0221       21.6491       25.4622       31.8372       32.6013       34.2778       30.9151       28.5453       26.3901       25.6575       28.1419       24.8155       21.6085       19.1298       25.6721       21.6564       22.2198       21.5363       31.7390       34.6042       31.6278       29.1474       27.4466       23.9883       20.1114       21.6376       27.0022       30.2774       31.7525       32.6660       30.6835       32.0230       29.4671       30.1988       23.5817       25.1830       27.5233       30.8790       31.6774       32.1225       32.0595       33.8658       37.0206       36.6699       34.8405       31.0461       30.6805       27.9766       25.4999       23.7767       23.0116       22.0818       21.3264       22.1534       23.2542       23.8763       24.1036       25.0426       31.2614       30.5964       30.4390       37.9664       40.1953       41.0951       42.1890       45.0033       67.3324       74.9580       75.5624       73.1678       75.9588       79.4690       80.9955       80.1988       80.0903       81.4634       81.3141       80.8293       73.9864       75.6709       74.8149       92.9489      100.1034      107.8557      107.9831      110.0770      114.8804      120.5185      116.3411      115.5924      122.7153      127.9040      130.3352      133.8307      143.0522      134.8426      131.4677      122.1251      122.0231      126.2865      128.4827      139.7449      150.0217      159.8766      161.4066      157.9131      147.6304      154.2947      152.2561      169.4561      170.9882      165.8408      164.7532      161.3072      150.5925      146.1816      143.1149      140.6017      138.6986        0.0000        0.0000        0.0000        0.0000        0.0000        0.0000        0.0000        0.0000        0.0000        0.0000        0.0000        0.0000        0.0000        0.0000        0.0000        0.0000        0.0000        0.0000        0.0000        0.0000        0.0000        0.0000        0.0000        0.0000        0.0000        0.0000        0.0000        0.0000        0.0000        0.0000        0.0000        0.0000        0.0000        0.0000        0.0000        0.0000        0.0000        0.0000        0.0000        0.0000        0.0000        0.0000        0.0000        0.0000        0.0000        0.0000        0.0000        0.0000        0.0000        0.0000        0.0000        0.0000        0.0000
        0.0000        0.0000        0.0000        0.0000        0.0000        0.0000        0.0000        0.0000        0.0000        0.0000        0.0000        0.0000        0.0000        0.0000        0.0000        0.0000        0.0000        0.0000        0.0000        0.0000        0.0000       95.0065       99.2846      117.1303      119.4082      115.5865      105.6038       86.0223       77.2176       65.2096       52.3706       29.0551       22.4737       18.4769       18.1200       23.4988       23.0609       20.3504       16.3372        7.5872        7.1679        7.3456        6.4270        7.2014       11.2425       13.1406       12.4102        8.8959        9.1081       10.8463       12.1606       15.8350       14.1200       12.9647       11.8825        9.2840       11.8963       14.4373       16.6205       15.0142       11.4193        9.5489        9.2350        6.6734        6.6628        6.6115        6.6380        6.6494        7.1446        7.4317        7.7475        6.3924        6.9593        8.2019       13.0278       16.6605       20.3680       20.4039       23.5351       26.9690       30.8713       36.2110       36.0669       31.8519       31.2207       30.0462       25.9332       25.1533       21.7340       25.1707       27.2688       25.8504       24.2109       23.7466       24.0962       20.4606       23.1402       24.8379       20.1179       19.2868       19.1837       16.5929       19.6733       24.7014       24.4893       23.9949       24.5182       25.6460       25.9394       30.4026       29.0965       22.3224       22.1431       25.8472       26.5961       27.8111       31.8439       30.1522       29.7989       32.9969       32.5614       32.0284       29.2268       27.3861       23.8968       24.3628       22.3794       21.7126       21.1934       20.4698       23.0781       24.2533       23.1143       23.6279       25.2703       28.5631       32.2272       33.3167       30.5346       31.8430       33.0543       45.1809       57.7209       71.6743       79.0469       77.9679       76.5346       78.7239       84.1375       80.6913       83.9733       86.2272       89.1579       80.9273       81.3907       79.1138       81.4898       88.6624      105.7514      100.8908      101.0521       99.0885      110.6697      111.7326      115.0068      118.9548      131.6151      136.0658      139.1852      140.8099      141.9539      150.0399      148.6010      142.5471      132.0382      134.7857      146.6368      138.5257      142.1759      152.7994      157.8351      166.6049      169.7870      159.4628      161.8870      169.0341      171.3738      167.6862      168.4512      168.5424      160.7854      150.7510      138.9642      132.8380      135.3532      146.1385        0.0000        0.0000        0.0000        0.0000        0.0000        0.0000        0.0000        0.0000        0.0000        0.0000        0.0000        0.0000        0.0000        0.0000        0.0000        0.0000        0.0000        0.0000        0.0000        0.0000        0.0000        0.0000        0.0000        0.0000        0.0000        0.0000        0.0000        0.0000        0.0000        0.0000        0.0000        0.0000        0.0000        0.0000        0.0000        0.0000        0.0000        0.0000        0.0000        0.0000        0.0000        0.0000        0.0000        0.0000        0.0000        0.0000        0.0000        0.0000        0.0000        0.0000        0.0000        0.0000        0.0000
        0.0000        0.0000        0.0000        0.0000        0.0000        0.0000        0.0000        0.0000        0.0000        0.0000        0.0000        0.0000        0.0000        0.0000        0.0000        0.0000        0.0000        0.0000        0.0000        0.0000        0.0000       97.5421      104.6595      126.7162      133.7773      131.0459      118.9811       95.3327       85.1075       73.8916       59.0276       31.4147       24.0096       20.4812       20.4271       27.3794       27.5764       26.7049       23.3538       16.5177       13.9198        8.1293        8.4082        7.7149       10.2611       13.8046       13.8490       11.7892        9.1576        8.8604       11.5783       18.4873       15.2358       13.8188       13.8186       12.6669       16.1787       14.7137       18.0960       15.6134       10.7680       10.0412       10.6665        9.0340        9.3682        7.4254        7.9001        8.6628        8.2524        8.1480        9.0903        7.4920        7.7518       11.1614       16.8027       19.1759       21.4757       25.1049       28.3490       36.9011       34.1412       33.2516       33.6359       30.3123       29.6434       27.4230       27.3831       28.8238       30.2311       31.7555       33.3905       31.1719       27.1774       24.3461       21.9232       22.3602       24.0576       23.2445       19.6909       16.9841       14.6339       13.7640       15.4933       21.3563       25.1594       24.3479       21.1258       19.7452       20.1462       21.0312       20.1703       18.7191       18.4126       19.2084       21.3623       25.3954       26.5216       26.4139       25.6186       29.8431       30.8904       29.7558       29.5642       25.3138       20.7862       18.8531       19.8700       19.1216       19.1949       19.6868       20.0591       20.4273       21.0504       23.4145       24.4985       30.4073       27.2355       26.3698       26.8360       27.5187       31.7700       41.9014       53.2972       67.4185       71.3494       74.5621       80.4209       84.6037       84.3713       78.4335       81.0184       80.6623       87.6590       91.3454       91.3613       88.1788       88.2833       84.8578       89.4677       96.1907       97.1749       97.8438      106.5998      110.0583      114.5492      118.5532      125.4843      139.3980      151.6049      152.2704      147.8658      144.0407      143.7791      141.2758      144.4340      145.5053      141.9366      146.6696      150.6845      160.1111      169.6926      186.0027      186.3362      166.5801      164.1013      166.0748      166.8102      175.1371      165.5354      170.7335      158.2455      142.1974      134.2395      141.9998      150.3943      206.6869        0.0000        0.0000        0.0000        0.0000        0.0000        0.0000        0.0000        0.0000        0.0000        0.0000        0.0000        0.0000        0.0000        0.0000        0.0000        0.0000        0.0000        0.0000        0.0000        0.0000        0.0000        0.0000        0.0000        0.0000        0.0000        0.0000        0.0000        0.0000        0.0000        0.0000        0.0000        0.0000        0.0000        0.0000        0.0000        0.0000        0.0000        0.0000        0.0000        0.0000        0.0000        0.0000        0.0000        0.0000        0.0000        0.0000        0.0000        0.0000        0.0000        0.0000        0.0000        0.0000        0.0000
        0.0000        0.0000        0.0000        0.0000        0.0000        0.0000        0.0000        0.0000        0.0000        0.0000        0.0000        0.0000        0.0000        0.0000        0.0000        0.0000        0.0000        0.0000        0.0000        0.0000        0.0000       93.9010      101.5994      124.5057      132.7763      132.2223      121.4970       99.0419       87.4389       75.6394       63.8987       35.4116       27.8926       25.3391       25.3731       33.0061       33.8411       31.8842       27.3412       13.5293       14.3154       12.4474       13.1813       13.0269       13.9593       12.5584       11.6269       13.1353       12.1862        9.7577        8.3621       10.8654        8.6786       12.5220       13.0117        9.3545        9.9069       12.1098       12.5803       12.2178       12.4371       12.8780       13.9916        9.7623       11.0424       10.8754       12.6421       11.5189       12.4545       10.2573       11.0856        9.4738       10.3552       12.8485       15.1439       17.7167       18.9188       21.8073       27.8403       35.4492       33.9196       36.6323       34.0406       29.9900       32.2468       34.1752       33.7646       31.6196       32.4492       33.3281       29.2638       28.6229       26.5741       23.1868       25.9820       24.3839       22.7028       20.3178       15.6455       16.5945       13.3405       14.0165       15.7518       18.4543       21.1014       18.8934       17.5309       16.5662       16.5286       16.7149       17.5653       16.0349       16.3524       17.0947       19.8863       21.6388       22.8534       25.7039       26.9190       29.6061       30.4495       29.6748       26.1919       22.0239       20.6424       17.9247       18.0626       18.0963       18.9127       18.1312       18.0553       17.4915       18.6337       21.5902       26.5965       28.2620       28.2770       24.7437       25.5136       26.1466       29.1748       42.0738       47.7741       62.7749       68.5709       72.3570       81.2296       84.1628       82.6925       81.2676       82.3145       95.6470      100.2734      102.3153      100.9306      105.7823       93.5797       94.9964      100.2899      102.5711      109.4278      117.9587      118.4440      115.3109      127.4360      133.3791      143.2535      143.1609      158.2662      156.1257      148.1311      148.7947      158.5130      155.3130      157.1688      144.9345      148.3145      158.8140      160.7232      177.1125      190.6188      190.9987      188.5719      174.8983      171.3958      174.8894      173.9904      183.6875      178.0443      185.7374      173.1941      156.4634      151.4804      148.6378      158.4215        0.0000        0.0000        0.0000        0.0000        0.0000        0.0000        0.0000        0.0000        0.0000        0.0000        0.0000        0.0000        0.0000        0.0000        0.0000        0.0000        0.0000        0.0000        0.0000        0.0000        0.0000        0.0000        0.0000        0.0000        0.0000        0.0000        0.0000        0.0000        0.0000        0.0000        0.0000        0.0000        0.0000        0.0000        0.0000        0.0000        0.0000        0.0000        0.0000        0.0000        0.0000        0.0000        0.0000        0.0000        0.0000        0.0000        0.0000        0.0000        0.0000        0.0000        0.0000        0.0000        0.0000        0.0000
        0.0000        0.0000        0.0000        0.0000        0.0000        0.0000        0.0000        0.0000        0.0000        0.0000        0.0000        0.0000        0.0000        0.0000        0.0000        0.0000        0.0000        0.0000        0.0000        0.0000        0.0000        0.0000      100.2645      133.3324      143.3187      141.5790      128.3543      101.5598       90.6774       79.2160       67.2435       43.2722       32.9846       28.8022       30.5891       46.4957       49.0888       46.2115       37.5507       24.5243       19.5790       14.7398       13.4722       10.2809        9.2878       10.3169        8.9222       11.5687       14.8948       16.5036       12.1022        6.1160        5.8046        5.9071        6.6590        6.6178        8.2482       10.5811       11.4000        6.7911        6.9843        8.0914        8.9616        7.5466        8.1084        9.9681       11.8047       13.1313       13.8583       14.6284       14.7088       15.1401       15.2375       18.5331       21.9996       27.3852       31.1212       35.6637       43.9281       41.8481       40.9086       42.7022       40.1730       40.9495       41.4216       43.3624       43.2629       59.1088       64.7370       61.7436       51.3368       54.4950       52.3671       41.0116       36.5422       25.2156       30.7367       31.9206       19.0922       12.8124       17.5808       26.8037       29.2521       17.5787       15.7347       19.5038       17.2115       13.1819       13.4588       12.3607       14.4761       15.5083       15.6127       17.6452       19.8721       27.1064       29.4162       29.4270       32.2290       31.8365       31.7898       31.0915       27.3595       19.3763       16.2627       15.1298       14.7601       16.2868       18.8723       16.8402       16.4442       16.4196       18.3878       20.9871       22.0435       21.9762       22.4860       26.0102       29.2286       29.3929       30.9164       40.1466       44.9224       57.2721       63.2107       70.2802       76.6791       82.7893       81.3712       84.4808       90.8516       92.3941       92.9442       99.0263       99.5754      100.0639       98.2606       95.2993      104.4769      105.9866      114.4212      125.6705      126.3437      120.9321      129.7708      129.7388      134.4019      141.6353      152.9615      141.2343      138.2242      147.4110      154.5509      145.7117      149.1435      166.3767      171.1071      177.0109      180.2507      195.1651      198.6552      210.2423      218.0576      202.5574      197.2556      202.7603      195.5016      206.0369      199.4240      192.0676      185.2280      201.9538      171.6420      171.2162      182.4663      190.6388      194.4409      208.1270      203.5819        0.0000        0.0000        0.0000        0.0000        0.0000        0.0000        0.0000        0.0000        0.0000        0.0000        0.0000        0.0000        0.0000        0.0000        0.0000        0.0000        0.0000        0.0000        0.0000        0.0000        0.0000        0.0000        0.0000        0.0000        0.0000        0.0000        0.0000        0.0000        0.0000        0.0000        0.0000        0.0000        0.0000        0.0000        0.0000        0.0000        0.0000        0.0000        0.0000        0.0000        0.0000        0.0000        0.0000        0.0000        0.0000        0.0000        0.0000        0.0000        0.0000        0.0000
        0.0000        0.0000        0.0000        0.0000        0.0000        0.0000        0.0000        0.0000        0.0000        0.0000        0.0000        0.0000        0.0000        0.0000        0.0000        0.0000        0.0000        0.0000        0.0000        0.0000        0.0000        0.0000        0.0000        0.0000        0.0000        0.0000      129.8433      102.4937       92.1990       81.1153       69.4866       46.4127       36.7860       33.4047       35.8066       54.3605       57.6049       54.0088       44.3773       28.8048       21.7042       15.8406       13.7638       10.0522       10.0931       12.6638       11.9794       13.5290       11.9202       12.8843       15.9777        7.8871        9.2573        8.0005        5.9340        5.8571        8.5860       11.0154        7.4334        5.2975        6.0275        7.4724        8.1670        8.8805        9.8679       11.7095       14.9684       15.3063       15.4947       16.4028       17.3524       19.1610       20.1956       21.3657       24.9165       30.1924       33.2600       38.8120       42.2825       43.5446       44.7929       44.2830       41.8626       39.0459       42.0962       47.2391       46.8741       62.1911       69.5645       70.4949       72.3372       64.5961       59.6429       49.8993       46.1309       27.4857       21.3730       21.7366       22.7202       13.6828       13.3265       19.7811       16.8972       12.6922       11.8778        8.2577        9.0703       10.1759        9.6534        9.3764       11.6168       13.1976       14.6043       17.9353       21.3144       28.0340       28.8528       31.1953       32.4158       31.3965       31.4389       30.8851       25.9304       19.2634       17.9917       16.9278       15.7584       15.4008       14.8632       13.8579       15.5462       14.9411       15.1685       17.3552       20.0535       20.6822       21.2161       22.5204       29.0313       28.4743       29.7835       30.5508       39.1547       57.9478       66.1797       69.7299       74.2150       84.0712       91.2510       96.0323       97.4399       94.6600       97.0504      101.1676      103.3036       96.6170       97.7266      101.1732      104.6162      116.3286      127.4873      131.9222      131.9131      129.4095      131.3283      132.6928      134.9719      141.5221      148.4107      141.6554      148.2125      152.8488      150.7066      152.7213      160.0634      177.4996      180.7181      184.5426      196.8765      212.5558      222.6167      221.7633      226.8211      214.6991      213.2026      219.7228      209.0500      202.2816      195.7202      190.9779      191.3322      177.5280      171.8228      180.8854      190.0568      198.0432      205.2948      210.8526      211.0648        0.0000        0.0000        0.0000        0.0000        0.0000        0.0000        0.0000        0.0000        0.0000        0.0000        0.0000        0.0000        0.0000        0.0000        0.0000        0.0000        0.0000        0.0000        0.0000        0.0000        0.0000        0.0000        0.0000        0.0000        0.0000        0.0000        0.0000        0.0000        0.0000        0.0000        0.0000        0.0000        0.0000        0.0000        0.0000        0.0000        0.0000        0.0000        0.0000        0.0000        0.0000        0.0000        0.0000        0.0000        0.0000        0.0000        0.0000        0.0000        0.0000        0.0000
        0.0000        0.0000        0.0000        0.0000        0.0000        0.0000        0.0000        0.0000        0.0000        0.0000        0.0000        0.0000        0.0000        0.0000        0.0000        0.0000        0.0000        0.0000        0.0000        0.0000        0.0000        0.0000        0.0000        0.0000        0.0000        0.0000        0.0000       98.3682       91.4422       82.6754       72.8794       50.2944       42.3148       39.1042       41.0675       61.0225       63.3080       59.2342       48.7184       31.4747       22.8582       16.5921       14.3292        6.7125        8.3338        6.8610        8.9877       19.1845       21.6135       18.0442       15.3185        9.5311        7.4308        7.3760        7.3076        8.0752        8.8721        9.2151        7.7554        5.5072        6.3558        6.5618        8.0227       10.3261       12.3075       13.0603       13.7195       15.0608       15.8023       19.0363       21.7481       18.7389       20.7773       21.8994       23.1640       27.8574       31.9037       36.3648       40.1909       40.1167       39.9290       39.8659       37.7107       35.0687       37.4252       43.8899       45.6892       65.4245       70.6477       67.9020       67.3071       70.8455       57.6241       48.0695       43.8514       25.0532       17.7162       10.8717       11.8681       12.1270       12.1516       16.2061       16.0104       13.5081       11.8668        8.4191        7.6497        6.7896        8.0678        8.6568       11.4736       11.5522       12.4125       15.4953       19.0764       25.6106       28.1649       29.5135       31.1986       31.9878       33.6408       31.7167       27.1606       21.8572       20.8781       19.9629       16.9142       15.2118       14.0627       14.3181       13.9333       13.7702       13.5484       16.2758       18.7746       19.8996       20.0611       22.7313       25.4308       26.2314       30.9596       36.6978       46.3318       57.4485       63.1474       69.9323       77.8543       87.7894       97.3209      103.8329      101.9599       98.4933       99.9281      101.4549      104.7903      104.4463      105.1321      110.8042      113.9552      124.5305      132.9837      140.6880      140.7664      135.4699      140.5206      140.1006      147.1594      162.5507      164.8637      158.8810      160.0274      158.2926      154.2485      163.4752      172.2269      181.3562      191.0879      200.5513      208.9919      222.6612      225.8353      221.4756      225.4184      219.0479      218.4821      209.6013      207.1495      200.7885      199.8492      201.2246      198.6794      187.4170      181.1655      186.9471      195.7346      202.7148      205.7332      210.4580      206.1436      176.0800        0.0000        0.0000        0.0000        0.0000        0.0000        0.0000        0.0000        0.0000        0.0000        0.0000        0.0000        0.0000        0.0000        0.0000        0.0000        0.0000        0.0000        0.0000        0.0000        0.0000        0.0000        0.0000        0.0000        0.0000        0.0000        0.0000        0.0000        0.0000        0.0000        0.0000        0.0000        0.0000        0.0000        0.0000        0.0000        0.0000        0.0000        0.0000        0.0000        0.0000        0.0000        0.0000        0.0000        0.0000        0.0000        0.0000        0.0000        0.0000        0.0000
        0.0000        0.0000        0.0000        0.0000        0.0000        0.0000        0.0000        0.0000        0.0000        0.0000        0.0000        0.0000        0.0000        0.0000        0.0000        0.0000        0.0000        0.0000        0.0000        0.0000        0.0000        0.0000        0.0000        0.0000        0.0000        0.0000        0.0000        0.0000        0.0000        0.0000       78.3270       56.5452       51.4359       48.4567       47.7094       66.8762       65.6038       59.8192       49.7510       32.5448       22.5141       16.2472       14.8575        5.0037        4.8845        6.0543        3.9663       21.5362       29.1394       30.2784       26.5636       14.1510       13.0392       10.5423       10.3659       10.1813       11.4626       12.4414       14.2396       10.6246       12.3004        9.3418       12.2739       12.8764       14.5909       14.7236       16.6712       17.8030       20.0136       22.9551       25.5973       21.7041       21.9462       23.9505       26.7232       31.4473       30.7814       36.4420       37.7004       35.1929       34.1938       33.0029       34.0141       31.9503       35.6730       44.6611       49.0276       65.5099       67.5472       73.3057       66.0505       63.3425       64.6680       59.5135       49.5980       23.9270       16.1485       11.1260       12.4314       10.0364       10.4520       11.9546       15.7960       13.8278       12.8835       10.4685        7.6765        6.6169        6.3935        7.4112        8.1566       11.0988       12.9837       14.6201       17.6891       24.4290       26.7672       28.7786       30.5849       36.1839       38.6946       38.2808       31.9008       26.1140       23.0942       22.8807       18.3530       16.9146       16.3945       13.6523       13.6010       12.8380       13.9328       15.2672       17.9920       20.0489       21.6080       24.4962       26.0287       29.0262       34.9762       40.5591       43.7706       56.5528       66.8126       73.8401       85.6031       90.4405      101.6064      104.8850      105.1627      105.2996      107.5595      108.1447      111.8996      115.7599      123.2323      124.4384      123.8955      137.4487      143.5452      146.7909      153.5314      157.8148      161.3473      160.4396      161.1800      162.5416      164.4388      165.3155      165.1761      169.3806      164.5837      171.1415      172.1742      188.1362      197.9536      210.6529      214.5043      227.0810      224.7462      231.4712      227.2709      220.7262      217.0699      210.6535      212.4337      211.8284      205.3331      217.9454      213.2702      205.3002      198.0195      194.1737      207.1757      204.6505      200.3833      201.8139      202.7982      171.6946        0.0000        0.0000        0.0000        0.0000        0.0000        0.0000        0.0000        0.0000        0.0000        0.0000        0.0000        0.0000        0.0000        0.0000        0.0000        0.0000        0.0000        0.0000        0.0000        0.0000        0.0000        0.0000        0.0000        0.0000        0.0000        0.0000        0.0000        0.0000        0.0000        0.0000        0.0000        0.0000        0.0000        0.0000        0.0000        0.0000        0.0000        0.0000        0.0000        0.0000        0.0000        0.0000        0.0000        0.0000        0.0000        0.0000        0.0000        0.0000        0.0000
        0.0000        0.0000        0.0000        0.0000        0.0000        0.0000        0.0000        0.0000        0.0000        0.0000        0.0000        0.0000        0.0000        0.0000        0.0000        0.0000        0.0000        0.0000        0.0000        0.0000        0.0000        0.0000        0.0000        0.0000        0.0000        0.0000        0.0000        0.0000        0.0000        0.0000        0.0000       93.3817       89.0206        0.0000        0.0000       67.6706       63.7498       56.3224       45.4424       18.1019       12.5119        9.1824        8.5845        8.4837        7.6616       10.0775       15.4413       46.5568       59.7892       59.4067       47.4314       17.0241       12.6058        9.4199        8.4663        7.6530       11.5090       14.0483       12.6077        9.8344       10.6374       11.2403       11.8337       16.4815       17.4850       17.6894       19.9063       19.7755       21.8550       23.6554       26.4476       27.9026       27.5241       29.8066       32.1998       32.9816       32.4384       31.5000       33.3508       42.9762       44.3903       38.3082       36.2977       39.7599       40.3338       42.5411       45.4408       67.6087       79.5567       80.3941       82.7796       84.0933       79.2362       76.0034       64.6104       50.1362       33.7246       24.6644       23.9830       20.1752       17.8299       24.4808       20.9728       16.7258       20.0487       20.1924       15.9763        9.6016        7.2326       11.7205       13.9440       22.5008       21.6782       24.8315       30.1534       31.0291       29.8994       29.9965       35.4818       43.9690       45.5278       44.8652       41.2192       33.3852       27.2729       22.5913       22.0368       18.6683       16.0435       14.3927       13.9293       13.3821       13.9877       16.1088       16.5974       23.9140       22.4514       25.9277       29.3444       42.6577       54.8694       51.5117       60.0296       68.5368       77.2585       91.5697      104.1918      101.3147      106.8642      110.8169      113.0631      118.5895      119.1783      119.2685      129.1692      142.3217      151.3180      152.9561      154.2129      154.5187      166.1157      169.3378      181.2997      184.3487      190.2614      193.8060      194.5325      187.6962      181.4813      176.1984      185.8944      182.5537      184.6843      184.3041      186.3179      197.4278      205.6765      202.6462      207.3273      222.9416      221.6149      233.6245      225.2559      228.7082      226.8000      231.6543      224.5713      219.2350      224.4683      226.4133      240.1289      237.2642      221.3951      216.4770      219.1456      217.6458      201.2311      202.6894        0.0000        0.0000        0.0000        0.0000        0.0000        0.0000        0.0000        0.0000        0.0000        0.0000        0.0000        0.0000        0.0000        0.0000        0.0000        0.0000        0.0000        0.0000        0.0000        0.0000        0.0000        0.0000        0.0000        0.0000        0.0000        0.0000        0.0000        0.0000        0.0000        0.0000        0.0000        0.0000        0.0000        0.0000        0.0000        0.0000        0.0000        0.0000        0.0000        0.0000        0.0000        0.0000        0.0000        0.0000        0.0000        0.0000        0.0000        0.0000        0.0000        0.0000        0.0000
        0.0000        0.0000        0.0000        0.0000        0.0000        0.0000        0.0000        0.0000        0.0000        0.0000        0.0000        0.0000        0.0000        0.0000        0.0000        0.0000        0.0000        0.0000        0.0000        0.0000        0.0000        0.0000        0.0000        0.0000        0.0000        0.0000        0.0000        0.0000        0.0000        0.0000        0.0000        0.0000        0.0000        0.0000        0.0000        0.0000        0.0000       58.0782       46.2654       18.1364       12.0580        9.1702        9.0660        9.2865        9.3780       13.0279       20.1945       60.2644       75.6726       75.0646       58.6641       19.6139       13.0336        8.7404        8.3794        8.5082       10.6248       10.2551       10.4258        8.8390        8.9949       10.2067       10.7179       15.4381       19.9443       21.2028       22.4024       23.8694       21.6237       22.0415       21.3590       20.1410       19.7670       20.1061       20.1973       18.7708       19.4834       20.2453       23.2236       23.1520       25.8142       25.5829       28.9504       28.9412       27.7786       31.6087       37.0929       65.4028       71.1478       75.1365       72.9580       81.4286       83.6365       77.6459       75.2288       54.4587       36.6732       29.7476       25.8082       18.4817       13.8006       11.2630       14.0498       17.2588       15.0868       12.6926       11.7929        9.4859       11.4458        8.3363       10.6280       16.7911       20.4180       31.0418       33.3674       26.9425       27.1899       30.5844       34.2865       42.0532       46.4035       44.2024       39.3199       30.9906       25.9902       23.4666       23.2494       19.0078       16.0458       15.3482       15.5692       14.2675       12.6411       15.0953       16.2239       20.9884       24.3260       29.1616       34.4107       53.4561       58.7641       61.5164       66.7801       68.9582       81.4420       91.0444      103.5726       99.0594      105.3567      108.9810      114.4776      123.3011      129.3409      134.2563      140.7948      149.3187      160.9610      169.6091      172.6105      170.0389      174.9501      182.3456      190.5638      194.8869      203.1065      213.2182      211.2893      201.1823      199.3985      192.5595      193.3770      189.7740      186.0900      195.4984      200.5763      206.3237      204.6349      208.6288      209.6341      228.5449      225.3593      232.6060      243.4097      255.5824      252.1496      252.1860      241.2547      244.6851      244.6465      238.5849      241.2522      233.0384      230.5778      231.9626      224.8462      219.8472      203.0965        0.0000        0.0000        0.0000        0.0000        0.0000        0.0000        0.0000        0.0000        0.0000        0.0000        0.0000        0.0000        0.0000        0.0000        0.0000        0.0000        0.0000        0.0000        0.0000        0.0000        0.0000        0.0000        0.0000        0.0000        0.0000        0.0000        0.0000        0.0000        0.0000        0.0000        0.0000        0.0000        0.0000        0.0000        0.0000        0.0000        0.0000        0.0000        0.0000        0.0000        0.0000        0.0000        0.0000        0.0000        0.0000        0.0000        0.0000        0.0000        0.0000        0.0000        0.0000        0.0000
        0.0000        0.0000        0.0000        0.0000        0.0000        0.0000        0.0000        0.0000        0.0000        0.0000        0.0000        0.0000        0.0000        0.0000        0.0000        0.0000        0.0000        0.0000        0.0000        0.0000        0.0000        0.0000        0.0000        0.0000        0.0000        0.0000        0.0000        0.0000        0.0000        0.0000        0.0000        0.0000        0.0000        0.0000        0.0000        0.0000        0.0000        0.0000        0.0000       20.7452       15.2503       13.0250       13.8291       14.9737       15.8832       19.8711       26.7375       73.9913       88.6619       87.4218       70.7884       24.6201       17.8157       13.9360       15.5251       11.3980       10.9116       10.0556        9.9496        8.0366       11.6046       14.2491       12.6685       17.1944       17.0352       17.6348       19.9844       19.2245       23.4880       22.6255       20.2204       17.8625       18.6579       20.4620       17.8436       16.4778       14.5033       13.3649       15.7447       14.9025       16.0444       19.5511       22.9739       26.3329       29.9468       35.4394       41.6189       78.5773       89.8883       86.0384       79.9025       92.3507       93.6614       90.3295       82.3298       66.7881       58.8249       44.5933       35.1845       26.7091       24.7950       23.2412       19.5330       17.4460       15.8891       14.3604       12.5763        8.7721       10.9840       10.3421       11.4549       23.3131       23.8594       25.4343       24.4237       22.5355       24.1076       27.6718       26.3237       35.2859       39.9731       40.2163       37.1494       29.5514       25.7754       22.9827       21.6759       19.2274       16.3415       15.1379       16.2768       13.1116       13.7873       16.4332       19.0220       24.4003       26.6824       31.7435       34.4559       54.3931       60.5808       71.3635       76.9376       77.9607       80.3717       92.4144      101.7136       96.7806      102.4426      110.9566      123.0325      131.2964      136.3861      138.3264      143.3746      154.3180      160.0868      173.8826      184.9389      184.2115      190.1380      187.0181      195.4364      201.5582      216.9409      224.8837      227.8380      216.1565      212.1448      209.1530      205.1335      195.4143      194.3602      205.4441      205.4617      214.3107      214.2209      221.7023      224.1386      240.4472      231.6211      239.3731      255.3685      263.3087      265.6985      263.3244      268.8509      254.2608      251.0062      253.1379      243.2092      244.0818      235.7585      230.3356      223.3420      211.5328      206.1538        0.0000        0.0000        0.0000        0.0000        0.0000        0.0000        0.0000        0.0000        0.0000        0.0000        0.0000        0.0000        0.0000        0.0000        0.0000        0.0000        0.0000        0.0000        0.0000        0.0000        0.0000        0.0000        0.0000        0.0000        0.0000        0.0000        0.0000        0.0000        0.0000        0.0000        0.0000        0.0000        0.0000        0.0000        0.0000        0.0000        0.0000        0.0000        0.0000        0.0000        0.0000        0.0000        0.0000        0.0000        0.0000        0.0000        0.0000        0.0000        0.0000        0.0000        0.0000        0.0000
        0.0000        0.0000        0.0000        0.0000        0.0000        0.0000        0.0000        0.0000        0.0000        0.0000        0.0000        0.0000        0.0000        0.0000        0.0000        0.0000        0.0000        0.0000        0.0000        0.0000        0.0000        0.0000        0.0000        0.0000        0.0000        0.0000        0.0000        0.0000        0.0000        0.0000        0.0000        0.0000        0.0000        0.0000        0.0000        0.0000        0.0000        0.0000        0.0000        0.0000       22.2795       21.3973       23.1378       25.7905       27.9027       31.2905       35.5864       88.5902       98.2935       96.0574       81.6001       31.0118       24.3595       19.8037       19.8933       13.3255       11.3602       10.2545       11.8066        9.4710        9.8626       12.1252        9.5031       14.3180       15.8980       14.6647       17.8599       22.0501       25.9885       28.5651       28.8454       25.9165       23.6045       23.4512       19.2434       17.0417       13.9368       12.6293       14.7281       15.3115       16.8917       21.6902       30.7205       36.2537       44.1378       49.1931       58.3948       98.6445      106.0150      105.6823      101.7491      115.4938      115.5961      111.6857      105.8676       78.5908       66.1563       56.1005       53.3306       45.4039       42.1954       39.6670       32.1329       28.0795       24.2819       19.6266       17.1921       13.6118       13.5260       15.8818       15.2205       23.7257       25.0620       27.8436       27.6947       21.6904       22.0939       19.8938       21.8309       31.0311       36.3406       34.4974       32.5480       26.3097       25.0527       22.8076       21.6454       17.7264       16.7350       15.9754       15.6296       15.2453       16.3121       16.6626       20.0801       25.8791       28.3438       37.6125       38.2784       49.4271       62.8125       80.3225       75.1732       75.9941       84.4169       96.6229      103.9539      104.7874      108.0097      114.9604      129.7210      136.7186      144.9565      144.9937      150.3061      163.7731      167.5939      174.0556      187.5087      185.0942      187.9669      190.7312      202.7075      209.9874      216.7446      222.1025      227.6145      213.7339      223.3634      220.4645      215.4317      210.3551      215.4528      222.4252      221.4413      227.7882      239.5965      239.6431      248.5611      270.0047      263.7349      257.2204      261.7904      277.7555      272.9116      271.4917      265.4733      251.4255      238.8908      247.9150      243.8963      242.9499      218.1615      217.4568      215.5867      206.7764        0.0000        0.0000        0.0000        0.0000        0.0000        0.0000        0.0000        0.0000        0.0000        0.0000        0.0000        0.0000        0.0000        0.0000        0.0000        0.0000        0.0000        0.0000        0.0000        0.0000        0.0000        0.0000        0.0000        0.0000        0.0000        0.0000        0.0000        0.0000        0.0000        0.0000        0.0000        0.0000        0.0000        0.0000        0.0000        0.0000        0.0000        0.0000        0.0000        0.0000        0.0000        0.0000        0.0000        0.0000        0.0000        0.0000        0.0000        0.0000        0.0000        0.0000        0.0000        0.0000        0.0000
        0.0000        0.0000        0.0000        0.0000        0.0000        0.0000        0.0000        0.0000        0.0000        0.0000        0.0000        0.0000        0.0000        0.0000        0.0000        0.0000        0.0000        0.0000        0.0000        0.0000        0.0000        0.0000        0.0000        0.0000        0.0000        0.0000        0.0000        0.0000        0.0000        0.0000        0.0000        0.0000        0.0000        0.0000        0.0000        0.0000        0.0000        0.0000        0.0000        0.0000        0.0000        0.0000        0.0000       83.8498       91.2442       97.2765      101.8622       95.0564       99.0704       95.3344       83.7237       68.3188       57.2060       49.6637       45.4841       37.9690       34.4804       31.0404       28.2936       21.1989       17.9714       16.7106       16.9714       15.4343       14.4025       15.3673       19.3031       36.6439       43.7481       46.6527       44.2559       40.9946       38.5459       34.3960       27.3618        9.9181        9.9679       11.0919       13.1968       29.8245       31.6509       40.7827       59.0452      124.7817      148.2590      167.1772      180.5808      170.4001      174.4036      176.5877      174.7329      165.3840      168.2832      159.4948      152.1929      134.1934      116.8560      114.2617      101.8395      112.3441      110.7632      106.5438       92.2086       68.6383       57.0807       47.3311       38.8780       23.2891       17.7117       13.9433       14.2571       25.0067       20.7818       21.1971       19.9660       29.0077       23.1832       23.2662       22.4113       20.5343       21.6291       21.2423       22.2710       22.7897       21.1945       20.3418       19.7731       19.5929       17.5143       18.0706       18.8261       21.2116       21.6820       24.2726       26.4211       32.5294       37.3005       40.1259       45.1793       53.1960       62.5649       73.2786       80.6902       98.7395      105.0663      108.8661      111.6570      123.3949      143.0842      141.7429      155.9209      164.9153      175.7733      181.2987      173.1479      166.8351      169.4353      184.3518      190.6969      193.7099      190.6780      201.6522      211.3777      218.5121      230.0430      234.6562      233.2085      234.3748      256.5137      254.9091      249.4019      249.4417      255.2635      279.5949      272.4117      264.0503      279.1906      289.2842      297.4718      307.3506      310.4307      298.1147      302.0302      296.3158      283.2680      283.6444      274.5958      267.5465      254.5158      246.4071      243.0044      263.5430      243.6227      241.5932      246.8306      321.9161        0.0000        0.0000        0.0000        0.0000        0.0000        0.0000        0.0000        0.0000        0.0000        0.0000        0.0000        0.0000        0.0000        0.0000        0.0000        0.0000        0.0000        0.0000        0.0000        0.0000        0.0000        0.0000        0.0000        0.0000        0.0000        0.0000        0.0000        0.0000        0.0000        0.0000        0.0000        0.0000        0.0000        0.0000        0.0000        0.0000        0.0000        0.0000        0.0000        0.0000        0.0000        0.0000        0.0000        0.0000        0.0000        0.0000        0.0000        0.0000        0.0000        0.0000        0.0000        0.0000        0.0000
        0.0000        0.0000        0.0000        0.0000        0.0000        0.0000        0.0000        0.0000        0.0000        0.0000        0.0000        0.0000        0.0000        0.0000        0.0000        0.0000        0.0000        0.0000        0.0000        0.0000        0.0000        0.0000        0.0000        0.0000        0.0000        0.0000        0.0000        0.0000        0.0000        0.0000        0.0000        0.0000        0.0000        0.0000        0.0000        0.0000        0.0000        0.0000        0.0000        0.0000        0.0000        0.0000        0.0000        0.0000      118.9913      123.6681      122.7807      108.8239      108.0643      102.9333       93.3532       79.6427       70.5289       63.7086       59.2103       50.1829       45.9868       41.8630       37.6721       27.9124       24.3391       21.7404       20.6672       17.2684       15.8783       18.0225       22.8402       44.6668       53.8131       57.3366       53.3212       46.5232       43.1459       37.8166       29.6257        8.2766        5.6458        8.5218       13.8259       33.7079       36.8146       51.8734       77.0203      157.2404      193.8952      216.9122      223.2214      215.0041      217.6971      212.7103      202.6900      186.3563      181.6010      174.8260      164.3467      147.5728      135.0226      132.1348      129.2598      146.3422      148.5358      142.9286      123.6380       90.2266       72.1950       58.7682       50.7735       29.1777       20.8371       15.4492       14.8029       21.0871       19.7300       17.6946       15.7269       24.3396       27.1137       20.7791       19.3681       20.6746       19.1069       23.0710       21.5659       18.4619       17.9743       18.5024       19.9666       18.6048       18.5248       18.9518       20.3258       25.8324       26.4042       30.2822       34.1173       41.2663       43.6953       43.5683       44.1807       42.3362       58.0123       73.9737       92.4422      107.3569      110.3179      112.8079      115.1991      128.0744      134.3280      148.0609      149.7013      162.1536      177.8618      182.8788      173.0004      161.3560      173.2403      185.0048      187.5807      190.2802      194.7084      199.7740      222.9601      231.8533      240.2080      251.4069      260.0073      251.8302      264.3801      266.6801      266.1622      284.6723      287.2772      290.7643      281.7975      287.0480      305.6772      317.7137      325.0532      320.6946      320.5519      318.8831      308.6311      296.4497      292.2910      283.4549      278.4217      264.3670      252.5612      247.9275      239.1596      252.1229      242.2592      239.9288      234.9818      315.1414        0.0000        0.0000        0.0000        0.0000        0.0000        0.0000        0.0000        0.0000        0.0000        0.0000        0.0000        0.0000        0.0000        0.0000        0.0000        0.0000        0.0000        0.0000        0.0000        0.0000        0.0000        0.0000        0.0000        0.0000        0.0000        0.0000        0.0000        0.0000        0.0000        0.0000        0.0000        0.0000        0.0000        0.0000        0.0000        0.0000        0.0000        0.0000        0.0000        0.0000        0.0000        0.0000        0.0000        0.0000        0.0000        0.0000        0.0000        0.0000        0.0000        0.0000        0.0000        0.0000        0.0000
        0.0000        0.0000        0.0000        0.0000        0.0000        0.0000        0.0000        0.0000        0.0000        0.0000        0.0000        0.0000        0.0000        0.0000        0.0000        0.0000        0.0000        0.0000        0.0000        0.0000        0.0000        0.0000        0.0000        0.0000        0.0000        0.0000        0.0000        0.0000        0.0000        0.0000        0.0000        0.0000        0.0000        0.0000        0.0000        0.0000        0.0000        0.0000        0.0000        0.0000        0.0000        0.0000        0.0000        0.0000        0.0000        0.0000      127.8776      111.5513      109.1117      104.2392       96.7083       84.8317       77.8164       72.7764       69.6507       61.3349       58.1983       54.0791       49.9358       37.8511       34.3606       31.1265       28.8825       22.3811       21.5798       23.2874       28.2717       54.5978       64.0338       67.6671       64.9494       56.3871       52.0245       46.2227       37.5945       10.5382        8.1056        9.9456       15.4946       46.1391       50.0028       64.3093       91.2997      180.7953      217.8236      253.1997      245.3286      231.0959      234.5383      233.8021      218.2949      201.8142      187.4198      186.6396      175.7100      154.9701      146.9703      144.4316      145.5077      173.2663      178.0229      177.2756      155.8110      114.0260       89.8410       72.7684       63.9632       36.0750       25.2500       18.0344       16.4258       21.0545       18.3961       15.7219       14.1680       20.1940       20.7177       20.7916       19.9370       16.2722       19.1680       16.4809       14.8434       15.3611       16.2831       16.8598       16.8517       17.2007       17.3537       18.5153       21.2065       28.8585       30.3240       35.0536       38.0126       44.8563       43.3983       42.5107       42.8604       46.6531       54.5430       76.8985       81.7339       95.2990       91.1644       92.9519      107.9552      122.9613      131.9354      138.8964      150.3554      171.3349      183.7362      183.2215      172.0804      161.2301      170.5650      177.6465      178.9389      186.0637      204.8725      216.9851      230.7749      249.3912      256.8347      256.5763      261.6171      255.0011      276.9256      293.2612      288.8921      274.1124      278.1950      292.3910      299.1969      307.0006      317.1125      328.9654      330.6786      328.5142      327.4528      320.1098      308.2157      294.4880      290.6763      281.7561      270.7789      266.6008      250.7878      239.0773      239.7507      241.6019      236.1758      223.4658      220.5065      222.2322        0.0000        0.0000        0.0000        0.0000        0.0000        0.0000        0.0000        0.0000        0.0000        0.0000        0.0000        0.0000        0.0000        0.0000        0.0000        0.0000        0.0000        0.0000        0.0000        0.0000        0.0000        0.0000        0.0000        0.0000        0.0000        0.0000        0.0000        0.0000        0.0000        0.0000        0.0000        0.0000        0.0000        0.0000        0.0000        0.0000        0.0000        0.0000        0.0000        0.0000        0.0000        0.0000        0.0000        0.0000        0.0000        0.0000        0.0000        0.0000        0.0000        0.0000        0.0000        0.0000        0.0000
        0.0000        0.0000        0.0000        0.0000        0.0000        0.0000        0.0000        0.0000        0.0000        0.0000        0.0000        0.0000        0.0000        0.0000        0.0000        0.0000        0.0000        0.0000        0.0000        0.0000        0.0000        0.0000        0.0000        0.0000        0.0000        0.0000        0.0000        0.0000        0.0000        0.0000        0.0000        0.0000        0.0000        0.0000        0.0000        0.0000        0.0000        0.0000        0.0000        0.0000        0.0000        0.0000        0.0000        0.0000        0.0000        0.0000        0.0000      103.3657      102.2380       99.1327       93.7978       84.1003       79.0968       76.6720       76.6624       70.5605       70.4239       68.5682       65.2045       51.1412       48.8580       45.9337       42.7571       32.6949       31.4120       32.5949       37.2929       68.2272       76.5194       79.3776       76.4308       66.9558       64.1208       58.4787       50.5838       14.9662       13.0546       15.1531       22.1261       57.3674       67.1765       78.9108       96.5170      188.2535      234.8164      232.7752      235.8436      231.7535      237.0019      229.5322      216.9479      201.4398      192.4209      184.6966      177.1278      157.2620      147.6032      148.3575      166.2278      207.5549      220.0435      215.5614      187.3263      133.3096      110.2743       89.1785       75.3259       44.0763       29.5027       21.0633       17.9711       20.3582       17.6366       15.4611       14.1463       22.0016       21.7424       20.4260       17.5135       13.4366       14.6580       14.3684       14.0337       13.9884       14.4423       15.2117       15.6144       15.8437       16.0641       19.0654       21.2621       26.9612       29.7486       32.6147       34.9454       41.5656       39.3427       36.9583       42.5338       43.5038       51.4189       68.8274       61.2039       77.9982       85.1178       91.0355      108.8675      124.7749      128.4746      134.8654      142.4203      164.0037      172.4076      166.9520      164.7203      160.9814      165.2204      170.4356      178.4631      188.9975      202.2413      217.1320      238.1823      243.4082      251.0799      259.3628      258.6031      260.4592      295.8591      310.8766      297.0899      286.9563      288.3963      296.0220      309.2587      317.5974      319.2017      331.1864      336.0737      330.8544      332.6859      328.2667      316.3939      286.4288      282.9636      270.1257      263.2053      252.9108      235.0367      224.1490      222.7979      217.8980      212.2196      206.3076      211.5896        0.0000        0.0000        0.0000        0.0000        0.0000        0.0000        0.0000        0.0000        0.0000        0.0000        0.0000        0.0000        0.0000        0.0000        0.0000        0.0000        0.0000        0.0000        0.0000        0.0000        0.0000        0.0000        0.0000        0.0000        0.0000        0.0000        0.0000        0.0000        0.0000        0.0000        0.0000        0.0000        0.0000        0.0000        0.0000        0.0000        0.0000        0.0000        0.0000        0.0000        0.0000        0.0000        0.0000        0.0000        0.0000        0.0000        0.0000        0.0000        0.0000        0.0000        0.0000        0.0000        0.0000        0.0000
        0.0000        0.0000        0.0000        0.0000        0.0000        0.0000        0.0000        0.0000        0.0000        0.0000        0.0000        0.0000        0.0000        0.0000        0.0000        0.0000        0.0000        0.0000        0.0000        0.0000        0.0000        0.0000        0.0000        0.0000        0.0000        0.0000        0.0000        0.0000        0.0000        0.0000        0.0000        0.0000        0.0000        0.0000        0.0000        0.0000        0.0000        0.0000        0.0000        0.0000        0.0000        0.0000        0.0000        0.0000        0.0000        0.0000        0.0000        0.0000        0.0000        0.0000       87.5143       83.5289       80.4738       80.5069       83.9446       96.8967      100.8805      101.5186       98.8878       91.9829       89.7199       86.5571       80.9624       66.4266       61.1243       62.4095        0.0000        0.0000       93.6060       96.0562       93.6490       86.7977       84.5686       78.9367       71.6774       59.3650       52.0831       55.2784       71.7443      108.2531      121.9512      139.1902      162.1378      186.5231      202.5845      222.9602      229.5839      222.8014      235.1438        0.0000        0.0000        0.0000        0.0000      207.1931      191.1560      149.9348      146.4892      158.0770        0.0000      271.4559      297.0647      290.2718      248.9941      153.5580      125.0529      100.4229       80.3909       53.0371       35.5068       23.6633       19.1361       22.9004       18.8482       16.5826       15.5730       20.3461       18.5467       19.1252       15.7212       11.5018       11.7360       10.6257       10.8137       11.3290       11.7952       12.5132       13.0754       13.9460       14.7531       16.0759       19.6022       22.5089       22.2789       24.6677       24.3308       28.9389       28.3724       31.5042       34.4823       49.3736       49.2391       55.1364       62.1526       66.4809       74.2873       95.0232      104.7090      114.7126      129.8592      131.4068      133.9115      130.4026      135.2303      134.6547      146.8104      168.1684      166.4839      175.4130      193.7326      216.4587      235.7919      253.6930      260.0736      266.6353      278.8430      287.9711      304.7252      298.5099      339.0304      355.3405      347.1176      341.5113      337.2613      347.9843      364.6700      364.7257      348.2507      358.6757      366.0500      349.0208      343.2520      338.4367      331.2191      296.6002      282.3812      267.2942      255.4661      247.9188      234.9506      231.5293      225.9799      219.8741      220.1908        0.0000        0.0000        0.0000        0.0000        0.0000        0.0000        0.0000        0.0000        0.0000        0.0000        0.0000        0.0000        0.0000        0.0000        0.0000        0.0000        0.0000        0.0000        0.0000        0.0000        0.0000        0.0000        0.0000        0.0000        0.0000        0.0000        0.0000        0.0000        0.0000        0.0000        0.0000        0.0000        0.0000        0.0000        0.0000        0.0000        0.0000        0.0000        0.0000        0.0000        0.0000        0.0000        0.0000        0.0000        0.0000        0.0000        0.0000        0.0000        0.0000        0.0000        0.0000        0.0000        0.0000        0.0000        0.0000        0.0000
        0.0000        0.0000        0.0000        0.0000        0.0000        0.0000        0.0000        0.0000        0.0000        0.0000        0.0000        0.0000        0.0000        0.0000        0.0000        0.0000        0.0000        0.0000        0.0000        0.0000        0.0000        0.0000        0.0000        0.0000        0.0000        0.0000        0.0000        0.0000        0.0000        0.0000        0.0000        0.0000        0.0000        0.0000        0.0000        0.0000        0.0000        0.0000        0.0000        0.0000        0.0000        0.0000        0.0000        0.0000        0.0000        0.0000        0.0000        0.0000        0.0000        0.0000        0.0000        0.0000        0.0000        0.0000        0.0000      108.6200      116.7090      119.6472        0.0000        0.0000        0.0000      107.3424      100.0520       81.4261       76.6715        0.0000        0.0000        0.0000        0.0000        0.0000        0.0000        0.0000       97.8243       93.7332       87.8438       73.2755       66.2434       70.8594       86.9581      119.6256      131.8978      150.8417      178.4708      184.4795      193.1105      205.2702      208.5545      184.5459        0.0000        0.0000        0.0000        0.0000        0.0000        0.0000      204.1667      169.1530        0.0000        0.0000        0.0000      308.1255      338.7954      322.9238      279.4430      176.4505      143.3159      118.7723       92.8496       58.9345       37.0042       25.1975       19.7230       20.8243       16.9358       13.9839       13.8795       15.4380       16.5181       16.4422       16.1296       12.5332       11.0665       11.0577       10.6075       10.2457       10.7219       11.0390       13.1839       14.0146       15.0882       16.1956       18.6803       20.7089       20.6481       21.8527       21.8227       21.8908       27.5009       33.1766       35.2340       43.2359       43.4177       49.2167       60.2341       63.1176       73.5868       94.6947       94.8493      101.0131      118.9933      132.3278      142.1656      132.3698      133.7546      136.2228      145.9830      175.2913      171.0242      183.3468      204.6890      221.2392      252.7881      268.2677      274.0603      282.5155      298.6238      301.4444      315.4250      324.3230      345.9373      372.6569      371.5381      372.6836      370.6048      377.2507      393.3055      382.5251      362.9528      379.0230      363.2879      345.0344      352.0383      342.4106      328.8177      286.7064      270.6748      256.2556      239.1222      229.5355      224.4001      224.2433      225.0907      217.7437      224.9420        0.0000        0.0000        0.0000        0.0000        0.0000        0.0000        0.0000        0.0000        0.0000        0.0000        0.0000        0.0000        0.0000        0.0000        0.0000        0.0000        0.0000        0.0000        0.0000        0.0000        0.0000        0.0000        0.0000        0.0000        0.0000        0.0000        0.0000        0.0000        0.0000        0.0000        0.0000        0.0000        0.0000        0.0000        0.0000        0.0000        0.0000        0.0000        0.0000        0.0000        0.0000        0.0000        0.0000        0.0000        0.0000        0.0000        0.0000        0.0000        0.0000        0.0000        0.0000        0.0000        0.0000        0.0000        0.0000        0.0000
        0.0000        0.0000        0.0000        0.0000        0.0000        0.0000        0.0000        0.0000        0.0000        0.0000        0.0000        0.0000        0.0000        0.0000        0.0000        0.0000        0.0000        0.0000        0.0000        0.0000        0.0000        0.0000        0.0000        0.0000        0.0000        0.0000        0.0000        0.0000        0.0000        0.0000        0.0000        0.0000        0.0000        0.0000        0.0000        0.0000        0.0000        0.0000        0.0000        0.0000        0.0000        0.0000        0.0000        0.0000        0.0000        0.0000        0.0000        0.0000        0.0000        0.0000        0.0000        0.0000        0.0000        0.0000        0.0000        0.0000        0.0000        0.0000        0.0000        0.0000        0.0000      119.4323      112.0368       89.9273       84.1989        0.0000        0.0000        0.0000        0.0000        0.0000        0.0000        0.0000        0.0000      107.0296      100.0758       81.7406       75.1653       78.4661       92.2734      128.9042      144.9330      158.4618      170.8429      174.1822      182.4370        0.0000        0.0000        0.0000        0.0000        0.0000        0.0000        0.0000        0.0000        0.0000        0.0000        0.0000        0.0000        0.0000        0.0000        0.0000      333.2238      337.5667      287.2659      182.1884      150.2251      124.0916       98.3908       61.2830       39.0863       25.6947       20.2638       17.2192       13.0284       12.3244       12.6506       13.0407       16.8177       17.5439       21.1255       14.0409       11.7351       11.4842       12.1326       10.6780       10.8245       11.6740       13.5170       13.9381       14.8209       17.0242       18.0139       19.4936       18.8402       18.4702       20.9490       25.5774       31.1314       34.8365       34.5765       38.3471       42.2062       55.6768       63.3662       63.5929       75.4576       81.0593       89.8767      101.5196      118.5589      133.0342      142.6183      134.2531      143.4395      143.0910      155.0527      179.1350      183.6969      196.0104      212.1842      226.4984      234.0149      260.4087      283.0198      315.9013      319.2602      318.6501      349.5847      356.4525      339.5036      351.2437      373.0771      380.6683      371.0930      390.1189      374.0240      361.9955      358.2673      357.4676      358.2956      345.5551      343.4479      335.7834      312.9001      271.1768      249.9377      236.1409      225.7369      205.1337      200.8836      207.4233      212.6895      201.1669        0.0000        0.0000        0.0000        0.0000        0.0000        0.0000        0.0000        0.0000        0.0000        0.0000        0.0000        0.0000        0.0000        0.0000        0.0000        0.0000        0.0000        0.0000        0.0000        0.0000        0.0000        0.0000        0.0000        0.0000        0.0000        0.0000        0.0000        0.0000        0.0000        0.0000        0.0000        0.0000        0.0000        0.0000        0.0000        0.0000        0.0000        0.0000        0.0000        0.0000        0.0000        0.0000        0.0000        0.0000        0.0000        0.0000        0.0000        0.0000        0.0000        0.0000        0.0000        0.0000        0.0000        0.0000        0.0000        0.0000        0.0000
        0.0000        0.0000        0.0000        0.0000        0.0000        0.0000        0.0000        0.0000        0.0000        0.0000        0.0000        0.0000        0.0000        0.0000        0.0000        0.0000        0.0000        0.0000        0.0000        0.0000        0.0000        0.0000        0.0000        0.0000        0.0000        0.0000        0.0000        0.0000        0.0000        0.0000        0.0000        0.0000        0.0000        0.0000        0.0000        0.0000        0.0000        0.0000        0.0000        0.0000        0.0000        0.0000        0.0000        0.0000        0.0000        0.0000        0.0000        0.0000        0.0000        0.0000        0.0000        0.0000        0.0000        0.0000        0.0000        0.0000        0.0000        0.0000        0.0000        0.0000        0.0000        0.0000      115.3273       94.4220        0.0000        0.0000        0.0000        0.0000        0.0000        0.0000        0.0000        0.0000        0.0000        0.0000      110.4252       87.8036       81.5809       81.5373       95.4564      132.9866      151.4107      148.2953      148.0040      153.1556        0.0000        0.0000        0.0000        0.0000        0.0000        0.0000        0.0000        0.0000        0.0000        0.0000        0.0000        0.0000        0.0000        0.0000        0.0000        0.0000        0.0000      320.9182      290.7084      173.6759      146.8277      120.2472       96.4372       62.2600       39.5220       26.4991       21.5144       19.2274       13.1373       10.7221       12.8983       15.0207       20.7782       17.6783       18.7708       16.8891       16.3238       15.1615       13.7851       13.0637       12.6248       14.2648       14.6770       15.0071       16.2987       16.6007       17.9809       18.5717       18.1646       19.8204       23.3080       27.4237       33.2613       34.8283       36.5108       45.0003       45.2342       56.8410       71.3642       82.7579       81.7801       85.5833      101.5401      123.8302      137.0376      147.0116      153.4238      143.0732      145.5396      147.6667      156.2680      190.9078      196.8840      205.5837      208.5090      241.1239      270.3420      284.6352      306.8312      340.7365      336.5493      333.2671      355.7013      335.7243      342.7914      372.1213      364.2511      356.5522      359.8413      360.6866      359.6560      360.4734      349.6794      350.3614      354.9248      345.4786      338.5324      325.9056      294.0303      256.3011      237.9338      223.5866      215.4482      199.7661      191.5912      192.8973      197.0204        0.0000        0.0000        0.0000        0.0000        0.0000        0.0000        0.0000        0.0000        0.0000        0.0000        0.0000        0.0000        0.0000        0.0000        0.0000        0.0000        0.0000        0.0000        0.0000        0.0000        0.0000        0.0000        0.0000        0.0000        0.0000        0.0000        0.0000        0.0000        0.0000        0.0000        0.0000        0.0000        0.0000        0.0000        0.0000        0.0000        0.0000        0.0000        0.0000        0.0000        0.0000        0.0000        0.0000        0.0000        0.0000        0.0000        0.0000        0.0000        0.0000        0.0000        0.0000        0.0000        0.0000        0.0000        0.0000        0.0000        0.0000        0.0000
        0.0000        0.0000        0.0000        0.0000        0.0000        0.0000        0.0000        0.0000        0.0000        0.0000        0.0000        0.0000        0.0000        0.0000        0.0000        0.0000        0.0000        0.0000        0.0000        0.0000        0.0000        0.0000        0.0000        0.0000        0.0000        0.0000        0.0000        0.0000        0.0000        0.0000        0.0000        0.0000        0.0000        0.0000        0.0000        0.0000        0.0000        0.0000        0.0000        0.0000        0.0000        0.0000        0.0000        0.0000        0.0000        0.0000        0.0000        0.0000        0.0000        0.0000        0.0000        0.0000        0.0000        0.0000        0.0000        0.0000        0.0000        0.0000        0.0000        0.0000        0.0000        0.0000        0.0000        0.0000        0.0000        0.0000        0.0000        0.0000        0.0000        0.0000        0.0000        0.0000        0.0000        0.0000      123.6884       88.1120       78.6214       80.7793       90.2421      105.2756      110.9654      114.3024      117.3981        0.0000        0.0000        0.0000        0.0000        0.0000        0.0000        0.0000        0.0000        0.0000        0.0000        0.0000        0.0000        0.0000        0.0000        0.0000        0.0000        0.0000        0.0000      288.4320      265.1543      228.8527      199.2368      162.9867      130.7784       65.5814       45.0763       32.5660       27.2636       14.2912        9.8787        8.1091       10.4724       22.3985       21.2357       22.2468       22.6755       29.1099       31.5381       31.3974       27.0722       16.9917       16.1178       16.1796       17.9362       17.4710       17.5016       17.6711       17.3841       16.4140       17.3200       19.0371       22.5878       34.3880       38.8380       41.6026       44.0062       40.0647       43.5629       53.6883       62.9332       89.8761       96.7884      104.2036      118.4814      144.6139      153.2123      168.6284      189.5822      190.3501      183.6887      183.0248      183.4009      186.6815      200.7739      223.3184      237.4174      278.4379      310.3654      295.8648      313.2413      344.1642      338.4820      320.4003      340.2653      347.1838      351.9102      362.6669      381.5556      388.2049      393.2405      386.9953      395.5764      370.9063      368.2679      364.4221      365.1750      356.8730      333.3750      316.1378      289.6085      255.0131      240.5065      230.9034      221.0858      213.2435      200.5747      193.8007      192.2853        0.0000        0.0000        0.0000        0.0000        0.0000        0.0000        0.0000        0.0000        0.0000        0.0000        0.0000        0.0000        0.0000        0.0000        0.0000        0.0000        0.0000        0.0000        0.0000        0.0000        0.0000        0.0000        0.0000        0.0000        0.0000        0.0000        0.0000        0.0000        0.0000        0.0000        0.0000        0.0000        0.0000        0.0000        0.0000        0.0000        0.0000        0.0000        0.0000        0.0000        0.0000        0.0000        0.0000        0.0000        0.0000        0.0000        0.0000        0.0000        0.0000        0.0000        0.0000        0.0000        0.0000        0.0000        0.0000        0.0000        0.0000        0.0000
        0.0000        0.0000        0.0000        0.0000        0.0000        0.0000        0.0000        0.0000        0.0000        0.0000        0.0000        0.0000        0.0000        0.0000        0.0000        0.0000        0.0000        0.0000        0.0000        0.0000        0.0000        0.0000        0.0000        0.0000        0.0000        0.0000        0.0000        0.0000        0.0000        0.0000        0.0000        0.0000        0.0000        0.0000        0.0000        0.0000        0.0000        0.0000        0.0000        0.0000        0.0000        0.0000        0.0000        0.0000        0.0000        0.0000        0.0000        0.0000        0.0000        0.0000        0.0000        0.0000        0.0000        0.0000        0.0000        0.0000        0.0000        0.0000        0.0000        0.0000        0.0000        0.0000        0.0000        0.0000        0.0000        0.0000        0.0000        0.0000        0.0000        0.0000        0.0000        0.0000        0.0000        0.0000        0.0000        0.0000        0.0000        0.0000        0.0000        0.0000        0.0000        0.0000        0.0000        0.0000        0.0000        0.0000        0.0000        0.0000        0.0000        0.0000        0.0000        0.0000        0.0000        0.0000        0.0000        0.0000        0.0000        0.0000        0.0000        0.0000        0.0000      267.1812      235.4244      214.9153      191.7142      164.3638      132.9017       68.0933       48.3285       36.0716       26.7505       13.3389        8.9086        7.1594        9.1835       19.6023       25.7425       25.6294       25.9549       33.9956       35.2976       37.3815       33.1156       19.9810       17.7037       17.8860       20.6554       19.3957       17.8195       16.8089       17.0882       16.3974       17.2303       20.3027       25.1494       37.6493       42.3462       45.9717       48.2030       44.5176       45.9378       51.6151       65.5346      100.6110      111.4259      126.9444      144.8243      167.0887      181.1365      185.7550      191.4381      190.5258      200.7330      206.5167      206.2784      196.5844      207.2249      240.5576      253.0542      286.0127      301.4084      303.6422      322.4347      334.5389      315.8374      305.3533      305.3534      333.0598      348.9029      370.2573      397.6712      392.3397      403.5773      397.4477      400.2201      374.4705      378.5240      364.9862      344.4731      331.5869      311.7535      303.8416      283.5314      238.6687      218.1525      211.6002      208.6816      207.4162      184.2889      178.7102        0.0000        0.0000        0.0000        0.0000        0.0000        0.0000        0.0000        0.0000        0.0000        0.0000        0.0000        0.0000        0.0000        0.0000        0.0000        0.0000        0.0000        0.0000        0.0000        0.0000        0.0000        0.0000        0.0000        0.0000        0.0000        0.0000        0.0000        0.0000        0.0000        0.0000        0.0000        0.0000        0.0000        0.0000        0.0000        0.0000        0.0000        0.0000        0.0000        0.0000        0.0000        0.0000        0.0000        0.0000        0.0000        0.0000        0.0000        0.0000        0.0000        0.0000        0.0000        0.0000        0.0000        0.0000        0.0000        0.0000        0.0000        0.0000        0.0000
        0.0000        0.0000        0.0000        0.0000        0.0000        0.0000        0.0000        0.0000        0.0000        0.0000        0.0000        0.0000        0.0000        0.0000        0.0000        0.0000        0.0000        0.0000        0.0000        0.0000        0.0000        0.0000        0.0000        0.0000        0.0000        0.0000        0.0000        0.0000        0.0000        0.0000        0.0000        0.0000        0.0000        0.0000        0.0000        0.0000        0.0000        0.0000        0.0000        0.0000        0.0000        0.0000        0.0000        0.0000        0.0000        0.0000        0.0000        0.0000        0.0000        0.0000        0.0000        0.0000        0.0000        0.0000        0.0000        0.0000        0.0000        0.0000        0.0000        0.0000        0.0000        0.0000        0.0000        0.0000        0.0000        0.0000        0.0000        0.0000        0.0000        0.0000        0.0000        0.0000        0.0000        0.0000        0.0000        0.0000        0.0000        0.0000        0.0000        0.0000        0.0000        0.0000        0.0000        0.0000        0.0000        0.0000        0.0000        0.0000        0.0000        0.0000        0.0000        0.0000        0.0000        0.0000        0.0000        0.0000        0.0000        0.0000        0.0000        0.0000        0.0000      236.2559      203.6232      194.5083      181.5684      155.6828      128.3365       71.1793       52.6044       40.2122       31.1265       15.4400       10.5785        9.1204       11.8547       23.4084       25.1719       24.5866       27.7096       36.1858       36.4684       37.9873       32.4572       20.7154       18.8605       19.5188       21.4374       19.7680       17.4015       17.6103       18.6163       18.8982       20.2341       23.2944       28.5442       42.0370       48.0826       51.9525       53.8353       47.8923       55.1843       55.6575       75.7199      117.9119      127.7393      138.1510      156.7170      172.6058      180.7356      191.1814      199.3150      218.3103      244.4637      249.1218      228.4402      223.2218      235.1579      239.6524      255.3700      288.0972      289.3381      305.9356      308.3497      301.0631      298.5941      283.9485      292.0838      320.3114      343.7535      383.7969      382.1864      384.1244      388.5938      395.2428      382.1737      359.1999      346.2721      331.8545      313.7689      303.9599      288.6022      276.0872      256.5726      226.0679      213.1533      198.7624      201.0193      178.5571      174.0193      184.4142        0.0000        0.0000        0.0000        0.0000        0.0000        0.0000        0.0000        0.0000        0.0000        0.0000        0.0000        0.0000        0.0000        0.0000        0.0000        0.0000        0.0000        0.0000        0.0000        0.0000        0.0000        0.0000        0.0000        0.0000        0.0000        0.0000        0.0000        0.0000        0.0000        0.0000        0.0000        0.0000        0.0000        0.0000        0.0000        0.0000        0.0000        0.0000        0.0000        0.0000        0.0000        0.0000        0.0000        0.0000        0.0000        0.0000        0.0000        0.0000        0.0000        0.0000        0.0000        0.0000        0.0000        0.0000        0.0000        0.0000        0.0000        0.0000        0.0000
        0.0000        0.0000        0.0000        0.0000        0.0000        0.0000        0.0000        0.0000        0.0000        0.0000        0.0000        0.0000        0.0000        0.0000        0.0000        0.0000        0.0000        0.0000        0.0000        0.0000        0.0000        0.0000        0.0000        0.0000        0.0000        0.0000        0.0000        0.0000        0.0000        0.0000        0.0000        0.0000        0.0000        0.0000        0.0000        0.0000        0.0000        0.0000        0.0000        0.0000        0.0000        0.0000        0.0000        0.0000        0.0000        0.0000        0.0000        0.0000        0.0000        0.0000        0.0000        0.0000        0.0000        0.0000        0.0000        0.0000        0.0000        0.0000        0.0000        0.0000        0.0000        0.0000        0.0000        0.0000        0.0000        0.0000        0.0000        0.0000        0.0000        0.0000        0.0000        0.0000        0.0000        0.0000        0.0000        0.0000        0.0000        0.0000        0.0000        0.0000        0.0000        0.0000        0.0000        0.0000        0.0000        0.0000        0.0000        0.0000        0.0000        0.0000        0.0000        0.0000        0.0000        0.0000        0.0000        0.0000        0.0000        0.0000        0.0000        0.0000      205.0871      213.1413      183.8652      182.3730      163.6557      141.9073      125.6853       75.0513       62.4014       51.6119       42.6185       23.2027       15.9734       13.4201       18.5126       25.3485       23.9853       25.3154       31.3686       33.3297       33.8190       31.9930       30.7710       22.1679       20.0246       19.5871       17.3241       17.0871       18.6498       19.6781       21.5254       23.2242       25.3405       28.0921       34.1241       48.3905       54.7985       59.1631       60.8896       55.2295       65.8702       74.1734       90.2276      125.7009      135.1163      147.2585      162.8244      170.2100      176.2198      187.5055      218.2006      245.2553      259.3611      253.9762      242.2090      222.7817      227.8279      230.0783      253.7574      278.9307      288.7371      294.0859      293.2184      275.6741      271.4242      274.4057      288.9420      310.3413      339.1484      354.0247      339.5017      361.9517      372.9529      358.3630      348.2951      322.2779      305.4078      297.1294      282.6463      261.3148      250.1265      241.8157      228.8318      201.5451      198.3362      187.7771      183.7789      170.2636        0.0000        0.0000        0.0000        0.0000        0.0000        0.0000        0.0000        0.0000        0.0000        0.0000        0.0000        0.0000        0.0000      162.6820        0.0000        0.0000        0.0000      219.7825        0.0000        0.0000        0.0000        0.0000        0.0000        0.0000        0.0000        0.0000        0.0000        0.0000        0.0000        0.0000        0.0000        0.0000        0.0000        0.0000        0.0000        0.0000        0.0000        0.0000        0.0000        0.0000        0.0000        0.0000        0.0000        0.0000        0.0000        0.0000        0.0000        0.0000        0.0000        0.0000        0.0000        0.0000        0.0000        0.0000        0.0000        0.0000        0.0000        0.0000        0.0000        0.0000        0.0000
        0.0000        0.0000        0.0000        0.0000        0.0000        0.0000        0.0000        0.0000        0.0000        0.0000        0.0000        0.0000        0.0000        0.0000        0.0000        0.0000        0.0000        0.0000        0.0000        0.0000        0.0000        0.0000        0.0000        0.0000        0.0000        0.0000        0.0000        0.0000        0.0000        0.0000        0.0000        0.0000        0.0000        0.0000        0.0000        0.0000        0.0000        0.0000        0.0000        0.0000        0.0000        0.0000        0.0000        0.0000        0.0000        0.0000        0.0000        0.0000        0.0000        0.0000        0.0000        0.0000        0.0000        0.0000        0.0000        0.0000        0.0000        0.0000        0.0000        0.0000        0.0000        0.0000        0.0000        0.0000        0.0000        0.0000        0.0000        0.0000        0.0000        0.0000        0.0000        0.0000        0.0000        0.0000        0.0000        0.0000        0.0000        0.0000        0.0000        0.0000        0.0000        0.0000        0.0000        0.0000        0.0000        0.0000        0.0000        0.0000        0.0000        0.0000        0.0000        0.0000        0.0000        0.0000        0.0000        0.0000        0.0000        0.0000        0.0000        0.0000      203.4043      202.7575      186.9160      157.4046      141.6762      131.9116      121.7766      141.0093      112.4516       99.6527       81.9971       54.0440       36.4813       31.4877       35.6972       31.4494       26.7001       27.1412       29.5091       26.6384       25.7096       23.5671       28.5451       20.7854       17.5825       17.4906       16.8060       19.4354       20.9705       23.4976       27.2863       32.6282       35.3384       41.0447       47.7504       56.4636       63.2083       68.4591       70.6894       66.7365       76.1984       86.5331      105.2232      128.5090      135.0253      148.7123      160.4622      183.4507      224.5927      257.6579      274.7033      275.9407      288.9459      283.0033      267.7858      257.6646      261.8648      250.2272      272.9663      280.5711      280.7818      276.1008      278.2602      277.2628      283.8381      287.2731      310.1900      329.8655      329.4762      330.8530      346.0746      364.0750      361.5710      359.5515      349.1035      301.3738      281.0930      264.0352      244.7523      230.1723      227.4112      219.6719      205.2147      206.4244      191.4412      186.4379      184.8449      181.7695        0.0000        0.0000        0.0000        0.0000        0.0000        0.0000        0.0000        0.0000        0.0000        0.0000        0.0000        0.0000      245.0360      231.5775      178.4995        0.0000      209.5902      267.9610        0.0000        0.0000        0.0000        0.0000        0.0000        0.0000        0.0000        0.0000        0.0000        0.0000        0.0000        0.0000        0.0000        0.0000        0.0000        0.0000        0.0000        0.0000        0.0000        0.0000        0.0000        0.0000        0.0000        0.0000        0.0000        0.0000        0.0000        0.0000        0.0000        0.0000        0.0000        0.0000        0.0000        0.0000        0.0000        0.0000        0.0000        0.0000        0.0000        0.0000        0.0000        0.0000        0.0000
        0.0000        0.0000        0.0000        0.0000        0.0000        0.0000        0.0000        0.0000        0.0000        0.0000        0.0000        0.0000        0.0000        0.0000        0.0000        0.0000        0.0000        0.0000        0.0000        0.0000        0.0000        0.0000        0.0000        0.0000        0.0000        0.0000        0.0000        0.0000        0.0000        0.0000        0.0000        0.0000        0.0000        0.0000        0.0000        0.0000        0.0000        0.0000        0.0000        0.0000        0.0000        0.0000        0.0000        0.0000        0.0000        0.0000        0.0000        0.0000        0.0000        0.0000        0.0000        0.0000        0.0000        0.0000        0.0000        0.0000        0.0000        0.0000        0.0000        0.0000        0.0000        0.0000        0.0000        0.0000        0.0000        0.0000        0.0000        0.0000        0.0000        0.0000        0.0000        0.0000        0.0000        0.0000        0.0000        0.0000        0.0000        0.0000        0.0000        0.0000        0.0000        0.0000        0.0000        0.0000        0.0000        0.0000        0.0000        0.0000        0.0000        0.0000        0.0000        0.0000        0.0000        0.0000        0.0000        0.0000        0.0000        0.0000        0.0000      176.9078      166.7056      172.3837      161.5198      144.6408      132.6831      126.9701      122.9051      151.5610      122.4099      111.7504       95.3210       66.2755       42.9475       34.1890       35.3828       31.4759       27.5285       29.6508       28.1925       23.4715       23.3725       22.8641       21.7568       16.4177       16.0556       15.9319       18.1856       21.3560       23.6265       25.3252       30.2663       39.5262       41.3825       47.2326       51.9570       62.4138       70.3232       76.2799       79.5104       73.7615       83.4287      101.3414      112.2830      117.8946      128.2585      151.5067      165.0259      196.3439      212.0297      224.6668      239.1348      265.8314      283.0489      284.2972      284.4411      266.9543      257.9302      269.0129      262.7213      265.8629      261.6488      266.0323      273.3232      286.4818      285.8915      293.6579      309.4069      324.5081      316.7691      320.0059      322.8433      341.4130      329.1973      326.1295      304.9075      271.6159      251.3880      237.3336      224.1441      207.7999      199.1327      193.9259      183.1371      184.4060      173.4314      175.9150      174.3421      157.4986        0.0000        0.0000        0.0000        0.0000        0.0000        0.0000      276.8450      121.5502        0.0000        0.0000        0.0000        0.0000      249.5727      184.7903        0.0000        0.0000        0.0000        0.0000        0.0000        0.0000        0.0000        0.0000        0.0000        0.0000        0.0000        0.0000        0.0000        0.0000        0.0000        0.0000        0.0000        0.0000        0.0000        0.0000        0.0000        0.0000        0.0000        0.0000        0.0000        0.0000        0.0000        0.0000        0.0000        0.0000        0.0000        0.0000        0.0000        0.0000        0.0000        0.0000        0.0000        0.0000        0.0000        0.0000        0.0000        0.0000        0.0000        0.0000        0.0000        0.0000        0.0000
        0.0000        0.0000        0.0000        0.0000        0.0000        0.0000        0.0000        0.0000        0.0000        0.0000        0.0000        0.0000        0.0000        0.0000        0.0000        0.0000        0.0000        0.0000        0.0000        0.0000        0.0000        0.0000        0.0000        0.0000        0.0000        0.0000        0.0000        0.0000        0.0000        0.0000        0.0000        0.0000        0.0000        0.0000        0.0000        0.0000        0.0000        0.0000        0.0000        0.0000        0.0000        0.0000        0.0000        0.0000        0.0000        0.0000        0.0000        0.0000        0.0000        0.0000        0.0000        0.0000        0.0000        0.0000        0.0000        0.0000        0.0000        0.0000        0.0000        0.0000        0.0000        0.0000        0.0000        0.0000        0.0000        0.0000        0.0000        0.0000        0.0000        0.0000        0.0000        0.0000        0.0000        0.0000        0.0000        0.0000        0.0000        0.0000        0.0000        0.0000        0.0000        0.0000        0.0000        0.0000        0.0000        0.0000        0.0000        0.0000        0.0000        0.0000        0.0000        0.0000        0.0000        0.0000        0.0000        0.0000        0.0000      102.3688      122.3254      132.3417      137.6325      138.0661      130.1434      124.8830      119.1797      116.7899      111.1607      126.6880      122.9700      112.5868      100.7738       61.4590       44.7718       40.1673       32.1891       31.6805       28.4208       27.7333       25.7709       22.0198       22.1366       19.0686       19.1283       17.0190       17.4158       19.4207       21.5051       24.1534       25.4949       27.5520       32.6904       41.1920       47.2575       49.1259       54.2827       67.8858       77.4236       85.8194       94.7404       92.1627       91.1897       91.5588       95.9582      116.9124      128.8578      139.4740      158.8828      177.3172      192.4514      209.7471      217.8289      254.4977      273.1146      283.8305      300.1740      265.2579      252.0468      268.6177      254.8468      259.2321      257.3071      266.7767      289.7801      290.7733      277.4785      290.5682      305.4042      320.6624      310.5481      325.0111      308.6389      323.4630      302.7179      286.0204      276.8477      243.8084      232.5270      218.0838      202.6776      181.8422      171.3697      163.5719      163.7778      172.8211      167.7120      172.5616      174.0964        0.0000        0.0000        0.0000        0.0000        0.0000      254.9427      258.1465      250.8423       85.4088        0.0000        0.0000        0.0000        0.0000        0.0000        0.0000        0.0000        0.0000        0.0000        0.0000        0.0000        0.0000        0.0000        0.0000        0.0000        0.0000        0.0000        0.0000        0.0000        0.0000        0.0000        0.0000        0.0000        0.0000        0.0000        0.0000        0.0000        0.0000        0.0000        0.0000        0.0000        0.0000        0.0000        0.0000        0.0000        0.0000        0.0000        0.0000        0.0000        0.0000        0.0000        0.0000        0.0000        0.0000        0.0000        0.0000        0.0000        0.0000        0.0000        0.0000        0.0000        0.0000        0.0000
        0.0000        0.0000        0.0000        0.0000        0.0000        0.0000        0.0000        0.0000        0.0000        0.0000        0.0000        0.0000        0.0000        0.0000        0.0000        0.0000        0.0000        0.0000        0.0000        0.0000        0.0000        0.0000        0.0000        0.0000        0.0000        0.0000        0.0000        0.0000        0.0000        0.0000        0.0000        0.0000        0.0000        0.0000        0.0000        0.0000        0.0000        0.0000        0.0000        0.0000        0.0000        0.0000        0.0000        0.0000        0.0000        0.0000        0.0000        0.0000        0.0000        0.0000        0.0000        0.0000        0.0000        0.0000        0.0000        0.0000        0.0000        0.0000        0.0000        0.0000        0.0000        0.0000        0.0000        0.0000        0.0000        0.0000        0.0000        0.0000        0.0000        0.0000        0.0000        0.0000        0.0000        0.0000        0.0000        0.0000        0.0000        0.0000        0.0000        0.0000        0.0000        0.0000        0.0000        0.0000        0.0000        0.0000        0.0000        0.0000        0.0000        0.0000        0.0000        0.0000        0.0000        0.0000        0.0000        0.0000        0.0000       93.9648      100.5082      115.5448      113.1353      110.9412      111.6403      106.8903      112.0642       98.7776       92.4230      108.4376      107.4345       99.3650       81.1707       51.7164       39.5905       32.7524       32.7184       30.2639       26.7075       24.5518       23.8727       22.4979       20.8809       21.8799       20.9116       19.1888       19.6331       22.1288       23.4555       27.0474       28.5297       30.0023       36.9581       43.0945       46.4128       48.5316       55.6607       67.7617       80.5024       84.6637       88.7897       82.9072       92.9013       98.6784      103.9121      124.7451      126.7881      146.6343      164.7148      182.2246      195.2845      200.9145      219.1308      245.2379      255.9193      295.3201      283.3297      250.8904      243.2470      250.3461      248.9336      253.7339      255.8289      282.4658      282.6520      275.0736      282.8243      289.2171      297.0913      297.9846      281.7675      279.3326      285.9430      293.8431      275.6483      250.3116      238.7382      211.6297      204.7977      193.3158      183.9221      168.9233      152.3725      146.3404      152.1440      161.0545      160.2421      176.8794      171.5350        0.0000        0.0000        0.0000      190.1132      242.6257      246.1013      244.8247      243.2501      100.9239        0.0000        0.0000        0.0000        0.0000        0.0000        0.0000        0.0000        0.0000        0.0000        0.0000        0.0000        0.0000        0.0000        0.0000        0.0000        0.0000        0.0000        0.0000        0.0000        0.0000        0.0000        0.0000        0.0000        0.0000        0.0000        0.0000        0.0000        0.0000        0.0000        0.0000        0.0000        0.0000        0.0000        0.0000        0.0000        0.0000        0.0000        0.0000        0.0000        0.0000        0.0000        0.0000        0.0000        0.0000        0.0000        0.0000        0.0000        0.0000        0.0000        0.0000        0.0000        0.0000        0.0000
        0.0000        0.0000        0.0000        0.0000        0.0000        0.0000        0.0000        0.0000        0.0000        0.0000        0.0000        0.0000        0.0000        0.0000        0.0000        0.0000        0.0000        0.0000        0.0000        0.0000        0.0000        0.0000        0.0000        0.0000        0.0000        0.0000        0.0000        0.0000        0.0000        0.0000        0.0000        0.0000        0.0000        0.0000        0.0000        0.0000        0.0000        0.0000        0.0000        0.0000        0.0000        0.0000        0.0000        0.0000        0.0000        0.0000        0.0000        0.0000        0.0000        0.0000        0.0000        0.0000        0.0000        0.0000        0.0000        0.0000        0.0000        0.0000        0.0000        0.0000        0.0000        0.0000        0.0000        0.0000        0.0000        0.0000        0.0000        0.0000        0.0000        0.0000        0.0000        0.0000        0.0000        0.0000        0.0000        0.0000        0.0000        0.0000        0.0000        0.0000        0.0000        0.0000        0.0000        0.0000        0.0000        0.0000        0.0000        0.0000        0.0000        0.0000        0.0000        0.0000        0.0000        0.0000        0.0000        0.0000       86.8328       85.7899       81.7847       84.6789       83.9858       89.3782       84.6723       82.8400       90.8228       73.5698       69.6419       60.0411       65.0262       59.1767       52.1722       44.6409       35.9675       32.9052       34.7361       27.8286       24.3436       51.1671       20.1273       23.6475       22.9344       26.2984       27.7045       28.0165       29.9102       30.6885       31.3978       33.0496       35.1434       42.4033       43.7892       44.8126       49.0321       54.6770       59.4737       70.3637       81.8623       84.8890       87.0505      102.2462      109.1565      116.5484      128.3037      140.1339      146.4111      161.1253      170.5638      183.0273      190.9868      219.3479      227.3630      223.6345      238.7202      253.6940      242.8904      255.5060      271.3834      267.5107      263.1906      292.9808      306.2906      295.6736      285.1694      280.5963      283.5671      284.5723      294.0294      263.8748      247.8101      243.3901      225.4079      230.7559      221.4244      215.0916      196.1600      175.2274      170.0078      159.1885      148.9713      128.3329      117.4540      113.0158      122.2314      161.2501      193.3858      217.4332        0.0000        0.0000        0.0000        0.0000      231.9912      229.1255      235.2142      231.4236      227.0260      118.0117        0.0000        0.0000        0.0000        0.0000        0.0000        0.0000        0.0000        0.0000        0.0000        0.0000        0.0000        0.0000        0.0000        0.0000        0.0000        0.0000        0.0000        0.0000        0.0000        0.0000        0.0000        0.0000        0.0000        0.0000        0.0000        0.0000        0.0000        0.0000        0.0000        0.0000        0.0000        0.0000        0.0000        0.0000        0.0000        0.0000        0.0000        0.0000        0.0000        0.0000        0.0000        0.0000        0.0000        0.0000        0.0000        0.0000        0.0000        0.0000        0.0000        0.0000        0.0000        0.0000        0.0000
        0.0000        0.0000        0.0000        0.0000        0.0000        0.0000        0.0000        0.0000        0.0000        0.0000        0.0000        0.0000        0.0000        0.0000        0.0000        0.0000        0.0000        0.0000        0.0000        0.0000        0.0000        0.0000        0.0000        0.0000        0.0000        0.0000        0.0000        0.0000        0.0000        0.0000        0.0000        0.0000        0.0000        0.0000        0.0000        0.0000        0.0000        0.0000        0.0000        0.0000        0.0000        0.0000        0.0000        0.0000        0.0000        0.0000        0.0000        0.0000        0.0000        0.0000        0.0000        0.0000        0.0000        0.0000        0.0000        0.0000        0.0000        0.0000        0.0000        0.0000        0.0000        0.0000        0.0000        0.0000        0.0000        0.0000        0.0000        0.0000        0.0000        0.0000        0.0000        0.0000        0.0000        0.0000        0.0000        0.0000        0.0000        0.0000        0.0000        0.0000        0.0000        0.0000        0.0000        0.0000        0.0000        0.0000        0.0000        0.0000        0.0000        0.0000        0.0000        0.0000        0.0000        0.0000        0.0000        0.0000       72.1200       71.3249       70.4547       69.6556       68.1039       66.9230       67.8202       63.5648       61.7324       59.7695       54.5654       49.5338       46.5046       43.1844       37.3361       36.8268       33.1413       32.3689       33.3522       28.3304       23.5251       30.4070       26.5530       23.2846       24.6620       27.0720       27.5486       30.7306       32.1406       33.9648       36.6534       37.0241       42.1908       47.6881       46.9486       48.4399       53.7938       55.3042       61.4372       72.9414       80.1539       84.5822       89.5955      100.1000      114.6162      125.2724      140.6679      152.4329      145.4794      148.7300      168.7489      179.8266      200.4897      211.7091      214.9662      191.8055      189.3575      193.4836      198.9068      217.3639      240.1669      231.1499      250.7377      283.5044      289.8023      290.2809      271.1476      266.4873      252.3414      251.0534      252.3638      230.5157      208.1779      202.6810      185.3039      190.8396      189.1572      176.0933      170.1197      153.3221      145.4106      135.5697      123.7224      105.3554       95.0011       94.2494      110.3596        0.0000        0.0000        0.0000        0.0000        0.0000        0.0000      231.6172      218.6853      213.8190      213.3417      210.5243      219.5853        0.0000        0.0000        0.0000        0.0000        0.0000        0.0000        0.0000        0.0000        0.0000        0.0000        0.0000        0.0000        0.0000        0.0000        0.0000        0.0000        0.0000        0.0000        0.0000        0.0000        0.0000        0.0000        0.0000        0.0000        0.0000        0.0000        0.0000        0.0000        0.0000        0.0000        0.0000        0.0000        0.0000        0.0000        0.0000        0.0000        0.0000        0.0000        0.0000        0.0000        0.0000        0.0000        0.0000        0.0000        0.0000        0.0000        0.0000        0.0000        0.0000        0.0000        0.0000        0.0000        0.0000        0.0000
        0.0000        0.0000        0.0000        0.0000        0.0000        0.0000        0.0000        0.0000        0.0000        0.0000        0.0000        0.0000        0.0000        0.0000        0.0000        0.0000        0.0000        0.0000        0.0000        0.0000        0.0000        0.0000        0.0000        0.0000        0.0000        0.0000        0.0000        0.0000        0.0000        0.0000        0.0000        0.0000        0.0000        0.0000        0.0000        0.0000        0.0000        0.0000        0.0000        0.0000        0.0000        0.0000        0.0000        0.0000        0.0000        0.0000        0.0000        0.0000        0.0000        0.0000        0.0000        0.0000        0.0000        0.0000        0.0000        0.0000        0.0000        0.0000        0.0000        0.0000        0.0000        0.0000        0.0000        0.0000        0.0000        0.0000        0.0000        0.0000        0.0000        0.0000        0.0000        0.0000        0.0000        0.0000        0.0000        0.0000        0.0000        0.0000        0.0000        0.0000        0.0000        0.0000        0.0000        0.0000        0.0000        0.0000        0.0000        0.0000        0.0000        0.0000        0.0000        0.0000        0.0000        0.0000        0.0000        0.0000       59.6551       66.9315       59.8926       59.6979       59.1396       62.2852       60.3488       53.9954       53.9255       48.6750       48.4078       35.4557       34.2979       34.1912       32.6480       34.0325       32.1920       33.3354       36.5026       23.7338       21.6224       22.7703       22.9392       27.5277       29.7453       30.5693       30.7118       32.3245       34.7352       38.5053       40.7446       43.9751       45.4140       50.0485       47.6545       51.1660       55.2355       56.4374       60.3969       67.5609       81.7466       92.9989       92.9277      104.9249      117.3203      130.8342      129.7375      135.8892      147.9113      155.0320      153.5933      167.0495      202.2516      178.5627      170.1345      177.0522      164.3673      159.5047      162.7597      183.8184      199.8014      225.3666      252.2424      275.4208      263.6372      256.3181      243.2072      224.5425      217.0273      217.5999      214.5147      177.5175      161.3404      159.0366      159.5958      168.9613      177.0608      165.1628      163.6785      146.7385      139.9009      131.7426      121.9200       99.0762       97.1437       89.5542        0.0000        0.0000        0.0000        0.0000        0.0000        0.0000      194.1653      192.7720      196.7129      194.3067      196.4713      196.6353      199.7701        0.0000        0.0000        0.0000        0.0000        0.0000        0.0000        0.0000        0.0000        0.0000        0.0000        0.0000        0.0000        0.0000        0.0000        0.0000        0.0000        0.0000        0.0000        0.0000        0.0000        0.0000        0.0000        0.0000        0.0000        0.0000        0.0000        0.0000        0.0000        0.0000        0.0000        0.0000        0.0000        0.0000        0.0000        0.0000        0.0000        0.0000        0.0000        0.0000        0.0000        0.0000        0.0000        0.0000        0.0000        0.0000        0.0000        0.0000        0.0000        0.0000        0.0000        0.0000        0.0000        0.0000        0.0000
        0.0000        0.0000        0.0000        0.0000        0.0000        0.0000        0.0000        0.0000        0.0000        0.0000        0.0000        0.0000        0.0000        0.0000        0.0000        0.0000        0.0000        0.0000        0.0000        0.0000        0.0000        0.0000        0.0000        0.0000        0.0000        0.0000        0.0000        0.0000        0.0000        0.0000        0.0000        0.0000        0.0000        0.0000        0.0000        0.0000        0.0000        0.0000        0.0000        0.0000        0.0000        0.0000        0.0000        0.0000        0.0000        0.0000        0.0000        0.0000        0.0000        0.0000        0.0000        0.0000        0.0000        0.0000        0.0000        0.0000        0.0000        0.0000        0.0000        0.0000        0.0000        0.0000        0.0000        0.0000        0.0000        0.0000        0.0000        0.0000        0.0000        0.0000        0.0000        0.0000        0.0000        0.0000        0.0000        0.0000        0.0000        0.0000        0.0000        0.0000        0.0000        0.0000        0.0000        0.0000        0.0000        0.0000        0.0000        0.0000        0.0000        0.0000        0.0000        0.0000        0.0000        0.0000        0.0000        0.0000        0.0000       61.2117       57.1726       56.1712       57.1694       59.1214       60.3405       46.4929       42.2006       43.6311       41.9337       35.4299       32.2910       31.4873       33.0645       35.3867       35.3656       36.6649       35.9122       25.9339       25.0697       24.4595       26.1219       30.7535       31.9675       34.4349       35.1571       37.5634       40.6614       40.8048       42.2830       42.4785       44.1161       47.4754       49.5145       49.9550       55.5784       57.3800       59.4153       68.7106       80.2112       80.0425       92.7778      104.5728      106.1622      112.5157      110.5230      119.8295      137.0959      124.2006      134.2313      160.1488      163.5410      156.4085      166.2292      144.2543      137.8638      141.0710      147.4222      174.9765      208.2978      218.2436      193.2500      199.7654      197.5676      200.1171      196.6270      175.1035      182.8263      182.8530      157.2054      137.7941      135.3906      138.9345      142.4761      151.7065      155.1595      159.1528      159.9222      154.3621      155.6227      153.3612      146.0405      118.2830      111.2767        0.0000        0.0000        0.0000        0.0000        0.0000        0.0000        0.0000      187.1782      190.8745      186.5904      187.8617      191.1879      188.5712      184.0333        0.0000        0.0000        0.0000        0.0000        0.0000        0.0000        0.0000        0.0000        0.0000        0.0000        0.0000        0.0000        0.0000        0.0000        0.0000        0.0000        0.0000        0.0000        0.0000        0.0000        0.0000        0.0000        0.0000        0.0000        0.0000        0.0000        0.0000        0.0000        0.0000        0.0000        0.0000        0.0000        0.0000        0.0000        0.0000        0.0000        0.0000        0.0000        0.0000        0.0000        0.0000        0.0000        0.0000        0.0000        0.0000        0.0000        0.0000        0.0000        0.0000        0.0000        0.0000        0.0000        0.0000        0.0000
        0.0000        0.0000        0.0000        0.0000        0.0000        0.0000        0.0000        0.0000        0.0000        0.0000        0.0000        0.0000        0.0000        0.0000        0.0000        0.0000        0.0000        0.0000        0.0000        0.0000        0.0000        0.0000        0.0000        0.0000        0.0000        0.0000        0.0000        0.0000        0.0000        0.0000        0.0000        0.0000        0.0000        0.0000        0.0000        0.0000        0.0000        0.0000        0.0000        0.0000        0.0000        0.0000        0.0000        0.0000        0.0000        0.0000        0.0000        0.0000        0.0000        0.0000        0.0000        0.0000        0.0000        0.0000        0.0000        0.0000        0.0000        0.0000        0.0000        0.0000        0.0000        0.0000        0.0000        0.0000        0.0000        0.0000        0.0000        0.0000        0.0000        0.0000        0.0000        0.0000        0.0000        0.0000        0.0000        0.0000        0.0000        0.0000        0.0000        0.0000        0.0000        0.0000        0.0000        0.0000        0.0000        0.0000        0.0000        0.0000        0.0000        0.0000        0.0000        0.0000        0.0000        0.0000        0.0000        0.0000       54.7382       50.0543       47.8363       42.4755        0.0000       41.4475       42.8196       36.5647       33.7089       35.6293       39.2064       37.6502       41.0190       43.8766       45.0626       41.5505       48.0526       46.5418       43.7672       44.2077       42.8790       40.7908       39.7848       44.1595       46.6431       48.1862       47.7008       43.9957       44.7591       44.4196       45.1456       41.6939       44.0648       46.1030       48.8394       47.7217       59.6720       60.0821       55.9079       60.3727       64.6507       63.2178       74.4080       83.8621       86.9565       91.4108       96.1758      108.1209      109.8666      113.1023      128.2247      141.6057      145.2463      144.8712      139.5001      114.6600      107.3542      112.6110      133.0705      125.6383      143.4959      132.1920      122.4271      106.0583      107.5904      108.6962      108.7546      122.0385      120.4454      117.2381      115.9508      112.9290      113.2110      118.8888      122.7486      148.8143      156.9151      164.3848      171.9386      194.1029      211.4926      213.5405      199.2568        0.0000        0.0000        0.0000        0.0000        0.0000      187.1795      176.1405        0.0000      202.7626      209.0624      211.0761      207.8755      187.1124      183.1504      184.3216        0.0000        0.0000        0.0000        0.0000        0.0000        0.0000        0.0000        0.0000        0.0000        0.0000        0.0000        0.0000        0.0000        0.0000        0.0000        0.0000        0.0000        0.0000        0.0000        0.0000        0.0000        0.0000        0.0000        0.0000        0.0000        0.0000        0.0000        0.0000        0.0000        0.0000        0.0000        0.0000        0.0000        0.0000        0.0000        0.0000        0.0000        0.0000        0.0000        0.0000        0.0000        0.0000        0.0000        0.0000        0.0000        0.0000        0.0000        0.0000        0.0000        0.0000        0.0000        0.0000        0.0000        0.0000        0.0000
        0.0000        0.0000        0.0000        0.0000        0.0000        0.0000        0.0000        0.0000        0.0000        0.0000        0.0000        0.0000        0.0000        0.0000        0.0000        0.0000        0.0000        0.0000        0.0000        0.0000        0.0000        0.0000        0.0000        0.0000        0.0000        0.0000        0.0000        0.0000        0.0000        0.0000        0.0000        0.0000        0.0000        0.0000        0.0000        0.0000        0.0000        0.0000        0.0000        0.0000        0.0000        0.0000        0.0000        0.0000        0.0000        0.0000        0.0000        0.0000        0.0000        0.0000        0.0000        0.0000        0.0000        0.0000        0.0000        0.0000        0.0000        0.0000        0.0000        0.0000        0.0000        0.0000        0.0000        0.0000        0.0000        0.0000        0.0000        0.0000        0.0000        0.0000        0.0000        0.0000        0.0000        0.0000        0.0000        0.0000        0.0000        0.0000        0.0000        0.0000        0.0000        0.0000        0.0000        0.0000        0.0000        0.0000        0.0000        0.0000        0.0000        0.0000        0.0000        0.0000        0.0000        0.0000        0.0000        0.0000        0.0000       38.0082        0.0000        0.0000        0.0000       34.0379       29.3359       28.5729       27.9930       35.1722       37.8551       36.7485       44.9853       44.8100       41.5324       48.4046       51.8103       45.6562       45.5924       49.3904       45.4606       38.7248       40.9562       49.2276       52.3045       53.9201       53.4181       48.5995       48.5456       47.8270       48.0865       43.0123       44.0509       49.5348       54.0447       54.2741       53.0014       56.3457       55.9838       48.1795       49.3395       63.2250       65.0484       71.5655       76.7877       89.9738       97.5041      101.1800      103.2920      114.2082      118.6173      124.0402      134.1003      127.5182      123.7692      106.9939       97.3450       92.1438       94.2349       91.3504       93.1152       93.2214       86.7491       73.4365       72.2433       74.2433       76.7382       88.1041       89.2544       89.0205       90.5572       89.7935       90.4739       96.7083      108.1302      128.3548      134.9283      151.5427      164.6057      207.4273      229.7715      230.7319      211.9488        0.0000        0.0000        0.0000        0.0000        0.0000      122.1551       51.8381       56.4956      207.3436      207.6057      204.5821      197.0518      178.1512      170.7548      169.5598        0.0000        0.0000        0.0000        0.0000        0.0000        0.0000        0.0000        0.0000        0.0000        0.0000        0.0000        0.0000        0.0000        0.0000        0.0000        0.0000        0.0000        0.0000        0.0000        0.0000        0.0000        0.0000        0.0000        0.0000        0.0000        0.0000        0.0000        0.0000        0.0000        0.0000        0.0000        0.0000        0.0000        0.0000        0.0000        0.0000        0.0000        0.0000        0.0000        0.0000        0.0000        0.0000        0.0000        0.0000        0.0000        0.0000        0.0000        0.0000        0.0000        0.0000        0.0000        0.0000        0.0000        0.0000        0.0000
        0.0000        0.0000        0.0000        0.0000        0.0000        0.0000        0.0000        0.0000        0.0000        0.0000        0.0000        0.0000        0.0000        0.0000        0.0000        0.0000        0.0000        0.0000        0.0000        0.0000        0.0000        0.0000        0.0000        0.0000        0.0000        0.0000        0.0000        0.0000        0.0000        0.0000        0.0000        0.0000        0.0000        0.0000        0.0000        0.0000        0.0000        0.0000        0.0000        0.0000        0.0000        0.0000        0.0000        0.0000        0.0000        0.0000        0.0000        0.0000        0.0000        0.0000        0.0000        0.0000        0.0000        0.0000        0.0000        0.0000        0.0000        0.0000        0.0000        0.0000        0.0000        0.0000        0.0000        0.0000        0.0000        0.0000        0.0000        0.0000        0.0000        0.0000        0.0000        0.0000        0.0000        0.0000        0.0000        0.0000        0.0000        0.0000        0.0000        0.0000        0.0000        0.0000        0.0000        0.0000        0.0000        0.0000        0.0000        0.0000        0.0000        0.0000        0.0000        0.0000        0.0000        0.0000        0.0000        0.0000        0.0000        0.0000        0.0000        0.0000        0.0000       31.0261       23.4738       24.9754       26.4844       29.9224       31.6190       41.2811       50.4108       44.2113       36.6992       45.8528       45.0181       46.3844       50.0216       43.8068       43.0624       43.7542       46.1236       52.8893       57.5004       59.0900       58.5389       50.9253       50.5701       50.1264       49.1311       46.6948       50.3203       56.4878       57.6471       63.5052       65.4364       62.7526       49.9384       46.6003       52.9355       52.9079       51.9780       64.9023       78.3097       82.9207       87.3378       89.2831       93.1946      105.1381      107.7745      114.8335      115.5106      113.8936      110.7800       95.0341       87.0108       77.6710       74.1592       72.2411       69.8636       68.1384       62.4714       53.3211       52.1005       54.6715       55.5827       65.8156       70.0575       73.4152       75.1177       75.5970       80.4952       85.2505       97.6250      119.2973      126.1423      139.7633      164.4415      203.0608      220.9758        0.0000        0.0000        0.0000        0.0000        0.0000        0.0000       83.0195       85.7112       43.1883      132.5288      171.5277      182.4483      182.8639      178.7875      161.6654      154.8598      148.2048        0.0000        0.0000        0.0000        0.0000        0.0000        0.0000        0.0000        0.0000        0.0000        0.0000        0.0000        0.0000        0.0000        0.0000        0.0000        0.0000        0.0000        0.0000        0.0000        0.0000        0.0000        0.0000        0.0000        0.0000        0.0000        0.0000        0.0000        0.0000        0.0000        0.0000        0.0000        0.0000        0.0000        0.0000        0.0000        0.0000        0.0000        0.0000        0.0000        0.0000        0.0000        0.0000        0.0000        0.0000        0.0000        0.0000        0.0000        0.0000        0.0000        0.0000        0.0000        0.0000        0.0000        0.0000        0.0000
        0.0000        0.0000        0.0000        0.0000        0.0000        0.0000        0.0000        0.0000        0.0000        0.0000        0.0000        0.0000        0.0000        0.0000        0.0000        0.0000        0.0000        0.0000        0.0000        0.0000        0.0000        0.0000        0.0000        0.0000        0.0000        0.0000        0.0000        0.0000        0.0000        0.0000        0.0000        0.0000        0.0000        0.0000        0.0000        0.0000        0.0000        0.0000        0.0000        0.0000        0.0000        0.0000        0.0000        0.0000        0.0000        0.0000        0.0000        0.0000        0.0000        0.0000        0.0000        0.0000        0.0000        0.0000        0.0000        0.0000        0.0000        0.0000        0.0000        0.0000        0.0000        0.0000        0.0000        0.0000        0.0000        0.0000        0.0000        0.0000        0.0000        0.0000        0.0000        0.0000        0.0000        0.0000        0.0000        0.0000        0.0000        0.0000        0.0000        0.0000        0.0000        0.0000        0.0000        0.0000        0.0000        0.0000        0.0000        0.0000        0.0000        0.0000        0.0000        0.0000        0.0000        0.0000        0.0000        0.0000        0.0000        0.0000        0.0000        0.0000        0.0000        0.0000       27.6326       29.5617       30.0519       31.2812       29.5034       37.7617       44.5888       41.5256       36.9912       40.0545       43.2699       47.5795       44.7760       46.2210       48.4144       48.5978       51.0687       59.0172       61.1656       63.5785       61.0604       55.9930       53.8519       52.4744       53.3689       53.5329       55.0348       59.9922       61.0949       73.4896       69.8281       66.7022       67.4092       60.1482       48.9237       48.2434       50.7275       60.6386       73.3987       77.7839       80.0220       80.7133       89.1440       95.9767       94.7974       97.1535      100.0559      103.8346       99.3950       82.7937       79.3019       65.9381       72.2615       58.9104       57.5055       57.1662       53.0171       45.9194       44.2695       45.2358       48.5643       58.7387       63.1572       66.7691       70.0845       71.6779       74.9028       80.0654       91.7310      113.5595      117.5637      132.5641      148.7124      187.7687      205.0380        0.0000        0.0000        0.0000        0.0000        0.0000        0.0000        0.0000       82.5961       13.7307       44.6098      152.1608      156.4476      157.8367      153.4870      138.2058      134.3282      130.7071        0.0000        0.0000        0.0000        0.0000        0.0000        0.0000        0.0000        0.0000        0.0000        0.0000        0.0000        0.0000        0.0000        0.0000        0.0000        0.0000        0.0000        0.0000        0.0000        0.0000        0.0000        0.0000        0.0000        0.0000        0.0000        0.0000        0.0000        0.0000        0.0000        0.0000        0.0000        0.0000        0.0000        0.0000        0.0000        0.0000        0.0000        0.0000        0.0000        0.0000        0.0000        0.0000        0.0000        0.0000        0.0000        0.0000        0.0000        0.0000        0.0000        0.0000        0.0000        0.0000        0.0000        0.0000        0.0000
        0.0000        0.0000        0.0000        0.0000        0.0000        0.0000        0.0000        0.0000        0.0000        0.0000        0.0000        0.0000        0.0000        0.0000        0.0000        0.0000        0.0000        0.0000        0.0000        0.0000        0.0000        0.0000        0.0000        0.0000        0.0000        0.0000        0.0000        0.0000        0.0000        0.0000        0.0000        0.0000        0.0000        0.0000        0.0000        0.0000        0.0000        0.0000        0.0000        0.0000        0.0000        0.0000        0.0000        0.0000        0.0000        0.0000        0.0000        0.0000        0.0000        0.0000        0.0000        0.0000        0.0000        0.0000        0.0000        0.0000        0.0000        0.0000        0.0000        0.0000        0.0000        0.0000        0.0000        0.0000        0.0000        0.0000        0.0000        0.0000        0.0000        0.0000        0.0000        0.0000        0.0000        0.0000        0.0000        0.0000        0.0000        0.0000        0.0000        0.0000        0.0000        0.0000        0.0000        0.0000        0.0000        0.0000        0.0000        0.0000        0.0000        0.0000        0.0000        0.0000        0.0000        0.0000        0.0000        0.0000        0.0000        0.0000        0.0000        0.0000        0.0000        0.0000        0.0000       33.6777       34.5280       30.9539       32.9681       40.4999       47.1110       44.3846       44.4438       47.7618       51.1679       54.7844       56.5902       59.2390       64.6382       64.5691       67.2002       75.7539       75.5813       75.1962       73.8898       56.9006       53.2420       55.9591       56.0923        0.0000        0.0000       77.5658       76.4428       78.1383       77.9824       77.8344       74.9604       67.7416       62.3010       60.0848       59.0917       57.4368       65.6335       70.4891       69.1483       65.4209       63.8571       61.2439       70.9273       72.4882       69.5339       64.6449       61.3201       53.5051       49.7856       44.3041       48.4023       46.3220       46.6633       45.4243       44.8675       41.0950       39.4406       40.0651       45.6967       58.2259       63.3576       68.3167       71.5169       75.6397       76.9803       84.9126       97.6418      104.8161      110.6988      113.2555        0.0000        0.0000        0.0000        0.0000        0.0000        0.0000        0.0000        0.0000        0.0000        0.0000        0.0000        0.0000        0.0000      123.4650      122.4878      119.1795      116.8906      105.0187      101.6618        0.0000        0.0000        0.0000        0.0000        0.0000        0.0000        0.0000        0.0000        0.0000        0.0000        0.0000        0.0000        0.0000        0.0000        0.0000        0.0000        0.0000        0.0000        0.0000        0.0000        0.0000        0.0000        0.0000        0.0000        0.0000        0.0000        0.0000        0.0000        0.0000        0.0000        0.0000        0.0000        0.0000        0.0000        0.0000        0.0000        0.0000        0.0000        0.0000        0.0000        0.0000        0.0000        0.0000        0.0000        0.0000        0.0000        0.0000        0.0000        0.0000        0.0000        0.0000        0.0000        0.0000        0.0000        0.0000        0.0000
        0.0000        0.0000        0.0000        0.0000        0.0000        0.0000        0.0000        0.0000        0.0000        0.0000        0.0000        0.0000        0.0000        0.0000        0.0000        0.0000        0.0000        0.0000        0.0000        0.0000        0.0000        0.0000        0.0000        0.0000        0.0000        0.0000        0.0000        0.0000        0.0000        0.0000        0.0000        0.0000        0.0000        0.0000        0.0000        0.0000        0.0000        0.0000        0.0000        0.0000        0.0000        0.0000        0.0000        0.0000        0.0000        0.0000        0.0000        0.0000        0.0000        0.0000        0.0000        0.0000        0.0000        0.0000        0.0000        0.0000        0.0000        0.0000        0.0000        0.0000        0.0000        0.0000        0.0000        0.0000        0.0000        0.0000        0.0000        0.0000        0.0000        0.0000        0.0000        0.0000        0.0000        0.0000        0.0000        0.0000        0.0000        0.0000        0.0000        0.0000        0.0000        0.0000        0.0000        0.0000        0.0000        0.0000        0.0000        0.0000        0.0000        0.0000        0.0000        0.0000        0.0000        0.0000        0.0000        0.0000        0.0000        0.0000        0.0000        0.0000        0.0000        0.0000        0.0000       29.1898       26.1089       29.5095       33.3553       36.7656       38.5748       46.5438       44.6633       49.7639       52.7268       55.2117       66.2014       66.9407       68.1402       71.1812       72.6835       80.8374       81.8220       79.0412       78.0895       59.0955       56.0191       59.9279        0.0000        0.0000        0.0000        0.0000        0.0000        0.0000       81.0198       78.0011       73.3398       68.7111       62.1348       59.0038       61.2191       59.0542       61.5311       61.1452       57.8117       52.5157       51.7586       52.8258       50.0001       51.5447       52.6855       50.7236       49.8485       42.5391       35.6542       33.8321       32.8748       36.0701       38.2683       36.1062       34.5556       32.1382       31.1952       33.8635       38.9966       51.6623       58.8016       63.2707       66.6115       72.8929       74.6585       80.8508       87.9632       85.9447        0.0000        0.0000        0.0000        0.0000        0.0000        0.0000        0.0000        0.0000        0.0000        0.0000        0.0000        0.0000        0.0000        0.0000        0.0000      109.7104      100.6539       97.3925       97.5349       87.2658       83.8055       83.1745        0.0000        0.0000        0.0000        0.0000        0.0000        0.0000        0.0000        0.0000        0.0000        0.0000        0.0000        0.0000        0.0000        0.0000        0.0000        0.0000        0.0000        0.0000        0.0000        0.0000        0.0000        0.0000        0.0000        0.0000        0.0000        0.0000        0.0000        0.0000        0.0000        0.0000        0.0000        0.0000        0.0000        0.0000        0.0000        0.0000        0.0000        0.0000        0.0000        0.0000        0.0000        0.0000        0.0000        0.0000        0.0000        0.0000        0.0000        0.0000        0.0000        0.0000        0.0000        0.0000        0.0000        0.0000        0.0000
        0.0000        0.0000        0.0000        0.0000        0.0000        0.0000        0.0000        0.0000        0.0000        0.0000        0.0000        0.0000        0.0000        0.0000        0.0000        0.0000        0.0000        0.0000        0.0000        0.0000        0.0000        0.0000        0.0000        0.0000        0.0000        0.0000        0.0000        0.0000        0.0000        0.0000        0.0000        0.0000        0.0000        0.0000        0.0000        0.0000        0.0000        0.0000        0.0000        0.0000        0.0000        0.0000        0.0000        0.0000        0.0000        0.0000        0.0000        0.0000        0.0000        0.0000        0.0000        0.0000        0.0000        0.0000        0.0000        0.0000        0.0000        0.0000        0.0000        0.0000        0.0000        0.0000        0.0000        0.0000        0.0000        0.0000        0.0000        0.0000        0.0000        0.0000        0.0000        0.0000        0.0000        0.0000        0.0000        0.0000        0.0000        0.0000        0.0000        0.0000        0.0000        0.0000        0.0000        0.0000        0.0000        0.0000        0.0000        0.0000        0.0000        0.0000        0.0000        0.0000        0.0000        0.0000        0.0000        0.0000        0.0000        0.0000        0.0000        0.0000        0.0000        0.0000        0.0000       22.8447       19.5912       23.8750       28.3070       31.8161       39.1530       40.8458       43.4739       51.8285       53.9087       59.1752       69.4582       69.5831       70.2295        0.0000       71.8066       79.3564        0.0000        0.0000       79.9891       62.3455        0.0000        0.0000        0.0000        0.0000        0.0000        0.0000        0.0000        0.0000       82.2196       71.1877       69.7958       60.4666       56.7482       56.4624       61.5280       56.2912       57.4156       56.2353       58.4385       51.4511       43.6320       43.6996       43.9757       41.9036       40.2941       38.1537       33.0974       28.1974       27.1939       26.6272       27.9808       31.3770       29.3159       29.5922       28.6095       28.1085       27.5005       31.6026       35.5304       48.3764       55.5166       60.7037       63.4274        0.0000        0.0000        0.0000        0.0000        0.0000        0.0000        0.0000        0.0000        0.0000        0.0000        0.0000        0.0000        0.0000        0.0000        0.0000        0.0000        0.0000        0.0000        0.0000        0.0000       69.5642       72.7673       76.1507       78.9432       70.0887        0.0000        0.0000        0.0000        0.0000        0.0000        0.0000        0.0000        0.0000        0.0000        0.0000        0.0000        0.0000        0.0000        0.0000        0.0000        0.0000        0.0000        0.0000        0.0000        0.0000        0.0000        0.0000        0.0000        0.0000        0.0000        0.0000        0.0000        0.0000        0.0000        0.0000        0.0000        0.0000        0.0000        0.0000        0.0000        0.0000        0.0000        0.0000        0.0000        0.0000        0.0000        0.0000        0.0000        0.0000        0.0000        0.0000        0.0000        0.0000        0.0000        0.0000        0.0000        0.0000        0.0000        0.0000        0.0000        0.0000        0.0000
        0.0000        0.0000        0.0000        0.0000        0.0000        0.0000        0.0000        0.0000        0.0000        0.0000        0.0000        0.0000        0.0000        0.0000        0.0000        0.0000        0.0000        0.0000        0.0000        0.0000        0.0000        0.0000        0.0000        0.0000        0.0000        0.0000        0.0000        0.0000        0.0000        0.0000        0.0000        0.0000        0.0000        0.0000        0.0000        0.0000        0.0000        0.0000        0.0000        0.0000        0.0000        0.0000        0.0000        0.0000        0.0000        0.0000        0.0000        0.0000        0.0000        0.0000        0.0000        0.0000        0.0000        0.0000        0.0000        0.0000        0.0000        0.0000        0.0000        0.0000        0.0000        0.0000        0.0000        0.0000        0.0000        0.0000        0.0000        0.0000        0.0000        0.0000        0.0000        0.0000        0.0000        0.0000        0.0000        0.0000        0.0000        0.0000        0.0000        0.0000        0.0000        0.0000        0.0000        0.0000        0.0000        0.0000        0.0000        0.0000        0.0000        0.0000        0.0000        0.0000        0.0000        0.0000        0.0000        0.0000        0.0000        0.0000        0.0000        0.0000        0.0000        0.0000        0.0000       15.6923       16.8917       14.4555       21.5925       30.5601       36.3546       36.2687       43.5728       50.8769       53.6879       61.7684        0.0000        0.0000        0.0000        0.0000        0.0000        0.0000        0.0000        0.0000        0.0000        0.0000        0.0000        0.0000        0.0000        0.0000        0.0000        0.0000        0.0000        0.0000        0.0000       70.9673       66.6677       63.2182       61.5725       58.4122       57.9352       58.4362       57.4978       57.6570       53.4810       43.3255       38.7627       35.8204       36.1248       35.1439       30.6409       27.7846       29.3603       27.0474       28.8570       23.3584       26.4194       28.3459       27.7946       28.1638       28.3647       27.6419       27.7801       33.6104       35.0432       44.4390       48.0589       60.9624        0.0000        0.0000        0.0000        0.0000        0.0000        0.0000        0.0000        0.0000        0.0000        0.0000        0.0000        0.0000        0.0000        0.0000        0.0000        0.0000        0.0000        0.0000        0.0000        0.0000        0.0000        0.0000       58.2405       60.9117       64.9230        0.0000       62.6331       71.4672        0.0000        0.0000        0.0000        0.0000        0.0000        0.0000        0.0000        0.0000        0.0000        0.0000        0.0000        0.0000        0.0000        0.0000        0.0000        0.0000        0.0000        0.0000        0.0000        0.0000        0.0000        0.0000        0.0000        0.0000        0.0000        0.0000        0.0000        0.0000        0.0000        0.0000        0.0000        0.0000        0.0000        0.0000        0.0000        0.0000        0.0000        0.0000        0.0000        0.0000        0.0000        0.0000        0.0000        0.0000        0.0000        0.0000        0.0000        0.0000        0.0000        0.0000        0.0000        0.0000        0.0000        0.0000        0.0000
        0.0000        0.0000        0.0000        0.0000        0.0000        0.0000        0.0000        0.0000        0.0000        0.0000        0.0000        0.0000        0.0000        0.0000        0.0000        0.0000        0.0000        0.0000        0.0000        0.0000        0.0000        0.0000        0.0000        0.0000        0.0000        0.0000        0.0000        0.0000        0.0000        0.0000        0.0000        0.0000        0.0000        0.0000        0.0000        0.0000        0.0000        0.0000        0.0000        0.0000        0.0000        0.0000        0.0000        0.0000        0.0000        0.0000        0.0000        0.0000        0.0000        0.0000        0.0000        0.0000        0.0000        0.0000        0.0000        0.0000        0.0000        0.0000        0.0000        0.0000        0.0000        0.0000        0.0000        0.0000        0.0000        0.0000        0.0000        0.0000        0.0000        0.0000        0.0000        0.0000        0.0000        0.0000        0.0000        0.0000        0.0000        0.0000        0.0000        0.0000        0.0000        0.0000        0.0000        0.0000        0.0000        0.0000        0.0000        0.0000        0.0000        0.0000        0.0000        0.0000        0.0000        0.0000        0.0000        0.0000        0.0000        0.0000        0.0000        0.0000        0.0000        0.0000        0.0000        0.0000        0.0000       11.1747       15.5428       28.2123       34.0811       45.6254       51.2480       50.7365       56.2665       61.0196       65.9241        0.0000        0.0000        0.0000        0.0000        0.0000        0.0000        0.0000        0.0000        0.0000        0.0000        0.0000        0.0000        0.0000        0.0000        0.0000        0.0000        0.0000        0.0000       56.7803       56.9200       64.7961       65.4512       64.5122       63.8092       62.0502       61.4083       57.9820       51.6258       29.6615       24.9172       21.6021       19.1023       19.7171       20.1141       20.5144       21.1766       26.4784       22.5219       23.2072       25.3068       27.4183       28.7328       29.6527       30.9326       33.8601       36.4337       35.8500       39.3150        3.7805       17.0878        0.0000        0.0000        0.0000        0.0000        0.0000        0.0000        0.0000        0.0000        0.0000        0.0000        0.0000        0.0000        0.0000        0.0000        0.0000        0.0000        0.0000        0.0000        0.0000        0.0000        0.0000        0.0000        0.0000        0.0000       34.1404       36.8746        0.0000       11.9883       32.8023        0.0000        0.0000        0.0000        0.0000        0.0000        0.0000        0.0000        0.0000        0.0000        0.0000        0.0000        0.0000        0.0000        0.0000        0.0000        0.0000        0.0000        0.0000        0.0000        0.0000        0.0000        0.0000        0.0000        0.0000        0.0000        0.0000        0.0000        0.0000        0.0000        0.0000        0.0000        0.0000        0.0000        0.0000        0.0000        0.0000        0.0000        0.0000        0.0000        0.0000        0.0000        0.0000        0.0000        0.0000        0.0000        0.0000        0.0000        0.0000        0.0000        0.0000        0.0000        0.0000        0.0000        0.0000        0.0000
        0.0000        0.0000        0.0000        0.0000        0.0000        0.0000        0.0000        0.0000        0.0000        0.0000        0.0000        0.0000        0.0000        0.0000        0.0000        0.0000        0.0000        0.0000        0.0000        0.0000        0.0000        0.0000        0.0000        0.0000        0.0000        0.0000        0.0000        0.0000        0.0000        0.0000        0.0000        0.0000        0.0000        0.0000        0.0000        0.0000        0.0000        0.0000        0.0000        0.0000        0.0000        0.0000        0.0000        0.0000        0.0000        0.0000        0.0000        0.0000        0.0000        0.0000        0.0000        0.0000        0.0000        0.0000        0.0000        0.0000        0.0000        0.0000        0.0000        0.0000        0.0000        0.0000        0.0000        0.0000        0.0000        0.0000        0.0000        0.0000        0.0000        0.0000        0.0000        0.0000        0.0000        0.0000        0.0000        0.0000        0.0000        0.0000        0.0000        0.0000        0.0000        0.0000        0.0000        0.0000        0.0000        0.0000        0.0000        0.0000        0.0000        0.0000        0.0000        0.0000        0.0000        0.0000        0.0000        0.0000        0.0000        0.0000        0.0000        0.0000        0.0000        0.0000        0.0000        0.0000        0.0000        0.0000       13.7106       24.5989       34.6816       42.8594       44.1905       50.6345       56.1344       60.6427       63.1744        0.0000        0.0000        0.0000        0.0000        0.0000        0.0000        0.0000        0.0000        0.0000        0.0000        0.0000        0.0000        0.0000        0.0000        0.0000        0.0000        0.0000        0.0000        0.0000        0.0000       60.1016       62.9470       64.2102       64.0922       62.1493       61.3138       57.4465       49.0704       26.1128       19.0339       16.6908       13.7709       14.4967       15.3831       17.9660       16.3314       22.8479       20.0329       21.3505       23.7703       29.5623       28.5987       32.5034       30.3589       33.6523        0.0000        0.0000       38.0898        0.0000        0.0000        0.0000        0.0000        0.0000        0.0000        0.0000        0.0000        0.0000        0.0000        0.0000        0.0000        0.0000        0.0000        0.0000        0.0000        0.0000        0.0000        0.0000        0.0000        0.0000        0.0000        0.0000        0.0000        0.0000        0.0000       20.7493       26.6750        0.0000        0.0000        0.0000        0.0000        0.0000        0.0000        0.0000        0.0000        0.0000        0.0000        0.0000        0.0000        0.0000        0.0000        0.0000        0.0000        0.0000        0.0000        0.0000        0.0000        0.0000        0.0000        0.0000        0.0000        0.0000        0.0000        0.0000        0.0000        0.0000        0.0000        0.0000        0.0000        0.0000        0.0000        0.0000        0.0000        0.0000        0.0000        0.0000        0.0000        0.0000        0.0000        0.0000        0.0000        0.0000        0.0000        0.0000        0.0000        0.0000        0.0000        0.0000        0.0000        0.0000        0.0000        0.0000        0.0000        0.0000        0.0000
[truncated: 212,709 more chars]
