# Supplementary material for: Multidimensional evaluation of the TRMM 3B43V7 satellite-based precipitation product in mainland China from 1998–2016
Source: PeerJ. 2020 Feb 20;8:e8615. doi: 10.7717/peerj.8615 (PMC7036276; doi:10.7717/peerj.8615)
Supplement: Supplemental Information 2 [file peerj-08-8615-s002.zip › TRMM_3B43 data/TRMM 3B43 data-Year-Month/1998-04.txt]

ncols         249
nrows         175
xllcorner     73.250
yllcorner     6.500
cellsize      0.25000
        0.0000        0.0000        0.0000        0.0000        0.0000        0.0000        0.0000        0.0000        0.0000        0.0000        0.0000        0.0000        0.0000        0.0000        0.0000        0.0000        0.0000        0.0000        0.0000        0.0000        0.0000        0.0000        0.0000        0.0000        0.0000        0.0000        0.0000        0.0000        0.0000        0.0000        0.0000        0.0000        0.0000        0.0000        0.0000        0.0000        0.0000        0.0000        0.0000        0.0000        0.0000        0.0000        0.0000        0.0000        0.0000        0.0000        0.0000        0.0000        0.0000        0.0000        0.0000        0.0000        0.0000        0.0000        0.0000        0.0000        0.0000        0.0000        0.0000        0.0000        0.0000        0.0000        0.0000        0.0000        0.0000        0.0000        0.0000        0.0000        0.0000        0.0000        0.0000        0.0000        0.0000        0.0000        0.0000        0.0000        0.0000        0.0000        0.0000        0.0000        0.0000        0.0000        0.0000        0.0000        0.0000        0.0000        0.0000        0.0000        0.0000        0.0000        0.0000        0.0000        0.0000        0.0000        0.0000        0.0000        0.0000        0.0000        0.0000        0.0000        0.0000        0.0000        0.0000        0.0000        0.0000        0.0000        0.0000        0.0000        0.0000        0.0000        0.0000        0.0000        0.0000        0.0000        0.0000        0.0000        0.0000        0.0000        0.0000        0.0000        0.0000        0.0000        0.0000        0.0000        0.0000        0.0000        0.0000        0.0000        0.0000        0.0000        0.0000        0.0000        0.0000        0.0000        0.0000        0.0000        0.0000        0.0000        0.0000        0.0000        0.0000        0.0000        0.0000        0.0000        0.0000        0.0000        0.0000        0.0000        0.0000        0.0000        0.0000        0.0000        0.0000        0.0000        0.0000        0.0000        0.0000        0.0000        0.0000        0.0000        0.0000        0.0000        0.0000        0.0000        0.0000        0.0000        0.0000        0.0000        0.0000        0.0000        0.0000        0.0000        0.0000       14.7445       14.6810       13.2698        0.0000        0.0000        0.0000       10.5087       10.4711       10.4193       10.2257        8.7733        9.2441       10.1186        9.6049        9.2696        9.1118        9.3982        9.9913        9.8090        9.9118       10.4992       11.0691       10.4459       11.7033       12.6640       12.8840       13.6912       13.5792       13.2860       14.6972       16.5908       17.0649       17.6503       20.2844       26.1909       29.2847       32.3509       33.7955       34.5503       35.4483       37.8138       37.8715       37.1969       37.5621       40.4804       42.9741        0.0000        0.0000        0.0000        0.0000        0.0000        0.0000        0.0000        0.0000        0.0000        0.0000        0.0000        0.0000        0.0000        0.0000        0.0000        0.0000        0.0000        0.0000        0.0000        0.0000        0.0000        0.0000        0.0000        0.0000        0.0000        0.0000        0.0000        0.0000        0.0000        0.0000
        0.0000        0.0000        0.0000        0.0000        0.0000        0.0000        0.0000        0.0000        0.0000        0.0000        0.0000        0.0000        0.0000        0.0000        0.0000        0.0000        0.0000        0.0000        0.0000        0.0000        0.0000        0.0000        0.0000        0.0000        0.0000        0.0000        0.0000        0.0000        0.0000        0.0000        0.0000        0.0000        0.0000        0.0000        0.0000        0.0000        0.0000        0.0000        0.0000        0.0000        0.0000        0.0000        0.0000        0.0000        0.0000        0.0000        0.0000        0.0000        0.0000        0.0000        0.0000        0.0000        0.0000        0.0000        0.0000        0.0000        0.0000        0.0000        0.0000        0.0000        0.0000        0.0000        0.0000        0.0000        0.0000        0.0000        0.0000        0.0000        0.0000        0.0000        0.0000        0.0000        0.0000        0.0000        0.0000        0.0000        0.0000        0.0000        0.0000        0.0000        0.0000        0.0000        0.0000        0.0000        0.0000        0.0000        0.0000        0.0000        0.0000        0.0000        0.0000        0.0000        0.0000        0.0000        0.0000        0.0000        0.0000        0.0000        0.0000        0.0000        0.0000        0.0000        0.0000        0.0000        0.0000        0.0000        0.0000        0.0000        0.0000        0.0000        0.0000        0.0000        0.0000        0.0000        0.0000        0.0000        0.0000        0.0000        0.0000        0.0000        0.0000        0.0000        0.0000        0.0000        0.0000        0.0000        0.0000        0.0000        0.0000        0.0000        0.0000        0.0000        0.0000        0.0000        0.0000        0.0000        0.0000        0.0000        0.0000        0.0000        0.0000        0.0000        0.0000        0.0000        0.0000        0.0000        0.0000        0.0000        0.0000        0.0000        0.0000        0.0000        0.0000        0.0000        0.0000        0.0000        0.0000        0.0000        0.0000        0.0000        0.0000        0.0000        0.0000        0.0000        0.0000        0.0000        0.0000        0.0000        0.0000        0.0000        0.0000        0.0000       16.2783       17.0637       17.2682       15.6416       15.5802       14.6714       13.3192        9.3081        8.9553        9.5332        9.4359        8.0052        8.7904        9.1590        8.9681        8.8967        8.9839        9.3036        9.2904        9.1296        9.8523        9.6748       10.2049       10.5068       11.2807       12.6417       12.6073       12.9460       13.3297       13.8642       14.6908       17.2885       18.3390       18.8249       21.8989       27.6462       30.7153       32.7958       31.9700       32.3346       33.4267       36.7426       37.4662       38.8392       39.2339       43.1290       48.9132       54.2430       57.8192       59.7728       64.2724       69.0767       73.4492       77.1672        0.0000        0.0000        0.0000        0.0000        0.0000        0.0000        0.0000        0.0000        0.0000        0.0000        0.0000        0.0000        0.0000        0.0000        0.0000        0.0000        0.0000        0.0000        0.0000        0.0000        0.0000        0.0000        0.0000
        0.0000        0.0000        0.0000        0.0000        0.0000        0.0000        0.0000        0.0000        0.0000        0.0000        0.0000        0.0000        0.0000        0.0000        0.0000        0.0000        0.0000        0.0000        0.0000        0.0000        0.0000        0.0000        0.0000        0.0000        0.0000        0.0000        0.0000        0.0000        0.0000        0.0000        0.0000        0.0000        0.0000        0.0000        0.0000        0.0000        0.0000        0.0000        0.0000        0.0000        0.0000        0.0000        0.0000        0.0000        0.0000        0.0000        0.0000        0.0000        0.0000        0.0000        0.0000        0.0000        0.0000        0.0000        0.0000       48.9550        0.0000       35.3416       27.6760        0.0000        0.0000        0.0000        0.0000        0.0000        0.0000        0.0000        0.0000        0.0000        0.0000        0.0000        0.0000        0.0000        0.0000        0.0000        0.0000        0.0000        0.0000        0.0000        0.0000        0.0000        0.0000        0.0000        0.0000        0.0000        0.0000        0.0000        0.0000        0.0000        0.0000        0.0000        0.0000        0.0000        0.0000        0.0000        0.0000        0.0000        0.0000        0.0000        0.0000        0.0000        0.0000        0.0000        0.0000        0.0000        0.0000        0.0000        0.0000        0.0000        0.0000        0.0000        0.0000        0.0000        0.0000        0.0000        0.0000        0.0000        0.0000        0.0000        0.0000        0.0000        0.0000        0.0000        0.0000        0.0000        0.0000        0.0000        0.0000        0.0000        0.0000        0.0000        0.0000        0.0000        0.0000        0.0000        0.0000        0.0000        0.0000        0.0000        0.0000        0.0000        0.0000        0.0000        0.0000        0.0000        0.0000        0.0000        0.0000        0.0000        0.0000        0.0000        0.0000        0.0000        0.0000        0.0000        0.0000        0.0000        0.0000        0.0000        0.0000        0.0000        0.0000        0.0000        0.0000        0.0000        0.0000        0.0000        0.0000        0.0000        0.0000        0.0000        0.0000       15.6519       17.7638       18.8924       17.8147       17.3590       20.6578       20.4341       15.5193       10.4773        9.6646       10.0805       10.3170        8.2798        9.0306        9.1664        9.0213        9.0663        9.1559        9.3826        9.2243        8.6590        8.6786        9.1385       11.0559       10.6871       11.1690       11.9235       12.7613       13.4791       12.9277       13.6746       15.0958       18.0563       18.8575       20.1265       22.8202       30.1797       31.5690       31.6172       32.3042       34.0147       34.9663       37.9935       38.1255       39.2016       41.6623       44.0584       48.8212       53.7176       58.7884       62.1026       65.4347       67.3740       72.4514       77.7432       78.7249        0.0000        0.0000        0.0000        0.0000        0.0000        0.0000        0.0000        0.0000        0.0000        0.0000        0.0000        0.0000        0.0000        0.0000        0.0000        0.0000        0.0000        0.0000        0.0000        0.0000        0.0000        0.0000
        0.0000        0.0000        0.0000        0.0000        0.0000        0.0000        0.0000        0.0000        0.0000        0.0000        0.0000        0.0000        0.0000        0.0000        0.0000        0.0000        0.0000        0.0000        0.0000        0.0000        0.0000        0.0000        0.0000        0.0000        0.0000        0.0000        0.0000        0.0000        0.0000        0.0000        0.0000        0.0000        0.0000        0.0000        0.0000        0.0000        0.0000        0.0000        0.0000        0.0000        0.0000        0.0000        0.0000        0.0000        0.0000        0.0000        0.0000        0.0000        0.0000        0.0000        0.0000        0.0000        0.0000       65.9547       60.3416       48.2063       43.3155       37.6626       29.7556       11.8871        0.0000        0.0000        0.0000        0.0000        0.0000        0.0000        0.0000        0.0000        0.0000        0.0000        0.0000        0.0000        0.0000        0.0000        0.0000        0.0000        0.0000        0.0000        0.0000        0.0000        0.0000        0.0000        0.0000        0.0000        0.0000        0.0000        0.0000        0.0000        0.0000        0.0000        0.0000        0.0000        0.0000        0.0000        0.0000        0.0000        0.0000        0.0000        0.0000        0.0000        0.0000        0.0000        0.0000        0.0000        0.0000        0.0000        0.0000        0.0000        0.0000        0.0000        0.0000        0.0000        0.0000        0.0000        0.0000        0.0000        0.0000        0.0000        0.0000        0.0000        0.0000        0.0000        0.0000        0.0000        0.0000        0.0000        0.0000        0.0000        0.0000        0.0000        0.0000        0.0000        0.0000        0.0000        0.0000        0.0000        0.0000        0.0000        0.0000        0.0000        0.0000        0.0000        0.0000        0.0000        0.0000        0.0000        0.0000        0.0000        0.0000        0.0000        0.0000        0.0000        0.0000        0.0000        0.0000        0.0000        0.0000        0.0000        0.0000        0.0000        0.0000        0.0000        0.0000        0.0000        0.0000        0.0000        0.0000        0.0000        0.0000        0.0000        9.0176       16.9730       19.2917       20.3371       21.3712       22.4682       27.3397       24.7196       20.1474       13.1984       11.1903       11.1460       10.9272        9.1832        9.4277        9.9381        9.9895        9.9445       10.0032        9.5463        9.4482        8.9774        8.8648        9.2894       11.0959       10.8872       11.2528       12.0193       13.1570       13.0477       13.4185       14.1552       14.0589       17.5369       17.2278       19.2805       21.6657       26.4033       28.8648       30.3381       33.0258       34.8951       36.0748       37.9380       37.6123       39.4607       41.1904       43.6222       47.2749       51.9718       57.2411       61.1172       63.5616       63.8023       69.7993       74.4476       76.1334       80.3755       83.3223        0.0000        0.0000        0.0000        0.0000        0.0000        0.0000        0.0000        0.0000        0.0000        0.0000        0.0000        0.0000        0.0000        0.0000        0.0000        0.0000        0.0000        0.0000        0.0000        0.0000
        0.0000        0.0000        0.0000        0.0000        0.0000        0.0000        0.0000        0.0000        0.0000        0.0000        0.0000        0.0000        0.0000        0.0000        0.0000        0.0000        0.0000        0.0000        0.0000        0.0000        0.0000        0.0000        0.0000        0.0000        0.0000        0.0000        0.0000        0.0000        0.0000        0.0000        0.0000        0.0000        0.0000        0.0000        0.0000        0.0000        0.0000        0.0000        0.0000        0.0000        0.0000        0.0000        0.0000        0.0000        0.0000        0.0000        0.0000        0.0000        0.0000        0.0000        0.0000        0.0000        0.0000       57.0328       52.9707       49.3668       45.8466       40.7669       34.1625       26.1713        0.0000        0.0000        0.0000        0.0000        0.0000        0.0000        0.0000        0.0000        0.0000        0.0000        0.0000        0.0000        0.0000        0.0000        0.0000        0.0000        0.0000        0.0000        0.0000        0.0000        0.0000        0.0000        0.0000        0.0000        0.0000        0.0000        0.0000        0.0000        0.0000        0.0000        0.0000        0.0000        0.0000        0.0000        0.0000        0.0000        0.0000        0.0000        0.0000        0.0000        0.0000        0.0000        0.0000        0.0000        0.0000        0.0000        0.0000        0.0000        0.0000        0.0000        0.0000        0.0000        0.0000        0.0000        0.0000        0.0000        0.0000        0.0000        0.0000        0.0000        0.0000        0.0000        0.0000        0.0000        0.0000        0.0000        0.0000        0.0000        0.0000        0.0000        0.0000        0.0000        0.0000        0.0000        0.0000        0.0000        0.0000        0.0000        0.0000        0.0000        0.0000        0.0000        0.0000        0.0000        0.0000        0.0000        0.0000        0.0000        0.0000        0.0000        0.0000        0.0000        0.0000        0.0000        0.0000        0.0000        0.0000        0.0000        0.0000        0.0000        0.0000        0.0000        0.0000        0.0000        0.0000        0.0000        0.0000        0.0000        0.0000        0.0000       12.4925       22.4830       26.5016       28.1511       37.8366       36.0917       37.7290       26.9186       23.5812       18.1575       15.9526       14.9269       14.2060       10.8454       11.2349       11.5123       12.4179       13.5879       12.8487       11.5160       11.3225        9.5744        9.4294       10.8546       12.0048       11.3584       12.0409       13.3998       13.7761       14.1140       14.6786       15.2155       15.5567       16.4840       17.5150       18.4439       19.6474       23.7305       26.1870       27.4184       30.0428       35.0876       37.1068       38.6273       39.3954       38.1691       38.2409       41.1526       46.0325       47.3799       49.0177       53.0368       55.1733       53.7648       58.5353       61.3020       63.0719       65.0810       68.0200       68.7472       69.2655        0.0000        0.0000        0.0000        0.0000        0.0000        0.0000        0.0000        0.0000        0.0000        0.0000        0.0000        0.0000        0.0000        0.0000        0.0000        0.0000        0.0000        0.0000
        0.0000        0.0000        0.0000        0.0000        0.0000        0.0000        0.0000        0.0000        0.0000        0.0000        0.0000        0.0000        0.0000        0.0000        0.0000        0.0000        0.0000        0.0000        0.0000        0.0000        0.0000        0.0000        0.0000        0.0000        0.0000        0.0000        0.0000        0.0000        0.0000        0.0000        0.0000        0.0000        0.0000        0.0000        0.0000        0.0000        0.0000        0.0000        0.0000        0.0000        0.0000        0.0000        0.0000        0.0000        0.0000        0.0000        0.0000        0.0000        0.0000        0.0000       53.1677       54.3893       55.7407       54.7609       51.8685       48.8859       47.1501       43.0692       37.8050       30.5328       24.9292       21.4104        0.0000        0.0000        0.0000        0.0000        0.0000        0.0000        0.0000        0.0000        0.0000        0.0000        0.0000        0.0000        0.0000        0.0000        0.0000        0.0000        0.0000        0.0000        0.0000        0.0000        0.0000        0.0000        0.0000        0.0000        0.0000        0.0000        0.0000        0.0000        0.0000        0.0000        0.0000        0.0000        0.0000        0.0000        0.0000        0.0000        0.0000        0.0000        0.0000        0.0000        0.0000        0.0000        0.0000        0.0000        0.0000        0.0000        0.0000        0.0000        0.0000        0.0000        0.0000        0.0000        0.0000        0.0000        0.0000        0.0000        0.0000        0.0000        0.0000        0.0000        0.0000        0.0000        0.0000        0.0000        0.0000        0.0000        0.0000        0.0000        0.0000        0.0000        0.0000        0.0000        0.0000        0.0000        0.0000        0.0000        0.0000        0.0000        0.0000        0.0000        0.0000        0.0000        0.0000        0.0000        0.0000        0.0000        0.0000        0.0000        0.0000        0.0000        0.0000        0.0000        0.0000        0.0000        0.0000        0.0000        0.0000        0.0000        0.0000        0.0000        0.0000        0.0000        0.0000        0.0000        0.0000        0.0000        0.0000       12.9713       14.5026       24.8171       29.4573       31.7368       40.4621       37.6988       29.6768       27.6428       25.2902       19.5452       17.3829       17.3435       17.0901       12.1577       12.8946       12.8300       12.9380       13.9813       12.4776       12.1476       11.2673        9.5800        9.8579       10.3771       11.9016       12.0095       12.7021       13.3873       13.9144       15.3926       16.2829       15.9768       16.5471       18.1126       18.5857       19.6808       20.9148       24.6316       26.1937       28.6696       31.2661       36.0403       38.3398       39.3866       38.4061       36.6845       38.7707       39.7163       43.3482       45.9040       46.3400       48.1613       51.1732       51.0634       54.4137       56.4607       60.0553       63.3420       63.5050       64.1583       65.1468        0.0000        0.0000        0.0000        0.0000        0.0000        0.0000        0.0000        0.0000        0.0000        0.0000        0.0000        0.0000        0.0000        0.0000       78.0615       77.8298       75.2473        0.0000
        0.0000        0.0000        0.0000        0.0000        0.0000        0.0000        0.0000        0.0000        0.0000        0.0000        0.0000        0.0000        0.0000        0.0000        0.0000        0.0000        0.0000        0.0000        0.0000        0.0000        0.0000        0.0000        0.0000        0.0000        0.0000        0.0000        0.0000        0.0000        0.0000        0.0000        0.0000        0.0000        0.0000        0.0000        0.0000        0.0000        0.0000        0.0000        0.0000        0.0000        0.0000        0.0000        0.0000        0.0000        0.0000        0.0000        0.0000        0.0000       46.4554       47.6905       48.7437       49.2819       49.9166       49.2863       47.3584       45.8560       44.4908       42.6161       38.5063       32.2649       27.7430       23.8423       20.8396        0.0000        0.0000        0.0000        0.0000        0.0000        0.0000        0.0000        0.0000        0.0000        0.0000        0.0000        0.0000        0.0000        0.0000        0.0000        0.0000        0.0000        0.0000        0.0000        0.0000        0.0000        0.0000        0.0000        0.0000        0.0000        0.0000        0.0000        0.0000        0.0000        0.0000        0.0000        0.0000        0.0000        0.0000        0.0000        0.0000        0.0000        0.0000        0.0000        0.0000        0.0000        0.0000        0.0000        0.0000        0.0000        0.0000        0.0000        0.0000        0.0000        0.0000        0.0000        0.0000        0.0000        0.0000        0.0000        0.0000        0.0000        0.0000        0.0000        0.0000        0.0000        0.0000        0.0000        0.0000        0.0000        0.0000        0.0000        0.0000        0.0000        0.0000        0.0000        0.0000        0.0000        0.0000        0.0000        0.0000        0.0000        0.0000        0.0000        0.0000        0.0000        0.0000        0.0000        0.0000        0.0000        0.0000        0.0000        0.0000        0.0000        0.0000        0.0000        0.0000        0.0000        0.0000        0.0000        0.0000        0.0000        0.0000        0.0000        0.0000        0.0000        0.0000        0.0000        0.0000        0.0000       11.2029       13.0570       14.8798       24.3252       27.1383       28.9622       30.4905       29.5882       29.0727       26.6541       23.4888       19.5231       18.6107       17.8521       18.2282       13.3840       13.8259       13.6290       14.0490       14.4538       14.4223       14.0507       12.2496       10.6439       10.6034       11.6821       12.8458       12.3408       12.4183       13.3008       14.6148       15.8661       16.3936       16.1743       16.6570       17.6481       18.1371       19.4626       21.1520       25.2987       26.2666       27.9432       29.5234       33.8660       35.8560       36.9516       35.0992       34.8332       36.7731       36.9699       40.2801       40.5257       40.2623       42.8721       49.0712       52.6883       54.9293       55.4104       57.5437       57.7139       57.4097       56.8728       59.9742       62.8302        0.0000        0.0000        0.0000        0.0000        0.0000        0.0000        0.0000        0.0000        0.0000       81.9814       80.2904       79.7626       78.6324       75.0534       70.2244       66.2993       64.5966
        0.0000        0.0000        0.0000        0.0000        0.0000        0.0000        0.0000        0.0000        0.0000        0.0000        0.0000        0.0000        0.0000        0.0000        0.0000        0.0000        0.0000        0.0000        0.0000        0.0000        0.0000        0.0000        0.0000        0.0000        0.0000        0.0000        0.0000        0.0000        0.0000        0.0000        0.0000        0.0000        0.0000        0.0000        0.0000        0.0000        0.0000        0.0000        0.0000        0.0000        0.0000        0.0000        0.0000        0.0000        0.0000        0.0000        0.0000        0.0000       40.8191       41.8572       42.4962       43.1351       43.9335       44.1750       42.9309       42.0977       40.8346       38.8450       36.0546       31.2749       28.6658       26.1426       23.6806       19.0041       16.2044       14.8332       14.2070        0.0000        0.0000        0.0000        0.0000        0.0000        0.0000        0.0000        0.0000        0.0000        0.0000        0.0000        0.0000        0.0000        0.0000        0.0000        0.0000        0.0000        0.0000        0.0000        0.0000        0.0000        0.0000        0.0000        0.0000        0.0000        0.0000        0.0000        0.0000        0.0000        0.0000        0.0000        0.0000        0.0000        0.0000        0.0000        0.0000        0.0000        0.0000        0.0000        0.0000        0.0000        0.0000        0.0000        0.0000        0.0000        0.0000        0.0000        0.0000        0.0000        0.0000        0.0000        0.0000        0.0000        0.0000        0.0000        0.0000        0.0000        0.0000        0.0000        0.0000        0.0000        0.0000        0.0000        0.0000        0.0000        0.0000        0.0000        0.0000        0.0000        0.0000        0.0000        0.0000        0.0000        0.0000        0.0000        0.0000        0.0000        0.0000        0.0000        0.0000        0.0000        0.0000        0.0000        0.0000        0.0000        0.0000        0.0000        0.0000        0.0000        0.0000        0.0000        0.0000        0.0000        0.0000        0.0000        0.0000        0.0000        0.0000        0.0000        0.0000        0.0000        9.2284       10.8225       12.8267       20.9355       22.0987       25.3002       26.7926       24.7291       25.6966       26.5868       23.3979       19.6902       18.0407       17.7936       18.2247       13.9640       15.0071       15.5125       15.8658       17.1223       17.0316       15.7239       13.4066       11.5322       11.4836       12.2963       12.1189       12.4272       14.0356       15.1464       16.6903       16.9241       16.2553       16.5539       16.4067       17.8555       18.1766       19.3559       20.6112       24.6910       25.3054       25.7989       26.8505       31.5202       31.1509       31.5808       30.9943       32.2931       33.8028       33.4560       39.5499       41.7414       38.9894       41.8172       43.9022       50.1456       50.7547       51.3347       54.2459       51.7725       50.7496       48.9681       50.7200        0.0000        0.0000        0.0000        0.0000        0.0000        0.0000       69.4816       71.6466       71.7513       73.7499       71.9746       70.2434       68.5829       64.7212       60.8445       59.9396        0.0000        0.0000
        0.0000        0.0000        0.0000        0.0000        0.0000        0.0000        0.0000        0.0000        0.0000        0.0000        0.0000        0.0000        0.0000        0.0000        0.0000        0.0000        0.0000        0.0000        0.0000        0.0000        0.0000        0.0000        0.0000        0.0000        0.0000        0.0000        0.0000        0.0000        0.0000        0.0000        0.0000        0.0000        0.0000        0.0000        0.0000        0.0000        0.0000        0.0000        0.0000        0.0000        0.0000        0.0000        0.0000        0.0000        0.0000        0.0000        0.0000        0.0000       31.2497       31.9258       30.9522       29.5579       30.4436       30.1604       28.7189       30.3649       29.8522       30.2703       27.7351       30.7740       29.3232       27.3295       24.7392       21.3252       18.3402       15.7498       14.1936       13.3478       12.3612        0.0000        0.0000        0.0000        0.0000        0.0000        0.0000        0.0000        0.0000        0.0000        0.0000        0.0000        0.0000        0.0000        0.0000        0.0000        0.0000        0.0000        0.0000        0.0000        0.0000        0.0000        0.0000        0.0000        0.0000        0.0000        0.0000        0.0000        0.0000        0.0000        0.0000        0.0000        0.0000        0.0000        0.0000        0.0000        0.0000        0.0000        0.0000        0.0000        0.0000        0.0000        0.0000        0.0000        0.0000        0.0000        0.0000        0.0000        0.0000        0.0000        0.0000        0.0000        0.0000        0.0000        0.0000        0.0000        0.0000        0.0000        0.0000        0.0000        0.0000        0.0000        0.0000        0.0000        0.0000        0.0000        0.0000        0.0000        0.0000        0.0000        0.0000        0.0000        0.0000        0.0000        0.0000        0.0000        0.0000        0.0000        0.0000        0.0000        0.0000        0.0000        0.0000        0.0000        0.0000        0.0000        0.0000        0.0000        0.0000        0.0000        0.0000        0.0000        0.0000        0.0000        0.0000        0.0000        0.0000        0.0000        0.0000        0.0000        4.6705        5.6948        7.0811       12.8523       14.7725       16.8127       18.9258       19.8615       44.4758       41.0382       24.3141       22.5042       16.7586       16.1401       16.1142       16.3600       18.3826       19.9227       20.7167       22.0610       22.2018       20.7688       18.3847       15.3562       14.2416       14.4866       14.9138       14.9925       16.9020       17.6625       18.5780       18.1759       17.8737       18.1183       18.2960       18.1159       18.5469       19.2124       20.3557       20.6610       20.9314       21.0900       21.9006       22.9787       23.1824       23.5176       24.2386       25.0213       25.1668       27.7384       30.9926       34.7303       33.0330       32.5144       37.4489       40.2373       38.9286       37.5760       37.8735       37.4713       37.3756       37.5260       38.3985       40.0100       40.0524       41.8332       44.2054       44.2303       40.7945       41.4707       41.4813       46.9413       49.3864       49.5479       48.4291       46.1095       42.6205       40.2842       39.3435        0.0000        0.0000
        0.0000        0.0000        0.0000        0.0000        0.0000        0.0000        0.0000        0.0000        0.0000        0.0000        0.0000        0.0000        0.0000        0.0000        0.0000        0.0000        0.0000        0.0000        0.0000        0.0000        0.0000        0.0000        0.0000        0.0000        0.0000        0.0000        0.0000        0.0000        0.0000        0.0000        0.0000        0.0000        0.0000        0.0000        0.0000        0.0000        0.0000        0.0000        0.0000        0.0000        0.0000        0.0000        0.0000        0.0000        0.0000        0.0000        0.0000        0.0000       27.1231       26.2863       25.6800       23.7795       24.9305       25.2803       25.3624       28.8517       27.1280       27.1135       28.2515       31.6885       30.6769       29.3416       25.6687       21.6283       19.2549       16.6522       15.0598       13.4625       12.0984       11.4128        0.0000        0.0000        0.0000        0.0000        0.0000        0.0000        0.0000        0.0000        0.0000        0.0000        0.0000        0.0000        0.0000        0.0000        0.0000        0.0000        0.0000        0.0000        0.0000        0.0000        0.0000        0.0000        0.0000        0.0000        0.0000        0.0000        0.0000        0.0000        0.0000        0.0000        0.0000        0.0000        0.0000        0.0000        0.0000        0.0000        0.0000        0.0000        0.0000        0.0000        0.0000        0.0000        0.0000        0.0000        0.0000        0.0000        0.0000        0.0000        0.0000        0.0000        0.0000        0.0000        0.0000        0.0000        0.0000        0.0000        0.0000        0.0000        0.0000        0.0000        0.0000        0.0000        0.0000        0.0000        0.0000        0.0000        0.0000        0.0000        0.0000        0.0000        0.0000        0.0000        0.0000        0.0000        0.0000        0.0000        0.0000        0.0000        0.0000        0.0000        0.0000        0.0000        0.0000        0.0000        0.0000        0.0000        0.0000        0.0000        0.0000        0.0000        0.0000        0.0000        0.0000        0.0000        0.0000        0.0000        0.0000        0.0000        0.0000        4.9770        5.7778       11.4677       12.2017       13.0772        0.0000       15.5645       38.6648       30.5224        0.0000        0.0000        0.0000       14.3276       16.1191       17.2077       19.5823       21.6334       22.1374       23.6477       23.4633       22.0557       21.2280       17.3590       16.3876       15.7454       17.3070       17.0042       18.7925       19.2002       18.2593       17.6654       18.0705       18.3482       18.4280       18.4021       18.7914       19.0791       19.7663       19.9354       19.7857       19.2818       20.2628       20.2529       20.9289       21.9088       21.7711       22.0733       22.1736       23.0706       26.3256       31.0426       30.1336       30.0474       32.6163       31.8697       32.0256       33.8081       31.7681       32.5508       33.7570       33.3775       33.1932       32.0988       32.4672       33.9135       34.8005       33.6224       31.4830       29.9223       30.2941       35.1795       37.0057       38.9616       39.6223       37.6628       35.6729       32.8013       31.1789        0.0000        0.0000
        0.0000        0.0000        0.0000        0.0000        0.0000        0.0000        0.0000        0.0000        0.0000        0.0000        0.0000        0.0000        0.0000        0.0000        0.0000        0.0000        0.0000        0.0000        0.0000        0.0000        0.0000        0.0000        0.0000        0.0000        0.0000        0.0000        0.0000        0.0000        0.0000        0.0000        0.0000        0.0000        0.0000        0.0000        0.0000        0.0000        0.0000        0.0000       45.9227       43.4300       40.1350        0.0000        0.0000        0.0000        0.0000        0.0000        0.0000        0.0000       27.0857       25.5150       25.8162       24.4465       24.7199       24.3620       29.8157       28.0925       27.8017       29.6695       25.8256       29.4768       29.0925       27.1206       24.3667       20.4210       18.3172       16.5807       15.0515       13.7533       12.2128       11.0974        0.0000        0.0000        0.0000        0.0000        0.0000        0.0000        0.0000        0.0000        0.0000        0.0000        0.0000        0.0000        0.0000        0.0000        0.0000        0.0000        0.0000        0.0000        0.0000        0.0000        0.0000        0.0000        0.0000        0.0000        0.0000        0.0000        0.0000        0.0000        0.0000        0.0000        0.0000        0.0000        0.0000        0.0000        0.0000        0.0000        0.0000        0.0000        0.0000        0.0000        0.0000        0.0000        0.0000        0.0000        0.0000        0.0000        0.0000        0.0000        0.0000        0.0000        0.0000        0.0000        0.0000        0.0000        0.0000        0.0000        0.0000        0.0000        0.0000        0.0000        0.0000        0.0000        0.0000        0.0000        0.0000        0.0000        0.0000        0.0000        0.0000        0.0000        0.0000        0.0000        0.0000        0.0000        0.0000        0.0000        0.0000        0.0000        0.0000        0.0000        0.0000        0.0000        0.0000        0.0000        0.0000        0.0000        0.0000        0.0000        0.0000        0.0000        0.0000        0.0000        0.0000        0.0000        0.0000        0.0000        0.0000        0.0000        0.0000        0.0000        0.0000        0.0000        0.0000        0.0000        0.0000        0.0000        0.0000        0.0000        0.0000        0.0000        0.0000        0.0000        0.0000       17.5300       20.0290       21.3179       22.5370       23.5259       23.6407       22.8115       21.3557       17.7183       16.4895       16.2289       18.7316       17.3969       18.3279       17.6734       17.2293       16.8112       17.1135       17.2751       17.2869       17.1882       17.5591       17.7411       18.3681       18.1785       17.4238       17.1184       17.6485       17.6640       18.4608       19.9665       19.3710       19.0798       19.7756       21.5455       22.6482       27.2926       29.3157       29.0567       30.7828       28.4001       28.3037       29.4657       28.8230       28.2925       29.2243       29.3142       27.7840       27.0162       27.6664       28.2911       27.5666       25.3274       24.6537       24.0204       25.9501       27.6440       28.8026       29.8472       31.1988       29.5258       27.1052       26.3069        0.0000        0.0000        0.0000
        0.0000        0.0000        0.0000        0.0000        0.0000        0.0000        0.0000        0.0000        0.0000        0.0000        0.0000        0.0000        0.0000        0.0000        0.0000        0.0000        0.0000        0.0000        0.0000        0.0000        0.0000        0.0000        0.0000        0.0000        0.0000        0.0000        0.0000        0.0000        0.0000        0.0000        0.0000        0.0000        0.0000        0.0000        0.0000        0.0000        0.0000        0.0000       60.4196       65.3418       71.9849       52.2441       42.6721       42.4941       43.4444       40.2087       40.6553       38.3345       32.0344       26.1490       22.6715       21.8919       21.9156       25.0233       44.5904       47.5218       29.2432       29.8266       26.1398       25.2473       26.6778       25.1179       23.4014       20.0455       17.6765       15.5518       14.8758       13.0383       11.6682       10.4064        9.6755        8.8164        0.0000        0.0000        0.0000        0.0000        0.0000        0.0000        0.0000        0.0000        0.0000        0.0000        0.0000        0.0000        0.0000        0.0000        0.0000        0.0000        0.0000        0.0000        0.0000        0.0000        0.0000        0.0000        0.0000        0.0000        0.0000        0.0000        0.0000        0.0000        0.0000        0.0000        0.0000        0.0000        0.0000        0.0000        0.0000        0.0000        0.0000        0.0000        0.0000        0.0000        0.0000        0.0000        0.0000        0.0000        0.0000        0.0000        0.0000        0.0000        0.0000        0.0000        0.0000        0.0000        0.0000        0.0000        0.0000        0.0000        0.0000        0.0000        0.0000        0.0000        0.0000        0.0000        0.0000        0.0000        0.0000        0.0000        0.0000        0.0000        0.0000        0.0000        0.0000        0.0000        0.0000        0.0000        0.0000        0.0000        0.0000        0.0000        0.0000        0.0000        0.0000        0.0000        0.0000        0.0000        0.0000        0.0000        0.0000        0.0000        0.0000        0.0000        0.0000        0.0000        0.0000        0.0000        0.0000        0.0000        0.0000        0.0000        0.0000        0.0000        0.0000        0.0000        0.0000        0.0000        0.0000        0.0000        0.0000        0.0000        0.0000        0.0000        0.0000        0.0000       19.5649       20.2862       20.4241       22.5003       22.0210       21.7037       20.4110       17.2705       16.4704       17.0475       19.9003       18.0102       17.0654       16.4966       15.0899       14.9637       15.3941       15.5560       15.3605       14.8424       15.0191       14.9088       14.6431       14.6216       14.3730       14.7674       15.4461       16.8721       16.8977       17.5142       17.8341       17.6545       19.4739       21.0223       22.2537       24.0146       25.3318       24.1285       26.2866       24.7947       26.4419       27.5624       26.9547       26.6322       27.3166       26.5999       26.3441       26.1540       25.2062       25.2651       23.8717       21.0548       19.6904       19.4007       22.2466       28.0198       25.9904       25.0403       24.7569       24.6416       22.8388        0.0000        0.0000        0.0000        0.0000
        0.0000        0.0000        0.0000        0.0000        0.0000        0.0000        0.0000        0.0000        0.0000        0.0000        0.0000        0.0000        0.0000        0.0000        0.0000        0.0000        0.0000        0.0000        0.0000        0.0000        0.0000        0.0000        0.0000        0.0000        0.0000        0.0000        0.0000        0.0000        0.0000        0.0000        0.0000        0.0000        0.0000        0.0000        0.0000        0.0000        0.0000       53.2985       51.6273       50.9507       55.1145       52.0095       45.0478       36.8470       35.9910       34.0587       34.3036       35.5393       31.7418       22.5084       20.7892       20.2031       19.6703       20.4099       20.3328       21.3715       34.5156       19.8209       16.3490       24.3610       26.4509       23.8210       17.7349       17.8006       14.8166       13.2309       12.1172       11.1256        9.7447        8.9065        8.2560        7.6407        0.0000        0.0000        0.0000        0.0000        0.0000        0.0000        0.0000        0.0000        0.0000        0.0000        0.0000        0.0000        0.0000        0.0000        0.0000        0.0000        0.0000        0.0000        0.0000        0.0000        0.0000        0.0000        0.0000        0.0000        0.0000        0.0000        0.0000        0.0000        0.0000        0.0000        0.0000        0.0000        0.0000        0.0000        0.0000        0.0000        0.0000        0.0000        0.0000        0.0000        0.0000        0.0000        0.0000        0.0000        0.0000        0.0000        0.0000        0.0000        0.0000        0.0000        0.0000        0.0000        0.0000        0.0000        0.0000        0.0000        0.0000        0.0000        0.0000        0.0000        0.0000        0.0000        0.0000        0.0000        0.0000        0.0000        0.0000        0.0000        0.0000        0.0000        0.0000        0.0000        0.0000        0.0000        0.0000        0.0000        0.0000        0.0000        0.0000        0.0000        0.0000        0.0000        0.0000        0.0000        0.0000        0.0000        0.0000        0.0000        0.0000        0.0000        0.0000        0.0000        0.0000        0.0000        0.0000        0.0000        0.0000        0.0000        0.0000        0.0000        0.0000        0.0000        0.0000        0.0000        0.0000        0.0000        0.0000       15.5753       15.3979       16.0064       18.2581       20.3805        0.0000       24.9085       23.7436       21.1836       21.3078       21.4820       21.2556       17.8976       16.2016       16.6784       19.2835       16.5176       15.5291       14.7566       13.8794       13.7619       14.0562       14.2396       13.4846       10.4609       10.1394       10.0449       10.2057        9.3749        9.1675       10.0555       10.5524       13.9069       13.4881       13.8456       14.3397       16.5599       18.0303       19.6277       20.2098       22.4745       23.1804       23.4688       23.4784       23.3040       23.9090       25.7838       26.4403       29.0933       29.7152       29.3136       28.2129       28.6687       27.1590       28.6422       28.7415       31.5512       25.9425       21.1343       20.9697       22.0710       22.2624       21.5185       22.0910       23.3847       23.6168        0.0000        0.0000        0.0000        0.0000
        0.0000        0.0000        0.0000        0.0000        0.0000        0.0000        0.0000        0.0000        0.0000        0.0000        0.0000        0.0000        0.0000        0.0000        0.0000        0.0000        0.0000        0.0000        0.0000        0.0000        0.0000        0.0000        0.0000        0.0000        0.0000        0.0000        0.0000        0.0000        0.0000        0.0000        0.0000        0.0000        0.0000        0.0000        0.0000        0.0000        0.0000       55.1597       54.2882       53.8877       52.3358       49.0419       45.9830       35.6330       32.5802       30.0135       27.6472       23.6899       22.1685       24.7742       23.4256       20.6008       18.8237       18.0963       18.3322       14.2131       14.8932       14.5512       14.7317       19.3317       20.2732       21.5982       17.5781       15.7234       13.6745       12.3499       11.3863       10.2399        9.2962        8.5404        7.8995        7.3021        6.6118        0.0000        0.0000        0.0000        0.0000        0.0000        0.0000        0.0000        0.0000        0.0000        0.0000        0.0000        0.0000        0.0000        0.0000        0.0000        0.0000        0.0000        0.0000        0.0000        0.0000        0.0000        0.0000        0.0000        0.0000        0.0000        0.0000        0.0000        0.0000        0.0000        0.0000        0.0000        0.0000        0.0000        0.0000        0.0000        0.0000        0.0000        0.0000        0.0000        0.0000        0.0000        0.0000        0.0000        0.0000        0.0000        0.0000        0.0000        0.0000        0.0000        0.0000        0.0000        0.0000        0.0000        0.0000        0.0000        0.0000        0.0000        0.0000        0.0000        0.0000        0.0000        0.0000        0.0000        0.0000        0.0000        0.0000        0.0000        0.0000        0.0000        0.0000        0.0000        0.0000        0.0000        0.0000        0.0000        0.0000        0.0000        0.0000        0.0000        0.0000        0.0000        0.0000        0.0000        0.0000        0.0000        0.0000        0.0000        0.0000        0.0000        0.0000        0.0000        0.0000        0.0000        0.0000        0.0000        0.0000        0.0000        0.0000        0.0000        0.0000        0.0000        0.0000       13.4603       14.5985       14.0297       15.1378       17.6633       18.1826       18.2415       20.8653       21.8126       24.9331       26.8651       23.7767       22.6572       21.0598       20.9844       19.5235       16.6705       16.6589       17.0572       16.6473       13.7544       14.0188       13.5780       13.1514       12.8724       12.5315       12.0181       11.1269        8.9586        8.4415        7.4598        7.3929        7.7307        7.4664        7.7016        9.3176       11.6281       11.4065       12.0310       12.4954       15.1543       16.5813       18.4188       20.0168       22.7403       22.7176       22.4046       24.3364       23.1486       23.1281       24.5597       25.5910       28.3159       29.1301       28.7315       26.2880       26.3534       24.3021       23.8877       22.7385       25.0855       22.6323       19.6436       16.6637       16.1993       17.4926       18.8960       18.8100       19.6184        0.0000        0.0000        0.0000        0.0000        0.0000
        0.0000        0.0000        0.0000        0.0000        0.0000        0.0000        0.0000        0.0000        0.0000        0.0000        0.0000        0.0000        0.0000        0.0000        0.0000        0.0000        0.0000        0.0000        0.0000        0.0000        0.0000        0.0000        0.0000        0.0000        0.0000        0.0000        0.0000        0.0000        0.0000        0.0000        0.0000        0.0000        0.0000        0.0000        0.0000        0.0000       53.9287       51.9003       51.2570       50.4331       50.5718       47.1010       44.7201       36.9957       29.5002       27.3165       27.2519       26.4585       23.1888       22.4212       22.2423       23.1085       21.6896       18.1485       16.8945       14.0626       13.0746       12.6048       12.6851       13.7310       16.3131       14.6331       17.0248       13.0716       12.6368       12.0837       11.2546       10.5592       10.2733        9.5297        8.2738        7.3244        0.0000        0.0000        0.0000        0.0000        0.0000        0.0000        0.0000        0.0000        0.0000        0.0000        0.0000        0.0000        0.0000        0.0000        0.0000        0.0000        0.0000        0.0000        0.0000        0.0000        0.0000        0.0000        0.0000        0.0000        0.0000        0.0000        0.0000        0.0000        0.0000        0.0000        0.0000        0.0000        0.0000        0.0000        0.0000        0.0000        0.0000        0.0000        0.0000        0.0000        0.0000        0.0000        0.0000        0.0000        0.0000        0.0000        0.0000        0.0000        0.0000        0.0000        0.0000        0.0000        0.0000        0.0000        0.0000        0.0000        0.0000        0.0000        0.0000        0.0000        0.0000        0.0000        0.0000        0.0000        0.0000        0.0000        0.0000        0.0000        0.0000        0.0000        0.0000        0.0000        0.0000        0.0000        0.0000        0.0000        0.0000        0.0000        0.0000        0.0000        0.0000        0.0000        0.0000        0.0000        0.0000        0.0000        0.0000        0.0000        0.0000        0.0000        0.0000        0.0000        0.0000        0.0000        0.0000        0.0000        0.0000        0.0000        0.0000        0.0000       11.0134       12.2379       13.1152       14.0162       14.5644       14.0594       15.0305       18.3363       19.2854       20.6420       22.2118       23.5552       26.0017       26.9239       23.9787       20.8857       21.2495       21.4382       20.4253       15.5279       16.4097       15.7565       14.2273       12.1061       12.2614       12.3833       12.1539       11.7804       11.2215       10.8283        9.9286        7.2824        6.4139        5.8238        6.2764        5.1544        5.9454        6.9225        8.1820        9.7598        9.9829       10.3155       11.1718       13.8103       15.6356       17.0219       18.3716       20.5379       21.8198       24.3266       24.9856       22.4226       22.3295       22.5464       23.8256       26.8866       27.3617       25.5427       23.4118       23.3714       21.2362       21.9706       22.2252       25.0176       24.7985       17.2479       17.2203       18.5683       19.5034       16.9142       16.3033       16.5854        0.0000        0.0000        0.0000        0.0000        0.0000
        0.0000        0.0000        0.0000        0.0000        0.0000        0.0000        0.0000        0.0000        0.0000        0.0000        0.0000        0.0000        0.0000        0.0000        0.0000        0.0000        0.0000        0.0000        0.0000        0.0000        0.0000        0.0000        0.0000        0.0000        0.0000        0.0000        0.0000        0.0000        0.0000        0.0000        0.0000        0.0000        0.0000        0.0000        0.0000       48.1596       47.8606       45.1144       44.8939       45.1944       44.9129       43.5340       39.5851       31.2082       28.7086       26.5688       25.3975       24.3306       23.2813       23.9843       38.5393       47.0558       25.0189       23.0501       21.9448       20.2932       15.3504       13.1705       13.0683       14.1409       14.0224       13.7697       13.3345       13.3949       12.9746       12.4660       11.7039       11.4749       10.7483        9.9706        8.7929        7.6656        0.0000        0.0000        0.0000        0.0000        0.0000        0.0000        0.0000        0.0000        0.0000        0.0000        0.0000        0.0000        0.0000        0.0000        0.0000        0.0000        0.0000        0.0000        0.0000        0.0000        0.0000        0.0000        0.0000        0.0000        0.0000        0.0000        0.0000        0.0000        0.0000        0.0000        0.0000        0.0000        0.0000        0.0000        0.0000        0.0000        0.0000        0.0000        0.0000        0.0000        0.0000        0.0000        0.0000        0.0000        0.0000        0.0000        0.0000        0.0000        0.0000        0.0000        0.0000        0.0000        0.0000        0.0000        0.0000        0.0000        0.0000        0.0000        0.0000        0.0000        0.0000        0.0000        0.0000        0.0000        0.0000        0.0000        0.0000        0.0000        0.0000        0.0000        0.0000        0.0000        0.0000        0.0000        0.0000        0.0000        0.0000        0.0000        0.0000        0.0000        0.0000        0.0000        0.0000        0.0000        0.0000        0.0000        0.0000        0.0000        0.0000        0.0000        0.0000        0.0000        0.0000        0.0000        0.0000        0.0000        0.0000        0.0000        0.0000       12.0013       12.4400       13.9421       14.6298       15.8702       17.5260       16.7687       17.7076       19.8725       20.1789       22.2693       23.9996       23.3345       24.5902       23.6886       21.8360       20.7428       21.4889       19.9252       21.3519       16.3880       16.5234       14.5659       11.9766       10.9665       11.2566       11.3173       11.1970       10.5625        9.6670        9.0300        8.4357        6.4881        5.6834        5.4209        5.6003        4.9540        5.3684        5.5317        5.8011        7.5763        7.9940        9.1257       10.5990       12.8771       14.9020       16.3403       17.1963       19.0013       20.6446       22.4903       23.5954       21.7593       21.2225       21.7718       22.5603       24.2492       22.7256       22.6429       20.8513       21.0849       20.2917       20.6956       21.0724       23.4203       20.7879       17.3198       18.9610       18.4851       19.4903       14.8744       13.8390       15.7273        0.0000        0.0000        0.0000        0.0000        0.0000
        0.0000        0.0000        0.0000        0.0000        0.0000        0.0000        0.0000        0.0000        0.0000        0.0000        0.0000        0.0000        0.0000        0.0000        0.0000        0.0000        0.0000        0.0000        0.0000        0.0000        0.0000        0.0000        0.0000        0.0000        0.0000        0.0000        0.0000        0.0000        0.0000        0.0000        0.0000        0.0000        0.0000        0.0000        0.0000       28.6480       26.7533       28.8321       27.3736       30.7475       31.2379       30.5473       28.8168       24.6010       22.8481       21.5935       22.0816       22.1274       21.3544       59.7819      106.7777       87.3690       76.4870       25.3940       24.2331       22.2458       19.2468       17.3923       16.2923       15.6778       14.7132       14.3778       13.9720       13.8364       13.4277       12.9813       12.2925       13.1393       13.0159       12.1429       10.4733        8.7057        0.0000        0.0000        0.0000        0.0000        0.0000        0.0000        0.0000        0.0000        0.0000        0.0000        0.0000        0.0000        0.0000        0.0000        0.0000        0.0000        0.0000        0.0000        0.0000        0.0000        0.0000        0.0000        0.0000        0.0000        0.0000        0.0000        0.0000        0.0000        0.0000        0.0000        0.0000        0.0000        0.0000        0.0000        0.0000        0.0000        0.0000        0.0000        0.0000        0.0000        0.0000        0.0000        0.0000        0.0000        0.0000        0.0000        0.0000        0.0000        0.0000        0.0000        0.0000        0.0000        0.0000        0.0000        0.0000        0.0000        0.0000        0.0000        0.0000        0.0000        0.0000        0.0000        0.0000        0.0000        0.0000        0.0000        0.0000        0.0000        0.0000        0.0000        0.0000        0.0000        0.0000        0.0000        0.0000        0.0000        0.0000        0.0000        0.0000        0.0000        0.0000        0.0000        0.0000        0.0000        0.0000        0.0000        0.0000        0.0000        0.0000        0.0000        0.0000        0.0000        0.0000        0.0000        0.0000        0.0000        0.0000        0.0000        9.1093       11.8597       13.1156       14.0369       14.4295       13.4722       15.4154       15.4770       16.1343       18.3040       17.4940       20.0788       20.6112       21.7009       22.9821       23.4267       25.2331       23.3625       22.0033       21.7112       20.5044       15.7902       13.7903       13.8463       11.3308        9.1777        8.7930        8.7086        8.7930        8.5660        7.2351        6.7880        6.2975        6.1372        5.6787        5.3455        6.4706        7.5216        7.0206        6.7976        7.2663        5.1525        5.8352        7.0100        8.0296       11.3552       12.5416       14.8135       16.0547       19.2617       22.0724       23.6175       23.2982       25.3812       25.6949       25.0534       23.8926       22.6136       19.7112       20.0372       18.8516       26.8964       25.7488       25.0103       28.1663       25.2446       24.8024       21.3183       21.6677       17.3031       14.4650       14.6638       14.0137        0.0000        0.0000        0.0000        0.0000        0.0000        0.0000
        0.0000        0.0000        0.0000        0.0000        0.0000        0.0000        0.0000        0.0000        0.0000        0.0000        0.0000        0.0000        0.0000        0.0000        0.0000        0.0000        0.0000        0.0000        0.0000        0.0000        0.0000        0.0000        0.0000        0.0000        0.0000        0.0000        0.0000        0.0000        0.0000        0.0000        0.0000        0.0000        0.0000        0.0000        0.0000       22.9777       18.6599       23.7940       23.1155       24.8458       25.2060       28.7431       25.9799       21.1056       19.1209       19.2476       19.8754       18.3393       19.3578       62.8962       90.4057      107.3541       41.4832       28.0064       25.1951       22.9572       19.9883       19.2819       17.6599       16.9286       16.4158       15.1624       14.1410       14.1065       14.0526       13.3312       13.0540       15.1973       14.5818       12.8679       10.7028        0.0000        0.0000        0.0000        0.0000        0.0000        0.0000        0.0000        0.0000        0.0000        0.0000        0.0000        0.0000        0.0000        0.0000        0.0000        0.0000        0.0000        0.0000        0.0000        0.0000        0.0000        0.0000        0.0000        0.0000        0.0000        0.0000        0.0000        0.0000        0.0000        0.0000        0.0000        0.0000        0.0000        0.0000        0.0000        0.0000        0.0000        0.0000        0.0000        0.0000        0.0000        0.0000        0.0000        0.0000        0.0000        0.0000        0.0000        0.0000        0.0000        0.0000        0.0000        0.0000        0.0000        0.0000        0.0000        0.0000        0.0000        0.0000        0.0000        0.0000        0.0000        0.0000        0.0000        0.0000        0.0000        0.0000        0.0000        0.0000        0.0000        0.0000        0.0000        0.0000        0.0000        0.0000        0.0000        0.0000        0.0000        0.0000        0.0000        0.0000        0.0000        0.0000        0.0000        0.0000        0.0000        0.0000        0.0000        0.0000        0.0000        0.0000        0.0000        0.0000        0.0000        0.0000       12.6946       11.9206        0.0000        9.9891       10.3789       11.4604       13.4949       14.6198       14.3512       14.4703       17.3945       37.3243       38.7239       23.4981       21.4358       21.3381       22.2236       23.3978       22.7537       23.1611       27.3221       29.9581       24.9362       22.1213       20.1533       17.4415       13.5261       13.5892       13.4967       10.6980        8.4011        8.0799        7.5311        7.3829        6.7079        5.7277        5.2874        5.1438        5.1003        5.3878        5.7319        6.2152        6.1807        5.8944        6.1362        6.2702        4.6575        5.1254        5.9998        7.3215       10.3857       11.8659       13.4261       15.5391       18.6416       20.4987       22.6944       23.7985       26.3944       25.7467       24.8077       22.6347       19.2267       18.2974       18.1482       17.5709       21.9750       20.0472       25.0067       25.5004       23.0174       22.1863       20.5731       19.2455       15.5210       15.1710       13.4471        0.0000        0.0000        0.0000        0.0000        0.0000        0.0000        0.0000
        0.0000        0.0000        0.0000        0.0000        0.0000        0.0000        0.0000        0.0000        0.0000        0.0000        0.0000        0.0000        0.0000        0.0000        0.0000        0.0000        0.0000        0.0000        0.0000        0.0000        0.0000        0.0000        0.0000        0.0000        0.0000        0.0000        0.0000        0.0000        0.0000       79.0698       69.6638       49.2480       42.2694       37.0144       31.7895       22.9505       17.7745       17.0970       17.8475       22.8009       24.2324       27.2439       26.6182       23.1335       19.7387       19.1669       19.3448       19.8714       20.9315       22.3538       23.0739       26.9356       27.7943       27.6077       26.3171       23.6830       23.5469       19.8761       19.4306       18.5358       17.0347       17.2267       17.7332       15.8651       14.8084       14.0744       13.4966       14.1449       13.8949       13.2422       12.3822        8.2230        7.5857        0.0000        0.0000        0.0000        0.0000        0.0000        0.0000        0.0000        0.0000        0.0000        0.0000        0.0000        0.0000        0.0000        0.0000        0.0000        0.0000        0.0000        0.0000        0.0000        0.0000        0.0000        0.0000        0.0000        0.0000        0.0000        0.0000        0.0000        0.0000        0.0000        0.0000        0.0000        0.0000        0.0000        0.0000        0.0000        0.0000        0.0000        0.0000        0.0000        0.0000        0.0000        0.0000        0.0000        0.0000        0.0000        0.0000        0.0000        0.0000        0.0000        0.0000        0.0000        0.0000        0.0000        0.0000        0.0000        0.0000        0.0000        0.0000        0.0000        0.0000        0.0000        0.0000        0.0000        0.0000        0.0000        0.0000        0.0000        0.0000        0.0000        0.0000        0.0000        0.0000        0.0000        0.0000        0.0000        0.0000        0.0000        0.0000        0.0000        0.0000        0.0000        0.0000        0.0000        0.0000        0.0000        0.0000        0.0000        0.0000        0.0000        0.0000        0.0000       11.3400       11.2856       12.0295       11.0058       10.5170       10.0692       11.7095       15.9401       15.6341       16.1229       17.1140       25.1280       36.5290       25.9971       25.7363       25.3971       25.6341       25.6299       24.8046       25.8549       28.7597       29.4711       24.9686       23.7394       21.4692       19.2836       17.8723       14.7593       13.1338       12.0502       11.0438        8.9494        7.7885        6.9996        6.5003        5.8273        5.3510        5.8519        5.6068       11.0555       10.5739        6.7117        6.1097        5.7148        5.7946        6.0357        6.5355        4.8881        5.2091        6.2754        7.3784       11.9042       13.7930       13.6837       15.4864       19.1605       21.2948       23.5677       23.8176       23.8637       23.7097       22.5065       20.8005       17.9523       15.7894       16.5158       16.7444       22.3965       19.0550       19.5351       21.6723       20.9895       20.9357       19.9928       18.2733       14.1409       14.1536        0.0000        0.0000        0.0000        0.0000        0.0000        0.0000        0.0000        0.0000
        0.0000        0.0000        0.0000        0.0000        0.0000        0.0000        0.0000        0.0000        0.0000        0.0000        0.0000        0.0000        0.0000        0.0000        0.0000        0.0000        0.0000        0.0000        0.0000        0.0000        0.0000        0.0000        0.0000        0.0000        0.0000        0.0000       79.7342       85.4738       81.6123       74.7319       65.7665       45.6747       40.2589       37.2602       34.4929       26.6197       21.4049       20.2806       20.6188       25.8594       26.7237       27.3713       27.1373       23.6897       23.8896       25.0756       24.3328       22.5670       24.6174       25.6937       25.8702       29.5201       29.7310       29.0917       28.4997       23.3557       21.7476       19.1177       18.7791       21.6526       19.6257       20.0252       17.8556       17.4195       16.0158       15.2458       14.5594       15.3526       14.9931       18.9754       20.1010        9.0555        7.9400        8.0591        9.0101        5.7892        5.6306        5.3264        5.5486        5.1355        5.4395        5.4506        0.0000        0.0000        0.0000        0.0000        0.0000        0.0000        0.0000        0.0000        0.0000        0.0000        0.0000        0.0000        0.0000        0.0000        0.0000        0.0000        0.0000        0.0000        0.0000        0.0000        0.0000        0.0000        0.0000        0.0000        0.0000        0.0000        0.0000        0.0000        0.0000        0.0000        0.0000        0.0000        0.0000        0.0000        0.0000        0.0000        0.0000        0.0000        0.0000        0.0000        0.0000        0.0000        0.0000        0.0000        0.0000        0.0000        0.0000        0.0000        0.0000        0.0000        0.0000        0.0000        0.0000        0.0000        0.0000        0.0000        0.0000        0.0000        0.0000        0.0000        0.0000        0.0000        0.0000        0.0000        0.0000        0.0000        0.0000        0.0000        0.0000        0.0000        0.0000        5.3974        5.0804        5.2175        4.7254        4.8061        0.0000        0.0000        0.0000        0.0000       11.1495       10.8721       11.2048       11.8807       12.7708       11.8574       11.3318       11.8432       12.5004       16.8517       16.7597       18.7352       20.4684       20.9911       22.5816       23.5683       24.7498       31.1523       30.5890       30.0327       28.7247       30.8398       34.5626       32.2947       28.9155       24.3022       22.8557       22.1586       17.7060       14.3306       13.3106       13.1734       13.5696       11.6943        8.1254        6.8853        6.7780        6.5681        5.2996        5.6002        5.2934       13.6620        7.0701        5.6188        5.5416        6.3303        6.9114        6.6870        6.7526        5.5769        5.7349        7.3124        8.4303       12.3298       14.4450       15.1162       15.5068       19.2558       21.0222       23.9617       23.5791       24.5975       24.6704       22.8473       20.9422       19.7074       17.7987       17.8902       16.8880       21.3218       18.7369       21.4320       23.0359       21.9163       23.3906       19.9189       18.6894       15.1641       14.6710        0.0000        0.0000        0.0000        0.0000        0.0000        0.0000        0.0000        0.0000
        0.0000        0.0000        0.0000        0.0000        0.0000        0.0000        0.0000        0.0000        0.0000        0.0000        0.0000        0.0000        0.0000        0.0000        0.0000        0.0000        0.0000        0.0000        0.0000        0.0000        0.0000        0.0000        0.0000        0.0000        0.0000       86.6760       83.7252       62.3493       57.5352       53.4573       47.5445       52.2854       49.4831       45.7905       42.6409       37.3077       30.9139       31.0483       33.1302       32.4720       33.2440       34.1317       35.8361       40.0880       43.2002       45.9910       43.3052       35.3130       36.0808       36.6536       36.1670       32.6377       32.2600       31.2101       27.7213       23.8580       20.4876       18.7755       19.3147       22.6199       23.7079       22.2295       21.0097       19.7706       19.3214       17.9369       17.0883       17.3261       15.7573       14.7931       13.5595       11.0582        8.1661        8.4446        9.9066       13.5069       13.8239       14.8277       15.2823       15.8701       16.6458       16.3524       14.7969       11.9456        0.0000        0.0000        0.0000        0.0000        0.0000        0.0000        0.0000        0.0000        0.0000        0.0000        0.0000        0.0000        0.0000        0.0000        0.0000        0.0000        0.0000        0.0000        0.0000        0.0000        0.0000        0.0000        0.0000        0.0000        0.0000        0.0000        0.0000        0.0000        0.0000        0.0000        0.0000        0.0000        0.0000        0.0000        0.0000        0.0000        0.0000        0.0000        0.0000        0.0000        0.0000        0.0000        0.0000        0.0000        0.0000        0.0000        0.0000        0.0000        0.0000        0.0000        0.0000        0.0000        0.0000        0.0000        0.0000        0.0000        0.0000        0.0000        0.0000        0.0000        0.0000        0.0000        0.0000        0.0000        0.0000        0.0000        0.0000        0.0000        8.1359        8.4231        8.8599        8.6893        8.7753        8.3804        8.7292       10.1396       10.8980       10.7192       10.7019       11.5601       12.1406       12.6535       13.0957       13.2599       12.9692       14.0350       15.5163       18.2960       18.3971       19.9075       21.6899       24.0942       26.4894       27.0761       27.0498       27.6704       25.9515       23.9020       25.1044       23.3389       21.8437       20.8695       19.6285       18.6465       16.5373       13.6661       13.1092       10.5037        9.8655       10.1340        9.7038        8.5671        7.1805        6.4805        6.7857        8.0760        7.3941        6.3817        6.8399        8.1371        8.2658        7.5820        7.3277        9.2220       10.0094        8.7589        8.8019        9.1137        9.7635       11.1463       13.0263       13.9053       16.6547       17.8480       17.8221       19.3570       21.7788       24.4065       25.9342       26.4756       26.3686       26.9993       23.1350       22.5146       22.1232       20.9347       20.0679       22.0989       22.8988       24.4375        0.0000        0.0000       20.5321       20.5516       20.0178       19.0132        0.0000        0.0000        0.0000        0.0000        0.0000        0.0000        0.0000        0.0000        0.0000
        0.0000        0.0000        0.0000        0.0000        0.0000        0.0000        0.0000        0.0000        0.0000        0.0000        0.0000        0.0000        0.0000        0.0000        0.0000        0.0000        0.0000        0.0000        0.0000        0.0000        0.0000        0.0000        0.0000        0.0000        0.0000        0.0000       82.3555       58.4436       53.7228       50.0607       45.4002       51.6751       52.1975       49.8573       47.0903       40.9173       38.2579       35.8956       37.0514       39.1146       38.7099       41.0410       43.2690       43.6069       46.2485       49.0090       47.9405       40.5081       39.1128       39.7230       39.9266       33.4087       34.1367       30.9507       28.9442       23.2114       20.5371       19.4999       19.4392       25.1874       25.0089       26.1579       22.9301       21.6116       19.4225       18.6385       17.9500       17.5348       17.4788       15.6900       15.2833       11.7792       10.1455        9.4242       10.8813       15.6076       17.7521       19.1858       19.6926       20.3701       21.3233       20.7754       18.6044       14.3996       12.5610       11.2150        0.0000        0.0000        0.0000        0.0000        0.0000        0.0000        0.0000        0.0000        0.0000        0.0000        0.0000        0.0000        0.0000        0.0000        0.0000        0.0000        0.0000        0.0000        0.0000        0.0000        0.0000        0.0000        0.0000        0.0000        0.0000        0.0000        0.0000        0.0000        0.0000        0.0000        0.0000        0.0000        0.0000        0.0000        0.0000        0.0000        0.0000        0.0000        0.0000        0.0000        0.0000        0.0000        0.0000        0.0000        0.0000        0.0000        0.0000        0.0000        0.0000        0.0000        0.0000        0.0000        0.0000        0.0000        0.0000        0.0000        0.0000        0.0000        0.0000        0.0000        0.0000        0.0000        0.0000        0.0000        0.0000        0.0000       10.3114       11.0698       11.6076       11.5483       10.9389       10.3464       10.7579       11.2227       13.0757       12.4533       12.3973       12.1760       12.7615       13.1667       13.5422       14.6567       14.0621       14.3254       14.1902       18.9913       20.5892       23.2883       24.2017       25.9383       28.4942       29.7870       30.0506       31.8131       27.2861       28.3559       27.6929       24.6901       22.4870       21.4090       19.9703       16.9201       14.2645       14.4631       14.0752       10.0152        9.4454        8.9125        8.1379        8.3998        6.7989        6.7248        7.0561        8.9701        7.7937        7.1489        6.9258        7.0332        6.8414        7.4831        7.9579       10.1269       12.0194       11.9714       12.3496       10.3908       11.2570       12.1495       13.8532       15.8582       16.4829       17.6181       19.6786       20.9734       23.4232       25.0211       25.9262       25.9796       26.2829       24.6812       23.1832       21.5900       21.5361       20.1882       19.2247       19.6697       20.3096        0.0000        0.0000        0.0000        0.0000        0.0000        0.0000        0.0000        0.0000        0.0000        0.0000        0.0000        0.0000        0.0000        0.0000        0.0000        0.0000
        0.0000        0.0000        0.0000        0.0000        0.0000        0.0000        0.0000        0.0000        0.0000        0.0000        0.0000        0.0000        0.0000        0.0000        0.0000        0.0000        0.0000        0.0000        0.0000        0.0000        0.0000        0.0000        0.0000        0.0000        0.0000        0.0000        0.0000       53.6270       48.5808       44.1510       44.6366       51.7076       54.0831       54.4723       56.1211       44.1404       40.6408       38.5862       37.8810       42.5997       41.3715       39.4241       42.4887       47.9076       52.1186       53.8868       49.2980       41.7284       40.4476       38.9260       37.6491       32.3183       31.1843       31.4392       29.4865       23.9667       22.1722       20.4302       20.3828       24.4244       25.0063       24.4665       23.8638       24.3758       19.8266       18.3757       17.2548       17.0580       16.9248       15.9172       14.7401       11.2198       10.8759        8.8522       11.0078       16.3562       19.2130       20.9239       21.5726       22.4974       23.3812       22.7062       20.2108       15.6674       13.6838       11.8123       10.4449        7.6644        8.8077        9.4759        0.0000        0.0000        0.0000        0.0000        0.0000        0.0000        0.0000        0.0000        0.0000        0.0000        0.0000        0.0000        0.0000        0.0000        0.0000        0.0000        0.0000        0.0000        0.0000        0.0000        0.0000        0.0000        0.0000        0.0000        0.0000        0.0000        0.0000        0.0000        0.0000        0.0000        0.0000        0.0000        0.0000        0.0000        0.0000        0.0000        0.0000        0.0000        0.0000        0.0000        0.0000        0.0000        0.0000        0.0000        0.0000        0.0000        0.0000        0.0000        0.0000        0.0000        0.0000        0.0000        0.0000        0.0000        0.0000        0.0000        0.0000        0.0000        0.0000        0.0000        0.0000        9.7077       12.0446       13.1620       13.8491       13.8401       15.3429       14.9577       13.6721       13.3675       12.4827       12.9234       13.3429       13.6460       14.2008       13.3529       14.4222       16.3140       15.5519       15.9688       15.2587       18.3041       20.8608       22.8082       25.3794       28.2619       30.0623       29.2714       30.2129       34.8507       31.9963       28.4634       24.9223       24.4585       23.7613       24.4458       21.1825       15.5411       13.4007       14.3032       13.7173       10.4592       10.2188        9.7151        8.4189        7.3115        5.9714        5.2883        5.0703        6.9990        5.8329        6.8726        7.1181        7.7973        7.7897        8.7325       10.4214       13.0425       15.0830       15.7968       15.6970       14.2466       14.4702       14.5573       15.9269       18.4346       18.4364       20.7016       21.6986       24.1200       24.4483       25.9796       27.0499       25.7742       26.0690       24.6029       20.8148       20.7166       21.0210       20.1448       19.1291       20.8697       21.6970        0.0000        0.0000        0.0000        0.0000        0.0000        0.0000        0.0000        0.0000        0.0000        0.0000        0.0000        0.0000        0.0000        0.0000        0.0000        0.0000
        0.0000        0.0000        0.0000        0.0000        0.0000        0.0000        0.0000        0.0000        0.0000        0.0000        0.0000        0.0000        0.0000        0.0000        0.0000        0.0000        0.0000        0.0000        0.0000        0.0000        0.0000        0.0000        0.0000        0.0000        0.0000        0.0000        0.0000       53.6871       48.3571       46.5051       46.7149       55.4440       56.5674       57.4244       67.5550       61.1814       53.2424       45.3172       42.3313       47.3548       43.6684       37.5788       40.6231       40.6255       42.4756       43.6210       42.3225       37.6780       37.4167       37.4111       36.9437       31.3715       30.4412       29.5484       27.8289       24.5515       23.4045       22.6003       20.9585       22.9141       22.0196       22.1509       21.9501       21.0643       19.5504       17.4874       15.9224       15.0882       18.2024       15.6547       12.9781        9.6082       10.8391       13.0906        9.7697       15.3729       19.0331       20.4507       20.8872       21.8943       22.8126       22.4167       19.5941       15.0800       12.7939       11.1515       10.4123        6.1193        6.4946        6.6744        0.0000        0.0000        0.0000        0.0000        0.0000        0.0000        0.0000        0.0000        0.0000        0.0000        0.0000        0.0000        0.0000        0.0000        0.0000        0.0000        0.0000        0.0000        0.0000        0.0000        0.0000        0.0000        0.0000        0.0000        0.0000        0.0000        0.0000        0.0000        0.0000        0.0000        0.0000        0.0000        0.0000        0.0000        0.0000        0.0000        0.0000        0.0000        0.0000        0.0000        0.0000        0.0000        0.0000        0.0000        0.0000        0.0000        0.0000        0.0000        0.0000        0.0000        0.0000        0.0000        0.0000        0.0000        0.0000        0.0000        0.0000        0.0000        0.0000        0.0000        0.0000        0.0000       14.0253       14.8457       15.0128       14.9109       15.1353       15.8822       14.5401       14.0529       12.8866       13.3682       14.6347       16.9422       17.2016       15.5454       15.6976       16.7005       15.7909       17.3858       19.2294       21.9332       22.8967       25.3423       26.4232       29.1303       31.6955       32.2831       32.5800       33.3710       32.1847       27.5567       27.3844       28.1596       24.5629       22.8737       22.4452       17.2376       17.1377       17.2109       18.8839       12.5467       11.5228       10.6763        9.2033        5.9401        5.3441        4.3443        3.8890        6.4621        6.7986        8.1892        6.8136        7.9814        9.4085        9.8727       10.2928       14.3546       18.1476       17.4014       18.6348       16.9801       17.7455       18.5104       18.5457       20.1753       22.8896       21.2594       24.0528       22.8197       25.5974       28.5665       29.0105       28.6053       28.0440       26.5603       23.7139       22.5171       22.5970       21.9567       21.3944       27.5264       27.6933        0.0000        0.0000        0.0000        0.0000        0.0000        0.0000        0.0000        0.0000        0.0000        0.0000        0.0000        0.0000        0.0000        0.0000        0.0000        0.0000
        0.0000        0.0000        0.0000        0.0000        0.0000        0.0000        0.0000        0.0000        0.0000        0.0000        0.0000        0.0000        0.0000        0.0000        0.0000        0.0000        0.0000        0.0000        0.0000        0.0000        0.0000        0.0000        0.0000        0.0000        0.0000        0.0000        0.0000        0.0000       57.8982       56.5524       59.0192       65.8586       66.2992       65.2772       60.0949       53.7126       52.9211       49.0062       46.8012       32.6142       36.2090       37.3062       34.9470       33.7086       24.4120       23.9062       24.5717       31.7239       33.2179       33.4819       34.0916       33.8479       33.5627       32.7774       32.9425       35.5215       34.6211       32.2456       30.6942       33.5985       30.4143       19.2922       15.9238       20.4091       19.3354       17.3971       15.2893       13.3540       12.2762       12.1685       10.7298        5.5228        5.8974        5.4051        3.6986       16.0119       19.8448       22.2983       25.5819       26.2758       25.9825       25.3042       21.8787       16.5624       13.5126       11.5619       10.3192        7.1158        7.5238        9.4017       11.2073        0.0000        0.0000        0.0000        0.0000        0.0000        0.0000        0.0000        0.0000        0.0000        0.0000        0.0000        0.0000        0.0000        0.0000        0.0000        0.0000        0.0000        0.0000        0.0000        0.0000        0.0000        0.0000        0.0000        0.0000        0.0000        0.0000        0.0000        0.0000        0.0000        0.0000        0.0000        0.0000        0.0000        0.0000        0.0000        0.0000        0.0000        0.0000        0.0000        0.0000        0.0000        0.0000        0.0000        0.0000        0.0000        0.0000        0.0000        0.0000        0.0000        0.0000        0.0000        0.0000        0.0000        0.0000        0.0000        0.0000        0.0000        0.0000        0.0000        0.0000        0.0000        0.0000       14.3540       14.3691       13.8729       13.6504       13.4918       12.3254       10.1781        9.5185        9.4569       10.3041       12.6414       13.6713       11.0770        9.5967       16.0100       15.6543       15.6355       19.2130       17.6967       17.8217       20.0691       22.9179       25.8658       31.0146       28.6735       25.5449       27.2637       24.2488       18.4116       16.3798       18.3814       20.7457       19.2968       17.1385       14.2439        9.8654        9.4158        8.4206        5.6047        4.8748        4.3546        3.9958        4.4498        4.0598        3.8296        4.0422        5.4637        5.6639        5.8600        6.3028        9.8384       10.8920       11.5188       12.2486       17.9407       19.9650       21.9573       22.9902       26.5390       25.3714       26.1315       27.7712       26.9291       25.9481       23.8375       24.0958       23.0155       25.7123       28.9985       30.7958       26.6743       25.8370       25.2131       23.4798       21.4815       21.5025       21.3297       20.6100       29.5903       29.8774        0.0000        0.0000        0.0000        0.0000        0.0000        0.0000        0.0000        0.0000        0.0000        0.0000        0.0000        0.0000        0.0000        0.0000        0.0000        0.0000
        0.0000        0.0000        0.0000        0.0000        0.0000        0.0000        0.0000        0.0000        0.0000        0.0000        0.0000        0.0000        0.0000        0.0000        0.0000        0.0000        0.0000        0.0000        0.0000        0.0000        0.0000        0.0000        0.0000        0.0000        0.0000        0.0000        0.0000        0.0000       62.4726       61.6196       62.4360       67.9274       70.7837       69.7132       64.9108       57.9887       54.4028       48.6369       41.0490       22.7710       17.8542       20.3579       31.1789       43.7754       23.9798       23.2830       23.4081       29.3050       30.7438       31.5342       32.2252       32.6181       32.9421       32.9873       32.7723       39.2713       39.1370       36.3491       31.7061       22.8991       18.4163       22.9070       30.2392       35.3477       24.5203       19.2911       20.8838       14.6579       11.6831        9.8670        8.7435        4.1505        6.8399       11.1013       10.3490       18.2005       20.7590       21.8265       24.1377       28.9509       25.4139       24.7769       22.3949       15.9555       13.1151       11.6827       10.6671        7.7727        9.2444        8.9454        8.0442        0.0000        0.0000        0.0000        0.0000        0.0000        0.0000        0.0000        0.0000        0.0000        0.0000        0.0000        0.0000        0.0000        0.0000        0.0000        0.0000        0.0000        0.0000        0.0000        0.0000        0.0000        0.0000        0.0000        0.0000        0.0000        0.0000        0.0000        0.0000        0.0000        0.0000        0.0000        0.0000        0.0000        0.0000        0.0000        0.0000        0.0000        0.0000        0.0000        0.0000        0.0000        0.0000        0.0000        0.0000        0.0000        0.0000        0.0000        0.0000        0.0000        0.0000        0.0000        0.0000        0.0000        0.0000        0.0000        0.0000        0.0000        0.0000        0.0000        0.0000       13.4698       14.9087       15.3864       14.9728       13.5861       14.4114       13.6826       12.2391        9.6083        8.7413        8.8917       10.4585       11.6213       10.9425        9.3112        9.4165       16.9977       18.7930       21.2137       19.2202       18.3277       19.0890       19.8756       21.3939       25.0978       25.6537       27.2146       24.3864       26.4108       26.2435       15.1950       15.4147       14.9692       15.6623       17.0891       13.6156       11.1767        9.4905        8.5082        7.6714        5.2215        4.5827        4.2724        4.1401        4.3980        4.3040        4.4156        4.7291        6.2117        7.2792        7.8481        8.9255       12.1630       13.5077       13.7336       14.8818       21.5186       23.0068       24.3805       25.6193       25.1464       22.7888       24.9429       28.2079       25.3783       23.9959       22.8794       24.3133       24.4335       25.5706       26.2581       25.2533       23.0981       23.1698       22.5503       22.8371       20.4998       20.4571       20.4019       19.9030       26.6353       33.2253        0.0000        0.0000        0.0000        0.0000        0.0000        0.0000        0.0000        0.0000        0.0000        0.0000        0.0000        0.0000        0.0000        0.0000        0.0000        0.0000
        0.0000        0.0000        0.0000        0.0000        0.0000        0.0000        0.0000        0.0000        0.0000        0.0000        0.0000        0.0000        0.0000        0.0000        0.0000        0.0000        0.0000        0.0000        0.0000        0.0000        0.0000        0.0000        0.0000        0.0000        0.0000        0.0000        0.0000        0.0000      111.0996       74.1414       73.2698       77.1581       69.0641       66.5615       62.1901       55.8912       50.8313       45.3629       38.2617       19.9158       16.5010       14.6532       16.3313       28.6112       21.3993       18.9741       21.2457       23.7907       27.0264       28.7223       30.2420       29.6004       30.7429       33.8369       33.0615       36.9716       37.9596       35.6799       29.9376       16.6034       13.3695       12.5047       12.7010       26.0239       36.2240       39.0245       23.8089       15.7501       13.6376        9.1590        7.1491        3.2247        2.9854        5.1899        9.0687       17.4172       20.2237       21.2610       36.0920       34.2305       23.8949       21.7268       20.0574       15.0978       12.6446       11.1511       10.6499       10.0226        9.0925        9.2465        7.0716        1.9479        0.0000        0.0000        0.0000        0.0000        0.0000        0.0000        0.0000        0.0000        0.0000        0.0000        0.0000        0.0000        0.0000        0.0000        0.0000        0.0000        0.0000        0.0000        0.0000        0.0000        0.0000        0.0000        0.0000        0.0000        0.0000        0.0000        0.0000        0.0000        0.0000        0.0000        0.0000        0.0000        0.0000        0.0000        0.0000        0.0000        0.0000        0.0000        0.0000        0.0000        0.0000        0.0000        0.0000        0.0000        0.0000        0.0000        0.0000        0.0000        0.0000        0.0000        0.0000        0.0000        0.0000        0.0000        0.0000        0.0000        0.0000        0.0000       12.9865       15.1496       17.0686       17.5822       16.3682       13.7997       13.4388       13.4591       12.8434        9.0426        9.3119        8.8793        8.7075        9.9462       10.5543       11.4946       11.5435       17.1299       20.7165       23.1425       20.7298       20.2849       59.7133       61.9969       29.5412       27.2077       24.6587       27.0198       29.7521       27.5996       18.4150       15.5427       14.8396       14.7596       14.5278       14.0240       13.4113       11.6910       11.4075       10.1551        9.3703        6.6382        6.1745        5.8176        5.7647        6.4201        6.3558        6.7378        6.7625        9.2622       10.4240       11.6401       12.2736       16.1044       15.6774       16.4727       18.2888       25.9914       27.5787       28.6178       27.6178       27.4012       26.7915       26.4909       28.5174       30.2514       31.7832       27.5917       28.3914       29.6511       28.7250       28.3841       26.1259       22.0230       20.9579       22.0263       23.9404       20.9781       21.3674       22.1526       20.8374       25.0124       26.2312       25.5141        0.0000        0.0000        0.0000        0.0000        0.0000        0.0000        0.0000        0.0000        0.0000        0.0000        0.0000        0.0000        0.0000        0.0000        0.0000
        0.0000        0.0000        0.0000        0.0000        0.0000        0.0000        0.0000        0.0000        0.0000        0.0000        0.0000        0.0000        0.0000        0.0000        0.0000        0.0000        0.0000        0.0000        0.0000        0.0000        0.0000        0.0000        0.0000        0.0000        0.0000        0.0000        0.0000       66.9911       72.5864       58.7507       56.2792       60.8601       59.7298       57.3428       55.1252       51.2293       49.1724       40.4269       33.9813       22.4034       23.9222       25.9125       15.0461       18.8273       15.8943       14.9362       16.0638       20.6186       21.9565       23.4564       25.2126       26.6521       27.0922       30.3058       31.8245       33.2308       31.9494       30.8005       26.3940       15.1942       12.6034       11.3874       11.3350       15.6670       15.6678       15.0268       11.9930        9.5295        8.4691        7.5286        6.3475        2.7408        2.7809        4.1498        5.9480       14.8679       14.9115       20.6496       21.6463       21.8135       20.1704       18.7422       16.1718       13.5708       12.0578        9.6557        9.1274        7.1902        7.2386        6.7669        5.4259        1.9641        1.6266        0.0000        0.0000        0.0000        0.0000        0.0000        0.0000        0.0000        0.0000        0.0000        0.0000        0.0000        0.0000        0.0000        0.0000        0.0000        0.0000        0.0000        0.0000        0.0000        0.0000        0.0000        0.0000        0.0000        0.0000        0.0000        0.0000        0.0000        0.0000        0.0000        0.0000        0.0000        0.0000        0.0000        0.0000        0.0000        0.0000        0.0000        0.0000        0.0000        0.0000        0.0000        0.0000        0.0000        0.0000        0.0000        0.0000        0.0000        0.0000        0.0000        0.0000        0.0000        0.0000        0.0000        0.0000        0.0000        0.0000       14.6706       16.9611       18.3319       20.1209       21.3106       20.3365       17.6207       15.3702       14.0589       13.4092       11.5099       10.0767       10.1227       10.7997       12.4881       12.7863       13.0999       12.3672       19.8993       21.7382       21.6911       22.6157       25.6720       51.9345       39.6326       38.2427       32.2924       28.0640       30.2189       33.0122       28.8884       21.5748       19.1654       17.7789       17.5907       17.3810       17.0905       16.6309       14.8824       14.0606       13.7444       13.3677        9.6300        9.4746        9.1730        8.9590       10.5225       10.2334       10.5963       11.5304       17.2343       17.6949       17.6562       17.7191       23.3134       23.0245       22.8358       21.6159       28.5757       30.0815       31.7066       33.9644       33.3624       32.7838       34.3368       35.1455       35.6948       39.3618       34.5196       35.6550       36.4335       33.2494       31.5824       28.1217       23.3964       21.2767       22.0310       23.6243       22.8591       22.1169       22.4184       22.9220       28.9981       30.9500        0.0000        0.0000        0.0000        0.0000        0.0000        0.0000        0.0000        0.0000        0.0000        0.0000        0.0000        0.0000        0.0000        0.0000        0.0000        0.0000
        0.0000        0.0000        0.0000        0.0000        0.0000        0.0000        0.0000        0.0000        0.0000        0.0000        0.0000        0.0000        0.0000        0.0000        0.0000        0.0000        0.0000        0.0000        0.0000        0.0000        0.0000        0.0000        0.0000        0.0000        0.0000        0.0000        0.0000       66.9225       64.2545       62.8054       59.3895       48.0608       45.7910       43.1012       39.7830       34.7459       30.7761       22.8943       21.9131       13.1889       11.3540       11.2607        9.9094       11.3489       11.1926       14.9487       14.1962       17.3341       17.6971       19.0183       21.8611       21.5763       22.2798       25.7476       28.3289       25.3371       23.9498       20.5767       18.2286       15.6337       13.4946       12.5283       12.5710       12.1386       10.6918       11.3406        9.2164        6.2188        5.5554        4.6319        4.0618        3.0340        2.8003        3.9192        4.6119        8.2525        8.6507        9.3383       11.2740        7.1719        6.8097        6.8761        6.5843       10.5379        9.4334        9.1269        8.1056        7.2348        6.8301        7.0347        5.4776        4.5332        4.8089        5.4310        4.9011        3.8726        3.3532        4.8011        3.5407        3.5860        3.9142        0.0000        0.0000        0.0000        0.0000        0.0000        0.0000        8.1692        8.2945        8.2902        8.1189        0.0000        0.0000        0.0000        0.0000        0.0000        0.0000        0.0000        0.0000        0.0000        0.0000        0.0000        0.0000        0.0000        0.0000        0.0000        0.0000        0.0000        0.0000        0.0000        0.0000        0.0000        0.0000        0.0000        0.0000        0.0000        0.0000        0.0000        0.0000        0.0000        0.0000        0.0000        0.0000        0.0000        0.0000        0.0000        0.0000       11.5687       13.8893       14.7730       15.6529       19.7524       22.3385       23.0747       22.6528       16.9100       16.2403       15.9063       15.4813       15.4961       15.0706       15.3522       16.3070       17.5290       18.2966       18.8234       18.9740       23.9582       29.4682       26.1343       30.1868       33.5221       29.4418       31.7607       32.4269       36.8912       35.4225       35.6519       36.0672       28.9197       27.3678       25.4489       24.7961       24.8943       24.3360       23.5469       22.7775       23.1327       21.7576       21.5038       22.1113       22.8343       22.6767       22.3262       21.6900       22.5392       22.6849       23.0441       24.0189       28.2940       26.6176       27.5035       28.4782       33.7300       35.3000       34.2418       36.0709       37.7528       39.9113       41.6139       41.0463       42.1015       41.0583       42.4788       42.8823       42.5295       43.5990       44.1618       45.7241       44.9555       42.6899       38.2642       34.9259       25.5033       23.9364       22.9290       23.1509       25.8058       27.0301       27.1289       27.2208       27.1022       29.2895        0.0000        0.0000        0.0000        0.0000        0.0000        0.0000        0.0000        0.0000        0.0000        0.0000        0.0000        0.0000        0.0000        0.0000        0.0000        0.0000
        0.0000        0.0000        0.0000        0.0000        0.0000        0.0000        0.0000        0.0000        0.0000        0.0000        0.0000        0.0000        0.0000        0.0000        0.0000        0.0000        0.0000        0.0000        0.0000        0.0000        0.0000        0.0000        0.0000        0.0000        0.0000        0.0000       64.9066       62.8977       60.4898       57.1070       53.0856       43.0993       40.0374       39.5914       32.6541       21.7858       23.7645       20.2815       18.9134       11.8486       10.4660       14.8055       14.4534       14.8197        9.3271       10.7690       16.2052       16.1350       17.2679       15.9920       15.6958       17.6788       19.1375       20.8194       21.2200       18.3500       19.0295       19.4757       17.8417       14.5988       12.0723       11.3474       10.7722        9.2845        8.9814        8.0717        7.2192        5.1635        4.8910        4.0519        3.1360        2.1124        3.0419        2.8878        3.9338        7.2553        9.6142        7.0333        6.0399        3.9753        3.8191        4.7426        4.7254        7.1832        7.6034        8.1499        7.6381        7.7117        7.4899        6.6276        5.3860        4.0041        3.8313        4.3690        4.0007        2.5577        1.9873        2.0727        2.5105        2.7269       11.3570        5.2962        3.7055        1.5904        1.6980        1.7603        1.7956        6.9658        7.0770        7.0875        6.9345        7.8238        7.6570        7.3657        6.9389        0.0000        0.0000        0.0000        0.0000        0.0000        0.0000        0.0000        0.0000        0.0000        0.0000        0.0000        0.0000        0.0000        0.0000        0.0000        0.0000        0.0000        0.0000        0.0000        0.0000        0.0000        4.0871        8.1319        9.0773        8.2148        5.3936        4.5886        5.0568        7.0660       12.1328       14.8104       14.0921       11.2248       12.1282       14.5519       15.6236       20.1006       22.2625       24.5455       23.2268       17.6536       17.4381       17.2970       17.1624       17.5527       17.4143       17.8708       18.9515       21.1391       21.2325       21.5044       21.2986       25.0160       28.1038       27.4642       26.1725       32.4034       33.1787       30.6991       31.5318       38.2481       41.6155       40.0924       39.9775       32.8074       30.5142       30.1876       30.6512       29.3481       28.7132       27.9965       26.4419       26.2132       25.5425       24.7199       25.9020       27.8222       27.8709       27.8857       27.3764       28.2022       26.6773       26.9708       27.2929       29.9707       29.1170       30.7072       32.7214       36.5846       39.6867       40.5485       42.5790       45.2033       46.6651       46.2069       44.6029       45.8806       45.3733       45.9781       46.0831       47.1359       47.2544       47.0690       45.9133       46.4100       44.8363       42.0331       39.8248       28.6661       26.2451       24.8648       24.9845       27.9923       30.0143       31.4859       31.7274        0.0000        0.0000        0.0000        0.0000        0.0000        0.0000        0.0000        0.0000        0.0000        0.0000        0.0000        0.0000        0.0000        0.0000        0.0000        0.0000        0.0000        0.0000
        0.0000        0.0000        0.0000        0.0000        0.0000        0.0000        0.0000        0.0000        0.0000        0.0000        0.0000        0.0000        0.0000        0.0000        0.0000        0.0000        0.0000        0.0000        0.0000        0.0000        0.0000        0.0000        0.0000        0.0000        0.0000        0.0000       54.4984       53.5543       52.8256       51.2876       49.5110       40.5839       34.2510       32.7099       28.0909       18.0886       14.2774       12.0417       10.7742        7.1761        6.0933       10.2859       12.2521       24.5727       13.8528        9.1484       12.6484       14.0317       11.4739       12.2115       14.0181       14.3832       15.2249       15.5491       16.2162       15.3847       14.7931       15.0163       13.9567       12.9244       10.9537       10.2838        9.6505        8.5256        7.8890        7.1764        7.1992        4.8871        4.0707        3.5500        3.1454        2.7228        2.5762        3.7220        6.9816        7.4425        7.6482        7.9309        4.9039        2.7527        2.0095        2.0596        2.3740        4.5298        5.5199        5.5420        5.7118        5.4276        5.2002        7.7713        5.3614        3.9877        3.6902        4.0510        3.9985        2.6742        2.2932        2.1240        2.2424        2.1228        5.3905        2.6437        2.9265        1.3079        5.1245        9.6187        1.5001        5.7531        5.8758        5.8666        5.7431        6.4301        6.2731        6.0096        5.6560        5.2447        4.9497        4.8101        0.0000        0.0000        0.0000        0.0000        0.0000        0.0000        0.0000        0.0000        0.0000        0.0000        0.0000        0.0000        5.4297        5.0934        4.9304        8.0888        4.6323        4.4727        4.2448        4.2412        6.8383        6.9904        5.9127        5.6627        4.9906        7.7849        7.7956       16.5472       17.6005       12.8753       11.1866       12.0005       15.4595       23.5768       27.5256       24.9838       26.3877       20.2054       20.0722       19.9133       19.8087       20.2804       20.1726       20.5804       21.5860       24.4714       24.1419       24.3425       24.4168       28.3181       28.7526       28.7256       28.0904       31.3273       31.1733       36.0164       36.0844       42.4855       45.1952       45.3177       44.2791       37.2657       35.9170       36.7365       36.0243       35.3791       33.5577       31.8888       31.2004       30.5774       29.9120       30.1496       31.0846       33.7725       33.8998       34.2347       32.8571       33.3081       31.0838       29.6222       30.1316       32.3161       33.0955       35.7485       37.0638       39.8819       41.6206       43.7044       46.0593       50.3606       51.9197       49.4125       47.3474       47.8159       46.6946       46.2587       46.7303       47.9156       48.2181       48.1782       46.5250       45.9026       45.4382       41.7605       36.9291       28.1282       28.4664       27.2041       25.6987        0.0000       33.8114       34.1814       34.4591        0.0000        0.0000        0.0000        0.0000        0.0000        0.0000        0.0000        0.0000        0.0000        0.0000        0.0000        0.0000        0.0000        0.0000        0.0000        0.0000        0.0000        0.0000
        0.0000        0.0000        0.0000        0.0000        0.0000        0.0000        0.0000        0.0000        0.0000        0.0000        0.0000        0.0000        0.0000        0.0000        0.0000        0.0000        0.0000        0.0000        0.0000        0.0000        0.0000        0.0000        0.0000        0.0000        0.0000       42.5644       42.1074       41.7933       40.3088       40.2358       39.9675       31.3298       28.3017       25.0958       20.2213       13.6234       11.4628       10.7929       10.0125        7.9152        7.5750        7.0004        8.2502        9.8072       12.6163        8.4389        7.9183        9.6238       10.0367       10.5456       11.1538       12.2539       12.8889       13.0409       12.8877       12.7790       14.0624       22.1666       11.9768       11.3485       10.7759        9.8673        9.3926        8.2031        7.8726        7.5555        7.1568        5.7428        4.7841        3.9560        3.3331        2.8648        4.1240        3.3110        6.5146        6.8410        7.0895        6.5542        3.9847        2.8392        1.7821        1.7820        1.9910        4.9280        5.3336        4.8311        4.8587        5.5591        8.1386        6.6099        4.8464        3.7348        3.3155        3.4446        3.9451        2.9992        2.0347        1.9928        2.1663       14.2178        2.1921        2.3351        2.5567        4.3331        1.1132        1.1660        1.1921        4.5533        4.6820        4.6691        4.5219        5.0006        4.8270        4.5682        4.2231        3.8514        3.6316        3.5551        3.5293        3.1855        3.1423        0.0000        0.0000        0.0000        0.0000        0.0000        0.0000        0.0000        0.0000        5.3936        5.5056        5.3041        5.2865        5.2616        5.1584        5.0608        4.8487        4.7436        4.5902        4.3733        4.2298        4.4747        5.1186        7.4155        7.5897       12.4001       13.6518       12.4498       14.1817       15.6702       18.2066       24.1203       29.4479       29.9711       29.1564       24.1962       24.0574       23.7690       23.4094       23.7632       23.3729       23.5377       24.2577       26.2068       28.0976       27.9247       27.2943       31.2253       30.0366       33.6859       32.4315       29.6293       29.5176       32.1963       34.8724       45.8454       48.2830       49.1768       47.7928       41.3846       41.4170       42.0506       41.9241       40.1574       39.0164       38.4678       39.2236       38.3961       36.8838       37.6585       37.3333       39.9663       40.8156       38.7656       37.2000       35.5142       34.0081       32.8720       32.9104       34.7292       34.2413       36.5181       38.6630       43.8303       48.6448       46.3833       49.0225       50.5399       50.2596       49.2329       47.4283       45.4663       45.2548       43.7118       44.1309       45.9744       46.4236       44.3055       51.1522       43.8560       41.2867       39.9027       35.6308       27.7941       24.0220        0.0000        0.0000        0.0000        0.0000        0.0000        0.0000        0.0000        0.0000        0.0000        0.0000        0.0000        0.0000        0.0000        0.0000        0.0000        0.0000        0.0000        0.0000        0.0000        0.0000        0.0000        0.0000        0.0000        0.0000
        0.0000        0.0000        0.0000        0.0000        0.0000        0.0000        0.0000        0.0000        0.0000        0.0000        0.0000        0.0000        0.0000        0.0000        0.0000        0.0000        0.0000        0.0000        0.0000        0.0000        0.0000        0.0000       27.1832       23.2055       23.7362       23.9637       22.6955       20.0449       16.8236       17.6927       14.3717       13.6793       13.3644       15.9103       14.0283       10.7982        9.6183        8.9100        8.5646        9.2927        8.8781       10.2168       10.5259       11.7670       12.0070       10.0558        9.7621        7.8156        7.6483        7.7042        7.9722        8.6671        9.0110        9.1082        9.1783       12.8504       14.1152       37.4117       11.3006       13.9994       11.7254       11.0910       10.8372       12.2130       13.9963       11.5875        8.6575       10.4964        7.2795        4.7579        3.8265        3.5247        6.6294        6.4865        7.8565        8.9086       10.3416       10.9292        6.2865        3.7522        2.5672        2.5031        2.8485        3.8982        4.6577        4.9079        4.8640        5.3589        5.3677        5.7024        6.0339        4.9568        3.6656        3.4332        3.7740        3.6689        3.1228        3.3089        4.1903        4.0471        3.6277        4.2634        5.1950        1.4035        1.4601        1.5236        1.5944        2.7423        2.8590        2.8453        2.7088        1.7520        1.6527        1.5283        1.3743        0.0760        0.2412        0.3821        0.4869        1.0045        1.0799        2.0618        5.7343       10.6333        8.4474        3.0996        3.3265        4.4026        4.7159        4.9298        5.1835        5.5122        6.5259        5.7336        5.7460        9.5941       12.4546        6.6039        5.5383        3.6592        3.4300        3.6027        4.1820        6.1014        6.8230        7.4863        8.1026        9.1253       12.2512       18.1041       18.7803       28.2504       34.5801       37.4369       37.4436       31.4028       31.6815       31.6527       29.6847       30.2609       30.1848       29.3225       30.0092       35.4472       37.4639       38.0181       34.9874       35.5334       33.3714       31.5411       31.9422       32.2803       33.7935       35.9573       39.3460       47.8447       50.8578       52.9315       52.7250       56.9477       53.9823       56.2139       56.5712       61.1863       63.7342       60.3435       62.3396       66.0638       59.0611       57.4276       55.0795       53.5485       52.8559       50.5374       47.2864       43.7859       42.6206       42.1707       38.6004       37.8805       37.4740       37.8361       39.3217       43.7116       44.8112       47.0809       47.7459       43.7426       43.6215       42.6252       40.9581       38.6563       38.2400       37.5768       37.2363       37.4024       36.4664       36.8120       52.6521       47.4682       43.6154       41.1304       36.4193       25.3090        0.0000        0.0000        0.0000        0.0000        0.0000        0.0000        0.0000        0.0000        0.0000        0.0000        0.0000        0.0000        0.0000        0.0000        0.0000        0.0000        0.0000        0.0000        0.0000        0.0000        0.0000        0.0000        0.0000        0.0000        0.0000
        0.0000        0.0000        0.0000        0.0000        0.0000        0.0000        0.0000        0.0000        0.0000        0.0000        0.0000        0.0000        0.0000        0.0000        0.0000        0.0000        0.0000        0.0000       28.0356       21.2797       19.6864       18.3671       19.3497       16.2438       15.2955       13.9898       13.8626       11.0107       10.5188        9.7335       10.0299       10.0015        7.3026        7.0140        7.4743        7.8519        7.5731        7.5670        7.7063        8.7939       10.4896        9.0808        9.4014        9.9778       10.1923        9.9206        9.2192        7.0661        6.4330        6.1614        7.3230        6.6257        6.7590        6.8615        7.1461        9.1877       12.2900       11.4603        9.9809       12.9723       14.5696       12.2550       12.0345       18.8826       16.4002       12.9255        9.5551        9.2607        8.5415        5.4749        4.1241        3.9705        5.1136        7.0584        7.9103        8.2690        7.7128        7.4861        7.2736        4.3970        2.7663        2.9375        2.7457        3.0890        4.0516        4.7347        4.5229        5.9749        5.9097        5.4977        4.0165        4.0106        3.5380        3.4084        3.6602        4.0397        4.1751        3.5548        4.8464        2.4046        2.2755        2.2495        2.0491        0.8879        0.8614        1.8923        0.9583        1.6993        1.8201        1.7980        1.6432        1.0138        0.9086        0.7901        0.6612        0.0000        0.0710        0.1989        0.2691        0.4992        0.5988        0.7592        3.1098        1.9155        6.0671        2.4818        2.8675        3.8819        4.3974        4.7985        5.2224        5.7117        6.0011        6.2060        6.2919        6.9383        6.9346        6.4555        5.9336        3.8355        3.4891        3.6459        4.2887        6.3191        7.1129       11.4597        8.6402        9.2475       10.2595       30.3618       25.3928       36.3342       39.7133       42.4034       43.9133       37.7535       36.4449       34.6631       33.6116       34.1548       35.9558       35.9497       33.7644       37.3620       38.7823       37.9175       38.2393       36.7596       36.3915       34.7152       35.1207       36.6144       37.4319       39.3064       43.3201       53.1267       57.0065       58.0799       60.3921       64.8570       64.4099       62.6908       63.6787       73.5725       69.2902       67.5032       62.4514       66.6241       67.4916       61.2907       58.9221       58.6178       54.6714       52.9588       50.7119       47.7770       45.6167       42.9118       42.7759       40.6222       40.2397       40.7486       41.9765       47.6517       49.4364       48.7021       48.0640       44.3905       44.0578       43.2905       43.2110       40.0920       40.1377       40.5991       38.3025       37.2901       38.2931       37.0045       38.6348       43.2865       45.0544        0.0000        0.0000        0.0000        0.0000        0.0000        0.0000        0.0000        0.0000        0.0000        0.0000        0.0000        0.0000        0.0000        0.0000        0.0000        0.0000        0.0000        0.0000        0.0000        0.0000        0.0000        0.0000        0.0000        0.0000        0.0000        0.0000        0.0000        0.0000
        0.0000        0.0000        0.0000        0.0000        0.0000        0.0000        0.0000        0.0000        0.0000        0.0000        0.0000        0.0000        0.0000        0.0000        0.0000       30.5286       27.2330       24.2475       21.4272       15.5751       13.8070       12.7970       14.3300       12.9402       11.5786       11.5510        8.9271        8.5658        6.7275        5.0221        7.5236        9.0557        4.6396        4.7854        5.7247        6.1429        6.2920        7.9162        9.7314       11.5976        8.5459        8.8283        9.1268        9.5277        9.7115        9.3123        8.4007        6.3559        5.4994        5.0466        6.0596        5.1541        5.1385        5.1847        6.3475        7.2979        7.8636        9.8358       10.0847       15.1950       14.2034       12.7338       10.2267       15.6684       20.3613       15.2370       12.7675       12.2111        5.6678        5.6832        3.9435        4.0010        5.0733        5.4613        6.6683        6.5493        6.0108        4.1006        5.4481        4.5441        2.6848        2.5423        2.8909        2.5202        2.8363        3.3381        3.8641        3.9245        4.0035        3.9951        3.8607        3.9712        3.6075        3.1687        3.5700        3.5718        3.1562        5.9405        3.9279        1.8486        1.7062        1.5177        1.3638        0.5493        0.4870        0.4935        0.5675        1.0545        1.1752        1.1692        1.0479        0.6286        0.5440        0.4462        0.3351        0.0000        0.0000        0.0000        0.0000        0.0601        0.0738        0.1339        0.3766        1.0622        1.4134        1.7715        2.3428        3.4384        4.0896        4.6437        5.2238        5.8625        6.2981        6.5979        6.7253        7.5738        7.6498        7.3774        6.9877        4.6474        4.3745        4.6329        5.4203       15.1600       12.5452        9.8330       17.1281       11.3547       18.9979       36.7346       36.5610       40.3661       43.2620       46.5459       53.5683       46.5917       43.0422       40.0270       38.6074       39.1554       39.3823       40.0428       39.2301       44.2379       46.1132       41.7605       41.2767       40.6756       39.6099       39.8790       40.2909       40.4420       41.1608       41.0934       45.9636       55.5907       58.9650       60.3988       61.7849       67.7694       66.8095       62.9723       63.6814       70.8955       71.2391       69.0935       63.2661       64.7152       63.4801       58.5892       57.8594       56.5229       52.8176       51.5961       49.4591       46.7935       45.8784       45.1145       44.5956       43.0580       43.0805       43.7206       44.5770       49.1281       49.5885       50.4253       49.2576       46.7903       46.6461       46.3390       46.0355       43.3228       43.1874       42.2774        0.0000       41.0661       40.5230       39.8268       40.7349       46.4415       47.6978        0.0000        0.0000        0.0000        0.0000        0.0000        0.0000        0.0000        0.0000        0.0000        0.0000        0.0000        0.0000        0.0000        0.0000        0.0000        0.0000        0.0000        0.0000        0.0000        0.0000        0.0000        0.0000        0.0000        0.0000        0.0000        0.0000        0.0000        0.0000
        0.0000        0.0000        0.0000        0.0000        0.0000        0.0000        0.0000        0.0000        0.0000        0.0000        0.0000        0.0000        0.0000       37.4519       33.6478       26.3831       23.1852       20.5509       17.8146       12.7022       11.0321       10.8024       11.2387        8.9108        9.9198       10.9384        4.3155        3.4581        3.5495        5.0690        4.3351        3.9018        6.8676        7.0577        9.3036        5.4022        5.5838        5.9071        6.3066        7.4789        7.8295        8.0891        8.3541        8.5595        8.7130        8.2874        7.3828        5.7299        4.8768        4.3779        4.2173        4.2577        4.0554        3.9072        4.0881        5.5897        6.7925        6.3886        7.3776       12.9356       12.0682       12.5353       10.1020       12.4123       13.1037       12.8819        9.2280        4.8301        4.7121        4.3314        4.0570        3.5049        4.4465        9.4710        7.8134        5.9029        4.4185        3.4056        3.2229        3.2609        1.3640        1.4466        1.8260        2.2081        2.4488        2.4614        3.2374        3.4338        3.0079        2.6741        3.2433        4.2203        4.6026        3.7905        2.9302        2.6860        2.2689        2.7394        3.0095        1.3439        1.1452        1.1873        1.0405        0.3919        0.3497        0.3640        0.4336        0.8321        0.9456        0.9778        0.9323        0.6026        0.5710        0.5070        0.4090        0.0000        0.0000        0.0000        0.0000        0.1034        0.1142        0.1495        2.8172        0.6035        0.7455        1.1609        1.8197        3.1310        3.8840        4.5577        5.2908        6.0624        6.6458        7.0413       11.1114        8.3763       18.1678       19.4548       14.0383        8.1148       15.6580       18.0539       19.3275       30.4679       25.2819       18.7358       14.1139       17.3967       21.8590       34.9160       41.4459       44.9769       44.0424       45.6899       53.6868       46.6699       46.6444       45.9515       44.0922       47.7308       46.0078       46.2662       44.7680       47.9867       48.3748       46.1887       46.8459       46.2402       44.7730       43.6335       41.2703       42.5022       43.7533       43.1712       47.5915       60.2045       61.2696       61.4903       62.7850       67.0409       66.0809       68.4894       67.6975       72.0533       70.4043       66.6745       62.1945       61.1523       58.4782       55.0725       54.9105       53.2731       50.0597       48.5987       46.0439       44.1412       43.6790       43.6508       45.7977       44.6027       45.6754       45.8685       48.0692       51.8400       51.3813       51.9822       52.2647       51.2338       52.7484       52.8146       50.4987       48.3010       49.8572        0.0000        0.0000        0.0000        0.0000        0.0000        0.0000        0.0000        0.0000        0.0000        0.0000        0.0000        0.0000        0.0000        0.0000        0.0000        0.0000        0.0000        0.0000        0.0000        0.0000        0.0000        0.0000        0.0000        0.0000        0.0000        0.0000        0.0000        0.0000        0.0000        0.0000        0.0000        0.0000        0.0000        0.0000        0.0000        0.0000
        0.0000        0.0000        0.0000        0.0000        0.0000        0.0000        0.0000        0.0000        0.0000       31.4288        0.0000        0.0000       40.2402       37.6258       34.0167       24.0458       19.8229       17.7801       16.3955       10.1706        8.3397        6.9282        5.8833        3.2785        2.6116        2.2506        2.1677        2.7441        2.9472        3.1531        3.2588        3.7106        3.8023        4.0348        4.1973        4.9066        5.3436        5.5176        5.9958        7.1035        7.4105        7.6797        7.9112        7.7252        7.8414        7.3833        6.4653        5.4590        4.5655        3.9556        3.6149        3.0572        2.6882        2.7143        2.8685        3.0568        3.2028        3.3828        5.1213        7.2944        5.7402        8.1636        8.7691       11.5604       13.4350       13.6551       24.6427       90.3857       70.8182       13.8596        1.5416        5.7428        8.8230       11.5161       11.0729        8.9389        6.9151        4.8985        4.7826        3.6928        2.5279        1.0052        1.2164        0.7044        0.6387        0.7543        1.3648        2.3911        1.9861        2.6131        3.4432        3.8573        2.9794        2.4953        2.7485        2.1525        1.1393        1.4304        1.5004        0.0000        0.0000        0.0000        0.0000        0.0000        0.0000        0.0000        0.0000        1.1638        0.8427        1.1553        0.9171        1.1370        1.2467        1.5445        1.1740        0.5051        0.3979        0.3536        0.3727        0.7004        1.2974        0.3893        0.7582        0.6648        0.7793        0.9613        1.4637        2.6396        3.2957        3.9824        4.8215        7.6821        8.7909        9.7119       11.1923       11.2433       22.0077       24.5637       24.1273       21.0486       16.9224       17.6987       18.9011       29.5677       24.0546       25.0596       32.2368       31.6730       31.9458       35.6781       47.7254       48.5607       49.5243       51.8073       54.1346       59.7447       60.2924       60.4998       58.1906       67.2681       68.4732       68.1133       66.0547       55.6294       54.4204       51.6521       52.4063       55.2636       52.4312       46.8911       45.2810       50.4454       50.5618       50.5012       55.4604       65.0742       65.4906       66.6819       68.6689       72.8634       72.3182       73.6953       70.4608       68.2951       66.4528       64.7302       62.1389       58.8012       54.5543       51.6038       47.7080       45.4445       44.3712       43.1199       40.7882       38.6783       37.4307       38.4963       41.7646       48.7047       50.1690       51.8957       54.0039       50.6463       50.5121       51.9610       53.7557       60.1096       62.7818       64.1009       63.3476       65.3661        0.0000        0.0000        0.0000        0.0000        0.0000        0.0000        0.0000        0.0000        0.0000        0.0000        0.0000        0.0000        0.0000        0.0000        0.0000        0.0000        0.0000        0.0000        0.0000        0.0000        0.0000        0.0000        0.0000        0.0000        0.0000        0.0000        0.0000        0.0000        0.0000        0.0000        0.0000        0.0000        0.0000        0.0000        0.0000        0.0000        0.0000
        0.0000        0.0000        0.0000        0.0000        0.0000       42.4735       37.6559       32.3557       29.7197       28.9433       28.3910       33.5227       34.9373       32.7033       29.5555       22.9614       20.6134       17.6637       15.6711        7.6706        6.1534        4.7675        3.9067        2.1235        1.5760        1.2926        1.2751        1.6218        1.8977        2.1637        2.3329        2.7317        2.8837        3.1413        3.3432        3.9938        4.2595        4.6753        5.1947        6.1295        6.6100        6.9093        7.1326        6.9257        7.6166        6.5583        6.9985        6.4462        3.9808        4.6273        3.6129        2.4189        2.2420        2.1595        2.1806        2.2141        2.2369        2.2852        2.3545        2.5816        2.8231        4.2330        3.5917        6.1862        5.2568        4.5718       34.4865       75.7936       71.9907       52.9325        2.1672        4.4504        9.7118       11.2213        8.6869        9.4149        5.5193        3.4821        3.7347        2.9585        1.9046        0.5995        0.7597        0.7993        1.0007        2.2973        2.3928        2.3333        2.0484        1.8716        2.5808        3.0120        2.3687        2.5228        2.4052        2.2751        1.6261        1.1912        0.6877        0.0000        0.0000        0.0000        0.0000        0.0000        0.0000        0.0000        0.3050        0.7069        0.4635        0.5916        0.7990        1.5128        1.9387        1.2895        0.9946        0.6149        0.5259        0.4867        0.4967        0.4067        0.4160        0.4604        0.5387        0.6882        0.7747        2.3324        2.6913        2.7949        3.7375        5.3415        4.6337        8.5586        9.1435       10.2751       11.1614       13.9975       20.8875       20.6643       27.8983       24.1831       20.4420       17.4615       19.8403       23.2194       24.1215       29.0986       38.7926       33.5403       34.9609       40.1435       45.9170       51.9305       53.8647       53.9555       56.6018       63.5758       64.7640       67.3773       63.9786       75.3035       75.1989       75.3401       70.5973       61.3174       58.7956       55.2331       54.7280       54.4848       50.2911       49.4432       47.0063       49.1383       50.3207       52.6855       59.0451       65.8771       69.5761       71.9046       71.7813       73.0248       76.5189       73.8094       71.0575       66.1024       66.8594       65.8849       60.5888       57.9803       55.6944       51.4049       47.7161       44.0793        0.0000        0.0000       36.5736       35.3291       36.4548       38.2473       40.6036       48.9422       52.9466       56.1994       55.1556       53.1163       53.2815       52.8379       57.0218       65.8921       69.0359       71.9450       72.8448        0.0000        0.0000        0.0000        0.0000        0.0000        0.0000        0.0000        0.0000        0.0000        0.0000        0.0000        0.0000        0.0000        0.0000        0.0000        0.0000        0.0000        0.0000        0.0000        0.0000        0.0000        0.0000        0.0000        0.0000        0.0000        0.0000        0.0000        0.0000        0.0000        0.0000        0.0000        0.0000        0.0000        0.0000        0.0000        0.0000        0.0000        0.0000
        0.0000        0.0000        0.0000        0.0000       45.0360       38.2050       34.3828       30.4660       26.7139       25.4407       25.7618       29.9734       29.8117       27.7270       26.2801       20.8767       18.8409       18.6131       17.6273        5.4910        4.2060        3.2729        2.6415        1.3746        0.9410        0.7379        0.7667        0.9400        1.1989        1.4669        1.6545        2.0086        2.1741        2.4236        2.6165        3.1535        3.3979        3.7878        4.2694        5.0666        5.5245        5.8154        5.9967        8.8415        8.9108        7.3102        4.5004        3.7180        3.0416        2.8001        2.5805        2.0278        1.8438        1.7256        1.6831        1.6436        1.5991        1.5829        1.6003        1.9293        2.1581        2.0680        2.2750        2.3925        2.1969        3.9121        9.7434       64.8613       29.1697       27.7951        1.0375        1.9158        3.0955        4.7874        5.0438        3.1660        4.2492        3.7017        2.7669        2.1918        1.4723        0.4673        0.4644        0.5710        0.9075        0.9262        1.4193        1.7674        1.7256        1.3260        1.5070        1.1486        1.9764        2.4375        2.7995        1.7985        1.1663        0.8641        1.0991        0.0000        0.0000        0.0000        0.0000        0.0000        0.0000        0.0000        0.0000        0.5219        0.5237        0.6475        1.3781        1.6821        1.6005        1.5000        1.4292        0.9635        0.9138        1.1126        0.9548        0.7978        0.8335        0.8861        0.9497        1.1328        1.2045        1.3404        1.5396        2.5836        2.8854        3.4532        4.2993        7.4898        8.6538        9.7905       10.8827       13.7851       13.2883       14.4135       15.5356       22.3693       16.9260       18.8516       21.5882       23.9013       26.5795       35.2357       39.7121       39.6527       39.5296       40.1744       45.0435       52.1249       56.9211       56.9747       58.8650       63.6926       61.1987       62.4189       63.6875       74.8217       77.9911       79.0248       73.0001       64.2380       59.6575       55.7483       56.6437       61.4708       56.0384       54.1742       46.5169       49.6008       54.0323       55.3035       59.1166       67.3802       78.9579       76.2721       69.5015       78.3573       76.7592       72.9914       68.9943       65.4678       67.1289       64.4695       65.2785       61.8329       54.0339       47.1294       41.8137        0.0000        0.0000        0.0000       34.1563       35.3756       35.5727       38.9035       42.3041       52.5920       54.8138       56.6835       59.1437       53.8976       53.9222       54.7967       59.5416       70.2124        0.0000        0.0000        0.0000        0.0000        0.0000        0.0000        0.0000        0.0000        0.0000        0.0000        0.0000        0.0000        0.0000        0.0000        0.0000        0.0000        0.0000        0.0000        0.0000        0.0000        0.0000        0.0000        0.0000        0.0000        0.0000        0.0000        0.0000        0.0000        0.0000        0.0000        0.0000        0.0000        0.0000        0.0000        0.0000        0.0000        0.0000        0.0000        0.0000        0.0000        0.0000
        0.0000        0.0000       62.1569       44.4700       36.6073       30.3152       26.7313       22.5923       19.3596       18.7785       18.5895       22.0588       22.1239       21.6945       18.3942       12.7934        9.8256        8.4545        8.6311        3.9600        3.0677        2.3952        1.9446        1.0235        0.7190        0.5939        0.6483        0.8318        0.8982        1.0569        1.2330        1.5627        1.7134        1.9176        2.0400        2.3991        2.5526        3.0056        3.1487        3.6651        3.9946        5.0194        5.1348        9.2597        5.2266        4.8757        8.1256        4.1669        3.0188        2.1707        3.8728        1.6108        1.4952        1.4226        1.3836        1.3525        1.3162        1.2993        1.2976        1.3961        1.3171        1.3213        1.6128        2.1494        1.5392        2.6817        2.6743       17.7898        5.3374        5.0093        1.3603        0.8598        1.1437        2.5216        2.9506        2.0710        2.4188        2.6105        2.6710        1.5202        0.9067        0.2874        0.4748        0.4616        0.8184        0.8685        0.8150        1.3612        1.4160        1.3077        1.6918        1.2782        1.8457        1.8173        1.6112        1.0932        0.7055        1.4004        1.2006        0.0000        0.0000        0.0000        0.0000        0.0000        0.0000        0.0000        0.0000        1.6098        1.0010        1.0869        1.4707        2.0555        2.0813        2.2271        2.1559        1.6516        1.8794        1.6183        1.7374        1.4776        1.8593        1.8315        1.7139        4.3203        2.6541        2.1534        2.2880        3.6134        3.8145        7.2010       12.6763       10.2601       10.8824       10.0391       10.3423       10.9027       11.9136       13.0700       14.4091       14.9966       16.2438       18.4725       21.5937       25.7138       31.1367       38.5832       41.5272       41.4121       39.4822       44.0299       46.5525       51.2040       56.1774       56.4370       60.2954       62.6794       59.1425       58.5067       59.7327       71.9615       73.2848       73.2107       67.9454       60.6091       58.3304       56.0905       58.8491       62.8521       56.9249       49.7782       45.2360       51.8154       54.6704       57.3835       60.4764       71.3281       75.4447       70.2301       64.3845       66.0005       68.9478       67.7020       64.7256       60.4605       59.9312       60.5490       58.9989       55.7289       54.9551       46.6331        0.0000        0.0000        0.0000       34.4517       34.5458       36.9705       38.9240       40.3959       42.6788       50.5797       52.1829       54.0836       56.4683       54.0374       54.0662       57.6045       61.3249        0.0000        0.0000        0.0000        0.0000        0.0000        0.0000        0.0000        0.0000        0.0000        0.0000        0.0000        0.0000        0.0000        0.0000        0.0000        0.0000        0.0000        0.0000        0.0000        0.0000        0.0000        0.0000        0.0000        0.0000        0.0000        0.0000        0.0000        0.0000        0.0000        0.0000        0.0000        0.0000        0.0000        0.0000        0.0000        0.0000        0.0000        0.0000        0.0000        0.0000        0.0000        0.0000
        0.0000       20.9586       17.0036       24.2958       19.4371       17.6651       12.8803       13.3323       14.0187       17.4029       18.7283       13.2871       12.0253       10.5883       10.4354        6.3275        7.9534       11.0247        6.7203        0.6208        0.4823        0.3796        0.3141        0.5649        0.4165        0.3761        0.4442        0.9189        1.0430        1.1507        1.2654        1.0595        1.1350        1.2026        1.3496        1.7938        1.9358        4.1375        2.5582        1.9379        0.9427        0.8300        0.8512        1.6537        2.7410        3.5731        1.3764        0.7794        0.6299        0.5449        0.5254        1.1577        1.1133        1.0794        1.0533        1.0223        0.9976        0.9792        0.9660        1.7453        1.8624        1.5379        1.7620        1.8319        1.6375        1.6851        1.5735        2.8209        3.8694        4.2339        1.7618        0.4261        0.7592        2.5690        4.0414        2.1637        1.7791        1.3806        2.3569        1.2334        0.9184        0.4682        0.4313        0.5828        0.7571        0.8475        0.9808        1.6256        1.4870        1.9383        2.5824        4.4526        4.3376        3.3694        3.1536        2.1091        2.7304        3.0529        2.9634        2.1759        2.2219        1.6550        1.5620        1.4701        1.5642        1.7122        1.9129        3.6763        2.9389        3.0990        3.2608        3.0411        3.2125        4.0520        3.5333        3.9529        3.8539        4.1015        4.4455        4.2434        4.5362        6.0541        4.8706        6.4014        6.6444        5.9954        5.9437        6.4767        6.8235        7.8957        8.5177        7.6848        5.8620        7.4026        9.4308        8.6633        7.3900        8.2420        9.3526       11.5951       12.8012       14.8762       17.8103       22.6435       29.6805       37.6291       38.2324       40.9223       44.5930       46.3116       47.1109       55.2162       58.5023       60.3199       56.9872       58.2443       58.3223       59.2604       59.6519       67.0268       66.4606       64.4943       63.9577       60.5661       60.4534       58.7602       61.8263       52.2127       47.3631       44.5609       46.4680       49.3275       50.3722       56.3255       58.2015       72.5212       78.5451       72.7226       66.6888       59.6161       58.4659       58.2074       58.0808       56.2244       59.1443       64.3192       61.7602       96.2021        0.0000        0.0000        0.0000        0.0000       38.9621       38.2758       41.2452       39.4367       39.9869       43.9412       49.3177       48.0948       49.9688       56.2809       57.9100       60.4185       62.5093       66.8504        0.0000        0.0000        0.0000        0.0000        0.0000        0.0000        0.0000        0.0000        0.0000        0.0000        0.0000        0.0000        0.0000        0.0000        0.0000        0.0000        0.0000        0.0000        0.0000        0.0000        0.0000        0.0000        0.0000        0.0000        0.0000        0.0000        0.0000        0.0000        0.0000        0.0000        0.0000        0.0000        0.0000        0.0000        0.0000        0.0000        0.0000        0.0000        0.0000        0.0000        0.0000        0.0000        0.0000
        0.0000        8.6011        7.7182       12.5655       13.9644       11.4516        9.9481       10.9025       13.6739       11.6913       16.4069       14.1171       12.8327       11.3280        6.1805        2.7188        5.2757        4.3840        5.3470        0.2400        0.1896        0.1551        0.1369        0.2706        0.2294        0.2543        0.3456        0.7838        0.9455        1.0723        1.1592        0.9876        1.0575        1.1712        1.8112        2.0156        2.5405        1.9547        5.1834        0.5645        0.4138        0.4229        0.3272        0.9333        0.9774        1.0692        0.7929        0.4392        0.3432        0.3020        0.3125        0.7411        0.7674        0.7720        0.7591        0.7366        0.7226        0.7027        0.6766        0.5659        0.6045        0.7530        0.8282        0.7736        0.7365        1.2695        1.7990        2.5704        2.6742        1.9401        1.4312        0.8105        0.6895        0.4579        0.9337        1.5905        1.5109        1.3887        0.9536        0.4390        0.1528        0.1557        0.2977        0.3940        0.6088        0.7500        1.2420        1.7251        1.3074        1.1992        2.4002        2.4456        2.3133        1.6703        1.9987        2.4871        2.6385        2.7597        2.9226        2.7156        2.6435        2.5445        2.5200        2.0850        2.1887        2.3650        3.1719        4.1601        3.8826        3.9749        3.9706        3.7886        3.7076        3.8645        4.1583        4.6639        5.0558        5.2863        7.1085        7.8259        8.9338        8.6254        6.8977        7.5875        7.4826        7.3466        7.4867        8.0517        8.0179        7.6932        7.1960        5.2207        6.3924        7.1242        8.3502        7.6272        8.0830        7.2812        9.0470       10.8744       12.6632       14.5652       17.8469       23.2071       26.5542       31.9555       37.6456       40.8508       47.0293       48.0053       49.7272       59.4986       60.3496       59.4054       57.1423       58.2846       56.5743       55.1417       56.4880       63.8433       60.9803       62.3960       60.3061       56.0125       57.5519       55.6245       49.5786       46.3709       44.1776       46.2781       46.2282       48.3439       52.4513       58.4904       58.6080       62.6665       69.9687       68.9589       66.3205       59.8097       56.5328       53.6252       53.5492       54.8013       54.3968       59.5586        0.0000        0.0000        0.0000        0.0000        0.0000       38.0656       33.7162       35.9585       38.3032       45.8725       48.8440       52.9467       56.0442       55.3920       53.4069       55.7758       58.1569       63.0258        0.0000        0.0000        0.0000        0.0000        0.0000        0.0000        0.0000        0.0000        0.0000        0.0000        0.0000        0.0000        0.0000        0.0000        0.0000        0.0000        0.0000        0.0000        0.0000        0.0000        0.0000        0.0000        0.0000        0.0000        0.0000        0.0000        0.0000        0.0000        0.0000        0.0000        0.0000        0.0000        0.0000        0.0000        0.0000        0.0000        0.0000        0.0000        0.0000        0.0000        0.0000        0.0000        0.0000        0.0000        0.0000
       11.6487        8.4319        7.6202       10.7449        9.3189       10.9685       10.4691       11.3145       10.8582        6.3263        7.4594        6.8921        8.1559        7.4962        6.0902        4.5287        2.3815        0.3707        0.1681        0.0489        0.0434        0.0429        0.0475        0.1193        0.1298        0.1810        0.2733        0.6558        0.8192        0.9422        1.0207        0.8651        0.9506        1.0749        1.4313        1.6179        1.6478        2.6209        5.7135        5.9726        1.2061        0.3983        0.3924        0.5892        0.5576        0.5262        0.4379        0.2339        0.1743        0.1563        0.1790        0.4654        0.5188        0.5416        0.5359        0.5235        0.5185        0.5023        0.4726        0.6934        0.4052        0.5773        0.4707        0.3538        0.9682        0.7794        1.0244        2.4794        2.5355        1.2417        0.5449        0.8090        0.6174        0.7689        1.3057        1.8788        1.0069        0.6848        0.9836        0.0805        0.2486        0.3352        0.4101        0.5178        0.6865        1.3970        1.4944        1.8056        1.4057        1.5401        1.9810        2.4701        2.0154        1.9840        1.7044        2.4542        3.2858        3.5810        3.9396        3.7106        3.6990        3.6171        4.0878        3.5521        3.8377        4.2549        4.4172        5.6130        5.7001        5.6927        5.8040        5.1341        5.2409        6.5879        5.6860        7.4219        8.1690        7.8107        7.8683        9.1502       11.1797       10.9441        9.8971        9.1435        8.7707        8.9038        9.0854        9.7981       10.7964       10.0054        8.2462        5.6765        7.0234        8.3659        9.0234        9.9541        6.7379        8.2282       10.0865       11.5316       20.5405       22.3530       21.8900       24.4050       26.9076       28.9860       36.4104       41.4760       47.5958       50.1923       51.6183       59.8321       62.3883       61.5573       59.0602       59.8321       54.9669       51.3861       52.7759       58.5684       58.1696       59.4095       57.7515       55.1289       51.1509       45.8221       46.3294       43.8218       44.4383       45.5363       46.3532       48.0007       48.4064       52.5926       52.4114       62.2482       68.2670       66.7662       63.6677       56.1732       53.4453       50.1985       51.6697       53.2967       52.5934        0.0000        0.0000        0.0000        0.0000        0.0000        0.0000       31.0961       28.6146       34.9222       46.4262       51.1435       60.3466       61.8363       54.7424       51.5408       50.9428        0.0000        0.0000        0.0000        0.0000        0.0000        0.0000        0.0000        0.0000        0.0000        0.0000        0.0000        0.0000        0.0000        0.0000        0.0000        0.0000        0.0000        0.0000        0.0000        0.0000        0.0000        0.0000        0.0000        0.0000        0.0000        0.0000        0.0000        0.0000        0.0000        0.0000        0.0000        0.0000        0.0000        0.0000        0.0000        0.0000        0.0000        0.0000        0.0000        0.0000        0.0000        0.0000        0.0000        0.0000        0.0000        0.0000        0.0000        0.0000
       16.5923       11.7794       11.5818       12.9223        9.0889        6.4582        4.9834        8.7012        8.5241        5.8960        7.5516        5.8490        5.5669        5.1387        3.1436        2.0464        0.6667        1.9472        1.4133        0.0487        0.0447        0.0439        0.0465        0.1124        0.1180        0.1565        0.2274        0.5351        0.6639        0.7581        0.8202        0.7312        1.0131        2.1946        2.1202        2.1471        2.0902        3.2548        3.1766        4.6499        0.9343        0.1420        0.1463        0.4061        0.4181        0.4141        0.3236        0.1713        0.1264        0.1115        0.1283        0.3341        0.3716        0.3909        0.3897        0.3851        0.3855        0.3763        0.3572        0.3847        0.2759        0.2535        0.2294        0.1629        0.5262        0.2159        0.2185        1.4814        2.1886        1.2054        1.0676        1.2901        0.9459        0.3825        1.0043        0.6767        0.4448        0.5333        0.1065        0.2776        0.4718        0.3673        0.6458        0.6454        1.3545        1.7823        1.6082        1.7612        1.0964        0.9366        1.3622        2.0977        2.1770        1.5735        1.6123        2.7703        3.5346        3.9282        4.7711        4.8869        5.8894        6.0348        6.8601        5.8205        6.4930        6.8015        6.7032        8.0277        8.1361        8.0557        7.8348        7.0629        7.1406        7.0530        7.8983       10.1752       10.9057        9.1027        9.7197        7.1961        9.4778        9.9043        9.8666       10.1395       10.2411       10.5332       10.4491       11.1890       11.7384       11.5386       10.2749        6.6767        7.7642        9.1207        7.7643        8.0341        8.4521        9.5654       10.8790       13.5385       14.9833       17.0396       19.5996       24.6073       27.3443       29.1413       36.9328       42.5460       45.3172       50.3422       54.3140       61.1050       65.6979       65.1894       61.2846       56.7482       50.0870       49.6405       50.3963       53.4956       56.2002       53.9562       52.3205       50.7164       44.3539       40.5724       40.4741       38.3579       36.9893       35.4553       45.5158       53.0237       46.1232       44.2271       46.1827       57.2089       60.9085       61.1835       54.7256       50.9809       46.4946       46.4721       48.3498       51.3537        0.0000        0.0000        0.0000        0.0000        0.0000        0.0000       22.4400       30.6892       30.1576       37.9450       46.0188       45.3076       49.3819       55.2873       55.5660       49.8252       49.8212        0.0000        0.0000        0.0000        0.0000        0.0000        0.0000        0.0000        0.0000        0.0000        0.0000        0.0000        0.0000        0.0000        0.0000        0.0000        0.0000        0.0000        0.0000        0.0000        0.0000        0.0000        0.0000        0.0000        0.0000        0.0000        0.0000        0.0000        0.0000        0.0000        0.0000        0.0000        0.0000        0.0000        0.0000        0.0000        0.0000        0.0000        0.0000        0.0000        0.0000        0.0000        0.0000        0.0000        0.0000        0.0000        0.0000        0.0000        0.0000
       38.1352       36.1674       30.0278       12.8171        8.5354        8.5372        5.8156        5.5008        6.9611        9.5650       10.6394        7.2172        5.5898        5.0024        3.5025        1.0305        1.7267        2.6538        5.1373        0.2176        0.2062        0.2014        0.2040        0.1530        0.1549        0.1916        0.2641        0.2474        2.4994        1.6076        1.6303        1.4545        1.7336        0.8647        0.5212        0.6917        0.1686        0.1139        0.1155        0.3030        0.3080        0.3113        0.3154        0.2233        0.2262        0.2089        0.1708        0.0000        0.0000        0.0000        0.0000        0.0000        0.0000        0.7436        0.0000        1.2188        1.5319        0.9687        0.5847        0.4040        0.7012        0.5471        0.6648        1.3112        0.6105        0.1304        0.3288        1.0111        3.0906        2.0978        1.3344        2.4924        1.4209        1.0032        1.4659        1.4932        0.6893        1.2694        1.3501        1.4650        1.8617        2.1421        3.1067        2.2533        2.7610        3.1519        2.6655        2.6913        1.5640        1.4062        2.6313        2.9096        3.3744        3.3660        3.1701        4.3902        5.6012        6.2869        7.4294        8.4868        9.7118       11.3254       12.6715       15.6950       16.7741       17.4662       17.0036       14.4613       14.3917       13.8901       13.7022       13.3569       13.8958       13.0573       12.9514       12.3938       12.2102       12.0787       11.4209        9.5389        9.7065       10.0516       10.6071       12.2313       13.3117       13.5251       13.6966       13.7565       15.3381       16.4844       12.5665        7.8731        7.2212        8.2796        9.5395       15.3679       14.1379       14.2261       16.0767       19.4190       20.5786       23.1959       25.3064       29.0080       29.9757       32.4012       33.1590       47.5157       53.4509       59.9121       62.5403       69.0303       73.5717       71.8556       63.8278       49.5878       44.4788       44.1845       44.2182       45.3170       46.9906       44.2325       40.5790       40.2151       37.5806       37.3036       36.5541       28.5790       25.7973       25.7978       28.6297       28.3003       29.3900       31.1149       35.1602       35.9764       44.3962       47.6141       41.2859       31.6550       29.6015       34.3782        0.0000        0.0000        0.0000        0.0000        0.0000        0.0000        0.0000        0.0000       24.6900       20.3616       18.6934       22.2950       25.7635       38.9222        0.0000       45.1280       36.9941       49.5866       37.3255        0.0000        0.0000        0.0000        0.0000        0.0000        0.0000        0.0000        0.0000        0.0000        0.0000        0.0000        0.0000        0.0000        0.0000        0.0000        0.0000        0.0000        0.0000        0.0000        0.0000        0.0000        0.0000        0.0000        0.0000        0.0000        0.0000        0.0000        0.0000        0.0000        0.0000        0.0000        0.0000        0.0000        0.0000        0.0000        0.0000        0.0000        0.0000        0.0000        0.0000        0.0000        0.0000        0.0000        0.0000        0.0000        0.0000        0.0000        0.0000
       33.6108       26.1231       31.2386       20.7610       19.1255       15.2088       10.4957       14.3722       13.4964        8.7285        8.2572        6.5366        8.7400        5.7548        6.8353        2.3232        1.7532        2.3614        4.6229        0.2164        0.2113        0.2052        0.1986        0.1419        0.1370        0.1553        0.1961        1.8998        1.9379        1.2016        0.6811        0.9497        0.3107        0.2970        0.2494        0.0734        0.0559        0.0496        0.0546        0.1537        0.1667        0.1698        0.1637        0.1107        0.1067        0.0950        0.0749        0.0000        0.0000        0.0000        0.0000        0.0000        0.0000        0.0000        0.0000        1.6024        1.8081        1.9087        0.5624        0.0771        0.1681        1.8222        0.9506        1.3257        0.4764        0.6775        1.3164        1.5322        2.0372        1.6584        2.4622        1.9727        1.1119        1.2800        1.5338        1.5514        1.0122        1.9096        1.5207        1.4632        3.1165        4.5766        4.8548        2.6627        2.8831        2.4650        2.2880        2.3364        1.3969        1.6780        2.4843        2.4875        2.4827        2.7268        3.2093        5.0938        6.4203        7.6498        8.9057       10.2153       12.2007       13.8851       15.7750       18.6971       20.9961       21.6124       21.2605       18.1855       17.9406       17.6875       17.3158       16.2091       16.1978       15.6986       15.2953       13.9283       12.9590       12.9166       12.6993       10.9263       11.3162       11.9044       11.5436       13.5199       15.8712       15.6524       16.2476       19.0120       17.1665       16.4584       14.0776        8.4874        7.2172        7.5263        9.0388       12.6651       14.4946       16.2526       17.7515       20.3695       22.4245       24.1313       25.8167       30.2510       31.3701       31.8033       34.9659       49.0733       51.9077       57.0152       60.4770       69.8098       71.6489       65.9075       56.6283       47.0902       37.9859       36.4010       39.2713       39.6679       36.7948       34.2971       31.3280       33.9652       37.9065       36.5026       33.0713       26.1046       24.8237       22.3625       23.4810       21.3032       18.9488       21.1726       27.9873       32.9262       32.0608       32.7375       31.2511        0.0000        0.0000        0.0000        0.0000        0.0000        0.0000        0.0000        0.0000        0.0000        0.0000        0.0000        6.0300       12.7798       13.0075       13.5771        0.0000        0.0000        0.0000        0.0000        0.0000        0.0000        0.0000        0.0000        0.0000        0.0000        0.0000        0.0000        0.0000        0.0000        0.0000        0.0000        0.0000        0.0000        0.0000        0.0000        0.0000        0.0000        0.0000        0.0000        0.0000        0.0000        0.0000        0.0000        0.0000        0.0000        0.0000        0.0000        0.0000        0.0000        0.0000        0.0000        0.0000        0.0000        0.0000        0.0000        0.0000        0.0000        0.0000        0.0000        0.0000        0.0000        0.0000        0.0000        0.0000        0.0000        0.0000        0.0000        0.0000        0.0000        0.0000
        0.0000        0.0000       44.9944       32.7532        0.0000       21.1546       18.3081       17.6451       11.9249        9.7312        7.2251        9.6495        3.9596        4.3079        5.0506        3.6211        3.2031        2.7323        3.3812        0.2233        0.2212        0.2141        0.2016        0.1399        0.5675        0.5588        1.7144        2.4228        0.5928        0.2312        0.2371        0.2082        0.2121        0.1887        0.1449        0.0367        0.0206        0.0154        0.0210        0.0690        0.0836        0.0862        0.0771        0.0477        0.0414        0.0335        0.0239        0.0000        0.0000        0.0000        0.0000        0.0000        0.0000        0.6200        0.0000        2.9890        2.4692        1.2346        0.2153        0.1196        0.3344        0.8597        0.5270        1.0905        1.5988        2.0239        1.5098        0.6897        0.8495        1.1741        2.3249        1.6865        1.6829        2.1209        1.3097        1.1751        1.9317        1.4103        0.9575        1.7588        3.7381        5.5237        5.1402        2.3866        2.4133        1.9959        1.6014        1.0675        1.1982        2.2476        2.5991        2.6150        1.8900        2.4246        3.1977        5.0436        6.2290        7.6176        9.1254       10.5293       11.6678       13.5669       15.3304       19.1048       22.1517       23.5588       23.3730       21.7999       21.0805       20.1138       19.9355       19.0643       19.0690       18.7543       17.1629       15.5650       14.4234       13.5110       13.2772       11.3013       11.2980       11.9644       12.8776       14.2274       15.4567       16.3968       17.1723       20.1797       20.8652       19.6854       17.5079       10.5769        9.4595        9.8663       11.5958       15.9276       18.4061       19.9470       21.4006       24.9566       26.4152       27.5812       28.3701       33.0618       32.1142       31.1342       31.7270       46.9882       49.6363       53.7195       55.4933       66.2069       65.7141       56.4446       52.9557       43.1676       35.6444       36.5811       35.2260       32.5532       35.4362       30.7485       31.7316       34.4028       39.4582       37.0962       32.5667       25.2874       24.7092       22.9760       19.7827       18.0354       17.7040       19.0311       19.1319       26.0413       28.1334       28.6281       31.1841       20.8019        0.0000        0.0000       28.9180        0.0000        0.0000        0.0000        0.0000        0.0000        0.0000       39.0600       53.3100       22.0269        0.0000        0.0000        0.0000        0.0000        0.0000        0.0000        0.0000        0.0000        0.0000        0.0000        0.0000        0.0000        0.0000        0.0000        0.0000        0.0000        0.0000        0.0000        0.0000        0.0000        0.0000        0.0000        0.0000        0.0000        0.0000        0.0000        0.0000        0.0000        0.0000        0.0000        0.0000        0.0000        0.0000        0.0000        0.0000        0.0000        0.0000        0.0000        0.0000        0.0000        0.0000        0.0000        0.0000        0.0000        0.0000        0.0000        0.0000        0.0000        0.0000        0.0000        0.0000        0.0000        0.0000        0.0000        0.0000        0.0000        0.0000
        0.0000        0.0000        0.0000        0.0000        0.0000       24.1718       20.3785       18.2154       14.8950        9.7470       15.0045       12.5165       19.5616        9.2072        6.8241        2.7995        3.0633        3.7492        6.6905        0.2402        0.5403        0.2296        0.5001        0.1477        0.2843        0.2751        0.6626        0.1291        0.1196        0.1323        0.1300        0.1540        0.1535        0.1395        0.1068        0.0269        0.0150        0.0110        0.0149        0.0491        0.0594        0.0613        0.0547        0.0338        0.0293        0.0237        0.0169        0.0000        0.0000        0.0000        0.0000        0.3511        0.9268        0.5230        0.0000        2.0996        1.7593        1.0966        0.9333        0.1965        0.8350        1.2200        1.1433        1.3610        2.6327        3.2422        3.6502        3.6291        1.6613        1.4397        1.8346        2.2913        1.0622        1.1403        1.5713        1.3399        1.2810        0.9891        1.2378        1.2385        3.0251        3.7474        3.6903        2.5251        2.0763        1.5959        1.3697        1.2895        1.2386        2.4674        2.4509        2.3383        1.8802        2.0322        3.1146        4.0479        4.9607        6.2887        7.3282        8.4077        9.7576       11.3889       13.5023       17.3400       19.9264       21.5206       22.1632       19.6702       21.8690       21.5711       22.3378       22.3160       22.5733       22.9253       21.0103       18.9039       16.3806       14.6112       13.9162       12.2440       11.8062       11.5643       12.9786       13.7409       15.1072       17.8693       19.5135       19.9954       21.6961       22.5344       20.6841       13.6230       13.1583       13.9106       15.9247       22.2133       23.4533       25.4054       27.6327       30.2511       34.2473       33.7890       32.4593       33.5604       32.2265       31.4582       32.1289       45.8593       50.2313       52.9625       53.5878       57.1301       56.0002       50.1191       48.4843       36.6757       33.9234       34.0359       32.0082       27.4090       30.8811       27.8388       29.7405       34.8399       35.5008       34.1135       36.2543       29.8265       28.9977       29.0048       24.7372       20.1806       18.2572       18.0992       18.9576       24.6139       26.4283       26.8733       26.6571       21.7650       22.8332       23.7447       28.7994       75.5928        0.0000        0.0000        0.0000        0.0000       50.1300       43.8300       57.1200       28.6808        0.0000        0.0000        0.0000        0.0000        0.0000        0.0000        0.0000        0.0000        0.0000        0.0000        0.0000        0.0000        0.0000        0.0000        0.0000        0.0000        0.0000        0.0000        0.0000        0.0000        0.0000        0.0000        0.0000        0.0000        0.0000        0.0000        0.0000        0.0000        0.0000        0.0000        0.0000        0.0000        0.0000        0.0000        0.0000        0.0000        0.0000        0.0000        0.0000        0.0000        0.0000        0.0000        0.0000        0.0000        0.0000        0.0000        0.0000        0.0000        0.0000        0.0000        0.0000        0.0000        0.0000        0.0000        0.0000        0.0000        0.0000
        0.0000        0.0000        0.0000        0.0000        0.0000       18.0678       18.5520       21.8649       20.1472       16.7784       15.9643       11.7400       16.6613       13.6379        8.1537        5.1387        3.6368        4.0509        8.8122        0.5826        1.4197        0.1716        0.1595        0.1739        0.1602        0.1522        0.1509        0.1223        0.4515        0.4220        0.1193        0.0713        0.0708        0.0628        0.0478        0.0000        0.0000        0.0000        0.0000        0.0000        0.0000        0.0000        0.0000        0.3502        0.1422        0.0223        0.0496        0.8105        0.8016        0.3261        1.2976        2.3539        2.5803        2.3808        3.2567        4.1332        2.5890        3.8628        5.3204        5.6907        3.8588        0.9958        1.0124        0.4487        0.7327        2.4799        3.2135        0.7899        1.5019        1.6029        2.1279        1.3366        0.5019        0.5125        0.6542        0.6674        0.9677        1.0908        1.2934        1.0488        1.5804        2.4609        2.0953        1.7807        1.5158        1.4088        0.8381        1.3334        2.3322        2.1183        1.7622        1.4511        1.3991        1.4398        1.9964        1.8954        1.8391        1.6495        2.2124        5.0460        6.1804        7.3363        9.2383       13.9632       16.0980       18.1738       18.8502       20.9373       22.2884       24.2053       25.6603       32.9983       33.2757       30.9481       27.7281       18.9032       17.1179       16.2321       14.3192       12.9901       13.4130       12.8940       14.0815       13.8029       15.4412       17.9316       19.7577       23.8793       25.2465       26.1156       27.1329       26.2541       26.0151       28.1436       31.6862       35.9353       38.2530       39.7584       42.3382       49.3654       51.5122       51.0841       47.2611       42.7627       42.7914       41.3482       40.1583       44.0188       47.6548       48.1370       48.1322       43.3916       42.1824       40.9002       39.3002       35.6059       32.3275       32.7568       32.2456       31.8101       30.2027       30.6203       31.3316       32.2678       35.7670       36.9831       37.8149       44.6106       46.7715       44.5672       39.4545       26.2371       24.2955       21.0645       20.7556       23.6713       21.5625       22.0373       21.5217       19.1084       19.8356       23.5492       28.9633       36.6584        0.0000        0.0000        0.0000       42.6385       46.9525       44.6648       44.3767       49.5111       51.0295        0.0000        0.0000        0.0000        0.0000        0.0000        0.0000        0.0000        0.0000        0.0000        0.0000        0.0000        0.0000        0.0000        0.0000        0.0000        0.0000        0.0000        0.0000        0.0000        0.0000        0.0000        0.0000        0.0000        0.0000        0.0000        0.0000        0.0000        0.0000        0.0000        0.0000        0.0000        0.0000        0.0000        0.0000        0.0000        0.0000        0.0000        0.0000        0.0000        0.0000        0.0000        0.0000        0.0000        0.0000        0.0000        0.0000        0.0000        0.0000        0.0000        0.0000        0.0000        0.0000        0.0000        0.0000        0.0000        0.0000
        0.0000        0.0000        0.0000        0.0000        0.0000       17.3922       20.6800       27.9085       30.2658       21.1189       15.3948       11.7771       15.8794       11.3419        7.9656        2.6392        2.6601        3.4382        5.0571        0.1925        0.1904        0.9964        0.9455        0.1828        0.1674        0.1523        0.1396        0.1036        0.0929        0.0841        0.0759        0.0409        0.0361        0.0299        0.0223        0.0000        0.0000        0.1255        0.0000        0.3313        0.1614        0.0000        0.0000        0.8117        0.2381        0.2543        0.8178        1.8259        1.3457        1.4292        1.2503        2.8264        3.2714        3.8782        3.8092        5.9567        2.7183        2.1616        1.7017        2.5728        1.8409        0.8851        0.6542        0.4976        2.2023        0.6980        0.9715        0.7422        0.4843        0.4423        0.3537        0.8418        0.2581        1.0303        0.9143        0.5148        1.1934        2.1333        1.0154        1.3138        2.0216        2.9230        1.7215        1.2062        1.0311        1.2238        1.5106        1.8322        1.6018        1.7796        2.1835        1.7455        1.4225        1.3850        1.8310        1.3881        1.4793        1.8221        2.1921        4.0025        4.8666        6.0903        8.8090       12.5583       14.2150       16.3317       18.6470       20.5825       22.2957       23.3979       27.3909       35.0133       42.5575       38.9565       32.7969       22.8909       18.5481       16.5385       15.4704       14.1161       13.3039       12.9550       12.7262       13.9135       15.3315       16.8886       19.0046       24.7080       27.3166       28.9345       30.6619       31.6905       31.2808       33.2664       37.0836       40.3783       43.0086       45.1889       50.2332       58.2331       60.4052       60.1299       55.2593       52.8644       54.5918       52.1099       45.3464       42.2625       39.8991       38.6856       36.8445       35.0234       36.3137       33.5690       36.9240       31.4268       32.4542       33.5739       34.0946       35.1863       31.3926       31.2036       32.1347       32.5190       33.4675       37.2175       39.4714       51.1132       54.6437       53.0249       52.5157       35.2287       27.8235       25.4834       23.0996       24.4009       20.7675       21.4951       21.4506       19.8021       20.4675       22.5339       28.2640       32.8677        0.0000        0.0000       39.3357       44.2211       42.6213       45.0668       47.3285       53.9268       58.9093       62.6965       60.8178       55.4425       59.2871       71.3657        0.0000        0.0000        0.0000        0.0000        0.0000        0.0000        0.0000        0.0000        0.0000        0.0000        0.0000        0.0000        0.0000        0.0000        0.0000        0.0000        0.0000        0.0000        0.0000        0.0000        0.0000        0.0000        0.0000        0.0000        0.0000        0.0000        0.0000        0.0000        0.0000        0.0000        0.0000        0.0000        0.0000        0.0000        0.0000        0.0000        0.0000        0.0000        0.0000        0.0000        0.0000        0.0000        0.0000        0.0000        0.0000        0.0000        0.0000        0.0000        0.0000        0.0000        0.0000
        0.0000        0.0000        0.0000        0.0000       23.0073       19.3334       18.5217       17.2360       19.4508       16.2473       14.3402        9.1029       11.0843       16.6412       16.7151        6.5035        2.9750        2.7532        4.7497        0.4292        0.2844        0.2042        0.1835        0.1934        0.1708        0.1490        0.1293        0.0905        0.0758        0.0625        0.0512        0.0239        0.0169        0.0118        0.0084        0.0000        0.0000        0.0000        0.0000        0.6944        0.6956        0.1620        0.0000        0.4181        0.3445        0.7975        0.9921        2.3337        1.9980        0.8216        1.2832        2.0138        2.4047        2.9616        2.5691        5.0261        6.9080        4.8504        1.6469        1.7851        0.4889        0.2909        0.1097        0.1562        0.8230        0.8118        0.2491        0.1116        0.2782        0.0616        1.0225        2.8090        2.8824        3.0974        0.9033        0.4576        1.4369        2.8576        1.5492        1.1379        1.8711        1.3261        0.6781        0.1911        0.4680        0.6835        0.6805        0.5145        1.0400        1.4305        1.2279        1.1206        1.2401        1.1611        1.0271        1.0293        1.2912        1.6687        2.4285        3.5950        4.4217        6.7911        8.5900       10.5265       12.5536       15.4407       16.9632       19.4600       20.7626       23.2501       27.3897       33.0053       35.7975       36.6259       32.5873       23.4966       20.7440       18.4690       17.2037       14.1428       13.6925       15.1080       14.0830       15.2732       16.4566       17.7685       20.9344       27.0682       30.1937       32.0939       33.6901       34.4559       35.8310       38.2914       41.3840       44.3285       47.0606       51.2065       55.5800       66.2767       65.9471       64.1304       60.7078       64.6343       64.9888       56.3112       47.2364       39.7041       36.4287       32.5660       31.6646       31.3660       31.0023       34.1464       35.5473       31.5475       32.5362       33.3465       30.9128       32.1670       31.4628       32.4170       31.7572       32.3903       33.2405       36.2316       40.9389       53.3907       57.7390       54.7397       56.2466       37.0197       26.5276       28.9001       30.2511       33.6330       30.5829       27.1709       25.3933       25.8494       26.2416       27.7703       30.7235       34.3800        0.0000       39.0147       51.7303       48.1302       45.1701       50.2383       47.5465       60.3258       69.4458       68.2313       66.5199       60.5769       63.6847       79.8410       74.4357        0.0000        0.0000        0.0000        0.0000        0.0000        0.0000        0.0000        0.0000        0.0000        0.0000        0.0000        0.0000        0.0000        0.0000        0.0000        0.0000        0.0000        0.0000        0.0000        0.0000        0.0000        0.0000        0.0000        0.0000        0.0000        0.0000        0.0000        0.0000        0.0000        0.0000        0.0000        0.0000        0.0000        0.0000        0.0000        0.0000        0.0000        0.0000        0.0000        0.0000        0.0000        0.0000        0.0000        0.0000        0.0000        0.0000        0.0000        0.0000        0.0000        0.0000
        0.0000        0.0000        0.0000        0.0000       29.3146       27.9489       24.1165       23.4750       16.3446       14.6601       15.8653       15.4411       15.4750       15.6544       15.7301       14.7643        8.6007        6.0252        1.8162        0.9181        0.4770        0.2793        0.3118        0.2637        0.1688        0.1421        0.1230        0.0851        0.0697        0.0565        0.0449        0.0200        0.0131        0.0084        0.0060        0.0000        0.0000        0.0000        0.0000        0.3252        0.4840        0.2996        0.0000        0.6544        0.7689        0.7307        1.0773        1.9677        1.8541        1.2718        0.7577        2.4859        2.9777        2.3592        0.4174        0.6321        1.3931        0.9457        2.1001        4.4716        4.2553        1.3880        0.8472        0.5612        1.3525        1.2827        0.6511        0.3707        0.6065        1.2512        3.2632        3.4879        5.6995        5.7036        1.3519        0.8087        1.5718        2.3266        2.4433        2.4393        1.9459        0.9484        0.9898        0.5935        0.8440        0.7029        0.3692        0.5564        0.8852        0.7419        0.3762        0.1036        0.6293        2.7714        3.4395        2.5833        1.9824        2.6832        2.4040        3.6114        5.3705        7.1508        7.4857        9.4812       10.8049       13.0874       15.1638       16.4705       17.7439       20.4148       23.0991       30.9523       34.0080       34.7752       31.9884       22.8570       21.3814       20.6381       19.9997       18.0554       16.9312       17.9964       17.3528       18.1198       19.6384       22.9679       23.9567       32.3827       35.2629       36.8571       37.8913       38.4859       39.2386       40.7363       43.9184       47.4091       52.8065       57.7550       60.8548       68.9873       74.9665       74.3797       69.2826       65.4526       57.1168       51.0765       41.1942       34.9270       33.0730       27.2633       27.2344       31.1140       32.0257       36.6913       40.2195       36.7118       31.7895       31.3992       30.4672       31.6279       32.5126       34.6287       32.1176       32.8808       35.8169       39.1720       43.7547       55.7859       60.0906       58.6051       49.4360       31.0882       25.0468       29.9343       34.0159       33.1901       34.5925       39.8838       41.2435       33.0958       33.8832       33.7613       35.4821       46.6496       47.9480       48.0002       50.4217       62.3251       54.0367       55.8143       55.1075       70.4771       71.2778       70.3406       68.5253       64.8890       75.5931       86.0830       83.4098        0.0000        0.0000        0.0000        0.0000        0.0000        0.0000        0.0000        0.0000        0.0000        0.0000        0.0000        0.0000        0.0000        0.0000        0.0000        0.0000        0.0000        0.0000        0.0000        0.0000        0.0000        0.0000        0.0000        0.0000        0.0000        0.0000        0.0000        0.0000        0.0000        0.0000        0.0000        0.0000        0.0000        0.0000        0.0000        0.0000        0.0000        0.0000        0.0000        0.0000        0.0000        0.0000        0.0000        0.0000        0.0000        0.0000        0.0000        0.0000        0.0000        0.0000
        0.0000        0.0000        0.0000        0.0000       37.9501       34.7525       32.2327       28.5120       26.3774       23.4039       21.0155       19.4508       20.5865       19.6609       17.3656       19.2456       11.8768        7.5991        6.2978        3.3621        3.4080        2.2795        6.7442        8.0932        6.5233        2.1249        1.3802        0.0688        0.8613        1.6942        0.4094        0.0000        0.0000        0.7499        1.6322        0.6195        0.4934        0.9960        1.2857        1.8880        0.8729        0.9931        1.2358        3.3903        1.2226        1.0740        0.7808        0.6214        0.6984        1.1777        1.4148        1.7847        1.7847        0.0561        0.0561        0.1122        0.2526        0.2020        0.3705        0.8880        0.2077        0.8546        2.3906        3.2660        3.9667        3.8354        3.1633        1.7371        1.9181        2.4198        3.2817        3.5511        8.6578        7.0870        4.9605        1.6595        1.1609        2.5160        3.2670        2.1185        1.3577        1.2950        1.6483        0.6141        0.2110        0.3451        0.2015        0.4585        0.3983        0.2719        0.2630        0.1952        0.4020        0.5867        1.5604        3.0503        3.2665        4.2384        5.4143        5.0528        5.1898        5.5928        5.9275        4.8833        5.6799        6.9637        7.8147       10.3522       11.8240       13.4340       15.5273       25.4534       29.2845       30.7490       29.1320       24.7363       22.4709       21.3519       21.1719       19.5901       21.7503       23.0180       21.5764       24.6502       26.7082       31.1168       32.0103       39.1036       42.6145       43.4671       42.2944       43.8671       45.5495       45.9831       49.0906       55.2812       62.5508       63.4529       63.4828       70.0016       73.1402       71.4122       65.2854       53.2260       45.8237       39.3132       34.0723       29.7096       26.9655       24.0349       25.1086       25.1258       26.3485       32.6619       32.7479       30.9943       32.2550       31.4218       31.4442       33.9489       35.8806       35.7957       33.5042       36.1557       39.6930       44.4619       45.2727       46.8167       41.7806       41.2330       40.1115       37.3708       28.1430       25.9305       33.1609       39.5690       39.9054       39.1116       43.3993       49.1023       42.4098       44.4088       46.3992       47.1394       49.8161       51.4731       52.7606       55.2346       57.8564       60.1656       65.3442       71.3253       70.9015       67.6305       64.3601       58.3500       63.4295       66.5877       62.9567        0.0000        0.0000        0.0000        0.0000        0.0000        0.0000        0.0000        0.0000        0.0000        0.0000        0.0000        0.0000        0.0000        0.0000        0.0000        0.0000        0.0000        0.0000        0.0000        0.0000        0.0000        0.0000        0.0000        0.0000        0.0000        0.0000        0.0000        0.0000        0.0000        0.0000        0.0000        0.0000        0.0000        0.0000        0.0000        0.0000        0.0000        0.0000        0.0000        0.0000        0.0000        0.0000        0.0000        0.0000        0.0000        0.0000        0.0000        0.0000        0.0000        0.0000
        0.0000        0.0000        0.0000        0.0000        0.0000        0.0000        0.0000        0.0000       33.1707       30.3684       27.8763       26.3900       26.9814       26.4139       22.0232       22.9322       15.2064        9.3236        7.3213        5.7172        4.5798        1.5964        0.9358        3.0829        3.0490        5.7672        5.2443        2.6601        1.8252        1.1447        0.6723        0.4602        1.4117        1.3884        1.7841        1.2846        0.8882        1.0773        1.1250        0.8489        0.3497        0.1995        0.3511        3.5211        2.7594        1.4774        0.9887        0.9021        0.1481        0.2798        0.3348        0.4664        0.1122        0.2469        0.3031        1.3393        0.4830        1.8141        0.9785        0.3932        0.8604        1.0746        2.2276        4.9793        9.0349        9.2075        7.4113        3.3197        4.9522        4.3997        3.5275        3.8903        4.1653        7.5061        6.8221        1.3777        1.1162        1.5721        2.4368        1.8213        1.7230        1.4772        2.0368        0.9804        0.3275        0.4667        0.5008        0.5636        0.4486        0.5555        0.4214        0.7341        0.7023        0.8083        0.8938        2.3021        3.3692        4.1569        5.1133        4.9538        5.5534        5.8818        5.7706        4.7312        4.4472        5.4878        6.9117        9.5064       11.4227       13.4898       14.9095       24.8948       29.4771       30.8321       28.9489       23.6938       22.0568       21.9787       23.5167       24.0650       25.0894       26.3174       25.5272       28.3617       29.3328       32.3584       38.9962       57.0865       55.3336       53.6554       48.8578       47.0302       49.4498       52.5974       53.9989       54.4662       57.2524       61.4754       64.4956       75.7133       74.9279       70.0232       61.9713       47.5741       40.0360       35.4191       33.3068       29.1594       24.9050       23.1669       22.9473       23.8201       26.1774       25.9785       27.5649       30.6606       32.0175       31.9778       31.7023       35.1155       37.6523       36.0507       36.7565       37.2917       41.6679       44.9150       46.9479       49.3846       40.4662       43.8597       48.1960       41.4454       32.3906       33.0125       29.4071       31.6517       31.6841       35.8368       55.8824       59.9072       60.1328       60.4965       56.4866       65.3122       58.7483       58.0214       59.1660       64.9057       67.8115       71.0752       67.4932       68.6101       70.1283       72.2041       75.2562       70.4249       64.9750        0.0000        0.0000        0.0000        0.0000        0.0000        0.0000        0.0000        0.0000        0.0000        0.0000        0.0000        0.0000        0.0000        0.0000        0.0000        0.0000        0.0000        0.0000        0.0000        0.0000        0.0000        0.0000        0.0000        0.0000        0.0000        0.0000        0.0000        0.0000        0.0000        0.0000        0.0000        0.0000        0.0000        0.0000        0.0000        0.0000        0.0000        0.0000        0.0000        0.0000        0.0000        0.0000        0.0000        0.0000        0.0000        0.0000        0.0000        0.0000        0.0000        0.0000        0.0000        0.0000
        0.0000        0.0000        0.0000        0.0000        0.0000        0.0000        0.0000        0.0000        0.0000        0.0000       34.3166       32.5419       31.9563       32.8922       28.9267       28.6550       15.6946       14.7155       10.7910        8.4875       12.8139        5.9780        4.3619        7.2809        5.1571        8.8649        6.6370        4.5458        2.4815        2.8845        1.5772        1.2930        2.3512        2.0236        2.2787        1.7590        2.2610        1.3330        1.6976        0.6766        0.3330        0.2512        0.2500        1.1233        2.3904        2.5238        2.0732        0.5385        0.9955        1.2218        0.7531        0.9223        0.4942        0.4661        0.6686        1.4587        0.5449        1.0176        1.0851        2.4939        4.6153        6.6540        6.2962        5.7045        4.1651        5.5077        5.9707        5.9064        6.6748        8.9336        8.2753        7.8839        7.1820        7.3973        9.8526        3.3389        2.3283        1.5115        2.1727        2.8756        2.6539        1.8521        2.4365        2.0958        0.9698        0.5857        0.5700        0.8221        0.9617        1.6398        0.5933        0.7782        1.1618        1.3343        1.4859        3.3565        4.7143        5.6083        6.1680        6.5188        6.8524        8.6855        6.5146        4.5306        4.8248        5.6816        7.5701       10.0433       11.0496       12.1588       14.9203       27.2758       30.8308       31.6571       31.1405       26.3197       26.2565       26.4632       27.1284       26.6967       27.7158       27.9697       27.2432       30.6043       34.7935       36.2310       43.2103       61.0543       59.4023       57.3586       51.3077       48.6301       51.9630       55.4374       54.5329       54.8792       55.8528       60.0379       62.6920       72.6649       73.4923       71.1382       62.1832       44.2410       37.3360       34.8384       32.0483       27.6001       26.6413       25.1238       27.0137       27.4850       26.7818       26.2687       30.9659       38.6640       35.3300       35.0654       37.5637       39.1694       39.4501       41.5182       37.6652       39.6273       43.5437       44.2607       46.9917       47.7388       39.6994       50.1541       53.0993       42.3372       33.8956       33.7705       38.7937       46.3248       39.0540       43.9997       56.4718       62.2985       69.1248       69.2405       69.0564       68.6641       68.3537       62.6110       63.2543       81.6025       78.5239       73.6873       78.3557       80.5573       80.6359       80.9572        0.0000        0.0000        0.0000        0.0000        0.0000        0.0000        0.0000        0.0000        0.0000        0.0000        0.0000        0.0000        0.0000        0.0000        0.0000        0.0000        0.0000        0.0000        0.0000        0.0000        0.0000        0.0000        0.0000        0.0000        0.0000        0.0000        0.0000        0.0000        0.0000        0.0000        0.0000        0.0000        0.0000        0.0000        0.0000        0.0000        0.0000        0.0000        0.0000        0.0000        0.0000        0.0000        0.0000        0.0000        0.0000        0.0000        0.0000        0.0000        0.0000        0.0000        0.0000        0.0000        0.0000        0.0000        0.0000
        0.0000        0.0000        0.0000        0.0000        0.0000        0.0000        0.0000        0.0000        0.0000        0.0000       41.4730       43.5452       35.2508       32.6031       29.9682       19.9358       10.4989       11.7759       11.8304        7.4898        3.2786        4.0141        4.0134        2.5431        2.1667        1.3524        1.7864        4.6429        6.1246        5.8393        9.6506        3.6963        2.5471        1.6389        1.6486        1.1927        1.9213        1.0585        1.1515        0.5962        0.3359        0.1721        0.1506        1.1675        1.3649        1.4166        2.2801        1.0063        1.9329        0.6238        0.6681        1.9103        2.4284        2.0478        4.6883        2.0983        2.3199        2.4629        1.5490        3.6840        7.7820        9.8628        6.0597        4.7262        1.8606        4.4439        7.1073        8.0897        9.3708        9.8886       12.0209       13.6427        8.9031        8.8857       10.3903        4.1964        2.4507        2.3489        2.4847        1.9094        1.4205        1.5402        1.9109        1.4433        1.2591        1.0674        0.7934        1.1559        0.7968        0.6094        0.4269        0.9962        1.3919        2.3622        2.5409        5.4411        6.5155        7.5112        8.0304        7.2700        7.4871        7.3891        7.3914        5.4248        5.6656        6.7346        8.4627       10.4939       11.4031       14.4150       16.9612       27.2766       31.3534       33.2621       34.0717       31.1974       31.4124       32.4631       32.9564       31.3209       31.9571       31.3593       32.3460       37.8666       43.3544       44.6356       44.9055       58.4269       62.3206       64.9087       56.5461       52.7936       53.8490       55.8796       57.4233       59.2627       61.7795       61.4553       63.1855       70.7097       71.9617       69.5079       58.9155       39.6539       34.1030       30.7479       31.3992       31.8501       32.3536       32.3332       32.4886       34.0327       31.7525       30.3311       37.8558       45.5387       38.6807       37.6962       36.1000       37.0735       39.7770       42.1782       41.8647       41.1919       42.0459       41.8008       44.9159       44.8549       37.7609       37.5724       34.2284       37.1250       34.8006       37.3124       43.3654       46.4689       43.7638       46.0102       50.6324       70.5882       80.9482       73.4334       71.4395       79.3674       70.7783       68.1829       69.2848       78.2233       75.6304       76.8663       78.7699       80.9418       85.2507        0.0000        0.0000        0.0000        0.0000        0.0000        0.0000        0.0000        0.0000        0.0000        0.0000        0.0000        0.0000        0.0000        0.0000        0.0000        0.0000        0.0000        0.0000        0.0000        0.0000        0.0000        0.0000        0.0000        0.0000        0.0000        0.0000        0.0000        0.0000        0.0000        0.0000        0.0000        0.0000        0.0000        0.0000        0.0000        0.0000        0.0000        0.0000        0.0000        0.0000        0.0000        0.0000        0.0000        0.0000        0.0000        0.0000        0.0000        0.0000        0.0000        0.0000        0.0000        0.0000        0.0000        0.0000        0.0000        0.0000
        0.0000        0.0000        0.0000        0.0000        0.0000        0.0000        0.0000        0.0000        0.0000        0.0000       43.0598       40.9075       34.0887       32.6567       24.5756       19.2870        8.5449        7.2822        9.1057       12.9372       12.3846       12.6913       11.5748       13.4023        7.8935        3.5478        5.2919        1.1539        3.3586        2.8109        3.0376        3.4391        0.7446        0.2664        0.1462        0.0865        0.4899        2.0281        3.1173        2.9680        1.3741        0.6239        0.2555        1.9252        3.0629        0.3312        0.1302        0.1107        0.7209        1.0989        0.7266        1.6042        3.9603        6.1440        8.3306        2.9307        2.5648        4.6145        2.6357        2.4183        2.5345        2.6653        1.9578        4.6197        0.6514        0.9157        4.7174        8.9534       10.0636        8.0719        8.5952        8.9112        6.3422        5.8419        3.3633        2.4027        2.0141        2.4765        2.6510        2.5763        2.6266        2.1976        2.2140        1.5679        1.2145        1.7693        1.8842        2.8356        2.9561        3.2173        3.1878        2.7490        3.1417        4.5109        7.5972        8.4647        9.7735       10.5233       11.2259        9.1906        9.4364        9.8658        9.3993        8.5888        8.8511       10.8370       13.2202       13.8794       15.6593       18.5578       22.9345       25.3253       28.6801       30.4985       31.5351       39.3753       42.9573       42.8063       44.0581       42.7688       42.6648       45.1997       46.7092       52.6034       54.7821       54.7774       58.0319       59.8412       58.5189       60.6881       62.3187       56.7133       53.3852       54.6662       58.0312       64.6600       66.8501       67.2934       65.6368       62.8431       62.5226       60.5848       51.9414       39.9346       34.7873       33.1364       32.6737       41.4848       43.2132       42.7962       41.8957       38.1091       36.0255       38.2599       38.9148       48.9070       48.9012       44.1817       43.0201       39.2541       38.0232       40.2742       43.2964       40.1716       40.2887       40.7906       39.8867       31.1523       29.4619       29.0577       30.3969       43.0413       43.6374       45.0592       48.2041       56.8780       58.2487       64.9303       83.4375       97.7095       93.8886       90.7787       89.3375       90.2151       84.9305       77.7961       75.9157       72.0730       72.9753       72.4658        0.0000        0.0000        0.0000        0.0000        0.0000        0.0000        0.0000        0.0000        0.0000        0.0000        0.0000        0.0000        0.0000        0.0000        0.0000        0.0000        0.0000        0.0000        0.0000        0.0000        0.0000        0.0000        0.0000        0.0000        0.0000        0.0000        0.0000        0.0000        0.0000        0.0000        0.0000        0.0000        0.0000        0.0000        0.0000        0.0000        0.0000        0.0000        0.0000        0.0000        0.0000        0.0000        0.0000        0.0000        0.0000        0.0000        0.0000        0.0000        0.0000        0.0000        0.0000        0.0000        0.0000        0.0000        0.0000        0.0000        0.0000        0.0000        0.0000
        0.0000        0.0000        0.0000        0.0000        0.0000        0.0000        0.0000        0.0000        0.0000        0.0000        0.0000       47.6618       37.9625       34.0623       27.1307       28.8405       16.4130       11.3968       11.7485       26.2812       23.4544       30.6697       20.9746       20.2503       13.3113        4.7948        1.9997        0.6902        1.2048        2.2106        2.9674        2.0597        1.2648        1.8546        0.3725        0.1124        0.4357        1.1342        2.9231        5.4159        2.9216        2.8223        0.9100        1.1026        2.9225        4.2112        0.9706        0.1387        0.4053        0.5386        0.6447        1.5892        3.2386        6.2496        6.1480        4.9363        5.7463        7.2264        5.6909        4.0017        2.5543        5.4353        6.1082        4.0232        4.1764        3.1938        8.3222       11.4206        8.6080        8.9237        6.6058        4.4298        5.2463        3.9905        3.0249        2.7312        2.2663        2.9562        3.3145        3.2356        2.9503        3.0247        2.9986        2.3724        2.4973        3.1899        3.0174        4.0115        3.8951        4.5181        5.2214        4.7278        4.9559        7.8690       11.2161       13.2326       13.7991       13.3840       11.4820       11.0704       10.9539       11.5409       11.6250       11.0889       11.4310       12.4820       15.5809       18.1385       18.3513       21.2111       24.6261       26.7177       32.3139       32.3531       33.3921       43.9359       46.6750       49.6266       49.3802       47.1626       49.0241       50.7985       51.2208       56.0034       59.7649       61.0316       62.3521       61.4523       58.2035       58.1982       59.3568       56.3220       54.9410       57.8631       63.2426       69.1858       72.7384       71.3561       68.9845       65.6678       61.9367       57.6075       51.2067       42.5939       38.8234       36.4492       36.3825       45.3458       46.9350       46.6801       47.7570       46.3335       42.8366       43.4253       42.0156       48.3764       49.2488       48.5504       47.1642       40.7078       40.0921       40.4723       44.6476       46.7599       41.4671       38.5402       37.1619       28.5874       26.7245       27.4446       30.3920       40.8058       46.0729       50.1829       55.2927       65.6103       69.8017       79.5849       92.2114      108.1767      107.5777      100.5515       97.6207       92.7007       89.0997       82.1485       79.2551       74.2077       76.3007        0.0000        0.0000        0.0000        0.0000        0.0000        0.0000        0.0000        0.0000        0.0000        0.0000        0.0000        0.0000        0.0000        0.0000        0.0000        0.0000        0.0000        0.0000        0.0000        0.0000        0.0000        0.0000        0.0000        0.0000        0.0000        0.0000        0.0000        0.0000        0.0000        0.0000        0.0000        0.0000        0.0000        0.0000        0.0000        0.0000        0.0000        0.0000        0.0000        0.0000        0.0000        0.0000        0.0000        0.0000        0.0000        0.0000        0.0000        0.0000        0.0000        0.0000        0.0000        0.0000        0.0000        0.0000        0.0000        0.0000        0.0000        0.0000        0.0000        0.0000
        0.0000        0.0000        0.0000        0.0000        0.0000        0.0000        0.0000        0.0000        0.0000        0.0000        0.0000        0.0000        0.0000        0.0000       41.8024       39.2952       24.5726       18.6245       22.9020       37.1669       32.7966       26.5120       19.7953       16.9906       25.6921       16.2554       15.0991        5.1461        6.1106        7.6144        7.4537        3.5488        0.1388        1.2784        2.0473        1.1778        2.9126        4.0739        4.7525        6.1186        8.1643        4.9073        3.0728        4.1689        5.1752        5.4366        2.5510        1.8740        2.1202        1.5331        1.5050        1.1749        2.4746        5.8366        3.8240        3.5819        7.6138       13.9129       12.5226        8.1262        3.4966        6.6423        7.3085        5.6028        6.9556        4.5327        2.2863        4.0915        4.8454        5.5171        7.7723        7.8720        5.7869        6.0998        3.3213        2.7238        4.3660        4.5286        4.8898        4.4121        4.6099        3.1974        4.1040        2.9271        2.7780        4.8937        5.0163        5.7942        6.1681        7.2040        8.7399        8.0060        8.4982        9.4423       13.5684       13.2488       11.9565       12.3211       11.3802       11.7517       12.7756       12.8703       14.0414       13.6258       14.3071       15.3634       17.1975       19.5887       21.3758       23.3873       26.1756       26.9316       30.7730       32.6742       35.5252       45.5198       48.1834       52.5384       56.1051       52.8255       55.2635       54.8004       54.6937       56.7517       62.3371       64.3813       65.2480       63.6395       59.7279       59.7021       57.8042       58.2891       60.0956       62.5590       67.8575       74.4145       71.6391       69.0552       66.7063       64.0953       62.9855       59.4141       52.9878       44.3193       42.0342       40.5272       42.3921       52.0448       54.1098       53.5429       56.2784       59.7836       54.2241       53.2088       51.0935       55.9874       57.1652       56.4205       52.5955       45.1084       45.0640       44.9598       46.2064       40.6404       39.8302       38.2003       35.1488       27.4823       26.1175       27.8449       31.0836       44.6640       61.3192       72.3972       65.1869       73.8143       76.7928       85.1959      107.9940      112.9280      107.6209      105.1422      100.9790       95.6309       97.1318      101.6007        0.0000        0.0000        0.0000        0.0000        0.0000        0.0000        0.0000        0.0000        0.0000        0.0000        0.0000        0.0000        0.0000        0.0000        0.0000        0.0000        0.0000        0.0000        0.0000        0.0000        0.0000        0.0000        0.0000        0.0000        0.0000        0.0000        0.0000        0.0000        0.0000        0.0000        0.0000        0.0000        0.0000        0.0000        0.0000        0.0000        0.0000        0.0000        0.0000        0.0000        0.0000        0.0000        0.0000        0.0000        0.0000        0.0000        0.0000        0.0000        0.0000        0.0000        0.0000        0.0000        0.0000        0.0000        0.0000        0.0000        0.0000        0.0000        0.0000        0.0000        0.0000        0.0000        0.0000
        0.0000        0.0000        0.0000        0.0000        0.0000        0.0000        0.0000        0.0000        0.0000        0.0000        0.0000        0.0000        0.0000        0.0000        0.0000        0.0000        0.0000        0.0000       23.6685       50.8408       65.6879       79.0322       62.1908       30.2640       20.9763       16.2434       21.2840       12.6791        6.6325        4.6500        7.2571        3.4249        1.2181        0.9431        1.4291        0.9659        0.9687        1.6560        2.7521        6.1423        9.0991        9.6798        2.3837        6.2353        5.8372        5.0777        2.6646        5.4320        5.9904        5.9993        7.3612        8.2681        4.9353        3.6090        2.8291        5.5045       10.2720       15.2593       12.9691        9.2815        7.3132        5.6196        6.4576        4.8507        6.5745        4.2158        3.5150        3.5007        5.5438        6.5915        7.7795        6.3487        4.8310        3.8858        3.7476        3.2821        3.8658        5.4742        5.9880        5.2454        4.4106        4.9074        5.2225        4.6026        4.3771        4.9319        6.0926        9.9256       10.5923       12.1772       12.8598       11.9523       11.9386       11.8862       13.1666       13.5400       14.5749       15.2310       14.7922       14.2982       14.8766       16.2521       16.3127       14.8485       14.9771       16.2336       18.2763       21.3358       22.5847       23.7399       27.1534       26.6798       29.3137       32.6650       36.3801       48.0244       52.6505       55.9833       58.4202       54.9391       56.3155       58.2768       58.3934       59.7662       61.5553       61.7941       63.4915       62.2117       61.1190       59.9022       59.3811       60.2506       64.5533       66.9724       68.4273       77.4732       73.6121       69.7795       66.6680       63.8212       63.4496       60.3309       57.0716       48.4147       52.4310       56.0115       50.2737       59.2134       60.3482       61.4332       66.8233       66.7339       61.3897       61.5107       54.0079       61.7540       65.2593       64.3332       58.9118       49.8397       48.8572       49.9477       51.5594       39.5723       39.3990       38.5477       37.0268       29.8411       28.3692       29.8094       33.0714       45.8750       53.8484       67.2531       65.9843       75.5000       81.1476       87.1932       93.4745      100.1169      103.1969      106.5028      100.8120       96.4589       97.0799       95.8614        0.0000        0.0000        0.0000        0.0000        0.0000        0.0000        0.0000        0.0000        0.0000        0.0000        0.0000        0.0000        0.0000        0.0000        0.0000        0.0000        0.0000        0.0000        0.0000        0.0000        0.0000        0.0000        0.0000        0.0000        0.0000        0.0000        0.0000        0.0000        0.0000        0.0000        0.0000        0.0000        0.0000        0.0000        0.0000        0.0000        0.0000        0.0000        0.0000        0.0000        0.0000        0.0000        0.0000        0.0000        0.0000        0.0000        0.0000        0.0000        0.0000        0.0000        0.0000        0.0000        0.0000        0.0000        0.0000        0.0000        0.0000        0.0000        0.0000        0.0000        0.0000        0.0000        0.0000
        0.0000        0.0000        0.0000        0.0000        0.0000        0.0000        0.0000        0.0000        0.0000        0.0000        0.0000        0.0000        0.0000        0.0000        0.0000        0.0000        0.0000        0.0000        0.0000       18.8951       20.8867       29.0180       33.5857       34.8149       33.9316       32.1395       24.4872       21.0707       12.9750        7.5984        4.7263        7.1411        6.2036        3.6508        3.7018        2.9607        2.9478        2.0003        2.4087        2.6523        6.1539        8.6370        8.6115        6.0109        7.9366        7.6351        6.6093        8.3891        9.8408        8.7154        7.4395        7.2735        8.4336        5.5482        1.6943        6.1933       11.1671       15.3819       11.2253       10.4134       11.0363       10.6981        8.3472       10.0018       11.9102        6.6780        6.6623        3.5559        3.4594        5.6631        8.5446        3.5223        5.5139        4.0917        3.6192        3.8514        4.0162        5.1353        7.0244        6.1038        5.4596        8.0005        6.2159        6.9844        7.1214        7.8067        9.4207       12.1001       12.2650       15.6018       15.3029       13.5946       13.2115       13.9733       14.4293       15.4360       17.2508       17.4205       17.4893       17.5182       17.2343       17.6147       18.1852       19.2710       18.4261       19.7197       21.4126       23.6818       24.6024       24.6038       26.0709       24.3492       25.8401       27.9616       31.3021       50.5091       55.7368       58.5611       59.8548       59.5068       61.2231       67.8697       70.2904       67.6122       66.5911       63.3693       61.9862       55.5217       55.1112       53.7365       54.6880       58.6723       63.7670       63.5304       64.2653       68.8681       69.3236       68.0925       63.8122       63.1124       64.6326       60.7970       59.4337       60.3877       71.7308       65.1148       59.8816       63.2744       68.6366       70.7302       72.2704       70.0142       63.9867       61.2948       60.6866       68.5706       69.7694       69.3244       66.0862       52.7066       45.7154       42.3311       49.8362       40.7575       41.3631       40.8976       40.9406       33.8597       31.0064       30.2699       33.6771       40.9365       50.8895       55.9264       64.6172       91.7118       93.4143       93.5359       96.4430       97.2012       96.5330       92.7389       87.1217       83.6336       86.3257       96.7715        0.0000        0.0000        0.0000        0.0000        0.0000        0.0000        0.0000        0.0000        0.0000        0.0000        0.0000        0.0000        0.0000        0.0000        0.0000        0.0000        0.0000        0.0000        0.0000        0.0000        0.0000        0.0000        0.0000        0.0000        0.0000        0.0000        0.0000        0.0000        0.0000        0.0000        0.0000        0.0000        0.0000        0.0000        0.0000        0.0000        0.0000        0.0000        0.0000        0.0000        0.0000        0.0000        0.0000        0.0000        0.0000        0.0000        0.0000        0.0000        0.0000        0.0000        0.0000        0.0000        0.0000        0.0000        0.0000        0.0000        0.0000        0.0000        0.0000        0.0000        0.0000        0.0000        0.0000
        0.0000        0.0000        0.0000        0.0000        0.0000        0.0000        0.0000        0.0000        0.0000        0.0000        0.0000        0.0000        0.0000        0.0000        0.0000        0.0000        0.0000        0.0000        0.0000       30.6035       34.0652       36.7243       26.1864       32.9174       35.3268       37.9895       36.7409       30.7657       22.2834       11.9173       14.6927       13.3216        6.3849        3.8466        2.7487        5.1860        1.9234        1.9144        1.2638        1.1714        5.0565        5.8840        7.1440        1.1005        3.6777        5.7124        7.9879       12.4956       12.0011       10.3137        7.3269        9.7162       10.1567        8.9013        8.8241        8.5314        7.2826        9.1346        4.5881        4.6131        9.3871       14.0019       15.3360       12.2848       11.0014       15.8255       15.5552       13.0391       13.5980       11.4801        9.2218        6.0271        6.8808        7.7644        6.4891        4.8270        5.2802        5.4582        6.3580        6.8832        6.5196       10.0177        9.6391        7.7493        9.1993       11.4580       13.4325       16.2509       16.2786       16.8318       15.1655       14.6371       15.3308       15.9816       17.8590       16.2481       16.5915       17.9529       20.8654       18.8958       18.8292       18.7549       20.6326       20.6321       22.4589       21.7547       23.0031       22.5447       24.6313       24.8853       27.0118       24.7345       26.3062       28.2954       31.5063       50.5550       54.6117       61.0037       64.4993       65.1237       68.9218       74.3305       73.3761       74.8545       72.7707       67.3958       64.2778       57.0275       56.3249       56.2117       59.9455       65.5228       67.5673       64.6672       65.3930       69.0936       70.7422       69.0449       67.8334       64.0669       61.3155       60.0557       58.0302       60.8204       69.0549       63.3215       61.1569       70.8045       70.9277       72.9114       72.2652       73.2402       65.3592       65.3782       65.4433       73.7808       75.5080       75.8726       71.4371       57.6241       50.0869       48.7647       51.9472       44.7737       45.5749       45.5052       45.2681       36.9408       34.9033       34.2307       35.5901       46.3206       56.4094       57.7166       73.7825      122.1373       98.9558       97.8159       98.6530       99.7741      101.2696       96.2450       90.7245       94.1289       96.2055      100.4466      107.5630      112.6826        0.0000        0.0000        0.0000        0.0000        0.0000        0.0000        0.0000        0.0000        0.0000        0.0000        0.0000        0.0000        0.0000        0.0000        0.0000        0.0000        0.0000        0.0000        0.0000        0.0000        0.0000        0.0000        0.0000        0.0000        0.0000        0.0000        0.0000        0.0000        0.0000        0.0000        0.0000        0.0000        0.0000        0.0000        0.0000        0.0000        0.0000        0.0000        0.0000        0.0000        0.0000        0.0000        0.0000        0.0000        0.0000        0.0000        0.0000        0.0000        0.0000        0.0000        0.0000        0.0000        0.0000        0.0000        0.0000        0.0000        0.0000        0.0000        0.0000        0.0000        0.0000
        0.0000        0.0000        0.0000        0.0000        0.0000        0.0000        0.0000        0.0000        0.0000        0.0000        0.0000        0.0000        0.0000        0.0000        0.0000        0.0000        0.0000        0.0000        0.0000        0.0000       31.5704       32.4796       29.7574       26.4275       33.2356       34.3546       36.6483       40.5881       24.6194       11.1951       13.0120       13.6535        3.7998        2.3347        0.5714        1.2259        2.6990        3.0799        0.6600        0.8211        1.4766        3.6858        3.2051        1.4035        2.1604        4.1474        7.0649       14.2738       14.0706       14.0833        9.3100       11.8303       12.2083       10.6262        8.5253        6.9006        5.0133        7.9970        6.7780        5.2733        5.3688        8.0306       12.5151       14.5548       17.5847       16.1308       14.4166       12.0564       10.0498       10.7691        5.3834        4.4375        4.3571        6.2829        9.3850        6.0204        6.0791        5.9621        6.1129        8.9504        8.9852       11.1083        9.2960       10.4080       11.2971       12.9303       13.7618       13.2306       14.2380       14.1845       15.3281       15.9904       16.1936       16.0898       16.3485       16.0565       16.5223       16.8484       18.8281       19.9665       19.8317       20.6691       22.3543       22.4921       21.1045       22.5930       24.2831       22.9547       24.0934       26.4042       26.8437       24.1266       26.3949       28.5354       31.7446       50.3924       53.3619       58.7415       63.3736       68.7996       69.7234       75.8554       70.5055       69.3671       69.0963       65.9587       61.5470       58.0775       57.8109       61.2985       65.8354       69.1193       71.7562       69.9120       69.5749       75.6409       74.7339       72.2484       68.0572       66.7958       65.1297       62.8620       60.0728       71.8590       71.0155       62.2427       62.1263       69.8003       67.9030       68.3273       69.0747       66.4433       65.0928       67.1653       66.5823       77.1750       81.3526       79.8531       77.6338       62.7964       53.2508       50.2759       55.9300       51.6681       53.5353       51.2295       49.6043       40.1002       39.3559       39.3309       40.7305       51.5770       61.5887       65.1100       69.9912      105.7487      102.3804      110.4597      117.0446      103.1216      109.5253      101.6660      100.2978      100.2891      102.4119      107.2180      119.0710      102.7101       96.5704        0.0000        0.0000        0.0000        0.0000        0.0000        0.0000        0.0000        0.0000        0.0000        0.0000        0.0000        0.0000        0.0000        0.0000        0.0000        0.0000        0.0000        0.0000        0.0000        0.0000        0.0000        0.0000        0.0000        0.0000        0.0000        0.0000        0.0000        0.0000        0.0000        0.0000        0.0000        0.0000        0.0000        0.0000        0.0000        0.0000        0.0000        0.0000        0.0000        0.0000        0.0000        0.0000        0.0000        0.0000        0.0000        0.0000        0.0000        0.0000        0.0000        0.0000        0.0000        0.0000        0.0000        0.0000        0.0000        0.0000        0.0000        0.0000        0.0000        0.0000
        0.0000        0.0000        0.0000        0.0000        0.0000        0.0000        0.0000        0.0000        0.0000        0.0000        0.0000        0.0000        0.0000        0.0000        0.0000        0.0000        0.0000        0.0000        0.0000        0.0000        0.0000       37.0876       34.6619       26.4004       22.4041       30.1970       37.7751       44.1716       38.2865       15.1625        7.7396       13.4160        1.8681        0.0807        0.1919        0.3071        1.8749        6.9590        6.4178        1.3934        0.7485        6.2922        6.4505        4.3790        0.3500        0.9020        1.3149        2.6452        7.9848       10.8268       10.8291        9.4699        8.7771        6.0892        6.7511        6.1525        3.2289        1.7108        3.0082        2.6408        4.4059        7.6036        7.8503       10.7370       18.1896       19.8645       25.2900       11.9011        6.6516        9.5186       10.0607        8.2111        6.6320        9.5549       15.6121        7.6467        6.7474        8.0185       11.4433        8.7912       11.3192       12.3102       14.7338       11.6617       10.9344       13.3430       17.0043       15.1136       17.4855       16.7616       12.5080       15.2486       15.3166       16.0216       17.5164       17.4086       19.5393       18.5919       18.1794       20.8385       21.7509       20.0645       20.1027       22.1746       21.0642       22.4948       24.1189       23.4356       25.8788       26.8130       27.6433       24.7821       26.6279       28.7237       31.3579       45.9943       52.9646       54.0196       57.7773       61.3856       64.9879       64.5127       65.4179       62.5004       63.0584       62.0470       58.5910       56.3281       61.4940       63.2971       67.6370       70.7461       71.1990       74.0675       75.5575       80.6980       77.5545       74.9111       72.3176       71.2365       69.8583       70.5516       70.7758       71.8655       71.6990       63.5785       63.5699       66.9885       67.3097       68.1440       66.5567       67.4113       64.9435       64.8455       65.6177       75.4593       80.5979       80.9536       78.5605       69.2597       56.2887       52.1308       59.0990       56.3561       57.9610       59.8372       57.2858       47.3694       46.1655       47.9807       47.7505       67.2194       70.3843       71.8567       82.1315      104.3769      109.6553      126.4881      126.2531      115.5547      114.2657      125.1438      114.6470      109.4494      106.4536      105.5483      114.7813      112.9662      107.5845      100.5826        0.0000        0.0000        0.0000        0.0000        0.0000        0.0000        0.0000        0.0000        0.0000        0.0000        0.0000        0.0000        0.0000        0.0000        0.0000        0.0000        0.0000        0.0000        0.0000        0.0000        0.0000        0.0000        0.0000        0.0000        0.0000        0.0000        0.0000        0.0000        0.0000        0.0000        0.0000        0.0000        0.0000        0.0000        0.0000        0.0000        0.0000        0.0000        0.0000        0.0000        0.0000        0.0000        0.0000        0.0000        0.0000        0.0000        0.0000        0.0000        0.0000        0.0000        0.0000        0.0000        0.0000        0.0000        0.0000        0.0000        0.0000        0.0000        0.0000
        0.0000        0.0000        0.0000        0.0000        0.0000        0.0000        0.0000        0.0000        0.0000        0.0000        0.0000        0.0000        0.0000        0.0000        0.0000        0.0000        0.0000        0.0000        0.0000        0.0000        0.0000       25.5817       18.8277       12.7340       12.0847       11.2047       12.7761       24.1621       30.7167       18.7860        8.4280       12.0196        9.6799        3.3552        1.6177        4.2647        4.0988       11.2011       12.6502        9.5974        3.9820        2.9881        4.3417        0.7946        0.8965        2.1382        3.0860        3.9019        4.2912        5.5080        8.0671       11.3506       13.0308        5.2208        4.3809        4.7957        1.8393        1.4150        1.4233        5.8727        7.4095        9.9232        9.7336       12.0793        9.9725       10.6806       13.0599        6.7643        7.5876        8.2844        7.4508        5.1568        8.7874       13.1149       11.6550        9.9649        9.6128       10.7754       18.0828       15.1590       14.7537       14.8797       18.1455       13.3395       12.6539       13.5789       13.4767       13.0650       13.8147       15.5889       15.2640       15.6483       15.4380       16.1468       17.4346       18.6815       20.2266       20.9836       20.3998       22.1572       23.0510       22.5578       21.6233       19.9175       20.4536       20.5421       21.6754       25.9252       28.4609       28.7246       29.6345       32.5348       34.1300       36.4403       38.8660       37.1814       42.9002       48.3553       53.0922       57.4552       60.3683       61.0080       58.6782       50.2025       49.1525       47.0472       48.3112       49.2336       51.4284       53.1069       56.4199       66.0823       73.4026       75.1649       82.1207       89.7220       89.5543       92.2122       85.7026       80.1586       76.8340       78.4125       76.6973       56.2443       56.6428       54.5182       53.7748       57.7006       58.7837       60.7242       59.1280       60.2196       62.7733       62.4615       63.5961       61.8596       64.1157       68.0418       71.1005       64.6130       56.7602       55.9603       57.9970       70.3962       75.0138       76.9107       75.3446       70.3636       67.6137       67.0735       70.5952       81.0214       87.7197       94.0383      103.4722      114.2927      115.6199      119.8262      125.6836      121.5219      113.8122      114.1327      115.1606      126.2362      125.9437      128.4196      124.1865      136.1864      132.8337      135.0540        0.0000        0.0000        0.0000        0.0000        0.0000        0.0000        0.0000        0.0000        0.0000        0.0000        0.0000        0.0000        0.0000        0.0000        0.0000        0.0000        0.0000        0.0000        0.0000        0.0000        0.0000        0.0000        0.0000        0.0000        0.0000        0.0000        0.0000        0.0000        0.0000        0.0000        0.0000        0.0000        0.0000        0.0000        0.0000        0.0000        0.0000        0.0000        0.0000        0.0000        0.0000        0.0000        0.0000        0.0000        0.0000        0.0000        0.0000        0.0000        0.0000        0.0000        0.0000        0.0000        0.0000        0.0000        0.0000        0.0000        0.0000        0.0000        0.0000
        0.0000        0.0000        0.0000        0.0000        0.0000        0.0000        0.0000        0.0000        0.0000        0.0000        0.0000        0.0000        0.0000        0.0000        0.0000        0.0000        0.0000        0.0000        0.0000        0.0000        0.0000       29.3242       19.1525       13.3106       12.8738       11.8075       10.8905       20.3671       30.7978       29.3489       12.2900       12.1194        9.5882        7.9425        2.7924        3.2435        6.5008       10.4551       10.4910        6.3834        3.8417        4.2064        3.0444        1.2126        1.1595        1.4641        2.4578        4.2769        4.5761        5.6402        8.8688        8.8305       10.4936        7.0609        5.2691        5.6160        2.3265        2.6868        4.5129        7.1985        4.0322        4.4885        8.0419       17.2866       14.7087       10.1407        7.2524        6.7351        6.7428        8.3028        8.2101        7.1217        7.4396        9.0642       10.0376        9.1932       10.3294       12.3918       15.0301       18.3238       19.4669       15.5852       13.1106       13.4248       12.5739       13.6317       13.2551       13.1517       14.3536       16.2246       16.3620       15.8284       16.5748       16.7959       19.1698       19.7407       21.7955       21.1987       22.1473       23.1824       23.3430       23.4693       24.6756       22.0131       19.6642       18.5072       18.9033       22.5518       27.3344       29.2410       29.9282       33.6052       35.5729       36.3734       38.1800       38.6126       41.0090       41.3256       49.8306       53.5012       55.8325       55.8948       55.2080       47.0088       45.2229       45.5156       48.2186       43.7271       43.2609       48.7539       53.6486       69.6617       72.9754       76.8834       81.5436       91.5915       92.1721       98.4335       94.4647       83.5851       80.5240       75.6933       68.4085       56.0081       53.4449       50.8565       51.6898       57.2848       60.4161       61.3133       63.4832       61.5270       66.8330       69.3808       72.3805       69.9498       69.9119       66.7841       67.2567       63.2192       56.5664       58.4215       61.2471       76.8054       84.0442       88.5327       86.7767       80.5416       78.2042       78.2884       81.7921       84.8735       90.1130      100.6962      106.7541      112.7460      119.9377      123.6910      130.2950      124.5537      111.7757      110.4974      121.9897      131.1452      154.3569      150.7033      131.9824      140.4175      140.4283      147.9203        0.0000        0.0000        0.0000        0.0000        0.0000        0.0000        0.0000        0.0000        0.0000        0.0000        0.0000        0.0000        0.0000        0.0000        0.0000        0.0000        0.0000        0.0000        0.0000        0.0000        0.0000        0.0000        0.0000        0.0000        0.0000        0.0000        0.0000        0.0000        0.0000        0.0000        0.0000        0.0000        0.0000        0.0000        0.0000        0.0000        0.0000        0.0000        0.0000        0.0000        0.0000        0.0000        0.0000        0.0000        0.0000        0.0000        0.0000        0.0000        0.0000        0.0000        0.0000        0.0000        0.0000        0.0000        0.0000        0.0000        0.0000        0.0000        0.0000
        0.0000        0.0000        0.0000        0.0000        0.0000        0.0000        0.0000        0.0000        0.0000        0.0000        0.0000        0.0000        0.0000        0.0000        0.0000        0.0000        0.0000        0.0000        0.0000        0.0000        0.0000       28.7773       23.9652       16.8500       16.1939       15.1038       12.2640       15.6531       18.0538       17.4699       11.8107       17.7536        7.8704        6.6979        4.2251        6.4019        2.8061        1.1019        3.5515        6.9113        4.1800        3.1331        1.3541        0.8953        0.9020        0.9876        2.0382        3.3749        5.4819        5.2848        4.0800        8.7373       11.1460        8.5359        7.4124        4.8352        4.2332        3.1815        4.8705        6.9357        2.9897        3.3587        6.0368        6.4955        9.3833        5.9252        5.3406        6.4253        6.4614        6.4961        7.5814        6.0089        7.6035        7.5276        7.9403        5.6794        7.0949        9.8877       12.4744       13.1113       13.7132       14.0580       12.5699       12.4299       13.4463       14.8205       14.9323       13.8675       12.9362       16.5431       15.7339       15.0010       15.9968       16.6404       18.3268       20.4043       22.4281       21.6554       21.8909       23.5690       25.5170       25.5033       25.9596       22.7451       18.8287       18.2946       18.6882       22.1365       27.6704       27.3036       27.3447       31.3080       32.7585       34.3809       36.7490       41.4579       40.7991       39.6615       40.9846       47.0046       50.3838       50.7816       53.2607       43.4149       41.5865       41.9577       45.9971       43.7039       45.8959       49.8368       54.2406       75.8158       77.2049       83.2762       84.4189       98.1831       96.0640       97.0085       95.8493       85.8959       82.0571       74.9746       71.2734       56.1946       53.2179       50.5670       52.6311       59.4942       61.8924       63.7985       65.0582       66.5736       69.8431       73.3423       80.3607       70.9887       72.6093       70.0425       67.3188       66.8136       65.1889       65.6788       68.0636       84.4286       90.2217       92.5609       92.3015       85.0312       84.3902       83.4465       84.8984       86.4186       90.4256      105.2843      110.7875      122.0960      124.5023      129.6003      145.0182      127.2485      117.2961      115.6675      120.5037      135.9744      164.1491      150.6285      142.0904      147.8248      139.7695      145.0541      156.3158        0.0000        0.0000        0.0000        0.0000        0.0000        0.0000        0.0000        0.0000        0.0000        0.0000        0.0000        0.0000        0.0000        0.0000        0.0000        0.0000        0.0000        0.0000        0.0000        0.0000        0.0000        0.0000        0.0000        0.0000        0.0000        0.0000        0.0000        0.0000        0.0000        0.0000        0.0000        0.0000        0.0000        0.0000        0.0000        0.0000        0.0000        0.0000        0.0000        0.0000        0.0000        0.0000        0.0000        0.0000        0.0000        0.0000        0.0000        0.0000        0.0000        0.0000        0.0000        0.0000        0.0000        0.0000        0.0000        0.0000        0.0000        0.0000
        0.0000        0.0000        0.0000        0.0000        0.0000        0.0000        0.0000        0.0000        0.0000        0.0000        0.0000        0.0000        0.0000        0.0000        0.0000        0.0000        0.0000        0.0000        0.0000        0.0000        0.0000        0.0000       27.1173       18.2399       13.5251       13.2282       16.7385       20.7918       16.4300       10.3353        6.3781        9.3883        4.0177        4.2588        2.8161        4.2399        2.9392        0.8112        3.4785        6.0532        3.9768        1.9400        0.9781        0.9369        1.0443        1.0813        3.6453        3.8190        4.6442        3.6084        3.3412        5.8741        7.2631        5.0523        3.3923        3.3395       12.3523        8.3605        7.6465        4.3298        4.4672        6.1864        7.5537        6.9815       11.1618        3.5366        3.0737        5.7901        6.0508        6.3018        9.6084        7.9235        7.6528        7.7884        7.3031        6.0021        5.5624        6.5756        6.8337        7.2709        9.8351       12.7119       14.5257       13.8014       13.1851       13.7174       14.2257       14.0988       13.4566       14.2725       14.4439       15.1105       16.2141       16.5298       18.3094       19.8344       20.2436       21.3471       22.6605       24.0033       24.8807       25.6585       22.8805       19.2136       17.7954       18.0872       18.8920       21.2537       22.2524       23.2802       25.2291       28.3239       29.6095       31.2785       32.8121       35.2504       37.0779       38.2395       41.9033       43.6725       47.5593       51.1808       54.1374       39.6853       38.2469       44.3246       48.0350       47.7619       54.5677       59.7009       67.2863       82.5391       85.1665       85.3013       84.5299       87.5600       87.8497       90.0493       91.4061       85.9074       76.4567       72.6247       69.0729       57.9138       57.0243       56.0296       57.2751       64.6935       67.2019       66.5239       67.5670       72.5334       78.9325       81.4134       82.8543       76.8444       71.5038       69.9190       73.0420       67.4235       67.2949       69.8967       74.3181       90.6976       94.1473       95.4145       94.4769       86.2746       85.3741       85.9508       89.9538       94.5926       97.1137      101.2964      112.5604      117.0964      129.4794      147.8310      150.8054      128.5409      123.1335      122.2876      128.2528      136.5713      144.2028      161.0098      142.3321      146.2822      142.7188      156.6767      156.8980        0.0000        0.0000        0.0000        0.0000        0.0000        0.0000        0.0000        0.0000        0.0000        0.0000        0.0000        0.0000        0.0000        0.0000        0.0000        0.0000        0.0000        0.0000        0.0000        0.0000        0.0000        0.0000        0.0000        0.0000        0.0000        0.0000        0.0000        0.0000        0.0000        0.0000        0.0000        0.0000        0.0000        0.0000        0.0000        0.0000        0.0000        0.0000        0.0000        0.0000        0.0000        0.0000        0.0000        0.0000        0.0000        0.0000        0.0000        0.0000        0.0000        0.0000        0.0000        0.0000        0.0000        0.0000        0.0000        0.0000        0.0000        0.0000
        0.0000        0.0000        0.0000        0.0000        0.0000        0.0000        0.0000        0.0000        0.0000        0.0000        0.0000        0.0000        0.0000        0.0000        0.0000        0.0000        0.0000        0.0000        0.0000        0.0000        0.0000       60.8439       46.7516       18.2424       13.9184       12.6599       14.2238       24.3171       12.5729       14.7416        7.3059        8.8572        2.6153        2.1793        2.7813       12.1145        8.8486        5.4797        4.5034       14.6853       11.9312        6.1826        3.2218        1.6319        2.6390        2.6026        5.4456        5.7061        7.0179        8.6076        8.8243        7.2668       16.2526       13.5113       10.2491       15.0402       21.0833       22.4880       14.2426       12.4057       12.0769       14.2139       14.6559        8.3300        9.9118        6.6435       10.0604        9.3985        6.9192        7.2103       10.0085        7.6895        7.3533        8.8279        8.6119        7.3950        6.4909        7.5503        9.6929       10.7958       11.9842       13.1791       13.9536       12.5189       12.6053       14.5512       12.7290       13.7252       12.9176       14.6647       12.7361       13.0893       14.8134       17.3126       16.2773       19.5087       20.8526       20.1007       23.0142       23.3240       23.3995       25.5481       22.4298       21.4755       19.4548       18.1405       18.1765       18.9545       21.4835       20.6073       24.1359       23.5603       24.5113       25.5018       26.7064       31.2648       37.8808       40.9757       40.6488       44.4238       48.0334       53.7542       55.5955       41.7292       40.7862       45.7013       49.7410       58.7627       68.6132       78.5179       84.0465       91.9525       88.2045       89.4684       90.4079       87.9662       84.2095       86.9446       80.6658       75.1590       69.3878       71.3261       71.3632       67.5446       67.8080       67.6987       69.1820       73.3752       73.5360       75.5034       79.3261       88.3554       94.1943       95.7748       96.5342       75.6809       70.2686       70.0509       71.6216       68.9098       70.5936       75.3983       81.5464       85.4118       87.4612       90.2318       85.9829       85.4321       85.2343       87.6441       92.0865      106.9773      111.4421      113.2660      120.1042      129.3336      138.4863      148.2136      144.5076      136.4794      126.3358      121.8175      126.4691      158.6427      159.5977      161.0007      169.7498      174.9258      168.2996      164.4427      157.9380      133.6167        0.0000        0.0000        0.0000        0.0000        0.0000        0.0000        0.0000        0.0000        0.0000        0.0000        0.0000        0.0000        0.0000        0.0000        0.0000        0.0000        0.0000        0.0000        0.0000        0.0000        0.0000        0.0000        0.0000        0.0000        0.0000        0.0000        0.0000        0.0000        0.0000        0.0000        0.0000        0.0000        0.0000        0.0000        0.0000        0.0000        0.0000        0.0000        0.0000        0.0000        0.0000        0.0000        0.0000        0.0000        0.0000        0.0000        0.0000        0.0000        0.0000        0.0000        0.0000        0.0000        0.0000        0.0000        0.0000        0.0000        0.0000
        0.0000        0.0000        0.0000        0.0000        0.0000        0.0000        0.0000        0.0000        0.0000        0.0000        0.0000        0.0000        0.0000        0.0000        0.0000        0.0000        0.0000        0.0000        0.0000        0.0000       90.1843       73.8548       56.7995       20.0835       15.6117       12.3028       13.0819       27.2185       22.6674        9.8014       10.5937       17.3189        7.7424        2.5882        1.5145        5.6533        4.2363        6.3611       10.8883        9.8612        7.8344        6.7730        2.4019        1.6174        1.8687        1.4346        2.0695        2.2171        3.8245        5.2213        5.9366        3.0304        4.3924        7.0079        5.3637        6.4072       11.9024       15.7244       14.3541       12.1546        9.7055        7.6054        8.9999        6.4376        7.1857        6.5286        9.4427        9.7560        7.3081        6.7457        7.7743        6.2381        6.4835        7.2505        8.0493        6.8958        6.8084        7.6737        9.3482       11.1206       13.1917       13.8146       13.7749       11.4815       10.5123       11.1054       12.2957       13.1090       14.1402       15.7037       14.9670       12.4829       15.5358       17.7110       17.1633       18.2708       20.2698       18.8102       21.9368       21.5767       21.9418       24.0813       23.0580       23.2125       20.3710       19.2031       18.6325       18.9714       17.6617       19.2776       19.8144       19.9706       20.3532       21.7607       26.5395       36.4099       38.0061       48.8387       45.7080       43.4335       47.6360       59.4944       56.5924       43.8675       44.8722       52.0378       54.0140       70.2210       79.7139       80.5352       86.4165       95.0610       91.5139       95.9781       94.7722       91.6807       91.6122       81.8667       81.7407       73.2618       73.3911       73.8377       74.7144       74.9576       73.6539       70.8342       75.2582       74.1288       72.0357       75.7869       82.4363       92.9924       97.5985       94.9049       92.5427       77.1270       73.8624       73.1954       71.7120       74.0515       76.5134       84.4503       90.8973       93.9180       92.7684       91.0365       92.2952       92.4003       90.5368       92.8060      102.6503      121.3580      119.8055      120.1347      126.4032      140.8154      156.2466      145.3655      136.1042      141.1447      131.8022      123.4227      127.7067      159.0836      159.5964      161.5788      160.2878      166.5409      162.4906      157.8933      147.4676      133.6638      120.1645        0.0000        0.0000        0.0000        0.0000        0.0000        0.0000        0.0000        0.0000        0.0000        0.0000        0.0000        0.0000        0.0000        0.0000        0.0000        0.0000        0.0000        0.0000        0.0000        0.0000        0.0000        0.0000        0.0000        0.0000        0.0000        0.0000        0.0000        0.0000        0.0000        0.0000        0.0000        0.0000        0.0000        0.0000        0.0000        0.0000        0.0000        0.0000        0.0000        0.0000        0.0000        0.0000        0.0000        0.0000        0.0000        0.0000        0.0000        0.0000        0.0000        0.0000        0.0000        0.0000        0.0000        0.0000        0.0000        0.0000
        0.0000        0.0000        0.0000        0.0000        0.0000        0.0000        0.0000        0.0000        0.0000        0.0000        0.0000        0.0000        0.0000        0.0000        0.0000        0.0000        0.0000        0.0000        0.0000        0.0000       95.6837       80.5321       64.4571       23.8362       18.6832       15.0380       14.0070       29.8723       35.0593       13.5853        6.2955       16.3977       11.5251        4.5219        2.1763        1.7184        3.6768        6.0473        8.7977       11.1779        7.8583        3.9596        3.2759        2.0512        1.6299        1.4925        1.3866        1.3149        2.2944        3.6484        4.0130        2.7524        4.3184        4.2328        3.5467        3.5347        4.7837       13.3319        8.4794        6.8224        5.7767        9.4301        7.0758        5.8496        6.2346        6.4899        9.5624        8.4785        7.2686        8.7196       10.5284        7.8303        5.9454        6.2264        6.8387        6.9091        6.7208        8.5654        9.7395       12.7560       14.0400       14.8090       14.7619       12.1254       11.9235       12.6611       11.4842       13.8342       13.7465       13.7426       14.0107       12.8111       15.4789       14.8206       15.3198       17.9747       18.8293       20.6511       22.3962       22.3495       23.0437       23.2990       22.2938       21.4460       20.0010       18.7455       18.7259       18.6939       20.5141       22.9755       19.9452       19.8822       20.8130       20.2788       22.0846       36.4068       42.9247       56.7976       41.2816       43.7806       49.1403       56.5746       59.4855       48.9519       53.3805       59.6597       66.1144       81.0941       83.6966       85.9926       86.2061       95.7289       92.8017       90.5827       88.4485       88.6095       84.8104       77.6271       82.0489       89.2095       91.1020       80.8594       76.9941       75.1232       74.2500       74.1345       77.8117       78.7159       79.2615       79.2977       83.5819       91.4112       99.2790      101.6302      100.4327       88.6232       80.8416       81.1128       83.7264       87.4895       91.1127      100.9261       96.8022       93.8190       96.9682      100.7174      106.8121      110.9557      108.3069      109.4638      114.9578      124.7362      129.8738      137.8986      143.9373      159.8335      156.8056      143.6684      140.1143      135.8598      127.1642      123.4908      125.7973      149.7336      154.7189      159.6616      155.3410      159.2682      151.5231      142.1318      142.2210      119.6247       96.3750       92.4064        0.0000        0.0000        0.0000        0.0000        0.0000        0.0000        0.0000        0.0000        0.0000        0.0000        0.0000        0.0000        0.0000        0.0000        0.0000        0.0000        0.0000        0.0000        0.0000        0.0000        0.0000        0.0000        0.0000        0.0000        0.0000        0.0000        0.0000        0.0000        0.0000        0.0000        0.0000        0.0000        0.0000        0.0000        0.0000        0.0000        0.0000        0.0000        0.0000        0.0000        0.0000        0.0000        0.0000        0.0000        0.0000        0.0000        0.0000        0.0000        0.0000        0.0000        0.0000        0.0000        0.0000        0.0000        0.0000
        0.0000        0.0000        0.0000        0.0000        0.0000        0.0000        0.0000        0.0000        0.0000        0.0000        0.0000        0.0000        0.0000        0.0000        0.0000        0.0000        0.0000        0.0000        0.0000        0.0000       95.5706       81.7377       70.0407       26.3848       23.8638       20.3942       17.2809       25.4026       29.1350       20.2736        9.3977       12.2801        8.6892        5.5039        2.9081        8.6522        8.7419        8.4102        8.7441       11.8272       11.1106        2.7080        1.6270        2.4797        4.4788        2.7451        1.4755        1.9655        2.5176        2.3747        3.1001        3.6709        3.8722        2.0972        1.3561        1.7611        3.2777        4.1693        4.7720        8.4830        9.3662        9.4085        7.9038        5.5900        5.5903        6.4492        8.4188        7.0399        7.6147        9.8403       10.7390        7.7424        7.9436        8.5688        9.3913        8.5034        8.4548        9.8568       11.6982       12.6057       15.2898       14.4864       17.0012       14.0371       13.6756       14.2073       12.3884       12.3984       12.7103       13.6332       13.9925       13.9559       14.8262       15.5112       15.8301       17.4939       18.1439       20.7189       22.1949       23.8102       21.6439       23.0742       22.5393       19.8489       19.1902       18.5665       19.6483       19.2843       21.7946       22.2410       22.3733       22.3305       21.5191       21.8230       21.7928       36.0830       37.9081       35.7735       42.6720       47.8724       57.3989       62.0117       67.3629       62.2769       66.5757       69.0476       79.3600       92.8829       93.1913       96.5920       93.9278       94.5968       89.1858       90.3952       92.9142       93.7527       84.3855       87.6711       86.7832       87.7277       97.5739       82.6054       72.3980       73.1756       78.2525       78.5174       77.2225       82.7184       81.9121       86.1657       94.8012      103.5440      107.3268      111.4747      113.0407       97.4153       94.3302       95.4698      101.4339      108.0060      109.8645      113.1836      117.8352      115.2221      114.3551      119.1173      125.2749      126.3428      134.5569      133.9790      129.9963      135.2930      137.5600      153.1931      153.6799      161.1606      182.0236      159.6252      145.1999      137.5854      131.4525      126.7743      128.9993      146.7230      152.5859      157.3015      150.4518      150.8576      141.7397      135.8184      126.5187      104.9524       86.7404       79.9453       88.8501        0.0000        0.0000        0.0000        0.0000        0.0000        0.0000        0.0000        0.0000        0.0000        0.0000        0.0000        0.0000        0.0000        0.0000        0.0000        0.0000        0.0000        0.0000        0.0000        0.0000        0.0000        0.0000        0.0000        0.0000        0.0000        0.0000        0.0000        0.0000        0.0000        0.0000        0.0000        0.0000        0.0000        0.0000        0.0000        0.0000        0.0000        0.0000        0.0000        0.0000        0.0000        0.0000        0.0000        0.0000        0.0000        0.0000        0.0000        0.0000        0.0000        0.0000        0.0000        0.0000        0.0000        0.0000
        0.0000        0.0000        0.0000        0.0000        0.0000        0.0000        0.0000        0.0000        0.0000        0.0000        0.0000        0.0000        0.0000        0.0000        0.0000        0.0000        0.0000        0.0000        0.0000        0.0000        0.0000       75.6204       71.2669       71.3740       65.3285       59.9670       53.8447       46.3685       40.3360       34.5501       29.1344       21.4426       14.0485       12.0544       11.3406       17.5328       16.3402       12.0406       10.0453        7.6683        4.4682        2.5393        0.8023        2.0139        3.0756        2.5961        3.7408        4.7856        5.3323        4.5185        5.3328        8.9291        7.7553        5.9278        6.4158        8.0417       12.1372       14.5065       13.6230       11.7025       14.4615       20.3679       16.5364       12.0901        7.0049        7.7080        7.1142        8.5999        9.4081       11.0748       12.6554       10.0822        8.3413       10.5547       13.2451       13.1087       13.4133       14.1156       17.4155       17.9456       21.9258       23.6579       28.9354       23.7776       18.7116       16.9756       14.3381       14.3444       15.8984       16.1487       17.0338       17.0705       18.0628       20.2115       21.8184       21.4434       23.6520       24.1336       25.7476       26.5402       25.2844       27.3160       32.3601       25.8173       27.2002       23.7519       24.6949       23.0078       21.1973       24.1479       24.4433       21.8506       22.6297       22.4685       23.7249       27.9971       30.6242       50.8830       51.6265       56.4976       68.2021       74.5980       86.5312       99.1943      106.7309      115.5374      123.2144      116.4442      112.8335      112.0945      110.8628       96.7785       91.5107       87.4996       92.3021       93.9994       86.3154       84.7157       83.1198       91.2690       94.7098       89.8847       83.1433       90.2172       92.7358       90.5662       90.0243       88.3067       88.2893       94.3798      102.9923      106.6360      103.1339      109.9650      111.5096      115.5656      119.1149      129.2411      132.4063      137.4812      149.7082      153.1072      153.0322      143.1952      144.2871      133.2248      141.3272      142.3528      150.2832      168.4474      148.9633      149.2778      153.5287      162.9881      171.8205      169.3944      173.6551      170.3807      157.8705      136.0898      126.0881      120.4875      126.3975      140.1372      148.0734      138.4648      132.6858      127.0088      122.0914      121.4407      119.5606      110.1800       98.3712       83.4199       85.7856       67.9933        0.0000        0.0000        0.0000        0.0000        0.0000        0.0000        0.0000        0.0000        0.0000        0.0000        0.0000        0.0000        0.0000        0.0000        0.0000        0.0000        0.0000        0.0000        0.0000        0.0000        0.0000        0.0000        0.0000        0.0000        0.0000        0.0000        0.0000        0.0000        0.0000        0.0000        0.0000        0.0000        0.0000        0.0000        0.0000        0.0000        0.0000        0.0000        0.0000        0.0000        0.0000        0.0000        0.0000        0.0000        0.0000        0.0000        0.0000        0.0000        0.0000        0.0000        0.0000        0.0000        0.0000
        0.0000        0.0000        0.0000        0.0000        0.0000        0.0000        0.0000        0.0000        0.0000        0.0000        0.0000        0.0000        0.0000        0.0000        0.0000        0.0000        0.0000        0.0000        0.0000        0.0000        0.0000       77.0998       75.0609       78.9270       79.6565       76.8160       70.2281       58.3148       52.0829       43.7350       36.3260       26.0621       18.3087       16.2288       15.0794       19.5573       17.8232       14.9080       12.3907        5.9700        2.8008        0.7371        0.7625        3.7644        3.2322        3.5046        4.4795        3.0345        3.4567        4.3234        5.1641        4.6990        4.3973        4.3781        6.4416        9.3043       16.6370       16.3180       14.4019       16.4488       16.7595       15.1389       14.8444       11.7065       12.6469        8.3341        8.5705        9.6743        9.9354       11.9004       14.2528       10.9696        8.6629       10.9368       14.3979       16.3552       16.9256       16.9680       19.8872       23.5569       24.5546       29.1536       33.5670       28.0967       24.0777       22.0767       16.3193       15.8540       15.8071       17.6272       20.1799       15.5042       15.2111       16.3125       18.8533       23.2585       25.8074       24.5811       24.0451       22.5270       23.1312       25.7978       26.5412       25.2751       25.5132       23.2477       24.9518       21.9138       19.5682       19.4932       21.0095       19.6240       20.5921       19.5254       21.2677       38.4905       41.8190       38.5069       40.2000       58.4915       74.6071       87.6642       96.4865      114.5340      129.1862      134.5384      141.0168      123.7385      127.4263      123.2445      116.2364      102.2975       96.0531       88.1224       88.3602       95.7845       86.8665       89.2213       89.7353      102.2894      103.1784       97.5598       92.3100       97.4480       98.9575       97.9407       97.9228      100.9173       99.8403      104.7210      108.2849      114.3191      112.8301      113.3658      120.4169      129.5341      138.9039      151.2498      156.1111      162.7177      173.7025      179.9145      175.1707      167.4579      164.2617      155.9834      158.3028      152.6355      160.4624      166.0540      166.5443      170.5834      169.0298      173.6561      176.2942      185.7359      188.9345      174.9693      162.1088      137.3727      124.0411      124.1740      120.9236      133.0901      142.3689      130.9395      125.1364      119.6582      112.6760      112.9990      109.6034      106.3494       99.1986       92.3459       87.6782       63.3540        0.0000        0.0000        0.0000        0.0000        0.0000        0.0000        0.0000        0.0000        0.0000        0.0000        0.0000        0.0000        0.0000        0.0000        0.0000        0.0000        0.0000        0.0000        0.0000        0.0000        0.0000        0.0000        0.0000        0.0000        0.0000        0.0000        0.0000        0.0000        0.0000        0.0000        0.0000        0.0000        0.0000        0.0000        0.0000        0.0000        0.0000        0.0000        0.0000        0.0000        0.0000        0.0000        0.0000        0.0000        0.0000        0.0000        0.0000        0.0000        0.0000        0.0000        0.0000        0.0000        0.0000
        0.0000        0.0000        0.0000        0.0000        0.0000        0.0000        0.0000        0.0000        0.0000        0.0000        0.0000        0.0000        0.0000        0.0000        0.0000        0.0000        0.0000        0.0000        0.0000        0.0000        0.0000       75.3825       78.3781       86.9680       89.8406       88.2347       82.1314       69.8000       60.4146       48.3711       40.3353       28.5204       22.0684       19.1716       18.5784       21.3389       20.1470       18.5109       13.8488        7.9787        2.7559        0.7315        1.0032        1.9098        2.8639        6.2299        4.6891        3.0691        3.4869        2.8307        3.9958        6.8670        6.7150        5.1764        6.4059       13.8301       16.1902       16.2880       15.3852       12.3302       13.0841       12.1483       11.8141       10.6717       11.7658       14.6053        9.1995        9.0508        9.4575       12.1285       13.5585       11.1820       13.0670       18.4727       20.2881       17.2873       18.5366       20.6788       23.1344       30.8023       34.3814       34.4103       35.1756       25.9687       23.7325       22.1288       17.6184       17.4061       20.3998       22.0877       21.4127       17.7611       14.9832       14.9772       16.4831       19.4049       21.2661       22.9341       21.7893       20.4366       22.6039       20.0139       21.5583       22.1652       21.9722       21.6199       24.1451       21.4693       19.7539       18.3584       19.3566       20.7262       20.8385       20.2209       19.8266       28.3964       27.2400       48.3717       41.8242       60.4318       76.1575       89.1972       99.5865      118.9141      128.6676      139.6687      148.8730      128.8879      125.9567      120.3662      114.3699      100.8001       95.7467       95.4987       95.8684       94.8149      101.5887      100.2468       98.0372      111.9935      110.7148      102.6072      103.8372      107.1824      102.5225       98.5096      100.0794      101.8926      106.7081      110.5599      114.4560      122.1364      131.0724      132.6386      136.3078      152.9762      163.5491      174.2445      189.2705      203.1815      226.6863      233.2939      213.2670      195.4738      185.9924      168.4958      163.4100      172.0573      181.6776      171.5120      174.3365      184.3601      186.8351      173.9995      180.1957      210.1848      203.7840      180.9791      167.3543      146.6146      132.8528      132.6010      122.4770      133.5775      130.4523      127.1780      128.5539      120.2129      111.5173      111.6531      101.3052      100.0961       93.9254       92.1853       89.4625       68.0536        0.0000        0.0000        0.0000        0.0000        0.0000        0.0000        0.0000        0.0000        0.0000        0.0000        0.0000        0.0000        0.0000        0.0000        0.0000        0.0000        0.0000        0.0000        0.0000        0.0000        0.0000        0.0000        0.0000        0.0000        0.0000        0.0000        0.0000        0.0000        0.0000        0.0000        0.0000        0.0000        0.0000        0.0000        0.0000        0.0000        0.0000        0.0000        0.0000        0.0000        0.0000        0.0000        0.0000        0.0000        0.0000        0.0000        0.0000        0.0000        0.0000        0.0000        0.0000        0.0000        0.0000
        0.0000        0.0000        0.0000        0.0000        0.0000        0.0000        0.0000        0.0000        0.0000        0.0000        0.0000        0.0000        0.0000        0.0000        0.0000        0.0000        0.0000        0.0000        0.0000        0.0000        0.0000       67.7894       73.9013       89.8941       98.2885       97.6952       88.1409       73.9896       65.0002       53.9491       45.2185       33.3492       26.2318       22.7381       21.8387       26.5787       25.6090       24.2038       20.9885       11.9500        3.7138        1.8274        1.7123        1.6044        3.3613        3.5896        2.6614        3.0244        3.3499        3.0653        3.9755        5.1436        3.8958        3.1573        4.2120        4.8849        7.9854        9.5604        9.1580       11.4125        8.2179        8.2963       10.1245       11.2071       14.3242       15.3285       13.6580       12.2418       11.5339       12.6486       14.7324       13.7725       14.2641       18.0464       20.4505       18.7833       20.1806       22.8789       26.6868       37.3713       39.7430       36.1911       32.4123       25.8621       24.5806       24.1555       22.8630       24.1371       21.5409       23.8539       22.3965       21.4130       19.9683       17.1775       17.2522       19.3117       20.7721       21.4397       21.2941       19.0402       19.0068       22.8823       23.3659       23.4155       23.1070       23.5227       24.2554       21.4331       20.7344       22.4996       22.7349       25.5075       21.9501       21.5809       22.6197       24.1109       29.3358       46.5226       61.3228       65.5890       77.3438       85.2319       93.7275      106.3203      114.9990      117.7850      122.1687      116.5160      120.1679      117.4862      109.4056      100.5812      101.6136      101.1084      105.2238      113.4492      111.8977      118.3291      113.5380      118.4489      112.7154      108.4732      104.2355      107.2182      106.2389      108.5150      108.6446      107.1626      119.3432      121.5513      130.2953      131.7246      137.5085      144.9240      151.9415      175.0673      182.1699      187.0940      198.8614      228.5272      261.6203      277.0167      250.0783      222.3587      211.1951      194.6578      192.1680      183.8842      177.1250      185.3807      198.1672      203.8447      188.5352      190.0243      195.0519      203.8181      201.3801      198.0227      179.4277      161.3577      149.3657      144.0643      136.1910      145.0479      137.2481      128.3768      128.2288      119.3887      115.1607      103.6179      103.9537       97.8256       91.9910       93.9404       97.4416        0.0000        0.0000        0.0000        0.0000        0.0000        0.0000        0.0000        0.0000        0.0000        0.0000        0.0000        0.0000        0.0000        0.0000        0.0000        0.0000        0.0000        0.0000        0.0000        0.0000        0.0000        0.0000        0.0000        0.0000        0.0000        0.0000        0.0000        0.0000        0.0000        0.0000        0.0000        0.0000        0.0000        0.0000        0.0000        0.0000        0.0000        0.0000        0.0000        0.0000        0.0000        0.0000        0.0000        0.0000        0.0000        0.0000        0.0000        0.0000        0.0000        0.0000        0.0000        0.0000        0.0000        0.0000
        0.0000        0.0000        0.0000        0.0000        0.0000        0.0000        0.0000        0.0000        0.0000        0.0000        0.0000        0.0000        0.0000        0.0000        0.0000        0.0000        0.0000        0.0000        0.0000        0.0000        0.0000        0.0000       62.6657       99.2210      111.8285      114.5505      106.5918       91.9855       84.0405       74.8594       63.1862       42.1642       33.4235       28.7616       27.9692       36.4045       35.1649       30.8521       23.2673        6.1652        3.0836        0.9929        0.9942        2.3202        2.4580        1.9661        1.3519        4.8470        6.6073        7.1967        5.2248        4.7850        4.4096        3.8237        4.4019        6.2494        7.5984        8.7822        7.8594        6.5084        8.0508        7.4838        8.5729        9.3874       10.0989       12.8197       17.7649       11.7533       12.5196       13.0015       13.2698       12.2244       13.2135       15.5613       19.3060       21.2882       25.2496       27.4615       29.8818       32.2292       34.3448       31.0957       27.6179       26.2190       25.6643       26.5889       29.6191       38.9047       38.1520       41.5184       41.4257       34.5170       29.7757       26.0039       24.9300       22.1426       23.8741       24.5304       25.7820       24.4676       25.2310       27.2657       27.1673       27.9351       28.6334       31.4761       33.3344       29.2845       27.5586       29.6849       29.9308       27.4660       27.4815       24.4177       27.5928       42.5928       46.4097       61.2062       72.7672       70.8513       79.9059       85.1256       86.7935       74.2124       77.1084       80.8252       83.0164       87.2842       89.6876       91.7998       85.5673      103.9767      107.8116      107.8451      106.1669      119.2785      123.7872      123.6209      120.7501      121.1465      113.5785      116.3289      114.0016      113.6223      113.9333      119.9772      118.4530      140.9655      155.8311      160.1425      155.0076      138.4160      141.3195      151.8867      157.1901      177.2835      197.4482      213.0491      235.4178      274.7986      298.9419      309.4024      296.4061      249.6475      246.5034      243.4196      234.9490      201.9345      201.5999      246.7793      245.6687      222.3736      209.7781      196.4104      202.3994      235.0976      237.8286      230.4059      219.3315      216.4179      210.6947      196.1354      179.1003      150.1818      131.1781      121.6515      112.3484      111.2712      106.4297      103.3805      120.9123      110.1495       98.8998      103.1073      118.8531      135.3819      128.3775      142.4426      142.8446        0.0000        0.0000        0.0000        0.0000        0.0000        0.0000        0.0000        0.0000        0.0000        0.0000        0.0000        0.0000        0.0000        0.0000        0.0000        0.0000        0.0000        0.0000        0.0000        0.0000        0.0000        0.0000        0.0000        0.0000        0.0000        0.0000        0.0000        0.0000        0.0000        0.0000        0.0000        0.0000        0.0000        0.0000        0.0000        0.0000        0.0000        0.0000        0.0000        0.0000        0.0000        0.0000        0.0000        0.0000        0.0000        0.0000        0.0000        0.0000        0.0000        0.0000
        0.0000        0.0000        0.0000        0.0000        0.0000        0.0000        0.0000        0.0000        0.0000        0.0000        0.0000        0.0000        0.0000        0.0000        0.0000        0.0000        0.0000        0.0000        0.0000        0.0000        0.0000        0.0000        0.0000        0.0000        0.0000        0.0000      112.6185       99.2236       91.5847       82.2528       69.7578       46.8306       37.3429       32.6492       31.8727       41.6839       40.6098       35.3956       25.9998        5.4940        2.8316        1.4215        1.0958        1.4833        0.7687        1.1248        2.2930        4.5339        6.8005        8.1948        7.7346        5.7580        5.1887        3.5996        4.0495        5.4617        7.2868        7.1639        7.2122        6.3565        7.0080        6.8362        8.2303        8.1751        9.8422       12.4112       17.8823       13.9572       15.2096       17.2100       15.8778       13.1763       14.3012       15.9865       18.4078       22.2067       26.4795       29.5068       32.4451       35.0590       35.3975       33.7506       28.7305       25.5476       25.5393       27.6138       29.3492       35.9868       36.7298       39.4307       37.2670       37.0730       34.6025       24.0652       22.6215       20.2835       20.2358       19.7421       22.5821       24.0359       23.1430       25.7720       26.9640       33.0226       34.4643       34.4653       32.4659       31.0099       29.6125       30.4714       33.4171       27.5726       25.5217       28.2689       33.9155       55.7016       62.7189       69.2545       82.2397       78.6583       85.8331       83.2781       78.6900       67.4567       72.6481       73.8816       74.5727       76.2091       78.6047       85.8733       83.7820      104.7080      109.2726      113.7410      114.6566      130.5680      138.2559      133.9404      124.6311      126.5713      123.2247      120.3902      117.2977      117.1841      121.6028      130.1288      126.6405      155.6626      170.4576      172.5959      164.8988      142.3834      144.4657      146.2504      163.3644      187.2234      197.0237      224.5404      252.4249      301.0009      310.6894      302.4888      303.2980      278.1585      291.6720      268.6811      250.5815      214.5048      211.0889      252.1987      245.5845      227.2906      221.8264      221.8598      215.0489      249.5471      252.2483      255.8313      246.2968      248.0554      238.9829      226.9456      204.2609      166.6134      146.2029      136.3821      123.9695      118.2886      110.4640      115.6863      123.7541      115.9091      108.9279      111.9710      133.3696      148.1686      141.0000      145.9391      137.9797        0.0000        0.0000        0.0000        0.0000        0.0000        0.0000        0.0000        0.0000        0.0000        0.0000        0.0000        0.0000        0.0000        0.0000        0.0000        0.0000        0.0000        0.0000        0.0000        0.0000        0.0000        0.0000        0.0000        0.0000        0.0000        0.0000        0.0000        0.0000        0.0000        0.0000        0.0000        0.0000        0.0000        0.0000        0.0000        0.0000        0.0000        0.0000        0.0000        0.0000        0.0000        0.0000        0.0000        0.0000        0.0000        0.0000        0.0000        0.0000        0.0000        0.0000
        0.0000        0.0000        0.0000        0.0000        0.0000        0.0000        0.0000        0.0000        0.0000        0.0000        0.0000        0.0000        0.0000        0.0000        0.0000        0.0000        0.0000        0.0000        0.0000        0.0000        0.0000        0.0000        0.0000        0.0000        0.0000        0.0000        0.0000      100.3678       93.7748       85.2315       73.6859       50.9345       41.7294       36.7997       35.3051       45.5133       43.8242       37.6307       27.8881        5.8315        3.1995        1.8322        1.7791        1.2887        0.1106        0.6317        1.8025       10.4549        9.4947        9.3362        9.8289        5.5928        3.5554        3.1024        2.9764        4.0774        4.7197        5.2951        6.7793        7.5891        6.8112        8.1270       10.0066        9.3619       11.0371       12.6602       13.1520       14.2854       18.8379       21.8080       21.8691       20.8918       18.0223       18.4377       21.6220       24.6232       30.0701       31.6121       36.7731       39.4660       36.6973       36.1395       33.1024       27.9549       28.1390       28.0174       27.1732       30.3077       33.3352       33.1340       29.0476       28.1319       28.9895       27.6749       26.3379       21.5411       20.1321       18.2560       19.3691       22.6526       24.0490       26.6872       25.6240       28.8070       32.8299       30.6614       30.4368       31.3962       35.0670       30.5718       30.2222       25.0451       25.2381       34.4689       34.0485       45.7171       61.0466       72.4955       90.8326       84.2088       95.9899       93.5299       89.9178       69.9315       69.6455       73.6379       72.4412       70.5778       73.6406       80.0489       87.8487      115.5923      121.4755      127.6410      125.9949      138.9988      145.6288      136.9316      130.9818      119.8549      115.2745      113.0608      114.0426      123.7484      126.9798      127.0660      131.8663      165.2145      181.9721      189.0249      179.9617      149.8231      138.3330      138.2571      154.0051      177.6381      188.8148      225.5203      239.8764      271.9489      285.8941      294.0887      288.0654      281.5400      283.7460      251.7094      248.9307      225.3551      213.4630      228.2917      263.4840      224.7613      208.2723      224.5438      218.2881      254.6881      277.5070      281.3025      263.2741      257.9174      261.3803      257.1873      225.4501      178.7103      151.2514      140.0848      123.3096      120.1022      117.3646      120.7382      122.8408      111.7651      106.6720      114.0762      134.4562      146.3384      151.6873      140.5167      136.2745       95.5582        0.0000        0.0000        0.0000        0.0000        0.0000        0.0000        0.0000        0.0000        0.0000        0.0000        0.0000        0.0000        0.0000        0.0000        0.0000        0.0000        0.0000        0.0000        0.0000        0.0000        0.0000        0.0000        0.0000        0.0000        0.0000        0.0000        0.0000        0.0000        0.0000        0.0000        0.0000        0.0000        0.0000        0.0000        0.0000        0.0000        0.0000        0.0000        0.0000        0.0000        0.0000        0.0000        0.0000        0.0000        0.0000        0.0000        0.0000        0.0000        0.0000
        0.0000        0.0000        0.0000        0.0000        0.0000        0.0000        0.0000        0.0000        0.0000        0.0000        0.0000        0.0000        0.0000        0.0000        0.0000        0.0000        0.0000        0.0000        0.0000        0.0000        0.0000        0.0000        0.0000        0.0000        0.0000        0.0000        0.0000        0.0000        0.0000        0.0000       74.0044       53.1552       45.9869       41.0502       38.7394       48.3683       45.1989       38.3025       29.1520        7.3653        5.3576        2.7245        2.3988        3.6398        0.9923        1.0270        2.2664       10.3890       13.3586       15.9439       11.1722        5.8900        4.0251        2.7072        2.8920        3.8859        5.0975        6.0304        6.6516        7.0974        7.3785        7.5902        9.6748        9.0541       11.9724       14.8543       17.9751       19.7316       21.9106       23.7507       23.7632       22.7580       23.1827       25.9435       29.1526       31.1405       34.8680       33.2819       36.3657       39.1629       37.6527       39.1308       36.7643       33.5283       30.0888       27.4685       26.3962       30.7997       29.3408       28.2972       29.7212       27.9811       26.9351       28.2261       26.7887       19.0706       17.1320       23.6291       18.2427       21.6774       23.0937       24.0981       24.4847       26.7846       31.8925       31.0303       30.3927       31.7692       31.5284       31.3485       31.3951       24.8914       26.8995       29.4964       33.3976       46.1631       58.7195       75.4458      103.2602       90.9907      104.2491      105.5189       98.1323       81.1877       80.4935       77.4868       76.4738       76.4528       80.9055       87.6065       97.1707      126.2187      140.4603      146.2396      142.1900      148.9478      146.6958      139.9960      129.5009      123.6437      116.4057      112.5790      114.9101      120.4295      115.7040      119.9391      127.3186      167.3852      191.0478      202.4611      187.9548      149.3780      138.8466      135.6396      139.7879      163.5988      174.0377      199.6810      220.5499      242.4808      255.8280      257.8449      255.9312      249.3172      254.8562      243.8072      233.9487      214.6162      198.6883      206.9820      213.8936      201.0634      200.7321      220.3862      229.6615      255.1091      285.0318      309.9954      290.9999      278.2803      291.3358      259.0196      229.0397      180.1105      160.4445      152.3211      142.1170      135.0289      133.4859      136.0134      125.6313      117.8656      118.9988      127.8222      138.8757      149.3205      144.4213      138.5638      135.8292       97.3356        0.0000        0.0000        0.0000        0.0000        0.0000        0.0000        0.0000        0.0000        0.0000        0.0000        0.0000        0.0000        0.0000        0.0000        0.0000        0.0000        0.0000        0.0000        0.0000        0.0000        0.0000        0.0000        0.0000        0.0000        0.0000        0.0000        0.0000        0.0000        0.0000        0.0000        0.0000        0.0000        0.0000        0.0000        0.0000        0.0000        0.0000        0.0000        0.0000        0.0000        0.0000        0.0000        0.0000        0.0000        0.0000        0.0000        0.0000        0.0000        0.0000
        0.0000        0.0000        0.0000        0.0000        0.0000        0.0000        0.0000        0.0000        0.0000        0.0000        0.0000        0.0000        0.0000        0.0000        0.0000        0.0000        0.0000        0.0000        0.0000        0.0000        0.0000        0.0000        0.0000        0.0000        0.0000        0.0000        0.0000        0.0000        0.0000        0.0000        0.0000       69.6058       63.0429        0.0000        0.0000       40.0869       35.7500       30.3680       23.7451       11.2020        7.1228        4.7599        4.2015        3.7164        2.8240        3.5598        5.4251       17.7381       22.0633       22.1239       18.1178        6.6308        5.2188        4.8364        4.2892        5.4313       12.3299       13.6252       12.5832        6.1622        6.1689        8.8113       13.2994       15.1560       15.6832       21.7438       26.0197       22.6949       27.6242       19.7054       21.2395       26.5647       33.2629       39.8438       44.8786       45.9070       46.6368       41.4813       44.1221       45.8571       44.7081       42.5522       39.6261       39.7418       39.3196       29.6015       20.7651       33.4953       33.7227       30.5341       25.8827       28.5419       27.8326       27.6285       26.7415       20.5274       19.6230       26.7597       28.0439       28.7976       27.4419       24.4761       29.5307       32.6889       40.5524       32.5918       27.4479       26.4083       28.6585       29.4217       31.7996       34.2048       33.7331       41.2137       45.1247       53.4428       64.0415       65.1919       89.6237      110.2113      111.2388      114.2680      115.1642      104.3888      108.0490      106.1688       99.1953      100.4936      109.5343      111.5663      125.8591      158.7175      174.4254      180.3095      178.2720      158.9266      159.7800      147.8279      135.2705      121.8781      114.3879      110.0485      112.2907      112.4293      107.2168      113.7173      126.9967      159.9142      184.1650      183.0398      165.6520      147.3058      141.6989      142.2029      140.3465      141.3550      145.6161      168.5374      177.3894      192.4310      191.6976      188.9326      200.3139      228.2442      227.7479      229.8147      231.2319      210.0638      200.3312      203.1366      201.6743      195.2625      205.2235      216.6300      228.5583      262.4128      281.8656      306.4983      300.1423      287.2698      288.3001      268.4748      244.6056      213.7270      192.7937      178.7095      163.7129      156.8495      149.9816      139.1337      135.8844      130.0492      135.3204      146.5340      141.7561      145.2072      149.2840      131.5122        0.0000        0.0000        0.0000        0.0000        0.0000        0.0000        0.0000        0.0000        0.0000        0.0000        0.0000        0.0000        0.0000        0.0000        0.0000        0.0000        0.0000        0.0000        0.0000        0.0000        0.0000        0.0000        0.0000        0.0000        0.0000        0.0000        0.0000        0.0000        0.0000        0.0000        0.0000        0.0000        0.0000        0.0000        0.0000        0.0000        0.0000        0.0000        0.0000        0.0000        0.0000        0.0000        0.0000        0.0000        0.0000        0.0000        0.0000        0.0000        0.0000        0.0000        0.0000
        0.0000        0.0000        0.0000        0.0000        0.0000        0.0000        0.0000        0.0000        0.0000        0.0000        0.0000        0.0000        0.0000        0.0000        0.0000        0.0000        0.0000        0.0000        0.0000        0.0000        0.0000        0.0000        0.0000        0.0000        0.0000        0.0000        0.0000        0.0000        0.0000        0.0000        0.0000        0.0000        0.0000        0.0000        0.0000        0.0000        0.0000       30.3551       24.3735       12.1618        8.4189        6.2604        5.4517        4.8805        4.1519        4.9540        7.1043       22.3206       26.5496       25.7779       19.7129        5.0018        4.6725        4.6188        4.3827        8.0883       13.6207       13.4454       12.7970        9.4063        9.0532        9.7270       12.8015       21.0008       19.4749       17.3941       20.3054       19.0139       20.3653       24.5554       26.0319       26.4893       32.5103       37.7675       41.8651       42.2596       43.5874       40.9503       43.5160       46.9679       48.2246       44.6798       38.0883       37.9231       32.7883       26.5493       27.3007       32.1064       29.8891       27.7344       26.0616       31.2061       30.0302       25.5036       23.0107       18.4938       18.1167       20.7164       29.0053       23.5228       24.6167       22.9197       23.6396       29.9034       28.4749       24.6383       25.6450       24.7078       26.5112       28.6190       32.1692       37.1491       35.9433       43.9801       54.4143       55.4213       61.7888       72.3569       85.5319      100.4671      110.9566      120.2710      127.4963      109.0320      117.0574      108.2947      108.1875      108.4227      112.8591      117.5060      130.2404      169.3840      185.1572      191.7465      190.2487      169.2097      158.4717      151.4742      138.3498      123.3994      114.5194      111.8396      106.9039      106.7262      105.5040      114.9145      129.8081      156.4172      168.2238      179.0871      168.9364      150.3740      142.7078      145.4343      142.4278      137.7302      137.8077      150.2745      155.7481      159.7064      159.9833      167.7924      193.5843      210.9139      213.6533      218.3250      209.4750      206.1854      200.8711      203.8255      184.7655      186.9104      197.5400      210.7224      235.2534      279.8684      286.2149      279.3177      277.8913      300.2448      297.9129      286.0920      278.1485      227.4569      200.7816      192.4736      189.1953      169.9094      168.9415      151.9404      152.4023      147.2745      134.7393      141.9966      143.0216      137.5364      135.1980        0.0000        0.0000        0.0000        0.0000        0.0000        0.0000        0.0000        0.0000        0.0000        0.0000        0.0000        0.0000        0.0000        0.0000        0.0000        0.0000        0.0000        0.0000        0.0000        0.0000        0.0000        0.0000        0.0000        0.0000        0.0000        0.0000        0.0000        0.0000        0.0000        0.0000        0.0000        0.0000        0.0000        0.0000        0.0000        0.0000        0.0000        0.0000        0.0000        0.0000        0.0000        0.0000        0.0000        0.0000        0.0000        0.0000        0.0000        0.0000        0.0000        0.0000        0.0000        0.0000
        0.0000        0.0000        0.0000        0.0000        0.0000        0.0000        0.0000        0.0000        0.0000        0.0000        0.0000        0.0000        0.0000        0.0000        0.0000        0.0000        0.0000        0.0000        0.0000        0.0000        0.0000        0.0000        0.0000        0.0000        0.0000        0.0000        0.0000        0.0000        0.0000        0.0000        0.0000        0.0000        0.0000        0.0000        0.0000        0.0000        0.0000        0.0000        0.0000       15.6100       12.8973       10.8642        9.8645        8.6227        7.8148        8.0623        9.5260       26.8661       29.9301       27.9858       21.3215        3.7027        5.6919        7.6517        7.0739       11.2172       13.6493       11.9344       13.4899       10.8361       10.9210       12.5952       14.2012       19.1952       16.7061       17.5197       22.3840       19.7049       20.4872       23.4331       29.6514       29.5164       30.7064       32.5211       38.6526       38.6006       38.5684       38.0300       43.6367       47.7386       46.6790       48.9253       46.3478       39.0430       38.8783       39.3637       34.1444       39.1302       43.7263       41.0239       36.6464       35.5770       33.4422       31.5997       30.5632       23.1624       23.2164       29.4727       26.4889       27.3935       24.0234       24.2279       21.0335       19.3551       19.6297       21.9030       22.9623       24.0421       25.2551       27.1336       29.2691       38.8871       38.2253       44.6706       44.6560       49.8519       56.9641       70.5192       82.0041       98.5725      109.9445      118.6715      124.3010      105.8949      103.1878      101.5827      101.4758      101.0733      107.0663      118.3638      131.5891      162.6072      178.6072      185.1626      185.0852      165.1543      159.9502      152.3995      140.9798      128.8497      120.2685      115.6968      111.5244      109.1323      108.1574      119.3472      131.1605      157.4814      173.5511      175.9630      179.1956      168.2226      160.8865      150.2221      143.8424      136.8928      135.5148      144.8730      144.3991      136.9199      145.3238      145.0477      176.7124      192.5620      200.3677      204.7354      200.8969      191.6302      191.3836      187.3156      178.5104      180.7469      195.6273      221.3304      225.7117      255.3380      265.5878      273.3860      278.7432      289.4145      293.8547      283.5040      262.6316      231.2540      205.9655      186.8558      206.5375      175.8919      164.2115      154.5743      147.6059      135.7854      132.2435      143.7106      133.8661      123.8821      124.8128        0.0000        0.0000        0.0000        0.0000        0.0000        0.0000        0.0000        0.0000        0.0000        0.0000        0.0000        0.0000        0.0000        0.0000        0.0000        0.0000        0.0000        0.0000        0.0000        0.0000        0.0000        0.0000        0.0000        0.0000        0.0000        0.0000        0.0000        0.0000        0.0000        0.0000        0.0000        0.0000        0.0000        0.0000        0.0000        0.0000        0.0000        0.0000        0.0000        0.0000        0.0000        0.0000        0.0000        0.0000        0.0000        0.0000        0.0000        0.0000        0.0000        0.0000        0.0000        0.0000
        0.0000        0.0000        0.0000        0.0000        0.0000        0.0000        0.0000        0.0000        0.0000        0.0000        0.0000        0.0000        0.0000        0.0000        0.0000        0.0000        0.0000        0.0000        0.0000        0.0000        0.0000        0.0000        0.0000        0.0000        0.0000        0.0000        0.0000        0.0000        0.0000        0.0000        0.0000        0.0000        0.0000        0.0000        0.0000        0.0000        0.0000        0.0000        0.0000        0.0000       20.8823       19.2505       17.7063       15.3432       14.1501       13.3584       13.0751       31.0900       30.4760       27.6576       21.9441        6.0663        5.4955        5.5434        7.0178       11.3462        9.7353        9.9592       12.4161       15.0035       14.6583       16.2918       23.4246       28.3810       19.0349       20.8531       24.6192       23.2578       24.2613       29.1963       28.7803       34.2759       31.6403       32.5394       31.3681       32.8799       32.7755       37.0575       44.9673       43.6708       47.7926       50.1780       56.7930       57.0735       55.0152       56.1826       43.8117       54.5971       50.2230       55.2020       49.0777       47.4430       43.8683       40.7464       36.4821       30.9597       31.6524       36.4708       30.7370       27.8709       32.8275       24.7401       20.8360       19.9352       20.0484       21.1297       22.7954       25.2185       25.4656       27.9477       31.9587       43.8444       43.2259       48.8842       47.4063       50.7183       58.4472       64.2468       76.8197       93.5326      100.6441      108.9596      111.6475      100.8765       90.1285       83.9965       89.0215       89.0081       96.7470      106.7620      122.0373      150.9129      159.0246      165.5413      161.9901      149.7800      151.6537      146.4955      139.0334      130.6563      124.5805      119.0305      118.0965      117.4198      123.7564      133.1240      135.3297      159.8027      182.1115      183.4395      187.5719      178.8907      165.8782      143.6549      138.3134      142.8122      148.3526      139.7296      132.2137      145.6299      141.7823      141.7542      160.5728      174.5001      178.3451      199.9773      177.1936      172.1771      178.0185      161.4319      173.4083      171.5500      180.6112      191.4037      201.5018      239.9354      248.0938      248.4230      253.4086      273.1693      270.0246      257.9380      240.7759      213.5720      191.6788      179.7974      194.9785      160.2093      145.9506      137.7876      133.0967      126.0855      126.4356      119.6359      115.2132      112.5233        0.0000        0.0000        0.0000        0.0000        0.0000        0.0000        0.0000        0.0000        0.0000        0.0000        0.0000        0.0000        0.0000        0.0000        0.0000        0.0000        0.0000        0.0000        0.0000        0.0000        0.0000        0.0000        0.0000        0.0000        0.0000        0.0000        0.0000        0.0000        0.0000        0.0000        0.0000        0.0000        0.0000        0.0000        0.0000        0.0000        0.0000        0.0000        0.0000        0.0000        0.0000        0.0000        0.0000        0.0000        0.0000        0.0000        0.0000        0.0000        0.0000        0.0000        0.0000        0.0000        0.0000
        0.0000        0.0000        0.0000        0.0000        0.0000        0.0000        0.0000        0.0000        0.0000        0.0000        0.0000        0.0000        0.0000        0.0000        0.0000        0.0000        0.0000        0.0000        0.0000        0.0000        0.0000        0.0000        0.0000        0.0000        0.0000        0.0000        0.0000        0.0000        0.0000        0.0000        0.0000        0.0000        0.0000        0.0000        0.0000        0.0000        0.0000        0.0000        0.0000        0.0000        0.0000        0.0000        0.0000       46.5888       43.2831       39.5188       35.1795       17.7046       15.1870       12.8830       10.8385        6.9956        5.4068        5.2057        6.6276       13.4995       15.2186       15.4626       15.0841       14.2415       12.9300       13.5576       14.6495       20.3882       20.9961       21.9035       26.2241       44.8548       52.4136       54.7880       54.9622       53.2701       54.0048       53.5965       48.2635       24.6269       23.1278       29.1360       38.4979       70.7189       75.8333       84.0939       96.6265      136.3249      156.2740      147.7974      128.0745       92.3179       70.2452       66.6968       62.6665       61.3841       55.0589       50.1711       48.6420       44.0739       41.9963       43.3948       44.8570       38.2773       35.7158       34.7418       38.0850       13.2579       12.2496       13.0383       16.1527       23.7305       25.8766       28.6248       31.5984       45.6431       52.8679       56.4562       58.9656       51.6586       56.7330       64.8606       70.9085       89.3378       97.2009       99.9924      100.5458       83.0893       76.9888       73.7739       72.8951       84.6704       94.2558      103.5968      111.4432      110.6401      117.9707      135.4535      127.7180      142.1625      145.6705      144.9664      141.5212      143.8470      138.1938      134.8913      129.2928      130.2778      124.0449      123.4746      134.7485      163.7516      182.3716      187.4834      183.9843      171.0350      159.0402      150.5875      145.8676      148.7383      151.7046      152.1837      149.3789      142.7974      155.9291      154.8624      153.6837      162.4386      162.4894      166.5264      157.8992      154.4846      149.4985      135.4280      142.7999      155.6157      154.3838      157.3044      182.1097      196.7651      203.1689      214.8074      205.2725      241.7233      250.0237      248.4881      224.1882      209.6053      192.8232      183.9070      178.4913      153.1237      141.5893      129.0208      125.2406      107.2578      106.6716       98.5521       96.0413       36.4519        0.0000        0.0000        0.0000        0.0000        0.0000        0.0000        0.0000        0.0000        0.0000        0.0000        0.0000        0.0000        0.0000        0.0000        0.0000        0.0000        0.0000        0.0000        0.0000        0.0000        0.0000        0.0000        0.0000        0.0000        0.0000        0.0000        0.0000        0.0000        0.0000        0.0000        0.0000        0.0000        0.0000        0.0000        0.0000        0.0000        0.0000        0.0000        0.0000        0.0000        0.0000        0.0000        0.0000        0.0000        0.0000        0.0000        0.0000        0.0000        0.0000        0.0000        0.0000        0.0000        0.0000
        0.0000        0.0000        0.0000        0.0000        0.0000        0.0000        0.0000        0.0000        0.0000        0.0000        0.0000        0.0000        0.0000        0.0000        0.0000        0.0000        0.0000        0.0000        0.0000        0.0000        0.0000        0.0000        0.0000        0.0000        0.0000        0.0000        0.0000        0.0000        0.0000        0.0000        0.0000        0.0000        0.0000        0.0000        0.0000        0.0000        0.0000        0.0000        0.0000        0.0000        0.0000        0.0000        0.0000        0.0000       56.9054       50.9442       42.9410       20.1120       15.4467       12.3614       10.9276        7.6799        6.6764        7.0541        8.7981       17.1939       19.4447       19.9502       18.7272       15.3284       14.6830       15.3018       15.8661       19.7492       21.2908       22.7248       29.9951       52.2145       61.3129       65.9506       66.0136       62.9590       63.0012       60.1075       52.8279       26.3871       24.7406       32.0580       42.1120       74.9912       82.7614       92.0724      103.5116      165.3141      189.8905      191.9628      158.3307      111.5400       90.5191       72.6998       74.1608       71.9156       66.2695       59.4590       54.0364       50.2593       51.6506       56.9298       51.2862       43.6393       39.6976       37.8159       44.3628       14.5139       11.7889       12.4180       35.2936       23.6595       26.6885       30.1087       33.9200       49.7096       52.7226       55.0873       60.9804       51.1074       54.3341       58.1780       65.3103       91.7326       94.0864       95.3494       94.3269       73.3173       65.9215       63.4891       69.3804       86.2005       87.2864       91.8656       96.7663       97.3893      103.0584      109.0452      119.0752      133.4747      140.4085      143.2409      137.3226      137.6749      138.8044      136.9115      132.1976      125.2764      122.6137      128.9981      140.5739      168.6596      187.1703      181.9874      174.4764      165.9142      164.6552      163.9265      162.8617      151.0191      149.2401      152.4903      145.8618      144.5671      150.3718      146.9744      137.7866      141.1519      142.7010      149.1317      146.5479      145.0513      137.7785      132.2906      124.4087      162.1944      145.3972      135.9992      158.9285      167.9209      168.1933      180.5086      196.4120      239.5583      232.6557      212.3732      199.8667      195.2100      196.3340      179.1953      169.7688      160.7851      143.3056      128.6484      117.0534       95.6588       92.5727       87.5467       90.9966       33.0778        0.0000        0.0000        0.0000        0.0000        0.0000        0.0000        0.0000        0.0000        0.0000        0.0000        0.0000        0.0000        0.0000        0.0000        0.0000        0.0000        0.0000        0.0000        0.0000        0.0000        0.0000        0.0000        0.0000        0.0000        0.0000        0.0000        0.0000        0.0000        0.0000        0.0000        0.0000        0.0000        0.0000        0.0000        0.0000        0.0000        0.0000        0.0000        0.0000        0.0000        0.0000        0.0000        0.0000        0.0000        0.0000        0.0000        0.0000        0.0000        0.0000        0.0000        0.0000        0.0000        0.0000
        0.0000        0.0000        0.0000        0.0000        0.0000        0.0000        0.0000        0.0000        0.0000        0.0000        0.0000        0.0000        0.0000        0.0000        0.0000        0.0000        0.0000        0.0000        0.0000        0.0000        0.0000        0.0000        0.0000        0.0000        0.0000        0.0000        0.0000        0.0000        0.0000        0.0000        0.0000        0.0000        0.0000        0.0000        0.0000        0.0000        0.0000        0.0000        0.0000        0.0000        0.0000        0.0000        0.0000        0.0000        0.0000        0.0000       50.7115       24.9884       20.3155       17.5879       16.9050       12.9397       12.5335       13.5793       15.8616       28.7752       31.6743       32.4193       30.3952       24.3693       22.6774       21.9482       21.9817       24.1934       24.3197       26.4919       32.1273       57.6935       66.9473       71.3369       71.3376       67.0219       66.8070       63.3697       56.3202       28.4526       26.9047       32.7393       42.7570       76.8203       92.3944      111.0727      115.4122      188.4333      215.8236      207.0586      179.9423      108.6681       93.8723       88.5807       85.9897       85.7868       80.0855       83.2951       72.8771       73.0014       70.4484       64.5039       62.4228       52.3470       51.0288       57.9799       63.5125       19.5194       15.1155       14.3717       22.6810       27.6991       29.8978       31.9745       34.7008       46.6382       52.0888       56.3231       55.5344       49.5902       49.3627       52.5055       60.7091       83.1730       86.0965       86.1274       88.5040       68.0109       63.8233       61.7279       65.2462       79.8262       85.0305       83.5469       90.1335       82.9594       85.2763       98.2177      108.8978      122.0241      131.0985      137.1648      131.0436      142.6118      137.8845      135.9252      132.9173      126.6995      126.2336      139.3808      152.4130      168.2562      179.5336      169.3633      165.4920      160.4140      167.0840      168.9141      168.9767      153.8307      155.3022      145.8641      150.6729      141.0826      139.0685      134.3666      125.4661      133.6836      144.2263      140.8160      137.4682      130.1554      130.7834      131.0615      123.6075      140.9560      139.3149      133.1093      139.5026      137.7676      140.1098      162.0641      164.8074      195.6870      201.8376      188.3176      180.5976      186.5470      189.0408      164.4938      161.2831      152.3043      136.2492      126.0730      119.7466      107.9070       89.9873       82.7930       76.7794       42.7180        0.0000        0.0000        0.0000        0.0000        0.0000        0.0000        0.0000        0.0000        0.0000        0.0000        0.0000        0.0000        0.0000        0.0000        0.0000        0.0000        0.0000        0.0000        0.0000        0.0000        0.0000        0.0000        0.0000        0.0000        0.0000        0.0000        0.0000        0.0000        0.0000        0.0000        0.0000        0.0000        0.0000        0.0000        0.0000        0.0000        0.0000        0.0000        0.0000        0.0000        0.0000        0.0000        0.0000        0.0000        0.0000        0.0000        0.0000        0.0000        0.0000        0.0000        0.0000        0.0000        0.0000
        0.0000        0.0000        0.0000        0.0000        0.0000        0.0000        0.0000        0.0000        0.0000        0.0000        0.0000        0.0000        0.0000        0.0000        0.0000        0.0000        0.0000        0.0000        0.0000        0.0000        0.0000        0.0000        0.0000        0.0000        0.0000        0.0000        0.0000        0.0000        0.0000        0.0000        0.0000        0.0000        0.0000        0.0000        0.0000        0.0000        0.0000        0.0000        0.0000        0.0000        0.0000        0.0000        0.0000        0.0000        0.0000        0.0000        0.0000       31.5573       29.3307       28.5050       28.9181       23.0910       23.6537       25.4109       28.0527       48.0081       52.0641       52.4755       49.4240       39.5201       36.7062       34.3955       32.4516       33.3925       31.1996       32.4112       36.7709       62.0366       69.0030       72.0098       71.2002       66.4228       66.2146       63.4190       57.6866       28.6071       28.0656       35.7624       44.7581       83.2732       98.9454      115.7714      116.5260      181.0313      199.9290      194.3380      176.2932      117.7663      102.5831      106.1164       98.4334      100.0202       95.4498       97.0744       92.7831      115.3144       81.7061       69.8430       67.9690       62.5973       59.0658       61.9766       60.7067       27.1706       21.5904       19.9691       28.3129       33.0566       33.9268       34.1150       35.1231       48.4648       49.6139       51.4596       53.9539       49.4017       46.8261       48.7588       54.3065       71.4863       72.2774       74.4690       77.2422       60.9181       61.6176       58.6303       59.2492       66.5782       68.3191       78.4092       84.3568       75.7661       82.4111       91.8701      107.9385      118.1267      134.7950      135.8196      130.0166      134.3033      132.4511      139.9547      131.5323      127.9673      126.5369      127.7147      140.0576      162.5188      162.9859      173.4234      159.8095      161.2770      163.8242      159.9344      152.9264      148.3878      151.1483      151.5347      146.6685      131.4280      125.4968      125.3242      127.2412      134.8637      135.5415      135.7319      136.1006      138.3055      140.6880      131.4958      126.4662      136.2934      139.3063      124.5829      126.1626      130.9983      145.8028      135.4613      142.7549      168.9229      168.4765      165.0365      166.1478      159.1730      154.8670      148.4705      137.9194      120.8768      114.1382       97.9268       86.9499       81.4786       81.7981       75.1272       72.4609        0.0000        0.0000        0.0000        0.0000        0.0000        0.0000        0.0000        0.0000        0.0000        0.0000        0.0000        0.0000        0.0000        0.0000        0.0000        0.0000        0.0000        0.0000        0.0000        0.0000        0.0000        0.0000        0.0000        0.0000        0.0000        0.0000        0.0000        0.0000        0.0000        0.0000        0.0000        0.0000        0.0000        0.0000        0.0000        0.0000        0.0000        0.0000        0.0000        0.0000        0.0000        0.0000        0.0000        0.0000        0.0000        0.0000        0.0000        0.0000        0.0000        0.0000        0.0000        0.0000        0.0000        0.0000
        0.0000        0.0000        0.0000        0.0000        0.0000        0.0000        0.0000        0.0000        0.0000        0.0000        0.0000        0.0000        0.0000        0.0000        0.0000        0.0000        0.0000        0.0000        0.0000        0.0000        0.0000        0.0000        0.0000        0.0000        0.0000        0.0000        0.0000        0.0000        0.0000        0.0000        0.0000        0.0000        0.0000        0.0000        0.0000        0.0000        0.0000        0.0000        0.0000        0.0000        0.0000        0.0000        0.0000        0.0000        0.0000        0.0000        0.0000        0.0000        0.0000        0.0000       74.0030       77.6124       81.1051       86.4451       93.5024      102.3244      109.0941      109.5103      102.9625       83.7596       77.7869       72.0984       66.2526       44.9110       40.6927       40.2294        0.0000        0.0000       54.6287       55.9904       55.6702       54.9322       54.3561       53.7161       52.2071       50.7013       49.9878       58.8307       72.1569       98.8914      113.2732      119.7934      130.0240      139.7716      164.1180      170.1266      165.9422      143.4741      118.4808        0.0000        0.0000        0.0000        0.0000      156.4963      149.2047      142.7637      118.3547      103.1570        0.0000      102.3583      103.0171       97.3191       85.7245       59.3420       54.4502       47.7579       49.0663       41.2907       39.0676       38.7602       41.5306       47.5758       49.4534       50.4371       50.7894       46.4987       45.0666       46.0050       49.6825       56.0616       59.4299       60.9167       61.1434       58.4680       54.8430       53.6287       54.7997       52.5089       58.8698       53.8135       61.5225       73.8761       77.6435       88.1227      104.1558      115.2205      129.8164      141.3248      129.6241      131.7905      135.4836      139.4913      130.1333      109.3419      103.6887       99.4758      107.8801      151.4561      162.1701      158.8777      153.9525      142.1589      132.8612      127.3393      128.6911      147.6365      152.4970      160.2607      149.4721      141.6885      141.1072      137.9574      140.9563      138.5483      135.6071      140.8278      139.4294      154.1310      156.4922      148.6762      151.6466      135.0794      133.5320      133.7603      138.2036      136.9129      133.0447      132.2376      141.1636      148.2467      146.1831      142.3076      132.0941      123.6823      113.5617      106.4272       97.0078       74.3522       63.9690       64.3726       68.3423       73.7995       54.9726        0.0000        0.0000        0.0000        0.0000        0.0000        0.0000        0.0000        0.0000        0.0000        0.0000        0.0000        0.0000        0.0000        0.0000        0.0000        0.0000        0.0000        0.0000        0.0000        0.0000        0.0000        0.0000        0.0000        0.0000        0.0000        0.0000        0.0000        0.0000        0.0000        0.0000        0.0000        0.0000        0.0000        0.0000        0.0000        0.0000        0.0000        0.0000        0.0000        0.0000        0.0000        0.0000        0.0000        0.0000        0.0000        0.0000        0.0000        0.0000        0.0000        0.0000        0.0000        0.0000        0.0000        0.0000        0.0000        0.0000
        0.0000        0.0000        0.0000        0.0000        0.0000        0.0000        0.0000        0.0000        0.0000        0.0000        0.0000        0.0000        0.0000        0.0000        0.0000        0.0000        0.0000        0.0000        0.0000        0.0000        0.0000        0.0000        0.0000        0.0000        0.0000        0.0000        0.0000        0.0000        0.0000        0.0000        0.0000        0.0000        0.0000        0.0000        0.0000        0.0000        0.0000        0.0000        0.0000        0.0000        0.0000        0.0000        0.0000        0.0000        0.0000        0.0000        0.0000        0.0000        0.0000        0.0000        0.0000        0.0000        0.0000        0.0000        0.0000      132.3219      140.5259      140.4920        0.0000        0.0000        0.0000       92.2776       83.5775       56.0511       50.1873        0.0000        0.0000        0.0000        0.0000        0.0000        0.0000        0.0000       57.4479       57.3574       60.2073       61.0558       60.3432       64.5620       78.5340      102.7511      113.7321      128.4986      137.5849      148.8549      174.8580      179.1901      173.3638      148.6224        0.0000        0.0000        0.0000        0.0000        0.0000        0.0000      173.9047      135.9759        0.0000        0.0000        0.0000      123.4480      117.9230      113.8954       95.0210       71.0287       63.1708       60.0493       60.9212       48.1966       43.1033       40.9152       42.3914       47.8918       49.1025       49.2142       47.9138       45.0099       42.4525       42.5891       45.2636       49.6774       54.5654       52.1208       53.2268       50.9665       50.9491       50.8380       51.9858       51.5425       55.7958       52.2519       54.1588       67.1880       68.7110       73.0630       83.1075       98.1890      114.4723      119.2065      122.2607      116.3336      123.0086      120.5378      124.3782       96.4230       90.2414       93.0737      100.5340      141.6581      150.7375      151.5178      145.3615      129.3541      132.5553      125.6169      125.8381      139.8245      144.1538      146.2327      138.8921      142.2728      147.0196      145.9148      140.8669      140.4942      143.6393      142.8360      143.2824      159.0253      156.8032      161.2499      157.3414      141.3640      134.7963      131.8270      147.5702      130.0117      124.8078      129.0948      146.2047      135.8765      135.6171      121.4497      114.3149      108.7656      101.6235       86.8955       77.3809       59.6519       54.5965       51.9374       53.5666       56.1377       47.1211        0.0000        0.0000        0.0000        0.0000        0.0000        0.0000        0.0000        0.0000        0.0000        0.0000        0.0000        0.0000        0.0000        0.0000        0.0000        0.0000        0.0000        0.0000        0.0000        0.0000        0.0000        0.0000        0.0000        0.0000        0.0000        0.0000        0.0000        0.0000        0.0000        0.0000        0.0000        0.0000        0.0000        0.0000        0.0000        0.0000        0.0000        0.0000        0.0000        0.0000        0.0000        0.0000        0.0000        0.0000        0.0000        0.0000        0.0000        0.0000        0.0000        0.0000        0.0000        0.0000        0.0000        0.0000        0.0000        0.0000
        0.0000        0.0000        0.0000        0.0000        0.0000        0.0000        0.0000        0.0000        0.0000        0.0000        0.0000        0.0000        0.0000        0.0000        0.0000        0.0000        0.0000        0.0000        0.0000        0.0000        0.0000        0.0000        0.0000        0.0000        0.0000        0.0000        0.0000        0.0000        0.0000        0.0000        0.0000        0.0000        0.0000        0.0000        0.0000        0.0000        0.0000        0.0000        0.0000        0.0000        0.0000        0.0000        0.0000        0.0000        0.0000        0.0000        0.0000        0.0000        0.0000        0.0000        0.0000        0.0000        0.0000        0.0000        0.0000        0.0000        0.0000        0.0000        0.0000        0.0000        0.0000      108.5172      101.8463       72.9017       68.6045        0.0000        0.0000        0.0000        0.0000        0.0000        0.0000        0.0000        0.0000       72.5373       71.7554       75.0372       72.7648       74.5171       87.4096      107.4461      125.6902      136.0506      149.7431      161.9575      190.8204        0.0000        0.0000        0.0000        0.0000        0.0000        0.0000        0.0000        0.0000        0.0000        0.0000        0.0000        0.0000        0.0000        0.0000        0.0000      126.2369      119.2362      105.3200       77.3033       72.5131       69.1178       63.9359       49.9031       42.6638       39.3062       39.6882       49.0462       47.5612       46.6258       44.6298       40.7208       40.2137       39.3218       41.1505       45.4272       47.5859       46.8148       46.9619       45.5522       46.2869       46.5448       48.7655       45.2377       48.7875       46.3221       47.9986       61.1953       63.3424       68.3301       75.7687       94.2610      103.0644      107.2063      107.2401      109.6393      121.3463      116.6913      111.4217       84.7021       85.7647       90.0170       98.4024      132.1061      148.5801      151.3561      143.2812      121.5470      117.2249      112.6294      115.5576      142.7894      148.1292      148.9795      143.3372      145.1300      146.1957      141.2893      141.8366      145.7863      146.3539      135.2459      146.0820      160.7514      171.4548      172.2481      163.8100      144.6363      143.1060      141.0520      140.1749      131.2217      131.0410      136.0500      136.9942      124.5110      120.9557      115.7259      109.7150       96.8819       88.2514       79.8962       71.8340       63.3693       58.4635       46.3590       48.7832       48.3649        0.0000        0.0000        0.0000        0.0000        0.0000        0.0000        0.0000        0.0000        0.0000        0.0000        0.0000        0.0000        0.0000        0.0000        0.0000        0.0000        0.0000        0.0000        0.0000        0.0000        0.0000        0.0000        0.0000        0.0000        0.0000        0.0000        0.0000        0.0000        0.0000        0.0000        0.0000        0.0000        0.0000        0.0000        0.0000        0.0000        0.0000        0.0000        0.0000        0.0000        0.0000        0.0000        0.0000        0.0000        0.0000        0.0000        0.0000        0.0000        0.0000        0.0000        0.0000        0.0000        0.0000        0.0000        0.0000        0.0000        0.0000
        0.0000        0.0000        0.0000        0.0000        0.0000        0.0000        0.0000        0.0000        0.0000        0.0000        0.0000        0.0000        0.0000        0.0000        0.0000        0.0000        0.0000        0.0000        0.0000        0.0000        0.0000        0.0000        0.0000        0.0000        0.0000        0.0000        0.0000        0.0000        0.0000        0.0000        0.0000        0.0000        0.0000        0.0000        0.0000        0.0000        0.0000        0.0000        0.0000        0.0000        0.0000        0.0000        0.0000        0.0000        0.0000        0.0000        0.0000        0.0000        0.0000        0.0000        0.0000        0.0000        0.0000        0.0000        0.0000        0.0000        0.0000        0.0000        0.0000        0.0000        0.0000        0.0000      120.0002       95.1480        0.0000        0.0000        0.0000        0.0000        0.0000        0.0000        0.0000        0.0000        0.0000        0.0000       86.9820       86.0608       77.1759       80.9950       93.9916      119.8301      148.5755      157.1634      151.8010      154.0668        0.0000        0.0000        0.0000        0.0000        0.0000        0.0000        0.0000        0.0000        0.0000        0.0000        0.0000        0.0000        0.0000        0.0000        0.0000        0.0000        0.0000      130.7889      123.1353       81.1332       71.2327       66.9827       63.4368       52.4831       39.9178       35.9934       36.1320       41.3678       42.3093       42.7314       40.7952       37.0543       35.4919       36.4591       38.6360       41.7309       45.1902       46.8634       46.5233       44.9067       46.3912       44.5470       51.5893       49.4618       47.7495       49.9174       50.0359       58.3023       62.2709       68.3934       77.4180       90.9876      102.2142      109.0917      108.3594      120.6272      121.4966      116.7630      110.1111       89.7943       91.4348       97.5154      106.4937      137.2693      159.7492      152.2570      138.9616      118.5346      115.9762      116.0119      125.5201      139.1990      139.3800      137.7286      142.9740      143.5424      142.8997      145.6956      144.3792      150.3938      144.0245      138.7007      149.0805      172.5022      193.5491      190.4581      169.9843      161.9804      150.5338      146.5932      143.6183      139.9804      139.4655      128.3586      129.2427      125.3270      120.7381      116.7682      110.2070       94.1260       87.0556       76.6610       69.2627       66.4554       59.6362       52.8551       54.8872        0.0000        0.0000        0.0000        0.0000        0.0000        0.0000        0.0000        0.0000        0.0000        0.0000        0.0000        0.0000        0.0000        0.0000        0.0000        0.0000        0.0000        0.0000        0.0000        0.0000        0.0000        0.0000        0.0000        0.0000        0.0000        0.0000        0.0000        0.0000        0.0000        0.0000        0.0000        0.0000        0.0000        0.0000        0.0000        0.0000        0.0000        0.0000        0.0000        0.0000        0.0000        0.0000        0.0000        0.0000        0.0000        0.0000        0.0000        0.0000        0.0000        0.0000        0.0000        0.0000        0.0000        0.0000        0.0000        0.0000        0.0000        0.0000
        0.0000        0.0000        0.0000        0.0000        0.0000        0.0000        0.0000        0.0000        0.0000        0.0000        0.0000        0.0000        0.0000        0.0000        0.0000        0.0000        0.0000        0.0000        0.0000        0.0000        0.0000        0.0000        0.0000        0.0000        0.0000        0.0000        0.0000        0.0000        0.0000        0.0000        0.0000        0.0000        0.0000        0.0000        0.0000        0.0000        0.0000        0.0000        0.0000        0.0000        0.0000        0.0000        0.0000        0.0000        0.0000        0.0000        0.0000        0.0000        0.0000        0.0000        0.0000        0.0000        0.0000        0.0000        0.0000        0.0000        0.0000        0.0000        0.0000        0.0000        0.0000        0.0000        0.0000        0.0000        0.0000        0.0000        0.0000        0.0000        0.0000        0.0000        0.0000        0.0000        0.0000        0.0000      115.5784       85.6463       76.5368       83.5979       96.7744      135.5976      149.9769      149.0857      152.4467        0.0000        0.0000        0.0000        0.0000        0.0000        0.0000        0.0000        0.0000        0.0000        0.0000        0.0000        0.0000        0.0000        0.0000        0.0000        0.0000        0.0000        0.0000      131.6753      130.8510       98.6378       81.8018       72.5318       66.7588       39.0549       32.6038       29.5518       26.8432       31.5687       31.8246       31.0900       30.9542       30.4975       29.7007       30.0698       32.4890       41.3163       44.5168       47.2991       48.9039       52.5470       51.1318       52.5947       58.1911       62.6959       62.5458       63.5360       62.0135       52.2576       55.3984       63.2199       76.5441       93.9244      102.2674      107.7398      109.8653      114.2389      113.7243      115.9764      118.4454      129.0635      135.3810      145.3824      153.8668      152.8173      161.5069      157.4419      143.8622      141.1194      143.1956      141.2062      138.8384      116.7644      119.1557      123.9591      128.3320      145.4285      142.1933      148.2772      150.9123      173.6819      167.3150      163.5520      170.6006      173.8488      204.6387      196.8006      182.7947      189.9625      193.8647      185.8515      185.3383      156.3387      146.0895      137.9992      138.4096      138.2916      134.1308      128.5674      120.9001      104.9656       89.3456       80.1814       78.5674       72.6642       65.9786       58.9400       59.6150        0.0000        0.0000        0.0000        0.0000        0.0000        0.0000        0.0000        0.0000        0.0000        0.0000        0.0000        0.0000        0.0000        0.0000        0.0000        0.0000        0.0000        0.0000        0.0000        0.0000        0.0000        0.0000        0.0000        0.0000        0.0000        0.0000        0.0000        0.0000        0.0000        0.0000        0.0000        0.0000        0.0000        0.0000        0.0000        0.0000        0.0000        0.0000        0.0000        0.0000        0.0000        0.0000        0.0000        0.0000        0.0000        0.0000        0.0000        0.0000        0.0000        0.0000        0.0000        0.0000        0.0000        0.0000        0.0000        0.0000        0.0000        0.0000
        0.0000        0.0000        0.0000        0.0000        0.0000        0.0000        0.0000        0.0000        0.0000        0.0000        0.0000        0.0000        0.0000        0.0000        0.0000        0.0000        0.0000        0.0000        0.0000        0.0000        0.0000        0.0000        0.0000        0.0000        0.0000        0.0000        0.0000        0.0000        0.0000        0.0000        0.0000        0.0000        0.0000        0.0000        0.0000        0.0000        0.0000        0.0000        0.0000        0.0000        0.0000        0.0000        0.0000        0.0000        0.0000        0.0000        0.0000        0.0000        0.0000        0.0000        0.0000        0.0000        0.0000        0.0000        0.0000        0.0000        0.0000        0.0000        0.0000        0.0000        0.0000        0.0000        0.0000        0.0000        0.0000        0.0000        0.0000        0.0000        0.0000        0.0000        0.0000        0.0000        0.0000        0.0000        0.0000        0.0000        0.0000        0.0000        0.0000        0.0000        0.0000        0.0000        0.0000        0.0000        0.0000        0.0000        0.0000        0.0000        0.0000        0.0000        0.0000        0.0000        0.0000        0.0000        0.0000        0.0000        0.0000        0.0000        0.0000        0.0000        0.0000      137.3928      131.3587       98.1701       86.0986       76.8047       69.6322       38.7196       28.9328       24.2160       23.7395       27.0892       27.7099       27.2920       27.0087       27.8751       28.0117       29.0342       30.7525       38.7115       42.2031       41.2143       44.2753       49.3187       49.8814       53.0540       58.2056       64.5269       64.1716       63.9223       60.6472       50.2993       52.3270       62.3760       69.5212       85.9105       91.0535       97.9027      107.0790      110.5931      116.0430      126.7703      129.5635      149.8461      152.2193      158.4624      162.0239      153.7604      156.9281      154.2643      150.6033      151.7969      150.4679      143.2037      132.4461      115.7616      112.6334      115.9260      122.0163      134.4929      126.5127      133.3709      136.1895      153.6308      149.0416      155.8029      159.7264      181.8889      181.2850      193.1634      197.9646      204.0238      204.4639      207.6668      192.8045      160.4001      146.1400      141.4409      145.5598      148.8613      141.8612      131.9754      126.6160      113.4461       89.1327       79.8089       81.9103       74.0216       73.5736       68.4550        0.0000        0.0000        0.0000        0.0000        0.0000        0.0000        0.0000        0.0000        0.0000        0.0000        0.0000        0.0000        0.0000        0.0000        0.0000        0.0000        0.0000        0.0000        0.0000        0.0000        0.0000        0.0000        0.0000        0.0000        0.0000        0.0000        0.0000        0.0000        0.0000        0.0000        0.0000        0.0000        0.0000        0.0000        0.0000        0.0000        0.0000        0.0000        0.0000        0.0000        0.0000        0.0000        0.0000        0.0000        0.0000        0.0000        0.0000        0.0000        0.0000        0.0000        0.0000        0.0000        0.0000        0.0000        0.0000        0.0000        0.0000        0.0000        0.0000
        0.0000        0.0000        0.0000        0.0000        0.0000        0.0000        0.0000        0.0000        0.0000        0.0000        0.0000        0.0000        0.0000        0.0000        0.0000        0.0000        0.0000        0.0000        0.0000        0.0000        0.0000        0.0000        0.0000        0.0000        0.0000        0.0000        0.0000        0.0000        0.0000        0.0000        0.0000        0.0000        0.0000        0.0000        0.0000        0.0000        0.0000        0.0000        0.0000        0.0000        0.0000        0.0000        0.0000        0.0000        0.0000        0.0000        0.0000        0.0000        0.0000        0.0000        0.0000        0.0000        0.0000        0.0000        0.0000        0.0000        0.0000        0.0000        0.0000        0.0000        0.0000        0.0000        0.0000        0.0000        0.0000        0.0000        0.0000        0.0000        0.0000        0.0000        0.0000        0.0000        0.0000        0.0000        0.0000        0.0000        0.0000        0.0000        0.0000        0.0000        0.0000        0.0000        0.0000        0.0000        0.0000        0.0000        0.0000        0.0000        0.0000        0.0000        0.0000        0.0000        0.0000        0.0000        0.0000        0.0000        0.0000        0.0000        0.0000        0.0000        0.0000      132.8433      114.4553       93.5062       85.8781       73.1514       61.9369       36.0231       26.4415       21.5645       22.2981       24.7140       26.8242       25.5695       25.5583       27.4175       26.3248       27.8771       29.3127       36.4497       39.0183       39.9324       39.2398       41.0371       47.3075       57.3662       60.0590       65.6408       66.8387       67.0524       66.9180       55.2244       57.6752       66.1766       73.6809       86.8271       96.6585       99.7715      111.4476      119.8624      121.2866      132.6899      140.2699      161.3444      163.1001      164.8162      168.9488      161.4545      167.1374      162.3673      154.2281      149.1608      142.6567      144.3489      137.5942      115.9492      108.1326      110.6391      113.1078      120.9510      125.3906      128.3639      129.9826      132.0065      139.1881      147.5594      150.2599      164.3232      181.3503      203.2621      201.2888      209.0699      212.3739      210.0349      207.9388      168.0339      148.4753      141.2500      145.9302      147.5815      137.7133      130.1523      125.0956      105.6331       87.3655       77.1001       84.3468       78.9358       74.0560       90.5407        0.0000        0.0000        0.0000        0.0000        0.0000        0.0000        0.0000        0.0000        0.0000        0.0000        0.0000        0.0000        0.0000        0.0000        0.0000        0.0000        0.0000        0.0000        0.0000        0.0000        0.0000        0.0000        0.0000        0.0000        0.0000        0.0000        0.0000        0.0000        0.0000        0.0000        0.0000        0.0000        0.0000        0.0000        0.0000        0.0000        0.0000        0.0000        0.0000        0.0000        0.0000        0.0000        0.0000        0.0000        0.0000        0.0000        0.0000        0.0000        0.0000        0.0000        0.0000        0.0000        0.0000        0.0000        0.0000        0.0000        0.0000        0.0000        0.0000
        0.0000        0.0000        0.0000        0.0000        0.0000        0.0000        0.0000        0.0000        0.0000        0.0000        0.0000        0.0000        0.0000        0.0000        0.0000        0.0000        0.0000        0.0000        0.0000        0.0000        0.0000        0.0000        0.0000        0.0000        0.0000        0.0000        0.0000        0.0000        0.0000        0.0000        0.0000        0.0000        0.0000        0.0000        0.0000        0.0000        0.0000        0.0000        0.0000        0.0000        0.0000        0.0000        0.0000        0.0000        0.0000        0.0000        0.0000        0.0000        0.0000        0.0000        0.0000        0.0000        0.0000        0.0000        0.0000        0.0000        0.0000        0.0000        0.0000        0.0000        0.0000        0.0000        0.0000        0.0000        0.0000        0.0000        0.0000        0.0000        0.0000        0.0000        0.0000        0.0000        0.0000        0.0000        0.0000        0.0000        0.0000        0.0000        0.0000        0.0000        0.0000        0.0000        0.0000        0.0000        0.0000        0.0000        0.0000        0.0000        0.0000        0.0000        0.0000        0.0000        0.0000        0.0000        0.0000        0.0000        0.0000        0.0000        0.0000        0.0000      116.9792      132.9737      102.2939       85.1097       78.9574       68.8572       57.4214       33.3750       25.3604       21.0698       21.4959       26.2632       26.1047       26.0021       26.6084       29.5245       27.8538       28.5643       32.3658       39.8509       41.2194       42.0699       41.3866       41.6100       44.3601       51.8033       56.4980       64.1160       68.4212       68.6114       71.9339       66.2177       73.2997       87.1787       90.5773      103.4260      104.2047      117.5627      125.4599      125.8511      123.6496      133.8038      139.2761      153.6494      166.6467      172.0186      167.2566      162.1109      163.6019      162.2486      152.0475      155.1383      151.0274      141.0642      139.3269      119.5024      114.5944      113.7559      111.7490      121.8408      120.6961      124.0913      127.1693      129.9976      134.5409      142.8282      142.7266      154.6252      179.9256      178.2831      197.1142      222.5996      219.4131      204.7724      193.8696      167.1177      143.2095      137.7194      139.5324      143.3232      134.6513      128.2526      120.7175       98.7268       94.2372       95.2880      104.9288       93.2213        0.0000        0.0000        0.0000        0.0000        0.0000        0.0000        0.0000        0.0000        0.0000        0.0000        0.0000        0.0000        0.0000      150.1456        0.0000        0.0000        0.0000      347.5581        0.0000        0.0000        0.0000        0.0000        0.0000        0.0000        0.0000        0.0000        0.0000        0.0000        0.0000        0.0000        0.0000        0.0000        0.0000        0.0000        0.0000        0.0000        0.0000        0.0000        0.0000        0.0000        0.0000        0.0000        0.0000        0.0000        0.0000        0.0000        0.0000        0.0000        0.0000        0.0000        0.0000        0.0000        0.0000        0.0000        0.0000        0.0000        0.0000        0.0000        0.0000        0.0000        0.0000
        0.0000        0.0000        0.0000        0.0000        0.0000        0.0000        0.0000        0.0000        0.0000        0.0000        0.0000        0.0000        0.0000        0.0000        0.0000        0.0000        0.0000        0.0000        0.0000        0.0000        0.0000        0.0000        0.0000        0.0000        0.0000        0.0000        0.0000        0.0000        0.0000        0.0000        0.0000        0.0000        0.0000        0.0000        0.0000        0.0000        0.0000        0.0000        0.0000        0.0000        0.0000        0.0000        0.0000        0.0000        0.0000        0.0000        0.0000        0.0000        0.0000        0.0000        0.0000        0.0000        0.0000        0.0000        0.0000        0.0000        0.0000        0.0000        0.0000        0.0000        0.0000        0.0000        0.0000        0.0000        0.0000        0.0000        0.0000        0.0000        0.0000        0.0000        0.0000        0.0000        0.0000        0.0000        0.0000        0.0000        0.0000        0.0000        0.0000        0.0000        0.0000        0.0000        0.0000        0.0000        0.0000        0.0000        0.0000        0.0000        0.0000        0.0000        0.0000        0.0000        0.0000        0.0000        0.0000        0.0000        0.0000        0.0000        0.0000        0.0000       98.8944       93.1910       83.4434       67.3878       64.0964       57.6559       49.4485       48.0250       26.5628       22.9712       24.2344       29.8985       29.2989       29.0225       34.4357       37.6915       34.9062       33.4482       34.7712       45.0815       47.0023       47.6907       45.3947       43.8774       45.1064       48.0632       54.2859       56.8828       59.3357       64.4552       84.7846       91.0172      103.7943      119.8012      123.0303      116.8041      122.2433      127.0439      134.4111      128.4596      128.1911      138.0314      142.3410      153.2709      162.3624      168.3644      169.0854      179.0203      179.1653      184.4437      180.6430      174.6871      158.4408      147.8329      130.2367      126.8453      119.4910      116.4778      121.9883      110.5216      114.9692      122.1059      128.4300      131.8783      140.7143      143.5419      143.1613      137.2607      145.0063      153.8977      155.5602      160.2343      173.6090      169.1209      159.5802      141.5970      132.8608      131.0335      130.3144      128.8816      118.9818      109.6420      111.3260       95.4344       94.9858       98.3665      104.1887      237.4895        0.0000        0.0000        0.0000        0.0000        0.0000        0.0000        0.0000        0.0000        0.0000        0.0000        0.0000        0.0000      164.0034      206.5707      271.9130        0.0000      421.5765      369.1280        0.0000        0.0000        0.0000        0.0000        0.0000        0.0000        0.0000        0.0000        0.0000        0.0000        0.0000        0.0000        0.0000        0.0000        0.0000        0.0000        0.0000        0.0000        0.0000        0.0000        0.0000        0.0000        0.0000        0.0000        0.0000        0.0000        0.0000        0.0000        0.0000        0.0000        0.0000        0.0000        0.0000        0.0000        0.0000        0.0000        0.0000        0.0000        0.0000        0.0000        0.0000        0.0000        0.0000
        0.0000        0.0000        0.0000        0.0000        0.0000        0.0000        0.0000        0.0000        0.0000        0.0000        0.0000        0.0000        0.0000        0.0000        0.0000        0.0000        0.0000        0.0000        0.0000        0.0000        0.0000        0.0000        0.0000        0.0000        0.0000        0.0000        0.0000        0.0000        0.0000        0.0000        0.0000        0.0000        0.0000        0.0000        0.0000        0.0000        0.0000        0.0000        0.0000        0.0000        0.0000        0.0000        0.0000        0.0000        0.0000        0.0000        0.0000        0.0000        0.0000        0.0000        0.0000        0.0000        0.0000        0.0000        0.0000        0.0000        0.0000        0.0000        0.0000        0.0000        0.0000        0.0000        0.0000        0.0000        0.0000        0.0000        0.0000        0.0000        0.0000        0.0000        0.0000        0.0000        0.0000        0.0000        0.0000        0.0000        0.0000        0.0000        0.0000        0.0000        0.0000        0.0000        0.0000        0.0000        0.0000        0.0000        0.0000        0.0000        0.0000        0.0000        0.0000        0.0000        0.0000        0.0000        0.0000        0.0000        0.0000        0.0000        0.0000      102.2020       93.7212       91.7686       75.3590       63.4542       58.0132       51.3920       46.0546       45.8862       26.3966       24.2805       24.1426       26.0840       27.0898       26.7381       28.3238       33.1917       33.8771       34.9773       35.9460       47.3303       46.8266       45.4567       47.9134       46.5389       44.4942       47.6416       50.1771       51.0606       54.1719       62.6101       76.0783       99.5761      106.0564      117.0161      128.0525      121.4998      119.1028      121.6615      129.0551      134.3297      140.1201      144.0920      145.0314      156.1208      162.8156      168.8097      174.8645      179.7081      179.2190      179.4675      175.4864      159.4084      146.7802      141.3563      135.5448      127.1144      128.1485      122.2179      118.2863      111.5625      114.4880      115.1725      120.0048      127.2693      148.1143      156.2620      148.1477      142.0668      135.4183      137.5877      137.8245      146.5005      146.7860      144.3968      147.9814      127.9418      130.6456      127.0651      121.9664      113.0018      105.0817      101.0145       98.3869       94.4847       94.2060       98.2791      107.0584      234.0322        0.0000        0.0000        0.0000        0.0000        0.0000        0.0000      295.1241      160.1774        0.0000        0.0000        0.0000        0.0000      175.8427      183.7054        0.0000        0.0000        0.0000        0.0000        0.0000        0.0000        0.0000        0.0000        0.0000        0.0000        0.0000        0.0000        0.0000        0.0000        0.0000        0.0000        0.0000        0.0000        0.0000        0.0000        0.0000        0.0000        0.0000        0.0000        0.0000        0.0000        0.0000        0.0000        0.0000        0.0000        0.0000        0.0000        0.0000        0.0000        0.0000        0.0000        0.0000        0.0000        0.0000        0.0000        0.0000        0.0000        0.0000        0.0000        0.0000        0.0000        0.0000
        0.0000        0.0000        0.0000        0.0000        0.0000        0.0000        0.0000        0.0000        0.0000        0.0000        0.0000        0.0000        0.0000        0.0000        0.0000        0.0000        0.0000        0.0000        0.0000        0.0000        0.0000        0.0000        0.0000        0.0000        0.0000        0.0000        0.0000        0.0000        0.0000        0.0000        0.0000        0.0000        0.0000        0.0000        0.0000        0.0000        0.0000        0.0000        0.0000        0.0000        0.0000        0.0000        0.0000        0.0000        0.0000        0.0000        0.0000        0.0000        0.0000        0.0000        0.0000        0.0000        0.0000        0.0000        0.0000        0.0000        0.0000        0.0000        0.0000        0.0000        0.0000        0.0000        0.0000        0.0000        0.0000        0.0000        0.0000        0.0000        0.0000        0.0000        0.0000        0.0000        0.0000        0.0000        0.0000        0.0000        0.0000        0.0000        0.0000        0.0000        0.0000        0.0000        0.0000        0.0000        0.0000        0.0000        0.0000        0.0000        0.0000        0.0000        0.0000        0.0000        0.0000        0.0000        0.0000        0.0000        0.0000       94.1884       91.5473       98.1929       96.9833       91.2636       75.1867       60.4575       57.8220       57.4724       47.6801       33.4699       29.0628       30.8167       25.2169       27.3711       26.9432       28.6235       28.8749       30.6118       32.0683       34.4382       35.2901       43.3379       46.3980       44.5085       49.7612       43.6148       47.6997       53.2856       59.7874       53.3285       58.1305       64.1611       74.5005       99.2440      106.5132      115.2943      125.2384      125.7359      128.0529      134.8199      134.4865      141.6686      144.1101      147.2552      151.7105      162.1001      162.9682      172.2549      172.3478      174.6906      188.0568      185.4290      172.6171      163.7986      156.6139      146.0596      146.2304      144.0548      143.1759      141.3271      142.6511      132.1091      131.9253      128.9071      129.0549      140.5694      153.3083      154.8114      144.0685      132.7526      121.8240      120.9013      119.4847      133.3365      139.4120      148.6342      137.1016      128.3456      137.2151      125.1990      120.7224      114.5951      111.6948      101.9037       96.5223       94.9486       98.9164      110.9460      124.7115        0.0000        0.0000        0.0000        0.0000        0.0000      279.2727      280.8128      266.2502      136.6795        0.0000        0.0000        0.0000        0.0000        0.0000        0.0000        0.0000        0.0000        0.0000        0.0000        0.0000        0.0000        0.0000        0.0000        0.0000        0.0000        0.0000        0.0000        0.0000        0.0000        0.0000        0.0000        0.0000        0.0000        0.0000        0.0000        0.0000        0.0000        0.0000        0.0000        0.0000        0.0000        0.0000        0.0000        0.0000        0.0000        0.0000        0.0000        0.0000        0.0000        0.0000        0.0000        0.0000        0.0000        0.0000        0.0000        0.0000        0.0000        0.0000        0.0000        0.0000        0.0000        0.0000
        0.0000        0.0000        0.0000        0.0000        0.0000        0.0000        0.0000        0.0000        0.0000        0.0000        0.0000        0.0000        0.0000        0.0000        0.0000        0.0000        0.0000        0.0000        0.0000        0.0000        0.0000        0.0000        0.0000        0.0000        0.0000        0.0000        0.0000        0.0000        0.0000        0.0000        0.0000        0.0000        0.0000        0.0000        0.0000        0.0000        0.0000        0.0000        0.0000        0.0000        0.0000        0.0000        0.0000        0.0000        0.0000        0.0000        0.0000        0.0000        0.0000        0.0000        0.0000        0.0000        0.0000        0.0000        0.0000        0.0000        0.0000        0.0000        0.0000        0.0000        0.0000        0.0000        0.0000        0.0000        0.0000        0.0000        0.0000        0.0000        0.0000        0.0000        0.0000        0.0000        0.0000        0.0000        0.0000        0.0000        0.0000        0.0000        0.0000        0.0000        0.0000        0.0000        0.0000        0.0000        0.0000        0.0000        0.0000        0.0000        0.0000        0.0000        0.0000        0.0000        0.0000        0.0000        0.0000        0.0000        0.0000       81.0556       89.0238       85.9802       93.0313       91.9616       81.2321       67.5993       65.6964       60.1751       51.7472       35.2141       30.2251       28.0710       27.2099       31.2355       30.6850       31.6551       31.9932       33.0605       34.3760       35.0672       36.5553       42.8691       46.5420       44.3240       45.4901       44.5974       55.6819       70.2768       67.4570       58.0978       64.0129       70.9534       75.9384       90.6959       99.8651      114.6037      124.8777      123.7519      134.7246      137.0668      142.2802      139.0574      146.8841      146.4812      148.3888      151.5905      154.6268      160.7305      169.3385      175.3805      183.1637      185.8333      178.5613      166.6051      160.1438      154.3006      164.2047      168.7932      166.4463      163.1745      165.0684      157.9946      156.8986      161.3284      160.3390      161.1504      161.5097      145.3590      141.8028      134.4753      123.9875      123.3465      122.9528      136.0224      137.9140      142.0832      137.3994      132.5115      132.2560      126.1881      120.7444      114.0314      110.6570      102.9570       99.2329      102.6432      102.7174      122.4630      133.5408        0.0000        0.0000        0.0000      171.4745      245.4926      258.5260      256.4991      245.0044      123.6954        0.0000        0.0000        0.0000        0.0000        0.0000        0.0000        0.0000        0.0000        0.0000        0.0000        0.0000        0.0000        0.0000        0.0000        0.0000        0.0000        0.0000        0.0000        0.0000        0.0000        0.0000        0.0000        0.0000        0.0000        0.0000        0.0000        0.0000        0.0000        0.0000        0.0000        0.0000        0.0000        0.0000        0.0000        0.0000        0.0000        0.0000        0.0000        0.0000        0.0000        0.0000        0.0000        0.0000        0.0000        0.0000        0.0000        0.0000        0.0000        0.0000        0.0000        0.0000        0.0000        0.0000
        0.0000        0.0000        0.0000        0.0000        0.0000        0.0000        0.0000        0.0000        0.0000        0.0000        0.0000        0.0000        0.0000        0.0000        0.0000        0.0000        0.0000        0.0000        0.0000        0.0000        0.0000        0.0000        0.0000        0.0000        0.0000        0.0000        0.0000        0.0000        0.0000        0.0000        0.0000        0.0000        0.0000        0.0000        0.0000        0.0000        0.0000        0.0000        0.0000        0.0000        0.0000        0.0000        0.0000        0.0000        0.0000        0.0000        0.0000        0.0000        0.0000        0.0000        0.0000        0.0000        0.0000        0.0000        0.0000        0.0000        0.0000        0.0000        0.0000        0.0000        0.0000        0.0000        0.0000        0.0000        0.0000        0.0000        0.0000        0.0000        0.0000        0.0000        0.0000        0.0000        0.0000        0.0000        0.0000        0.0000        0.0000        0.0000        0.0000        0.0000        0.0000        0.0000        0.0000        0.0000        0.0000        0.0000        0.0000        0.0000        0.0000        0.0000        0.0000        0.0000        0.0000        0.0000        0.0000        0.0000       78.5998       73.3210       67.8906       83.3825       90.9057       84.9799       78.8119       74.0678       64.2275       58.4530       50.9167       45.3869       37.3206       34.7976       35.0737       36.1258       40.9995       39.3993       38.9031       41.1906       42.4324       67.6729       44.1694       38.1220       37.4874       35.5936       40.4609       42.0440       45.8611       56.9823       57.2284       67.3064       63.2961       67.8065       74.4296       85.3733       93.5068      109.3463      115.1712      126.2442      139.7583      142.6742      143.2775      149.1787      150.4586      150.4793      149.6582      135.8699      134.8321      139.1367      155.8332      203.8748      212.3993      210.4320      203.3195      186.4611      177.8087      179.7071      193.0192      206.3658      205.2049      203.4854      210.3107      217.6845      225.9751      221.7707      214.6039      195.2813      201.3009      190.9630      179.3611      159.6760      142.6931      140.8308      135.1283      127.7849      125.5417      122.9161      123.9102      150.5581      155.1347      150.0310      138.6884      110.1729      108.8837      102.7285      102.6573      156.3206      166.3419      158.5749        0.0000        0.0000        0.0000        0.0000      199.7349      186.2186      192.0677      191.0973      193.9959      188.8268        0.0000        0.0000        0.0000        0.0000        0.0000        0.0000        0.0000        0.0000        0.0000        0.0000        0.0000        0.0000        0.0000        0.0000        0.0000        0.0000        0.0000        0.0000        0.0000        0.0000        0.0000        0.0000        0.0000        0.0000        0.0000        0.0000        0.0000        0.0000        0.0000        0.0000        0.0000        0.0000        0.0000        0.0000        0.0000        0.0000        0.0000        0.0000        0.0000        0.0000        0.0000        0.0000        0.0000        0.0000        0.0000        0.0000        0.0000        0.0000        0.0000        0.0000        0.0000        0.0000        0.0000
        0.0000        0.0000        0.0000        0.0000        0.0000        0.0000        0.0000        0.0000        0.0000        0.0000        0.0000        0.0000        0.0000        0.0000        0.0000        0.0000        0.0000        0.0000        0.0000        0.0000        0.0000        0.0000        0.0000        0.0000        0.0000        0.0000        0.0000        0.0000        0.0000        0.0000        0.0000        0.0000        0.0000        0.0000        0.0000        0.0000        0.0000        0.0000        0.0000        0.0000        0.0000        0.0000        0.0000        0.0000        0.0000        0.0000        0.0000        0.0000        0.0000        0.0000        0.0000        0.0000        0.0000        0.0000        0.0000        0.0000        0.0000        0.0000        0.0000        0.0000        0.0000        0.0000        0.0000        0.0000        0.0000        0.0000        0.0000        0.0000        0.0000        0.0000        0.0000        0.0000        0.0000        0.0000        0.0000        0.0000        0.0000        0.0000        0.0000        0.0000        0.0000        0.0000        0.0000        0.0000        0.0000        0.0000        0.0000        0.0000        0.0000        0.0000        0.0000        0.0000        0.0000        0.0000        0.0000        0.0000       74.5012       69.7038       71.0011       81.5288       82.3970       82.1991       73.4613       65.6712       62.2132       57.8419       50.2893       44.6074       39.0967       41.4588       40.4658       38.6176       42.1061       48.3658       44.5073       40.4351       46.7486       54.9384       48.7656       39.1072       36.2429       39.0226       40.1122       45.4250       44.0725       45.2411       51.0068       62.4050       63.0304       76.6048       88.5708       95.1622      102.9249      111.6760      115.5512      123.7010      129.8071      134.9971      141.4761      144.6516      150.0250      152.9201      152.2251      135.3571      132.3772      141.4191      160.2285      223.9613      230.4179      232.4102      216.5427      200.3344      206.6957      198.5203      218.7475      231.3288      231.0456      234.5907      231.8381      238.0250      251.7354      254.6288      247.8437      226.4387      228.7485      216.6762      200.6857      171.3601      156.6760      148.0473      147.6116      136.1489      130.0441      124.2672      128.2543      158.4788      160.1095      159.6593      145.7683      115.4592      112.8047      106.9891      109.4394        0.0000        0.0000        0.0000        0.0000        0.0000        0.0000      198.8635      191.1758      167.1925      166.8088      169.4386      178.5415        0.0000        0.0000        0.0000        0.0000        0.0000        0.0000        0.0000        0.0000        0.0000        0.0000        0.0000        0.0000        0.0000        0.0000        0.0000        0.0000        0.0000        0.0000        0.0000        0.0000        0.0000        0.0000        0.0000        0.0000        0.0000        0.0000        0.0000        0.0000        0.0000        0.0000        0.0000        0.0000        0.0000        0.0000        0.0000        0.0000        0.0000        0.0000        0.0000        0.0000        0.0000        0.0000        0.0000        0.0000        0.0000        0.0000        0.0000        0.0000        0.0000        0.0000        0.0000        0.0000        0.0000        0.0000
        0.0000        0.0000        0.0000        0.0000        0.0000        0.0000        0.0000        0.0000        0.0000        0.0000        0.0000        0.0000        0.0000        0.0000        0.0000        0.0000        0.0000        0.0000        0.0000        0.0000        0.0000        0.0000        0.0000        0.0000        0.0000        0.0000        0.0000        0.0000        0.0000        0.0000        0.0000        0.0000        0.0000        0.0000        0.0000        0.0000        0.0000        0.0000        0.0000        0.0000        0.0000        0.0000        0.0000        0.0000        0.0000        0.0000        0.0000        0.0000        0.0000        0.0000        0.0000        0.0000        0.0000        0.0000        0.0000        0.0000        0.0000        0.0000        0.0000        0.0000        0.0000        0.0000        0.0000        0.0000        0.0000        0.0000        0.0000        0.0000        0.0000        0.0000        0.0000        0.0000        0.0000        0.0000        0.0000        0.0000        0.0000        0.0000        0.0000        0.0000        0.0000        0.0000        0.0000        0.0000        0.0000        0.0000        0.0000        0.0000        0.0000        0.0000        0.0000        0.0000        0.0000        0.0000        0.0000        0.0000       77.2482       71.0167       75.8972       79.2549       74.5803       71.6556       71.0790       66.1262       62.3125       55.1817       51.1940       44.5697       44.2125       45.0966       45.5293       45.1950       45.8459       46.3688       44.0336       45.3215       54.2478       54.2328       51.3310       42.5591       42.6623       48.0150       40.6088       41.9964       45.2633       47.4466       53.2072       58.5320       62.9728       74.5087       93.5214       95.2075      102.5553      106.0405      110.8785      122.9641      134.2834      143.7088      146.4642      147.8190      151.7608      157.9794      166.7632      147.7669      144.9413      150.0150      167.9404      244.0421      244.5535      243.3062      231.7545      207.6316      195.0399      203.9755      234.1279      249.3577      237.7184      240.4797      249.3609      268.8159      287.0562      288.9330      284.9025      269.5792      259.1183      238.3304      221.5106      186.0645      174.9255      161.2127      154.4512      140.1272      130.9467      125.6960      128.6354      157.6614      161.3138      151.2160      138.2429      114.1562      118.5348      116.0826        0.0000        0.0000        0.0000        0.0000        0.0000        0.0000      219.4690      198.4123      196.5789      171.0196      158.6336      163.6399      165.4112        0.0000        0.0000        0.0000        0.0000        0.0000        0.0000        0.0000        0.0000        0.0000        0.0000        0.0000        0.0000        0.0000        0.0000        0.0000        0.0000        0.0000        0.0000        0.0000        0.0000        0.0000        0.0000        0.0000        0.0000        0.0000        0.0000        0.0000        0.0000        0.0000        0.0000        0.0000        0.0000        0.0000        0.0000        0.0000        0.0000        0.0000        0.0000        0.0000        0.0000        0.0000        0.0000        0.0000        0.0000        0.0000        0.0000        0.0000        0.0000        0.0000        0.0000        0.0000        0.0000        0.0000        0.0000
        0.0000        0.0000        0.0000        0.0000        0.0000        0.0000        0.0000        0.0000        0.0000        0.0000        0.0000        0.0000        0.0000        0.0000        0.0000        0.0000        0.0000        0.0000        0.0000        0.0000        0.0000        0.0000        0.0000        0.0000        0.0000        0.0000        0.0000        0.0000        0.0000        0.0000        0.0000        0.0000        0.0000        0.0000        0.0000        0.0000        0.0000        0.0000        0.0000        0.0000        0.0000        0.0000        0.0000        0.0000        0.0000        0.0000        0.0000        0.0000        0.0000        0.0000        0.0000        0.0000        0.0000        0.0000        0.0000        0.0000        0.0000        0.0000        0.0000        0.0000        0.0000        0.0000        0.0000        0.0000        0.0000        0.0000        0.0000        0.0000        0.0000        0.0000        0.0000        0.0000        0.0000        0.0000        0.0000        0.0000        0.0000        0.0000        0.0000        0.0000        0.0000        0.0000        0.0000        0.0000        0.0000        0.0000        0.0000        0.0000        0.0000        0.0000        0.0000        0.0000        0.0000        0.0000        0.0000        0.0000        0.0000       65.3173       59.9794       68.1217       65.3584       63.8696       69.9627       70.4040       62.4867       57.1490       51.8932       47.0272       49.6949       48.7176       48.1800       51.6191       51.8449       50.6983       51.5840       57.6311       63.5641       57.5630       52.7127       47.0121       52.2869       51.6015       47.6285       46.4281       52.1991       53.4421       55.4197       61.6871       68.4794       76.0795       84.1022       87.2253       99.6767      102.8532      118.6498      131.9661      155.0157      161.8858      161.4470      158.5995      166.5548      174.8650      174.3358      167.1119      170.0964      169.7098      181.5528      236.0101      245.7429      241.6847      233.1228      208.4648      208.4865      211.8463      227.2179      244.3549      245.4287      253.3903      264.0085      289.4123      314.1772      324.0021      308.9797      288.0039      285.4731      266.2328      240.0609      199.5882      194.9871      175.4988      163.3591      144.2446      137.8002      132.6973      127.9162      147.5897      151.6302      144.3240      145.6799      125.0762      125.2601        0.0000        0.0000        0.0000        0.0000        0.0000        0.0000        0.0000      213.6351      212.5691      212.6054      187.8908      173.3943      170.2750      172.4878        0.0000        0.0000        0.0000        0.0000        0.0000        0.0000        0.0000        0.0000        0.0000        0.0000        0.0000        0.0000        0.0000        0.0000        0.0000        0.0000        0.0000        0.0000        0.0000        0.0000        0.0000        0.0000        0.0000        0.0000        0.0000        0.0000        0.0000        0.0000        0.0000        0.0000        0.0000        0.0000        0.0000        0.0000        0.0000        0.0000        0.0000        0.0000        0.0000        0.0000        0.0000        0.0000        0.0000        0.0000        0.0000        0.0000        0.0000        0.0000        0.0000        0.0000        0.0000        0.0000        0.0000        0.0000
        0.0000        0.0000        0.0000        0.0000        0.0000        0.0000        0.0000        0.0000        0.0000        0.0000        0.0000        0.0000        0.0000        0.0000        0.0000        0.0000        0.0000        0.0000        0.0000        0.0000        0.0000        0.0000        0.0000        0.0000        0.0000        0.0000        0.0000        0.0000        0.0000        0.0000        0.0000        0.0000        0.0000        0.0000        0.0000        0.0000        0.0000        0.0000        0.0000        0.0000        0.0000        0.0000        0.0000        0.0000        0.0000        0.0000        0.0000        0.0000        0.0000        0.0000        0.0000        0.0000        0.0000        0.0000        0.0000        0.0000        0.0000        0.0000        0.0000        0.0000        0.0000        0.0000        0.0000        0.0000        0.0000        0.0000        0.0000        0.0000        0.0000        0.0000        0.0000        0.0000        0.0000        0.0000        0.0000        0.0000        0.0000        0.0000        0.0000        0.0000        0.0000        0.0000        0.0000        0.0000        0.0000        0.0000        0.0000        0.0000        0.0000        0.0000        0.0000        0.0000        0.0000        0.0000        0.0000        0.0000       81.0079       66.1061       63.1238       75.1263        0.0000       66.8250       75.5496       83.1708       75.5416       72.2738       69.5372       55.7269       47.3809       50.3789       52.5966       61.3004       66.6988       65.9635       66.6699       72.9717       75.2679       66.0043       69.5067       55.4799       50.4996       47.7441       47.7184       43.8750       47.3485       50.7759       55.2058       60.8694       67.0734       68.4471       74.5876       78.9306       80.7826       86.7280       97.6094      141.0392      150.6023      159.4233      161.6123      170.9188      178.0926      186.2164      187.1788      194.0767      199.3458      197.8206      204.9521      224.2870      235.0025      236.7976      235.5959      215.6217      216.7367      226.7278      211.3990      224.0500      238.4344      251.4417      272.5300      331.9927      359.0202      369.3174      362.7111      338.5188      323.6470      303.1711      279.7599      223.2837      204.7446      184.8000      170.7418      150.4864      141.6512      137.2609      128.9750      120.8642      115.0176      113.1693      126.0419        0.0000        0.0000        0.0000        0.0000        0.0000      175.1498      172.1071        0.0000      243.3008      248.3037      252.2404      241.4903      220.7861      210.1001      206.2603        0.0000        0.0000        0.0000        0.0000        0.0000        0.0000        0.0000        0.0000        0.0000        0.0000        0.0000        0.0000        0.0000        0.0000        0.0000        0.0000        0.0000        0.0000        0.0000        0.0000        0.0000        0.0000        0.0000        0.0000        0.0000        0.0000        0.0000        0.0000        0.0000        0.0000        0.0000        0.0000        0.0000        0.0000        0.0000        0.0000        0.0000        0.0000        0.0000        0.0000        0.0000        0.0000        0.0000        0.0000        0.0000        0.0000        0.0000        0.0000        0.0000        0.0000        0.0000        0.0000        0.0000        0.0000        0.0000
        0.0000        0.0000        0.0000        0.0000        0.0000        0.0000        0.0000        0.0000        0.0000        0.0000        0.0000        0.0000        0.0000        0.0000        0.0000        0.0000        0.0000        0.0000        0.0000        0.0000        0.0000        0.0000        0.0000        0.0000        0.0000        0.0000        0.0000        0.0000        0.0000        0.0000        0.0000        0.0000        0.0000        0.0000        0.0000        0.0000        0.0000        0.0000        0.0000        0.0000        0.0000        0.0000        0.0000        0.0000        0.0000        0.0000        0.0000        0.0000        0.0000        0.0000        0.0000        0.0000        0.0000        0.0000        0.0000        0.0000        0.0000        0.0000        0.0000        0.0000        0.0000        0.0000        0.0000        0.0000        0.0000        0.0000        0.0000        0.0000        0.0000        0.0000        0.0000        0.0000        0.0000        0.0000        0.0000        0.0000        0.0000        0.0000        0.0000        0.0000        0.0000        0.0000        0.0000        0.0000        0.0000        0.0000        0.0000        0.0000        0.0000        0.0000        0.0000        0.0000        0.0000        0.0000        0.0000        0.0000        0.0000       64.6919        0.0000        0.0000        0.0000       71.6914       72.3063       80.9037       78.0863       77.3667       70.9763       57.3863       50.0733       49.9096       56.2858       65.3720       65.6705       69.5266       79.4305       82.7576       79.4724       75.5582       76.6982       59.6931       55.5525       52.9366       55.5733       48.0733       51.7947       54.7308       59.4006       62.7061       67.7506       71.4993       75.4198       74.1745       73.9910       80.8577       95.0244      130.4664      143.2449      150.4803      159.2301      168.3707      175.5580      184.2560      179.9799      193.7324      190.6633      201.0810      215.5357      229.7431      238.8232      244.5048      241.4002      215.7619      220.4502      241.3929      235.3477      236.1138      248.2605      268.1231      288.9287      353.4078      386.3094      404.9910      396.7025      364.5045      350.4002      330.3694      300.9562      239.5252      210.8327      190.3181      181.1675      166.9639      147.5500      139.4188      130.1295      122.8625      119.5976      121.9797      118.7940        0.0000        0.0000        0.0000        0.0000        0.0000      204.3415      253.6870      184.4284      256.5283      265.0992      271.2222      255.6581      235.6212      225.2939      216.5827        0.0000        0.0000        0.0000        0.0000        0.0000        0.0000        0.0000        0.0000        0.0000        0.0000        0.0000        0.0000        0.0000        0.0000        0.0000        0.0000        0.0000        0.0000        0.0000        0.0000        0.0000        0.0000        0.0000        0.0000        0.0000        0.0000        0.0000        0.0000        0.0000        0.0000        0.0000        0.0000        0.0000        0.0000        0.0000        0.0000        0.0000        0.0000        0.0000        0.0000        0.0000        0.0000        0.0000        0.0000        0.0000        0.0000        0.0000        0.0000        0.0000        0.0000        0.0000        0.0000        0.0000        0.0000        0.0000
        0.0000        0.0000        0.0000        0.0000        0.0000        0.0000        0.0000        0.0000        0.0000        0.0000        0.0000        0.0000        0.0000        0.0000        0.0000        0.0000        0.0000        0.0000        0.0000        0.0000        0.0000        0.0000        0.0000        0.0000        0.0000        0.0000        0.0000        0.0000        0.0000        0.0000        0.0000        0.0000        0.0000        0.0000        0.0000        0.0000        0.0000        0.0000        0.0000        0.0000        0.0000        0.0000        0.0000        0.0000        0.0000        0.0000        0.0000        0.0000        0.0000        0.0000        0.0000        0.0000        0.0000        0.0000        0.0000        0.0000        0.0000        0.0000        0.0000        0.0000        0.0000        0.0000        0.0000        0.0000        0.0000        0.0000        0.0000        0.0000        0.0000        0.0000        0.0000        0.0000        0.0000        0.0000        0.0000        0.0000        0.0000        0.0000        0.0000        0.0000        0.0000        0.0000        0.0000        0.0000        0.0000        0.0000        0.0000        0.0000        0.0000        0.0000        0.0000        0.0000        0.0000        0.0000        0.0000        0.0000        0.0000        0.0000        0.0000        0.0000        0.0000       65.1452       68.4526       79.7708       79.9503       77.6944       68.4499       59.8654       54.0071       53.8175       58.2264       67.3135       71.2075       78.0817       84.2685       82.6000       83.5245       80.2397       84.0761       75.5112       72.7177       69.6116       65.7526       59.2570       62.2087       65.6058       70.0706       73.1400       74.9213       77.9556       77.7272       74.2141       75.6361       81.3075       93.3565      132.8094      137.5852      143.6988      147.7488      155.8773      159.0759      163.4479      172.5207      187.4413      192.7635      203.6234      220.9845      228.8642      228.7831      228.2928      237.0269      216.6094      208.6451      224.3810      241.8734      262.5730      284.7583      299.1359      308.8887      357.5865      393.6584      409.3013      393.0084      368.9514      354.2715      330.9569      307.2531      244.0341      215.0296      198.9157      201.7188      181.0796      169.5248      155.4035      140.4386      129.8325      128.9896        0.0000        0.0000        0.0000        0.0000        0.0000        0.0000      256.8201      246.3063      236.3648      199.1900      265.9171      269.6050      270.0717      258.9035      236.4860      230.8194      230.9835        0.0000        0.0000        0.0000        0.0000        0.0000        0.0000        0.0000        0.0000        0.0000        0.0000        0.0000        0.0000        0.0000        0.0000        0.0000        0.0000        0.0000        0.0000        0.0000        0.0000        0.0000        0.0000        0.0000        0.0000        0.0000        0.0000        0.0000        0.0000        0.0000        0.0000        0.0000        0.0000        0.0000        0.0000        0.0000        0.0000        0.0000        0.0000        0.0000        0.0000        0.0000        0.0000        0.0000        0.0000        0.0000        0.0000        0.0000        0.0000        0.0000        0.0000        0.0000        0.0000        0.0000        0.0000        0.0000
        0.0000        0.0000        0.0000        0.0000        0.0000        0.0000        0.0000        0.0000        0.0000        0.0000        0.0000        0.0000        0.0000        0.0000        0.0000        0.0000        0.0000        0.0000        0.0000        0.0000        0.0000        0.0000        0.0000        0.0000        0.0000        0.0000        0.0000        0.0000        0.0000        0.0000        0.0000        0.0000        0.0000        0.0000        0.0000        0.0000        0.0000        0.0000        0.0000        0.0000        0.0000        0.0000        0.0000        0.0000        0.0000        0.0000        0.0000        0.0000        0.0000        0.0000        0.0000        0.0000        0.0000        0.0000        0.0000        0.0000        0.0000        0.0000        0.0000        0.0000        0.0000        0.0000        0.0000        0.0000        0.0000        0.0000        0.0000        0.0000        0.0000        0.0000        0.0000        0.0000        0.0000        0.0000        0.0000        0.0000        0.0000        0.0000        0.0000        0.0000        0.0000        0.0000        0.0000        0.0000        0.0000        0.0000        0.0000        0.0000        0.0000        0.0000        0.0000        0.0000        0.0000        0.0000        0.0000        0.0000        0.0000        0.0000        0.0000        0.0000        0.0000        0.0000       66.0365       74.4539       71.7110       72.4720       69.2517       57.9962       54.1339       53.1462       64.2971       74.0462       83.4303       94.8472       97.6795      102.4258      107.7136       97.0333       94.0803       85.5582       90.9656       90.7016       85.9668       80.7087       83.4611       86.1633       84.3851       88.9558       89.4195       90.0200       88.4274       85.9414       85.3548       88.5535       96.1027      128.7553      136.0229      137.5664      140.5287      148.9627      149.0997      151.3963      157.1711      171.3922      173.4594      186.0557      193.2645      207.0910      215.1039      218.3443      224.7425      213.9357      219.6385      241.8087      258.3787      278.1425      284.7153      294.2776      299.4737      335.6656      361.1641      373.0781      353.3685      339.1126      326.3917      310.0829      285.8451      231.4041      207.8146      193.2135      191.9984      177.2630      172.4894      160.7935      150.3797      147.9660      143.0421        0.0000        0.0000        0.0000        0.0000        0.0000        0.0000        0.0000      284.3548      275.1063      267.1532      268.6418      267.0701      275.4861      268.3404      245.2368      244.7958      245.7078        0.0000        0.0000        0.0000        0.0000        0.0000        0.0000        0.0000        0.0000        0.0000        0.0000        0.0000        0.0000        0.0000        0.0000        0.0000        0.0000        0.0000        0.0000        0.0000        0.0000        0.0000        0.0000        0.0000        0.0000        0.0000        0.0000        0.0000        0.0000        0.0000        0.0000        0.0000        0.0000        0.0000        0.0000        0.0000        0.0000        0.0000        0.0000        0.0000        0.0000        0.0000        0.0000        0.0000        0.0000        0.0000        0.0000        0.0000        0.0000        0.0000        0.0000        0.0000        0.0000        0.0000        0.0000        0.0000
        0.0000        0.0000        0.0000        0.0000        0.0000        0.0000        0.0000        0.0000        0.0000        0.0000        0.0000        0.0000        0.0000        0.0000        0.0000        0.0000        0.0000        0.0000        0.0000        0.0000        0.0000        0.0000        0.0000        0.0000        0.0000        0.0000        0.0000        0.0000        0.0000        0.0000        0.0000        0.0000        0.0000        0.0000        0.0000        0.0000        0.0000        0.0000        0.0000        0.0000        0.0000        0.0000        0.0000        0.0000        0.0000        0.0000        0.0000        0.0000        0.0000        0.0000        0.0000        0.0000        0.0000        0.0000        0.0000        0.0000        0.0000        0.0000        0.0000        0.0000        0.0000        0.0000        0.0000        0.0000        0.0000        0.0000        0.0000        0.0000        0.0000        0.0000        0.0000        0.0000        0.0000        0.0000        0.0000        0.0000        0.0000        0.0000        0.0000        0.0000        0.0000        0.0000        0.0000        0.0000        0.0000        0.0000        0.0000        0.0000        0.0000        0.0000        0.0000        0.0000        0.0000        0.0000        0.0000        0.0000        0.0000        0.0000        0.0000        0.0000        0.0000        0.0000        0.0000       66.5428       67.6963       67.1719       67.3864       65.2097       63.5039       61.7904       64.3740       74.1387       87.0704      100.7675      107.6148      115.8714      116.7249      119.7477      120.1851      122.6227      125.4981      121.5157      128.1212      136.2765      139.4130      141.0318      139.3172        0.0000        0.0000      125.6999      121.7906      102.2042       98.3398      101.1306      105.4747      112.6770      109.2338      110.9453      116.1136      117.4231      120.3092      125.5147      129.5569      141.6572      147.5622      150.4138      155.2533      165.6367      175.6292      189.2542      197.3810      207.4908      210.8150      225.1851      244.0131      257.0030      266.5340      270.0845      266.9185      247.7588      255.5214      251.9825      247.8399      262.8643      258.5914      250.9535      235.6463      213.9903      191.5576      184.0363      185.2659      185.8194      178.2294      176.3215        0.0000        0.0000        0.0000        0.0000        0.0000        0.0000        0.0000        0.0000        0.0000        0.0000        0.0000        0.0000        0.0000      275.3336      264.9757      269.6351      262.2844      257.8033      259.4675        0.0000        0.0000        0.0000        0.0000        0.0000        0.0000        0.0000        0.0000        0.0000        0.0000        0.0000        0.0000        0.0000        0.0000        0.0000        0.0000        0.0000        0.0000        0.0000        0.0000        0.0000        0.0000        0.0000        0.0000        0.0000        0.0000        0.0000        0.0000        0.0000        0.0000        0.0000        0.0000        0.0000        0.0000        0.0000        0.0000        0.0000        0.0000        0.0000        0.0000        0.0000        0.0000        0.0000        0.0000        0.0000        0.0000        0.0000        0.0000        0.0000        0.0000        0.0000        0.0000        0.0000        0.0000        0.0000        0.0000
        0.0000        0.0000        0.0000        0.0000        0.0000        0.0000        0.0000        0.0000        0.0000        0.0000        0.0000        0.0000        0.0000        0.0000        0.0000        0.0000        0.0000        0.0000        0.0000        0.0000        0.0000        0.0000        0.0000        0.0000        0.0000        0.0000        0.0000        0.0000        0.0000        0.0000        0.0000        0.0000        0.0000        0.0000        0.0000        0.0000        0.0000        0.0000        0.0000        0.0000        0.0000        0.0000        0.0000        0.0000        0.0000        0.0000        0.0000        0.0000        0.0000        0.0000        0.0000        0.0000        0.0000        0.0000        0.0000        0.0000        0.0000        0.0000        0.0000        0.0000        0.0000        0.0000        0.0000        0.0000        0.0000        0.0000        0.0000        0.0000        0.0000        0.0000        0.0000        0.0000        0.0000        0.0000        0.0000        0.0000        0.0000        0.0000        0.0000        0.0000        0.0000        0.0000        0.0000        0.0000        0.0000        0.0000        0.0000        0.0000        0.0000        0.0000        0.0000        0.0000        0.0000        0.0000        0.0000        0.0000        0.0000        0.0000        0.0000        0.0000        0.0000        0.0000        0.0000       67.5835       64.2247       61.7493       62.6916       60.1447       61.9725       62.4161       65.3878       76.1408       88.2221      102.3602      115.3333      128.6071      131.5047      138.4900      141.0790      144.4021      145.6380      147.1424      154.1070      161.6080      167.7904      166.7972        0.0000        0.0000        0.0000        0.0000        0.0000        0.0000      105.4784      104.4998      104.6701      105.5470      101.4498      102.0640      105.4852      104.8186      109.8681      112.5295      117.0686      136.6090      138.4464      140.7195      148.6419      160.5453      165.7134      178.0542      195.3312      210.9915      218.3997      233.9412      253.2926      262.7028      260.5279      258.0169      257.3633      229.4345      229.0748      225.9477      219.4655      230.7264      228.5725      222.4641      217.5632      199.0711      185.8372      184.6923      192.6031      206.6896        0.0000        0.0000        0.0000        0.0000        0.0000        0.0000        0.0000        0.0000        0.0000        0.0000        0.0000        0.0000        0.0000        0.0000        0.0000      281.4729      275.4437      271.8545      265.4581      271.3777      268.4266      266.5060        0.0000        0.0000        0.0000        0.0000        0.0000        0.0000        0.0000        0.0000        0.0000        0.0000        0.0000        0.0000        0.0000        0.0000        0.0000        0.0000        0.0000        0.0000        0.0000        0.0000        0.0000        0.0000        0.0000        0.0000        0.0000        0.0000        0.0000        0.0000        0.0000        0.0000        0.0000        0.0000        0.0000        0.0000        0.0000        0.0000        0.0000        0.0000        0.0000        0.0000        0.0000        0.0000        0.0000        0.0000        0.0000        0.0000        0.0000        0.0000        0.0000        0.0000        0.0000        0.0000        0.0000        0.0000        0.0000
        0.0000        0.0000        0.0000        0.0000        0.0000        0.0000        0.0000        0.0000        0.0000        0.0000        0.0000        0.0000        0.0000        0.0000        0.0000        0.0000        0.0000        0.0000        0.0000        0.0000        0.0000        0.0000        0.0000        0.0000        0.0000        0.0000        0.0000        0.0000        0.0000        0.0000        0.0000        0.0000        0.0000        0.0000        0.0000        0.0000        0.0000        0.0000        0.0000        0.0000        0.0000        0.0000        0.0000        0.0000        0.0000        0.0000        0.0000        0.0000        0.0000        0.0000        0.0000        0.0000        0.0000        0.0000        0.0000        0.0000        0.0000        0.0000        0.0000        0.0000        0.0000        0.0000        0.0000        0.0000        0.0000        0.0000        0.0000        0.0000        0.0000        0.0000        0.0000        0.0000        0.0000        0.0000        0.0000        0.0000        0.0000        0.0000        0.0000        0.0000        0.0000        0.0000        0.0000        0.0000        0.0000        0.0000        0.0000        0.0000        0.0000        0.0000        0.0000        0.0000        0.0000        0.0000        0.0000        0.0000        0.0000        0.0000        0.0000        0.0000        0.0000        0.0000        0.0000       56.4026       58.6433       57.7427       60.7835       58.7807       57.2330       63.3483       71.8273       90.9633      104.4816      110.9419      129.1102      158.1895      146.0031        0.0000      155.7658      164.1965        0.0000        0.0000      165.1221      170.4938        0.0000        0.0000        0.0000        0.0000        0.0000        0.0000        0.0000        0.0000      114.5595      109.2934      106.0616      104.8475      103.1451      101.0268      106.1584      109.3255      104.3876      107.6495      115.2160      137.0191      138.9071      139.2502      146.4195      160.4764      170.6684      179.6452      199.3959      220.5194      235.1547      262.0094      284.7133      281.8422      280.2624      269.2124      262.2072      226.8724      217.8858      211.6974      208.3018      219.5070      217.8770      210.5255      203.7482        0.0000        0.0000        0.0000        0.0000        0.0000        0.0000        0.0000        0.0000        0.0000        0.0000        0.0000        0.0000        0.0000        0.0000        0.0000        0.0000        0.0000        0.0000        0.0000        0.0000      249.6625      260.3194      263.2183      260.0638      269.8722        0.0000        0.0000        0.0000        0.0000        0.0000        0.0000        0.0000        0.0000        0.0000        0.0000        0.0000        0.0000        0.0000        0.0000        0.0000        0.0000        0.0000        0.0000        0.0000        0.0000        0.0000        0.0000        0.0000        0.0000        0.0000        0.0000        0.0000        0.0000        0.0000        0.0000        0.0000        0.0000        0.0000        0.0000        0.0000        0.0000        0.0000        0.0000        0.0000        0.0000        0.0000        0.0000        0.0000        0.0000        0.0000        0.0000        0.0000        0.0000        0.0000        0.0000        0.0000        0.0000        0.0000        0.0000        0.0000        0.0000        0.0000
        0.0000        0.0000        0.0000        0.0000        0.0000        0.0000        0.0000        0.0000        0.0000        0.0000        0.0000        0.0000        0.0000        0.0000        0.0000        0.0000        0.0000        0.0000        0.0000        0.0000        0.0000        0.0000        0.0000        0.0000        0.0000        0.0000        0.0000        0.0000        0.0000        0.0000        0.0000        0.0000        0.0000        0.0000        0.0000        0.0000        0.0000        0.0000        0.0000        0.0000        0.0000        0.0000        0.0000        0.0000        0.0000        0.0000        0.0000        0.0000        0.0000        0.0000        0.0000        0.0000        0.0000        0.0000        0.0000        0.0000        0.0000        0.0000        0.0000        0.0000        0.0000        0.0000        0.0000        0.0000        0.0000        0.0000        0.0000        0.0000        0.0000        0.0000        0.0000        0.0000        0.0000        0.0000        0.0000        0.0000        0.0000        0.0000        0.0000        0.0000        0.0000        0.0000        0.0000        0.0000        0.0000        0.0000        0.0000        0.0000        0.0000        0.0000        0.0000        0.0000        0.0000        0.0000        0.0000        0.0000        0.0000        0.0000        0.0000        0.0000        0.0000        0.0000        0.0000       56.5729       55.0943       54.0101       56.8723       57.5261       62.4317       72.3165       77.9798      101.9555      126.0277      129.0769        0.0000        0.0000        0.0000        0.0000        0.0000        0.0000        0.0000        0.0000        0.0000        0.0000        0.0000        0.0000        0.0000        0.0000        0.0000        0.0000        0.0000        0.0000        0.0000      113.6427      109.8318      106.5351      108.4627      111.7933      108.7530      109.0351      107.8909      110.5095      114.2824      131.9740      138.8325      145.9436      154.7228      172.3210      178.2901      181.9292      201.5410      232.3327      257.2417      280.0047      289.8926      315.4730      308.5522      309.8280      289.5868      246.1443      230.7651      221.0497      219.0949      229.4505      225.8038      213.1566        0.0000        0.0000        0.0000        0.0000        0.0000        0.0000        0.0000        0.0000        0.0000        0.0000        0.0000        0.0000        0.0000        0.0000        0.0000        0.0000        0.0000        0.0000        0.0000        0.0000        0.0000        0.0000      235.4347      232.8723      242.2277        0.0000      258.0009      270.1995        0.0000        0.0000        0.0000        0.0000        0.0000        0.0000        0.0000        0.0000        0.0000        0.0000        0.0000        0.0000        0.0000        0.0000        0.0000        0.0000        0.0000        0.0000        0.0000        0.0000        0.0000        0.0000        0.0000        0.0000        0.0000        0.0000        0.0000        0.0000        0.0000        0.0000        0.0000        0.0000        0.0000        0.0000        0.0000        0.0000        0.0000        0.0000        0.0000        0.0000        0.0000        0.0000        0.0000        0.0000        0.0000        0.0000        0.0000        0.0000        0.0000        0.0000        0.0000        0.0000        0.0000        0.0000        0.0000
        0.0000        0.0000        0.0000        0.0000        0.0000        0.0000        0.0000        0.0000        0.0000        0.0000        0.0000        0.0000        0.0000        0.0000        0.0000        0.0000        0.0000        0.0000        0.0000        0.0000        0.0000        0.0000        0.0000        0.0000        0.0000        0.0000        0.0000        0.0000        0.0000        0.0000        0.0000        0.0000        0.0000        0.0000        0.0000        0.0000        0.0000        0.0000        0.0000        0.0000        0.0000        0.0000        0.0000        0.0000        0.0000        0.0000        0.0000        0.0000        0.0000        0.0000        0.0000        0.0000        0.0000        0.0000        0.0000        0.0000        0.0000        0.0000        0.0000        0.0000        0.0000        0.0000        0.0000        0.0000        0.0000        0.0000        0.0000        0.0000        0.0000        0.0000        0.0000        0.0000        0.0000        0.0000        0.0000        0.0000        0.0000        0.0000        0.0000        0.0000        0.0000        0.0000        0.0000        0.0000        0.0000        0.0000        0.0000        0.0000        0.0000        0.0000        0.0000        0.0000        0.0000        0.0000        0.0000        0.0000        0.0000        0.0000        0.0000        0.0000        0.0000        0.0000        0.0000        0.0000        0.0000       59.4062       63.4334       74.9236       80.8002       90.6623       98.6189      134.9491      172.2126      172.3104      169.1935        0.0000        0.0000        0.0000        0.0000        0.0000        0.0000        0.0000        0.0000        0.0000        0.0000        0.0000        0.0000        0.0000        0.0000        0.0000        0.0000        0.0000        0.0000      121.8787      120.5224      113.8738      117.8690      119.9674      120.8241      127.3678      127.4681      126.2858      127.7006      125.3777      130.3029      143.2655      157.3257      159.1681      161.2744      175.7066      217.7085      236.5502      263.3528      287.2877      321.1879      322.7716      350.1809      364.2121      345.8634      284.8542      274.2565      253.9246      251.0095      420.9600      315.3000        0.0000        0.0000        0.0000        0.0000        0.0000        0.0000        0.0000        0.0000        0.0000        0.0000        0.0000        0.0000        0.0000        0.0000        0.0000        0.0000        0.0000        0.0000        0.0000        0.0000        0.0000        0.0000        0.0000        0.0000      188.1946      185.5807        0.0000      255.7958      275.3473        0.0000        0.0000        0.0000        0.0000        0.0000        0.0000        0.0000        0.0000        0.0000        0.0000        0.0000        0.0000        0.0000        0.0000        0.0000        0.0000        0.0000        0.0000        0.0000        0.0000        0.0000        0.0000        0.0000        0.0000        0.0000        0.0000        0.0000        0.0000        0.0000        0.0000        0.0000        0.0000        0.0000        0.0000        0.0000        0.0000        0.0000        0.0000        0.0000        0.0000        0.0000        0.0000        0.0000        0.0000        0.0000        0.0000        0.0000        0.0000        0.0000        0.0000        0.0000        0.0000        0.0000        0.0000        0.0000
        0.0000        0.0000        0.0000        0.0000        0.0000        0.0000        0.0000        0.0000        0.0000        0.0000        0.0000        0.0000        0.0000        0.0000        0.0000        0.0000        0.0000        0.0000        0.0000        0.0000        0.0000        0.0000        0.0000        0.0000        0.0000        0.0000        0.0000        0.0000        0.0000        0.0000        0.0000        0.0000        0.0000        0.0000        0.0000        0.0000        0.0000        0.0000        0.0000        0.0000        0.0000        0.0000        0.0000        0.0000        0.0000        0.0000        0.0000        0.0000        0.0000        0.0000        0.0000        0.0000        0.0000        0.0000        0.0000        0.0000        0.0000        0.0000        0.0000        0.0000        0.0000        0.0000        0.0000        0.0000        0.0000        0.0000        0.0000        0.0000        0.0000        0.0000        0.0000        0.0000        0.0000        0.0000        0.0000        0.0000        0.0000        0.0000        0.0000        0.0000        0.0000        0.0000        0.0000        0.0000        0.0000        0.0000        0.0000        0.0000        0.0000        0.0000        0.0000        0.0000        0.0000        0.0000        0.0000        0.0000        0.0000        0.0000        0.0000        0.0000        0.0000        0.0000        0.0000        0.0000        0.0000        0.0000       69.0326       75.6129       79.7530       93.2269      124.7880      161.5632      172.6991      180.9891      168.4304        0.0000        0.0000        0.0000        0.0000        0.0000        0.0000        0.0000        0.0000        0.0000        0.0000        0.0000        0.0000        0.0000        0.0000        0.0000        0.0000        0.0000        0.0000        0.0000        0.0000      116.5620      119.4587      116.7843      121.5049      134.9229      126.7654      126.8777      129.4513      126.2842      127.7038      139.1861      147.9994      152.9973      154.8880      166.4837      199.2635      235.8173      263.5158      294.4602      334.9692      369.6142      367.8640      379.4382      374.0369      300.0671        0.0000        0.0000      251.9529        0.0000        0.0000        0.0000        0.0000        0.0000        0.0000        0.0000        0.0000        0.0000        0.0000        0.0000        0.0000        0.0000        0.0000        0.0000        0.0000        0.0000        0.0000        0.0000        0.0000        0.0000        0.0000        0.0000        0.0000        0.0000        0.0000      168.3706      184.9392        0.0000        0.0000        0.0000        0.0000        0.0000        0.0000        0.0000        0.0000        0.0000        0.0000        0.0000        0.0000        0.0000        0.0000        0.0000        0.0000        0.0000        0.0000        0.0000        0.0000        0.0000        0.0000        0.0000        0.0000        0.0000        0.0000        0.0000        0.0000        0.0000        0.0000        0.0000        0.0000        0.0000        0.0000        0.0000        0.0000        0.0000        0.0000        0.0000        0.0000        0.0000        0.0000        0.0000        0.0000        0.0000        0.0000        0.0000        0.0000        0.0000        0.0000        0.0000        0.0000        0.0000        0.0000        0.0000        0.0000        0.0000        0.0000
[truncated: 212,709 more chars]
