# Supplementary material for: Multidimensional evaluation of the TRMM 3B43V7 satellite-based precipitation product in mainland China from 1998–2016
Source: PeerJ. 2020 Feb 20;8:e8615. doi: 10.7717/peerj.8615 (PMC7036276; doi:10.7717/peerj.8615)
Supplement: Supplemental Information 2 [file peerj-08-8615-s002.zip › TRMM_3B43 data/TRMM 3B43 data-Year-Month/1998-05.txt]

ncols         249
nrows         175
xllcorner     73.250
yllcorner     6.500
cellsize      0.25000
        0.0000        0.0000        0.0000        0.0000        0.0000        0.0000        0.0000        0.0000        0.0000        0.0000        0.0000        0.0000        0.0000        0.0000        0.0000        0.0000        0.0000        0.0000        0.0000        0.0000        0.0000        0.0000        0.0000        0.0000        0.0000        0.0000        0.0000        0.0000        0.0000        0.0000        0.0000        0.0000        0.0000        0.0000        0.0000        0.0000        0.0000        0.0000        0.0000        0.0000        0.0000        0.0000        0.0000        0.0000        0.0000        0.0000        0.0000        0.0000        0.0000        0.0000        0.0000        0.0000        0.0000        0.0000        0.0000        0.0000        0.0000        0.0000        0.0000        0.0000        0.0000        0.0000        0.0000        0.0000        0.0000        0.0000        0.0000        0.0000        0.0000        0.0000        0.0000        0.0000        0.0000        0.0000        0.0000        0.0000        0.0000        0.0000        0.0000        0.0000        0.0000        0.0000        0.0000        0.0000        0.0000        0.0000        0.0000        0.0000        0.0000        0.0000        0.0000        0.0000        0.0000        0.0000        0.0000        0.0000        0.0000        0.0000        0.0000        0.0000        0.0000        0.0000        0.0000        0.0000        0.0000        0.0000        0.0000        0.0000        0.0000        0.0000        0.0000        0.0000        0.0000        0.0000        0.0000        0.0000        0.0000        0.0000        0.0000        0.0000        0.0000        0.0000        0.0000        0.0000        0.0000        0.0000        0.0000        0.0000        0.0000        0.0000        0.0000        0.0000        0.0000        0.0000        0.0000        0.0000        0.0000        0.0000        0.0000        0.0000        0.0000        0.0000        0.0000        0.0000        0.0000        0.0000        0.0000        0.0000        0.0000        0.0000        0.0000        0.0000        0.0000        0.0000        0.0000        0.0000        0.0000        0.0000        0.0000        0.0000        0.0000        0.0000        0.0000        0.0000        0.0000        0.0000        0.0000        0.0000        0.0000        0.0000        0.0000        0.0000        0.0000        7.0071        6.2139        7.2170        0.0000        0.0000        0.0000       11.4065       13.8352       15.1994       17.4323       18.2540       19.5098       23.2930       24.3059       23.7097       23.6429       25.2722       26.1989       30.4109       32.9669       35.1734       38.4735       40.2944       47.4081       52.0927       59.1709       53.9811       50.1450       51.5136       54.0377       52.7516       56.2603       55.8810       60.4451       63.2155       66.9392       78.5661       74.3461       72.7035       83.3013       81.7571       79.7619       78.2648       73.4419       67.0888       78.9284        0.0000        0.0000        0.0000        0.0000        0.0000        0.0000        0.0000        0.0000        0.0000        0.0000        0.0000        0.0000        0.0000        0.0000        0.0000        0.0000        0.0000        0.0000        0.0000        0.0000        0.0000        0.0000        0.0000        0.0000        0.0000        0.0000        0.0000        0.0000        0.0000        0.0000
        0.0000        0.0000        0.0000        0.0000        0.0000        0.0000        0.0000        0.0000        0.0000        0.0000        0.0000        0.0000        0.0000        0.0000        0.0000        0.0000        0.0000        0.0000        0.0000        0.0000        0.0000        0.0000        0.0000        0.0000        0.0000        0.0000        0.0000        0.0000        0.0000        0.0000        0.0000        0.0000        0.0000        0.0000        0.0000        0.0000        0.0000        0.0000        0.0000        0.0000        0.0000        0.0000        0.0000        0.0000        0.0000        0.0000        0.0000        0.0000        0.0000        0.0000        0.0000        0.0000        0.0000        0.0000        0.0000        0.0000        0.0000        0.0000        0.0000        0.0000        0.0000        0.0000        0.0000        0.0000        0.0000        0.0000        0.0000        0.0000        0.0000        0.0000        0.0000        0.0000        0.0000        0.0000        0.0000        0.0000        0.0000        0.0000        0.0000        0.0000        0.0000        0.0000        0.0000        0.0000        0.0000        0.0000        0.0000        0.0000        0.0000        0.0000        0.0000        0.0000        0.0000        0.0000        0.0000        0.0000        0.0000        0.0000        0.0000        0.0000        0.0000        0.0000        0.0000        0.0000        0.0000        0.0000        0.0000        0.0000        0.0000        0.0000        0.0000        0.0000        0.0000        0.0000        0.0000        0.0000        0.0000        0.0000        0.0000        0.0000        0.0000        0.0000        0.0000        0.0000        0.0000        0.0000        0.0000        0.0000        0.0000        0.0000        0.0000        0.0000        0.0000        0.0000        0.0000        0.0000        0.0000        0.0000        0.0000        0.0000        0.0000        0.0000        0.0000        0.0000        0.0000        0.0000        0.0000        0.0000        0.0000        0.0000        0.0000        0.0000        0.0000        0.0000        0.0000        0.0000        0.0000        0.0000        0.0000        0.0000        0.0000        0.0000        0.0000        0.0000        0.0000        0.0000        0.0000        0.0000        0.0000        0.0000        0.0000        0.0000        7.4224        7.3505        7.1726        6.4856        5.7593        6.8524        8.7365       10.7097       11.7577       14.5586       22.9227       22.8158       22.8710       21.7887       23.4177       25.2244       27.2698       28.5651       26.6644       30.2600       33.2463       35.4969       36.7471       44.4110       56.4260       55.5654       56.6457       51.1141       48.2215       50.0067       52.0693       56.8999       57.0877       63.9424       70.1457       74.5345       77.0890       68.7760       68.9228       72.7588       84.2776       84.2863       73.4389       73.1902       65.9803       62.2329       68.3934       65.6661       67.6985       67.4273       71.5294       79.9465       76.2136       78.1489        0.0000        0.0000        0.0000        0.0000        0.0000        0.0000        0.0000        0.0000        0.0000        0.0000        0.0000        0.0000        0.0000        0.0000        0.0000        0.0000        0.0000        0.0000        0.0000        0.0000        0.0000        0.0000        0.0000
        0.0000        0.0000        0.0000        0.0000        0.0000        0.0000        0.0000        0.0000        0.0000        0.0000        0.0000        0.0000        0.0000        0.0000        0.0000        0.0000        0.0000        0.0000        0.0000        0.0000        0.0000        0.0000        0.0000        0.0000        0.0000        0.0000        0.0000        0.0000        0.0000        0.0000        0.0000        0.0000        0.0000        0.0000        0.0000        0.0000        0.0000        0.0000        0.0000        0.0000        0.0000        0.0000        0.0000        0.0000        0.0000        0.0000        0.0000        0.0000        0.0000        0.0000        0.0000        0.0000        0.0000        0.0000        0.0000       39.1292        0.0000       30.9283       25.5964        0.0000        0.0000        0.0000        0.0000        0.0000        0.0000        0.0000        0.0000        0.0000        0.0000        0.0000        0.0000        0.0000        0.0000        0.0000        0.0000        0.0000        0.0000        0.0000        0.0000        0.0000        0.0000        0.0000        0.0000        0.0000        0.0000        0.0000        0.0000        0.0000        0.0000        0.0000        0.0000        0.0000        0.0000        0.0000        0.0000        0.0000        0.0000        0.0000        0.0000        0.0000        0.0000        0.0000        0.0000        0.0000        0.0000        0.0000        0.0000        0.0000        0.0000        0.0000        0.0000        0.0000        0.0000        0.0000        0.0000        0.0000        0.0000        0.0000        0.0000        0.0000        0.0000        0.0000        0.0000        0.0000        0.0000        0.0000        0.0000        0.0000        0.0000        0.0000        0.0000        0.0000        0.0000        0.0000        0.0000        0.0000        0.0000        0.0000        0.0000        0.0000        0.0000        0.0000        0.0000        0.0000        0.0000        0.0000        0.0000        0.0000        0.0000        0.0000        0.0000        0.0000        0.0000        0.0000        0.0000        0.0000        0.0000        0.0000        0.0000        0.0000        0.0000        0.0000        0.0000        0.0000        0.0000        0.0000        0.0000        0.0000        0.0000        0.0000        0.0000        8.7949        8.6591        9.0672        8.4085       10.7842        8.7158        7.4657       12.6809       18.6260       17.3395       17.4296       19.9301       22.3365       26.5998       30.2692       32.0945       31.3412       32.7911       29.3080       28.9305       33.9220       38.2516       38.5213       42.0587       46.6693       54.5105       56.4918       52.1802       47.8992       47.3492       53.0370       52.4410       50.6430       58.4599       56.4151       59.9251       72.6179       70.6791       68.7685       67.5766       69.7908       79.0116       79.5649       74.4313       65.9973       61.3530       60.9525       66.1956       58.7798       58.4253       58.8421       61.6357       68.9809       69.9628       72.8554       87.9231        0.0000        0.0000        0.0000        0.0000        0.0000        0.0000        0.0000        0.0000        0.0000        0.0000        0.0000        0.0000        0.0000        0.0000        0.0000        0.0000        0.0000        0.0000        0.0000        0.0000        0.0000        0.0000
        0.0000        0.0000        0.0000        0.0000        0.0000        0.0000        0.0000        0.0000        0.0000        0.0000        0.0000        0.0000        0.0000        0.0000        0.0000        0.0000        0.0000        0.0000        0.0000        0.0000        0.0000        0.0000        0.0000        0.0000        0.0000        0.0000        0.0000        0.0000        0.0000        0.0000        0.0000        0.0000        0.0000        0.0000        0.0000        0.0000        0.0000        0.0000        0.0000        0.0000        0.0000        0.0000        0.0000        0.0000        0.0000        0.0000        0.0000        0.0000        0.0000        0.0000        0.0000        0.0000        0.0000       53.4069       47.5620       39.5999       37.1425       35.1598       29.0852       15.0780        0.0000        0.0000        0.0000        0.0000        0.0000        0.0000        0.0000        0.0000        0.0000        0.0000        0.0000        0.0000        0.0000        0.0000        0.0000        0.0000        0.0000        0.0000        0.0000        0.0000        0.0000        0.0000        0.0000        0.0000        0.0000        0.0000        0.0000        0.0000        0.0000        0.0000        0.0000        0.0000        0.0000        0.0000        0.0000        0.0000        0.0000        0.0000        0.0000        0.0000        0.0000        0.0000        0.0000        0.0000        0.0000        0.0000        0.0000        0.0000        0.0000        0.0000        0.0000        0.0000        0.0000        0.0000        0.0000        0.0000        0.0000        0.0000        0.0000        0.0000        0.0000        0.0000        0.0000        0.0000        0.0000        0.0000        0.0000        0.0000        0.0000        0.0000        0.0000        0.0000        0.0000        0.0000        0.0000        0.0000        0.0000        0.0000        0.0000        0.0000        0.0000        0.0000        0.0000        0.0000        0.0000        0.0000        0.0000        0.0000        0.0000        0.0000        0.0000        0.0000        0.0000        0.0000        0.0000        0.0000        0.0000        0.0000        0.0000        0.0000        0.0000        0.0000        0.0000        0.0000        0.0000        0.0000        0.0000        0.0000        0.0000        0.0000        7.9999       10.4461       12.1318       10.2145        8.1642        9.7086       10.5823       10.8253       14.3799       16.2927       15.3539       18.9398       22.8039       21.4811       24.8863       31.0999       32.7000       34.3002       33.0685       33.0832       30.5216       35.7297       36.8608       39.5642       44.5762       51.7387       54.7094       57.1068       52.6214       50.9879       49.5408       55.9488       58.0001       54.0580       51.0154       51.5810       56.1236       69.0929       62.5247       63.7042       56.2958       62.4613       78.6864       90.2872       74.4696       63.5723       63.5453       65.0109       67.1988       59.4607       53.9688       53.8203       57.8653       64.5879       67.4599       73.7642       82.0902       85.5433       96.4721        0.0000        0.0000        0.0000        0.0000        0.0000        0.0000        0.0000        0.0000        0.0000        0.0000        0.0000        0.0000        0.0000        0.0000        0.0000        0.0000        0.0000        0.0000        0.0000        0.0000
        0.0000        0.0000        0.0000        0.0000        0.0000        0.0000        0.0000        0.0000        0.0000        0.0000        0.0000        0.0000        0.0000        0.0000        0.0000        0.0000        0.0000        0.0000        0.0000        0.0000        0.0000        0.0000        0.0000        0.0000        0.0000        0.0000        0.0000        0.0000        0.0000        0.0000        0.0000        0.0000        0.0000        0.0000        0.0000        0.0000        0.0000        0.0000        0.0000        0.0000        0.0000        0.0000        0.0000        0.0000        0.0000        0.0000        0.0000        0.0000        0.0000        0.0000        0.0000        0.0000        0.0000       45.4181       43.6690       41.9997       40.9083       36.0283       29.9670       21.9434        0.0000        0.0000        0.0000        0.0000        0.0000        0.0000        0.0000        0.0000        0.0000        0.0000        0.0000        0.0000        0.0000        0.0000        0.0000        0.0000        0.0000        0.0000        0.0000        0.0000        0.0000        0.0000        0.0000        0.0000        0.0000        0.0000        0.0000        0.0000        0.0000        0.0000        0.0000        0.0000        0.0000        0.0000        0.0000        0.0000        0.0000        0.0000        0.0000        0.0000        0.0000        0.0000        0.0000        0.0000        0.0000        0.0000        0.0000        0.0000        0.0000        0.0000        0.0000        0.0000        0.0000        0.0000        0.0000        0.0000        0.0000        0.0000        0.0000        0.0000        0.0000        0.0000        0.0000        0.0000        0.0000        0.0000        0.0000        0.0000        0.0000        0.0000        0.0000        0.0000        0.0000        0.0000        0.0000        0.0000        0.0000        0.0000        0.0000        0.0000        0.0000        0.0000        0.0000        0.0000        0.0000        0.0000        0.0000        0.0000        0.0000        0.0000        0.0000        0.0000        0.0000        0.0000        0.0000        0.0000        0.0000        0.0000        0.0000        0.0000        0.0000        0.0000        0.0000        0.0000        0.0000        0.0000        0.0000        0.0000        0.0000        0.0000        9.3419       21.9602       20.3090       18.1412       16.8153       22.4851       22.4295       21.5257       21.9622       24.6463       24.4352       24.7809       28.6286       23.0635       27.5227       27.4203       29.8272       34.8886       40.2159       38.1440       35.7428       41.9073       41.7978       45.1625       45.6661       48.1423       57.1928       57.0996       57.9308       53.9628       58.1984       62.0650       61.0484       55.2623       58.2627       53.8221       57.5899       64.9497       64.9403       63.9907       58.1323       59.7153       66.3354       70.8277       63.5841       57.3034       59.0133       68.1506       70.1408       60.7430       54.3456       56.9157       60.5823       68.0181       68.6108       79.6994       77.3462       78.8455       83.7944       98.7519      106.1354        0.0000        0.0000        0.0000        0.0000        0.0000        0.0000        0.0000        0.0000        0.0000        0.0000        0.0000        0.0000        0.0000        0.0000        0.0000        0.0000        0.0000        0.0000
        0.0000        0.0000        0.0000        0.0000        0.0000        0.0000        0.0000        0.0000        0.0000        0.0000        0.0000        0.0000        0.0000        0.0000        0.0000        0.0000        0.0000        0.0000        0.0000        0.0000        0.0000        0.0000        0.0000        0.0000        0.0000        0.0000        0.0000        0.0000        0.0000        0.0000        0.0000        0.0000        0.0000        0.0000        0.0000        0.0000        0.0000        0.0000        0.0000        0.0000        0.0000        0.0000        0.0000        0.0000        0.0000        0.0000        0.0000        0.0000        0.0000        0.0000       45.3007       44.1029       44.4516       46.9183       43.5444       41.4658       39.2178       36.8722       32.0011       21.4662       17.2792       16.0238        0.0000        0.0000        0.0000        0.0000        0.0000        0.0000        0.0000        0.0000        0.0000        0.0000        0.0000        0.0000        0.0000        0.0000        0.0000        0.0000        0.0000        0.0000        0.0000        0.0000        0.0000        0.0000        0.0000        0.0000        0.0000        0.0000        0.0000        0.0000        0.0000        0.0000        0.0000        0.0000        0.0000        0.0000        0.0000        0.0000        0.0000        0.0000        0.0000        0.0000        0.0000        0.0000        0.0000        0.0000        0.0000        0.0000        0.0000        0.0000        0.0000        0.0000        0.0000        0.0000        0.0000        0.0000        0.0000        0.0000        0.0000        0.0000        0.0000        0.0000        0.0000        0.0000        0.0000        0.0000        0.0000        0.0000        0.0000        0.0000        0.0000        0.0000        0.0000        0.0000        0.0000        0.0000        0.0000        0.0000        0.0000        0.0000        0.0000        0.0000        0.0000        0.0000        0.0000        0.0000        0.0000        0.0000        0.0000        0.0000        0.0000        0.0000        0.0000        0.0000        0.0000        0.0000        0.0000        0.0000        0.0000        0.0000        0.0000        0.0000        0.0000        0.0000        0.0000        0.0000        0.0000        0.0000        0.0000       12.1902       11.7176       30.3519       28.2404       25.4744       25.0972       25.6904       26.1305       21.2033       23.5845       24.0298       24.8616       27.0236       29.2683       23.8763       29.1726       30.5888       32.9289       36.7784       36.4587       36.9949       40.5389       40.8920       44.0198       44.3148       51.8834       51.3715       53.5222       58.9281       64.1589       64.7597       65.2576       62.5744       56.5678       50.9354       52.4455       54.2606       56.4549       68.6450       67.6605       61.1134       59.0943       59.6347       58.8394       56.5840       59.8524       59.4028       59.4033       64.0837       70.0883       67.8392       59.6203       59.8473       69.7709       74.9514       74.2982       77.5203       79.0213       79.1902       82.4967       86.5437       97.8893        0.0000        0.0000        0.0000        0.0000        0.0000        0.0000        0.0000        0.0000        0.0000        0.0000        0.0000        0.0000        0.0000        0.0000       66.7817       68.2425       74.1350        0.0000
        0.0000        0.0000        0.0000        0.0000        0.0000        0.0000        0.0000        0.0000        0.0000        0.0000        0.0000        0.0000        0.0000        0.0000        0.0000        0.0000        0.0000        0.0000        0.0000        0.0000        0.0000        0.0000        0.0000        0.0000        0.0000        0.0000        0.0000        0.0000        0.0000        0.0000        0.0000        0.0000        0.0000        0.0000        0.0000        0.0000        0.0000        0.0000        0.0000        0.0000        0.0000        0.0000        0.0000        0.0000        0.0000        0.0000        0.0000        0.0000       39.0201       40.1283       41.1930       41.2778       44.2005       44.0267       44.6168       41.0114       38.5649       34.7336       30.0220       23.4713       20.3636       17.1654       16.0565        0.0000        0.0000        0.0000        0.0000        0.0000        0.0000        0.0000        0.0000        0.0000        0.0000        0.0000        0.0000        0.0000        0.0000        0.0000        0.0000        0.0000        0.0000        0.0000        0.0000        0.0000        0.0000        0.0000        0.0000        0.0000        0.0000        0.0000        0.0000        0.0000        0.0000        0.0000        0.0000        0.0000        0.0000        0.0000        0.0000        0.0000        0.0000        0.0000        0.0000        0.0000        0.0000        0.0000        0.0000        0.0000        0.0000        0.0000        0.0000        0.0000        0.0000        0.0000        0.0000        0.0000        0.0000        0.0000        0.0000        0.0000        0.0000        0.0000        0.0000        0.0000        0.0000        0.0000        0.0000        0.0000        0.0000        0.0000        0.0000        0.0000        0.0000        0.0000        0.0000        0.0000        0.0000        0.0000        0.0000        0.0000        0.0000        0.0000        0.0000        0.0000        0.0000        0.0000        0.0000        0.0000        0.0000        0.0000        0.0000        0.0000        0.0000        0.0000        0.0000        0.0000        0.0000        0.0000        0.0000        0.0000        0.0000        0.0000        0.0000        0.0000        0.0000        0.0000        0.0000        0.0000       10.8381       11.9657        9.9866       21.7718       27.5892       25.0709       28.3922       28.0528       25.3354       23.3602       24.5423       27.1783       28.1104       29.1832       32.2394       26.8040       30.2198       32.1474       35.6828       38.9891       38.5818       36.3325       37.5758       38.5611       36.0878       39.5953       53.8990       55.7608       58.3334       66.0641       71.9455       64.3907       55.3040       57.3011       53.6266       47.4585       47.8693       47.9144       55.5928       62.6705       61.9024       55.0367       53.7344       58.0509       57.2231       57.5934       63.4527       62.2668       60.1728       61.0483       66.9056       60.9948       65.2651       74.0277       76.2132       80.9412       72.7344       75.4369       84.5364       84.3287       80.8004       94.6648      101.4097       95.9382        0.0000        0.0000        0.0000        0.0000        0.0000        0.0000        0.0000        0.0000        0.0000       57.3398       58.5681       68.1161       66.7050       66.9122       75.4501       80.5417       79.7357
        0.0000        0.0000        0.0000        0.0000        0.0000        0.0000        0.0000        0.0000        0.0000        0.0000        0.0000        0.0000        0.0000        0.0000        0.0000        0.0000        0.0000        0.0000        0.0000        0.0000        0.0000        0.0000        0.0000        0.0000        0.0000        0.0000        0.0000        0.0000        0.0000        0.0000        0.0000        0.0000        0.0000        0.0000        0.0000        0.0000        0.0000        0.0000        0.0000        0.0000        0.0000        0.0000        0.0000        0.0000        0.0000        0.0000        0.0000        0.0000       43.9373       43.8587       44.0027       40.1607       40.8521       40.4097       38.8374       38.1133       35.8126       33.7985       30.8229       26.0110       22.9841       18.7104       15.9362       18.0482       14.5931       14.1135       14.2956        0.0000        0.0000        0.0000        0.0000        0.0000        0.0000        0.0000        0.0000        0.0000        0.0000        0.0000        0.0000        0.0000        0.0000        0.0000        0.0000        0.0000        0.0000        0.0000        0.0000        0.0000        0.0000        0.0000        0.0000        0.0000        0.0000        0.0000        0.0000        0.0000        0.0000        0.0000        0.0000        0.0000        0.0000        0.0000        0.0000        0.0000        0.0000        0.0000        0.0000        0.0000        0.0000        0.0000        0.0000        0.0000        0.0000        0.0000        0.0000        0.0000        0.0000        0.0000        0.0000        0.0000        0.0000        0.0000        0.0000        0.0000        0.0000        0.0000        0.0000        0.0000        0.0000        0.0000        0.0000        0.0000        0.0000        0.0000        0.0000        0.0000        0.0000        0.0000        0.0000        0.0000        0.0000        0.0000        0.0000        0.0000        0.0000        0.0000        0.0000        0.0000        0.0000        0.0000        0.0000        0.0000        0.0000        0.0000        0.0000        0.0000        0.0000        0.0000        0.0000        0.0000        0.0000        0.0000        0.0000        0.0000        0.0000        0.0000        0.0000        0.0000       10.3697        9.9158        9.2075       20.3579       23.3154       21.0769       19.6099       30.3346       28.4690       32.8079       30.6731       30.4487       32.1810       36.1096       40.8127       32.2705       34.6378       37.1555       35.7596       40.1523       41.1760       45.9037       42.8210       42.7366       41.7057       42.8499       55.5754       56.8699       53.7614       66.7425       68.9446       62.6856       50.6208       50.3381       48.8579       44.7868       46.4192       47.2419       47.5427       53.5186       59.7727       57.2828       54.7286       51.0091       49.4818       55.7505       59.1377       60.3859       60.5819       62.1549       65.4368       62.7011       63.9907       71.0414       73.8884       74.5397       65.3768       69.1888       80.8542       78.1867       79.2931       88.3775       93.9731        0.0000        0.0000        0.0000        0.0000        0.0000        0.0000       51.9350       50.4444       48.8212       52.7011       54.3300       55.2235       63.8772       69.9053       72.3074       74.6983        0.0000        0.0000
        0.0000        0.0000        0.0000        0.0000        0.0000        0.0000        0.0000        0.0000        0.0000        0.0000        0.0000        0.0000        0.0000        0.0000        0.0000        0.0000        0.0000        0.0000        0.0000        0.0000        0.0000        0.0000        0.0000        0.0000        0.0000        0.0000        0.0000        0.0000        0.0000        0.0000        0.0000        0.0000        0.0000        0.0000        0.0000        0.0000        0.0000        0.0000        0.0000        0.0000        0.0000        0.0000        0.0000        0.0000        0.0000        0.0000        0.0000        0.0000       51.6738       47.6370       44.4330       30.8770       29.0271       28.2056       28.1726       22.2991       21.0569       19.5058       18.1894       20.9215       18.8081       17.5028       15.3794       17.1058       17.9125       19.0478       20.1053       16.6555       15.9995        0.0000        0.0000        0.0000        0.0000        0.0000        0.0000        0.0000        0.0000        0.0000        0.0000        0.0000        0.0000        0.0000        0.0000        0.0000        0.0000        0.0000        0.0000        0.0000        0.0000        0.0000        0.0000        0.0000        0.0000        0.0000        0.0000        0.0000        0.0000        0.0000        0.0000        0.0000        0.0000        0.0000        0.0000        0.0000        0.0000        0.0000        0.0000        0.0000        0.0000        0.0000        0.0000        0.0000        0.0000        0.0000        0.0000        0.0000        0.0000        0.0000        0.0000        0.0000        0.0000        0.0000        0.0000        0.0000        0.0000        0.0000        0.0000        0.0000        0.0000        0.0000        0.0000        0.0000        0.0000        0.0000        0.0000        0.0000        0.0000        0.0000        0.0000        0.0000        0.0000        0.0000        0.0000        0.0000        0.0000        0.0000        0.0000        0.0000        0.0000        0.0000        0.0000        0.0000        0.0000        0.0000        0.0000        0.0000        0.0000        0.0000        0.0000        0.0000        0.0000        0.0000        0.0000        0.0000        0.0000        0.0000        0.0000        0.0000        7.0852        7.7824        6.8047       21.5885       26.7581       23.6080       24.1376       29.3595      147.1286      161.7308       34.2073       34.8987       34.3158       36.1838       40.6650       37.9883       40.3298       41.8489       42.4615       48.8076       48.0048       48.2345       47.9982       44.6420       45.4104       44.1986       46.2760       54.1183       52.9361       63.3016       62.2227       52.5832       44.9061       43.5111       44.5071       42.3794       42.3976       42.5634       43.2834       45.3971       48.0086       48.7408       46.9410       46.2151       44.7403       48.0763       46.9506       57.1044       73.7506       72.3756       64.7310       65.5794       68.1459       70.1398       73.8580       60.2051       55.9616       59.2476       64.1753       58.4806       61.7346       64.8692       60.8094       57.7839       51.1192       49.6489       48.9860       39.9933       33.4032       33.7814       35.0409       46.2268       50.4636       53.3161       57.2348       62.7544       67.0478       65.5630       72.0652        0.0000        0.0000
        0.0000        0.0000        0.0000        0.0000        0.0000        0.0000        0.0000        0.0000        0.0000        0.0000        0.0000        0.0000        0.0000        0.0000        0.0000        0.0000        0.0000        0.0000        0.0000        0.0000        0.0000        0.0000        0.0000        0.0000        0.0000        0.0000        0.0000        0.0000        0.0000        0.0000        0.0000        0.0000        0.0000        0.0000        0.0000        0.0000        0.0000        0.0000        0.0000        0.0000        0.0000        0.0000        0.0000        0.0000        0.0000        0.0000        0.0000        0.0000       57.6288       53.3774       48.6506       30.5741       26.8081       25.9933       24.7368       19.8546       18.4496       17.4451       16.4812       19.7346       18.7879       17.4640       16.6437       16.3484       20.6859       17.8756       23.6877       23.2873       20.9408       18.3314        0.0000        0.0000        0.0000        0.0000        0.0000        0.0000        0.0000        0.0000        0.0000        0.0000        0.0000        0.0000        0.0000        0.0000        0.0000        0.0000        0.0000        0.0000        0.0000        0.0000        0.0000        0.0000        0.0000        0.0000        0.0000        0.0000        0.0000        0.0000        0.0000        0.0000        0.0000        0.0000        0.0000        0.0000        0.0000        0.0000        0.0000        0.0000        0.0000        0.0000        0.0000        0.0000        0.0000        0.0000        0.0000        0.0000        0.0000        0.0000        0.0000        0.0000        0.0000        0.0000        0.0000        0.0000        0.0000        0.0000        0.0000        0.0000        0.0000        0.0000        0.0000        0.0000        0.0000        0.0000        0.0000        0.0000        0.0000        0.0000        0.0000        0.0000        0.0000        0.0000        0.0000        0.0000        0.0000        0.0000        0.0000        0.0000        0.0000        0.0000        0.0000        0.0000        0.0000        0.0000        0.0000        0.0000        0.0000        0.0000        0.0000        0.0000        0.0000        0.0000        0.0000        0.0000        0.0000        0.0000        0.0000        0.0000        0.0000        7.0979        7.2181       24.6996       26.4520       27.6541        0.0000       35.3603      106.4542       82.0181        0.0000        0.0000        0.0000       36.0616       42.2232       37.8365       43.1607       46.6377       45.3564       50.5823       51.9573       48.5619       46.0336       45.5870       44.6409       45.6944       44.5894       47.7155       58.8565       65.6499       57.4552       47.4321       44.7571       41.7111       43.3942       41.2338       44.8086       44.4425       45.6329       45.6244       44.1483       47.3457       46.5563       45.8468       44.8190       46.0674       45.9449       53.3945       57.4384       61.6932       65.8452       67.9668       66.6344       78.9663       69.6587       57.1603       53.7021       55.8037       57.7464       51.5922       56.5173       62.9214       63.4183       50.3723       37.4214       34.6736       39.7106       32.1621       27.7865       28.0379       31.4959       43.8305       50.3989       55.7656       61.2852       63.0418       60.2988       63.1718       66.4727        0.0000        0.0000
        0.0000        0.0000        0.0000        0.0000        0.0000        0.0000        0.0000        0.0000        0.0000        0.0000        0.0000        0.0000        0.0000        0.0000        0.0000        0.0000        0.0000        0.0000        0.0000        0.0000        0.0000        0.0000        0.0000        0.0000        0.0000        0.0000        0.0000        0.0000        0.0000        0.0000        0.0000        0.0000        0.0000        0.0000        0.0000        0.0000        0.0000        0.0000       43.5942       50.5226       50.3238        0.0000        0.0000        0.0000        0.0000        0.0000        0.0000        0.0000       55.6799       49.1080       44.4560       28.8674       24.8881       23.7480       23.0248       20.1641       18.0101       16.8942       15.9235       18.4350       18.8611       20.2516       19.4533       17.8328       17.6486       19.6623       19.5651       24.7822       27.1133       23.5889        0.0000        0.0000        0.0000        0.0000        0.0000        0.0000        0.0000        0.0000        0.0000        0.0000        0.0000        0.0000        0.0000        0.0000        0.0000        0.0000        0.0000        0.0000        0.0000        0.0000        0.0000        0.0000        0.0000        0.0000        0.0000        0.0000        0.0000        0.0000        0.0000        0.0000        0.0000        0.0000        0.0000        0.0000        0.0000        0.0000        0.0000        0.0000        0.0000        0.0000        0.0000        0.0000        0.0000        0.0000        0.0000        0.0000        0.0000        0.0000        0.0000        0.0000        0.0000        0.0000        0.0000        0.0000        0.0000        0.0000        0.0000        0.0000        0.0000        0.0000        0.0000        0.0000        0.0000        0.0000        0.0000        0.0000        0.0000        0.0000        0.0000        0.0000        0.0000        0.0000        0.0000        0.0000        0.0000        0.0000        0.0000        0.0000        0.0000        0.0000        0.0000        0.0000        0.0000        0.0000        0.0000        0.0000        0.0000        0.0000        0.0000        0.0000        0.0000        0.0000        0.0000        0.0000        0.0000        0.0000        0.0000        0.0000        0.0000        0.0000        0.0000        0.0000        0.0000        0.0000        0.0000        0.0000        0.0000        0.0000        0.0000        0.0000        0.0000        0.0000        0.0000       40.9076       42.7057       44.9878       48.4685       51.7638       50.7118       47.7905       45.9131       46.0172       45.2145       48.1987       50.5826       53.4241       56.2005       59.8053       52.1901       43.6776       40.0441       37.3222       38.6015       38.2901       41.0009       41.2619       40.3218       44.7972       43.7559       43.5060       44.5054       46.8294       48.7170       47.3325       48.3782       54.2350       57.8681       61.3401       64.1171       68.9032       70.1549       72.5717       68.9774       59.2920       56.0647       56.7136       58.0392       52.3407       55.7972       63.0118       73.3677       50.4614       31.4434       29.6692       36.7423       27.5523       26.4717       26.9518       30.0568       44.6615       52.7238       60.5010       63.4942       62.7649       63.5413       68.6461        0.0000        0.0000        0.0000
        0.0000        0.0000        0.0000        0.0000        0.0000        0.0000        0.0000        0.0000        0.0000        0.0000        0.0000        0.0000        0.0000        0.0000        0.0000        0.0000        0.0000        0.0000        0.0000        0.0000        0.0000        0.0000        0.0000        0.0000        0.0000        0.0000        0.0000        0.0000        0.0000        0.0000        0.0000        0.0000        0.0000        0.0000        0.0000        0.0000        0.0000        0.0000       53.0670       67.2328       75.1316       62.5855       56.7735       63.7272       64.4574       65.4488       77.9317       76.8909       70.9850       51.7181       39.2985       25.2939       22.5740       21.6907       22.0627       22.1538       16.8069       17.8009       18.5737       20.2067       19.0741       18.7565       21.0330       20.5050       19.3435       20.4940       21.4920       23.2072       29.6557       26.3417       22.4855       22.9981        0.0000        0.0000        0.0000        0.0000        0.0000        0.0000        0.0000        0.0000        0.0000        0.0000        0.0000        0.0000        0.0000        0.0000        0.0000        0.0000        0.0000        0.0000        0.0000        0.0000        0.0000        0.0000        0.0000        0.0000        0.0000        0.0000        0.0000        0.0000        0.0000        0.0000        0.0000        0.0000        0.0000        0.0000        0.0000        0.0000        0.0000        0.0000        0.0000        0.0000        0.0000        0.0000        0.0000        0.0000        0.0000        0.0000        0.0000        0.0000        0.0000        0.0000        0.0000        0.0000        0.0000        0.0000        0.0000        0.0000        0.0000        0.0000        0.0000        0.0000        0.0000        0.0000        0.0000        0.0000        0.0000        0.0000        0.0000        0.0000        0.0000        0.0000        0.0000        0.0000        0.0000        0.0000        0.0000        0.0000        0.0000        0.0000        0.0000        0.0000        0.0000        0.0000        0.0000        0.0000        0.0000        0.0000        0.0000        0.0000        0.0000        0.0000        0.0000        0.0000        0.0000        0.0000        0.0000        0.0000        0.0000        0.0000        0.0000        0.0000        0.0000        0.0000        0.0000        0.0000        0.0000        0.0000        0.0000        0.0000        0.0000        0.0000        0.0000        0.0000       46.8281       47.0215       48.9261       50.5709       47.7044       47.0627       45.6206       45.0499       47.4361       45.1815       57.8009       60.3786       53.4417       47.6618       43.6682       37.5253       33.3990       34.5305       37.4159       38.4137       41.4501       40.7390       41.4152       46.0915       47.9119       50.2711       48.9358       50.8146       47.8491       48.3338       49.2302       58.7705       63.5466       67.0354       73.5820       81.7691       81.8920       79.2215       78.9043       65.3860       61.6967       66.7846       63.8443       53.6844       49.2929       63.9363       57.5887       45.2785       33.5251       32.8285       34.6175       28.0634       29.0714       29.9967       34.8871       49.9137       57.3261       65.2364       67.1629       67.2590       70.3122        0.0000        0.0000        0.0000        0.0000
        0.0000        0.0000        0.0000        0.0000        0.0000        0.0000        0.0000        0.0000        0.0000        0.0000        0.0000        0.0000        0.0000        0.0000        0.0000        0.0000        0.0000        0.0000        0.0000        0.0000        0.0000        0.0000        0.0000        0.0000        0.0000        0.0000        0.0000        0.0000        0.0000        0.0000        0.0000        0.0000        0.0000        0.0000        0.0000        0.0000        0.0000       52.0654       52.2099       56.2183       63.9894       62.6974       55.9934       45.4015       48.0651       46.1604       42.8147       36.3456       35.9201       24.1071       20.8249       18.4385       17.5436       16.9517       17.3317       15.7142       19.0770       14.3905       14.4323       14.0837       14.1749       14.0216       13.9069       15.1446       15.4691       15.0128       15.7512       21.6355       22.7911       26.4352       23.1730       21.8607        0.0000        0.0000        0.0000        0.0000        0.0000        0.0000        0.0000        0.0000        0.0000        0.0000        0.0000        0.0000        0.0000        0.0000        0.0000        0.0000        0.0000        0.0000        0.0000        0.0000        0.0000        0.0000        0.0000        0.0000        0.0000        0.0000        0.0000        0.0000        0.0000        0.0000        0.0000        0.0000        0.0000        0.0000        0.0000        0.0000        0.0000        0.0000        0.0000        0.0000        0.0000        0.0000        0.0000        0.0000        0.0000        0.0000        0.0000        0.0000        0.0000        0.0000        0.0000        0.0000        0.0000        0.0000        0.0000        0.0000        0.0000        0.0000        0.0000        0.0000        0.0000        0.0000        0.0000        0.0000        0.0000        0.0000        0.0000        0.0000        0.0000        0.0000        0.0000        0.0000        0.0000        0.0000        0.0000        0.0000        0.0000        0.0000        0.0000        0.0000        0.0000        0.0000        0.0000        0.0000        0.0000        0.0000        0.0000        0.0000        0.0000        0.0000        0.0000        0.0000        0.0000        0.0000        0.0000        0.0000        0.0000        0.0000        0.0000        0.0000        0.0000        0.0000        0.0000        0.0000        0.0000        0.0000        0.0000       39.8478       38.9446       46.4418       43.6850       37.8547        0.0000       53.2966       50.6231       46.9422       48.6588       46.8623       44.4148       44.1273       46.8603       45.4989       50.9578       46.8036       38.4710       33.4888       33.2365       25.5880       27.4043       29.4285       33.8109       40.9279       44.0111       47.1095       46.9180       52.4534       57.8181       60.9929       60.7579       52.1626       50.2155       49.9764       53.1828       60.0799       62.5597       69.4422       79.0707       87.2403       89.1127       83.0200       82.1567       77.3244       81.6654       83.8489       76.3052       66.6668       53.8513       56.7851       50.8987       45.3608       41.8774       38.0663       34.1562       32.0560       33.2182       36.0989       42.1214       58.0759       65.7966       74.1091       76.2363       82.7620       88.3860        0.0000        0.0000        0.0000        0.0000
        0.0000        0.0000        0.0000        0.0000        0.0000        0.0000        0.0000        0.0000        0.0000        0.0000        0.0000        0.0000        0.0000        0.0000        0.0000        0.0000        0.0000        0.0000        0.0000        0.0000        0.0000        0.0000        0.0000        0.0000        0.0000        0.0000        0.0000        0.0000        0.0000        0.0000        0.0000        0.0000        0.0000        0.0000        0.0000        0.0000        0.0000       51.5259       53.5974       57.8210       58.2566       56.5432       53.8667       46.3262       40.8391       36.4159       32.0187       21.1781       18.2719       16.9105       16.5052       15.9280       16.0450       17.0267       16.5802       14.1746       14.2234       14.7224       12.9443       13.4182       13.9392       13.9374       14.1873       14.8599       15.5385       16.1081       17.3797       24.7787       25.5953       27.3763       26.4549       23.3640       21.9430        0.0000        0.0000        0.0000        0.0000        0.0000        0.0000        0.0000        0.0000        0.0000        0.0000        0.0000        0.0000        0.0000        0.0000        0.0000        0.0000        0.0000        0.0000        0.0000        0.0000        0.0000        0.0000        0.0000        0.0000        0.0000        0.0000        0.0000        0.0000        0.0000        0.0000        0.0000        0.0000        0.0000        0.0000        0.0000        0.0000        0.0000        0.0000        0.0000        0.0000        0.0000        0.0000        0.0000        0.0000        0.0000        0.0000        0.0000        0.0000        0.0000        0.0000        0.0000        0.0000        0.0000        0.0000        0.0000        0.0000        0.0000        0.0000        0.0000        0.0000        0.0000        0.0000        0.0000        0.0000        0.0000        0.0000        0.0000        0.0000        0.0000        0.0000        0.0000        0.0000        0.0000        0.0000        0.0000        0.0000        0.0000        0.0000        0.0000        0.0000        0.0000        0.0000        0.0000        0.0000        0.0000        0.0000        0.0000        0.0000        0.0000        0.0000        0.0000        0.0000        0.0000        0.0000        0.0000        0.0000        0.0000        0.0000        0.0000        0.0000        0.0000        0.0000       32.2928       36.6666       34.7607       37.4477       43.4467       43.5075       48.5425       44.1405       39.8055       46.9939       49.9732       47.5473       46.2051       52.1048       45.6689       42.5157       40.0200       49.7605       47.9998       48.8810       40.1231       33.4421       31.4481       29.9542       23.1976       21.7637       23.8570       26.3353       39.7659       44.4476       48.4710       48.8895       54.8111       58.8650       63.0245       60.8360       52.5913       51.0204       52.8197       55.6004       58.5282       63.9044       72.2794       77.0435       79.0730       90.3144       89.8525       81.0617       78.8033       87.6948       85.8358       78.5745       71.9623       66.3346       63.2412       56.5741       50.0995       45.6424       35.8176       33.8073       34.7510       34.6114       37.8763       45.5443       63.5187       69.3970       78.0350       81.8610       91.5233        0.0000        0.0000        0.0000        0.0000        0.0000
        0.0000        0.0000        0.0000        0.0000        0.0000        0.0000        0.0000        0.0000        0.0000        0.0000        0.0000        0.0000        0.0000        0.0000        0.0000        0.0000        0.0000        0.0000        0.0000        0.0000        0.0000        0.0000        0.0000        0.0000        0.0000        0.0000        0.0000        0.0000        0.0000        0.0000        0.0000        0.0000        0.0000        0.0000        0.0000        0.0000       48.8774       48.4371       49.4015       53.1323       54.7794       52.9798       50.6861       45.1814       35.8483       30.8958       26.9832       18.5036       15.7392       15.9464       16.0784       14.9997       15.4561       15.9529       17.1423       14.6006       15.8692       13.5294       13.2828       14.5402       14.9206       15.1271       14.9394       15.9370       16.2068       17.2987       19.3905       26.6350       26.6681       26.6122       24.6338       24.3582        0.0000        0.0000        0.0000        0.0000        0.0000        0.0000        0.0000        0.0000        0.0000        0.0000        0.0000        0.0000        0.0000        0.0000        0.0000        0.0000        0.0000        0.0000        0.0000        0.0000        0.0000        0.0000        0.0000        0.0000        0.0000        0.0000        0.0000        0.0000        0.0000        0.0000        0.0000        0.0000        0.0000        0.0000        0.0000        0.0000        0.0000        0.0000        0.0000        0.0000        0.0000        0.0000        0.0000        0.0000        0.0000        0.0000        0.0000        0.0000        0.0000        0.0000        0.0000        0.0000        0.0000        0.0000        0.0000        0.0000        0.0000        0.0000        0.0000        0.0000        0.0000        0.0000        0.0000        0.0000        0.0000        0.0000        0.0000        0.0000        0.0000        0.0000        0.0000        0.0000        0.0000        0.0000        0.0000        0.0000        0.0000        0.0000        0.0000        0.0000        0.0000        0.0000        0.0000        0.0000        0.0000        0.0000        0.0000        0.0000        0.0000        0.0000        0.0000        0.0000        0.0000        0.0000        0.0000        0.0000        0.0000        0.0000        0.0000        0.0000       31.3187       26.7233       27.2987       35.3575       31.7720       29.6026       31.4852       47.1782       56.3434       60.6874       55.0631       44.2548       42.0863       42.9958       40.7010       44.9875       43.4393       44.9614       50.3915       48.2147       48.1190       48.2547       45.0433       35.9512       36.0608       32.7346       28.1879       20.3676       18.4143       21.9641       25.6073       38.6194       42.4315       48.0234       51.3662       55.6952       58.5887       64.0788       60.7671       54.2676       51.0501       51.7152       53.1895       56.3793       62.0532       66.5114       74.2429       80.3244       84.7973       90.0618       84.2973       83.0966       83.7406       87.6589       80.4189       77.9348       70.7814       63.9510       62.5799       52.9446       47.9001       38.1246       38.8726       40.6712       40.6915       40.6697       47.5994       68.5456       79.5107       83.9183       85.5905       92.6784        0.0000        0.0000        0.0000        0.0000        0.0000
        0.0000        0.0000        0.0000        0.0000        0.0000        0.0000        0.0000        0.0000        0.0000        0.0000        0.0000        0.0000        0.0000        0.0000        0.0000        0.0000        0.0000        0.0000        0.0000        0.0000        0.0000        0.0000        0.0000        0.0000        0.0000        0.0000        0.0000        0.0000        0.0000        0.0000        0.0000        0.0000        0.0000        0.0000        0.0000       48.5662       44.7565       44.4257       44.5804       46.0205       46.4212       45.3299       41.7667       33.4238       30.4223       28.1208       25.2786       17.5995       14.9868       15.0054       19.1391       19.3159       17.3713       17.2992       19.0860       16.9857       17.2318       16.3128       15.3994       17.6351       16.9111       17.0959       19.2296       19.4700       18.3200       18.4283       19.9886       28.8044       29.3311       27.6656       23.8325       20.8631        0.0000        0.0000        0.0000        0.0000        0.0000        0.0000        0.0000        0.0000        0.0000        0.0000        0.0000        0.0000        0.0000        0.0000        0.0000        0.0000        0.0000        0.0000        0.0000        0.0000        0.0000        0.0000        0.0000        0.0000        0.0000        0.0000        0.0000        0.0000        0.0000        0.0000        0.0000        0.0000        0.0000        0.0000        0.0000        0.0000        0.0000        0.0000        0.0000        0.0000        0.0000        0.0000        0.0000        0.0000        0.0000        0.0000        0.0000        0.0000        0.0000        0.0000        0.0000        0.0000        0.0000        0.0000        0.0000        0.0000        0.0000        0.0000        0.0000        0.0000        0.0000        0.0000        0.0000        0.0000        0.0000        0.0000        0.0000        0.0000        0.0000        0.0000        0.0000        0.0000        0.0000        0.0000        0.0000        0.0000        0.0000        0.0000        0.0000        0.0000        0.0000        0.0000        0.0000        0.0000        0.0000        0.0000        0.0000        0.0000        0.0000        0.0000        0.0000        0.0000        0.0000        0.0000        0.0000        0.0000        0.0000        0.0000        0.0000       31.4758       33.8704       30.1066       29.7470       33.1450       35.0700       35.0036       37.2320       48.9337       62.1701       66.6119       58.9108       45.0644       42.4894       38.2671       37.5879       34.9090       36.1832       35.9970       44.7653       51.8633       54.5120       39.8492       39.1529       31.8937       28.8080       28.7258       28.8110       21.7365       21.9953       23.6946       28.0188       43.4324       46.9102       47.0058       49.3298       53.5805       56.3461       57.4833       57.8958       49.6824       47.2391       51.0823       50.1247       53.8036       68.7970       72.2269       75.8645       79.2219       80.1855       84.5471       85.4210       85.4623       86.0189       85.4451       80.4069       75.9668       65.5471       61.3623       63.3004       54.1341       48.5434       41.4557       43.4319       42.6987       43.5045       46.7368       50.9480       76.6961       83.2713       87.4171       88.8170       92.5952        0.0000        0.0000        0.0000        0.0000        0.0000
        0.0000        0.0000        0.0000        0.0000        0.0000        0.0000        0.0000        0.0000        0.0000        0.0000        0.0000        0.0000        0.0000        0.0000        0.0000        0.0000        0.0000        0.0000        0.0000        0.0000        0.0000        0.0000        0.0000        0.0000        0.0000        0.0000        0.0000        0.0000        0.0000        0.0000        0.0000        0.0000        0.0000        0.0000        0.0000       35.9652       31.3796       32.8948       32.8000       29.0804       28.4877       27.8420       26.1853       19.8096       18.5452       17.5275       15.7540       13.3566       11.6228       22.8658       36.7156       30.3784       30.3610       24.4904       23.5724       20.0316       22.0273       22.2340       21.5031       24.2462       22.0072       24.6828       22.5329       24.6921       24.9021       24.5807       22.2932       23.1913       24.8145       23.0220       20.3355       16.0046        0.0000        0.0000        0.0000        0.0000        0.0000        0.0000        0.0000        0.0000        0.0000        0.0000        0.0000        0.0000        0.0000        0.0000        0.0000        0.0000        0.0000        0.0000        0.0000        0.0000        0.0000        0.0000        0.0000        0.0000        0.0000        0.0000        0.0000        0.0000        0.0000        0.0000        0.0000        0.0000        0.0000        0.0000        0.0000        0.0000        0.0000        0.0000        0.0000        0.0000        0.0000        0.0000        0.0000        0.0000        0.0000        0.0000        0.0000        0.0000        0.0000        0.0000        0.0000        0.0000        0.0000        0.0000        0.0000        0.0000        0.0000        0.0000        0.0000        0.0000        0.0000        0.0000        0.0000        0.0000        0.0000        0.0000        0.0000        0.0000        0.0000        0.0000        0.0000        0.0000        0.0000        0.0000        0.0000        0.0000        0.0000        0.0000        0.0000        0.0000        0.0000        0.0000        0.0000        0.0000        0.0000        0.0000        0.0000        0.0000        0.0000        0.0000        0.0000        0.0000        0.0000        0.0000        0.0000        0.0000        0.0000        0.0000       21.7766       24.8814       23.7751       21.8611       23.8458       26.0587       27.1672       33.7938       35.1868       45.0060       47.5126       53.8689       47.0562       45.7645       49.8191       49.2323       45.5429       32.4445       33.2520       37.3275       41.9179       45.6922       52.5445       43.2665       40.8792       31.8887       28.8859       30.0660       30.9856       29.7595       30.3607       32.0987       34.9054       38.5544       40.7078       42.0526       43.1282       44.9008       47.8272       48.4820       47.8577       40.0167       38.4634       39.8256       42.6879       59.4335       63.3562       64.7633       71.9399       74.6985       78.1503       86.1784       85.2057       89.3676       96.1777       93.6486       88.0326       73.4383       65.2313       57.4106       60.8010       59.8275       52.5509       51.3938       51.6607       59.8642       64.5638       69.0213       74.2454       83.4288       91.4221       97.3693       94.2723        0.0000        0.0000        0.0000        0.0000        0.0000        0.0000
        0.0000        0.0000        0.0000        0.0000        0.0000        0.0000        0.0000        0.0000        0.0000        0.0000        0.0000        0.0000        0.0000        0.0000        0.0000        0.0000        0.0000        0.0000        0.0000        0.0000        0.0000        0.0000        0.0000        0.0000        0.0000        0.0000        0.0000        0.0000        0.0000        0.0000        0.0000        0.0000        0.0000        0.0000        0.0000       32.1968       28.2801       30.7342       27.6452       24.8009       23.9067       26.5883       23.4174       17.2429       15.6860       14.7107       13.9835       12.4796       12.3170       22.3832       26.2875       29.2627       25.8504       27.2671       28.8655       23.6010       24.6340       24.0917       24.2256       27.1272       26.0910       24.3819       24.0328       26.1618       25.5542       23.1481       23.2080       24.2638       24.3185       22.7987       20.9639        0.0000        0.0000        0.0000        0.0000        0.0000        0.0000        0.0000        0.0000        0.0000        0.0000        0.0000        0.0000        0.0000        0.0000        0.0000        0.0000        0.0000        0.0000        0.0000        0.0000        0.0000        0.0000        0.0000        0.0000        0.0000        0.0000        0.0000        0.0000        0.0000        0.0000        0.0000        0.0000        0.0000        0.0000        0.0000        0.0000        0.0000        0.0000        0.0000        0.0000        0.0000        0.0000        0.0000        0.0000        0.0000        0.0000        0.0000        0.0000        0.0000        0.0000        0.0000        0.0000        0.0000        0.0000        0.0000        0.0000        0.0000        0.0000        0.0000        0.0000        0.0000        0.0000        0.0000        0.0000        0.0000        0.0000        0.0000        0.0000        0.0000        0.0000        0.0000        0.0000        0.0000        0.0000        0.0000        0.0000        0.0000        0.0000        0.0000        0.0000        0.0000        0.0000        0.0000        0.0000        0.0000        0.0000        0.0000        0.0000        0.0000        0.0000        0.0000        0.0000        0.0000        0.0000       40.1271       31.7551        0.0000       25.2144       31.5722       25.6454       20.6523       18.9631       20.0249       19.3705       24.9357       41.1707       48.8306       40.6206       50.3977       47.7269       46.7417       37.7591       31.4567       34.2961       46.6181       40.8341       37.0967       37.6001       35.8908       42.5183       36.8992       41.1385       41.4089       35.6765       37.4090       31.0395       31.8045       31.3179       31.7722       31.4894       33.9253       35.1250       36.9897       39.3923       42.5743       42.8587       44.7669       48.0796       47.8015       44.9460       37.6400       38.8477       40.1841       43.7855       48.9228       56.6698       68.8441       72.0062       82.4449       88.8725       98.2031       88.5748       91.0909       91.3379       92.9704       80.1899       64.5959       59.1945       56.6106       60.7022       57.2377       53.8696       51.3760       53.9753       65.9692       70.2163       74.7767       79.0849       88.1263       93.7715      101.0232        0.0000        0.0000        0.0000        0.0000        0.0000        0.0000        0.0000
        0.0000        0.0000        0.0000        0.0000        0.0000        0.0000        0.0000        0.0000        0.0000        0.0000        0.0000        0.0000        0.0000        0.0000        0.0000        0.0000        0.0000        0.0000        0.0000        0.0000        0.0000        0.0000        0.0000        0.0000        0.0000        0.0000        0.0000        0.0000        0.0000      139.4625      124.8778       93.7191       83.3183       65.5048       48.8339       28.9911       25.9632       24.3774       24.6565       20.7202       20.2504       19.9606       20.4072       17.3262       17.3990       17.1670       17.6557       14.8205       15.9809       17.6804       20.1823       27.6920       30.9843       32.3668       32.6420       26.8350       26.9935       27.0719       26.8608       30.0923       27.5167       25.9221       25.3964       26.3256       25.8187       25.1671       24.3983       27.1759       26.4047       24.8104       23.3089       17.3850       15.3963        0.0000        0.0000        0.0000        0.0000        0.0000        0.0000        0.0000        0.0000        0.0000        0.0000        0.0000        0.0000        0.0000        0.0000        0.0000        0.0000        0.0000        0.0000        0.0000        0.0000        0.0000        0.0000        0.0000        0.0000        0.0000        0.0000        0.0000        0.0000        0.0000        0.0000        0.0000        0.0000        0.0000        0.0000        0.0000        0.0000        0.0000        0.0000        0.0000        0.0000        0.0000        0.0000        0.0000        0.0000        0.0000        0.0000        0.0000        0.0000        0.0000        0.0000        0.0000        0.0000        0.0000        0.0000        0.0000        0.0000        0.0000        0.0000        0.0000        0.0000        0.0000        0.0000        0.0000        0.0000        0.0000        0.0000        0.0000        0.0000        0.0000        0.0000        0.0000        0.0000        0.0000        0.0000        0.0000        0.0000        0.0000        0.0000        0.0000        0.0000        0.0000        0.0000        0.0000        0.0000        0.0000        0.0000        0.0000        0.0000        0.0000        0.0000        0.0000       36.7439       36.6479       31.5337       29.1418       33.6897       30.4024       23.0766       21.2767       21.6900       26.1069       29.2155       40.3872       54.6379       43.5515       41.0826       58.5426       53.6862       55.1678       41.1639       33.4439       34.3297       41.0278       43.8465       34.9424       28.2687       37.1221       41.5488       32.4589       34.9097       31.2581       30.9826       29.6618       31.5664       32.8268       33.1747       33.9286       34.7679       36.8830       46.7495       89.4959       52.6294       44.5821       43.8199       44.7871       49.8021       47.8253       45.0157       39.3666       39.7159       41.3481       46.9238       52.8357       62.5697       73.1790       78.2512       92.4633       94.0640       93.1418       95.3269       88.5821       85.8306       99.0099       90.0938       67.7699       63.4019       63.5553       59.2175       59.2100       58.3204       54.6913       58.7391       70.6394       74.1015       78.0388       81.8495       87.0031       91.7618        0.0000        0.0000        0.0000        0.0000        0.0000        0.0000        0.0000        0.0000
        0.0000        0.0000        0.0000        0.0000        0.0000        0.0000        0.0000        0.0000        0.0000        0.0000        0.0000        0.0000        0.0000        0.0000        0.0000        0.0000        0.0000        0.0000        0.0000        0.0000        0.0000        0.0000        0.0000        0.0000        0.0000        0.0000      119.2902      138.3479      135.2232      126.2008      114.4729       75.3847       65.2946       56.2465       51.3219       28.7720       23.6052       23.4643       24.9585       21.1016       21.4778       22.7522       24.2423       22.3845       23.8359       24.4280       23.9110       21.2698       22.1220       23.3326       25.5032       34.9148       37.0964       38.0725       36.7970       30.1336       29.6811       29.3674       29.0142       30.7616       30.5036       30.0937       29.7601       31.0687       30.6983       29.8648       30.5372       32.4054       30.3906       31.0107       26.8741       20.1978       16.1000       14.7815       14.9076       15.4070       14.2332       14.9147       15.6061       12.4551       12.9797       12.0001        0.0000        0.0000        0.0000        0.0000        0.0000        0.0000        0.0000        0.0000        0.0000        0.0000        0.0000        0.0000        0.0000        0.0000        0.0000        0.0000        0.0000        0.0000        0.0000        0.0000        0.0000        0.0000        0.0000        0.0000        0.0000        0.0000        0.0000        0.0000        0.0000        0.0000        0.0000        0.0000        0.0000        0.0000        0.0000        0.0000        0.0000        0.0000        0.0000        0.0000        0.0000        0.0000        0.0000        0.0000        0.0000        0.0000        0.0000        0.0000        0.0000        0.0000        0.0000        0.0000        0.0000        0.0000        0.0000        0.0000        0.0000        0.0000        0.0000        0.0000        0.0000        0.0000        0.0000        0.0000        0.0000        0.0000        0.0000        0.0000        0.0000        0.0000        0.0000        5.5490        6.1696        6.4247        5.3365        6.4097        0.0000        0.0000        0.0000        0.0000       23.7228       26.9865       28.4687       35.1459       30.9421       28.3601       33.8561       29.4052       26.2307       25.7799       34.3707       39.6650       35.7538       32.9542       33.0712       39.0872       42.7897       43.5920       39.7445       40.1926       42.9289       45.2920       51.3000       61.1736       68.3310       47.2127       40.2506       48.5945       40.0723       28.1924       29.3603       28.7061       28.7932       29.5956       32.2248       33.3140       35.3161       36.1410       39.2688       40.8949       41.4513       79.9058       54.1348       51.8390       46.0904       47.5009       50.5645       50.6419       48.9147       42.1036       44.0873       47.1479       52.4086       61.5289       70.3262       75.6539       85.0364       93.4169       95.0334       94.3077       91.9528       86.9940       85.5575       92.4993       87.2476       77.0562       67.9784       63.7720       65.1194       64.4909       62.4182       62.6927       66.9140       73.0853       75.6474       78.0564       81.5203       86.5762       91.0130        0.0000        0.0000        0.0000        0.0000        0.0000        0.0000        0.0000        0.0000
        0.0000        0.0000        0.0000        0.0000        0.0000        0.0000        0.0000        0.0000        0.0000        0.0000        0.0000        0.0000        0.0000        0.0000        0.0000        0.0000        0.0000        0.0000        0.0000        0.0000        0.0000        0.0000        0.0000        0.0000        0.0000      143.4632      131.2516      103.6362       96.1444       82.5302       76.1236       64.3647       59.0677       56.8880       48.4989       29.9829       25.0748       37.8843       40.6633       21.3878       22.4695       24.4134       27.9202       36.7410       41.6269       44.7428       45.2054       45.0065       45.1385       47.2114       48.3197       46.2858       47.4967       48.9161       48.9167       49.0735       45.7858       43.5908       42.8569       51.1025       50.4768       49.5808       48.2416       45.3364       42.4159       43.0106       45.1885       39.6532       36.4135       34.4421       32.9173       18.3772       17.0310       14.3210       15.8769       25.6324       22.3353       22.1344       23.0266       33.2434       33.1046       31.8148       28.1307       20.3390        0.0000        0.0000        0.0000        0.0000        0.0000        0.0000        0.0000        0.0000        0.0000        0.0000        0.0000        0.0000        0.0000        0.0000        0.0000        0.0000        0.0000        0.0000        0.0000        0.0000        0.0000        0.0000        0.0000        0.0000        0.0000        0.0000        0.0000        0.0000        0.0000        0.0000        0.0000        0.0000        0.0000        0.0000        0.0000        0.0000        0.0000        0.0000        0.0000        0.0000        0.0000        0.0000        0.0000        0.0000        0.0000        0.0000        0.0000        0.0000        0.0000        0.0000        0.0000        0.0000        0.0000        0.0000        0.0000        0.0000        0.0000        0.0000        0.0000        0.0000        0.0000        0.0000        0.0000        0.0000        0.0000        0.0000        0.0000        0.0000        7.3166        8.3336       10.5477       16.9964       12.0799       14.5078       17.7353       25.3394       29.0224       31.3690       32.2750       30.0434       30.6888       31.7236       32.8029       42.3931       43.0938       41.5703       49.3595       53.4809       59.1601       63.3573       55.3085       57.8010       55.8447       51.7980       51.0619       47.5808       48.7175       45.3269       50.1453       41.7441       36.9601       34.4214       40.9681       31.0013       28.2187       24.5155       19.8900       18.4586       19.5044       20.2972       22.4440       27.5296       30.6803       33.9553       34.2396       42.5838       45.8329       47.6973       48.9834       48.5203       48.8038       49.9827       51.0837       52.9088       58.0421       54.8515       57.0867       53.8965       54.4887       58.0812       66.8049       79.0357       81.7528       73.1463       91.3858       93.3060       90.5310       88.5615       92.2410       83.1519       85.1192       93.1283       89.9961       83.1715       81.2290       76.3646       77.1749       77.7645       75.1337       73.2040        0.0000        0.0000       76.2938       78.0828       80.5174       87.7517        0.0000        0.0000        0.0000        0.0000        0.0000        0.0000        0.0000        0.0000        0.0000
        0.0000        0.0000        0.0000        0.0000        0.0000        0.0000        0.0000        0.0000        0.0000        0.0000        0.0000        0.0000        0.0000        0.0000        0.0000        0.0000        0.0000        0.0000        0.0000        0.0000        0.0000        0.0000        0.0000        0.0000        0.0000        0.0000      130.3848      103.3171       94.1321       79.2556       73.7725       67.2824       59.6258       59.8030       53.4598       34.2973       31.2621       31.0797       33.8751       23.8825       24.5583       27.6702       32.9426       43.3539       49.2210       52.9317       54.6307       54.3426       55.2602       56.1079       56.9512       53.9047       55.1079       54.8336       52.8255       51.8896       48.0492       47.7406       46.3082       55.7284       54.7024       54.4653       53.1109       49.3759       50.1128       46.6992       47.3379       40.4228       40.5892       39.0192       35.9221       18.5445       15.4335       17.4039       18.3640       25.8958       24.5873       25.8148       25.7189       35.1813       33.5111       30.4168       27.2071       19.5400       17.1829       14.9368        0.0000        0.0000        0.0000        0.0000        0.0000        0.0000        0.0000        0.0000        0.0000        0.0000        0.0000        0.0000        0.0000        0.0000        0.0000        0.0000        0.0000        0.0000        0.0000        0.0000        0.0000        0.0000        0.0000        0.0000        0.0000        0.0000        0.0000        0.0000        0.0000        0.0000        0.0000        0.0000        0.0000        0.0000        0.0000        0.0000        0.0000        0.0000        0.0000        0.0000        0.0000        0.0000        0.0000        0.0000        0.0000        0.0000        0.0000        0.0000        0.0000        0.0000        0.0000        0.0000        0.0000        0.0000        0.0000        0.0000        0.0000        0.0000        0.0000        0.0000        0.0000        0.0000        0.0000        0.0000        0.0000        0.0000        8.2830       15.2968       18.6874       19.9609       15.5646       18.2590       21.7069       29.8570       34.2630       36.4122       36.9343       33.0862       34.3461       40.3192       51.9226       55.9342       49.1782       52.6210       50.4983       59.3885       67.9886       66.2092       65.6226       61.5637       57.9345       54.9644       52.2821       53.1758       57.1372       59.2341       60.0664       37.8290       29.0116       27.2028       21.3960       17.3159       16.7103       16.0760       17.2812       17.8283       18.5211       20.7520       27.1211       29.8341       31.2002       33.0656       35.0897       44.6284       47.6052       49.8009       51.2074       50.7299       51.2724       53.6559       56.0586       59.4628       62.1381       62.3358       72.6519       61.2720       61.5486       64.1315       67.8318       84.2498       85.8492       82.3841       90.5014       94.7177       84.6098       88.9190       92.4077       98.8929       93.8696       89.5476       92.5432       85.1842       82.8038       84.8915       90.9811       90.1556       87.0375        0.0000        0.0000        0.0000        0.0000        0.0000        0.0000        0.0000        0.0000        0.0000        0.0000        0.0000        0.0000        0.0000        0.0000        0.0000        0.0000
        0.0000        0.0000        0.0000        0.0000        0.0000        0.0000        0.0000        0.0000        0.0000        0.0000        0.0000        0.0000        0.0000        0.0000        0.0000        0.0000        0.0000        0.0000        0.0000        0.0000        0.0000        0.0000        0.0000        0.0000        0.0000        0.0000        0.0000       95.8162       81.4642       72.6032       67.0758       61.4795       61.3415       60.3646       59.1848       37.0463       36.3567       37.4713       35.1977       29.2244       27.7993       29.4158       35.3083       48.3535       55.1142       58.8348       60.4992       58.3027       58.1386       59.9397       60.6545       56.7976       58.3633       57.1832       54.4377       54.0505       50.7807       50.3092       49.2886       56.9630       55.8202       56.2421       52.7869       50.0393       50.7808       50.7401       50.2841       41.6194       41.3349       36.2815       35.3973       17.5668       16.0578       17.2135       17.8003       25.5511       27.2557       27.5389       31.1694       36.6038       33.6025       29.9860       23.6209       15.7562       13.5529       11.4136       11.5442        4.3550        1.6721        2.1687        0.0000        0.0000        0.0000        0.0000        0.0000        0.0000        0.0000        0.0000        0.0000        0.0000        0.0000        0.0000        0.0000        0.0000        0.0000        0.0000        0.0000        0.0000        0.0000        0.0000        0.0000        0.0000        0.0000        0.0000        0.0000        0.0000        0.0000        0.0000        0.0000        0.0000        0.0000        0.0000        0.0000        0.0000        0.0000        0.0000        0.0000        0.0000        0.0000        0.0000        0.0000        0.0000        0.0000        0.0000        0.0000        0.0000        0.0000        0.0000        0.0000        0.0000        0.0000        0.0000        0.0000        0.0000        0.0000        0.0000        0.0000        0.0000        0.0000        0.0000        0.0000        8.3300       15.9389       22.2428       28.2391       30.0760       18.1296       20.7593       24.0559       32.5213       36.0209       38.5743       42.1840       36.8145       49.3053       63.2719       55.6581       53.5323       51.3832       53.2141       53.9263       59.8501       62.3458       69.2020       61.7885       66.9671       62.8611       65.7953       59.3448       57.6930       55.8505       53.3113       45.5241       27.8819       24.2219       18.4526       17.9328       16.3242       17.4546       16.8079       18.8206       17.8472       23.7370       26.9066       28.2646       29.0328       31.4853       34.2352       36.5711       47.6083       50.5769       52.1505       52.8264       53.9550       56.4780       58.7124       61.0585       63.0370       66.4402       64.6151       64.5389       64.0212       67.9269       78.6184       82.2644       88.9340       91.0049       93.7150       93.2702       88.8964       89.9856       97.9365      101.6056       95.5067       89.8343       86.8320       84.8558       83.0650       84.1981       91.5140       92.7251       87.7387       85.6693        0.0000        0.0000        0.0000        0.0000        0.0000        0.0000        0.0000        0.0000        0.0000        0.0000        0.0000        0.0000        0.0000        0.0000        0.0000        0.0000
        0.0000        0.0000        0.0000        0.0000        0.0000        0.0000        0.0000        0.0000        0.0000        0.0000        0.0000        0.0000        0.0000        0.0000        0.0000        0.0000        0.0000        0.0000        0.0000        0.0000        0.0000        0.0000        0.0000        0.0000        0.0000        0.0000        0.0000       90.0183       83.3066       77.1626       74.1772       65.7667       64.6482       68.2756       62.7694       44.8959       51.0040       48.8912       46.2542       48.0305       43.1662       37.2836       39.8720       48.6475       52.1514       55.3988       57.6315       57.4041       59.0406       59.5827       60.2319       56.1238       56.5678       55.4684       53.7644       54.8773       53.4889       50.7974       48.1958       57.9393       55.3782       50.1310       51.6211       51.6667       52.3068       52.8361       52.6997       44.5136       38.8458       36.3017       33.3124       16.2115       17.2144       16.7242       17.4118       25.9791       28.5427       32.2420       30.9249       34.5034       33.4422       26.9809       22.1035       15.3619        9.7861        8.3912       10.5296        1.5316        1.0932        3.7920        0.0000        0.0000        0.0000        0.0000        0.0000        0.0000        0.0000        0.0000        0.0000        0.0000        0.0000        0.0000        0.0000        0.0000        0.0000        0.0000        0.0000        0.0000        0.0000        0.0000        0.0000        0.0000        0.0000        0.0000        0.0000        0.0000        0.0000        0.0000        0.0000        0.0000        0.0000        0.0000        0.0000        0.0000        0.0000        0.0000        0.0000        0.0000        0.0000        0.0000        0.0000        0.0000        0.0000        0.0000        0.0000        0.0000        0.0000        0.0000        0.0000        0.0000        0.0000        0.0000        0.0000        0.0000        0.0000        0.0000        0.0000        0.0000        0.0000        0.0000        0.0000        0.0000       22.1536       21.4730       25.9740       21.1437       19.7636       22.0004       33.1052       32.8982       35.5082       37.8463       42.3278       48.0804       46.0750       42.5352       46.7614       56.4391       54.9988       57.0928       58.0195       61.6473       61.8534       79.5012       72.8502       69.4217       58.4451       59.7082       61.8770       53.5272       46.3626       44.9024       37.4950       25.0412       24.4841       20.9891       18.2017       16.3413       17.9271       18.7823       24.7430       24.1817       25.7627       29.1742       30.7792       31.5657       33.5136       36.7352       39.5737       50.8166       55.0868       58.0710       57.7552       57.2209       60.0866       63.7913       66.4589       65.9026       66.3471       65.2445       68.4017       70.6230       86.2368       91.3683      108.5042      100.6101       99.4066       97.9766       84.1435       85.2563       85.4055       85.5390       89.6451       83.4202       88.5873       88.4548       92.4165       84.6902       86.7569       94.4986       91.3770       82.1582       81.3999        0.0000        0.0000        0.0000        0.0000        0.0000        0.0000        0.0000        0.0000        0.0000        0.0000        0.0000        0.0000        0.0000        0.0000        0.0000        0.0000
        0.0000        0.0000        0.0000        0.0000        0.0000        0.0000        0.0000        0.0000        0.0000        0.0000        0.0000        0.0000        0.0000        0.0000        0.0000        0.0000        0.0000        0.0000        0.0000        0.0000        0.0000        0.0000        0.0000        0.0000        0.0000        0.0000        0.0000        0.0000       62.9331       59.5702       57.8862       57.7385       57.3203       53.4207       51.2479       46.9168       44.0704       41.3717       40.5279       43.1573       53.6154       55.9240       48.0733       52.6870       48.6594       46.0898       44.8287       58.2527       59.8427       62.6536       66.9925       66.6487       67.3851       65.8901       63.7794       80.4928       80.8606       76.6331       74.2698       85.3978       70.7388       45.7245       43.2774       49.6718       53.0688       52.4825       50.0968       38.5395       35.7477       31.9909       28.8357       10.7433       10.4850        9.5894       11.1891       25.1076       30.4519       30.0976       28.5425       32.5142       28.4257       25.0293       21.1472       13.6157       11.5931        9.3464        8.1101        4.8370        4.9673        5.2485        5.0954        0.0000        0.0000        0.0000        0.0000        0.0000        0.0000        0.0000        0.0000        0.0000        0.0000        0.0000        0.0000        0.0000        0.0000        0.0000        0.0000        0.0000        0.0000        0.0000        0.0000        0.0000        0.0000        0.0000        0.0000        0.0000        0.0000        0.0000        0.0000        0.0000        0.0000        0.0000        0.0000        0.0000        0.0000        0.0000        0.0000        0.0000        0.0000        0.0000        0.0000        0.0000        0.0000        0.0000        0.0000        0.0000        0.0000        0.0000        0.0000        0.0000        0.0000        0.0000        0.0000        0.0000        0.0000        0.0000        0.0000        0.0000        0.0000        0.0000        0.0000        0.0000        0.0000       18.0649       18.5178       20.4926       22.2372       30.9119       38.6399       28.2356       30.6674       32.4900       33.6593       33.5569       36.4883       40.4377       40.7415       54.9909       55.1844       55.1379       53.0384       59.1557       62.9603       80.3904       76.2319       67.6699       64.3517       49.4890       45.0939       39.3802       33.9569       28.5360       25.4709       18.7331       15.9677       14.4772       15.6951       17.3093       19.5485       20.8953       22.7497       21.5138       22.6212       23.3355       26.0499       32.7290       35.6118       38.2347       41.8321       55.3083       58.8329       61.1494       60.4166       59.2411       63.6021       66.8186       67.7515       68.1220       67.8575       70.0446       76.1316       94.5939      105.8529      105.3033      119.9844      108.8424       94.3706      102.7154       97.4436       97.9309       88.8836       86.4995       85.5847       87.2097       88.5916       85.9324       86.2177       81.4503       83.5734       83.9349       83.8236       90.4971       90.8923        0.0000        0.0000        0.0000        0.0000        0.0000        0.0000        0.0000        0.0000        0.0000        0.0000        0.0000        0.0000        0.0000        0.0000        0.0000        0.0000
        0.0000        0.0000        0.0000        0.0000        0.0000        0.0000        0.0000        0.0000        0.0000        0.0000        0.0000        0.0000        0.0000        0.0000        0.0000        0.0000        0.0000        0.0000        0.0000        0.0000        0.0000        0.0000        0.0000        0.0000        0.0000        0.0000        0.0000        0.0000       67.3782       61.4352       59.5965       62.9886       63.0848       57.9303       53.9726       48.9220       44.4911       41.3570       41.0152       34.0740       32.7999       33.8846       38.8001       49.0026       48.7748       46.7534       44.8151       54.3504       52.8985       53.9302       57.8870       62.5133       63.9569       65.8122       67.2557       85.8844       85.9299       80.5912       72.8407       56.7278       48.4775       56.5881       67.1291       78.3091       64.0079       59.9986       58.5327       42.9181       37.8167       34.9074       26.4549        9.0352        7.6992        6.6129        7.5077       24.2934       26.5046       24.6787       26.5253       35.0236       27.8009       26.9050       24.3332       17.0793       17.9840       16.3375       12.1039        9.5639        6.9067        6.3741        6.8828        0.0000        0.0000        0.0000        0.0000        0.0000        0.0000        0.0000        0.0000        0.0000        0.0000        0.0000        0.0000        0.0000        0.0000        0.0000        0.0000        0.0000        0.0000        0.0000        0.0000        0.0000        0.0000        0.0000        0.0000        0.0000        0.0000        0.0000        0.0000        0.0000        0.0000        0.0000        0.0000        0.0000        0.0000        0.0000        0.0000        0.0000        0.0000        0.0000        0.0000        0.0000        0.0000        0.0000        0.0000        0.0000        0.0000        0.0000        0.0000        0.0000        0.0000        0.0000        0.0000        0.0000        0.0000        0.0000        0.0000        0.0000        0.0000        0.0000        0.0000       16.5722       17.7182       19.1455       20.2593       20.6828       21.7507       26.1278       44.8472       28.0528       29.9913       31.6730       33.0542       30.2920       31.2990       33.2324       36.0499       64.0376       63.6054       65.3627       58.4047       61.5030       63.6120       67.3533       61.9089       63.4418       66.9747       53.4537       42.7973       34.9102       32.2782       27.3485       23.3335       18.1455       15.3542       14.9046       16.4176       19.8274       21.2884       23.2138       24.4403       22.8438       23.9983       25.4819       30.5749       37.6772       39.8408       40.8130       45.8709       59.0059       63.6259       65.2509       67.6358       66.1166       69.3711       69.3233       69.2887       71.8503       72.6302       76.0184       87.4203       93.1276      101.6715      124.7565      123.0296      106.7748       96.7814      101.8676      102.4049       93.9070       91.7954       90.6899       87.3969       90.4879       89.0591       86.9327       84.0201       81.0522       83.8796       83.9010       84.8442       92.0494       92.8561        0.0000        0.0000        0.0000        0.0000        0.0000        0.0000        0.0000        0.0000        0.0000        0.0000        0.0000        0.0000        0.0000        0.0000        0.0000        0.0000
        0.0000        0.0000        0.0000        0.0000        0.0000        0.0000        0.0000        0.0000        0.0000        0.0000        0.0000        0.0000        0.0000        0.0000        0.0000        0.0000        0.0000        0.0000        0.0000        0.0000        0.0000        0.0000        0.0000        0.0000        0.0000        0.0000        0.0000        0.0000       84.2143       70.6257       69.0382       74.8788       66.6132       60.7182       56.4251       47.0452       42.7432       40.6695       37.9638       30.9023       30.4911       30.7834       32.3456       37.8955       40.3863       41.7114       41.2003       50.0578       49.8689       47.6733       52.9053       55.1978       59.7560       61.1027       63.1027       80.6098       84.1800       78.0110       66.3425       41.0230       33.1502       31.7996       40.9862       62.9702       87.3561       82.0659       64.9693       38.7625       31.2806       27.0830       22.8832        7.7568        5.3564        5.1517        6.0035       18.2375       20.7319       21.5391       28.8154       37.4348       30.1750       24.4742       23.8320       19.4844       18.9073       16.9405       15.0809       12.0801       10.6279        6.2423        5.7603        0.1409        0.0000        0.0000        0.0000        0.0000        0.0000        0.0000        0.0000        0.0000        0.0000        0.0000        0.0000        0.0000        0.0000        0.0000        0.0000        0.0000        0.0000        0.0000        0.0000        0.0000        0.0000        0.0000        0.0000        0.0000        0.0000        0.0000        0.0000        0.0000        0.0000        0.0000        0.0000        0.0000        0.0000        0.0000        0.0000        0.0000        0.0000        0.0000        0.0000        0.0000        0.0000        0.0000        0.0000        0.0000        0.0000        0.0000        0.0000        0.0000        0.0000        0.0000        0.0000        0.0000        0.0000        0.0000        0.0000        0.0000        0.0000        0.0000       20.6315       19.4738       20.2344       21.3941       22.1471       22.1361       22.8520       23.7832       24.9569       27.8486       29.3384       30.7810       32.2230       29.5592       30.5390       35.3027       35.0635       64.5557       65.4176       70.6366       59.9239       62.5252      175.7655      187.7966       61.8948       54.9488       57.2527       50.0219       41.0338       35.1763       32.2697       29.5999       28.2236       21.7757       18.6207       17.5783       20.2552       23.6094       26.3848       27.0099       29.4114       27.2485       29.0578       31.2491       34.7026       39.5225       44.7519       45.4704       50.0818       63.4713       66.0666       69.8763       71.3757       79.8142       74.5011       72.2304       72.7226       73.4599       82.9732       91.8048       93.4265       94.5500      101.6521      126.0799      107.0219      104.3618      107.1647      107.8239       99.7644       93.9346       97.0316       93.5477       91.2628       89.1859       89.5741       83.8280       82.2323       80.5293       85.1287       88.0738       85.2404       91.1036       89.2909       92.4907        0.0000        0.0000        0.0000        0.0000        0.0000        0.0000        0.0000        0.0000        0.0000        0.0000        0.0000        0.0000        0.0000        0.0000        0.0000
        0.0000        0.0000        0.0000        0.0000        0.0000        0.0000        0.0000        0.0000        0.0000        0.0000        0.0000        0.0000        0.0000        0.0000        0.0000        0.0000        0.0000        0.0000        0.0000        0.0000        0.0000        0.0000        0.0000        0.0000        0.0000        0.0000        0.0000       76.3238       76.1261       64.8035       61.4833       62.6778       62.2672       58.9325       53.8897       49.5892       45.2633       43.5969       40.0802       33.0448       36.1476       36.5052       33.4891       36.8524       37.2115       35.8665       34.2020       42.1388       41.3583       43.1498       44.7296       47.7583       51.5016       59.1177       57.6899       68.5937       68.0516       63.8608       54.1465       36.3287       31.5277       30.5113       33.0625       40.4170       41.2149       44.0564       42.1228       29.6194       28.4082       23.6494       18.6484        4.8916        3.4510        3.1663        3.0075       16.4125       16.1350       15.9198       14.3225       19.3287       21.3118       19.2478       18.9929       38.9508       24.2959       16.0345       11.7756        8.1118        6.8709        6.5669        4.3313        0.1414        0.0820        0.0000        0.0000        0.0000        0.0000        0.0000        0.0000        0.0000        0.0000        0.0000        0.0000        0.0000        0.0000        0.0000        0.0000        0.0000        0.0000        0.0000        0.0000        0.0000        0.0000        0.0000        0.0000        0.0000        0.0000        0.0000        0.0000        0.0000        0.0000        0.0000        0.0000        0.0000        0.0000        0.0000        0.0000        0.0000        0.0000        0.0000        0.0000        0.0000        0.0000        0.0000        0.0000        0.0000        0.0000        0.0000        0.0000        0.0000        0.0000        0.0000        0.0000        0.0000        0.0000        0.0000        0.0000        0.0000        0.0000       17.0768       19.3032       21.9243       23.2577       24.0277       24.3034       23.6977       23.9768       24.4664       25.1974       27.6810       28.7438       29.9227       31.2412       28.4597       29.3505       30.7720       32.8143       55.8053       67.8715       64.1424       54.7588       55.2709      105.9111       77.4853       55.9914       49.3471       49.8678       43.0419       38.2085       34.2335       33.4607       31.6704       30.3974       23.5947       21.2696       22.2930       25.9772       28.2171       32.7962       34.7970       35.5739       35.2348       37.3681       39.9296       41.5568       47.7549       50.0102       51.8889       55.8658       67.7864       69.8313       72.2219       75.5103       86.7682       85.6320       80.1608       77.5466       81.4253       97.3820      101.0281       98.1525      119.8900      125.7973      116.2243      106.0526      111.6242      109.5261      105.2153       98.8913       98.2495       95.0178       95.3204       93.1416       85.8436       79.4378       77.8457       78.6502       79.0743       86.1764       94.5303       91.6826       87.1643       92.8283        0.0000        0.0000        0.0000        0.0000        0.0000        0.0000        0.0000        0.0000        0.0000        0.0000        0.0000        0.0000        0.0000        0.0000        0.0000        0.0000
        0.0000        0.0000        0.0000        0.0000        0.0000        0.0000        0.0000        0.0000        0.0000        0.0000        0.0000        0.0000        0.0000        0.0000        0.0000        0.0000        0.0000        0.0000        0.0000        0.0000        0.0000        0.0000        0.0000        0.0000        0.0000        0.0000        0.0000       74.9137       70.1089       66.9290       64.9216       60.9711       60.2803       56.8046       52.7403       45.9266       43.6750       34.3461       34.7386       31.0500       29.3093       28.2274       27.7443       34.5592       35.8295       32.7618       33.2740       45.4585       41.8910       40.5437       46.3748       43.0891       42.3014       47.5860       49.9637       43.7506       39.4607       39.0836       34.1388       27.9272       24.4979       22.7814       24.7834       26.1621       29.1964       29.1014       28.2137       19.5998       16.9687       14.9477       11.2724        4.7954        3.9339        4.0505        3.6500       13.2254       12.4262       11.8874       11.8590       12.8983       12.1047       11.9383       10.8406       10.0203       14.3265        7.9807        6.7609        3.9537        4.8892        4.3349        3.2364        1.6204        0.9654        0.4011        0.2867        0.0000        0.0000        0.3701        0.0000        0.0000        0.5124        0.0000        0.0000        0.0000        0.0000        0.0000        0.0000        2.1217        2.3391        2.5452        2.7243        0.0000        0.0000        0.0000        0.0000        0.0000        0.0000        0.0000        0.0000        0.0000        0.0000        0.0000        0.0000        0.0000        0.0000        0.0000        0.0000        0.0000        0.0000        0.0000        0.0000        0.0000        0.0000        0.0000        0.0000        0.0000        0.0000        0.0000        0.0000        0.0000        0.0000        0.0000        0.0000        0.0000        0.0000        0.0000        0.0000       22.4553       22.3452       23.6487       24.8045       26.1457       29.9850       28.8169       29.9231       26.9014       26.2531       25.6181       26.1325       26.3257       26.9225       27.8515       29.0750       32.2347       32.8901       32.0745       33.7853       43.3188       47.2514       50.1057       47.5340       51.6315       48.4666       49.7707       51.4849       50.0575       48.2944       43.5336       42.9551       37.2544       33.7627       32.5127       32.0109       30.6480       30.6681       32.7544       37.5675       46.4594       49.9997       52.9270       55.3851       63.8040       67.6761       69.7090       72.0871       75.1725       77.4005       79.2883       80.5042       78.2184       79.8355       82.9954       92.2679       96.0928       88.2411      104.0658       99.9193       94.8139       96.6362      109.0420      108.4260      109.8061      105.6573      115.3919      108.6391      102.8751      105.3000      104.6622      102.5165      100.0825       98.1843       95.4457       91.0424       73.2685       66.8172       67.9020       70.7343       84.7980       89.3737       92.0207       90.7360       90.0954       97.3914        0.0000        0.0000        0.0000        0.0000        0.0000        0.0000        0.0000        0.0000        0.0000        0.0000        0.0000        0.0000        0.0000        0.0000        0.0000        0.0000
        0.0000        0.0000        0.0000        0.0000        0.0000        0.0000        0.0000        0.0000        0.0000        0.0000        0.0000        0.0000        0.0000        0.0000        0.0000        0.0000        0.0000        0.0000        0.0000        0.0000        0.0000        0.0000        0.0000        0.0000        0.0000        0.0000       83.5988       75.9644       72.7502       69.0195       66.6293       62.5754       61.1301       56.8344       49.7765       40.4614       40.0525       38.1944       37.3339       37.2684       33.8840       36.2441       33.7424       36.3454       29.8551       29.3586       30.3630       50.4360       46.7963       44.8534       45.0072       38.4930       34.9019       33.9938       38.3354       31.4194       31.2285       30.7218       28.0742       23.7823       19.5401       18.8351       18.5431       16.4011       15.3522       13.7049       17.1676       13.3155       11.2938        9.1606        8.9456        1.8256        3.9305        4.6134        5.0061       10.3555       10.7871        8.8965        8.7933       11.5181        9.3609        8.3479        9.8118        7.7486        7.7025        6.8463        6.9034        4.0803        5.2877        2.3466        1.9489        0.9771        0.7015        0.4919        0.3526        0.0000        0.0000        0.0000        0.0000        0.5675        0.8092        1.5023        0.9817        0.2918        0.3981        0.4714        0.5098        1.9528        2.1010        2.1911        2.2205        2.2013        2.2332        2.2648        2.2986        0.0000        0.0000        0.0000        0.0000        0.0000        0.0000        0.0000        0.0000        0.0000        0.0000        0.0000        0.0000        0.0000        0.0000        0.0000        0.0000        0.0000        0.0000        0.0000        0.0000        0.0000       12.0895       11.9158       11.9671       12.1867       12.0664       12.6305       14.1638       18.0544       20.1688       21.9626       23.4819       24.8242       26.3831       27.5466       28.3883       29.5501       30.3331       30.6533       30.6803       28.1824       27.4124       27.3459       26.6426       26.3981       26.5277       26.9217       28.0207       28.4716       28.7742       30.2525       31.8505       38.0418       41.5185       44.3609       42.1715       42.8192       45.0463       46.6911       44.6257       45.7075       47.6421       49.5114       45.5839       40.6533       37.6247       35.5605       35.6290       35.2671       35.6993       38.1541       44.0450       54.6688       58.8362       61.6270       66.3399       74.6238       78.9731       82.0173       86.2270       91.0307       93.0405       92.8151       92.1488       86.7333       83.3352       81.4052       80.1408       82.6945      103.2990      114.0196      115.2230      108.4452      100.9930      104.4145      112.9747      116.6747      109.4080      108.9989      112.1588      107.3182      107.7767      107.3627      104.0854      103.2956      103.1288       97.5184       87.6268       70.7305       64.7943       66.4933       71.1951       84.3883       87.2377       88.7437       92.0037        0.0000        0.0000        0.0000        0.0000        0.0000        0.0000        0.0000        0.0000        0.0000        0.0000        0.0000        0.0000        0.0000        0.0000        0.0000        0.0000        0.0000        0.0000
        0.0000        0.0000        0.0000        0.0000        0.0000        0.0000        0.0000        0.0000        0.0000        0.0000        0.0000        0.0000        0.0000        0.0000        0.0000        0.0000        0.0000        0.0000        0.0000        0.0000        0.0000        0.0000        0.0000        0.0000        0.0000        0.0000       77.7638       71.7393       67.4869       65.4078       62.6740       59.2454       58.4756       54.5421       49.5531       36.9440       31.7578       30.4143       30.1141       26.6605       28.1254       32.8017       33.3724       48.8088       33.2692       28.1176       25.3183       44.2558       38.3248       40.6071       38.8823       31.9699       32.6510       32.4836       32.5267       30.6226       31.6540       26.5174       24.3534       22.8119       16.3621       16.6156       14.3945       10.9514       13.1972       13.3125       12.5884        8.8175        9.0061        9.0470        7.6982        3.3955        4.2010        6.5769        5.7459        8.0240        5.8040        6.5408        6.1061        5.5208        4.7981        5.6305        8.2073        7.0016        5.1794        4.1876        5.1487        3.3508        3.9641        2.9030        2.0130        1.5737        1.1413        0.5382        0.4059        0.0000        0.0000        0.4813        0.0000        0.6516        0.6949        1.0070        2.0665        1.8495        0.4237        0.4797        0.4955        1.8165        1.8860        1.8929        1.8295        1.7269        1.6712        1.6169        1.5726        1.1474        1.1128        1.5567        0.0000        0.0000        0.0000        0.0000        0.0000        0.0000        0.0000        0.0000        0.0000        0.0000        0.0000        0.0000       18.1120       17.6795       22.2288       18.0679       17.7468       15.1857       14.8615       14.5542       14.2448       14.1573       13.6587       14.1730       15.9585       20.6944       23.1858       25.2304       26.9303       28.5060       30.2155       31.3590       31.9236       32.9786       33.7683       34.9599       36.3898       31.3119       31.2132       28.5881       28.6093       27.4836       27.4945       27.4630       28.8171       29.3788       29.8221       30.5584       34.9669       43.6660       39.5570       41.8018       41.7810       44.1652       45.3631       47.5231       55.8545       48.7397       47.4633       53.4111       49.8483       42.4599       41.2917       39.8674       39.9779       42.2469       43.3130       46.4359       50.7845       63.2971       66.9770       69.8896       74.0195       86.3386       92.3211       95.6221       98.5281       99.3836       99.1504       97.9245       93.3988       85.0881       82.1658       82.6692       81.0393      104.3241      117.4243      113.3839      109.9654      101.8017      103.9196      109.1337      111.1380      113.4616      107.5219      106.3884      110.2893      112.9705      109.2036      113.4658      104.8971      103.9117      110.4684       97.6449       97.2726       75.6035       64.4300       66.0958       70.2732        0.0000       87.7961       91.9808       95.1064        0.0000        0.0000        0.0000        0.0000        0.0000        0.0000        0.0000        0.0000        0.0000        0.0000        0.0000        0.0000        0.0000        0.0000        0.0000        0.0000        0.0000        0.0000
        0.0000        0.0000        0.0000        0.0000        0.0000        0.0000        0.0000        0.0000        0.0000        0.0000        0.0000        0.0000        0.0000        0.0000        0.0000        0.0000        0.0000        0.0000        0.0000        0.0000        0.0000        0.0000        0.0000        0.0000        0.0000       67.6033       64.4791       58.0980       55.6308       54.2612       51.6759       47.5106       45.5681       43.5626       39.9235       33.4960       30.8132       28.4315       26.2561       24.6993       22.2029       20.5612       20.6074       28.7724       26.1639       20.6070       20.0922       37.6939       37.0503       38.4686       37.7958       29.9900       30.8139       37.2915       39.0283       29.8904       28.9151       29.0476       22.6710       22.5384       17.9743       16.5441       15.2244       11.9129       10.8260       10.5501        8.5608        5.1782        6.6776        8.4962        6.4504        3.8551        4.7020        2.5260        2.5397        5.8367        4.8355        4.1862        4.2975        5.3954        5.7137        6.1418        5.9158        3.3854        4.6602        4.2997        4.6061        2.2771        3.5677        2.7427        1.7676        0.8735        1.0957        0.5404        0.4479        0.0000        0.0000        0.0000        0.0000        0.9623        1.1845        1.1043        1.2326        4.0730        4.1584        2.5367        4.6613        1.7154        1.6976        1.6463        3.2093        1.4303        2.1473        2.1361        1.2642        0.9304        0.9873        1.6197        2.7046        6.8932        5.5454        0.0000        0.0000        0.0000        0.0000        0.0000        0.0000        0.0000        0.0000       29.5572       28.3970       39.0872       34.4212       24.0412       21.3290       18.8250       21.1969       26.2284       21.6845       16.6666       15.3949       15.6087       17.5590       22.9700       25.6919       28.0246       30.0010       31.9525       33.9467       35.1515       37.4430       38.8334       38.2909       37.9782       37.9099       36.7535       36.9033       33.6495       31.6166       32.8075       29.7751       30.8059       31.5114       31.4495       31.2118       32.2776       33.7017       41.1040       44.3734       48.0516       45.6068       47.3132       51.4474       52.0023       53.9872       51.3074       49.0959       60.9653       54.5599       45.8482       43.6806       42.5072       44.6269       47.9843       52.7417       55.9886       58.9003       69.8673       76.1099       82.2644       88.8945       95.7186      100.2369      102.7029      103.4533       98.7150       96.6564       93.5154       88.7249       82.6543       80.8554       78.4008       85.5421      107.3015      105.3870      102.9727       94.7211       98.9315      103.5929      101.8495      106.9164      107.4219      106.5201      109.1955      109.5765      110.2711      108.7742      108.8923      108.6320      104.2683      106.0938       98.1837       92.8883       76.3586       69.0404        0.0000        0.0000        0.0000        0.0000        0.0000        0.0000        0.0000        0.0000        0.0000        0.0000        0.0000        0.0000        0.0000        0.0000        0.0000        0.0000        0.0000        0.0000        0.0000        0.0000        0.0000        0.0000        0.0000        0.0000
        0.0000        0.0000        0.0000        0.0000        0.0000        0.0000        0.0000        0.0000        0.0000        0.0000        0.0000        0.0000        0.0000        0.0000        0.0000        0.0000        0.0000        0.0000        0.0000        0.0000        0.0000        0.0000       43.5425       38.2912       37.6451       36.3069       32.7934       20.8160       19.3500       18.6301       18.6589       27.0410       26.8694       25.6285       23.6419       20.0824       18.5915       16.8341       15.1415       10.3615        8.5115        7.8682        7.5596        4.6024        4.4146        4.5451        5.0024       28.1274       29.9083       30.8047       29.1837       34.5335       35.0408       41.3414       39.4310       25.3680       21.1569       30.4778       20.0061       10.8715        8.4909        7.4817        6.9220       11.9938       12.9328        9.5465       10.7202       10.7502        7.1341        9.0980        6.6721        7.6988        6.4245        4.7925        2.7489        1.7785        1.9176        1.8855        1.6779        1.8990        1.6246        1.4638        1.4107        1.7069        1.6435        1.5854        1.5313        1.4426        1.3973        1.2882        1.1092        0.7051        0.5670        0.6273        0.5560        0.2433        0.2153        0.2561        0.3656        0.8778        1.4837        1.8562        2.8049        2.7438        2.0020        2.8585        3.9779        1.9184        1.9126        2.5838        4.5341        3.9968        2.7776        0.2881        0.4491        6.1787       14.8273       17.2954       17.3261       14.8383       14.5887       13.0447       13.4840       13.0778       15.0274       16.7486       18.0461       19.2178       20.5348       21.5927       35.8548       39.6683       47.5953       40.9035       24.9225       37.6622       42.8851       41.9327       44.5371       26.8302       15.4634       15.3396       17.0963       26.4758       26.9898       29.4633       31.6075       36.9988       39.3887       45.8629       46.0507       42.7991       44.8051       43.5409       41.7839       44.2103       44.2880       45.6850       40.7793       49.9173       42.8880       39.0890       39.8673       41.3411       39.7677       39.8905       41.6250       50.7429       53.4317       55.6236       55.3159       51.4199       56.9451       55.2310       49.0834       50.4770       51.7908       53.2703       53.8871       46.4623       46.9457       51.8565       54.1588       66.4313       71.9044       76.4359       79.0477       89.5901      101.9535      113.9787      111.8332      109.4623      116.6165      119.3686      116.5860      100.6144       93.3123       86.2781       81.4599       77.2039       74.0228       76.6328       94.4909      105.0374       88.0894       84.8208       88.4649       92.5966       95.6954      102.3350      105.1677      107.1454      104.1375      106.1727      112.2505      110.3168      109.0704      108.0199      111.9614      115.0318      113.6205      111.6299      103.6378       85.9724        0.0000        0.0000        0.0000        0.0000        0.0000        0.0000        0.0000        0.0000        0.0000        0.0000        0.0000        0.0000        0.0000        0.0000        0.0000        0.0000        0.0000        0.0000        0.0000        0.0000        0.0000        0.0000        0.0000        0.0000        0.0000
        0.0000        0.0000        0.0000        0.0000        0.0000        0.0000        0.0000        0.0000        0.0000        0.0000        0.0000        0.0000        0.0000        0.0000        0.0000        0.0000        0.0000        0.0000       40.2956       35.8611       36.8318       36.3316       37.0687       29.3147       26.0966       23.8651       22.4900       13.5434       12.2787       12.0009       12.6902       19.0452       19.9143       19.3900       17.9783       15.2795       15.2921       13.5347       11.8415        7.3971        6.3644        5.6776        5.3248        3.4496        2.8650        3.5277        3.8963       22.2506       24.3985       26.5205       26.7014       29.0651       33.6164       32.4406       28.9383       19.6939       19.7542       20.9952       18.4960       10.3672        7.5232        8.2705        5.0577        9.8137        9.5223        8.8670        8.8583        7.2113        4.4737        2.1498        3.6888        2.6244        2.8603        1.9323        1.8506        1.4437        1.4633        1.4021        1.2729        1.6740        1.3056        1.1990        1.1552        1.3885        1.3288        1.2930        1.2752        1.2260        1.2131        1.1346        0.9940        0.8031        1.0478        1.1092        0.8946        0.6593        0.6292        0.6579        0.5113        1.5734        2.3903        3.0405        3.6811        3.7503        3.9595        3.2673        5.7993        3.5427        3.6137        2.4192        1.8034        1.4086        2.8256        0.4366        0.6788        0.9397        1.2180        7.1941       11.6528       21.1404       20.8638       17.2624       14.6573       14.4781       16.6504       18.4957       19.8300       34.6335       46.4886       23.7487       24.7316       25.6513       39.4304       27.6432       52.0739       53.0266       53.2909       49.6157       49.2320       21.4180       16.9975       16.6118       18.4714       28.6346       31.6231       33.7325       34.4506       40.5730       43.2668       44.5946       50.6858       49.0963       47.3119       46.4174       46.7075       46.9689       45.7420       51.6115       45.8805       48.4937       49.4738       44.6852       48.3551       44.0444       45.2963       44.4036       45.0035       52.8858       56.3544       57.7233       55.1351       44.9115       49.0685       47.9929       48.8338       59.0611       56.2698       55.3491       57.5624       58.3954       62.2699       64.5587       61.7764       71.8308       79.7248       83.1828       89.8456      101.7156      107.9534      128.2588      125.8702      122.0566      135.9370      129.3036      120.1947      102.1054       94.2761       86.0872       77.9331       74.8851       72.1312       74.3291       86.0991       82.3350       80.9302       81.4767       85.0693       88.6190       94.3316       99.6184       99.1345      101.5368      103.9404      110.0575      105.3209      112.1997      108.5178      108.7312      111.0875      117.5983      119.1884        0.0000        0.0000        0.0000        0.0000        0.0000        0.0000        0.0000        0.0000        0.0000        0.0000        0.0000        0.0000        0.0000        0.0000        0.0000        0.0000        0.0000        0.0000        0.0000        0.0000        0.0000        0.0000        0.0000        0.0000        0.0000        0.0000        0.0000        0.0000
        0.0000        0.0000        0.0000        0.0000        0.0000        0.0000        0.0000        0.0000        0.0000        0.0000        0.0000        0.0000        0.0000        0.0000        0.0000       45.4182       41.2594       39.6010       36.4242       32.2233       31.9082       31.5059       29.6406       23.9924       20.9457       18.3464       16.5822        9.4253        8.1086        7.8018        8.6062       13.3136       14.2380       14.5929       14.2132       12.2911       11.9957       11.2002        9.9282        6.3004        5.3631        4.7089        4.3378        2.4630        2.2226        3.7303        3.3945       21.7683       22.2183       24.1488       24.5647       27.2242       28.6702       26.8598       26.7321       19.5887       19.0802       18.1284       15.6380       10.0867        6.9951        5.6636        4.4296        9.7803        9.2776        6.2119        6.8681        7.3341        4.3669        2.4744        2.4551        1.0032        2.9404        3.0446        1.9723        1.1424        1.0851        1.0168        0.9379        1.2837        1.0108        0.9436        0.9130        1.0973        1.0539        1.0417        1.0582        1.4951        1.5508        1.4545        1.2428        1.1997        1.2001        1.1022        1.0041        0.5016        0.5429        0.6688        1.2970        2.9135        3.1972        3.3687        4.3123        4.9009        4.2151        1.6681        1.5206        1.1844        3.4349        4.6004        4.8414        2.8201        0.4144        0.4965        0.7368        0.9951        1.2729        5.6956       13.2637       31.4047       34.9112       23.5687       20.3738       15.3907       17.6563       19.6382       21.1969       46.9323       51.8781       53.0571       30.2502       34.9077       41.5750       48.4251       75.8358       74.0691       79.8297       78.0049       57.0604       24.6628       19.9123       19.2650       23.8361       32.9838       36.6017       36.2673       39.0771       52.8128       50.4433       46.8194       46.8311       52.3196       52.3830       50.9080       51.3990       51.7309       50.1584       48.6584       45.3105       45.8292       48.0425       64.6037       52.1617       43.3201       43.6063       47.5761       48.3499       54.0306       53.1205       54.7250       51.5023       46.5967       45.5132       45.1881       46.8086       60.2722       57.3809       54.6545       56.7940       54.3664       54.9425       54.3880       61.8578       75.6932       81.3628       90.1359      106.5437      113.7191      118.5326      126.7643      132.2926      131.7143      130.8340      125.1215      123.6364      102.3528       89.1918       88.5798       75.9909       73.0848       71.3685       75.8715       77.2229       77.6111       77.2114       82.1870       85.7735       90.1204       96.6215       98.3824       99.4311      104.2573      106.5861      108.8077        0.0000      108.8004      108.5065      106.5714      107.8010      116.4292      116.0777        0.0000        0.0000        0.0000        0.0000        0.0000        0.0000        0.0000        0.0000        0.0000        0.0000        0.0000        0.0000        0.0000        0.0000        0.0000        0.0000        0.0000        0.0000        0.0000        0.0000        0.0000        0.0000        0.0000        0.0000        0.0000        0.0000        0.0000        0.0000
        0.0000        0.0000        0.0000        0.0000        0.0000        0.0000        0.0000        0.0000        0.0000        0.0000        0.0000        0.0000        0.0000       57.1628       56.9624       46.2950       43.9468       42.5941       39.0363       36.1860       34.8010       33.4181       29.0337       23.9917       22.1581       17.4325       14.3229        8.0566        6.5685        6.0941        6.6597       10.3115       11.1164       11.5064       11.4636       10.1606       10.1555        9.6741        8.7694        5.7088        5.0210        4.5349        4.2025        2.4071        2.2032        2.5099        3.3057       23.4178       23.0143       22.9372       21.7358       24.1212       24.8093       23.7951       22.5450       16.9949       15.4255       14.3143       13.2858        8.1589        5.2823        4.5561        3.7717        7.5211        5.7043        5.0096        4.5106        3.0923        2.8936        2.4606        3.1211        2.9447        3.8099        3.6276        3.2091        0.8611        0.7949        0.7349        0.6809        0.9584        0.7369        0.6958        0.6819        0.8324        0.8143        1.0494        1.2546        1.5544        1.8123        1.7774        1.8523        1.2233        1.3322        1.3539        1.1875        0.8710        0.9874        1.1827        1.7246        3.4873        5.2264        4.7008        5.2796        4.6021        3.8996        2.6903        1.9615        1.6426        3.1293        4.9741        5.3345        3.0609        0.9265        0.9410        2.0989        0.8466        1.0867        3.9884       20.5427       24.4055       30.0245       36.3426       28.4424       37.8905       33.2047       29.2769       31.2750       52.0046       54.2017       61.0624       50.1626       32.3174       78.7075       76.6357       85.8199       80.7862       82.4129       67.2188       54.2185       26.9328       24.5296       34.8954       38.6840       39.4916       50.7198       48.7833       46.5059       55.4826       59.4016       50.8820       49.7951       49.0753       53.1909       50.3059       50.9958       52.2790       53.2554       43.3552       42.7092       45.7007       50.3257       50.2012       46.3181       47.4186       45.0630       45.9861       48.6086       54.7749       54.4670       54.5880       55.9442       52.1225       48.6602       53.6390       52.5429       59.6306       56.5651       58.6223       59.4646       56.4118       59.0197       59.1221       66.8633       78.6875       87.3166       98.2856      103.4096      109.6277      124.8939      122.2316      121.7589      127.9669      129.2364      126.8626      116.9943       97.3534       89.1344       82.6884       74.1932       73.4107       71.6457       73.9307       75.2897       78.1574       81.0391       83.5545       88.2725       92.6808      100.4545      106.3346      105.2265      109.0609      113.8402        0.0000        0.0000        0.0000        0.0000        0.0000        0.0000        0.0000        0.0000        0.0000        0.0000        0.0000        0.0000        0.0000        0.0000        0.0000        0.0000        0.0000        0.0000        0.0000        0.0000        0.0000        0.0000        0.0000        0.0000        0.0000        0.0000        0.0000        0.0000        0.0000        0.0000        0.0000        0.0000        0.0000        0.0000        0.0000        0.0000
        0.0000        0.0000        0.0000        0.0000        0.0000        0.0000        0.0000        0.0000        0.0000       45.1782        0.0000        0.0000       50.4917       51.2018       50.0421       52.2694       54.1756       52.9693       50.9413       34.0351       31.9189       29.3646       26.0423       21.9741       19.5563       16.8032       14.1208        7.3394        5.1850        4.3224        4.6502        4.9774        5.2210        5.2615        5.4487        8.4005        8.8573        8.1085        7.9285        7.1559        5.8813        5.4636        5.1132        4.8113        5.4633        5.7133        7.0134       15.3301       14.7582       14.1563       13.8738       15.9619       13.9422       12.9443       13.1007        9.7206        9.1254        7.4140        7.2607        5.4366        4.7254        3.8077        3.4245       12.3780       11.4128       10.6964       15.4118       53.2507       42.5686       12.8216        8.7274        5.8755        3.8706        4.0074        3.9683        1.3338        1.2605        1.0170        1.2366        0.1725        0.4100        0.3339        0.3440        0.4467        0.4407        0.5735        0.7763        0.6545        0.7273        0.8318        0.9648        1.2319        1.3789        1.6456        2.0374        2.4332        2.8079        3.3314        4.0028        6.1681        7.0450        7.9291        7.5325        4.9850        2.7802        2.5619        2.5994        2.9446        2.9864        3.2059        3.6101        4.8771        5.3549        5.4799        5.2414        4.0454        3.8462        7.0106       12.5365        8.8008        9.1047       11.0643       13.3278       30.8804       17.9494       20.3706       22.8290       29.7208       32.6940       38.8254       44.0845       57.0708       67.0024       81.9519       91.5668       98.5912       86.6697       58.6940       54.6395       48.1529       44.0539       42.2564       43.0143       42.2345       54.7130       55.7617       54.9176       56.4079       58.2751       57.0759       63.3179       55.1886       55.7000       53.4614       53.2981       57.7472       55.0286       56.9910       54.1552       55.2600       56.7859       57.0232       57.7128       58.0923       55.8316       51.8250       51.9968       47.1577       48.1118       52.6172       53.5188       57.7919       54.0550       56.9118       63.0997       67.7881       67.5040       70.1920       68.1012       63.4163       67.5257       71.7533       79.4763       86.6755       96.8022      100.1322      105.7147      120.4160      129.2834      126.4210      135.6638      123.4953      120.9482      115.2047      108.2718       83.6638       76.7005       64.9022       68.9230       69.6826       69.6263       72.6179       75.5580       82.0631       84.0122       88.7121       94.0747      108.1483      114.1981      122.7586      121.0669      125.8797        0.0000        0.0000        0.0000        0.0000        0.0000        0.0000        0.0000        0.0000        0.0000        0.0000        0.0000        0.0000        0.0000        0.0000        0.0000        0.0000        0.0000        0.0000        0.0000        0.0000        0.0000        0.0000        0.0000        0.0000        0.0000        0.0000        0.0000        0.0000        0.0000        0.0000        0.0000        0.0000        0.0000        0.0000        0.0000        0.0000        0.0000
        0.0000        0.0000        0.0000        0.0000        0.0000       65.8353       61.0108       50.3917       43.9001       43.5628       45.4941       44.4206       44.8991       46.0467       48.2466       51.5397       55.2544       54.8945       52.6127       34.3626       31.6040       28.3268       25.3778       21.8994       19.2341       16.3837       13.3124        7.1142        5.1814        3.3541        3.3343        3.0746        4.1721        3.4464        3.8440        6.2406        7.2241        6.7442        6.3421        6.1263        5.4646        5.2218        4.9504        3.8547        3.8770        4.7103        4.9485       10.7288       11.1641       11.9509       10.3512       12.0787       10.5577        9.5860        8.6460        6.5262        5.8816        5.0916        4.9865        4.2746        3.8635        3.6977        3.4550        8.7286       10.5903       10.0040       19.1228       37.9016       42.0751       29.1085        7.8526        4.9545        4.0369        2.6227        1.7650        0.8466        0.6984        0.6271        0.6777        0.0371        0.1565        0.2029        1.0332        0.4554        0.3072        0.3369        0.4196        0.5411        0.6432        0.8099        1.0370        1.4189        1.6671        2.0610        2.5966        3.1396        3.6510        4.3178        5.1155        7.8196        8.8579        8.8427        8.2607        5.5141        3.5911        2.9503        3.0772        3.5822        3.7228        4.1020        4.7137        6.4437        7.1814        7.3637        7.0488        5.4269        5.1374        6.6553       10.2280        7.9303        9.5596       11.5108       13.7650       31.2576       18.4346       21.0611       23.9536       35.3982       41.8027       42.9449       58.4712       62.5549       75.3028       79.1046       86.7975       92.1504       67.4869       66.7620       62.9072       56.2336       52.3735       50.1004       49.7247       46.5814       48.2551       58.9584       58.3405       57.8195       56.1494       51.8813       52.1843       53.7131       53.3647       53.8762       63.4634       68.0634       55.1976       55.9442       54.3955       61.7073       61.4643       59.9864       61.3057       62.6732       56.1518       54.6968       53.6627       51.4262       52.2750       50.9940       51.0934       56.4492       56.6354       58.5215       61.2246       68.0460       71.1158       70.6787       72.6327       70.0827       76.8033       80.8633       87.5518       94.3227       91.3685      104.7699      109.7531      125.1065      136.7270      135.3728      137.3735      119.8091        0.0000        0.0000       97.2675       73.0146       67.8217       61.3031       62.3736       66.2485       67.6313       70.5332       73.9339       80.7438       87.0562       93.0225      100.1000      113.0048      122.3670      128.5371      127.5612        0.0000        0.0000        0.0000        0.0000        0.0000        0.0000        0.0000        0.0000        0.0000        0.0000        0.0000        0.0000        0.0000        0.0000        0.0000        0.0000        0.0000        0.0000        0.0000        0.0000        0.0000        0.0000        0.0000        0.0000        0.0000        0.0000        0.0000        0.0000        0.0000        0.0000        0.0000        0.0000        0.0000        0.0000        0.0000        0.0000        0.0000        0.0000
        0.0000        0.0000        0.0000        0.0000       70.9414       63.5940       59.3586       47.4408       43.8713       42.8115       43.5430       42.5186       42.0090       42.2073       44.3016       48.1535       49.8518       48.9325       43.1857       30.8300       28.9458       26.8404       24.3030       21.2021       18.8021       16.0442       13.0889        6.5981        4.6305        3.3272        2.8310        2.1355        1.9170        2.2501        2.6916        4.2060        4.8467        5.1786        5.2094        4.8213        4.8440        4.7410        4.5254        2.7907        2.8430        3.2462        4.2635        7.6271        9.1763        9.2387        8.6692        7.5370        7.1386        6.8351        6.0599        5.2013        4.0152        3.5492        3.4425        3.2493        3.3585        3.1788        2.9523        6.2166        5.7425        6.3052       10.1536       29.6520       19.9392       12.9416        6.1595        4.0996        3.1500        2.3063        2.2207        0.7235        0.8196        1.4752        1.5628        0.1313        0.0652        0.1992        0.1985        0.1913        0.2378        0.2685        0.3504        0.4883        0.6156        0.8418        1.1649        1.6720        2.0286        2.6148        3.4178        4.2452        5.0239        5.8499        6.7237       10.0386       11.6591       12.3333       10.7190        6.9666        7.7949        6.2014        5.5487        5.4693        5.6768        6.1175        6.7696        8.9292        9.7003        9.9371        9.6515        7.5699        7.3175        7.6010       11.0320        9.2434       10.7437       12.7287       15.1666       17.7203       20.2286       22.9934       26.0353       38.9284       39.3986       54.5416       61.8135       70.2257       76.4055       70.5716       65.1539       69.4974       69.6096       68.7103       67.0229       58.5785       55.0001       52.6247       51.7747       52.3104       48.5538       50.3867       50.8267       60.2503       55.7133       51.5932       50.7484       51.1652       51.4945       52.4806       56.5329       57.1651       54.2499       54.2590       59.4486       66.1049       66.5937       64.3605       62.4386       62.2566       60.3137       56.9406       56.7297       57.2098       56.8354       57.2633       54.8038       60.1832       57.2286       58.9253       66.6956       73.1327       77.4295       76.4772       77.3188       76.9695       81.3995       80.9981       89.4768       96.4054       93.5646       98.1553      103.5920      127.3278      139.4673      141.1682      138.8285        0.0000        0.0000        0.0000       93.8327       72.4470       66.2269       63.2766       62.4386       65.7165       68.9907       70.9565       76.2508       83.5110       91.3054       96.3225      104.3168      119.0185        0.0000        0.0000        0.0000        0.0000        0.0000        0.0000        0.0000        0.0000        0.0000        0.0000        0.0000        0.0000        0.0000        0.0000        0.0000        0.0000        0.0000        0.0000        0.0000        0.0000        0.0000        0.0000        0.0000        0.0000        0.0000        0.0000        0.0000        0.0000        0.0000        0.0000        0.0000        0.0000        0.0000        0.0000        0.0000        0.0000        0.0000        0.0000        0.0000        0.0000        0.0000
        0.0000        0.0000      112.2550       74.0897       66.3673       62.7462       57.1114       45.9129       42.7962       40.7685       40.6917       41.2155       37.3964       36.6643       39.0239       37.7109       39.1192       38.2442       34.9281       26.2463       25.1157       23.6580       21.9915       19.7399       18.0673       15.7734       12.7763        6.1342        4.5611        3.3006        2.6501        2.0041        1.6419        1.6246        1.9516        3.2653        3.7292        4.0179        4.1367        3.9307        4.0348        3.9922        3.8197        2.5713        2.9028        2.9175        3.1952        6.1166        7.0501        7.2831        6.8377        5.9470        5.7646        5.5130        5.6317        4.5366        3.5149        2.9165        2.5508        2.6086        2.3853        2.1847        2.1274        3.9957        5.4398        5.8941        5.0797       20.2550        7.1195        6.7913        6.8977        3.6186        3.6271        4.2033        4.3729        2.2164        1.9190        2.0879        0.5045        0.0684        0.0632        0.1409        0.1396        0.0861        0.1409        0.2112        0.3516        0.5014        0.6486        0.9386        1.3710        2.0158        2.4896        3.3642        4.5845        5.8329        6.9994        8.0086        8.8006       13.5334       15.0389       15.3649       14.4317        7.5931        7.5906        7.9531        7.7898        8.5455        8.7918        9.1893       10.9907       13.9965       13.7627       13.1785       13.0392       10.4519       10.3255       10.5890       11.2746       11.7976       12.5458       14.6593       17.4968       20.4995       23.4258       26.3583       29.2772       49.4623       44.1292       50.1793       60.0546       68.9884       66.2768       64.3132       60.5329       65.6959       66.2130       64.7866       72.0662       57.9682       52.0722       50.0061       49.4355       48.2404       45.3393       47.2811       50.6040       53.4808       49.7168       46.5269       46.8691       47.9841       48.0961       49.5958       50.3984       58.8362       56.3886       59.2098       58.7940       63.7462       65.5949       61.6355       61.8187       60.4268       63.0296       62.7106       62.2409       62.3968       64.6808       63.4202       59.8056       67.2244       64.5492       65.5033       69.9377       74.7863       77.0406       80.0357       85.5251       85.6819       85.9313       87.6967       93.6382       96.9056       97.5738      102.2233      107.0091      121.7513      127.1048      123.2536        0.0000        0.0000        0.0000       92.4126       87.8602       69.0624       70.3182       71.2688       68.5701       68.8570       72.4143       77.4666       81.3773       87.3812       91.7514       96.3502      103.4872        0.0000        0.0000        0.0000        0.0000        0.0000        0.0000        0.0000        0.0000        0.0000        0.0000        0.0000        0.0000        0.0000        0.0000        0.0000        0.0000        0.0000        0.0000        0.0000        0.0000        0.0000        0.0000        0.0000        0.0000        0.0000        0.0000        0.0000        0.0000        0.0000        0.0000        0.0000        0.0000        0.0000        0.0000        0.0000        0.0000        0.0000        0.0000        0.0000        0.0000        0.0000        0.0000
        0.0000       60.7999       58.5464       76.0406       71.3343       69.0599       64.7698       57.4756       57.0375       54.2214       51.6826       32.6735       29.8851       28.2344       27.2042       15.2034       15.3416       15.2853       14.9626       17.4430       17.0768       16.5419       15.8026       16.7175       15.9902       14.1084       11.6426        6.9434        4.9502        4.1906        2.9981        1.0384        0.7589        0.6724        0.7811        0.8252        0.9256       19.7727        1.0895        0.7649        0.8088        0.8128        0.7822        2.4391        2.3291        2.3478        2.1791        2.1304        2.3987        2.4669        2.3163        2.8826        2.7349        2.6292        2.3911        2.1765        1.8180        1.5863        1.5661        1.4761        1.0919        1.0793        1.1182        3.7929        9.3018        8.2026        7.4745       10.0814       12.8937       14.3397       16.5445        8.4581        6.8640        7.2015        7.7008        1.8697        1.3182        1.8663        1.9023        0.0000        0.0000        0.0000        0.0000        0.0106        0.0137        0.0286        0.0559        2.3075        2.6069        2.4916        3.3048        5.0268        6.2442        7.6973        9.6652       12.1328       14.6620       16.7105       17.8859       15.4912       16.4529       16.7494       16.5045       18.8386       19.8636       20.9389       22.0427       21.2397       21.7097       22.4265       24.6703       24.7845       25.7148       25.5667       23.8738       19.9978       19.8478       20.1838       21.0086       16.5523       17.1665       19.1734       22.7937       34.0270       38.4671       42.5927       46.4421       56.6514       61.2962       66.8692       72.0006       72.1507       74.1190       64.5012       63.0998       57.0366       52.1394       50.5826       48.1293       45.1519       42.5125       42.4603       40.6531       45.0282       44.2629       44.9842       43.9793       45.6755       42.6769       41.7142       42.5675       45.0271       44.1039       48.1261       51.2691       63.5528       66.3239       66.3214       62.4659       69.6774       78.0322       66.1471       65.4658       61.8478       64.4410       71.8385       76.4100       88.2980       89.3497       95.2063       87.0262       76.2885       73.5530       71.6899       69.1940       73.5653       77.0106       80.1912       85.4545       91.8828       99.4734       97.5861       99.7480      107.7289      112.3661      110.9305      111.4383      103.1025        0.0000        0.0000        0.0000        0.0000       94.0708       94.2904       93.0806       88.2303       82.8972       76.3249       77.2591       77.9022       78.0005       83.9779       85.6068       99.8954      105.3932      109.8321        0.0000        0.0000        0.0000        0.0000        0.0000        0.0000        0.0000        0.0000        0.0000        0.0000        0.0000        0.0000        0.0000        0.0000        0.0000        0.0000        0.0000        0.0000        0.0000        0.0000        0.0000        0.0000        0.0000        0.0000        0.0000        0.0000        0.0000        0.0000        0.0000        0.0000        0.0000        0.0000        0.0000        0.0000        0.0000        0.0000        0.0000        0.0000        0.0000        0.0000        0.0000        0.0000        0.0000
        0.0000       45.1524       46.7936       63.4785       65.8981       64.2540       61.8538       55.6180       52.4040       48.3462       44.0008       28.4792       22.8136       19.7597       18.8923       11.4613       11.5378       11.6034       11.6715       14.0071       14.0931       14.1123       13.9942       14.9863       14.8744       13.7024       11.5700        7.0050        5.0758        3.7458        2.9660        0.9687        0.6069        0.4426        0.4776        0.4781        2.6927        3.1540        0.6936        0.5341        0.6032        0.6257        0.6043        1.7850        1.6591        1.4005        1.5135        1.3911        1.4825        1.4931        1.5032        1.6984        1.6955        1.6722        1.6273        1.4561        1.1183        0.9999        0.9188        0.7915        0.7204        0.8452        0.9942        7.9695        9.7514        6.8746        6.7071       12.5010       13.6691       16.0890       14.3350        7.7209        7.4986        7.5783        9.2118        1.5209        1.8005        1.7797        1.8776        0.0000        0.0000        0.0000        0.0000        0.0064        0.0084        0.0246        0.0553        1.7765        2.3398        2.9362        4.0301        5.1582        7.8308        8.2603       10.3328       14.0138       17.4847       18.4494       20.3034       18.5157       19.6743       20.3423       20.3703       22.6753       23.6542       24.8465       25.7311       25.5192       27.4844       27.5848       28.4458       30.2998       30.6217       31.4368       29.9607       25.2666       24.4436       24.6099       25.1809       19.5099       19.9314       21.8492       25.7630       39.0992       44.2321       48.5538       52.3251       73.7338       80.0235       79.8567       76.2352       82.1371       74.3114       70.6908       59.4151       51.2923       49.4260       47.4680       47.2865       42.5047       43.4968       40.2581       38.6587       39.7927       41.5847       41.3311       39.9217       44.5171       45.3338       43.1480       42.1481       45.1131       46.4966       45.9769       46.4755       57.1925       62.5691       58.9852       60.1773       66.9843       72.6915       71.5379       69.5737       65.0138       64.4585       66.0397       85.2650       96.9058      107.1826      105.5218       99.0823       82.1851       83.8204       81.5563       76.5799       82.0481       91.5556       90.5931       98.3175      103.6379      104.1838      101.8021      104.1928      112.9474      118.0419      122.9724        0.0000        0.0000        0.0000        0.0000        0.0000       86.8688       90.0536       87.3137       87.7488       79.1341       81.4284       84.7434       85.3509       77.0403       77.1345       80.9417       89.1367      102.5582        0.0000        0.0000        0.0000        0.0000        0.0000        0.0000        0.0000        0.0000        0.0000        0.0000        0.0000        0.0000        0.0000        0.0000        0.0000        0.0000        0.0000        0.0000        0.0000        0.0000        0.0000        0.0000        0.0000        0.0000        0.0000        0.0000        0.0000        0.0000        0.0000        0.0000        0.0000        0.0000        0.0000        0.0000        0.0000        0.0000        0.0000        0.0000        0.0000        0.0000        0.0000        0.0000        0.0000        0.0000        0.0000
       37.1653       35.6254       38.2984       54.0593       56.5780       57.8285       54.3199       47.8622       44.9605       42.2899       36.5653       22.7430       16.6437       15.4084       15.6174        9.2672        9.2302        9.3306        9.6516       11.8530       12.2116       12.4598       12.6120       13.7704       13.9231       12.9661       11.0504        6.5906        4.8365        3.5574        2.7568        0.8686        0.4994        0.3128        0.3149        0.2937        0.2947        0.3543        0.4717        0.3940        0.4659        0.4977        0.4843        1.4641        1.3636        1.0935        1.0919        1.0374        0.9279        0.9014        0.8526        1.0601        0.9551        1.0784        1.0965        1.1392        0.7191        0.7158        0.5826        0.4642        0.5622        0.7596        1.0813        9.0655       10.6484        9.0791       12.8009       11.7905       18.3228       19.3521       19.9461        9.5540       11.7935       11.9567       11.9762        1.4253        1.5845        1.6666        1.9784        0.0000        0.0000        0.0000        0.0000        0.0210        0.0290        0.0513        0.0889        3.5456        2.9775        3.2576        5.0132        6.6237       10.5751       14.7325       11.8939       16.6200       20.7922       20.8606       23.1036       23.9557       24.0863       24.5074       25.3323       29.0103       29.5970       30.8444       32.5750       31.4698       31.5795       33.8321       32.8215       31.5377       32.1037       31.4667       30.8287       26.2499       26.4829       26.8437       27.4062       21.0728       21.4911       23.5362       27.4158       55.3936       63.6799       65.6232       59.2641       82.1188       84.0200       84.1537       79.9363       86.4494       78.9953       69.3832       61.0350       52.1169       49.8325       47.4674       44.9829       46.4780       43.7928       41.3034       37.8693       38.8180       40.1809       40.6602       45.4837       46.8820       49.1750       47.4081       41.8256       44.2044       48.0476       48.4306       49.0094       56.4851       60.7940       59.9605       60.2405       64.9486       72.5222       74.3890       72.4247       70.8122       71.8228       80.5401       91.6584      107.5238      113.8046      110.9873      105.2873       88.5606       88.5126       89.6186       94.1370       90.3597       94.4876       93.9941      104.1958      103.1790      101.0646      101.7941      113.5024      131.5585      125.4388        0.0000        0.0000        0.0000        0.0000        0.0000        0.0000       80.9204       75.8154       70.9009       65.6068       71.0720       70.7988       72.4071       76.7328       75.2928       77.6801        0.0000        0.0000        0.0000        0.0000        0.0000        0.0000        0.0000        0.0000        0.0000        0.0000        0.0000        0.0000        0.0000        0.0000        0.0000        0.0000        0.0000        0.0000        0.0000        0.0000        0.0000        0.0000        0.0000        0.0000        0.0000        0.0000        0.0000        0.0000        0.0000        0.0000        0.0000        0.0000        0.0000        0.0000        0.0000        0.0000        0.0000        0.0000        0.0000        0.0000        0.0000        0.0000        0.0000        0.0000        0.0000        0.0000        0.0000        0.0000
       32.7592       30.6660       33.7747       46.0113       49.9055       49.5510       46.3995       40.1627       38.4351       36.7949       30.8501       18.1888       14.6362       12.8933       12.3301        8.5776        8.4488        8.5464        8.9068       11.0083       11.4261       11.6366       11.6415       12.6152       12.6305       11.6773        9.6026        5.7596        4.1429        2.9943        2.3273        0.7391        0.4361        0.2847        0.2937        0.2791        0.2856        0.3365        0.4316        0.3524        0.4116        0.7545        1.0248        1.3812        1.2039        0.9491        0.9318        0.8775        0.7626        0.7306        0.6837        0.8623        0.7798        0.8480        1.1030        0.9152        0.5707        0.4646        0.4350        0.7358        0.5116        0.8197        1.0051        9.5033        8.3227        6.9962        8.6766       15.3929       15.8577       15.7503       20.2562       12.4062       13.3481       13.1187       12.2461        1.8853        1.4630        1.9541        2.0348        0.0000        0.3185        0.0000        0.0000        0.0548        0.0758        0.1093        0.1574        4.3689        4.2643        4.8850        7.0331        8.7066       10.1483       11.8410       14.6601       18.8746       21.4748       23.4400       25.9005       27.9861       31.9819       32.4658       31.8666       37.5792       38.5884       39.4571       39.7051       39.1494       38.7989       37.3978       35.9534       34.5918       35.1742       31.1835       31.4009       26.5991       26.5427       26.9217       27.9595       23.9281       24.6162       30.1221       32.6089       54.9326       48.3642       69.2333       75.9463       79.2370       81.5269       82.7585       81.1511       77.8843       74.3145       68.6066       64.8826       55.4903       53.4272       50.7676       47.5934       47.3884       44.0029       38.6748       38.4603       44.0471       39.1885       44.8137       42.7272       48.9040       49.0465       45.2034       42.8984       45.5078       45.5271       48.4722       53.7249       55.4601       58.9376       62.9389       60.3188       66.8028       69.4241       72.9184       78.6480       73.9841       73.5691       80.7341       90.8025      100.5825      108.2431      110.7764      104.7730       92.2149       88.5334       96.1973       98.1331       93.1674       96.3071       99.6185       98.9727       94.1953       98.2305      103.7160      106.5670      133.8099        0.0000        0.0000        0.0000        0.0000        0.0000        0.0000      124.4400       71.0826       76.4142       70.3467       66.5914       66.8531       68.0498       70.8670       69.9321       71.8877       73.3123        0.0000        0.0000        0.0000        0.0000        0.0000        0.0000        0.0000        0.0000        0.0000        0.0000        0.0000        0.0000        0.0000        0.0000        0.0000        0.0000        0.0000        0.0000        0.0000        0.0000        0.0000        0.0000        0.0000        0.0000        0.0000        0.0000        0.0000        0.0000        0.0000        0.0000        0.0000        0.0000        0.0000        0.0000        0.0000        0.0000        0.0000        0.0000        0.0000        0.0000        0.0000        0.0000        0.0000        0.0000        0.0000        0.0000        0.0000        0.0000
       41.9711       40.5495       40.9563       42.3065       41.7322       41.0232       38.5718       36.7450       34.3751       32.5342       29.3986       22.1121       16.9129       14.3232       13.8722        8.0160        7.8119        7.9150        8.4613       11.3502       11.6763       11.5760       11.4604       10.8491       10.7447        9.7970        7.9872        2.7936        1.9478        1.3617        1.0671        0.7622        0.4654        0.3239        0.3408        0.6519        0.6807        0.7843        0.9557        1.1529        1.6321        1.8306        1.7616        1.3615        1.5225        1.3430        1.1949        0.7284        0.6367        0.5976        0.5487        0.3711        0.3319        0.2954        0.2581        0.0000        0.0000        0.0000        0.0000        0.0000        0.0000        0.0000        0.0000        1.8104        1.7331        2.6497        3.1378        6.7070        7.0040        6.9287        7.4711        0.4366        0.4055        0.3402        0.2455        0.0146        0.0052        0.0005        0.0004        0.0000        0.0000        0.0000        0.0000        2.2921        1.9938        2.7879        4.3082        5.0242        7.7499       10.3490       11.7397       11.9138       14.0265       17.8363       20.8394       25.0350       28.5931       30.8776       33.5766       33.3654       35.9852       39.0652       42.5537       60.9190       67.7546       67.6504       66.3333       56.9968       55.9438       53.4638       48.5397       38.0046       39.2247       38.9053       36.2185       35.1232       34.4329       36.6151       38.2589       35.4706       35.8917       39.4612       36.5469       46.2571       52.2614       60.4380       73.8006       78.1496       81.7548       83.7717       85.7398       88.7185       79.9521       77.8081       75.3732       67.2159       65.3075       61.7701       57.2281       47.5669       45.8169       40.4002       43.6801       54.2323       52.3999       42.7106       38.5685       45.5928       46.1360       47.1466       46.1826       49.8032       48.4183       48.3977       52.0753       56.5765       58.8154       59.3887       64.6079       77.0036       74.5305       80.1496       82.1294       80.0635       88.2217       91.8224       98.3076      111.4957      115.6639      115.2047      108.8730       92.5124       94.6644       93.7066       91.3587       93.6528       95.6749      103.6245       98.2214       90.9574       89.8004       83.3435        0.0000        0.0000        0.0000        0.0000        0.0000        0.0000        0.0000        0.0000      116.6100       67.4091       65.1910       63.6743       61.4732       31.9200        0.0000       39.2400       30.0300       22.5900       10.4400        0.0000        0.0000        0.0000        0.0000        0.0000        0.0000        0.0000        0.0000        0.0000        0.0000        0.0000        0.0000        0.0000        0.0000        0.0000        0.0000        0.0000        0.0000        0.0000        0.0000        0.0000        0.0000        0.0000        0.0000        0.0000        0.0000        0.0000        0.0000        0.0000        0.0000        0.0000        0.0000        0.0000        0.0000        0.0000        0.0000        0.0000        0.0000        0.0000        0.0000        0.0000        0.0000        0.0000        0.0000        0.0000        0.0000        0.0000        0.0000
       37.6569       36.9497       35.8950       31.4022       32.2410       32.9869       32.8423       32.0067       30.3845       28.7937       25.7256       18.2127       12.7597       11.2676       11.5334        7.2784        7.0089        7.0800        7.4864        9.9419       10.4993       10.6319       10.3720        9.6910        9.4329        8.4917        6.8258        2.3245        1.5362        1.0229        0.8136        0.5934        0.3795        0.2868        0.3098        0.6111        0.6549        0.7355        0.8510        0.9880        1.4152        1.4309        1.1244        1.0528        1.0720        1.0204        0.9403        0.5605        0.5966        0.4082        0.4114        0.4684        0.4325        0.1645        0.1334        0.0000        0.0000        0.0000        0.0000        0.0000        0.3748        0.4845        0.4469        1.7795        2.3099        2.1756        2.1494        4.1725        8.0599        7.9602        7.0201        0.4702        0.4437        0.3732        0.2684        0.0160        0.0059        0.0008        0.0005        0.0000        0.0000        0.0000        0.3182        2.8647        2.5822        2.9441        4.2327        5.8464        6.5264        9.1350       11.8465       11.8669       14.9990       18.4450       21.8595       27.2273       31.4490       34.2678       37.1013       37.6740       40.8377       44.2790       48.9811       72.0410       78.8569       81.9288       76.3014       64.8125       63.9188       60.1099       55.2143       39.7409       35.7234       39.6540       37.6022       35.9354       35.9573       35.8828       35.7417       30.9244       31.6577       32.9748       36.3614       46.9071       53.1290       57.7834       77.3854       80.1133       81.2330       87.7241       90.5950       90.7319       83.3787       81.5275       79.2373       76.2256       72.1712       67.2942       59.9862       49.9677       45.8416       44.3568       42.9494       48.8043       46.1044       38.4579       36.7474       44.0560       44.8390       47.3389       47.8067       46.6840       45.5897       44.9339       49.1857       53.8005       54.0460       56.1697       58.6846       66.3025       73.8017       87.9120       94.4919       93.1590       95.0777       99.3898      105.9196      115.0572      118.5585      110.8311      104.9481       97.6086       97.3662       92.0774       95.9287       98.9640      101.4182       96.0014       91.5366        0.0000        0.0000        0.0000        0.0000        0.0000        0.0000        0.0000        0.0000        0.0000        0.0000        0.0000      100.5600       68.8799       66.8622       61.9755        0.0000        0.0000        0.0000        0.0000        0.0000        0.0000        0.0000        0.0000        0.0000        0.0000        0.0000        0.0000        0.0000        0.0000        0.0000        0.0000        0.0000        0.0000        0.0000        0.0000        0.0000        0.0000        0.0000        0.0000        0.0000        0.0000        0.0000        0.0000        0.0000        0.0000        0.0000        0.0000        0.0000        0.0000        0.0000        0.0000        0.0000        0.0000        0.0000        0.0000        0.0000        0.0000        0.0000        0.0000        0.0000        0.0000        0.0000        0.0000        0.0000        0.0000        0.0000        0.0000        0.0000        0.0000        0.0000
        0.0000        0.0000       30.0858       27.2056        0.0000       28.0191       27.7537       27.7684       27.5628       24.7360       22.5930       15.5463       13.5088       10.8344       11.8057        6.9988        6.6964        6.7317        7.1253        9.3959        9.8770        9.8796        9.4504        8.6349        8.1695        7.2081        5.7168        1.9072        1.1977        0.7645        0.6145        0.4592        0.3114        0.2492        0.2742        0.5454        0.5916        0.6500        0.7198        0.8121        1.0321        1.0443        0.8935        0.8408        0.8834        0.8175        0.7087        0.3816        0.3985        0.4561        0.3947        0.2742        0.1354        0.1085        0.0814        0.0000        0.0000        0.0000        0.0311        0.3556        0.4685        0.1159        0.1351        2.3650        1.7126        1.9917        3.7692        5.3311        7.4607        9.2763        9.2395        1.2742        0.4761        0.4115        0.3073        0.0201        0.0102        0.0052        0.0052        0.0000        0.0000        0.0000        0.0000        2.4975        2.9780        3.1845        6.1322        6.2952        6.6281        9.2386       11.1265       10.9513       15.0603       19.3530       23.3352       27.4056       30.2335       34.4889       38.6802       37.4387       40.5613       44.2706       49.0434       73.3981       79.0520       82.1306       78.4566       72.8190       70.6875       63.4533       59.5363       45.5887       41.2642       41.2612       40.5316       38.4816       39.0743       36.4351       36.6766       32.2326       33.1335       33.9697       36.6613       47.2924       51.6159       59.3945       71.7692       74.7820       75.7988       80.2894       83.7634       79.7269       81.8804       82.5331       80.7971       80.4523       77.8324       72.1425       64.8715       51.3852       48.1922       43.2953       41.8131       43.8985       43.0512       52.0262       37.9015       45.1030       48.3641       47.3777       44.9810       50.0781       47.7846       50.1924       52.3169       55.6749       55.4875       55.7012       58.3921       64.9472       73.5162       88.2548       93.5306       97.2495       91.7106       97.6278       95.9825      103.8386      108.3318      107.4923      106.5421       96.6243       89.3154       91.2127       96.7004       93.5575       94.3635       96.9821       89.0431       73.1185        0.0000        0.0000       69.0997        0.0000        0.0000        0.0000        0.0000        0.0000        0.0000      121.6800       89.5500       70.3304        0.0000        0.0000        0.0000        0.0000        0.0000        0.0000        0.0000        0.0000        0.0000        0.0000        0.0000        0.0000        0.0000        0.0000        0.0000        0.0000        0.0000        0.0000        0.0000        0.0000        0.0000        0.0000        0.0000        0.0000        0.0000        0.0000        0.0000        0.0000        0.0000        0.0000        0.0000        0.0000        0.0000        0.0000        0.0000        0.0000        0.0000        0.0000        0.0000        0.0000        0.0000        0.0000        0.0000        0.0000        0.0000        0.0000        0.0000        0.0000        0.0000        0.0000        0.0000        0.0000        0.0000        0.0000        0.0000        0.0000        0.0000
        0.0000        0.0000        0.0000        0.0000        0.0000       26.7773       25.7615       26.4268       25.8395       24.9181       24.6112       18.5188       15.5623       13.5553       14.4068        7.3118        6.9963        6.9697        7.2229        9.3807        9.6892        9.4841        8.7706        7.7176        7.0139        6.0187        4.7306        1.5500        0.9401        0.5785        0.4706        0.3585        0.2536        0.2098        0.2301        0.4571        0.4936        0.5324        0.5761        0.7785        0.9514        0.6968        0.6887        0.7278        0.7446        0.7260        0.5775        0.4155        0.5886        1.0836        0.9669        0.1680        0.2497        0.2225        0.3068        0.9713        0.4999        0.3155        2.0288        1.4123        0.2241        0.0182        0.2038        4.9646        5.4228        5.2076        5.7641        8.9650        6.9843       18.1413       15.7924        8.2261        0.5114        0.4543        0.3617        0.0267        0.0669        0.0137        0.0140        0.0000        0.0000        0.0000        0.0000        2.2229        3.0626        3.8813        6.4220        7.4319        7.7592        9.5703       10.7339       11.6924       15.2082       16.8142       20.1876       22.5415       26.5425       30.6396       34.7412       32.4407       35.1632       38.4788       42.8223       65.4266       70.2012       76.9153       77.4769       65.7558       67.0551       63.7350       62.1115       50.6556       51.8585       56.6417       52.8323       42.1819       40.1815       39.3726       39.8419       37.4148       36.1592       37.4895       39.3243       46.7362       67.9021       64.4826       65.7319       72.4132       70.4895       70.5181       69.8509       75.8252       79.2678       80.6040       87.3416       79.8726       80.2582       76.6741       70.0424       58.4943       50.4380       47.8329       45.8393       43.3793       41.0692       54.9038       43.2959       51.4833       52.0342       51.3724       49.8154       50.0073       52.0870       51.7885       53.6648       61.4376       62.2249       63.0981       66.8500       71.7816       74.4324       79.5352       88.7297       95.4919       97.9931      103.8636      107.2754      105.4184      112.0448      111.4032      102.0492       92.1255       80.5141       85.6475       93.1853       85.9515       87.2853       89.2881       85.4274       69.7940       67.0155       68.0187       59.7260       39.1335        0.0000        0.0000        0.0000        0.0000      123.4200      110.0700       82.6200       58.9355        0.0000        0.0000        0.0000        0.0000        0.0000        0.0000        0.0000        0.0000        0.0000        0.0000        0.0000        0.0000        0.0000        0.0000        0.0000        0.0000        0.0000        0.0000        0.0000        0.0000        0.0000        0.0000        0.0000        0.0000        0.0000        0.0000        0.0000        0.0000        0.0000        0.0000        0.0000        0.0000        0.0000        0.0000        0.0000        0.0000        0.0000        0.0000        0.0000        0.0000        0.0000        0.0000        0.0000        0.0000        0.0000        0.0000        0.0000        0.0000        0.0000        0.0000        0.0000        0.0000        0.0000        0.0000        0.0000        0.0000        0.0000
        0.0000        0.0000        0.0000        0.0000        0.0000       29.3530       30.0074       33.5006       33.4099       33.9153       36.4429       24.2067       14.2709       12.4338       16.5447        6.9888        6.7083        6.6208        6.7163        8.9964        9.1141        8.7146        7.7886        4.5293        3.8979        3.2205        2.5005        0.6532        0.3718        0.2120        0.1770        0.3913        0.2960        0.2587        0.2793        0.3720        0.3987        0.4192        0.4351        0.2327        0.2413        0.2450        0.2459        0.3053        0.3056        0.3018        0.2942        0.3089        0.3019        0.2964        0.6553        2.1034        2.5962        4.0725        3.3030       11.9311       17.6092        8.0816        8.3442        7.8658        6.0635        6.5272        6.7143        8.0668       10.5682        9.8616        8.9737        8.9050        4.9553        9.6101       13.9079        8.8324        3.8335        3.1829        2.4835        2.0072        1.7916        0.8889        1.7456        1.1039        0.8115        0.9449        1.5016        2.3646        3.3001        4.6245        6.2090        6.6272        8.6928        9.0840        9.8844       11.0325       13.0470       15.8438       18.0301       17.8058       20.4400       23.2497       25.8124       29.3191       31.7269       36.0465       38.8043       48.1918       52.5429       58.3370       60.0124       57.6791       58.2025       59.9139       61.1188       73.6750       78.8818       74.5612       70.0188       53.0786       47.3623       46.7869       45.6226       45.4264       41.0142       42.7430       45.4396       50.1744       53.5009       52.9550       54.4092       59.3649       55.1685       55.7965       62.1660       76.1263       81.3672       79.4897       87.4715       94.1414       92.5009       86.5459       81.6704       80.1193       65.1556       65.0295       59.3117       47.8903       47.3007       49.8773       54.1581       58.3955       55.8138       55.6882       60.8880       59.2439       58.5241       60.3131       62.2997       67.9973       67.1160       78.8095       81.2949       83.3832       78.5857       78.9016      102.0830      107.8624      100.5998      103.8442      110.9397      104.0918      103.6727       99.2056       82.0222       80.1399       72.9767       75.6517       82.4094       80.7136       86.3793       83.1675       81.5134       72.6735       59.4035       50.7518       49.8802       55.4469        0.0000        0.0000        0.0000       72.4812       71.1724       61.3314       58.1479       58.7619       55.6175        0.0000        0.0000        0.0000        0.0000        0.0000        0.0000        0.0000        0.0000        0.0000        0.0000        0.0000        0.0000        0.0000        0.0000        0.0000        0.0000        0.0000        0.0000        0.0000        0.0000        0.0000        0.0000        0.0000        0.0000        0.0000        0.0000        0.0000        0.0000        0.0000        0.0000        0.0000        0.0000        0.0000        0.0000        0.0000        0.0000        0.0000        0.0000        0.0000        0.0000        0.0000        0.0000        0.0000        0.0000        0.0000        0.0000        0.0000        0.0000        0.0000        0.0000        0.0000        0.0000        0.0000        0.0000        0.0000        0.0000
        0.0000        0.0000        0.0000        0.0000        0.0000       29.4344       29.5970       32.8438       27.9115       28.1277       28.6270       19.1389       13.5870       13.2584       15.8216        7.3086        7.0474        6.8886        6.8620        8.9844        8.9618        8.3563        7.1652        3.9438        3.1317        2.4245        1.8408        0.4597        0.2338        0.1140        0.1018        0.2476        0.2136        0.2033        0.2164        0.2843        0.3009        0.3025        0.2901        0.1433        0.1371        0.1360        0.1410        0.2594        0.4423        0.5478        0.2100        0.2492        0.5171        0.2913        0.7643        3.3859        3.2246        5.4922        4.3795        7.4477        4.2955        4.9869        5.6434        8.2717        9.4574        8.1328        6.5643        6.7073        9.6826        8.1855        9.0512       10.0704        7.5314        7.5207        6.5319        4.7400        3.2043        4.1332        3.0987        2.0491        2.1338        1.7904        2.3802        2.0316        2.2203        3.7942        2.6316        2.9144        3.7235        4.7366        5.8836        7.9089        8.6888        9.7326       13.2260       11.7251       12.1672       13.5187       15.6384       16.2960       17.6260       19.5020       22.9172       23.4272       26.4466       31.1829       35.6870       42.0833       47.5220       50.0950       52.2875       53.6918       57.6444       61.2649       68.3130       82.2339       97.7887       97.0166       84.0798       65.7959       53.0496       50.4780       49.8835       44.7624       46.5256       50.6444       53.2776       45.5444       47.0616       47.7634       49.5449       48.0512       48.3779       51.7972       56.9770       69.1212       74.0788       87.2065       87.7560       87.3848       90.3450       94.3441       83.9911       78.8677       78.7200       67.9929       65.9028       57.5031       51.7026       53.8086       54.8662       62.2356       57.5235       65.1285       64.2667       59.4863       60.6392       63.2927       67.1442       71.9551       69.8895       78.5993       79.5470       80.0555       79.6538       82.0060       92.6944       97.5319       98.1154       98.5571      108.3510       97.2801      103.4092       90.6042       76.6048       74.8026       73.9147       75.7034       76.8559       79.2124       82.0114       87.5938       80.6070       65.9080       66.7282       52.2629       56.9485       62.4779        0.0000        0.0000       60.9046       67.9126       64.4244       63.4729       58.1146       57.9146       56.2332       54.6896       52.5505       47.2236       48.3931       46.7193        0.0000        0.0000        0.0000        0.0000        0.0000        0.0000        0.0000        0.0000        0.0000        0.0000        0.0000        0.0000        0.0000        0.0000        0.0000        0.0000        0.0000        0.0000        0.0000        0.0000        0.0000        0.0000        0.0000        0.0000        0.0000        0.0000        0.0000        0.0000        0.0000        0.0000        0.0000        0.0000        0.0000        0.0000        0.0000        0.0000        0.0000        0.0000        0.0000        0.0000        0.0000        0.0000        0.0000        0.0000        0.0000        0.0000        0.0000        0.0000        0.0000        0.0000        0.0000
        0.0000        0.0000        0.0000        0.0000       31.7943       30.8648       28.5384       24.4017       23.0519       21.8168       18.8240       14.5721       16.2661       14.6750       12.6549        8.5062        7.9732        7.6011        7.3120        9.1989        8.8442        7.9636        6.6152        3.5045        2.6097        1.9086        1.4212        0.3412        0.1555        0.0614        0.0596        0.1602        0.1554        0.1584        0.1706        0.2249        0.2395        0.2364        0.2158        0.1005        0.0899        0.0876        0.0936        0.2863        0.1360        0.3045        0.1789        0.2249        0.2530        0.9359        0.9412        2.7962        2.1091        3.1933        3.6301        5.6957        6.0397        8.7980        9.8137        9.0590        9.0888        8.4747        4.3765        5.1473        5.0203        6.7006        6.6391        7.9505        7.7046        8.5718        7.2037        5.6162        5.1153        5.7054        5.0061        3.3630        3.4718        3.4067        2.9209        2.5215        2.9211        2.5364        2.8677        3.2736        3.9094        5.1821        4.7739        5.0181        7.2084        9.5721       11.9481       10.0523       11.0502       14.7115       21.5234       16.5528       15.3512       16.6067       20.7336       22.2255       24.4586       27.0250       29.7829       35.3817       40.9486       45.3386       47.9331       51.6410       56.1973       63.3677       71.4599       85.2739       91.9997       96.4041       86.6724       69.1521       62.8389       57.2648       56.3377       48.3275       45.1631       44.5312       46.8849       41.2849       39.5618       38.2574       41.6279       44.6333       48.9764       55.1381       60.9228       72.1454       72.4232       85.5618       92.1445       94.9941       91.3542       95.6180       85.9577       85.2286       80.3677       75.1635       79.3965       72.2104       64.7555       61.1653       61.9686       68.1174       65.4085       63.4390       64.0186       64.9344       64.2287       67.4641       66.8955       68.3493       72.2769       74.6474       84.1887       91.9000       98.6018       95.1592       96.9348      106.3338       97.5144      100.0315      108.9025       98.5121       90.0263       92.9926       84.7310       77.5799       79.4899       79.1580       78.2413       84.2177       91.6721       95.0817       92.9929       86.5230       78.0802       61.2631       62.1607       67.5521        0.0000       67.0887       60.1146       63.6397       67.6073       63.8222       59.4782       58.5164       56.9244       55.2295       51.5702       49.2210       46.9836       47.2849       47.4100        0.0000        0.0000        0.0000        0.0000        0.0000        0.0000        0.0000        0.0000        0.0000        0.0000        0.0000        0.0000        0.0000        0.0000        0.0000        0.0000        0.0000        0.0000        0.0000        0.0000        0.0000        0.0000        0.0000        0.0000        0.0000        0.0000        0.0000        0.0000        0.0000        0.0000        0.0000        0.0000        0.0000        0.0000        0.0000        0.0000        0.0000        0.0000        0.0000        0.0000        0.0000        0.0000        0.0000        0.0000        0.0000        0.0000        0.0000        0.0000        0.0000        0.0000
        0.0000        0.0000        0.0000        0.0000       30.5852       26.8725       25.2408       26.3212       22.1388       18.5154       18.4124       18.8604       19.2221       18.1450       15.5649       11.5716       10.4523        9.5003        8.7071       10.1889        8.9270        7.6622        6.1910        3.2157        2.3368        1.6757        1.2497        0.2989        0.1372        0.0545        0.0509        0.1310        0.1211        0.1244        0.1407        0.1936        0.2138        0.2194        0.2107        0.1040        0.0997        0.1019        0.4221        0.4592        0.1553        0.1671        0.1816        0.2214        0.4137        1.1376        1.0931        2.0792        1.9763        1.6456        2.2548        6.8124        8.1492        8.3781        7.8261        7.1232        8.2380        8.9009        6.4578        4.7303        5.0827        4.6447        5.7605       10.0578        8.1997        7.7936        9.9091        9.6514        8.1555        6.9162        5.8981        5.4321        5.1893        4.9232        3.8676        3.1585        3.8987        3.4322        3.3369        3.1376        4.2799        5.7297        5.6072        6.6625        7.1248        7.9821        6.9739        6.6143       11.4181       29.8450       50.4368       30.6408       16.5411       19.3964       21.7563       20.9241       22.3537       24.0027       24.8335       30.2706       35.8060       39.6663       45.3766       47.2619       50.7076       59.1304       65.6140       81.4173       89.4793       92.2424       88.1300       70.9951       68.7186       69.9282       64.3339       65.2835       56.6233       54.9625       49.8449       43.0432       37.7747       39.1022       43.3772       60.0762       55.8650       59.0931       66.7008       75.1238       80.3464       80.6647       85.4948       91.4273      103.4258       98.8650       95.0101      105.1229       95.5380       85.9213       83.8074       76.7093       73.8720       70.9372       67.9312       75.8176       73.7644       70.4362       71.2533       78.0042       74.3080       75.9699       77.4436       81.6638       80.9367       87.2208      100.5913      104.9579      100.5226       92.5342      100.1855      109.0202      103.6334      112.5048      125.0331       99.1407       94.1005       94.8663       89.0334       89.8803       85.9377       89.1270       87.8431      102.3948      106.5109      112.3096      107.5496       93.7646       71.5264       63.5638       62.1260       76.8874       87.8185       86.7192       81.2067       69.8723       69.8774       66.4476       62.2638       61.8987       59.9296       57.2823       54.1429       53.0547       49.2728       44.2147       44.2044        0.0000        0.0000        0.0000        0.0000        0.0000        0.0000        0.0000        0.0000        0.0000        0.0000        0.0000        0.0000        0.0000        0.0000        0.0000        0.0000        0.0000        0.0000        0.0000        0.0000        0.0000        0.0000        0.0000        0.0000        0.0000        0.0000        0.0000        0.0000        0.0000        0.0000        0.0000        0.0000        0.0000        0.0000        0.0000        0.0000        0.0000        0.0000        0.0000        0.0000        0.0000        0.0000        0.0000        0.0000        0.0000        0.0000        0.0000        0.0000        0.0000        0.0000
        0.0000        0.0000        0.0000        0.0000       35.0587       32.4241       30.2649       28.7240       28.8274       27.5206       27.1405       25.1838       27.4588       27.3329       24.2018       16.2431       15.2506       17.7269       19.4647       13.6913       10.8914        8.4621        7.1451        5.1703        5.2704        2.7415        2.1166        0.7223        1.4384        1.5451        1.3772        0.7511        0.6559        0.4216        0.4358        0.5234        0.4717        0.7362        1.2730        0.9560        0.4710        0.8295        1.3954        2.6871        1.6545        1.9755        1.8624        5.7131        3.6148        3.2738        3.2238        5.3910        7.9803        6.9583        6.4155        7.0407        8.3756        9.7839        9.9020        9.7776        9.1914        9.3438        6.9810        6.2948        8.1203        6.7496        6.5756        9.4061       14.2847       14.5781       12.8361       11.2191       13.3310       10.4815       11.4073        8.1652       10.5133        8.7517        7.9202        6.4565        5.1098        3.2058        3.1988        1.8706        2.5789        3.8352        4.1245        5.6109        4.5221        4.0228        4.1336        3.3477        6.9429        6.1081       20.3023       12.2329       11.6816       15.9656       20.1866       15.3298       14.9162       17.3478       17.5591       19.4881       23.5140       25.7721       28.2295       39.4398       44.4409       50.3897       54.7750       67.8276       73.3638       75.4545       77.7496       80.3172       81.1975       75.1675       76.0144       62.8291       71.9974       62.8861       53.9505       38.5572       37.8279       39.6125       39.9869       52.7464       66.5901       87.7846       78.1312       90.3584       98.1712       98.7647      102.3430      111.0038      129.1742      129.7163      126.1719      119.4574      106.4955      105.6536      105.2934      110.0253       98.0568       92.1348       87.2240       87.5571       84.3490       86.1678       85.0219       87.5474       85.5372       82.8173       85.2935       87.6546       95.4508      102.6472      106.3790       96.8642       98.5019       99.4434      105.6988      110.4159      103.7320       98.4946      100.9816       99.0401      105.5716      102.1631      101.4978       95.8146       98.8000      101.5685       99.9636       99.5567      101.8158       94.8087       91.3695       81.5073       67.2677       64.8356       63.1862       72.1071       77.1382       77.5759       75.1239       76.4317       79.3973       77.9014       73.1066       63.0596       59.9076       57.8989       56.0010       53.7771       51.6406       42.9176       49.2505        0.0000        0.0000        0.0000        0.0000        0.0000        0.0000        0.0000        0.0000        0.0000        0.0000        0.0000        0.0000        0.0000        0.0000        0.0000        0.0000        0.0000        0.0000        0.0000        0.0000        0.0000        0.0000        0.0000        0.0000        0.0000        0.0000        0.0000        0.0000        0.0000        0.0000        0.0000        0.0000        0.0000        0.0000        0.0000        0.0000        0.0000        0.0000        0.0000        0.0000        0.0000        0.0000        0.0000        0.0000        0.0000        0.0000        0.0000        0.0000        0.0000        0.0000
        0.0000        0.0000        0.0000        0.0000        0.0000        0.0000        0.0000        0.0000       32.1929       32.5754       31.6268       30.5549       32.2197       30.9993       27.8068       18.8841       17.2990       20.9095       22.9989       14.6275       13.8033       11.3747       11.7710        8.3613        7.4621        5.4304        5.7428        4.4557        4.9476        1.0462        0.8591        0.3066        1.3272        2.2580        1.0069        0.3561        1.1045        1.0882        1.2646        1.4347        0.8204        0.3532        1.4325        2.4294        4.4811        2.2329        1.9837        4.0075        3.5935        2.4041        3.7874        7.9728        8.3569        8.8142        6.6245        7.7347        9.1062        9.8556       11.2140        9.9571        9.4389        9.6824        8.7901        9.7326        8.7787        9.0908       10.3939       10.1600       10.6656       12.2365       13.7278       11.2581       10.6229       15.6142       19.1734       12.0998       11.2682       11.0331       10.9821        6.8713        6.2046        4.9342        5.6463        2.7472        2.7221        3.3015        4.3480        5.4236        6.8658        6.9090        6.4370        4.5718        6.4566        5.0440        6.7158       11.4082       12.8099       15.6048       17.2411       12.7074       13.0251       16.2601       18.0001       19.2336       21.4720       24.1755       26.2029       39.1962       47.2992       56.0463       60.5292       70.2043       73.0821       76.7923       79.2490       82.3765       81.7909       88.3126       93.9773       69.5956       69.0088       61.8724       57.6281       42.8037       38.9014       40.5925       44.8729       50.4706       59.8553       73.0750       78.7043       93.8320      101.5449      103.0288      106.3842      117.9508      135.0876      138.5656      145.5981      131.2871      117.0551      114.1220      116.3886      120.2708      111.1099      106.2431      104.4921       98.2244       94.2807       93.0385      106.1276       98.4675       96.2635       93.0812       98.6041       97.9840       99.0969       98.6661       96.3448       96.0474       97.2486      107.7671      113.7197      103.1330      108.6974      105.0016      107.1811      121.9569      117.2869      122.6531      118.8433      101.6854      104.0913      105.1442       97.7679       92.9631       94.2328       92.0903       85.6194       79.3887       74.0677       78.0061       71.3735       74.0344       76.6299       76.9015       78.3555       83.1985       84.0507       83.3706       79.2971       69.2373       67.5498       62.2319       57.9801       57.8462       50.0822        0.0000        0.0000        0.0000        0.0000        0.0000        0.0000        0.0000        0.0000        0.0000        0.0000        0.0000        0.0000        0.0000        0.0000        0.0000        0.0000        0.0000        0.0000        0.0000        0.0000        0.0000        0.0000        0.0000        0.0000        0.0000        0.0000        0.0000        0.0000        0.0000        0.0000        0.0000        0.0000        0.0000        0.0000        0.0000        0.0000        0.0000        0.0000        0.0000        0.0000        0.0000        0.0000        0.0000        0.0000        0.0000        0.0000        0.0000        0.0000        0.0000        0.0000        0.0000        0.0000
        0.0000        0.0000        0.0000        0.0000        0.0000        0.0000        0.0000        0.0000        0.0000        0.0000       38.3594       33.7022       32.6515       31.3369       28.1841       20.0206       25.8151       30.7646       31.2496       19.1275       14.5720       12.8943       14.7404        9.8118        8.6517        6.6114        6.8964        3.6328        2.4094        2.1768        2.1448        1.6409        1.3870        1.0863        0.8177        0.4562        0.7382        1.2885        1.5179        2.6643        1.0924        0.5127        0.8010        1.6210        1.7745        1.5820        1.8198        5.8099        5.4705        3.8319        3.4874        3.5307        5.9201        9.8917       10.9687       10.3683       10.3054       13.2482       13.0174       13.2386       10.0499        9.0347        8.9940       10.6144       12.1612       13.0121       16.2456       16.6818       16.1868       12.5262       13.8846       17.4548       15.0177       11.9799       13.2940       12.8773       17.5672       17.1622       14.8681        9.3159        9.2979        6.5769        6.7880        3.7736        4.6302        6.9311        9.0092        9.1617       10.2399        9.5417        7.5201        7.3658        7.6555        7.7581        8.4730       12.4715       17.2277       20.5354       23.0947       16.2658       15.4153       21.0924       21.7860       22.1180       24.3754       25.8886       28.6643       42.3355       52.1805       60.7096       63.7940       78.0359       74.2753       78.1854       79.6352       81.6321       83.8703       85.7506       80.8193       68.7476       65.1017       64.0032       60.7589       44.7353       43.8908       42.7957       48.4800       57.6795       63.0294       63.3698       68.9294       82.7173       94.8938      103.1452      105.1543      116.6150      132.0093      144.5593      144.3141      139.8490      131.4828      137.5574      135.2284      138.3605      122.0806      119.0095      117.5619      116.6440      104.7473      105.0657      113.2063      103.3905      103.7043      107.7872      104.7829      106.3696      114.3258      115.9013      101.2303       98.4895      104.2741      115.5219      115.5844      119.6681      119.8545      114.7943      121.3287      134.1972      130.4203      125.5033      117.0701      104.6460      111.7236      106.0425       98.8567       97.5796       98.1518       98.3804       93.2839       85.5687       85.0194       79.9530       81.6315       79.0837       89.4021       89.6371       86.5094       88.9154       89.2813       91.0456       87.2809       74.4583       71.1261       61.5730        0.0000        0.0000        0.0000        0.0000        0.0000        0.0000        0.0000        0.0000        0.0000        0.0000        0.0000        0.0000        0.0000        0.0000        0.0000        0.0000        0.0000        0.0000        0.0000        0.0000        0.0000        0.0000        0.0000        0.0000        0.0000        0.0000        0.0000        0.0000        0.0000        0.0000        0.0000        0.0000        0.0000        0.0000        0.0000        0.0000        0.0000        0.0000        0.0000        0.0000        0.0000        0.0000        0.0000        0.0000        0.0000        0.0000        0.0000        0.0000        0.0000        0.0000        0.0000        0.0000        0.0000        0.0000        0.0000
        0.0000        0.0000        0.0000        0.0000        0.0000        0.0000        0.0000        0.0000        0.0000        0.0000       45.1016       42.7609       38.1507       37.0013       37.3409       27.6967       30.5141       30.5157       27.7415       18.1142       14.8926       17.6299       15.0587       13.9127       12.4919        6.9546        5.1676        2.7487        1.7768        1.3824        2.7596        1.4776        0.6871        0.3299        0.7498        0.8308        1.2818        1.1976        0.9276        1.7221        1.2116        0.5706        0.7710        1.3683        1.4967        2.5450        1.3703        1.9503        3.8284        4.2412        3.9503        3.8414        6.8443        5.8696        7.0050        9.1426       12.3803       13.3142       15.0886       18.9085       14.6905       11.5281       10.2067        8.4490       10.1864       11.8653       16.4170       14.1997       14.7014       14.3989       17.6428       18.7348       18.6030       15.9077       14.7415       13.1071       13.9036       16.9109       13.4071        8.9753       10.0895        9.9783       10.4713        5.4748        5.7194        7.0093        7.9252       10.1489       11.0022       13.5690       14.0266        9.4956       10.8620       12.8492       16.3734       21.0653       23.9546       28.8597       31.0826       20.6353       22.4209       27.0520       31.5893       26.4604       28.8112       29.1681       31.2764       45.4531       55.9409       59.2388       62.8734       71.8952       75.1312       79.5904       84.0044       85.6896       89.2457       89.1686       86.2858       73.5893       72.2647       71.8758       63.6968       53.7812       49.6818       49.1784       52.4597       58.9580       57.2105       63.8636       71.7802       83.2935       89.7056      100.7950      109.4427      120.6540      133.8732      135.0700      130.6492      125.2342      122.6203      121.9224      122.6394      120.9841      116.4618      117.9463      120.3342      124.7946      113.5561      124.9487      129.2675      113.0943      111.8413      110.2274      110.3764      110.6376      120.2331      124.6843      118.6085      110.8085      122.3917      141.0936      131.0917      127.8384      126.2533      137.7993      137.9622      149.3542      140.6336      137.0587      123.5352      108.3008      100.5943      100.1144      100.2554      101.1141      107.0402      106.1452      102.8704       95.6094       95.3805       85.8628       92.0746       97.2125       97.1783       98.9002      101.7902      102.1713      105.6821      106.5414       95.2070       80.7914       78.0120        0.0000        0.0000        0.0000        0.0000        0.0000        0.0000        0.0000        0.0000        0.0000        0.0000        0.0000        0.0000        0.0000        0.0000        0.0000        0.0000        0.0000        0.0000        0.0000        0.0000        0.0000        0.0000        0.0000        0.0000        0.0000        0.0000        0.0000        0.0000        0.0000        0.0000        0.0000        0.0000        0.0000        0.0000        0.0000        0.0000        0.0000        0.0000        0.0000        0.0000        0.0000        0.0000        0.0000        0.0000        0.0000        0.0000        0.0000        0.0000        0.0000        0.0000        0.0000        0.0000        0.0000        0.0000        0.0000        0.0000
        0.0000        0.0000        0.0000        0.0000        0.0000        0.0000        0.0000        0.0000        0.0000        0.0000       47.5336       34.0960       34.4618       37.3393       38.0881       36.2089       33.5832       33.7992       31.8267       23.1768       20.2647       19.1057       22.9090       26.7391       26.0807       22.1921       14.2801        4.5171        4.0416        4.1821        4.0363        4.1841        3.1748        3.6113        3.5802        1.3786        0.8348        1.6010        1.6575        2.5856        4.2612        4.9139        6.0316        3.2645        5.0386        5.0275        7.0639        6.4275        4.4791        3.9672        5.9853        3.6477        4.2108        5.2881       10.9553       13.9694       16.0628       13.7552       15.1462       16.9490       12.2511       14.2577       11.7137       12.5502       16.0471       14.8845       16.3925       18.2634       17.3819       19.0790       23.8881       17.0097       18.6459       16.7580       18.0261       14.2540       12.9897       13.8342       14.1616       13.0381       12.5899       11.7206       11.1075        7.3455        7.9793        8.2855        9.6294       10.5862       13.6019       16.8842       15.5058       10.9431       13.8749       18.3634       23.8124       18.2816       20.4219       23.0704       24.7816       25.4443       27.0170       31.7960       35.4536       34.0868       34.7196       37.6545       41.1729       44.4983       46.9382       52.4477       55.4693       57.4169       58.4468       63.0879       67.3836       71.0148       75.8580       73.2029       75.7097       84.5551       87.1272       88.1230       75.2085       73.4706       72.0355       68.5408       69.3180       68.2887       62.5336       68.3627       79.0239       97.0226       94.3461      103.7107      112.5882      116.6994      130.5469      131.3942      122.9213      120.5991      121.6455      119.1937      124.7642      125.5008      123.0197      125.8522      126.4393      128.2431      128.5999      140.2198      134.5212      122.1320      119.8829      117.1001      123.2490      121.1353      120.1049      116.3649      124.2689      129.1880      126.4608      137.8656      118.9020      121.3086      136.7864      149.7091      139.7422      140.0168      149.0911      145.1079      126.8467      115.1076      107.8793      104.4307      106.8539      114.6848      115.5801      114.5445      116.5391      113.6078      108.2491      103.1310      110.8726      115.1631      115.9350      123.2823      124.3252      110.4465      115.9350      107.9670        0.0000        0.0000        0.0000        0.0000        0.0000        0.0000        0.0000        0.0000        0.0000        0.0000        0.0000        0.0000        0.0000        0.0000        0.0000        0.0000        0.0000        0.0000        0.0000        0.0000        0.0000        0.0000        0.0000        0.0000        0.0000        0.0000        0.0000        0.0000        0.0000        0.0000        0.0000        0.0000        0.0000        0.0000        0.0000        0.0000        0.0000        0.0000        0.0000        0.0000        0.0000        0.0000        0.0000        0.0000        0.0000        0.0000        0.0000        0.0000        0.0000        0.0000        0.0000        0.0000        0.0000        0.0000        0.0000        0.0000        0.0000        0.0000        0.0000
        0.0000        0.0000        0.0000        0.0000        0.0000        0.0000        0.0000        0.0000        0.0000        0.0000        0.0000       48.8228       46.0372       43.8969       41.8976       36.8611       34.8933       28.0383       22.5086       21.2865       14.1974       11.4131       12.6206       10.3252       10.5188       10.6256        8.5866        2.8013        1.9090        0.9988        0.6322        1.9049        3.2998        2.9516        2.4860        1.3512        1.6665        1.3775        0.6656        1.0675        5.6799        7.9697        5.1777        6.0015        6.2227        6.7138        6.8226        5.9279        5.2988        5.5120        4.7376        4.1099        6.1370        6.8677        9.8368        9.9777        9.3217       10.8923       11.0103       10.7753       10.6794       11.1134        9.7523        9.7694        9.6429       11.7303       11.9354       15.4699       16.2517       15.4412       18.1154       17.2831       19.8394       15.7862       14.4400       13.8655       13.0542       13.9535       16.2297       14.0017       15.0088       13.8624       13.2572       10.5499       11.2688       11.6478       11.0556       10.9305       13.0180       15.7744       14.9372       12.0980       14.1863       17.4766       24.4128       20.6391       24.8475       28.8521       31.3613       33.3349       35.2400       40.3333       39.9721       38.8999       40.0694       43.1451       44.0543       48.9174       52.8237       53.6510       57.2591       57.7020       61.2785       61.0680       64.5212       71.2657       79.3825       73.4407       73.6813       85.1803       88.1833       88.2508       82.9517       81.9625       81.1103       77.6309       72.6794       65.6850       64.5354       67.6971       73.0972       93.3209      104.6803      112.9019      114.9680      116.1679      120.0784      120.9814      124.4990      125.0752      126.0030      126.1868      131.1656      133.1658      138.0415      138.3273      135.6389      134.4226      135.9184      132.7296      130.1808      130.0939      126.2581      130.9108      133.2186      120.2617      114.8696      119.0479      119.4813      125.8805      137.1291      146.5934      142.5303      126.5962      139.3610      149.5617      149.4508      154.8573      168.8293      155.6183      131.7881      117.7208      108.8068      111.8736      118.7800      135.2353      129.1312      127.4873      123.3374      126.6216      119.9426      116.7784      119.4516      123.6654      128.5363      129.4787      145.9983      132.8756      117.4017        0.0000        0.0000        0.0000        0.0000        0.0000        0.0000        0.0000        0.0000        0.0000        0.0000        0.0000        0.0000        0.0000        0.0000        0.0000        0.0000        0.0000        0.0000        0.0000        0.0000        0.0000        0.0000        0.0000        0.0000        0.0000        0.0000        0.0000        0.0000        0.0000        0.0000        0.0000        0.0000        0.0000        0.0000        0.0000        0.0000        0.0000        0.0000        0.0000        0.0000        0.0000        0.0000        0.0000        0.0000        0.0000        0.0000        0.0000        0.0000        0.0000        0.0000        0.0000        0.0000        0.0000        0.0000        0.0000        0.0000        0.0000        0.0000        0.0000        0.0000
        0.0000        0.0000        0.0000        0.0000        0.0000        0.0000        0.0000        0.0000        0.0000        0.0000        0.0000        0.0000        0.0000        0.0000       43.5743       38.0859       33.6336       31.3965       20.8473       10.7301        7.6160        8.1848       11.0545       12.6589       13.6014       12.4233        9.6234        2.7750        2.6362        2.5590        1.7035        1.7378        3.3650        3.0561        2.2363        1.9066        1.4660        0.6383        1.6151        5.3323        5.5665        6.6657        2.2627        2.6195        5.0742        7.0928        7.1265        4.7480        3.2781        4.4187        3.2168        1.6365        1.2283        3.3836        3.7823        5.5943        5.0645        6.6273        8.6046        9.6138       10.0931        9.4580       13.8685       11.7368       11.3595       12.8498       11.8425       12.5866       17.0427       22.2543       24.6014       18.9473       17.9129       16.7722       17.6372       14.8679       14.0710       15.3986       16.9831       15.4376       15.1112       14.6168       14.7093       11.5391       11.9729       13.9844       14.1554       13.5840       15.2420       16.9022       18.5442       15.2392       18.4857       19.7721       23.8274       23.5300       28.3726       34.1283       34.9711       37.5547       46.2514       46.5316       45.9704       43.8863       44.9076       51.7312       50.8768       56.5013       57.0812       55.2657       57.7023       58.1731       63.9340       67.2577       67.5396       72.8659       75.8107       78.9417       82.1642       93.4981       94.4083       91.3188       85.8382       85.2354       82.4236       78.5746       74.8876       68.1248       63.0371       66.9957       71.2115       93.7698      110.3761      118.0785      119.0906      122.0165      123.5452      138.6029      136.8329      129.9232      130.1018      134.0602      139.7257      142.7856      144.3829      142.9711      138.1892      140.5045      144.6074      142.9931      144.3629      136.6876      138.7327      145.7640      141.4738      126.9471      121.4395      122.2587      124.0704      133.6072      137.7212      132.0751      131.3745      141.3609      148.9664      164.4678      153.3283      162.1875      169.7018      155.7373      130.6447      124.0526      121.7589      121.6829      116.7221      144.2612      139.7398      137.8667      141.2258      132.4040      133.9630      130.3728      128.5411      123.5572      139.0552      153.6651        0.0000        0.0000        0.0000        0.0000        0.0000        0.0000        0.0000        0.0000        0.0000        0.0000        0.0000        0.0000        0.0000        0.0000        0.0000        0.0000        0.0000        0.0000        0.0000        0.0000        0.0000        0.0000        0.0000        0.0000        0.0000        0.0000        0.0000        0.0000        0.0000        0.0000        0.0000        0.0000        0.0000        0.0000        0.0000        0.0000        0.0000        0.0000        0.0000        0.0000        0.0000        0.0000        0.0000        0.0000        0.0000        0.0000        0.0000        0.0000        0.0000        0.0000        0.0000        0.0000        0.0000        0.0000        0.0000        0.0000        0.0000        0.0000        0.0000        0.0000        0.0000        0.0000        0.0000
        0.0000        0.0000        0.0000        0.0000        0.0000        0.0000        0.0000        0.0000        0.0000        0.0000        0.0000        0.0000        0.0000        0.0000        0.0000        0.0000        0.0000        0.0000       22.7518       11.8982        7.9091        7.7269        8.9157        7.9548       10.4622       10.2593        6.8910        2.1691        3.2696        4.5005        3.9797        2.9705        3.6825        3.8442        3.5809        1.6730        0.8643        0.7109        0.2456        2.4716        2.7558        2.2827        2.3242        2.1819        2.7553        3.6816        3.8392        3.5208        3.3238        2.7003        3.0476        2.4897        1.5332        2.8333        5.2583        5.2050        6.5318        7.1163        8.4543       10.7019       12.7113       14.2141       11.1194       12.5707       12.7303       13.1216       13.3066       15.4913       19.5034       20.7377       16.8289       15.0302       15.1738       14.3791       15.3718       17.1363       16.4684       16.9318       17.2015       16.5014       15.8735       14.0542       14.4237       12.2196       12.9674       13.7407       14.4301       16.6189       17.7540       19.6198       22.4058       20.4341       21.8390       25.8939       27.5950       28.9207       33.9058       38.2960       37.5217       38.6245       44.4080       43.7739       45.6552       44.7617       46.3907       49.8494       49.1689       52.5320       56.2750       60.8565       65.5564       69.7197       74.7376       79.0803       76.8443       87.2204       87.1022       87.7736       90.5104       98.4841       96.5074       94.3823       89.5598       86.7950       83.6665       79.3551       76.9825       75.5628       69.8168       68.6193       74.5294       91.5580      102.8078      111.9922      116.7285      121.8757      132.2796      141.1939      129.2146      129.8374      135.4430      133.8281      134.8596      138.0937      139.4348      144.0715      143.4203      160.8124      160.3102      157.1605      158.3556      145.8997      149.8132      146.2243      146.5909      137.1801      135.5726      137.0116      139.2162      140.7138      145.4184      145.3040      144.9835      147.6269      148.9765      145.7795      145.5163      146.7032      149.9764      145.5565      135.2103      132.3658      132.2858      130.4847      132.1500      146.7082      145.0725      147.3246      145.9216      139.7678      136.6823      131.8337      127.2649      131.9810      143.8791      146.6344        0.0000        0.0000        0.0000        0.0000        0.0000        0.0000        0.0000        0.0000        0.0000        0.0000        0.0000        0.0000        0.0000        0.0000        0.0000        0.0000        0.0000        0.0000        0.0000        0.0000        0.0000        0.0000        0.0000        0.0000        0.0000        0.0000        0.0000        0.0000        0.0000        0.0000        0.0000        0.0000        0.0000        0.0000        0.0000        0.0000        0.0000        0.0000        0.0000        0.0000        0.0000        0.0000        0.0000        0.0000        0.0000        0.0000        0.0000        0.0000        0.0000        0.0000        0.0000        0.0000        0.0000        0.0000        0.0000        0.0000        0.0000        0.0000        0.0000        0.0000        0.0000        0.0000        0.0000
        0.0000        0.0000        0.0000        0.0000        0.0000        0.0000        0.0000        0.0000        0.0000        0.0000        0.0000        0.0000        0.0000        0.0000        0.0000        0.0000        0.0000        0.0000        0.0000        7.2165        5.4062        5.9325        7.6295        9.3515        8.5889        8.9972        8.1962        4.6485        2.7799        3.5010        6.1163        7.7964        4.8277        3.9241        6.3743        6.0496        4.3949        2.2734        2.0626        1.8040        2.5435        1.1820        2.6311        3.9214        2.9288        1.9408        1.6712        1.6754        3.6277        4.4485        4.2186        3.8539        3.3960        5.3239        7.8251        8.7943       10.7556       10.2172       11.8564        9.2086       14.9824       16.1919       14.6368       13.4021       11.2768       13.3194       13.6294       15.3968       15.8017       16.6462       19.0018       13.9088       17.3073       20.1981       18.4795       16.8269       15.5582       15.0883       16.9420       15.2003       14.5756       13.5683       13.4452       15.1897       16.4464       18.2057       20.5681       21.6410       26.2336       29.2643       34.5125       27.5788       29.8042       31.7363       34.3081       35.0173       37.8196       44.9595       39.7065       44.0572       45.4043       47.8984       51.5517       51.9609       58.5750       55.5471       56.5135       54.7183       59.2142       63.0159       71.8878       88.0202       95.7539      100.0001       96.7541      100.7808      104.6653      107.0751      108.2071       96.8607       93.2166       89.3189       86.2244       83.7814       81.5184       76.9885       75.2029       78.3534       77.9910       71.7109       76.2729       98.6812      107.2712      112.6427      117.8940      133.6553      149.9251      138.2672      136.6003      121.2313      117.5586      115.5027      120.9445      124.9763      122.9112      138.3159      142.2244      147.0885      160.0081      162.6948      158.4697      158.0763      164.5955      163.1638      162.4337      160.9537      162.5960      167.5434      165.8307      163.2209      163.7161      163.5894      159.6633      147.2017      144.1034      154.4168      144.5678      147.4174      153.4312      138.8285      135.9081      145.5369      144.6470      143.3065      142.7822      142.7512      144.7623      148.1988      142.9717      140.7285      137.5115      131.4869      128.0626      144.3557      169.6362      163.3422        0.0000        0.0000        0.0000        0.0000        0.0000        0.0000        0.0000        0.0000        0.0000        0.0000        0.0000        0.0000        0.0000        0.0000        0.0000        0.0000        0.0000        0.0000        0.0000        0.0000        0.0000        0.0000        0.0000        0.0000        0.0000        0.0000        0.0000        0.0000        0.0000        0.0000        0.0000        0.0000        0.0000        0.0000        0.0000        0.0000        0.0000        0.0000        0.0000        0.0000        0.0000        0.0000        0.0000        0.0000        0.0000        0.0000        0.0000        0.0000        0.0000        0.0000        0.0000        0.0000        0.0000        0.0000        0.0000        0.0000        0.0000        0.0000        0.0000        0.0000        0.0000        0.0000        0.0000
        0.0000        0.0000        0.0000        0.0000        0.0000        0.0000        0.0000        0.0000        0.0000        0.0000        0.0000        0.0000        0.0000        0.0000        0.0000        0.0000        0.0000        0.0000        0.0000        6.8773        3.0733        3.7042        8.2002        3.5539        2.3875        4.0160        7.8087        5.3243        5.2389        4.6184        2.0826        3.8570        4.2496        3.5705        3.4905        5.1212        4.5527        2.8071        2.8244        4.1207        2.3790        1.5500        2.8544        2.7688        1.8417        2.0921        4.4268        5.1688        5.7577        5.9871        7.6532        3.7577        4.7880        4.3638        6.0248       10.1214       14.2121        9.1843        8.6440       10.8289       12.0990       11.3914       10.4822        9.8430       12.2053       16.5643       15.8565       13.6208        8.3871        9.8765       13.0181       13.6872       14.8247       17.6660       17.5351       16.9406       15.5426       13.6884       14.9508       13.0959       14.3372       15.7409       15.6101       17.6049       20.4416       22.4046       27.5369       26.9855       29.0651       35.1846       38.7155       33.5874       37.6668       38.8705       38.0658       38.7718       41.8280       43.1550       44.9586       46.7058       48.0695       50.8545       51.9864       51.5768       56.6594       60.6858       61.1594       61.2264       60.0634       70.6122       73.4065       92.6773      106.7772      108.5448      108.6899      113.6768      119.1137      119.2301      119.4740      106.0549       96.0321       91.3651       90.8749       92.4257       86.3046       80.8906       78.3719       73.8015       80.0113       79.5365       80.4506      102.5458      111.8855      123.3092      139.5593      149.0436      148.5093      146.5833      140.6902      121.1705      113.5338      108.9807      115.1678      124.3976      123.6050      137.8852      139.9588      147.3588      149.0156      155.6219      160.5241      162.2918      173.8122      188.6069      181.0017      169.7840      175.4257      181.3131      180.5973      173.5928      173.6472      174.5149      172.4548      158.3117      153.8598      161.0653      165.7743      151.7822      151.3110      144.0026      149.7130      149.7242      150.2534      155.6322      161.5413      187.3364      165.6231      154.5139      143.3958      142.3840      157.5923      154.4247      146.5656      161.4277      167.0992      180.9454      166.4689      136.0033        0.0000        0.0000        0.0000        0.0000        0.0000        0.0000        0.0000        0.0000        0.0000        0.0000        0.0000        0.0000        0.0000        0.0000        0.0000        0.0000        0.0000        0.0000        0.0000        0.0000        0.0000        0.0000        0.0000        0.0000        0.0000        0.0000        0.0000        0.0000        0.0000        0.0000        0.0000        0.0000        0.0000        0.0000        0.0000        0.0000        0.0000        0.0000        0.0000        0.0000        0.0000        0.0000        0.0000        0.0000        0.0000        0.0000        0.0000        0.0000        0.0000        0.0000        0.0000        0.0000        0.0000        0.0000        0.0000        0.0000        0.0000        0.0000        0.0000        0.0000        0.0000
        0.0000        0.0000        0.0000        0.0000        0.0000        0.0000        0.0000        0.0000        0.0000        0.0000        0.0000        0.0000        0.0000        0.0000        0.0000        0.0000        0.0000        0.0000        0.0000        0.0000        6.7880        7.2428        8.2111        4.6181        5.2814        6.2974        9.2479        8.2473       10.5845        6.1921        7.0957       12.4501        6.1396        4.4958        4.2101        5.5869        5.4179        4.8875        4.0474        4.1704        3.2847        4.2026        7.5522        7.2854        2.5120        3.3499        5.9082        6.9615        7.8052        7.7439        7.5866        6.0417        7.0470        7.1700        7.2095        7.7875        9.5115       12.5911       12.7128       12.8101       14.9429       13.6991        7.8374        7.6222        9.5555        9.8977        9.5681        8.7840        9.1912       10.7924       11.7152       12.3196       11.6396       12.6890       13.8571       13.4591       14.2674       14.7232       15.9134       13.2199       13.7165       17.3437       16.2957       19.5555       23.7840       28.8108       31.9148       31.4239       31.6363       40.8376       42.0260       35.2111       39.1290       40.2111       38.1800       39.2663       41.8128       44.2500       44.4995       47.9967       50.3663       52.8608       52.7518       54.0169       55.4613       57.2172       61.4404       59.4596       62.6831       69.2750       77.6229       96.1252      110.2587      115.5768      117.5932      118.9688      123.3326      126.7152      129.9743      110.5091      100.7402       94.7664       93.5575       94.5761       87.2276       83.1354       77.3185       73.6190       70.0805       76.4667       83.6248      110.3716      124.6437      134.2605      136.4410      142.0602      140.7617      145.9170      138.5949      125.8563      129.3952      130.7038      119.5957      121.2926      124.9592      132.4639      139.5436      148.9803      148.9795      152.2446      155.2648      158.2996      167.4324      169.4732      177.8949      180.1016      183.3183      188.4673      204.4368      187.6299      192.8867      189.5638      183.9428      168.1646      162.5462      169.8008      201.4697      177.4622      160.4481      153.6775      158.2847      155.1040      155.9801      151.3489      147.4767      169.3446      170.3852      159.3822      144.2780      144.4743      160.7083      153.4410      150.4420      146.2666      163.6578      155.8781      146.0400      125.2296      135.9264        0.0000        0.0000        0.0000        0.0000        0.0000        0.0000        0.0000        0.0000        0.0000        0.0000        0.0000        0.0000        0.0000        0.0000        0.0000        0.0000        0.0000        0.0000        0.0000        0.0000        0.0000        0.0000        0.0000        0.0000        0.0000        0.0000        0.0000        0.0000        0.0000        0.0000        0.0000        0.0000        0.0000        0.0000        0.0000        0.0000        0.0000        0.0000        0.0000        0.0000        0.0000        0.0000        0.0000        0.0000        0.0000        0.0000        0.0000        0.0000        0.0000        0.0000        0.0000        0.0000        0.0000        0.0000        0.0000        0.0000        0.0000        0.0000        0.0000        0.0000
        0.0000        0.0000        0.0000        0.0000        0.0000        0.0000        0.0000        0.0000        0.0000        0.0000        0.0000        0.0000        0.0000        0.0000        0.0000        0.0000        0.0000        0.0000        0.0000        0.0000        0.0000       13.9276       15.9949        9.8155        7.9025        8.4760        9.0743        7.5628        6.5738        5.3068        2.6455        4.8683        6.5664        6.7172        7.9996        7.6963        8.3039        9.8063        6.3994        6.1371        5.0641        5.6681        5.3749        7.2187        5.1119        5.2697        3.8291        5.4456        7.6488        6.7784        8.2562        9.1358        9.5478       11.9671       10.2883       15.4735       18.8043       12.3707        8.8225        6.8998       11.0536       11.3858       10.9511        8.1853        7.9644       11.2362       10.5898       10.7329       10.5011       11.7963       12.0368       12.1179       11.4723       10.6119       13.3569       13.5893       13.7163       15.3805       17.2504       14.8009       13.7607       16.4735       20.5487       21.4574       25.6342       27.9125       30.6454       26.8701       32.1344       38.5028       37.9703       36.1432       37.2114       38.9830       37.4045       38.6655       42.2976       44.4726       45.6782       49.4882       52.5443       50.3075       50.9942       51.7072       54.7280       59.7798       61.1746       61.1188       66.4283       70.8221       81.2690      101.8084      114.6182      127.5284      121.6814      123.3679      125.4781      126.4755      128.1340      113.8533      109.9866      102.8350       98.1093       96.4954       87.3110       82.1211       78.6287       84.1604       77.6400       82.4033       90.1839      117.3213      129.4387      134.1308      135.5725      154.6325      159.9689      153.7141      149.0502      138.8873      136.4824      125.5639      125.6903      128.7004      133.1110      143.7245      144.9367      147.8410      146.8489      152.1606      157.8196      161.5335      167.9060      173.4056      178.8386      188.5130      198.7104      214.2830      219.8679      230.3820      239.6574      237.7830      198.5552      180.2503      172.9179      172.5789      192.0554      181.1655      178.4616      171.2766      162.4129      166.2967      151.2499      166.8577      163.9651      169.5452      161.5101      152.1402      151.3282      155.1915      146.7589      150.9984      149.2753      144.6235      166.9459      162.4887      140.5644      134.4317      137.5139      126.7589        0.0000        0.0000        0.0000        0.0000        0.0000        0.0000        0.0000        0.0000        0.0000        0.0000        0.0000        0.0000        0.0000        0.0000        0.0000        0.0000        0.0000        0.0000        0.0000        0.0000        0.0000        0.0000        0.0000        0.0000        0.0000        0.0000        0.0000        0.0000        0.0000        0.0000        0.0000        0.0000        0.0000        0.0000        0.0000        0.0000        0.0000        0.0000        0.0000        0.0000        0.0000        0.0000        0.0000        0.0000        0.0000        0.0000        0.0000        0.0000        0.0000        0.0000        0.0000        0.0000        0.0000        0.0000        0.0000        0.0000        0.0000        0.0000        0.0000
        0.0000        0.0000        0.0000        0.0000        0.0000        0.0000        0.0000        0.0000        0.0000        0.0000        0.0000        0.0000        0.0000        0.0000        0.0000        0.0000        0.0000        0.0000        0.0000        0.0000        0.0000        9.5533       11.6133       10.0587        8.3235        9.2768        8.9774       10.0113        9.6493       10.0650        8.4589        9.0520        9.3334        7.2459        5.8588       10.9494        7.9192        7.2697        7.2377        5.7410        5.9958        5.2401        5.8060        8.0193        9.1389       10.5986       10.9849        9.9569        9.1267        9.7417       10.7153       23.1119       23.0074       21.5540       17.6687       16.8828       16.1831       16.2261       12.5247        9.2876        7.3038        8.6710       12.0262       13.5113       11.0940       11.2121       12.1057       12.4560       11.7995       12.2878       16.5124       11.9189       13.2177       13.8332       13.9015       14.2760       11.9257       13.5833       17.4144       17.7307       17.8490       21.3284       23.9914       25.4120       29.0717       33.6500       35.7842       32.6734       34.8956       39.9906       42.1257       37.5252       38.6621       40.2486       40.5002       42.9348       45.1992       46.2265       48.9246       52.9842       55.1310       57.1097       58.2920       55.1600       59.5972       60.0456       62.9327       74.3961       83.2525       84.7696       95.9022      117.3058      129.0480      130.1019      133.1938      127.7640      128.0682      137.3750      128.0102      129.1025      123.6819      117.2681      111.3447       89.6500       79.9467       71.7838       70.6488       98.9421       96.1448       95.2266       97.1361      134.7295      151.8411      148.4602      159.7638      173.3898      181.5047      192.0338      183.7468      165.8208      157.2483      145.8049      142.0677      142.7191      139.9223      137.2885      143.1246      135.8211      138.5762      138.8563      146.0057      157.3784      163.0432      167.8264      187.7125      224.1134      227.2620      250.4655      239.1242      237.0675      266.4410      264.0642      246.3914      209.1685      195.4449      199.2171      227.8732      200.9146      200.0830      191.5805      183.9466      174.6478      165.2893      166.5505      168.2628      166.2275      164.3841      155.1063      155.8961      145.6833      142.4867      143.4922      144.1329      139.9339      146.0904      147.8920      155.7034      165.6823      174.9853      184.2714        0.0000        0.0000        0.0000        0.0000        0.0000        0.0000        0.0000        0.0000        0.0000        0.0000        0.0000        0.0000        0.0000        0.0000        0.0000        0.0000        0.0000        0.0000        0.0000        0.0000        0.0000        0.0000        0.0000        0.0000        0.0000        0.0000        0.0000        0.0000        0.0000        0.0000        0.0000        0.0000        0.0000        0.0000        0.0000        0.0000        0.0000        0.0000        0.0000        0.0000        0.0000        0.0000        0.0000        0.0000        0.0000        0.0000        0.0000        0.0000        0.0000        0.0000        0.0000        0.0000        0.0000        0.0000        0.0000        0.0000        0.0000        0.0000        0.0000
        0.0000        0.0000        0.0000        0.0000        0.0000        0.0000        0.0000        0.0000        0.0000        0.0000        0.0000        0.0000        0.0000        0.0000        0.0000        0.0000        0.0000        0.0000        0.0000        0.0000        0.0000        8.2637       10.1644       10.2786        9.6164        6.1781        7.4513       11.2010        9.4981        9.0811        8.5070        7.4566        5.9028        6.0932        5.8318        8.2983        7.1568        5.0810        4.8549        2.8911        4.2058        4.6067        4.9053        8.0084       12.1965       15.6421       13.2164       12.8110        9.9273        7.8996        6.4267       15.7218       23.0010       21.3608       20.4894        9.6872        9.8548       14.7558       15.7059       12.1818       11.6379        9.9608        8.6597       10.3335       12.7439       12.9370       14.3965       13.2243       14.8364       14.0968       15.9558       10.6632       10.5540       14.5578       16.4119       12.9117       15.2065       18.2764       22.4237       21.5990       20.1689       26.7652       29.6995       28.8203       31.7305       36.5590       41.6557       33.0622       32.8950       38.5438       38.8685       35.8484       38.5897       40.5726       42.6524       44.4392       47.0155       47.7034       51.6301       55.0690       56.2480       58.6378       59.6098       53.5925       54.9906       57.8661       64.4520       78.2423       84.9820       94.0918      101.4286      119.6094      128.3007      136.2366      135.0302      124.1522      126.7771      129.9275      126.5620      127.9549      125.5125      117.2561      104.5773       87.8724       77.5563       74.0335       71.7702      101.6675       97.2344       97.8261      100.6373      136.5546      153.0909      159.2801      155.6793      169.8951      190.4194      197.2339      197.4197      177.3130      169.3874      157.5566      149.5120      144.6049      138.6337      136.4587      139.0808      135.7784      137.7493      147.8259      156.8877      164.2991      171.1506      183.4658      189.2013      220.0168      239.7268      249.0321      247.4430      246.5592      276.1198      311.2746      299.5226      236.7227      236.1517      236.9244      241.6554      222.7044      214.1197      210.3674      199.6245      180.4050      174.0041      168.8384      167.9506      176.2745      167.2379      158.4501      151.9136      146.9214      173.4756      159.5112      156.2799      152.6882      156.0709      153.0466      166.5821      169.4591      191.7402      192.3519        0.0000        0.0000        0.0000        0.0000        0.0000        0.0000        0.0000        0.0000        0.0000        0.0000        0.0000        0.0000        0.0000        0.0000        0.0000        0.0000        0.0000        0.0000        0.0000        0.0000        0.0000        0.0000        0.0000        0.0000        0.0000        0.0000        0.0000        0.0000        0.0000        0.0000        0.0000        0.0000        0.0000        0.0000        0.0000        0.0000        0.0000        0.0000        0.0000        0.0000        0.0000        0.0000        0.0000        0.0000        0.0000        0.0000        0.0000        0.0000        0.0000        0.0000        0.0000        0.0000        0.0000        0.0000        0.0000        0.0000        0.0000        0.0000        0.0000
        0.0000        0.0000        0.0000        0.0000        0.0000        0.0000        0.0000        0.0000        0.0000        0.0000        0.0000        0.0000        0.0000        0.0000        0.0000        0.0000        0.0000        0.0000        0.0000        0.0000        0.0000        3.8657       10.2089       12.8163       12.2952       10.8570       10.8515        6.9786        7.1002        7.8822        7.4776        6.2983        4.9222        4.5403        4.1212        7.8380        7.1748        6.8331        7.2116        4.7539        4.3323        3.9486        4.4268        6.3965        7.2130        6.1789        6.4715        5.5892        4.5829        3.6539        3.8278        9.6204       14.0086       12.3641        9.6824        8.3457        7.1740       10.8955       12.5250       11.3440        9.6810        9.0032        7.5233       13.0813       16.8233       13.7647       12.4590       11.9943       14.1236       18.4329       16.2991       14.0669       13.7131       15.6496       17.3695       14.0576       14.5466       21.3298       22.5566       22.6475       22.8062       20.3867       26.9300       27.9794       31.2646       32.5054       36.7508       33.5728       33.1939       35.2493       35.8647       34.4264       37.1772       38.3068       42.4396       43.3296       43.7133       46.1847       49.3811       54.7922       59.1844       61.8497       60.6540       51.7019       49.4184       52.5722       59.6581       73.9723       81.1960       90.6113       98.8611      115.0587      126.2931      133.9640      135.8733      124.6396      128.0868      126.6024      131.9254      132.1960      125.2403      118.3877      107.7949       82.9094       75.9102       69.5289       69.1450       88.9367       90.4272       96.9312      108.6594      155.8876      164.0700      171.0774      185.2702      190.2176      201.2295      204.5480      194.8128      174.1685      172.8854      163.5324      157.7403      148.9037      141.7784      135.9707      137.5675      136.9489      137.7139      140.8758      169.7863      165.6184      172.2372      177.8368      197.3800      232.9657      244.0859      253.4939      253.7344      288.4558      296.7420      288.0349      239.2625      246.2378      238.8154      227.6375      248.5920      236.4145      222.7085      218.4495      203.1904      185.8756      167.7088      162.9648      178.0837      174.6853      152.5159      143.1799      141.1108      146.3321      155.1377      144.2513      144.3109      150.4008      152.0670      161.1157      164.8769      172.4779      183.4975      193.3928      189.1837        0.0000        0.0000        0.0000        0.0000        0.0000        0.0000        0.0000        0.0000        0.0000        0.0000        0.0000        0.0000        0.0000        0.0000        0.0000        0.0000        0.0000        0.0000        0.0000        0.0000        0.0000        0.0000        0.0000        0.0000        0.0000        0.0000        0.0000        0.0000        0.0000        0.0000        0.0000        0.0000        0.0000        0.0000        0.0000        0.0000        0.0000        0.0000        0.0000        0.0000        0.0000        0.0000        0.0000        0.0000        0.0000        0.0000        0.0000        0.0000        0.0000        0.0000        0.0000        0.0000        0.0000        0.0000        0.0000        0.0000        0.0000        0.0000
        0.0000        0.0000        0.0000        0.0000        0.0000        0.0000        0.0000        0.0000        0.0000        0.0000        0.0000        0.0000        0.0000        0.0000        0.0000        0.0000        0.0000        0.0000        0.0000        0.0000        0.0000        0.0000       10.3473       11.1498        8.4327        8.9471        6.3775        6.5138        4.0130        4.8007        4.5241        3.9861        5.0515        4.5657        3.8903        6.4997        6.4392        4.7290        5.1524        4.8002        3.7678        4.5841        3.1894        3.0275        3.4040        3.5361        3.2956        3.5655        3.3427        2.6358        3.1999        7.8062        8.4307        8.9702        9.1603        8.5107       11.6555       14.5567       14.6897       12.0563       10.4866       10.9357        9.2453       13.7381       17.4841       15.2363       17.6403       12.4715       13.8365       13.1778       14.9145       12.1242       13.2539       14.8776       17.5880       12.9037       13.4203       15.7460       18.9049       14.9600       17.8844       22.0110       26.8649       25.8018       29.2535       31.8890       33.2551       30.8504       31.5727       32.1293       33.5536       33.2187       35.7783       39.9187       40.4026       41.1481       43.1693       45.2383       48.4679       52.2831       54.7978       61.4281       57.1617       50.2951       48.8518       52.4047       59.6809       71.3103       79.3819       82.7603       92.6742      112.6056      118.6381      123.4476      130.2072      127.3830      124.3807      124.1301      126.9330      140.4817      140.1680      142.4542      131.3647      101.0381      100.1393       72.0850       72.5877       91.1834       96.7757      105.0256      120.7441      175.8194      186.7885      183.7356      188.2623      197.0234      206.2699      199.4979      202.3218      188.7837      175.6935      170.8010      160.0476      143.7445      136.8757      139.6317      130.9685      127.7096      135.8217      146.2325      158.2675      156.5714      171.7874      178.6885      204.9819      233.8158      245.9386      256.6925      238.9464      237.4717      287.8882      265.5925      241.1612      241.8607      239.6511      239.8296      235.9352      228.8838      220.3104      213.7231      201.6543      185.0638      172.9023      180.6675      174.8426      158.9235      147.5297      130.8133      138.3721      134.3304      130.2830      144.5822      146.2968      144.6880      150.5409      156.0484      157.2114      169.7564      182.9769      190.8969      200.2652        0.0000        0.0000        0.0000        0.0000        0.0000        0.0000        0.0000        0.0000        0.0000        0.0000        0.0000        0.0000        0.0000        0.0000        0.0000        0.0000        0.0000        0.0000        0.0000        0.0000        0.0000        0.0000        0.0000        0.0000        0.0000        0.0000        0.0000        0.0000        0.0000        0.0000        0.0000        0.0000        0.0000        0.0000        0.0000        0.0000        0.0000        0.0000        0.0000        0.0000        0.0000        0.0000        0.0000        0.0000        0.0000        0.0000        0.0000        0.0000        0.0000        0.0000        0.0000        0.0000        0.0000        0.0000        0.0000        0.0000        0.0000        0.0000
        0.0000        0.0000        0.0000        0.0000        0.0000        0.0000        0.0000        0.0000        0.0000        0.0000        0.0000        0.0000        0.0000        0.0000        0.0000        0.0000        0.0000        0.0000        0.0000        0.0000        0.0000       21.8843       17.8259        7.6181        6.0996        3.3034        3.1269        3.3170        2.1479        3.6992        6.1530        6.1086        4.7571        4.3185        3.1501        4.5115        4.9210        6.5350        6.9049        5.8832        4.4136        4.0207        3.1690        5.8785        6.6246        5.6240        4.3426        4.7754        3.6407        2.8167        5.0552       12.2527       17.3143       18.6594       19.1457       16.3428       11.6983       11.2089       15.0782       16.0007       15.0971       16.0495       18.0847       11.4115       11.3154       10.7757       11.4627       11.1356        9.3340       11.0294       14.2081        9.8983       10.2610       14.0610       15.6356       16.0615       13.7863       14.6772       14.8441       18.4883       23.9382       26.1142       30.9105       30.6941       33.7887       35.1210       39.0011       40.9046       40.0949       40.2432       39.4634       39.3608       44.2485       45.1364       45.4456       44.1567       47.7403       50.2629       52.3506       52.7828       55.4975       57.0287       57.6541       58.6961       58.4880       61.0832       68.6588       74.5789       82.4738       84.1597       92.5644      102.0690      111.6133      110.4509      117.5919      125.5364      130.8437      138.8154      148.4647      190.2581      201.1777      207.2671      198.8692      157.7038      143.5048      110.5945      120.5943      144.6704      142.8639      149.3583      174.1238      206.7214      206.9594      205.8427      212.5601      212.0929      235.4802      230.3525      232.0318      208.4135      185.8441      178.9139      161.5167      136.8452      133.4445      134.3518      120.6334      114.9292      122.8595      127.2967      122.3159      122.4573      139.5100      153.0714      181.6255      254.7015      271.0645      281.2897      288.8751      298.8934      258.1166      257.3979      236.1778      250.2320      243.4653      231.6185      236.9958      261.3304      246.1999      230.2815      214.3620      187.4612      179.8284      179.9271      166.2568      147.2811      135.9017      134.8261      140.9087      128.0431      124.8837      127.6913      128.7307      153.2284      158.4435      167.1704      164.9893      168.7263      169.4684      170.1142      163.3885      109.7243        0.0000        0.0000        0.0000        0.0000        0.0000        0.0000        0.0000        0.0000        0.0000        0.0000        0.0000        0.0000        0.0000        0.0000        0.0000        0.0000        0.0000        0.0000        0.0000        0.0000        0.0000        0.0000        0.0000        0.0000        0.0000        0.0000        0.0000        0.0000        0.0000        0.0000        0.0000        0.0000        0.0000        0.0000        0.0000        0.0000        0.0000        0.0000        0.0000        0.0000        0.0000        0.0000        0.0000        0.0000        0.0000        0.0000        0.0000        0.0000        0.0000        0.0000        0.0000        0.0000        0.0000        0.0000        0.0000        0.0000        0.0000
        0.0000        0.0000        0.0000        0.0000        0.0000        0.0000        0.0000        0.0000        0.0000        0.0000        0.0000        0.0000        0.0000        0.0000        0.0000        0.0000        0.0000        0.0000        0.0000        0.0000       31.6649       29.8167       23.9778       10.3818        8.5783        4.7808        3.4454        3.7326        3.7737        3.6814        4.7220        6.7170        4.1490        3.0291        1.8003        4.1109        3.5674        3.9871        4.4024        4.0811        4.3218        3.4813        2.7823        3.6553        5.0211        3.9447        2.1012        3.5434        5.0527        3.6715        4.1793       11.0676       15.1796       18.1421       18.0850       16.1754       14.0925       14.3352       12.0006       12.5971        9.4764       11.8325       14.5059        7.7703        8.6670       11.2710       14.3975        8.9094        8.3424        8.6156       14.1627       11.4095       10.5746       10.9950       11.8276       12.1955       13.1022       16.0397       15.3879       16.8561       21.6096       25.6526       29.9052       28.9542       36.5181       36.2673       38.6466       36.6070       36.0511       35.4971       36.0696       37.4941       37.9093       39.6371       47.8345       43.8407       45.7690       49.8771       49.8141       46.5924       49.0636       51.8478       55.4451       58.3338       58.8226       63.8955       74.6200       75.8445       78.7585       83.8002       87.0875       95.1738      108.6858      112.4849      117.4347      122.2478      126.0427      137.4375      155.0676      190.3424      199.2316      194.4686      185.3906      157.4093      146.0577      128.7528      137.1927      156.5067      169.0632      190.2939      224.7038      233.2295      224.8880      231.0334      236.4691      228.9030      245.9267      249.9178      232.7552      209.3381      193.4270      181.3396      169.9424      137.8900      128.9368      124.7909      116.8447      110.8799      103.6834       97.6342      101.6749      108.9629      113.1941      140.8678      186.4877      262.3068      297.7953      290.9769      300.7029      306.8588      288.2741      283.8513      297.0148      276.1563      255.2114      244.5474      246.3159      264.9893      252.8561      241.4070      216.5967      184.9398      164.8667      165.1962      159.7520      143.4404      134.5059      132.0107      126.8825      117.8087      116.2178      119.1707      121.8208      147.0540      161.8144      158.1912      160.2917      164.9198      162.4659      149.8863      138.0904       91.9343       80.3896        0.0000        0.0000        0.0000        0.0000        0.0000        0.0000        0.0000        0.0000        0.0000        0.0000        0.0000        0.0000        0.0000        0.0000        0.0000        0.0000        0.0000        0.0000        0.0000        0.0000        0.0000        0.0000        0.0000        0.0000        0.0000        0.0000        0.0000        0.0000        0.0000        0.0000        0.0000        0.0000        0.0000        0.0000        0.0000        0.0000        0.0000        0.0000        0.0000        0.0000        0.0000        0.0000        0.0000        0.0000        0.0000        0.0000        0.0000        0.0000        0.0000        0.0000        0.0000        0.0000        0.0000        0.0000        0.0000        0.0000
        0.0000        0.0000        0.0000        0.0000        0.0000        0.0000        0.0000        0.0000        0.0000        0.0000        0.0000        0.0000        0.0000        0.0000        0.0000        0.0000        0.0000        0.0000        0.0000        0.0000       39.1463       37.1344       31.5643       13.1088       10.5532        8.5129        5.8369        3.4556        5.9144        7.2436        6.4391        7.1895        5.2539        4.6449        3.2782        5.1158        5.4693        2.9964        2.8736        3.4266        4.9469        4.6492        4.5774        4.0961        4.0245        3.2733        2.0996        2.6660        2.2444        2.7343        4.2886       13.4613       15.7394       16.9853       19.2451       16.3339       15.3319       15.1013       17.1591       15.8227       11.0924       15.2223       18.3569        9.3098        8.6772       12.2213       17.4941       11.6558       10.3487        9.8448       13.8156        9.9449       10.4618        8.3121       10.9708       11.5078       15.9104       18.9920       18.7054       18.8521       23.4229       27.1471       33.9208       33.9085       38.5887       43.4651       42.6799       36.6078       32.7862       33.9412       38.4144       34.2640       36.0045       35.6714       39.1830       43.6189       47.4412       45.5583       43.9495       44.1108       44.9787       49.2569       51.6427       55.3352       58.1404       66.8342       71.5012       70.1746       67.5346       71.6736       79.6142       94.4015      101.2170      104.4653      114.0710      123.2880      126.9832      137.4743      141.5644      186.3531      189.9133      180.3708      177.5507      173.9387      146.5247      122.8271      127.2776      166.6997      183.4292      212.7502      260.0234      263.1949      240.6600      248.9524      256.4814      245.2919      264.5952      264.3449      231.9231      206.1661      203.7401      188.4158      168.6003      141.0578      130.7491      126.8341      121.2971      112.3563      101.5971       97.3131      103.6524      110.7077      113.2973      129.1789      154.9238      249.0386      273.5278      280.6158      288.0885      303.4574      319.1816      297.7920      320.1395      303.8425      256.0736      260.9348      275.3593      268.0329      252.9894      234.6874      216.0026      178.2529      166.2139      166.5321      158.5207      145.1894      130.6534      126.6020      121.6678      114.8010      114.5142      114.8335      121.4286      135.8844      144.7873      145.8175      147.6611      155.9698      145.1601      131.7969      121.6629       81.1513       61.1770       48.8055        0.0000        0.0000        0.0000        0.0000        0.0000        0.0000        0.0000        0.0000        0.0000        0.0000        0.0000        0.0000        0.0000        0.0000        0.0000        0.0000        0.0000        0.0000        0.0000        0.0000        0.0000        0.0000        0.0000        0.0000        0.0000        0.0000        0.0000        0.0000        0.0000        0.0000        0.0000        0.0000        0.0000        0.0000        0.0000        0.0000        0.0000        0.0000        0.0000        0.0000        0.0000        0.0000        0.0000        0.0000        0.0000        0.0000        0.0000        0.0000        0.0000        0.0000        0.0000        0.0000        0.0000        0.0000        0.0000
        0.0000        0.0000        0.0000        0.0000        0.0000        0.0000        0.0000        0.0000        0.0000        0.0000        0.0000        0.0000        0.0000        0.0000        0.0000        0.0000        0.0000        0.0000        0.0000        0.0000       45.3022       43.8375       39.7494       16.0881       15.0624       13.5000       11.4458        6.5257        8.6041        7.3543        5.8184        8.4502        7.2044        6.4266        4.4701        5.7659        5.5611        7.2588       10.5070        8.6815        8.5946        6.5553        5.4319        4.1489        3.5675        2.6746        2.5365        1.6474        1.9158        2.6311        3.5950        8.2874        8.9489        7.7301       10.7846       10.2506       10.8293       10.7390       10.0022       10.4563       11.0413       14.5290       17.5264       10.8739       12.1600       11.6990       16.8573       12.4213       11.2248       11.9859       13.9503        8.8482        9.8220        7.9223       12.6858       16.8213       18.1074       20.5222       24.1360       22.9426       27.7714       30.4294       35.1346       33.9722       40.9556       47.9072       45.8961       36.4130       34.4851       38.7584       37.8762       32.7817       32.7225       33.5935       37.2331       38.3749       39.5017       40.5065       43.2637       43.0903       44.6459       49.3242       53.9340       54.1987       57.3351       61.8001       65.2914       62.5514       62.6134       71.9563       73.6031       87.9803       95.0785       93.7749       97.7975      106.1415      111.9359      124.3611      131.7120      173.0613      195.0384      182.5696      175.0336      154.3648      147.6842      140.1510      132.3637      176.3380      200.0453      225.2407      271.3536      269.6312      255.4567      240.1749      241.4287      256.7468      262.9371      260.1552      242.2185      214.1886      208.6318      192.1743      181.2587      150.2935      140.4480      131.9064      117.8106      107.6033      102.0201      101.3967      108.2495      112.8699      116.3697      129.8657      151.6017      216.6237      296.5744      308.9848      305.3590      315.7477      317.0512      314.1238      320.7146      283.4350      265.9296      273.9904      288.2794      262.0722      252.5403      234.8533      210.4152      168.5219      153.9652      142.2678      134.7188      130.4678      127.1657      121.9488      120.0561      117.5249      109.3760      108.2979      110.8853      126.2928      127.9099      133.6898      135.7575      138.7605      126.3470      118.3595      109.3738       70.2185       65.5887       56.7041       53.2536        0.0000        0.0000        0.0000        0.0000        0.0000        0.0000        0.0000        0.0000        0.0000        0.0000        0.0000        0.0000        0.0000        0.0000        0.0000        0.0000        0.0000        0.0000        0.0000        0.0000        0.0000        0.0000        0.0000        0.0000        0.0000        0.0000        0.0000        0.0000        0.0000        0.0000        0.0000        0.0000        0.0000        0.0000        0.0000        0.0000        0.0000        0.0000        0.0000        0.0000        0.0000        0.0000        0.0000        0.0000        0.0000        0.0000        0.0000        0.0000        0.0000        0.0000        0.0000        0.0000        0.0000        0.0000
        0.0000        0.0000        0.0000        0.0000        0.0000        0.0000        0.0000        0.0000        0.0000        0.0000        0.0000        0.0000        0.0000        0.0000        0.0000        0.0000        0.0000        0.0000        0.0000        0.0000        0.0000       44.7312       43.5827       43.7540       42.5084       39.0070       34.8505       25.3746       21.8622       19.3787       17.2871       17.2004       15.6116       13.9414       12.3724       13.3299       12.4072       11.2823        9.4595        7.8397        6.8049        4.8551        4.3297        4.3423        2.6621        1.6335        1.9763        3.3365        3.3663        3.1861        3.3784        6.8291        9.3017        6.8609        9.7902        7.7714        7.8100        4.6878        5.0266        6.0692        8.1609        8.9280        7.8132        4.5176        4.9542        6.8995        7.1478        4.5080        5.9246        7.0644        8.3688        9.3187        9.4762       17.6479       20.6855       22.9503       25.6275       26.5957       26.8631       36.3723       43.5695       48.8359       55.7388       46.7803       44.3678       57.0907       49.9467       56.3281       61.1223       58.6670       55.3968       49.2833       34.7487       39.3294       52.1790       35.1466       37.5290       33.8071       34.7117       38.9367       39.8914       48.9083       67.3585       59.3557       57.0397       61.3901       65.9514       60.6517       58.8022       65.3894       75.8692       75.3806       81.3332       82.3563       85.8207       96.8221       92.3127       99.5840      106.0070      147.5119      159.8701      142.7046      158.6795      169.2560      168.5973      186.2963      185.1287      210.8444      230.3366      273.5823      303.5358      294.4676      285.3240      261.2758      259.9243      276.4706      262.3851      248.9406      248.6886      236.5574      234.6909      218.0065      196.2143      183.7118      173.5479      159.3723      149.2133      119.9234      112.1214      111.2678      112.1766      127.7688      134.0826      149.5639      174.6439      222.6264      270.9715      324.5538      316.2940      308.6077      307.3383      310.4905      298.5156      284.5976      277.7687      292.2877      287.4146      271.0682      273.2709      254.2925      216.4773      179.5565      165.4650      142.6123      136.1949      126.0370      120.3008      116.8805      112.6389      105.2494      103.5364       99.3416       97.6612       87.4507       87.3070       86.4148       89.0549       90.0173       81.2631       78.4350       71.8309       76.6019       72.6147       69.8725       65.5950       56.5200        0.0000        0.0000        0.0000        0.0000        0.0000        0.0000        0.0000        0.0000        0.0000        0.0000        0.0000        0.0000        0.0000        0.0000        0.0000        0.0000        0.0000        0.0000        0.0000        0.0000        0.0000        0.0000        0.0000        0.0000        0.0000        0.0000        0.0000        0.0000        0.0000        0.0000        0.0000        0.0000        0.0000        0.0000        0.0000        0.0000        0.0000        0.0000        0.0000        0.0000        0.0000        0.0000        0.0000        0.0000        0.0000        0.0000        0.0000        0.0000        0.0000        0.0000        0.0000        0.0000        0.0000
        0.0000        0.0000        0.0000        0.0000        0.0000        0.0000        0.0000        0.0000        0.0000        0.0000        0.0000        0.0000        0.0000        0.0000        0.0000        0.0000        0.0000        0.0000        0.0000        0.0000        0.0000       51.3434       52.0378       54.6628       55.5071       52.7077       46.2245       35.0079       29.8691       26.2865       23.7916       23.8521       21.1624       18.9277       17.1323       18.1255       15.7811       13.1166       11.1353        7.1062        6.1969        4.7008        4.1840        3.9449        2.2548        1.8165        1.9898        2.5267        2.7012        2.5455        3.6383        7.6173        8.4776        7.2460        7.7804        6.6260        5.9272        5.3300        5.1487        6.0096        7.0088        7.5130        6.9923        5.2975        5.6941        7.3456        4.8688        5.5883        7.2652       11.8636       12.4574       13.5710       13.2964       19.4070       21.3156       22.2662       26.9072       30.8543       34.2855       44.5040       52.0518       60.5394       57.7898       47.9960       51.8196       49.6041       49.3350       58.1998       57.4425       45.2727       39.4655       35.8273       39.1691       40.5259       44.9722       34.6011       36.4923       36.7012       33.2657       36.1918       35.9666       44.2496       49.9998       54.7062       57.7948       59.2174       59.6619       54.6914       54.4049       58.0751       65.2610       64.5179       71.5530       74.4537       78.4714       85.1680       90.1264       92.7040       97.4131      117.0611      137.4867      157.8312      153.8313      160.1685      152.7667      178.5554      162.0509      220.9104      237.5660      255.1556      271.2289      270.2003      248.5663      247.7905      253.5079      250.2741      238.1706      238.2629      249.3339      231.5898      227.2080      227.7856      213.7951      194.2526      178.3408      167.4694      163.6392      131.5051      119.1074      112.7402      117.0948      131.3855      140.4955      161.9785      177.5111      246.6908      287.4688      309.6411      315.0058      279.9968      283.4285      287.4151      283.1663      293.3470      281.9841      280.8380      268.6964      273.1851      265.0410      239.5658      220.9192      179.1887      158.9799      142.9037      134.3975      132.5533      127.2491      121.6683      111.9082      101.5915       97.8823       98.7997       97.3333       82.0916       76.2561       75.7677       74.5492       69.5313       71.3186       62.0772       62.1703       77.0892       75.1015       74.2649       64.9795       58.2000        0.0000        0.0000        0.0000        0.0000        0.0000        0.0000        0.0000        0.0000        0.0000        0.0000        0.0000        0.0000        0.0000        0.0000        0.0000        0.0000        0.0000        0.0000        0.0000        0.0000        0.0000        0.0000        0.0000        0.0000        0.0000        0.0000        0.0000        0.0000        0.0000        0.0000        0.0000        0.0000        0.0000        0.0000        0.0000        0.0000        0.0000        0.0000        0.0000        0.0000        0.0000        0.0000        0.0000        0.0000        0.0000        0.0000        0.0000        0.0000        0.0000        0.0000        0.0000        0.0000        0.0000
        0.0000        0.0000        0.0000        0.0000        0.0000        0.0000        0.0000        0.0000        0.0000        0.0000        0.0000        0.0000        0.0000        0.0000        0.0000        0.0000        0.0000        0.0000        0.0000        0.0000        0.0000       55.8458       57.9360       61.3074       63.0060       61.7032       57.0048       44.7180       40.2855       35.2395       31.3231       30.4981       27.5324       23.0014       20.1861       21.7420       18.8527       15.2456       11.7931        6.2245        4.6109        4.3657        4.2837        5.6116        3.5434        2.6777        1.7554        2.2817        3.2002        3.5515        5.3202       10.4471        8.6450       10.7313        8.4237        5.1020        5.2081        4.3329        4.2467        6.8237        7.7927        8.4172        9.9274        7.3501       10.6994       13.5372       14.8251       11.6709       11.9555       13.0716       13.0566       12.0540       17.1246       19.6388       22.6738       22.8323       29.2641       39.1110       42.4342       53.6108       59.2226       60.7337       57.1305       48.9248       51.0680       48.9308       48.0889       54.0685       50.7457       45.9733       41.8509       42.4950       35.7458       39.2245       43.4377       30.1914       31.0443       33.4780       31.2073       35.0390       35.0000       39.7340       45.3890       49.3625       50.5528       52.8487       55.3321       50.1831       53.4987       55.3072       53.0022       59.4637       67.0995       69.5326       73.4941       82.4691       83.0881       88.6913       92.3073      114.7915      125.4455      163.8071      137.6541      152.0332      158.9654      147.7309      171.8477      221.9916      253.5157      233.1362      243.8670      224.0674      216.1204      224.9692      234.8836      237.0671      237.5782      243.0018      251.3124      241.6874      225.1157      228.2289      221.0823      202.6043      186.8769      186.8126      173.3326      144.7735      133.7522      125.9817      130.3801      139.1906      145.9301      165.8876      177.8464      222.7691      273.8374      297.2715      272.1160      251.5450      255.6335      255.6613      263.5955      272.6336      255.7460      254.6184      249.4203      235.2113      238.5556      226.2856      209.6021      165.5649      162.8962      148.6978      139.6859      126.8375      138.6833      129.4740      124.8985      111.6100      110.1176      107.1017      100.8028      100.2509       79.7448       74.1794       73.4965       64.0996       65.1680       67.2989       59.7705       73.1533       85.2589       92.1523       86.9205       54.4200        0.0000        0.0000        0.0000        0.0000        0.0000        0.0000        0.0000        0.0000        0.0000        0.0000        0.0000        0.0000        0.0000        0.0000        0.0000        0.0000        0.0000        0.0000        0.0000        0.0000        0.0000        0.0000        0.0000        0.0000        0.0000        0.0000        0.0000        0.0000        0.0000        0.0000        0.0000        0.0000        0.0000        0.0000        0.0000        0.0000        0.0000        0.0000        0.0000        0.0000        0.0000        0.0000        0.0000        0.0000        0.0000        0.0000        0.0000        0.0000        0.0000        0.0000        0.0000        0.0000        0.0000
        0.0000        0.0000        0.0000        0.0000        0.0000        0.0000        0.0000        0.0000        0.0000        0.0000        0.0000        0.0000        0.0000        0.0000        0.0000        0.0000        0.0000        0.0000        0.0000        0.0000        0.0000       58.6563       61.6526       66.1065       68.9275       68.5508       66.2059       53.6897       51.2760       44.9317       38.8215       37.4569       30.7190       25.8164       23.1946       24.5705       21.6081       18.0881       14.8034        7.4212        6.6470        6.0037        4.8495        7.4555        4.7949        3.9432        4.0525        5.6428        6.3494        5.8717        3.9040        7.4183        7.0812        9.2927        8.3920        4.3292        3.6992        3.9240        6.8917        8.5626       11.2763       15.9525       20.0160       16.5555       18.3178       18.7164       15.8904       13.0139       16.9643       18.6920       19.2905       18.3206       18.6087       18.9960       21.1698       23.4920       32.6095       40.6796       44.2569       50.1828       57.8874       51.6541       50.8869       43.2626       49.2793       54.7216       50.7083       52.8635       58.5402       57.8262       52.4931       45.4054       45.3141       41.2715       42.3730       31.0290       30.6393       29.5472       30.2880       33.1629       34.5590       37.0609       43.9270       48.7715       47.9303       48.6777       53.1069       49.2297       48.2279       51.6013       57.1478       61.2091       67.9036       72.5990       76.0327       77.7402       79.5838       84.5603      106.3148      116.4922      117.8656      125.9988      132.8890      151.8115      151.0683      138.8683      150.8711      213.6647      203.7148      216.1925      213.9089      205.5332      206.6100      216.1653      227.4371      228.5262      244.0416      246.9574      255.5641      249.3188      223.3841      225.3293      235.7557      210.8229      192.9561      191.8335      179.4828      154.3993      144.5586      143.6615      146.2753      160.1434      178.4691      186.4458      184.4203      210.5394      254.5641      270.7756      264.0388      239.7447      231.5132      249.1617      236.9455      229.9422      217.9619      212.0045      228.6166      228.9417      216.9534      210.3780      188.7548      163.6071      168.4392      158.6058      143.6624      131.0030      131.4934      138.2784      135.4620      119.8253      115.1463      110.6087      121.5398      100.2944       92.5581       89.6894       82.3722       76.3949       75.0976       76.9452       72.9886       78.3951       79.3235       90.8142       91.8911        0.0000        0.0000        0.0000        0.0000        0.0000        0.0000        0.0000        0.0000        0.0000        0.0000        0.0000        0.0000        0.0000        0.0000        0.0000        0.0000        0.0000        0.0000        0.0000        0.0000        0.0000        0.0000        0.0000        0.0000        0.0000        0.0000        0.0000        0.0000        0.0000        0.0000        0.0000        0.0000        0.0000        0.0000        0.0000        0.0000        0.0000        0.0000        0.0000        0.0000        0.0000        0.0000        0.0000        0.0000        0.0000        0.0000        0.0000        0.0000        0.0000        0.0000        0.0000        0.0000        0.0000        0.0000
        0.0000        0.0000        0.0000        0.0000        0.0000        0.0000        0.0000        0.0000        0.0000        0.0000        0.0000        0.0000        0.0000        0.0000        0.0000        0.0000        0.0000        0.0000        0.0000        0.0000        0.0000        0.0000       72.1288       77.5123       82.1992       83.3803       81.3754       83.7964       81.8958       75.2827       64.1909       41.5078       32.8850       27.1307       24.0184       23.3071       20.2812       16.5319       11.8544        3.0529        2.3123        1.6635        1.3065        4.2659        4.1542        3.3184        3.0165        5.7955        6.0136        5.8255        5.8871        5.4632        5.9735        5.3932        5.0920        3.4116        3.3213        3.9377        5.1052        6.6380        7.4983       10.2475       10.9948       11.2168       12.2643       11.5087       11.0034       14.2956       19.7206       21.7508       24.4608       22.4786       21.3384       24.5647       28.9778       37.4109       50.0884       54.6353       58.7913       66.4929       74.1356       74.4186       68.7981       71.4674       81.9618       86.6262       89.1639       97.0369       93.9747       96.8503       89.9870       90.7932       94.1740       93.7976       85.5399       28.3249       24.2427       22.9459       24.8959       34.2469       36.7899       37.8564       43.0717       41.5854       41.8916       43.0128       47.7822       49.4727       50.1368       53.1752       58.8664       68.5100       78.7517       82.2780       85.9204       83.1251       83.4599       90.3573      104.6970      107.9282      114.7845      131.1289      127.0958      124.3964      119.0540      125.6658      130.1329      130.3759      126.7028      149.5962      157.3319      161.5616      163.2913      167.9146      183.4551      220.5327      235.5890      242.6106      237.3356      227.0945      223.3584      220.7543      219.5241      216.8823      189.0897      185.5196      183.7894      200.0289      187.4391      184.0211      191.8859      183.5110      176.7649      179.9034      178.2722      199.5749      211.1660      222.4079      226.7080      226.8058      221.8906      216.2534      213.7876      206.5056      197.2164      198.3801      196.2648      192.8836      188.3763      182.1853      165.8870      155.5976      155.5232      150.9749      146.3553      149.4540      150.6861      151.4328      150.8976      147.4189      142.5592      141.9631      157.6883      153.6194      130.5201      123.9091      117.4082      109.2838      110.7721      110.5306      106.0750       99.3367       98.4000      102.1664      108.7257      111.0651      123.9230      139.4698      143.6323        0.0000        0.0000        0.0000        0.0000        0.0000        0.0000        0.0000        0.0000        0.0000        0.0000        0.0000        0.0000        0.0000        0.0000        0.0000        0.0000        0.0000        0.0000        0.0000        0.0000        0.0000        0.0000        0.0000        0.0000        0.0000        0.0000        0.0000        0.0000        0.0000        0.0000        0.0000        0.0000        0.0000        0.0000        0.0000        0.0000        0.0000        0.0000        0.0000        0.0000        0.0000        0.0000        0.0000        0.0000        0.0000        0.0000        0.0000        0.0000        0.0000        0.0000
        0.0000        0.0000        0.0000        0.0000        0.0000        0.0000        0.0000        0.0000        0.0000        0.0000        0.0000        0.0000        0.0000        0.0000        0.0000        0.0000        0.0000        0.0000        0.0000        0.0000        0.0000        0.0000        0.0000        0.0000        0.0000        0.0000       91.1924       95.8380       95.8083       88.8432       75.0813       47.7157       36.9247       29.7654       26.3382       25.3440       21.7937       17.8905       12.9419        3.4040        2.4696        1.6452        1.5106        3.4689        3.6758        3.5148        3.4528        7.4249        9.8576        8.4833        9.1690        7.5637        6.1159        6.8331        8.0862        5.3371        5.0070        7.2286        8.4784       10.8924       12.2049       13.7833       13.8721       15.4977       17.8281       20.3217       18.6184       24.5757       28.1227       27.3255       27.7041       22.5546       27.0773       31.5753       36.5639       43.0819       53.5232       62.3970       65.0520       72.4097       75.7615       77.8175       77.5453       74.9038       76.6170       86.5025       92.9145      106.3247      123.5544      129.4323      118.3067      107.6629      107.9527      105.8192      100.8395       30.6729       25.4597       21.1788       22.4037       30.9584       33.5082       35.9040       39.7371       36.4488       40.8350       37.3271       38.8609       41.2587       42.7231       44.9560       50.5973       67.5024       80.5420       81.9377       83.8809       86.9248       82.6532       86.0225       93.5122      106.8541      104.2735      113.7201      115.8318      121.7443      109.4566      115.7103      105.9498      111.1577      113.6866      134.2762      148.3906      157.9117      155.4700      162.7431      183.8683      219.9750      231.8760      245.0734      236.1498      217.4746      214.7289      225.3813      215.1262      209.0407      198.6462      189.2445      191.2588      216.9620      219.9705      222.9171      216.1983      192.5462      205.6475      178.8179      192.1099      208.2922      217.3016      220.6608      220.7808      217.8739      207.3992      208.9041      211.4338      207.4766      210.8082      200.3512      190.9574      192.3857      182.5758      184.3794      167.6530      154.9194      145.7528      148.4535      151.3538      160.4716      164.4702      168.7170      169.0298      168.6550      167.1215      167.0002      163.0397      172.8498      151.2223      145.2350      137.2104      125.3125      124.2199      121.9979      119.1041      115.1061      113.9072      109.3999      115.1889      118.2491      137.2645      153.2312      135.6224        0.0000        0.0000        0.0000        0.0000        0.0000        0.0000        0.0000        0.0000        0.0000        0.0000        0.0000        0.0000        0.0000        0.0000        0.0000        0.0000        0.0000        0.0000        0.0000        0.0000        0.0000        0.0000        0.0000        0.0000        0.0000        0.0000        0.0000        0.0000        0.0000        0.0000        0.0000        0.0000        0.0000        0.0000        0.0000        0.0000        0.0000        0.0000        0.0000        0.0000        0.0000        0.0000        0.0000        0.0000        0.0000        0.0000        0.0000        0.0000        0.0000        0.0000
        0.0000        0.0000        0.0000        0.0000        0.0000        0.0000        0.0000        0.0000        0.0000        0.0000        0.0000        0.0000        0.0000        0.0000        0.0000        0.0000        0.0000        0.0000        0.0000        0.0000        0.0000        0.0000        0.0000        0.0000        0.0000        0.0000        0.0000       99.9116      101.8759       95.5488       81.0265       51.9291       40.4624       32.9576       29.1116       28.2224       24.0553       19.5683       14.4977        4.2115        3.3900        2.3249        1.8106        2.9874        2.5051        3.1456        4.1171       12.5703       11.8837        9.8820       10.0038        8.1090        8.3946        8.4665        8.8200        6.8233        7.3729        9.3396       13.6517       15.4481       18.0192       16.8801       17.5764       20.3901       21.2120       24.1095       23.3619       27.7615       27.9695       25.5915       25.4584       27.3354       30.8131       34.7865       37.0618       44.5009       48.8256       54.6037       58.9170       67.2251       76.3255       77.1226       71.6047       69.7097       77.7321       91.0969       97.8267      122.6295      120.2591      129.7214      117.3501      122.9150      119.2441      101.3445       97.8900       33.4562       27.0619       20.3972       19.6792       30.1085       31.6075       32.0950       34.6983       31.0607       34.3683       34.2029       35.2571       37.9085       40.5370       41.8131       50.2451       65.2340       74.3659       77.7285       78.8523       82.5908       83.1005       83.8093       85.3528       93.5131      109.2922      117.7738      112.0252      105.9780       98.5275       99.2078       99.1021      105.5462      111.8215      132.8489      146.8466      152.0899      160.7960      168.2897      190.0137      217.5455      222.1898      237.0742      228.5732      215.5210      215.2303      208.8025      204.0368      196.5311      184.6205      185.6777      185.8843      213.9147      224.8228      224.5213      216.0326      194.3237      198.0338      184.7312      194.4828      200.8465      207.8216      204.4916      219.1391      218.3370      200.3842      196.9164      203.4031      211.2385      197.1748      187.2669      187.2074      188.9095      182.4178      186.9743      171.3903      155.2020      152.2674      152.1395      151.5909      159.2359      178.4488      182.7602      186.2032      189.3625      184.9753      174.4192      174.9585      169.9646      170.4370      173.9385      157.3178      142.0303      140.2250      136.4295      134.9277      126.8027      116.0630      114.0075      126.6665      135.0557      130.9391      136.6467      143.5445      167.1900        0.0000        0.0000        0.0000        0.0000        0.0000        0.0000        0.0000        0.0000        0.0000        0.0000        0.0000        0.0000        0.0000        0.0000        0.0000        0.0000        0.0000        0.0000        0.0000        0.0000        0.0000        0.0000        0.0000        0.0000        0.0000        0.0000        0.0000        0.0000        0.0000        0.0000        0.0000        0.0000        0.0000        0.0000        0.0000        0.0000        0.0000        0.0000        0.0000        0.0000        0.0000        0.0000        0.0000        0.0000        0.0000        0.0000        0.0000        0.0000        0.0000
        0.0000        0.0000        0.0000        0.0000        0.0000        0.0000        0.0000        0.0000        0.0000        0.0000        0.0000        0.0000        0.0000        0.0000        0.0000        0.0000        0.0000        0.0000        0.0000        0.0000        0.0000        0.0000        0.0000        0.0000        0.0000        0.0000        0.0000        0.0000        0.0000        0.0000       82.9538       54.7039       44.2884       36.7368       32.5097       31.5864       27.2558       22.5455       16.8518        4.2411        2.8356        2.0839        1.5459        3.4450        3.2921        3.0782        4.1911       12.0540       15.9932       15.3582       14.0957       13.2888       11.6991       12.0790       12.1439        9.9352       11.2018       18.9056       21.0375       21.2016       21.2268       20.6620       21.1637       20.4999       22.3980       21.6965       19.8378       21.5917       21.5908       22.4127       23.0424       28.1166       30.8891       28.7436       30.9661       42.8123       45.9118       46.4779       60.2169       68.1608       73.9881       78.1852       77.9114       83.5489       90.9967      106.0049      105.5256      116.5935      126.2205      130.7023      115.5606      109.2028      106.7083       95.3610       88.6062       32.4736       25.1752       25.5011       20.1360       28.1195       29.8821       29.5040       30.6430       31.8470       37.3672       34.8085       32.9387       36.0665       40.0696       42.4376       48.2654       60.2806       68.3873       71.5787       77.5152       76.4730       78.3110       81.5033       87.2278       96.2338      107.3711      116.2979      110.7317      100.5152       94.8639      109.2604      118.2773      130.5189      142.2708      149.3463      167.8152      159.0607      169.6144      179.6409      193.0188      223.4248      228.8518      236.7385      224.1654      224.8040      223.9155      211.6650      206.8447      195.5924      186.0259      175.6297      184.2637      220.9551      228.0277      227.6824      225.2660      196.9147      195.8093      187.7036      197.5295      202.2010      207.4080      209.0733      212.1535      207.0185      205.3504      194.6795      201.9571      191.7489      188.7825      189.7351      187.7696      195.8963      200.1459      190.3531      190.3886      162.1863      158.7066      158.3229      166.4071      171.6322      189.7991      208.8227      202.9529      197.3335      188.3676      187.7936      188.0808      187.5336      191.3458      177.4169      169.3743      154.1152      151.8740      151.0472      147.2010      131.7528      122.7339      127.3971      128.5711      131.3350      132.8306      133.7964      140.6489      112.4400        0.0000        0.0000        0.0000        0.0000        0.0000        0.0000        0.0000        0.0000        0.0000        0.0000        0.0000        0.0000        0.0000        0.0000        0.0000        0.0000        0.0000        0.0000        0.0000        0.0000        0.0000        0.0000        0.0000        0.0000        0.0000        0.0000        0.0000        0.0000        0.0000        0.0000        0.0000        0.0000        0.0000        0.0000        0.0000        0.0000        0.0000        0.0000        0.0000        0.0000        0.0000        0.0000        0.0000        0.0000        0.0000        0.0000        0.0000        0.0000        0.0000
        0.0000        0.0000        0.0000        0.0000        0.0000        0.0000        0.0000        0.0000        0.0000        0.0000        0.0000        0.0000        0.0000        0.0000        0.0000        0.0000        0.0000        0.0000        0.0000        0.0000        0.0000        0.0000        0.0000        0.0000        0.0000        0.0000        0.0000        0.0000        0.0000        0.0000        0.0000       65.8439       54.6065        0.0000        0.0000       30.2852       25.9418       21.3641       16.3875        4.2274        2.3686        1.3130        1.0810        0.4435        0.4028        0.4766        0.5231        3.6321        4.5145        4.7533        4.5811        4.8552        4.2151        4.8800        5.4925        9.2633       11.5019       15.7703       16.8775       12.9979       14.1938       13.3780       13.5055       17.2900       19.0665       19.4904       20.2572       17.6505       15.4684       16.0968       20.9542       32.3122       31.4860       29.0468       33.3748       45.9303       47.1129       56.5677       61.1629       78.4936       77.0273       86.8631       96.1924      105.2735      112.7878      124.7021      140.2540      227.8169      240.8673      250.0682      256.9501      261.7015      255.6267      222.6304      192.5355       77.5654       68.2210       58.7060       61.6241       42.3558       44.2395       40.0875       54.6538       32.6714       36.7017       35.8587       30.9351       33.7199       36.9552       42.0533       49.3765       57.6385       63.2209       72.6850       75.6651       76.5136       79.8236       84.2493       90.7524      104.5233      111.6828      114.7616      113.2649      118.3279      118.0495      123.6025      141.6215      160.3702      175.5554      178.9928      176.9857      178.4229      188.4209      198.3149      205.3453      209.8545      218.0901      224.2412      228.1890      222.5006      225.8689      223.3434      216.7628      187.6842      185.2978      177.7021      196.1166      207.5239      213.1828      220.8733      227.7030      226.2602      209.6097      212.7547      207.0069      183.9106      179.9611      181.3641      182.4620      212.8078      193.6591      190.8586      190.6748      184.5104      173.8487      178.1129      181.9144      197.0834      198.2208      200.9435      199.5684      186.8989      176.7869      180.3497      185.9512      200.5602      211.5547      231.0531      220.8458      193.0213      184.8889      188.0496      193.4614      183.1243      177.9600      175.7711      171.4481      164.0237      158.5347      154.3882      152.3065      141.9200      144.5326      142.5419      148.0329      139.8358      145.3872      140.4112        0.0000        0.0000        0.0000        0.0000        0.0000        0.0000        0.0000        0.0000        0.0000        0.0000        0.0000        0.0000        0.0000        0.0000        0.0000        0.0000        0.0000        0.0000        0.0000        0.0000        0.0000        0.0000        0.0000        0.0000        0.0000        0.0000        0.0000        0.0000        0.0000        0.0000        0.0000        0.0000        0.0000        0.0000        0.0000        0.0000        0.0000        0.0000        0.0000        0.0000        0.0000        0.0000        0.0000        0.0000        0.0000        0.0000        0.0000        0.0000        0.0000        0.0000        0.0000
        0.0000        0.0000        0.0000        0.0000        0.0000        0.0000        0.0000        0.0000        0.0000        0.0000        0.0000        0.0000        0.0000        0.0000        0.0000        0.0000        0.0000        0.0000        0.0000        0.0000        0.0000        0.0000        0.0000        0.0000        0.0000        0.0000        0.0000        0.0000        0.0000        0.0000        0.0000        0.0000        0.0000        0.0000        0.0000        0.0000        0.0000       23.8212       18.5725        5.0090        3.0526        1.8812        1.4588        0.5962        0.4872        0.4572        0.5533        4.1378        5.2624        5.8339        5.2018        6.0601        5.5553        5.7409        5.7328        9.7030       13.8737       14.7366       14.2511       12.4568       10.8478        8.3637       10.4935       14.8810       17.1926       18.2973       20.8034       17.5569       13.4764       14.1717       17.8596       25.0718       22.3096       22.5516       32.7531       42.7607       47.1855       49.9629       61.7651       84.1715       85.1226       80.1986       92.5154       99.0219       96.5373      104.2862      160.8418      268.0483      234.4723      331.0147      308.9430      276.4452      240.9673      216.5466      201.1589       89.0233       68.0342       59.9644       62.9377       37.7522       37.5046       31.7635       42.1119       26.7608       25.7755       25.6421       28.4363       31.3432       34.3791       38.2498       43.2271       52.0193       57.8215       77.8978       90.5548       75.2723       80.3903       84.7880       89.1580      106.0484      113.9729      118.0951      117.1408      122.2975      125.7841      132.4941      143.3638      157.8625      163.4985      179.5133      185.2826      183.5578      194.8624      204.4068      209.1094      214.8616      222.7839      226.7811      230.7384      227.3468      232.0939      234.1760      228.5087      207.2383      193.8523      179.5209      185.7723      209.3650      223.9237      238.5885      238.5526      233.1763      224.8166      221.7874      219.4175      184.9193      177.3319      174.0713      181.9954      182.9732      183.5409      183.3665      197.6807      183.5369      172.2889      180.9223      187.3865      199.3231      203.2517      207.9512      204.9016      189.0799      181.7206      181.2971      190.8126      206.0723      224.0331      228.4425      226.6406      190.2060      182.0863      190.6631      186.1771      174.0932      171.0249      169.7388      159.7164      161.2475      161.0527      154.1896      154.8815      156.8147      156.4688      149.4303      149.4000      143.7819      148.8798        0.0000        0.0000        0.0000        0.0000        0.0000        0.0000        0.0000        0.0000        0.0000        0.0000        0.0000        0.0000        0.0000        0.0000        0.0000        0.0000        0.0000        0.0000        0.0000        0.0000        0.0000        0.0000        0.0000        0.0000        0.0000        0.0000        0.0000        0.0000        0.0000        0.0000        0.0000        0.0000        0.0000        0.0000        0.0000        0.0000        0.0000        0.0000        0.0000        0.0000        0.0000        0.0000        0.0000        0.0000        0.0000        0.0000        0.0000        0.0000        0.0000        0.0000        0.0000        0.0000
        0.0000        0.0000        0.0000        0.0000        0.0000        0.0000        0.0000        0.0000        0.0000        0.0000        0.0000        0.0000        0.0000        0.0000        0.0000        0.0000        0.0000        0.0000        0.0000        0.0000        0.0000        0.0000        0.0000        0.0000        0.0000        0.0000        0.0000        0.0000        0.0000        0.0000        0.0000        0.0000        0.0000        0.0000        0.0000        0.0000        0.0000        0.0000        0.0000        8.9607        7.5399        6.6770        6.3214        2.4207        2.2900        2.0936        1.9083       10.2238        9.1745        9.0139        8.0626        7.0814        7.3694        7.7272        8.0305        9.1657       11.8923       13.7108       13.0603       12.7394       14.5278       11.8083       10.5820       17.5267       22.9869       25.3861       31.0349       27.6351       20.6018       19.7228       20.2404       26.7185       19.0026       20.4674       27.6485       33.8954       46.5094       46.5314       57.1048       90.2396       84.2090       94.9291      112.1032      127.1142      131.5415      140.6347      147.0757      228.6962      298.7148      349.2956      340.0285      322.7740      303.6611      264.6729      244.0210      113.1617       87.2252       73.8465       68.8380       43.6605       47.7319       58.1403       40.1023       27.0884       25.7884       27.1937       28.7141       31.5158       32.7573       36.5017       42.0953       55.0499       60.3937       68.9554       73.3066       80.8719       89.8843       90.0073       92.7756      107.1857      112.7041      116.5899      115.2695      118.7008      119.9353      123.3973      132.1313      145.6614      152.8890      166.0373      174.4480      178.0023      197.9440      194.4406      198.6237      206.6721      217.4582      231.6334      234.9542      236.2750      238.6839      242.2068      232.0197      212.9465      191.0969      188.7914      195.9997      227.7445      245.1744      241.8049      241.4197      241.7595      229.6248      226.1759      219.5549      187.8728      174.9410      181.1231      189.9744      176.5139      179.7382      182.2102      180.0139      175.7233      175.5828      178.9801      187.8769      197.1237      201.0627      213.1036      203.6977      183.6911      184.8910      182.4042      189.0768      208.1985      224.5038      231.2419      228.1768      191.0713      194.3546      196.5540      190.7533      199.7610      167.7094      168.1229      168.8880      163.0907      166.6168      166.3195      168.2166      163.6228      163.5311      155.3024      159.8547      165.3888      162.6354        0.0000        0.0000        0.0000        0.0000        0.0000        0.0000        0.0000        0.0000        0.0000        0.0000        0.0000        0.0000        0.0000        0.0000        0.0000        0.0000        0.0000        0.0000        0.0000        0.0000        0.0000        0.0000        0.0000        0.0000        0.0000        0.0000        0.0000        0.0000        0.0000        0.0000        0.0000        0.0000        0.0000        0.0000        0.0000        0.0000        0.0000        0.0000        0.0000        0.0000        0.0000        0.0000        0.0000        0.0000        0.0000        0.0000        0.0000        0.0000        0.0000        0.0000        0.0000        0.0000
        0.0000        0.0000        0.0000        0.0000        0.0000        0.0000        0.0000        0.0000        0.0000        0.0000        0.0000        0.0000        0.0000        0.0000        0.0000        0.0000        0.0000        0.0000        0.0000        0.0000        0.0000        0.0000        0.0000        0.0000        0.0000        0.0000        0.0000        0.0000        0.0000        0.0000        0.0000        0.0000        0.0000        0.0000        0.0000        0.0000        0.0000        0.0000        0.0000        0.0000       16.0642       15.7752       15.5130        5.8662        5.7587        5.4872        4.7032       21.9229       17.0451       13.5901       12.1255        8.3294        7.8943        9.2509       10.7158       11.1248       13.5331       15.2939       16.4670       14.6134       14.2662       14.0912       12.0393       25.7068       31.3371       33.5368       37.7175       35.7566       31.8927       28.4972       27.3426       31.4397       33.5116       35.1590       32.5719       36.5818       40.9372       40.0195       57.4831       92.2531      100.5137      115.4069      148.3846      167.1498      189.6434      200.2757      205.3079      319.8612      367.4125      368.9883      345.0000      350.7144      337.4122      327.0847      282.5061      120.7425       99.8672       90.5109       77.2728       51.5627       48.4267       42.4808       39.3056       27.8709       26.3166       26.5812       30.5497       31.6538       34.1483       37.6181       43.1310       56.6585       58.2728       70.6758       78.5273       90.4874      103.3048      100.0400       93.4075      105.8114      107.2275      109.5843      104.8792      105.1622      102.8215      107.5522      116.3904      123.0489      133.4503      144.0941      153.5077      166.6537      183.7702      180.5742      184.8248      192.1137      203.6124      214.9503      226.2473      233.7493      240.1769      243.2987      240.3582      224.5177      221.1264      216.4842      220.5577      240.1478      251.3089      236.3188      240.8945      229.1345      237.3847      224.9114      222.9792      192.3146      182.4725      181.3277      186.5197      185.2728      180.1355      184.9728      188.3908      180.3747      176.8774      186.2208      193.6343      221.7284      224.0088      224.8122      206.1122      181.7892      188.7004      193.1892      204.7145      211.2794      215.9196      211.4339      219.1232      193.4405      180.6696      178.9722      182.7231      180.2015      171.5321      173.2299      177.9437      177.9076      180.9943      176.7599      185.3968      183.7952      181.9133      178.4875      167.1293      177.5728        0.0000        0.0000        0.0000        0.0000        0.0000        0.0000        0.0000        0.0000        0.0000        0.0000        0.0000        0.0000        0.0000        0.0000        0.0000        0.0000        0.0000        0.0000        0.0000        0.0000        0.0000        0.0000        0.0000        0.0000        0.0000        0.0000        0.0000        0.0000        0.0000        0.0000        0.0000        0.0000        0.0000        0.0000        0.0000        0.0000        0.0000        0.0000        0.0000        0.0000        0.0000        0.0000        0.0000        0.0000        0.0000        0.0000        0.0000        0.0000        0.0000        0.0000        0.0000        0.0000        0.0000
        0.0000        0.0000        0.0000        0.0000        0.0000        0.0000        0.0000        0.0000        0.0000        0.0000        0.0000        0.0000        0.0000        0.0000        0.0000        0.0000        0.0000        0.0000        0.0000        0.0000        0.0000        0.0000        0.0000        0.0000        0.0000        0.0000        0.0000        0.0000        0.0000        0.0000        0.0000        0.0000        0.0000        0.0000        0.0000        0.0000        0.0000        0.0000        0.0000        0.0000        0.0000        0.0000        0.0000       97.8334       97.1345       89.0972       73.6866       35.7132       26.3372       20.4656       17.9871       12.7961       11.0062       11.9113       15.1624       32.3118       37.5173       37.8609       34.3923       24.4450       21.3319       19.7604       19.2020       16.2617       17.8429       19.4069       26.2222       53.5819       64.6818       68.2930       64.7838       54.4266       50.4035       47.5298       40.8650       19.5478       19.7710       24.6313       30.6718      134.0403      141.0950      149.0110      171.9550      298.9805      358.8989      378.8865      391.5847      417.3355      416.8456      410.9647      367.1144      327.2345      292.1730      253.1447      218.6720      146.4695      115.3767      106.5623       95.8034       67.2061       67.2624       57.3860       56.4748       29.9908       26.8688       26.6603       28.3041       34.3701       36.5969       40.8880       48.3655       58.6122       65.5648       78.3171       94.6431      114.3772      127.2939      127.4030      122.8254      102.3762       95.4063       91.0207       88.7264       74.4304       71.7928       75.4649       79.1764       89.7859       93.9669      103.0272      109.6470      138.5726      147.8212      143.8399      149.3506      160.4119      172.2632      179.8650      190.1798      229.2124      240.3612      249.6582      251.0035      246.6105      260.4066      277.0793      270.3737      245.0791      246.5446      232.4279      214.5404      209.9749      218.5624      204.0436      195.8455      210.2566      203.4619      198.0462      193.6156      209.2616      208.4793      202.4075      204.9313      190.5007      188.7619      196.0232      207.6802      238.9992      233.6721      217.7546      209.0204      194.8806      194.9787      204.9959      214.1316      207.1036      207.5354      206.6156      194.9840      175.0727      167.6946      169.5692      164.1754      169.1812      188.1899      197.8900      181.4692      204.7444      214.7768      203.7230      203.2690      208.8732      209.6228      205.9695      197.3839      206.8500        0.0000        0.0000        0.0000        0.0000        0.0000        0.0000        0.0000        0.0000        0.0000        0.0000        0.0000        0.0000        0.0000        0.0000        0.0000        0.0000        0.0000        0.0000        0.0000        0.0000        0.0000        0.0000        0.0000        0.0000        0.0000        0.0000        0.0000        0.0000        0.0000        0.0000        0.0000        0.0000        0.0000        0.0000        0.0000        0.0000        0.0000        0.0000        0.0000        0.0000        0.0000        0.0000        0.0000        0.0000        0.0000        0.0000        0.0000        0.0000        0.0000        0.0000        0.0000        0.0000        0.0000
        0.0000        0.0000        0.0000        0.0000        0.0000        0.0000        0.0000        0.0000        0.0000        0.0000        0.0000        0.0000        0.0000        0.0000        0.0000        0.0000        0.0000        0.0000        0.0000        0.0000        0.0000        0.0000        0.0000        0.0000        0.0000        0.0000        0.0000        0.0000        0.0000        0.0000        0.0000        0.0000        0.0000        0.0000        0.0000        0.0000        0.0000        0.0000        0.0000        0.0000        0.0000        0.0000        0.0000        0.0000      134.8599      123.6338      101.2924       48.7836       35.3096       26.9960       24.0072       17.0176       14.6548       15.6771       20.2156       42.9277       50.1149       51.4747       46.2706       32.7720       28.5858       26.3282       24.7091       20.8557       19.3201       22.4863       29.4458       67.7911       85.8521       91.2468       85.0930       72.5212       67.5090       59.7029       48.0725       20.0440       20.1425       21.7698       29.3249      110.6332      137.0562      164.7295      195.8960      356.6759      425.9220      479.9714      481.8669      497.0636      493.9115      482.1605      446.3743      368.9684      332.2888      287.0768      239.0713      152.9698      121.6397      118.7811      116.5394       81.9746       66.9501       64.2457       64.8254       33.7073       27.4203       24.7780       31.4165       35.0718       36.8064       42.3074       46.6489       59.4169       68.2686       79.7485       97.2879      120.1641      136.3381      141.1856      130.2057      101.6202       89.4794       84.2751       81.4691       65.2721       61.0568       62.9433       67.3644       78.0550       82.2245       88.1986       93.6774      106.3559      119.2911      129.7744      136.7461      147.6041      148.9958      161.5147      179.3367      214.5484      232.7699      255.0652      259.8156      255.7467      285.2153      295.4391      283.0538      258.9837      254.4958      232.5914      219.9902      207.2826      196.4733      188.0112      186.4841      200.4384      198.3480      192.1505      198.1988      210.1478      217.5408      209.5134      208.8061      193.7401      194.4290      196.6858      207.4074      221.7736      218.3387      224.9907      222.4133      217.1704      222.6548      223.3970      221.0831      206.9936      206.7938      198.3736      187.5334      171.9519      167.0602      168.5053      162.2993      168.1531      174.0034      185.1429      193.5861      215.9565      222.1641      222.8661      220.4524      216.3408      220.2079      217.8711      210.4143      215.1300        0.0000        0.0000        0.0000        0.0000        0.0000        0.0000        0.0000        0.0000        0.0000        0.0000        0.0000        0.0000        0.0000        0.0000        0.0000        0.0000        0.0000        0.0000        0.0000        0.0000        0.0000        0.0000        0.0000        0.0000        0.0000        0.0000        0.0000        0.0000        0.0000        0.0000        0.0000        0.0000        0.0000        0.0000        0.0000        0.0000        0.0000        0.0000        0.0000        0.0000        0.0000        0.0000        0.0000        0.0000        0.0000        0.0000        0.0000        0.0000        0.0000        0.0000        0.0000        0.0000        0.0000
        0.0000        0.0000        0.0000        0.0000        0.0000        0.0000        0.0000        0.0000        0.0000        0.0000        0.0000        0.0000        0.0000        0.0000        0.0000        0.0000        0.0000        0.0000        0.0000        0.0000        0.0000        0.0000        0.0000        0.0000        0.0000        0.0000        0.0000        0.0000        0.0000        0.0000        0.0000        0.0000        0.0000        0.0000        0.0000        0.0000        0.0000        0.0000        0.0000        0.0000        0.0000        0.0000        0.0000        0.0000        0.0000        0.0000      121.8169       62.3772       49.0278       41.0910       37.9451       28.1386       25.5068       26.9528       32.4638       64.2170       72.3530       73.4267       67.6316       48.4335       43.6128       39.3651       35.8972       26.7929       23.8336       28.8660       37.6584       83.4999      101.8732      108.0493      101.3064       88.5826       82.0423       73.7830       63.9775       28.6557       26.8427       27.9699       35.9118      123.4070      145.5654      182.1536      226.4010      400.7357      473.1942      528.3245      532.0338      536.2236      572.8895      579.5334      522.8478      439.4952      379.9268      328.0860      272.7885      181.4407      161.3355      133.7647      121.0334       90.7612       83.0168      102.9043       78.2678       36.4084       30.5101       28.4583       29.2495       34.0084       38.1341       39.4972       46.6149       58.2543       67.5774       80.4623       93.1976      120.6724      130.9726      139.0407      127.3022      100.1907       93.1355       80.6710       78.3718       63.9998       57.1437       56.2271       62.6509       70.1508       75.4603       81.5159       84.9933       96.2155      105.4782      115.8373      126.2765      135.1607      143.2148      159.4193      173.6425      205.4183      224.4947      236.9684      253.2607      267.9991      289.7061      298.6551      296.2121      264.1929      253.4434      235.5136      226.7382      207.7785      205.8993      197.6873      187.2253      198.7867      191.5424      190.1864      193.4368      220.7364      222.6176      217.9836      219.5941      211.0580      205.8103      212.1299      201.9200      223.9567      227.0476      227.0365      223.9949      223.6236      224.1246      214.1121      202.3657      204.0531      205.3454      203.1475      195.8136      189.5031      179.1497      174.8046      172.4244      178.3314      187.8929      192.0541      193.0000      217.2404      223.6257      235.8898      239.7376      238.3203      246.6153      244.7815      232.4634      247.4100        0.0000        0.0000        0.0000        0.0000        0.0000        0.0000        0.0000        0.0000        0.0000        0.0000        0.0000        0.0000        0.0000        0.0000        0.0000        0.0000        0.0000        0.0000        0.0000        0.0000        0.0000        0.0000        0.0000        0.0000        0.0000        0.0000        0.0000        0.0000        0.0000        0.0000        0.0000        0.0000        0.0000        0.0000        0.0000        0.0000        0.0000        0.0000        0.0000        0.0000        0.0000        0.0000        0.0000        0.0000        0.0000        0.0000        0.0000        0.0000        0.0000        0.0000        0.0000        0.0000        0.0000
        0.0000        0.0000        0.0000        0.0000        0.0000        0.0000        0.0000        0.0000        0.0000        0.0000        0.0000        0.0000        0.0000        0.0000        0.0000        0.0000        0.0000        0.0000        0.0000        0.0000        0.0000        0.0000        0.0000        0.0000        0.0000        0.0000        0.0000        0.0000        0.0000        0.0000        0.0000        0.0000        0.0000        0.0000        0.0000        0.0000        0.0000        0.0000        0.0000        0.0000        0.0000        0.0000        0.0000        0.0000        0.0000        0.0000        0.0000       75.7581       67.3369       61.9396       59.2063       45.2600       43.4238       45.3699       50.8304       96.4835      105.1073      105.9448       98.0320       71.9161       65.8714       59.7945       52.5982       36.9168       32.7943       36.5665       45.5910       98.4273      117.0286      122.6865      115.7388      100.8866       95.5514       91.4666       88.3165       40.7948       44.1146       56.6799       49.9426      147.0154      185.1087      198.7787      223.9789      393.8014      469.1471      495.1774      498.3639      548.9774      571.6204      566.2537      511.3576      466.9765      405.8119      351.6196      290.6948      229.4230      167.4578      146.2646      147.8283      108.4871       98.1071       92.3790       77.5000       42.9512       38.4798       35.8744       40.0293       35.2714       36.0432       36.6945       42.7917       56.3992       63.8360       70.8830       79.9120      103.2958      121.5566      123.8636      117.2596       94.8468       92.3874       85.4497       80.0801       63.6456       59.0518       58.1080       62.9502       69.2339       73.6236       79.4234       86.1847       95.8896      102.7702      111.9609      118.5763      137.6885      142.3733      159.4768      170.4149      198.0089      212.7921      221.0840      248.2805      249.7916      266.1168      282.8372      285.9330      263.3858      256.9772      240.9875      239.1248      212.9033      210.9178      211.1842      204.2988      203.8097      200.8857      195.4084      198.8842      218.5464      224.9308      231.6811      226.1140      207.9613      203.2189      205.3810      211.8426      227.6189      230.1522      224.9723      219.9211      217.1028      210.3380      207.5674      209.4906      207.5953      219.0828      221.8890      208.3658      192.7283      190.7896      200.6473      207.1527      201.2635      197.9242      194.9103      198.2549      225.2279      224.2465      232.2972      249.7516      238.2666      238.5492      205.0322      214.6796        0.0000        0.0000        0.0000        0.0000        0.0000        0.0000        0.0000        0.0000        0.0000        0.0000        0.0000        0.0000        0.0000        0.0000        0.0000        0.0000        0.0000        0.0000        0.0000        0.0000        0.0000        0.0000        0.0000        0.0000        0.0000        0.0000        0.0000        0.0000        0.0000        0.0000        0.0000        0.0000        0.0000        0.0000        0.0000        0.0000        0.0000        0.0000        0.0000        0.0000        0.0000        0.0000        0.0000        0.0000        0.0000        0.0000        0.0000        0.0000        0.0000        0.0000        0.0000        0.0000        0.0000        0.0000
        0.0000        0.0000        0.0000        0.0000        0.0000        0.0000        0.0000        0.0000        0.0000        0.0000        0.0000        0.0000        0.0000        0.0000        0.0000        0.0000        0.0000        0.0000        0.0000        0.0000        0.0000        0.0000        0.0000        0.0000        0.0000        0.0000        0.0000        0.0000        0.0000        0.0000        0.0000        0.0000        0.0000        0.0000        0.0000        0.0000        0.0000        0.0000        0.0000        0.0000        0.0000        0.0000        0.0000        0.0000        0.0000        0.0000        0.0000        0.0000        0.0000        0.0000      132.4655      122.2994      120.0879      125.1972      137.4517      156.3353      168.9897      169.6905      158.1562      127.4908      117.1955      106.6251       94.4499       53.7021       47.1258       48.8577        0.0000        0.0000       95.0912       98.4203       91.8855       74.6895       71.7701       70.4455       74.2324      108.9217      120.9750      132.9934      164.9276      207.1861      227.8715      269.8708      317.0053      343.4459      405.7837      428.1852      430.2025      428.3583      447.1183        0.0000        0.0000        0.0000        0.0000      399.3414      345.6607      304.2144      244.8099      231.9256        0.0000      166.8109      141.5634      124.0613      100.5013       60.9907       53.1226       47.5633       52.9241       40.7674       37.9148       41.0013       46.2018       53.8913       59.0545       63.3294       75.1200       91.7407      101.3079      104.4729       99.9359       89.2484       87.5842       84.5509       79.3413       67.0480       66.3157       65.2739       64.8955       68.5039       72.7024       80.3964       87.0589       99.7526      105.2927      110.6599      122.7176      151.5528      152.7937      161.3028      173.6377      171.1906      171.3904      179.0332      191.0620      198.3669      202.5340      225.3317      256.3184      267.8718      258.4745      252.4841      262.4948      234.5180      220.4013      208.2272      206.9547      204.3284      201.9643      203.0840      207.3877      216.7872      218.0515      214.9075      214.4108      228.8095      231.0855      232.8109      233.0844      237.1343      248.9550      251.6866      245.8606      219.6791      216.8822      215.2869      215.5854      234.4058      253.7796      246.5148      241.8670      237.3218      236.4089      241.6377      235.1815      232.1782      222.6454      220.6152      225.5579      226.2730      215.4265      230.8767      238.3813      226.1057      199.1682        0.0000        0.0000        0.0000        0.0000        0.0000        0.0000        0.0000        0.0000        0.0000        0.0000        0.0000        0.0000        0.0000        0.0000        0.0000        0.0000        0.0000        0.0000        0.0000        0.0000        0.0000        0.0000        0.0000        0.0000        0.0000        0.0000        0.0000        0.0000        0.0000        0.0000        0.0000        0.0000        0.0000        0.0000        0.0000        0.0000        0.0000        0.0000        0.0000        0.0000        0.0000        0.0000        0.0000        0.0000        0.0000        0.0000        0.0000        0.0000        0.0000        0.0000        0.0000        0.0000        0.0000        0.0000        0.0000        0.0000
        0.0000        0.0000        0.0000        0.0000        0.0000        0.0000        0.0000        0.0000        0.0000        0.0000        0.0000        0.0000        0.0000        0.0000        0.0000        0.0000        0.0000        0.0000        0.0000        0.0000        0.0000        0.0000        0.0000        0.0000        0.0000        0.0000        0.0000        0.0000        0.0000        0.0000        0.0000        0.0000        0.0000        0.0000        0.0000        0.0000        0.0000        0.0000        0.0000        0.0000        0.0000        0.0000        0.0000        0.0000        0.0000        0.0000        0.0000        0.0000        0.0000        0.0000        0.0000        0.0000        0.0000        0.0000        0.0000      195.2956      209.1856      209.6630        0.0000        0.0000        0.0000      133.8440      118.6029       68.8225       60.8660        0.0000        0.0000        0.0000        0.0000        0.0000        0.0000        0.0000       79.3004       83.9284       93.8142      137.3365      149.8223      171.2820      208.1871      257.1635      287.8548      317.7328      354.5068      385.1524      434.1510      476.7049      440.3254      432.8344        0.0000        0.0000        0.0000        0.0000        0.0000        0.0000      428.9674      334.5265        0.0000        0.0000        0.0000      182.6813      163.2698      131.5266      107.6472       62.3966       55.3103       46.9459       50.5481       40.3769       39.0963       42.4634       47.6190       50.9536       57.3801       56.5416       62.0235       78.2494       88.0577       91.0839       87.2620       80.7685       80.7346       77.1342       73.6537       65.5103       66.6859       67.7924       71.0964       76.0504       82.4052       86.4671       87.9234       99.6359      106.0120      114.5834      125.8477      139.4221      147.1911      151.9825      165.9293      164.2229      163.8339      167.9391      175.1371      173.9354      182.0324      194.5458      215.3515      228.7041      236.7785      248.7561      250.8131      245.2744      236.2098      209.0919      204.6507      208.6498      207.4013      208.2026      213.2080      222.0939      228.5067      224.9446      214.0691      250.1419      252.2641      235.2158      235.4738      223.5681      244.9261      258.7092      246.2198      215.6212      210.7206      221.5639      230.7421      245.0011      263.3404      268.3254      267.9016      261.5540      263.4416      269.3024      259.9374      248.3932      235.3979      233.0783      235.5581      234.3362      222.6420      230.7399      233.6219      221.4330      196.2852        0.0000        0.0000        0.0000        0.0000        0.0000        0.0000        0.0000        0.0000        0.0000        0.0000        0.0000        0.0000        0.0000        0.0000        0.0000        0.0000        0.0000        0.0000        0.0000        0.0000        0.0000        0.0000        0.0000        0.0000        0.0000        0.0000        0.0000        0.0000        0.0000        0.0000        0.0000        0.0000        0.0000        0.0000        0.0000        0.0000        0.0000        0.0000        0.0000        0.0000        0.0000        0.0000        0.0000        0.0000        0.0000        0.0000        0.0000        0.0000        0.0000        0.0000        0.0000        0.0000        0.0000        0.0000        0.0000        0.0000
        0.0000        0.0000        0.0000        0.0000        0.0000        0.0000        0.0000        0.0000        0.0000        0.0000        0.0000        0.0000        0.0000        0.0000        0.0000        0.0000        0.0000        0.0000        0.0000        0.0000        0.0000        0.0000        0.0000        0.0000        0.0000        0.0000        0.0000        0.0000        0.0000        0.0000        0.0000        0.0000        0.0000        0.0000        0.0000        0.0000        0.0000        0.0000        0.0000        0.0000        0.0000        0.0000        0.0000        0.0000        0.0000        0.0000        0.0000        0.0000        0.0000        0.0000        0.0000        0.0000        0.0000        0.0000        0.0000        0.0000        0.0000        0.0000        0.0000        0.0000        0.0000      157.8322      148.5149       91.2076       86.5603        0.0000        0.0000        0.0000        0.0000        0.0000        0.0000        0.0000        0.0000      105.1967      119.9082      167.8151      176.5131      198.5532      222.6529      280.2955      318.5149      331.3123      385.4909      413.9209      395.3626        0.0000        0.0000        0.0000        0.0000        0.0000        0.0000        0.0000        0.0000        0.0000        0.0000        0.0000        0.0000        0.0000        0.0000        0.0000      151.9090      126.5492       97.6865       57.8910       46.8622       43.1250       44.5257       43.5979       40.8077       42.9120       43.1144       47.8151       45.9262       48.6447       53.7122       68.6110       77.1506       83.1484       83.4877       71.0203       67.5269       65.6255       65.9925       71.0440       73.8062       72.3112       80.2908       84.6465       86.8686       92.3518       97.4971      108.5075      116.8461      124.1596      132.0702      140.7076      144.0162      154.8604      182.2742      185.9756      176.8410      165.4564      160.8594      167.6368      181.0370      185.0991      202.1102      222.2884      237.0005      242.6557      240.2151      244.3048      228.7797      208.9378      203.7258      205.5941      207.1145      206.9405      204.2565      233.2442      241.5514      217.7259      214.8580      246.1515      250.3196      228.7518      222.2145      222.6785      240.6449      247.3999      230.9153      209.0736      204.8082      216.3941      228.9252      253.2805      270.6973      284.2721      284.3159      273.4656      278.5107      276.8174      266.8135      255.5687      241.8522      236.6505      227.8759      222.2617      213.3221      208.8740      208.4553      181.0647        0.0000        0.0000        0.0000        0.0000        0.0000        0.0000        0.0000        0.0000        0.0000        0.0000        0.0000        0.0000        0.0000        0.0000        0.0000        0.0000        0.0000        0.0000        0.0000        0.0000        0.0000        0.0000        0.0000        0.0000        0.0000        0.0000        0.0000        0.0000        0.0000        0.0000        0.0000        0.0000        0.0000        0.0000        0.0000        0.0000        0.0000        0.0000        0.0000        0.0000        0.0000        0.0000        0.0000        0.0000        0.0000        0.0000        0.0000        0.0000        0.0000        0.0000        0.0000        0.0000        0.0000        0.0000        0.0000        0.0000        0.0000
        0.0000        0.0000        0.0000        0.0000        0.0000        0.0000        0.0000        0.0000        0.0000        0.0000        0.0000        0.0000        0.0000        0.0000        0.0000        0.0000        0.0000        0.0000        0.0000        0.0000        0.0000        0.0000        0.0000        0.0000        0.0000        0.0000        0.0000        0.0000        0.0000        0.0000        0.0000        0.0000        0.0000        0.0000        0.0000        0.0000        0.0000        0.0000        0.0000        0.0000        0.0000        0.0000        0.0000        0.0000        0.0000        0.0000        0.0000        0.0000        0.0000        0.0000        0.0000        0.0000        0.0000        0.0000        0.0000        0.0000        0.0000        0.0000        0.0000        0.0000        0.0000        0.0000      181.1939      122.8499        0.0000        0.0000        0.0000        0.0000        0.0000        0.0000        0.0000        0.0000        0.0000        0.0000      144.3234      193.0351      191.8232      204.5164      224.4554      259.1105      299.4401      332.1906      335.2578      362.9257        0.0000        0.0000        0.0000        0.0000        0.0000        0.0000        0.0000        0.0000        0.0000        0.0000        0.0000        0.0000        0.0000        0.0000        0.0000        0.0000        0.0000      113.6558       94.7772       58.7517       48.7787       45.8449       45.0723       53.1625       41.7441       41.2492       41.3073       42.4162       39.2105       42.7934       50.9550       61.2174       68.8596       70.2601       69.3015       58.8288       59.6782       61.7543       61.8326       64.0044       71.7095       76.3231       95.0544      103.7294      108.4329      113.7154      119.3572      135.6497      143.8821      148.8930      152.6421      163.1002      170.3551      165.8503      187.5531      201.4069      216.7301      211.5553      192.4526      182.9328      187.8104      205.7156      212.4598      220.1269      258.2155      247.6911      251.0147      218.2563      209.9946      209.2430      219.5795      210.8984      208.6525      226.7505      218.4714      233.0848      237.4677      216.8498      223.0683      231.3110      226.4344      239.5249      242.2272      251.6105      250.9441      235.8110      236.3840      223.1761      214.6940      225.0461      240.5658      252.4944      257.9803      266.8369      276.5905      270.0635      280.2794      279.5828      269.7833      250.8756      239.4763      231.8002      213.3294      210.3693      217.9337      226.0202      185.4658        0.0000        0.0000        0.0000        0.0000        0.0000        0.0000        0.0000        0.0000        0.0000        0.0000        0.0000        0.0000        0.0000        0.0000        0.0000        0.0000        0.0000        0.0000        0.0000        0.0000        0.0000        0.0000        0.0000        0.0000        0.0000        0.0000        0.0000        0.0000        0.0000        0.0000        0.0000        0.0000        0.0000        0.0000        0.0000        0.0000        0.0000        0.0000        0.0000        0.0000        0.0000        0.0000        0.0000        0.0000        0.0000        0.0000        0.0000        0.0000        0.0000        0.0000        0.0000        0.0000        0.0000        0.0000        0.0000        0.0000        0.0000        0.0000
        0.0000        0.0000        0.0000        0.0000        0.0000        0.0000        0.0000        0.0000        0.0000        0.0000        0.0000        0.0000        0.0000        0.0000        0.0000        0.0000        0.0000        0.0000        0.0000        0.0000        0.0000        0.0000        0.0000        0.0000        0.0000        0.0000        0.0000        0.0000        0.0000        0.0000        0.0000        0.0000        0.0000        0.0000        0.0000        0.0000        0.0000        0.0000        0.0000        0.0000        0.0000        0.0000        0.0000        0.0000        0.0000        0.0000        0.0000        0.0000        0.0000        0.0000        0.0000        0.0000        0.0000        0.0000        0.0000        0.0000        0.0000        0.0000        0.0000        0.0000        0.0000        0.0000        0.0000        0.0000        0.0000        0.0000        0.0000        0.0000        0.0000        0.0000        0.0000        0.0000        0.0000        0.0000      211.8283      220.6667      210.7050      204.4609      212.3926      188.8810      195.2807      213.3822      224.6084        0.0000        0.0000        0.0000        0.0000        0.0000        0.0000        0.0000        0.0000        0.0000        0.0000        0.0000        0.0000        0.0000        0.0000        0.0000        0.0000        0.0000        0.0000       95.6783       90.0246       77.1245       66.9156       60.8766       55.4929       51.5488       47.8026       44.0174       42.4723       32.0352       29.4440       29.5389       34.1040       39.7067       43.2184       44.8094       45.5211       47.5958       47.6938       49.6132       55.0619       69.8346       83.5218       97.5700      115.7874      142.3771      151.8466      160.5381      173.0172      175.3389      182.9383      180.8333      175.6628      191.3693      194.5180      185.1196      206.4572      217.8572      231.1600      249.9863      241.4524      204.9743      204.9804      225.1524      233.2728      217.8378      215.4655      213.0835      207.2199      230.0029      226.0691      227.6505      242.3641      241.2217      248.7573      250.6544      239.2850      244.7225      244.0345      236.2106      232.3289      245.7461      256.1826      245.6230      259.3177      264.2104      255.1082      246.5389      248.7001      237.9132      223.5631      221.2055      246.9891      248.3414      250.1038      255.4805      265.9625      281.6598      288.7329      290.2961      280.4886      254.2334      241.5142      223.6446      214.7454      191.9952      202.3851      176.3465      163.9977        0.0000        0.0000        0.0000        0.0000        0.0000        0.0000        0.0000        0.0000        0.0000        0.0000        0.0000        0.0000        0.0000        0.0000        0.0000        0.0000        0.0000        0.0000        0.0000        0.0000        0.0000        0.0000        0.0000        0.0000        0.0000        0.0000        0.0000        0.0000        0.0000        0.0000        0.0000        0.0000        0.0000        0.0000        0.0000        0.0000        0.0000        0.0000        0.0000        0.0000        0.0000        0.0000        0.0000        0.0000        0.0000        0.0000        0.0000        0.0000        0.0000        0.0000        0.0000        0.0000        0.0000        0.0000        0.0000        0.0000        0.0000        0.0000
        0.0000        0.0000        0.0000        0.0000        0.0000        0.0000        0.0000        0.0000        0.0000        0.0000        0.0000        0.0000        0.0000        0.0000        0.0000        0.0000        0.0000        0.0000        0.0000        0.0000        0.0000        0.0000        0.0000        0.0000        0.0000        0.0000        0.0000        0.0000        0.0000        0.0000        0.0000        0.0000        0.0000        0.0000        0.0000        0.0000        0.0000        0.0000        0.0000        0.0000        0.0000        0.0000        0.0000        0.0000        0.0000        0.0000        0.0000        0.0000        0.0000        0.0000        0.0000        0.0000        0.0000        0.0000        0.0000        0.0000        0.0000        0.0000        0.0000        0.0000        0.0000        0.0000        0.0000        0.0000        0.0000        0.0000        0.0000        0.0000        0.0000        0.0000        0.0000        0.0000        0.0000        0.0000        0.0000        0.0000        0.0000        0.0000        0.0000        0.0000        0.0000        0.0000        0.0000        0.0000        0.0000        0.0000        0.0000        0.0000        0.0000        0.0000        0.0000        0.0000        0.0000        0.0000        0.0000        0.0000        0.0000        0.0000        0.0000        0.0000        0.0000       96.0439       85.4485       78.9760       80.0849       68.4692       58.4779       54.3740       49.2306       45.0817       38.6673       27.4400       23.6767       23.1990       26.8269       30.8828       34.8913       36.5158       34.5785       37.6426       38.6876       44.6211       55.1259       73.5229       92.3484      106.9109      126.4477      150.4113      164.9455      190.7413      203.2359      211.9595      211.5670      202.5576      201.2779      214.2692      211.8107      210.2712      221.6816      221.3214      238.4135      245.8722      241.2512      203.3861      206.6605      220.8922      240.7995      208.4074      190.9215      186.5956      195.8075      230.9619      220.7797      229.1080      246.2046      256.3506      262.8615      265.5680      251.2352      259.1746      245.1441      237.8108      239.7212      255.5525      254.3492      236.6180      236.2547      263.2585      264.8436      244.3319      253.0231      245.2314      225.7257      237.7166      242.5829      232.2763      242.9293      250.9698      257.5834      283.9026      294.3178      287.9499      285.0232      244.7420      234.4395      218.2636      208.6490      189.1847      184.1808      169.4586        0.0000        0.0000        0.0000        0.0000        0.0000        0.0000        0.0000        0.0000        0.0000        0.0000        0.0000        0.0000        0.0000        0.0000        0.0000        0.0000        0.0000        0.0000        0.0000        0.0000        0.0000        0.0000        0.0000        0.0000        0.0000        0.0000        0.0000        0.0000        0.0000        0.0000        0.0000        0.0000        0.0000        0.0000        0.0000        0.0000        0.0000        0.0000        0.0000        0.0000        0.0000        0.0000        0.0000        0.0000        0.0000        0.0000        0.0000        0.0000        0.0000        0.0000        0.0000        0.0000        0.0000        0.0000        0.0000        0.0000        0.0000        0.0000        0.0000
        0.0000        0.0000        0.0000        0.0000        0.0000        0.0000        0.0000        0.0000        0.0000        0.0000        0.0000        0.0000        0.0000        0.0000        0.0000        0.0000        0.0000        0.0000        0.0000        0.0000        0.0000        0.0000        0.0000        0.0000        0.0000        0.0000        0.0000        0.0000        0.0000        0.0000        0.0000        0.0000        0.0000        0.0000        0.0000        0.0000        0.0000        0.0000        0.0000        0.0000        0.0000        0.0000        0.0000        0.0000        0.0000        0.0000        0.0000        0.0000        0.0000        0.0000        0.0000        0.0000        0.0000        0.0000        0.0000        0.0000        0.0000        0.0000        0.0000        0.0000        0.0000        0.0000        0.0000        0.0000        0.0000        0.0000        0.0000        0.0000        0.0000        0.0000        0.0000        0.0000        0.0000        0.0000        0.0000        0.0000        0.0000        0.0000        0.0000        0.0000        0.0000        0.0000        0.0000        0.0000        0.0000        0.0000        0.0000        0.0000        0.0000        0.0000        0.0000        0.0000        0.0000        0.0000        0.0000        0.0000        0.0000        0.0000        0.0000        0.0000        0.0000       96.5353       86.4133       81.8985       81.2604       66.2765       57.9154       55.0498       50.6028       45.0680       39.5680       26.4436       22.9374       22.2541       23.1415       27.3187       29.2836       31.5570       32.6723       36.3446       38.9838       43.5566       52.4165       72.2276       89.1704      118.1243      140.4544      170.0731      175.6166      194.7496      216.9675      226.1769      220.9826      220.4400      217.5096      230.5374      229.5970      227.7440      239.6683      250.2977      248.7322      241.4711      238.5876      220.8015      218.2719      198.5206      201.2508      194.6284      190.3390      188.2283      182.8336      224.9407      230.9026      233.7177      250.9149      272.6293      270.4165      252.4129      244.1421      253.7571      242.5464      238.6201      236.8018      241.1213      232.0152      239.9017      240.1416      235.0974      240.4471      238.4335      240.9772      238.3259      236.3704      245.6742      237.0206      238.1442      247.1919      247.9463      250.0083      272.8490      285.2431      284.5362      270.1907      237.5012      218.8944      212.1271      208.3973      183.1160      181.1577      186.0163        0.0000        0.0000        0.0000        0.0000        0.0000        0.0000        0.0000        0.0000        0.0000        0.0000        0.0000        0.0000        0.0000        0.0000        0.0000        0.0000        0.0000        0.0000        0.0000        0.0000        0.0000        0.0000        0.0000        0.0000        0.0000        0.0000        0.0000        0.0000        0.0000        0.0000        0.0000        0.0000        0.0000        0.0000        0.0000        0.0000        0.0000        0.0000        0.0000        0.0000        0.0000        0.0000        0.0000        0.0000        0.0000        0.0000        0.0000        0.0000        0.0000        0.0000        0.0000        0.0000        0.0000        0.0000        0.0000        0.0000        0.0000        0.0000        0.0000
        0.0000        0.0000        0.0000        0.0000        0.0000        0.0000        0.0000        0.0000        0.0000        0.0000        0.0000        0.0000        0.0000        0.0000        0.0000        0.0000        0.0000        0.0000        0.0000        0.0000        0.0000        0.0000        0.0000        0.0000        0.0000        0.0000        0.0000        0.0000        0.0000        0.0000        0.0000        0.0000        0.0000        0.0000        0.0000        0.0000        0.0000        0.0000        0.0000        0.0000        0.0000        0.0000        0.0000        0.0000        0.0000        0.0000        0.0000        0.0000        0.0000        0.0000        0.0000        0.0000        0.0000        0.0000        0.0000        0.0000        0.0000        0.0000        0.0000        0.0000        0.0000        0.0000        0.0000        0.0000        0.0000        0.0000        0.0000        0.0000        0.0000        0.0000        0.0000        0.0000        0.0000        0.0000        0.0000        0.0000        0.0000        0.0000        0.0000        0.0000        0.0000        0.0000        0.0000        0.0000        0.0000        0.0000        0.0000        0.0000        0.0000        0.0000        0.0000        0.0000        0.0000        0.0000        0.0000        0.0000        0.0000        0.0000        0.0000        0.0000      130.9281      104.4686       92.7905       85.8317       75.5692       69.7139       62.8852       57.7468       52.6404       47.7925       41.5959       31.1079       25.7637       22.5928       26.5575       28.4089       29.9290       32.0543       34.7577       37.9622       41.7786       45.6718       54.2546       79.0246       91.2856      115.6394      144.1544      183.2614      185.4883      191.1104      206.1154      223.6113      231.4809      230.4277      225.0829      233.0910      224.0881      219.1452      218.0992      228.8118      233.2637      246.0045      232.2931      205.8293      210.2437      215.6089      234.1676      211.9537      201.7404      205.4133      240.4779      262.5579      244.0466      239.8912      240.7413      255.5794      250.6589      224.9382      220.2717      233.8085      225.7295      221.9175      218.6218      242.1787      239.9202      250.1189      253.5596      245.0719      233.0322      239.8264      246.0675      245.1028      228.3935      229.3437      225.5438      238.4886      248.0807      245.1411      250.9279      269.2089      273.5204      272.0901      254.5939      229.4025      212.9009      205.9092      187.9869      169.2126        0.0000        0.0000        0.0000        0.0000        0.0000        0.0000        0.0000        0.0000        0.0000        0.0000        0.0000        0.0000        0.0000      251.9100        0.0000        0.0000        0.0000      281.3999        0.0000        0.0000        0.0000        0.0000        0.0000        0.0000        0.0000        0.0000        0.0000        0.0000        0.0000        0.0000        0.0000        0.0000        0.0000        0.0000        0.0000        0.0000        0.0000        0.0000        0.0000        0.0000        0.0000        0.0000        0.0000        0.0000        0.0000        0.0000        0.0000        0.0000        0.0000        0.0000        0.0000        0.0000        0.0000        0.0000        0.0000        0.0000        0.0000        0.0000        0.0000        0.0000        0.0000
        0.0000        0.0000        0.0000        0.0000        0.0000        0.0000        0.0000        0.0000        0.0000        0.0000        0.0000        0.0000        0.0000        0.0000        0.0000        0.0000        0.0000        0.0000        0.0000        0.0000        0.0000        0.0000        0.0000        0.0000        0.0000        0.0000        0.0000        0.0000        0.0000        0.0000        0.0000        0.0000        0.0000        0.0000        0.0000        0.0000        0.0000        0.0000        0.0000        0.0000        0.0000        0.0000        0.0000        0.0000        0.0000        0.0000        0.0000        0.0000        0.0000        0.0000        0.0000        0.0000        0.0000        0.0000        0.0000        0.0000        0.0000        0.0000        0.0000        0.0000        0.0000        0.0000        0.0000        0.0000        0.0000        0.0000        0.0000        0.0000        0.0000        0.0000        0.0000        0.0000        0.0000        0.0000        0.0000        0.0000        0.0000        0.0000        0.0000        0.0000        0.0000        0.0000        0.0000        0.0000        0.0000        0.0000        0.0000        0.0000        0.0000        0.0000        0.0000        0.0000        0.0000        0.0000        0.0000        0.0000        0.0000        0.0000        0.0000        0.0000      163.7202      139.9388      114.2524       93.0771       77.6995       67.7500       75.3922       76.4952       57.0800       51.3881       47.3123       33.9673       27.1214       24.1136       26.2710       38.4973       40.8206       43.3962       44.9855       39.1499       43.0535       51.2283       58.8394       79.7315       98.6139      121.6009      151.2666      188.1091      209.7421      217.8857      231.2233      250.4700      260.3448      252.7560      243.2793      211.2135      195.7937      190.6732      201.9939      213.4525      220.0482      224.0298      216.1517      249.0214      265.7260      276.7931      291.8549      266.0030      280.6626      276.4642      277.8548      267.9944      254.8184      244.8687      229.7008      203.0427      195.2109      183.5653      178.1321      182.3215      177.2431      183.1687      191.3745      224.4716      225.4602      236.4685      245.5126      229.3850      220.9284      216.1394      227.1315      229.8740      224.7693      221.3571      233.6512      233.3360      231.9980      237.1724      247.5722      260.0376      263.6593      259.3732      245.4179      183.8622      171.7231      165.8646      164.0084      140.0670        0.0000        0.0000        0.0000        0.0000        0.0000        0.0000        0.0000        0.0000        0.0000        0.0000        0.0000        0.0000      242.5799      274.8600      311.0399        0.0000      234.1500      288.9600        0.0000        0.0000        0.0000        0.0000        0.0000        0.0000        0.0000        0.0000        0.0000        0.0000        0.0000        0.0000        0.0000        0.0000        0.0000        0.0000        0.0000        0.0000        0.0000        0.0000        0.0000        0.0000        0.0000        0.0000        0.0000        0.0000        0.0000        0.0000        0.0000        0.0000        0.0000        0.0000        0.0000        0.0000        0.0000        0.0000        0.0000        0.0000        0.0000        0.0000        0.0000        0.0000        0.0000
        0.0000        0.0000        0.0000        0.0000        0.0000        0.0000        0.0000        0.0000        0.0000        0.0000        0.0000        0.0000        0.0000        0.0000        0.0000        0.0000        0.0000        0.0000        0.0000        0.0000        0.0000        0.0000        0.0000        0.0000        0.0000        0.0000        0.0000        0.0000        0.0000        0.0000        0.0000        0.0000        0.0000        0.0000        0.0000        0.0000        0.0000        0.0000        0.0000        0.0000        0.0000        0.0000        0.0000        0.0000        0.0000        0.0000        0.0000        0.0000        0.0000        0.0000        0.0000        0.0000        0.0000        0.0000        0.0000        0.0000        0.0000        0.0000        0.0000        0.0000        0.0000        0.0000        0.0000        0.0000        0.0000        0.0000        0.0000        0.0000        0.0000        0.0000        0.0000        0.0000        0.0000        0.0000        0.0000        0.0000        0.0000        0.0000        0.0000        0.0000        0.0000        0.0000        0.0000        0.0000        0.0000        0.0000        0.0000        0.0000        0.0000        0.0000        0.0000        0.0000        0.0000        0.0000        0.0000        0.0000        0.0000        0.0000        0.0000      214.7465      178.4563      148.1998      122.9693      104.8713       83.2253       67.7468       63.6224       74.6528       57.9188       52.3764       47.3754       33.5838       28.4626       27.5746       28.2827       43.2111       46.2011       47.6780       49.5293       42.0062       39.4132       46.9325       58.9010       82.6173       97.8982      122.7068      144.5270      179.1734      208.2798      216.7954      226.4940      250.1725      257.7983      254.1309      241.2829      217.2833      205.7087      187.9687      199.9130      213.8011      227.8298      237.7741      230.5270      275.0894      288.1858      322.6412      346.3848      298.0309      303.3760      290.9364      279.1810      270.5879      267.1165      253.1424      229.5621      195.6720      176.9391      172.1213      172.1545      175.6986      169.7884      170.6487      179.1588      218.3300      232.1073      236.7940      235.1581      228.4035      211.3817      206.1586      213.3648      215.4785      212.7383      214.0761      216.8009      220.5211      221.9831      224.2400      239.8098      251.5740      262.2737      250.2079      222.3379      164.6073      153.9079      146.0535      149.7914      118.6690        0.0000        0.0000        0.0000        0.0000        0.0000        0.0000      315.2101      102.5400        0.0000        0.0000        0.0000        0.0000      227.5800      265.1400        0.0000        0.0000        0.0000        0.0000        0.0000        0.0000        0.0000        0.0000        0.0000        0.0000        0.0000        0.0000        0.0000        0.0000        0.0000        0.0000        0.0000        0.0000        0.0000        0.0000        0.0000        0.0000        0.0000        0.0000        0.0000        0.0000        0.0000        0.0000        0.0000        0.0000        0.0000        0.0000        0.0000        0.0000        0.0000        0.0000        0.0000        0.0000        0.0000        0.0000        0.0000        0.0000        0.0000        0.0000        0.0000        0.0000        0.0000
        0.0000        0.0000        0.0000        0.0000        0.0000        0.0000        0.0000        0.0000        0.0000        0.0000        0.0000        0.0000        0.0000        0.0000        0.0000        0.0000        0.0000        0.0000        0.0000        0.0000        0.0000        0.0000        0.0000        0.0000        0.0000        0.0000        0.0000        0.0000        0.0000        0.0000        0.0000        0.0000        0.0000        0.0000        0.0000        0.0000        0.0000        0.0000        0.0000        0.0000        0.0000        0.0000        0.0000        0.0000        0.0000        0.0000        0.0000        0.0000        0.0000        0.0000        0.0000        0.0000        0.0000        0.0000        0.0000        0.0000        0.0000        0.0000        0.0000        0.0000        0.0000        0.0000        0.0000        0.0000        0.0000        0.0000        0.0000        0.0000        0.0000        0.0000        0.0000        0.0000        0.0000        0.0000        0.0000        0.0000        0.0000        0.0000        0.0000        0.0000        0.0000        0.0000        0.0000        0.0000        0.0000        0.0000        0.0000        0.0000        0.0000        0.0000        0.0000        0.0000        0.0000        0.0000        0.0000        0.0000        0.0000      286.3636      264.0956      224.7030      189.8038      154.7759      133.3538      107.5810       90.7224       82.0052       73.2190       66.1954       59.6820       53.3617       48.3363       35.6063       32.3657       28.4151       29.5966       41.4441       47.9261       51.7638       51.3429       43.7647       43.5071       51.2757       70.4443       84.7760       97.5908      115.2391      143.9964      170.9634      183.4046      204.8292      221.0629      248.7666      255.9865      248.0862      244.2411      213.0571      198.9105      191.9307      201.7716      223.6578      234.4701      245.2310      241.4763      279.0327      329.3693      368.1801      351.8740      326.8706      324.5760      315.2134      293.5526      279.2317      269.6667      259.4889      236.6455      193.6930      182.2766      178.1072      177.7013      179.3321      184.2119      185.8048      191.1930      218.5635      239.4369      243.7280      240.6017      225.6737      221.2744      211.9855      204.4339      208.0930      210.4963      210.0645      211.3847      215.1654      217.2922      219.8019      226.6165      234.8230      243.1616      228.5561      208.1385      155.6170      145.4779      144.2080      138.9642        0.0000        0.0000        0.0000        0.0000        0.0000      316.1944      323.1705      334.9288      169.9500        0.0000        0.0000        0.0000        0.0000        0.0000        0.0000        0.0000        0.0000        0.0000        0.0000        0.0000        0.0000        0.0000        0.0000        0.0000        0.0000        0.0000        0.0000        0.0000        0.0000        0.0000        0.0000        0.0000        0.0000        0.0000        0.0000        0.0000        0.0000        0.0000        0.0000        0.0000        0.0000        0.0000        0.0000        0.0000        0.0000        0.0000        0.0000        0.0000        0.0000        0.0000        0.0000        0.0000        0.0000        0.0000        0.0000        0.0000        0.0000        0.0000        0.0000        0.0000        0.0000        0.0000
        0.0000        0.0000        0.0000        0.0000        0.0000        0.0000        0.0000        0.0000        0.0000        0.0000        0.0000        0.0000        0.0000        0.0000        0.0000        0.0000        0.0000        0.0000        0.0000        0.0000        0.0000        0.0000        0.0000        0.0000        0.0000        0.0000        0.0000        0.0000        0.0000        0.0000        0.0000        0.0000        0.0000        0.0000        0.0000        0.0000        0.0000        0.0000        0.0000        0.0000        0.0000        0.0000        0.0000        0.0000        0.0000        0.0000        0.0000        0.0000        0.0000        0.0000        0.0000        0.0000        0.0000        0.0000        0.0000        0.0000        0.0000        0.0000        0.0000        0.0000        0.0000        0.0000        0.0000        0.0000        0.0000        0.0000        0.0000        0.0000        0.0000        0.0000        0.0000        0.0000        0.0000        0.0000        0.0000        0.0000        0.0000        0.0000        0.0000        0.0000        0.0000        0.0000        0.0000        0.0000        0.0000        0.0000        0.0000        0.0000        0.0000        0.0000        0.0000        0.0000        0.0000        0.0000        0.0000        0.0000        0.0000      300.1670      262.7015      200.9397      174.1322      152.1683      142.2959      109.9134       95.8193       83.6701       77.5172       74.9114       66.4374       58.1443       51.5070       37.9065       32.3776       30.5417       32.0358       42.5378       47.9274       51.4395       50.2373       44.2027       45.8771       51.0662       64.3471       81.9854       95.2144      110.1447      132.1496      154.8717      175.7657      192.9662      205.0379      227.4380      239.4963      243.3314      235.2859      208.7076      195.8467      196.6402      208.3248      230.3620      245.6322      244.6964      260.6066      316.3437      356.5157      353.9010      331.7356      312.4840      309.2980      310.0085      297.2179      278.9654      265.4698      263.1985      249.7701      220.1666      206.3239      193.1334      188.8815      198.6247      202.2642      204.5105      211.3544      245.5761      241.6407      238.4818      221.4892      216.4640      207.9871      197.4516      205.2614      227.9295      221.4656      213.2556      217.2932      213.9073      210.9190      216.6351      211.5418      211.9919      208.6979      200.9697      189.5376      147.7529      144.1895      144.1487      147.9588        0.0000        0.0000        0.0000       93.1500      292.2083      321.0673      341.3354      342.7430      175.8000        0.0000        0.0000        0.0000        0.0000        0.0000        0.0000        0.0000        0.0000        0.0000        0.0000        0.0000        0.0000        0.0000        0.0000        0.0000        0.0000        0.0000        0.0000        0.0000        0.0000        0.0000        0.0000        0.0000        0.0000        0.0000        0.0000        0.0000        0.0000        0.0000        0.0000        0.0000        0.0000        0.0000        0.0000        0.0000        0.0000        0.0000        0.0000        0.0000        0.0000        0.0000        0.0000        0.0000        0.0000        0.0000        0.0000        0.0000        0.0000        0.0000        0.0000        0.0000        0.0000        0.0000
        0.0000        0.0000        0.0000        0.0000        0.0000        0.0000        0.0000        0.0000        0.0000        0.0000        0.0000        0.0000        0.0000        0.0000        0.0000        0.0000        0.0000        0.0000        0.0000        0.0000        0.0000        0.0000        0.0000        0.0000        0.0000        0.0000        0.0000        0.0000        0.0000        0.0000        0.0000        0.0000        0.0000        0.0000        0.0000        0.0000        0.0000        0.0000        0.0000        0.0000        0.0000        0.0000        0.0000        0.0000        0.0000        0.0000        0.0000        0.0000        0.0000        0.0000        0.0000        0.0000        0.0000        0.0000        0.0000        0.0000        0.0000        0.0000        0.0000        0.0000        0.0000        0.0000        0.0000        0.0000        0.0000        0.0000        0.0000        0.0000        0.0000        0.0000        0.0000        0.0000        0.0000        0.0000        0.0000        0.0000        0.0000        0.0000        0.0000        0.0000        0.0000        0.0000        0.0000        0.0000        0.0000        0.0000        0.0000        0.0000        0.0000        0.0000        0.0000        0.0000        0.0000        0.0000        0.0000        0.0000      315.5851      301.9275      271.5633      225.5836      187.2625      158.7837      144.3685      121.6514      100.5506       85.6835       79.9742       72.0118       69.2020       60.5025       55.3934       42.7659       37.6380       36.1163       40.0011       41.2648       46.4859       61.7278       45.0147       43.2418       47.1689       55.4425       61.7356       71.0922       78.1924       88.4680      107.8701      131.6013      151.4942      160.0102      165.3016      163.6571      172.7627      180.1330      176.5731      187.0163      189.3297      200.6511      206.9859      230.5162      248.4366      263.6152      282.5877      278.9395      288.6840      294.9806      286.8956      297.0811      297.2080      292.9123      285.4385      277.6861      277.7241      278.4911      264.6356      242.9947      214.1106      206.0611      211.2849      253.6044      269.0566      264.8054      252.9154      246.0095      237.6132      225.9513      209.7632      204.3340      194.6355      190.0652      200.5820      233.6644      223.9033      215.1265      222.7668      222.9453      231.5608      220.2053      216.3807      163.8027      151.6616      157.7400      144.7319      111.1820      148.9129      291.8575        0.0000        0.0000        0.0000        0.0000      223.5372      310.9567      348.3385      365.2155      368.6570      186.0900        0.0000        0.0000        0.0000        0.0000        0.0000        0.0000        0.0000        0.0000        0.0000        0.0000        0.0000        0.0000        0.0000        0.0000        0.0000        0.0000        0.0000        0.0000        0.0000        0.0000        0.0000        0.0000        0.0000        0.0000        0.0000        0.0000        0.0000        0.0000        0.0000        0.0000        0.0000        0.0000        0.0000        0.0000        0.0000        0.0000        0.0000        0.0000        0.0000        0.0000        0.0000        0.0000        0.0000        0.0000        0.0000        0.0000        0.0000        0.0000        0.0000        0.0000        0.0000        0.0000        0.0000
        0.0000        0.0000        0.0000        0.0000        0.0000        0.0000        0.0000        0.0000        0.0000        0.0000        0.0000        0.0000        0.0000        0.0000        0.0000        0.0000        0.0000        0.0000        0.0000        0.0000        0.0000        0.0000        0.0000        0.0000        0.0000        0.0000        0.0000        0.0000        0.0000        0.0000        0.0000        0.0000        0.0000        0.0000        0.0000        0.0000        0.0000        0.0000        0.0000        0.0000        0.0000        0.0000        0.0000        0.0000        0.0000        0.0000        0.0000        0.0000        0.0000        0.0000        0.0000        0.0000        0.0000        0.0000        0.0000        0.0000        0.0000        0.0000        0.0000        0.0000        0.0000        0.0000        0.0000        0.0000        0.0000        0.0000        0.0000        0.0000        0.0000        0.0000        0.0000        0.0000        0.0000        0.0000        0.0000        0.0000        0.0000        0.0000        0.0000        0.0000        0.0000        0.0000        0.0000        0.0000        0.0000        0.0000        0.0000        0.0000        0.0000        0.0000        0.0000        0.0000        0.0000        0.0000        0.0000        0.0000      313.4902      300.3149      269.2741      231.3120      193.0139      171.2139      149.1123      125.2507      108.7492       91.3642       79.1566       72.2017       67.9889       61.3480       55.9750       44.3051       37.9507       38.2134       41.3018       43.2115       44.1329       53.0538       48.8751       43.4482       45.6598       49.4799       57.5983       65.7945       71.3936       83.2331       99.4683      123.2228      138.6514      147.0917      147.0235      144.1469      151.1998      161.4676      173.4575      180.6558      183.9394      199.3764      221.0199      240.9287      266.7770      271.3666      272.2223      271.5543      282.6046      281.1392      280.2364      305.6614      307.4036      305.3273      285.8404      284.2883      294.9418      290.8281      286.9871      242.9227      225.5219      222.4263      242.6579      289.1780      297.5189      286.3713      271.1099      253.3468      244.4977      226.9284      219.7129      208.6554      208.4588      205.0581      220.2895      235.7502      223.8469      231.9984      235.6991      217.9918      221.8399      214.0692      202.5650      148.0169      143.9444      134.0476      133.8162        0.0000        0.0000        0.0000        0.0000        0.0000        0.0000      177.6880      211.2329      308.6371      352.7116      374.4386      373.7294        0.0000        0.0000        0.0000        0.0000        0.0000        0.0000        0.0000        0.0000        0.0000        0.0000        0.0000        0.0000        0.0000        0.0000        0.0000        0.0000        0.0000        0.0000        0.0000        0.0000        0.0000        0.0000        0.0000        0.0000        0.0000        0.0000        0.0000        0.0000        0.0000        0.0000        0.0000        0.0000        0.0000        0.0000        0.0000        0.0000        0.0000        0.0000        0.0000        0.0000        0.0000        0.0000        0.0000        0.0000        0.0000        0.0000        0.0000        0.0000        0.0000        0.0000        0.0000        0.0000        0.0000        0.0000
        0.0000        0.0000        0.0000        0.0000        0.0000        0.0000        0.0000        0.0000        0.0000        0.0000        0.0000        0.0000        0.0000        0.0000        0.0000        0.0000        0.0000        0.0000        0.0000        0.0000        0.0000        0.0000        0.0000        0.0000        0.0000        0.0000        0.0000        0.0000        0.0000        0.0000        0.0000        0.0000        0.0000        0.0000        0.0000        0.0000        0.0000        0.0000        0.0000        0.0000        0.0000        0.0000        0.0000        0.0000        0.0000        0.0000        0.0000        0.0000        0.0000        0.0000        0.0000        0.0000        0.0000        0.0000        0.0000        0.0000        0.0000        0.0000        0.0000        0.0000        0.0000        0.0000        0.0000        0.0000        0.0000        0.0000        0.0000        0.0000        0.0000        0.0000        0.0000        0.0000        0.0000        0.0000        0.0000        0.0000        0.0000        0.0000        0.0000        0.0000        0.0000        0.0000        0.0000        0.0000        0.0000        0.0000        0.0000        0.0000        0.0000        0.0000        0.0000        0.0000        0.0000        0.0000        0.0000        0.0000      321.7633      281.4881      242.4099      225.6518      204.5862      182.6157      159.8031      128.8660      112.6505       96.4945       86.7434       77.8015       69.0544       66.2832       62.9272       62.7672       54.9076       49.4062       46.4358       49.5251       52.3632       51.8336       51.6973       48.6791       49.6301       53.1281       58.5939       65.4790       75.3249       99.5224       99.8896      116.0285      132.3024      137.9108      134.1257      135.8244      142.5840      150.9395      162.2173      172.6518      186.4496      197.4393      219.6908      254.7501      277.2654      266.1822      266.0172      269.2596      276.8337      284.5901      302.2963      327.6225      320.6233      312.5884      299.5427      294.0639      292.9106      284.8844      286.4116      260.8482      242.0136      239.9857      259.8200      311.8850      313.6982      308.3954      292.4591      258.4174      247.2578      241.9498      226.4522      215.5126      220.4389      214.0980      214.1006      225.3413      229.6024      220.5733      220.1851      212.3172      221.8930      202.9354      183.9472      135.9624      132.5750      118.5556        0.0000        0.0000        0.0000        0.0000        0.0000        0.0000      163.2859      174.5789      210.5244      308.8295      342.7753      376.7000      371.9891        0.0000        0.0000        0.0000        0.0000        0.0000        0.0000        0.0000        0.0000        0.0000        0.0000        0.0000        0.0000        0.0000        0.0000        0.0000        0.0000        0.0000        0.0000        0.0000        0.0000        0.0000        0.0000        0.0000        0.0000        0.0000        0.0000        0.0000        0.0000        0.0000        0.0000        0.0000        0.0000        0.0000        0.0000        0.0000        0.0000        0.0000        0.0000        0.0000        0.0000        0.0000        0.0000        0.0000        0.0000        0.0000        0.0000        0.0000        0.0000        0.0000        0.0000        0.0000        0.0000        0.0000        0.0000
        0.0000        0.0000        0.0000        0.0000        0.0000        0.0000        0.0000        0.0000        0.0000        0.0000        0.0000        0.0000        0.0000        0.0000        0.0000        0.0000        0.0000        0.0000        0.0000        0.0000        0.0000        0.0000        0.0000        0.0000        0.0000        0.0000        0.0000        0.0000        0.0000        0.0000        0.0000        0.0000        0.0000        0.0000        0.0000        0.0000        0.0000        0.0000        0.0000        0.0000        0.0000        0.0000        0.0000        0.0000        0.0000        0.0000        0.0000        0.0000        0.0000        0.0000        0.0000        0.0000        0.0000        0.0000        0.0000        0.0000        0.0000        0.0000        0.0000        0.0000        0.0000        0.0000        0.0000        0.0000        0.0000        0.0000        0.0000        0.0000        0.0000        0.0000        0.0000        0.0000        0.0000        0.0000        0.0000        0.0000        0.0000        0.0000        0.0000        0.0000        0.0000        0.0000        0.0000        0.0000        0.0000        0.0000        0.0000        0.0000        0.0000        0.0000        0.0000        0.0000        0.0000        0.0000        0.0000        0.0000        0.0000      265.5784      225.7596      209.6444      197.8636      189.8516      167.9879      136.4169      117.9464      104.8083       93.7261       84.3279       78.4666       72.6553       69.3670       67.3980       62.8985       53.3850       57.5328       65.6745       62.6996       59.7506       65.7759       58.7276       54.6989       61.5147       67.6201       71.7898       85.5908       96.4033      100.5286      120.2780      129.1341      130.6994      127.1216      130.5766      135.1746      149.1762      160.2160      170.1225      181.6095      197.0371      215.7609      240.8522      261.9989      262.8387      262.4910      271.0530      284.7725      289.1825      312.4629      335.5054      316.8653      319.2263      345.7139      325.5833      309.8462      293.6686      296.7209      267.9081      261.4706      271.1585      273.7838      319.6493      328.6398      328.2918      315.0642      281.9498      270.2584      263.2484      248.7797      233.1181      234.6750      217.1013      208.6998      205.5266      197.5527      198.9881      205.8809      199.6311      198.2524      186.8307      177.2812      138.6959      128.8902        0.0000        0.0000        0.0000        0.0000        0.0000        0.0000        0.0000      173.9106      187.0855      217.1297      306.8544      332.8424      367.5571      370.3873        0.0000        0.0000        0.0000        0.0000        0.0000        0.0000        0.0000        0.0000        0.0000        0.0000        0.0000        0.0000        0.0000        0.0000        0.0000        0.0000        0.0000        0.0000        0.0000        0.0000        0.0000        0.0000        0.0000        0.0000        0.0000        0.0000        0.0000        0.0000        0.0000        0.0000        0.0000        0.0000        0.0000        0.0000        0.0000        0.0000        0.0000        0.0000        0.0000        0.0000        0.0000        0.0000        0.0000        0.0000        0.0000        0.0000        0.0000        0.0000        0.0000        0.0000        0.0000        0.0000        0.0000        0.0000
        0.0000        0.0000        0.0000        0.0000        0.0000        0.0000        0.0000        0.0000        0.0000        0.0000        0.0000        0.0000        0.0000        0.0000        0.0000        0.0000        0.0000        0.0000        0.0000        0.0000        0.0000        0.0000        0.0000        0.0000        0.0000        0.0000        0.0000        0.0000        0.0000        0.0000        0.0000        0.0000        0.0000        0.0000        0.0000        0.0000        0.0000        0.0000        0.0000        0.0000        0.0000        0.0000        0.0000        0.0000        0.0000        0.0000        0.0000        0.0000        0.0000        0.0000        0.0000        0.0000        0.0000        0.0000        0.0000        0.0000        0.0000        0.0000        0.0000        0.0000        0.0000        0.0000        0.0000        0.0000        0.0000        0.0000        0.0000        0.0000        0.0000        0.0000        0.0000        0.0000        0.0000        0.0000        0.0000        0.0000        0.0000        0.0000        0.0000        0.0000        0.0000        0.0000        0.0000        0.0000        0.0000        0.0000        0.0000        0.0000        0.0000        0.0000        0.0000        0.0000        0.0000        0.0000        0.0000        0.0000      278.1444      255.0917      215.5811      219.6392        0.0000      170.0149      150.5061      144.2962      136.9636      115.3476      113.4901      105.7308      100.2896       94.3907       86.2147       71.0188       72.8711       66.8821       64.9360       53.9447       54.3543       56.2864       58.4180       58.0824       58.8741       63.1689       66.0732       70.0130       77.2001       83.7714       92.5901      107.3581      114.9553      118.0186      119.3123      114.2703      111.5723      117.6449      135.5671      164.4287      170.9303      183.2160      212.4577      246.7886      269.0354      272.8069      282.2941      292.2458      307.6841      312.6751      316.8878      314.8156      318.8767      317.8861      322.2512      268.1742      243.7733      243.3061      272.6600      280.1203      282.6781      287.3860      281.9314      307.5744      323.1971      317.2017      305.4898      318.4059      307.4226      294.0620      275.6888      250.5853      229.5637      220.2556      207.8130      177.5039      173.2706      167.0087      168.2352      157.5794      160.2610      150.4814      149.1116        0.0000        0.0000        0.0000        0.0000        0.0000       90.4200      104.0700        0.0000      219.9803      221.9960      241.1275      275.0160      308.2955      324.6727      339.8273        0.0000        0.0000        0.0000        0.0000        0.0000        0.0000        0.0000        0.0000        0.0000        0.0000        0.0000        0.0000        0.0000        0.0000        0.0000        0.0000        0.0000        0.0000        0.0000        0.0000        0.0000        0.0000        0.0000        0.0000        0.0000        0.0000        0.0000        0.0000        0.0000        0.0000        0.0000        0.0000        0.0000        0.0000        0.0000        0.0000        0.0000        0.0000        0.0000        0.0000        0.0000        0.0000        0.0000        0.0000        0.0000        0.0000        0.0000        0.0000        0.0000        0.0000        0.0000        0.0000        0.0000        0.0000        0.0000
        0.0000        0.0000        0.0000        0.0000        0.0000        0.0000        0.0000        0.0000        0.0000        0.0000        0.0000        0.0000        0.0000        0.0000        0.0000        0.0000        0.0000        0.0000        0.0000        0.0000        0.0000        0.0000        0.0000        0.0000        0.0000        0.0000        0.0000        0.0000        0.0000        0.0000        0.0000        0.0000        0.0000        0.0000        0.0000        0.0000        0.0000        0.0000        0.0000        0.0000        0.0000        0.0000        0.0000        0.0000        0.0000        0.0000        0.0000        0.0000        0.0000        0.0000        0.0000        0.0000        0.0000        0.0000        0.0000        0.0000        0.0000        0.0000        0.0000        0.0000        0.0000        0.0000        0.0000        0.0000        0.0000        0.0000        0.0000        0.0000        0.0000        0.0000        0.0000        0.0000        0.0000        0.0000        0.0000        0.0000        0.0000        0.0000        0.0000        0.0000        0.0000        0.0000        0.0000        0.0000        0.0000        0.0000        0.0000        0.0000        0.0000        0.0000        0.0000        0.0000        0.0000        0.0000        0.0000        0.0000        0.0000      235.8716        0.0000        0.0000        0.0000      166.0914      158.3914      157.5437      141.9228      121.5650      118.2814      110.7310      109.3732      101.2199      101.1983       85.5169       84.0735       93.4322       79.4976       60.1837       59.6040       63.5083       64.3160       64.9077       69.9044       72.2142       72.6722       72.8751       81.7457       88.1207       99.7878      116.0101      115.9347      118.3865      115.7255      108.2033      105.8593      113.1321      125.2950      157.7539      169.7612      183.9652      215.0466      253.0683      273.9857      284.9953      290.5708      299.3822      309.1678      321.3016      325.8453      326.3527      334.1375      323.9079      301.0848      248.3398      230.0200      241.4226      255.2414      278.4807      287.4702      295.8948      298.2717      320.2031      329.1964      332.1661      322.4940      334.8177      331.6425      317.0948      293.9471      264.3783      242.7510      215.5910      202.9144      175.4328      162.9552      146.4988      149.0039      146.3519      141.5981      142.1738      143.7762        0.0000        0.0000        0.0000        0.0000        0.0000       72.5400       55.6500       75.0300      227.5107      234.8281      251.5874      275.2443      296.1369      317.5436      323.3226        0.0000        0.0000        0.0000        0.0000        0.0000        0.0000        0.0000        0.0000        0.0000        0.0000        0.0000        0.0000        0.0000        0.0000        0.0000        0.0000        0.0000        0.0000        0.0000        0.0000        0.0000        0.0000        0.0000        0.0000        0.0000        0.0000        0.0000        0.0000        0.0000        0.0000        0.0000        0.0000        0.0000        0.0000        0.0000        0.0000        0.0000        0.0000        0.0000        0.0000        0.0000        0.0000        0.0000        0.0000        0.0000        0.0000        0.0000        0.0000        0.0000        0.0000        0.0000        0.0000        0.0000        0.0000        0.0000
        0.0000        0.0000        0.0000        0.0000        0.0000        0.0000        0.0000        0.0000        0.0000        0.0000        0.0000        0.0000        0.0000        0.0000        0.0000        0.0000        0.0000        0.0000        0.0000        0.0000        0.0000        0.0000        0.0000        0.0000        0.0000        0.0000        0.0000        0.0000        0.0000        0.0000        0.0000        0.0000        0.0000        0.0000        0.0000        0.0000        0.0000        0.0000        0.0000        0.0000        0.0000        0.0000        0.0000        0.0000        0.0000        0.0000        0.0000        0.0000        0.0000        0.0000        0.0000        0.0000        0.0000        0.0000        0.0000        0.0000        0.0000        0.0000        0.0000        0.0000        0.0000        0.0000        0.0000        0.0000        0.0000        0.0000        0.0000        0.0000        0.0000        0.0000        0.0000        0.0000        0.0000        0.0000        0.0000        0.0000        0.0000        0.0000        0.0000        0.0000        0.0000        0.0000        0.0000        0.0000        0.0000        0.0000        0.0000        0.0000        0.0000        0.0000        0.0000        0.0000        0.0000        0.0000        0.0000        0.0000        0.0000        0.0000        0.0000        0.0000        0.0000      167.1602      172.2271      166.2330      132.7093      118.4876      117.7743      111.5913      106.7982      100.4672      100.4492       89.9039       91.2183       95.9009       92.6123       75.6134       79.3269       76.8170       79.3490       81.3311       82.2479       85.4655       93.5134       90.0252       98.3574      102.4053      110.6323      128.9381      130.6311      127.1043      119.8165      112.4896      109.5495      115.4005      128.8492      154.4161      168.7859      181.1418      210.4111      242.7978      265.9427      274.8003      271.0624      284.3367      303.8978      307.2558      310.9254      305.9848      323.7026      315.0464      314.3620      269.1954      249.1829      255.9493      295.1510      310.1188      326.3837      331.7155      327.6310      348.0136      347.2141      344.7395      339.9107      346.0258      341.1108      325.2735      297.7927      267.9582      238.0868      211.0641      200.1826      170.5166      159.2579      145.2330      149.5797      145.6334      143.0576        0.0000        0.0000        0.0000        0.0000        0.0000        0.0000       91.1700       73.4400      105.8700      178.0199      216.6064      229.0817      240.3195      247.5733      262.4296      277.5810      269.5805        0.0000        0.0000        0.0000        0.0000        0.0000        0.0000        0.0000        0.0000        0.0000        0.0000        0.0000        0.0000        0.0000        0.0000        0.0000        0.0000        0.0000        0.0000        0.0000        0.0000        0.0000        0.0000        0.0000        0.0000        0.0000        0.0000        0.0000        0.0000        0.0000        0.0000        0.0000        0.0000        0.0000        0.0000        0.0000        0.0000        0.0000        0.0000        0.0000        0.0000        0.0000        0.0000        0.0000        0.0000        0.0000        0.0000        0.0000        0.0000        0.0000        0.0000        0.0000        0.0000        0.0000        0.0000        0.0000
        0.0000        0.0000        0.0000        0.0000        0.0000        0.0000        0.0000        0.0000        0.0000        0.0000        0.0000        0.0000        0.0000        0.0000        0.0000        0.0000        0.0000        0.0000        0.0000        0.0000        0.0000        0.0000        0.0000        0.0000        0.0000        0.0000        0.0000        0.0000        0.0000        0.0000        0.0000        0.0000        0.0000        0.0000        0.0000        0.0000        0.0000        0.0000        0.0000        0.0000        0.0000        0.0000        0.0000        0.0000        0.0000        0.0000        0.0000        0.0000        0.0000        0.0000        0.0000        0.0000        0.0000        0.0000        0.0000        0.0000        0.0000        0.0000        0.0000        0.0000        0.0000        0.0000        0.0000        0.0000        0.0000        0.0000        0.0000        0.0000        0.0000        0.0000        0.0000        0.0000        0.0000        0.0000        0.0000        0.0000        0.0000        0.0000        0.0000        0.0000        0.0000        0.0000        0.0000        0.0000        0.0000        0.0000        0.0000        0.0000        0.0000        0.0000        0.0000        0.0000        0.0000        0.0000        0.0000        0.0000        0.0000        0.0000        0.0000        0.0000        0.0000        0.0000      164.7216      165.9948      132.2478      119.3763      113.6111      108.0459      110.8700      109.5122      111.5047      102.5372      110.2153      114.6049      121.6389      100.4515      102.9605      112.5253      113.9861      112.8153      110.6994      112.1647      118.0855      117.4624      120.6567      124.9443      134.7357      153.1946      160.9402      164.0901      142.0936      124.0447      116.3695      121.2989      125.9930      150.5968      156.7287      165.9247      189.3835      210.7845      220.1246      234.1883      248.8989      282.6316      289.8120      289.0505      289.0789      308.4547      325.7753      323.7162      356.8849      308.9672      305.2963      302.5286      330.0099      375.9332      405.4055      392.5757      373.2062      389.0266      381.0839      366.9894      355.8605      362.6026      349.2208      330.2497      295.7258      254.1117      216.2265      194.0587      183.2534      170.2659      166.0419      161.9621      166.2669      154.9857      153.1004        0.0000        0.0000        0.0000        0.0000        0.0000        0.0000        0.0000      137.0700      162.0000      160.1400      195.1940      197.0853      201.9297      209.2049      219.6654      223.6333      229.1842        0.0000        0.0000        0.0000        0.0000        0.0000        0.0000        0.0000        0.0000        0.0000        0.0000        0.0000        0.0000        0.0000        0.0000        0.0000        0.0000        0.0000        0.0000        0.0000        0.0000        0.0000        0.0000        0.0000        0.0000        0.0000        0.0000        0.0000        0.0000        0.0000        0.0000        0.0000        0.0000        0.0000        0.0000        0.0000        0.0000        0.0000        0.0000        0.0000        0.0000        0.0000        0.0000        0.0000        0.0000        0.0000        0.0000        0.0000        0.0000        0.0000        0.0000        0.0000        0.0000        0.0000        0.0000        0.0000
        0.0000        0.0000        0.0000        0.0000        0.0000        0.0000        0.0000        0.0000        0.0000        0.0000        0.0000        0.0000        0.0000        0.0000        0.0000        0.0000        0.0000        0.0000        0.0000        0.0000        0.0000        0.0000        0.0000        0.0000        0.0000        0.0000        0.0000        0.0000        0.0000        0.0000        0.0000        0.0000        0.0000        0.0000        0.0000        0.0000        0.0000        0.0000        0.0000        0.0000        0.0000        0.0000        0.0000        0.0000        0.0000        0.0000        0.0000        0.0000        0.0000        0.0000        0.0000        0.0000        0.0000        0.0000        0.0000        0.0000        0.0000        0.0000        0.0000        0.0000        0.0000        0.0000        0.0000        0.0000        0.0000        0.0000        0.0000        0.0000        0.0000        0.0000        0.0000        0.0000        0.0000        0.0000        0.0000        0.0000        0.0000        0.0000        0.0000        0.0000        0.0000        0.0000        0.0000        0.0000        0.0000        0.0000        0.0000        0.0000        0.0000        0.0000        0.0000        0.0000        0.0000        0.0000        0.0000        0.0000        0.0000        0.0000        0.0000        0.0000        0.0000        0.0000        0.0000      129.6621      108.3556       98.2132       91.6267       93.0389       92.6588       97.6081      108.0467      133.5318      149.5886      159.1665      161.1216      164.9232      177.8572      174.4289      180.5784      176.7406      176.8755      176.7394      181.9418      193.7120      195.5240      199.0932      201.7599        0.0000        0.0000      201.1265      181.3895      120.2965      111.3358      106.9005      111.6629      129.1192      132.9494      142.2687      158.0220      157.8249      163.4136      174.4963      191.5912      239.2380      252.1661      250.8009      258.8893      277.4595      292.2022      307.5735      327.5127      359.4497      372.0494      380.8382      394.4114      474.3158      509.0925      510.9716      466.1478      414.8705      404.1429      377.2077      361.8421      362.9415      345.1417      323.4807      285.2707      210.9734      179.7661      162.3546      155.2576      182.1746      177.1925      147.4419        0.0000        0.0000        0.0000        0.0000        0.0000        0.0000        0.0000        0.0000        0.0000        0.0000        0.0000        0.0000        0.0000      141.0145      137.6601      137.8091      137.8163      127.9233      138.5288        0.0000        0.0000        0.0000        0.0000        0.0000        0.0000        0.0000        0.0000        0.0000        0.0000        0.0000        0.0000        0.0000        0.0000        0.0000        0.0000        0.0000        0.0000        0.0000        0.0000        0.0000        0.0000        0.0000        0.0000        0.0000        0.0000        0.0000        0.0000        0.0000        0.0000        0.0000        0.0000        0.0000        0.0000        0.0000        0.0000        0.0000        0.0000        0.0000        0.0000        0.0000        0.0000        0.0000        0.0000        0.0000        0.0000        0.0000        0.0000        0.0000        0.0000        0.0000        0.0000        0.0000        0.0000        0.0000        0.0000
        0.0000        0.0000        0.0000        0.0000        0.0000        0.0000        0.0000        0.0000        0.0000        0.0000        0.0000        0.0000        0.0000        0.0000        0.0000        0.0000        0.0000        0.0000        0.0000        0.0000        0.0000        0.0000        0.0000        0.0000        0.0000        0.0000        0.0000        0.0000        0.0000        0.0000        0.0000        0.0000        0.0000        0.0000        0.0000        0.0000        0.0000        0.0000        0.0000        0.0000        0.0000        0.0000        0.0000        0.0000        0.0000        0.0000        0.0000        0.0000        0.0000        0.0000        0.0000        0.0000        0.0000        0.0000        0.0000        0.0000        0.0000        0.0000        0.0000        0.0000        0.0000        0.0000        0.0000        0.0000        0.0000        0.0000        0.0000        0.0000        0.0000        0.0000        0.0000        0.0000        0.0000        0.0000        0.0000        0.0000        0.0000        0.0000        0.0000        0.0000        0.0000        0.0000        0.0000        0.0000        0.0000        0.0000        0.0000        0.0000        0.0000        0.0000        0.0000        0.0000        0.0000        0.0000        0.0000        0.0000        0.0000        0.0000        0.0000        0.0000        0.0000        0.0000        0.0000      120.3473      101.7509       94.0772       90.8682       88.1188       90.9058       95.7791      109.8810      144.3183      168.9148      179.0396      187.0605      205.4574      216.4268      217.2812      216.6905      211.3634      212.5886      212.5742      217.9604      229.3860      236.2945      239.6670        0.0000        0.0000        0.0000        0.0000        0.0000        0.0000      114.4918      106.7766      109.9733      124.6349      129.2831      130.9029      141.6285      141.5108      154.5394      164.2522      172.7301      226.6330      240.2904      246.2680      263.7716      284.6348      305.5221      330.8313      356.3006      402.7605      418.2516      423.7166      453.0308      539.5593      572.5192      571.1383      537.4916      457.7845      428.4595      404.7238      386.1781      386.7872      357.1391      320.5858      281.6890      207.9661      173.0424      155.9522      148.0932      169.3376        0.0000        0.0000        0.0000        0.0000        0.0000        0.0000        0.0000        0.0000        0.0000        0.0000        0.0000        0.0000        0.0000        0.0000        0.0000      124.7770      111.2369      112.1161      121.1727      102.2026      101.2844      105.7234        0.0000        0.0000        0.0000        0.0000        0.0000        0.0000        0.0000        0.0000        0.0000        0.0000        0.0000        0.0000        0.0000        0.0000        0.0000        0.0000        0.0000        0.0000        0.0000        0.0000        0.0000        0.0000        0.0000        0.0000        0.0000        0.0000        0.0000        0.0000        0.0000        0.0000        0.0000        0.0000        0.0000        0.0000        0.0000        0.0000        0.0000        0.0000        0.0000        0.0000        0.0000        0.0000        0.0000        0.0000        0.0000        0.0000        0.0000        0.0000        0.0000        0.0000        0.0000        0.0000        0.0000        0.0000        0.0000
        0.0000        0.0000        0.0000        0.0000        0.0000        0.0000        0.0000        0.0000        0.0000        0.0000        0.0000        0.0000        0.0000        0.0000        0.0000        0.0000        0.0000        0.0000        0.0000        0.0000        0.0000        0.0000        0.0000        0.0000        0.0000        0.0000        0.0000        0.0000        0.0000        0.0000        0.0000        0.0000        0.0000        0.0000        0.0000        0.0000        0.0000        0.0000        0.0000        0.0000        0.0000        0.0000        0.0000        0.0000        0.0000        0.0000        0.0000        0.0000        0.0000        0.0000        0.0000        0.0000        0.0000        0.0000        0.0000        0.0000        0.0000        0.0000        0.0000        0.0000        0.0000        0.0000        0.0000        0.0000        0.0000        0.0000        0.0000        0.0000        0.0000        0.0000        0.0000        0.0000        0.0000        0.0000        0.0000        0.0000        0.0000        0.0000        0.0000        0.0000        0.0000        0.0000        0.0000        0.0000        0.0000        0.0000        0.0000        0.0000        0.0000        0.0000        0.0000        0.0000        0.0000        0.0000        0.0000        0.0000        0.0000        0.0000        0.0000        0.0000        0.0000        0.0000        0.0000      118.5699      110.2473      106.9739       96.3979       91.2813       96.6996      105.8933      112.5137      150.1808      172.8073      194.0376      207.0254      216.8437      223.5405        0.0000      247.5614      241.1541        0.0000        0.0000      235.2855      244.5191        0.0000        0.0000        0.0000        0.0000        0.0000        0.0000        0.0000        0.0000      123.6231      117.9994      115.0593      131.4158      138.4668      135.2509      141.9584      151.1146      158.5594      160.3002      169.7965      223.6333      235.3380      240.8866      265.2592      296.9613      307.4294      340.4039      396.3056      442.9043      465.3979      481.8567      534.0623      614.5940      649.5973      648.9496      597.5535      511.9456      466.0646      430.6210      407.6983      406.2089      373.0176      314.2813      280.5123        0.0000        0.0000        0.0000        0.0000        0.0000        0.0000        0.0000        0.0000        0.0000        0.0000        0.0000        0.0000        0.0000        0.0000        0.0000        0.0000        0.0000        0.0000        0.0000        0.0000      114.5668      107.8464      105.1083      109.4174       97.8034        0.0000        0.0000        0.0000        0.0000        0.0000        0.0000        0.0000        0.0000        0.0000        0.0000        0.0000        0.0000        0.0000        0.0000        0.0000        0.0000        0.0000        0.0000        0.0000        0.0000        0.0000        0.0000        0.0000        0.0000        0.0000        0.0000        0.0000        0.0000        0.0000        0.0000        0.0000        0.0000        0.0000        0.0000        0.0000        0.0000        0.0000        0.0000        0.0000        0.0000        0.0000        0.0000        0.0000        0.0000        0.0000        0.0000        0.0000        0.0000        0.0000        0.0000        0.0000        0.0000        0.0000        0.0000        0.0000        0.0000        0.0000
        0.0000        0.0000        0.0000        0.0000        0.0000        0.0000        0.0000        0.0000        0.0000        0.0000        0.0000        0.0000        0.0000        0.0000        0.0000        0.0000        0.0000        0.0000        0.0000        0.0000        0.0000        0.0000        0.0000        0.0000        0.0000        0.0000        0.0000        0.0000        0.0000        0.0000        0.0000        0.0000        0.0000        0.0000        0.0000        0.0000        0.0000        0.0000        0.0000        0.0000        0.0000        0.0000        0.0000        0.0000        0.0000        0.0000        0.0000        0.0000        0.0000        0.0000        0.0000        0.0000        0.0000        0.0000        0.0000        0.0000        0.0000        0.0000        0.0000        0.0000        0.0000        0.0000        0.0000        0.0000        0.0000        0.0000        0.0000        0.0000        0.0000        0.0000        0.0000        0.0000        0.0000        0.0000        0.0000        0.0000        0.0000        0.0000        0.0000        0.0000        0.0000        0.0000        0.0000        0.0000        0.0000        0.0000        0.0000        0.0000        0.0000        0.0000        0.0000        0.0000        0.0000        0.0000        0.0000        0.0000        0.0000        0.0000        0.0000        0.0000        0.0000        0.0000        0.0000      118.7405      112.4444      104.5513      104.0672      105.1022      109.0089      119.0129      129.8041      167.1169      196.4089      205.8579        0.0000        0.0000        0.0000        0.0000        0.0000        0.0000        0.0000        0.0000        0.0000        0.0000        0.0000        0.0000        0.0000        0.0000        0.0000        0.0000        0.0000        0.0000        0.0000      137.7682      130.0457      144.8058      142.6926      139.0211      148.1899      164.5178      155.9882      167.6474      177.6321      203.5754      219.0606      236.9885      257.1734      284.4289      298.4910      331.8528      395.0831      474.7225      512.5864      547.1854      594.9623      702.4067      737.5314      732.7925      673.4996      564.8883      507.8679      464.8359      438.4935      427.3084      399.4330      300.5899        0.0000        0.0000        0.0000        0.0000        0.0000        0.0000        0.0000        0.0000        0.0000        0.0000        0.0000        0.0000        0.0000        0.0000        0.0000        0.0000        0.0000        0.0000        0.0000        0.0000        0.0000        0.0000      119.9297      117.8624      117.9580        0.0000      111.6217      104.7510        0.0000        0.0000        0.0000        0.0000        0.0000        0.0000        0.0000        0.0000        0.0000        0.0000        0.0000        0.0000        0.0000        0.0000        0.0000        0.0000        0.0000        0.0000        0.0000        0.0000        0.0000        0.0000        0.0000        0.0000        0.0000        0.0000        0.0000        0.0000        0.0000        0.0000        0.0000        0.0000        0.0000        0.0000        0.0000        0.0000        0.0000        0.0000        0.0000        0.0000        0.0000        0.0000        0.0000        0.0000        0.0000        0.0000        0.0000        0.0000        0.0000        0.0000        0.0000        0.0000        0.0000        0.0000        0.0000
        0.0000        0.0000        0.0000        0.0000        0.0000        0.0000        0.0000        0.0000        0.0000        0.0000        0.0000        0.0000        0.0000        0.0000        0.0000        0.0000        0.0000        0.0000        0.0000        0.0000        0.0000        0.0000        0.0000        0.0000        0.0000        0.0000        0.0000        0.0000        0.0000        0.0000        0.0000        0.0000        0.0000        0.0000        0.0000        0.0000        0.0000        0.0000        0.0000        0.0000        0.0000        0.0000        0.0000        0.0000        0.0000        0.0000        0.0000        0.0000        0.0000        0.0000        0.0000        0.0000        0.0000        0.0000        0.0000        0.0000        0.0000        0.0000        0.0000        0.0000        0.0000        0.0000        0.0000        0.0000        0.0000        0.0000        0.0000        0.0000        0.0000        0.0000        0.0000        0.0000        0.0000        0.0000        0.0000        0.0000        0.0000        0.0000        0.0000        0.0000        0.0000        0.0000        0.0000        0.0000        0.0000        0.0000        0.0000        0.0000        0.0000        0.0000        0.0000        0.0000        0.0000        0.0000        0.0000        0.0000        0.0000        0.0000        0.0000        0.0000        0.0000        0.0000        0.0000        0.0000        0.0000      107.4722      115.0975      119.4574      122.9322      137.7021      163.7090      180.2597      189.7090      192.3849      206.3955        0.0000        0.0000        0.0000        0.0000        0.0000        0.0000        0.0000        0.0000        0.0000        0.0000        0.0000        0.0000        0.0000        0.0000        0.0000        0.0000        0.0000        0.0000      175.3563      167.4068      162.2601      163.0472      155.0964      165.4465      167.2967      169.2046      181.7607      188.9303      201.6760      218.4464      232.1102      247.1868      251.7514      262.9576      284.7905      358.9011      554.1620      636.5303      718.8760      760.4319      815.1628      847.9545      837.3807      760.1134      612.3693      539.3566      488.5254      446.0809      184.8000      222.5100        0.0000        0.0000        0.0000        0.0000        0.0000        0.0000        0.0000        0.0000        0.0000        0.0000        0.0000        0.0000        0.0000        0.0000        0.0000        0.0000        0.0000        0.0000        0.0000        0.0000        0.0000        0.0000        0.0000        0.0000      153.4696      155.0868        0.0000      192.8100      187.6800        0.0000        0.0000        0.0000        0.0000        0.0000        0.0000        0.0000        0.0000        0.0000        0.0000        0.0000        0.0000        0.0000        0.0000        0.0000        0.0000        0.0000        0.0000        0.0000        0.0000        0.0000        0.0000        0.0000        0.0000        0.0000        0.0000        0.0000        0.0000        0.0000        0.0000        0.0000        0.0000        0.0000        0.0000        0.0000        0.0000        0.0000        0.0000        0.0000        0.0000        0.0000        0.0000        0.0000        0.0000        0.0000        0.0000        0.0000        0.0000        0.0000        0.0000        0.0000        0.0000        0.0000        0.0000        0.0000
        0.0000        0.0000        0.0000        0.0000        0.0000        0.0000        0.0000        0.0000        0.0000        0.0000        0.0000        0.0000        0.0000        0.0000        0.0000        0.0000        0.0000        0.0000        0.0000        0.0000        0.0000        0.0000        0.0000        0.0000        0.0000        0.0000        0.0000        0.0000        0.0000        0.0000        0.0000        0.0000        0.0000        0.0000        0.0000        0.0000        0.0000        0.0000        0.0000        0.0000        0.0000        0.0000        0.0000        0.0000        0.0000        0.0000        0.0000        0.0000        0.0000        0.0000        0.0000        0.0000        0.0000        0.0000        0.0000        0.0000        0.0000        0.0000        0.0000        0.0000        0.0000        0.0000        0.0000        0.0000        0.0000        0.0000        0.0000        0.0000        0.0000        0.0000        0.0000        0.0000        0.0000        0.0000        0.0000        0.0000        0.0000        0.0000        0.0000        0.0000        0.0000        0.0000        0.0000        0.0000        0.0000        0.0000        0.0000        0.0000        0.0000        0.0000        0.0000        0.0000        0.0000        0.0000        0.0000        0.0000        0.0000        0.0000        0.0000        0.0000        0.0000        0.0000        0.0000        0.0000        0.0000        0.0000      127.6854      124.2917      137.2981      160.5592      178.4370      182.8255      198.8749      204.3545      214.3032        0.0000        0.0000        0.0000        0.0000        0.0000        0.0000        0.0000        0.0000        0.0000        0.0000        0.0000        0.0000        0.0000        0.0000        0.0000        0.0000        0.0000        0.0000        0.0000        0.0000      181.1635      178.9718      177.4339      179.0775      183.4746      187.6165      177.5637      181.8696      203.3352      212.4145      221.4639      239.3533      231.7357      230.8810      285.8983      369.2922      598.4940      728.7029      817.3517      893.4728      942.6047      969.6890      934.0421      852.3760      654.9985        0.0000        0.0000      474.1218        0.0000        0.0000        0.0000        0.0000        0.0000        0.0000        0.0000        0.0000        0.0000        0.0000        0.0000        0.0000        0.0000        0.0000        0.0000        0.0000        0.0000        0.0000        0.0000        0.0000        0.0000        0.0000        0.0000        0.0000        0.0000        0.0000      176.3954      155.0113        0.0000        0.0000        0.0000        0.0000        0.0000        0.0000        0.0000        0.0000        0.0000        0.0000        0.0000        0.0000        0.0000        0.0000        0.0000        0.0000        0.0000        0.0000        0.0000        0.0000        0.0000        0.0000        0.0000        0.0000        0.0000        0.0000        0.0000        0.0000        0.0000        0.0000        0.0000        0.0000        0.0000        0.0000        0.0000        0.0000        0.0000        0.0000        0.0000        0.0000        0.0000        0.0000        0.0000        0.0000        0.0000        0.0000        0.0000        0.0000        0.0000        0.0000        0.0000        0.0000        0.0000        0.0000        0.0000        0.0000        0.0000        0.0000
[truncated: 212,709 more chars]
