# Supplementary material for: Multidimensional evaluation of the TRMM 3B43V7 satellite-based precipitation product in mainland China from 1998–2016
Source: PeerJ. 2020 Feb 20;8:e8615. doi: 10.7717/peerj.8615 (PMC7036276; doi:10.7717/peerj.8615)
Supplement: Supplemental Information 2 [file peerj-08-8615-s002.zip › TRMM_3B43 data/TRMM 3B43 data-Year-Month/1998-06.txt]

ncols         249
nrows         175
xllcorner     73.250
yllcorner     6.500
cellsize      0.25000
        0.0000        0.0000        0.0000        0.0000        0.0000        0.0000        0.0000        0.0000        0.0000        0.0000        0.0000        0.0000        0.0000        0.0000        0.0000        0.0000        0.0000        0.0000        0.0000        0.0000        0.0000        0.0000        0.0000        0.0000        0.0000        0.0000        0.0000        0.0000        0.0000        0.0000        0.0000        0.0000        0.0000        0.0000        0.0000        0.0000        0.0000        0.0000        0.0000        0.0000        0.0000        0.0000        0.0000        0.0000        0.0000        0.0000        0.0000        0.0000        0.0000        0.0000        0.0000        0.0000        0.0000        0.0000        0.0000        0.0000        0.0000        0.0000        0.0000        0.0000        0.0000        0.0000        0.0000        0.0000        0.0000        0.0000        0.0000        0.0000        0.0000        0.0000        0.0000        0.0000        0.0000        0.0000        0.0000        0.0000        0.0000        0.0000        0.0000        0.0000        0.0000        0.0000        0.0000        0.0000        0.0000        0.0000        0.0000        0.0000        0.0000        0.0000        0.0000        0.0000        0.0000        0.0000        0.0000        0.0000        0.0000        0.0000        0.0000        0.0000        0.0000        0.0000        0.0000        0.0000        0.0000        0.0000        0.0000        0.0000        0.0000        0.0000        0.0000        0.0000        0.0000        0.0000        0.0000        0.0000        0.0000        0.0000        0.0000        0.0000        0.0000        0.0000        0.0000        0.0000        0.0000        0.0000        0.0000        0.0000        0.0000        0.0000        0.0000        0.0000        0.0000        0.0000        0.0000        0.0000        0.0000        0.0000        0.0000        0.0000        0.0000        0.0000        0.0000        0.0000        0.0000        0.0000        0.0000        0.0000        0.0000        0.0000        0.0000        0.0000        0.0000        0.0000        0.0000        0.0000        0.0000        0.0000        0.0000        0.0000        0.0000        0.0000        0.0000        0.0000        0.0000        0.0000        0.0000        0.0000        0.0000        0.0000        0.0000        0.0000        0.0000       71.6255       67.1504       69.7892        0.0000        0.0000        0.0000       51.8951       50.0125       51.4834       52.3394       56.0376       70.7919       71.5655       68.8048       79.1318       84.0229       94.3838       93.6308      119.2764      134.2746      140.7427      148.4180      148.7326      169.8959      206.9166      205.0959      215.6537      214.1096      206.2437      221.2021      247.3441      258.9593      251.6805      217.1543      213.3988      223.7943      202.4346      187.9152      181.8982      174.7908      173.1492      187.9778      217.9357      193.4541      178.3916      205.1600        0.0000        0.0000        0.0000        0.0000        0.0000        0.0000        0.0000        0.0000        0.0000        0.0000        0.0000        0.0000        0.0000        0.0000        0.0000        0.0000        0.0000        0.0000        0.0000        0.0000        0.0000        0.0000        0.0000        0.0000        0.0000        0.0000        0.0000        0.0000        0.0000        0.0000
        0.0000        0.0000        0.0000        0.0000        0.0000        0.0000        0.0000        0.0000        0.0000        0.0000        0.0000        0.0000        0.0000        0.0000        0.0000        0.0000        0.0000        0.0000        0.0000        0.0000        0.0000        0.0000        0.0000        0.0000        0.0000        0.0000        0.0000        0.0000        0.0000        0.0000        0.0000        0.0000        0.0000        0.0000        0.0000        0.0000        0.0000        0.0000        0.0000        0.0000        0.0000        0.0000        0.0000        0.0000        0.0000        0.0000        0.0000        0.0000        0.0000        0.0000        0.0000        0.0000        0.0000        0.0000        0.0000        0.0000        0.0000        0.0000        0.0000        0.0000        0.0000        0.0000        0.0000        0.0000        0.0000        0.0000        0.0000        0.0000        0.0000        0.0000        0.0000        0.0000        0.0000        0.0000        0.0000        0.0000        0.0000        0.0000        0.0000        0.0000        0.0000        0.0000        0.0000        0.0000        0.0000        0.0000        0.0000        0.0000        0.0000        0.0000        0.0000        0.0000        0.0000        0.0000        0.0000        0.0000        0.0000        0.0000        0.0000        0.0000        0.0000        0.0000        0.0000        0.0000        0.0000        0.0000        0.0000        0.0000        0.0000        0.0000        0.0000        0.0000        0.0000        0.0000        0.0000        0.0000        0.0000        0.0000        0.0000        0.0000        0.0000        0.0000        0.0000        0.0000        0.0000        0.0000        0.0000        0.0000        0.0000        0.0000        0.0000        0.0000        0.0000        0.0000        0.0000        0.0000        0.0000        0.0000        0.0000        0.0000        0.0000        0.0000        0.0000        0.0000        0.0000        0.0000        0.0000        0.0000        0.0000        0.0000        0.0000        0.0000        0.0000        0.0000        0.0000        0.0000        0.0000        0.0000        0.0000        0.0000        0.0000        0.0000        0.0000        0.0000        0.0000        0.0000        0.0000        0.0000        0.0000        0.0000        0.0000        0.0000       72.5490       65.2406       63.9087       64.0284       65.5195       57.2574       54.4743       49.0555       45.8726       45.7036       47.9340       52.0558       63.1842       64.3121       63.1196       76.1480       82.8028       80.9660       90.7262      117.4041      130.1767      136.8763      149.1268      159.4149      179.8504      196.9800      197.2998      204.2824      213.0673      227.3597      217.8214      249.5252      250.0458      254.9935      219.5297      216.8879      217.5771      203.8502      192.3259      191.0345      183.7980      165.1807      162.8123      198.0130      201.0108      179.1432      192.5493      189.0848      186.5762      178.8571      170.0882      146.1692      145.6397      132.8649        0.0000        0.0000        0.0000        0.0000        0.0000        0.0000        0.0000        0.0000        0.0000        0.0000        0.0000        0.0000        0.0000        0.0000        0.0000        0.0000        0.0000        0.0000        0.0000        0.0000        0.0000        0.0000        0.0000
        0.0000        0.0000        0.0000        0.0000        0.0000        0.0000        0.0000        0.0000        0.0000        0.0000        0.0000        0.0000        0.0000        0.0000        0.0000        0.0000        0.0000        0.0000        0.0000        0.0000        0.0000        0.0000        0.0000        0.0000        0.0000        0.0000        0.0000        0.0000        0.0000        0.0000        0.0000        0.0000        0.0000        0.0000        0.0000        0.0000        0.0000        0.0000        0.0000        0.0000        0.0000        0.0000        0.0000        0.0000        0.0000        0.0000        0.0000        0.0000        0.0000        0.0000        0.0000        0.0000        0.0000        0.0000        0.0000       79.3536        0.0000       70.5184       63.3390        0.0000        0.0000        0.0000        0.0000        0.0000        0.0000        0.0000        0.0000        0.0000        0.0000        0.0000        0.0000        0.0000        0.0000        0.0000        0.0000        0.0000        0.0000        0.0000        0.0000        0.0000        0.0000        0.0000        0.0000        0.0000        0.0000        0.0000        0.0000        0.0000        0.0000        0.0000        0.0000        0.0000        0.0000        0.0000        0.0000        0.0000        0.0000        0.0000        0.0000        0.0000        0.0000        0.0000        0.0000        0.0000        0.0000        0.0000        0.0000        0.0000        0.0000        0.0000        0.0000        0.0000        0.0000        0.0000        0.0000        0.0000        0.0000        0.0000        0.0000        0.0000        0.0000        0.0000        0.0000        0.0000        0.0000        0.0000        0.0000        0.0000        0.0000        0.0000        0.0000        0.0000        0.0000        0.0000        0.0000        0.0000        0.0000        0.0000        0.0000        0.0000        0.0000        0.0000        0.0000        0.0000        0.0000        0.0000        0.0000        0.0000        0.0000        0.0000        0.0000        0.0000        0.0000        0.0000        0.0000        0.0000        0.0000        0.0000        0.0000        0.0000        0.0000        0.0000        0.0000        0.0000        0.0000        0.0000        0.0000        0.0000        0.0000        0.0000        0.0000       71.6172       70.4578       67.9156       62.3677       60.9133       63.8300       57.6355       55.5297       48.5131       54.4836       53.5784       47.8250       51.1520       53.3875       57.1207       60.4698       73.0270       72.9108       75.4623       87.1167      112.3465      119.8651      135.2181      156.5509      165.5309      187.2228      210.0411      206.3809      197.8968      194.8782      206.5824      218.8379      219.5435      238.6795      232.7534      222.6440      200.5702      201.1572      211.5652      222.2928      207.6481      185.9991      168.0060      157.0833      178.5577      190.1667      188.2172      188.7237      186.2465      178.6095      165.0552      170.1964      153.4717      141.2608      144.2086      142.0663        0.0000        0.0000        0.0000        0.0000        0.0000        0.0000        0.0000        0.0000        0.0000        0.0000        0.0000        0.0000        0.0000        0.0000        0.0000        0.0000        0.0000        0.0000        0.0000        0.0000        0.0000        0.0000
        0.0000        0.0000        0.0000        0.0000        0.0000        0.0000        0.0000        0.0000        0.0000        0.0000        0.0000        0.0000        0.0000        0.0000        0.0000        0.0000        0.0000        0.0000        0.0000        0.0000        0.0000        0.0000        0.0000        0.0000        0.0000        0.0000        0.0000        0.0000        0.0000        0.0000        0.0000        0.0000        0.0000        0.0000        0.0000        0.0000        0.0000        0.0000        0.0000        0.0000        0.0000        0.0000        0.0000        0.0000        0.0000        0.0000        0.0000        0.0000        0.0000        0.0000        0.0000        0.0000        0.0000       82.9248       79.1316       74.7544       68.1775       82.4154       65.8774       43.8243        0.0000        0.0000        0.0000        0.0000        0.0000        0.0000        0.0000        0.0000        0.0000        0.0000        0.0000        0.0000        0.0000        0.0000        0.0000        0.0000        0.0000        0.0000        0.0000        0.0000        0.0000        0.0000        0.0000        0.0000        0.0000        0.0000        0.0000        0.0000        0.0000        0.0000        0.0000        0.0000        0.0000        0.0000        0.0000        0.0000        0.0000        0.0000        0.0000        0.0000        0.0000        0.0000        0.0000        0.0000        0.0000        0.0000        0.0000        0.0000        0.0000        0.0000        0.0000        0.0000        0.0000        0.0000        0.0000        0.0000        0.0000        0.0000        0.0000        0.0000        0.0000        0.0000        0.0000        0.0000        0.0000        0.0000        0.0000        0.0000        0.0000        0.0000        0.0000        0.0000        0.0000        0.0000        0.0000        0.0000        0.0000        0.0000        0.0000        0.0000        0.0000        0.0000        0.0000        0.0000        0.0000        0.0000        0.0000        0.0000        0.0000        0.0000        0.0000        0.0000        0.0000        0.0000        0.0000        0.0000        0.0000        0.0000        0.0000        0.0000        0.0000        0.0000        0.0000        0.0000        0.0000        0.0000        0.0000        0.0000        0.0000        0.0000       56.9833       62.2206       64.9409       61.5036       56.7404       56.6590       60.1065       62.7026       60.7651       49.2098       47.2453       52.7173       47.1126       47.6458       52.9410       60.1056       64.3085       76.4158       69.8459       78.0848       90.7017      119.6071      129.1409      150.2185      161.3876      169.1064      185.4234      206.5452      195.2709      170.2818      182.0235      190.7857      203.6760      195.5198      199.0508      188.7393      189.7458      182.2507      184.2210      190.4042      191.3556      189.8302      181.2262      165.0348      154.4479      161.8895      160.9701      170.7491      186.4078      176.0022      162.4835      149.9782      148.3212      133.5386      127.9221      135.5403      154.7767      165.7095      156.0354        0.0000        0.0000        0.0000        0.0000        0.0000        0.0000        0.0000        0.0000        0.0000        0.0000        0.0000        0.0000        0.0000        0.0000        0.0000        0.0000        0.0000        0.0000        0.0000        0.0000
        0.0000        0.0000        0.0000        0.0000        0.0000        0.0000        0.0000        0.0000        0.0000        0.0000        0.0000        0.0000        0.0000        0.0000        0.0000        0.0000        0.0000        0.0000        0.0000        0.0000        0.0000        0.0000        0.0000        0.0000        0.0000        0.0000        0.0000        0.0000        0.0000        0.0000        0.0000        0.0000        0.0000        0.0000        0.0000        0.0000        0.0000        0.0000        0.0000        0.0000        0.0000        0.0000        0.0000        0.0000        0.0000        0.0000        0.0000        0.0000        0.0000        0.0000        0.0000        0.0000        0.0000       49.4324       48.8467       48.7784       46.5490       47.8077       41.3566       32.8210        0.0000        0.0000        0.0000        0.0000        0.0000        0.0000        0.0000        0.0000        0.0000        0.0000        0.0000        0.0000        0.0000        0.0000        0.0000        0.0000        0.0000        0.0000        0.0000        0.0000        0.0000        0.0000        0.0000        0.0000        0.0000        0.0000        0.0000        0.0000        0.0000        0.0000        0.0000        0.0000        0.0000        0.0000        0.0000        0.0000        0.0000        0.0000        0.0000        0.0000        0.0000        0.0000        0.0000        0.0000        0.0000        0.0000        0.0000        0.0000        0.0000        0.0000        0.0000        0.0000        0.0000        0.0000        0.0000        0.0000        0.0000        0.0000        0.0000        0.0000        0.0000        0.0000        0.0000        0.0000        0.0000        0.0000        0.0000        0.0000        0.0000        0.0000        0.0000        0.0000        0.0000        0.0000        0.0000        0.0000        0.0000        0.0000        0.0000        0.0000        0.0000        0.0000        0.0000        0.0000        0.0000        0.0000        0.0000        0.0000        0.0000        0.0000        0.0000        0.0000        0.0000        0.0000        0.0000        0.0000        0.0000        0.0000        0.0000        0.0000        0.0000        0.0000        0.0000        0.0000        0.0000        0.0000        0.0000        0.0000        0.0000        0.0000       57.8214       59.8563       60.3946       64.0648       65.8831       72.3850       67.3535       55.9641       57.4696       53.3336       48.4430       51.0890       51.4928       51.4551       50.9641       54.3332       61.6383       81.3905       90.4190      102.1110      112.9310      126.1260      139.7466      150.9972      167.3474      142.0343      162.2316      170.5223      167.9910      159.4318      168.3885      165.1817      163.3095      153.3575      160.0109      159.0120      155.3151      165.6522      171.5518      171.3409      172.4972      163.8029      153.8127      158.1526      161.2474      159.0976      141.0097      146.4728      148.0476      158.6774      152.4324      135.5785      138.4249      136.8178      133.3237      135.0372      128.9366      137.8701      142.2084      147.6637      155.8148        0.0000        0.0000        0.0000        0.0000        0.0000        0.0000        0.0000        0.0000        0.0000        0.0000        0.0000        0.0000        0.0000        0.0000        0.0000        0.0000        0.0000        0.0000
        0.0000        0.0000        0.0000        0.0000        0.0000        0.0000        0.0000        0.0000        0.0000        0.0000        0.0000        0.0000        0.0000        0.0000        0.0000        0.0000        0.0000        0.0000        0.0000        0.0000        0.0000        0.0000        0.0000        0.0000        0.0000        0.0000        0.0000        0.0000        0.0000        0.0000        0.0000        0.0000        0.0000        0.0000        0.0000        0.0000        0.0000        0.0000        0.0000        0.0000        0.0000        0.0000        0.0000        0.0000        0.0000        0.0000        0.0000        0.0000        0.0000        0.0000       43.8153       38.3618       38.7603       37.6911       36.7704       38.0643       35.9796       36.2417       32.6694       25.9352       22.9857       20.4528        0.0000        0.0000        0.0000        0.0000        0.0000        0.0000        0.0000        0.0000        0.0000        0.0000        0.0000        0.0000        0.0000        0.0000        0.0000        0.0000        0.0000        0.0000        0.0000        0.0000        0.0000        0.0000        0.0000        0.0000        0.0000        0.0000        0.0000        0.0000        0.0000        0.0000        0.0000        0.0000        0.0000        0.0000        0.0000        0.0000        0.0000        0.0000        0.0000        0.0000        0.0000        0.0000        0.0000        0.0000        0.0000        0.0000        0.0000        0.0000        0.0000        0.0000        0.0000        0.0000        0.0000        0.0000        0.0000        0.0000        0.0000        0.0000        0.0000        0.0000        0.0000        0.0000        0.0000        0.0000        0.0000        0.0000        0.0000        0.0000        0.0000        0.0000        0.0000        0.0000        0.0000        0.0000        0.0000        0.0000        0.0000        0.0000        0.0000        0.0000        0.0000        0.0000        0.0000        0.0000        0.0000        0.0000        0.0000        0.0000        0.0000        0.0000        0.0000        0.0000        0.0000        0.0000        0.0000        0.0000        0.0000        0.0000        0.0000        0.0000        0.0000        0.0000        0.0000        0.0000        0.0000        0.0000        0.0000       66.3163       60.7704       56.9860       57.6267       47.8581       52.1114       63.5183       60.3788       58.5936       57.2315       50.0572       50.0403       55.5877       57.7461       59.0382       60.6003       59.5167       64.1521       90.6465      101.4015      106.4994      112.5457      133.0750      152.2824      164.0894      157.0651      143.0890      157.5290      172.0115      168.5327      149.6764      136.2594      136.3570      134.1250      136.5523      142.4862      144.7295      147.6773      149.9668      146.3990      150.0015      165.8193      178.5548      151.1970      133.6947      137.3081      155.7492      133.1488      157.6416      165.9353      174.3821      167.8194      145.1442      135.8416      140.4713      138.5427      155.3278      137.3645      135.2402      135.1434      138.5155      142.2828        0.0000        0.0000        0.0000        0.0000        0.0000        0.0000        0.0000        0.0000        0.0000        0.0000        0.0000        0.0000        0.0000        0.0000       84.3619       84.4500       75.2613        0.0000
        0.0000        0.0000        0.0000        0.0000        0.0000        0.0000        0.0000        0.0000        0.0000        0.0000        0.0000        0.0000        0.0000        0.0000        0.0000        0.0000        0.0000        0.0000        0.0000        0.0000        0.0000        0.0000        0.0000        0.0000        0.0000        0.0000        0.0000        0.0000        0.0000        0.0000        0.0000        0.0000        0.0000        0.0000        0.0000        0.0000        0.0000        0.0000        0.0000        0.0000        0.0000        0.0000        0.0000        0.0000        0.0000        0.0000        0.0000        0.0000       35.1359       34.5395       33.1523       31.0005       30.0899       29.6663       29.7716       29.2692       30.3082       30.0336       29.6448       25.9594       26.2328       27.7472       21.4212        0.0000        0.0000        0.0000        0.0000        0.0000        0.0000        0.0000        0.0000        0.0000        0.0000        0.0000        0.0000        0.0000        0.0000        0.0000        0.0000        0.0000        0.0000        0.0000        0.0000        0.0000        0.0000        0.0000        0.0000        0.0000        0.0000        0.0000        0.0000        0.0000        0.0000        0.0000        0.0000        0.0000        0.0000        0.0000        0.0000        0.0000        0.0000        0.0000        0.0000        0.0000        0.0000        0.0000        0.0000        0.0000        0.0000        0.0000        0.0000        0.0000        0.0000        0.0000        0.0000        0.0000        0.0000        0.0000        0.0000        0.0000        0.0000        0.0000        0.0000        0.0000        0.0000        0.0000        0.0000        0.0000        0.0000        0.0000        0.0000        0.0000        0.0000        0.0000        0.0000        0.0000        0.0000        0.0000        0.0000        0.0000        0.0000        0.0000        0.0000        0.0000        0.0000        0.0000        0.0000        0.0000        0.0000        0.0000        0.0000        0.0000        0.0000        0.0000        0.0000        0.0000        0.0000        0.0000        0.0000        0.0000        0.0000        0.0000        0.0000        0.0000        0.0000        0.0000        0.0000        0.0000       68.6774       73.3710       68.9180       62.3623       61.5366       57.0861       67.3503       66.4352       56.5698       65.0546       63.3440       54.9304       55.5386       57.0507       61.3692       61.5225       62.2303       67.8361       76.8093       91.8236       99.5168      105.3732      113.7450      145.0392      169.9695      162.0054      162.6853      149.2769      151.5592      162.5896      157.0292      136.0904      120.9442      118.7176      123.8519      122.4029      128.6804      130.8553      137.2803      141.8828      144.0127      155.4352      158.2593      149.8092      125.1931      122.8760      130.1643      147.5792      131.3051      135.8358      140.7016      158.9810      158.5824      151.9591      145.1183      127.2481      130.2916      146.9971      138.3951      136.2505      136.3788      130.7156      128.0671      139.4017        0.0000        0.0000        0.0000        0.0000        0.0000        0.0000        0.0000        0.0000        0.0000      101.7762       93.6512       86.1808       80.6613       72.4588       65.3459       63.6836       60.2905
        0.0000        0.0000        0.0000        0.0000        0.0000        0.0000        0.0000        0.0000        0.0000        0.0000        0.0000        0.0000        0.0000        0.0000        0.0000        0.0000        0.0000        0.0000        0.0000        0.0000        0.0000        0.0000        0.0000        0.0000        0.0000        0.0000        0.0000        0.0000        0.0000        0.0000        0.0000        0.0000        0.0000        0.0000        0.0000        0.0000        0.0000        0.0000        0.0000        0.0000        0.0000        0.0000        0.0000        0.0000        0.0000        0.0000        0.0000        0.0000       30.6760       30.8595       29.6379       27.4879       27.2723       26.9465       26.2071       27.3695       28.7769       30.3371       29.9934       26.4574       26.5825       22.5358       20.6335       17.0206       16.5345       14.5886       15.5809        0.0000        0.0000        0.0000        0.0000        0.0000        0.0000        0.0000        0.0000        0.0000        0.0000        0.0000        0.0000        0.0000        0.0000        0.0000        0.0000        0.0000        0.0000        0.0000        0.0000        0.0000        0.0000        0.0000        0.0000        0.0000        0.0000        0.0000        0.0000        0.0000        0.0000        0.0000        0.0000        0.0000        0.0000        0.0000        0.0000        0.0000        0.0000        0.0000        0.0000        0.0000        0.0000        0.0000        0.0000        0.0000        0.0000        0.0000        0.0000        0.0000        0.0000        0.0000        0.0000        0.0000        0.0000        0.0000        0.0000        0.0000        0.0000        0.0000        0.0000        0.0000        0.0000        0.0000        0.0000        0.0000        0.0000        0.0000        0.0000        0.0000        0.0000        0.0000        0.0000        0.0000        0.0000        0.0000        0.0000        0.0000        0.0000        0.0000        0.0000        0.0000        0.0000        0.0000        0.0000        0.0000        0.0000        0.0000        0.0000        0.0000        0.0000        0.0000        0.0000        0.0000        0.0000        0.0000        0.0000        0.0000        0.0000        0.0000        0.0000        0.0000       71.8062       80.2168       77.3290       66.8716       66.5894       64.6798       69.7569       70.3976       64.3723       64.3434       51.6487       53.1384       57.6832       62.9386       72.3847       66.2071       68.3500       72.8890       82.2552      100.3545       99.0116      109.5615      121.5978      152.8356      180.6099      174.8481      171.1334      148.5879      148.1166      149.7739      129.0214      117.3200      119.5098      114.6685      112.4157      111.6905      120.4126      123.6944      127.2941      152.3643      144.0252      149.1542      156.6181      144.1823      136.0085      131.2189      134.2293      153.5901      150.7070      139.0686      136.0747      160.2028      175.0768      167.4997      157.5536      133.7618      123.7293      130.4383      142.5157      136.2420      128.7965      126.6877      120.9664        0.0000        0.0000        0.0000        0.0000        0.0000        0.0000      147.3463      146.6042      120.3078       98.7759       92.2179       78.9987       77.6771       73.3358       65.5250       59.6442        0.0000        0.0000
        0.0000        0.0000        0.0000        0.0000        0.0000        0.0000        0.0000        0.0000        0.0000        0.0000        0.0000        0.0000        0.0000        0.0000        0.0000        0.0000        0.0000        0.0000        0.0000        0.0000        0.0000        0.0000        0.0000        0.0000        0.0000        0.0000        0.0000        0.0000        0.0000        0.0000        0.0000        0.0000        0.0000        0.0000        0.0000        0.0000        0.0000        0.0000        0.0000        0.0000        0.0000        0.0000        0.0000        0.0000        0.0000        0.0000        0.0000        0.0000       25.9808       25.4694       25.1978       23.6257       23.8891       24.1418       24.8853       26.4537       27.0185       26.2967       24.5187       24.4516       23.0590       20.0934       18.8419       15.6600       16.6538       16.0681       17.1705       17.3685       18.5368        0.0000        0.0000        0.0000        0.0000        0.0000        0.0000        0.0000        0.0000        0.0000        0.0000        0.0000        0.0000        0.0000        0.0000        0.0000        0.0000        0.0000        0.0000        0.0000        0.0000        0.0000        0.0000        0.0000        0.0000        0.0000        0.0000        0.0000        0.0000        0.0000        0.0000        0.0000        0.0000        0.0000        0.0000        0.0000        0.0000        0.0000        0.0000        0.0000        0.0000        0.0000        0.0000        0.0000        0.0000        0.0000        0.0000        0.0000        0.0000        0.0000        0.0000        0.0000        0.0000        0.0000        0.0000        0.0000        0.0000        0.0000        0.0000        0.0000        0.0000        0.0000        0.0000        0.0000        0.0000        0.0000        0.0000        0.0000        0.0000        0.0000        0.0000        0.0000        0.0000        0.0000        0.0000        0.0000        0.0000        0.0000        0.0000        0.0000        0.0000        0.0000        0.0000        0.0000        0.0000        0.0000        0.0000        0.0000        0.0000        0.0000        0.0000        0.0000        0.0000        0.0000        0.0000        0.0000        0.0000        0.0000        0.0000        0.0000       69.8642       77.6655       76.8538       69.0531       73.4404       73.5065       66.7639       61.4322      120.2343      155.6407       50.1523       51.5317       60.9325       65.4238       77.2819       80.3296       86.0222       93.9691      100.9561      106.9616      110.5802      119.3848      132.9253      155.8660      172.9397      159.8623      139.1293      126.8723      128.8698      118.9001      105.3424      102.6365      105.8784       94.0290       91.4163       95.3026       87.2224       94.7114      101.7729      131.6544      133.6265      133.8111      128.5063      115.3225      122.4387      118.6944      112.4891      136.7572      157.2022      158.9726      158.0816      151.4804      152.9945      184.4743      170.0991      131.8304      113.7102      123.7537      123.2000      111.7705      106.3002       99.4834       95.1207       90.6510       91.4300       83.4982       86.0787       96.0567       96.9361       94.9037       90.6135       68.8655       60.3075       57.9250       55.9310       53.5056       42.2852       39.6082       42.9468        0.0000        0.0000
        0.0000        0.0000        0.0000        0.0000        0.0000        0.0000        0.0000        0.0000        0.0000        0.0000        0.0000        0.0000        0.0000        0.0000        0.0000        0.0000        0.0000        0.0000        0.0000        0.0000        0.0000        0.0000        0.0000        0.0000        0.0000        0.0000        0.0000        0.0000        0.0000        0.0000        0.0000        0.0000        0.0000        0.0000        0.0000        0.0000        0.0000        0.0000        0.0000        0.0000        0.0000        0.0000        0.0000        0.0000        0.0000        0.0000        0.0000        0.0000       22.6867       23.0082       22.0346       21.6740       21.0365       21.3163       22.8193       24.1491       25.2066       25.6130       23.3645       23.2410       22.8979       20.5528       18.4839       15.3281       18.6229       15.7577       17.0990       18.8286       19.0181       22.3360        0.0000        0.0000        0.0000        0.0000        0.0000        0.0000        0.0000        0.0000        0.0000        0.0000        0.0000        0.0000        0.0000        0.0000        0.0000        0.0000        0.0000        0.0000        0.0000        0.0000        0.0000        0.0000        0.0000        0.0000        0.0000        0.0000        0.0000        0.0000        0.0000        0.0000        0.0000        0.0000        0.0000        0.0000        0.0000        0.0000        0.0000        0.0000        0.0000        0.0000        0.0000        0.0000        0.0000        0.0000        0.0000        0.0000        0.0000        0.0000        0.0000        0.0000        0.0000        0.0000        0.0000        0.0000        0.0000        0.0000        0.0000        0.0000        0.0000        0.0000        0.0000        0.0000        0.0000        0.0000        0.0000        0.0000        0.0000        0.0000        0.0000        0.0000        0.0000        0.0000        0.0000        0.0000        0.0000        0.0000        0.0000        0.0000        0.0000        0.0000        0.0000        0.0000        0.0000        0.0000        0.0000        0.0000        0.0000        0.0000        0.0000        0.0000        0.0000        0.0000        0.0000        0.0000        0.0000        0.0000        0.0000        0.0000        0.0000       74.7058       73.3867       74.9709       78.6057       82.0564        0.0000       59.2104      107.0362       79.9359        0.0000        0.0000        0.0000       66.9084       76.0158       83.3449       92.1449      106.2394      110.2852      115.3356      127.2603      132.2075      135.7746      135.3483      137.5291      136.3517      125.1749      123.2887      127.7224      107.6820      102.7216       91.7868       92.9635       91.7232       84.0939       76.8519       87.7428       90.6387      100.1693      132.5047      139.7885      136.7764      120.7075      113.6993      109.8198      113.3427      109.7437      116.9307      132.8295      145.0830      163.0096      170.8638      146.2264      141.1447      142.4513      134.4415      118.9203      119.4158      109.9635      101.8815       97.3011       92.0228       85.5849       83.6432       81.3355       66.5893       75.0514       79.7115       75.7665       69.8586       58.4555       52.2420       46.6103       53.0522       51.5414       44.5643       41.2550       35.9875       30.5156        0.0000        0.0000
        0.0000        0.0000        0.0000        0.0000        0.0000        0.0000        0.0000        0.0000        0.0000        0.0000        0.0000        0.0000        0.0000        0.0000        0.0000        0.0000        0.0000        0.0000        0.0000        0.0000        0.0000        0.0000        0.0000        0.0000        0.0000        0.0000        0.0000        0.0000        0.0000        0.0000        0.0000        0.0000        0.0000        0.0000        0.0000        0.0000        0.0000        0.0000       25.8239       24.9158       25.6863        0.0000        0.0000        0.0000        0.0000        0.0000        0.0000        0.0000       19.6301       19.9239       20.0326       20.1479       20.1701       20.5267       23.6498       37.1385       30.6376       24.3367       23.3650       23.5041       23.0497       22.2306       20.1843       16.1867       14.7641       14.3131       15.4616       18.7009       21.1560       19.7587        0.0000        0.0000        0.0000        0.0000        0.0000        0.0000        0.0000        0.0000        0.0000        0.0000        0.0000        0.0000        0.0000        0.0000        0.0000        0.0000        0.0000        0.0000        0.0000        0.0000        0.0000        0.0000        0.0000        0.0000        0.0000        0.0000        0.0000        0.0000        0.0000        0.0000        0.0000        0.0000        0.0000        0.0000        0.0000        0.0000        0.0000        0.0000        0.0000        0.0000        0.0000        0.0000        0.0000        0.0000        0.0000        0.0000        0.0000        0.0000        0.0000        0.0000        0.0000        0.0000        0.0000        0.0000        0.0000        0.0000        0.0000        0.0000        0.0000        0.0000        0.0000        0.0000        0.0000        0.0000        0.0000        0.0000        0.0000        0.0000        0.0000        0.0000        0.0000        0.0000        0.0000        0.0000        0.0000        0.0000        0.0000        0.0000        0.0000        0.0000        0.0000        0.0000        0.0000        0.0000        0.0000        0.0000        0.0000        0.0000        0.0000        0.0000        0.0000        0.0000        0.0000        0.0000        0.0000        0.0000        0.0000        0.0000        0.0000        0.0000        0.0000        0.0000        0.0000        0.0000        0.0000        0.0000        0.0000        0.0000        0.0000        0.0000        0.0000        0.0000        0.0000       85.1285       97.1175      105.6463      105.8332      118.0067      134.3871      133.0382      128.7787      123.0744      127.2994      124.4453      117.6864      113.6799      110.4104       99.2379      108.8028       93.2572       90.1580       81.8061       76.3173       86.7914       89.3084       90.4554      102.6192      127.0984      140.4464      150.0828      134.3469      132.7321      117.8257      109.8689      102.1699      115.9253      120.7809      131.8170      178.6427      198.2441      161.8802      141.4993      137.8254      128.6039      120.2495      112.7430      107.0083      105.7724       98.1361       97.3404       97.0939       84.2595       69.1164       60.4440       65.5078       72.9662       71.0069       63.2635       49.4904       46.2500       47.8019       46.7158       39.4235       29.2340       32.5724       29.2770        0.0000        0.0000        0.0000
        0.0000        0.0000        0.0000        0.0000        0.0000        0.0000        0.0000        0.0000        0.0000        0.0000        0.0000        0.0000        0.0000        0.0000        0.0000        0.0000        0.0000        0.0000        0.0000        0.0000        0.0000        0.0000        0.0000        0.0000        0.0000        0.0000        0.0000        0.0000        0.0000        0.0000        0.0000        0.0000        0.0000        0.0000        0.0000        0.0000        0.0000        0.0000       25.3310       25.3370       28.1633       27.3394       24.4260       23.9162       23.8546       23.3198       23.6330       25.2673       28.8796       23.3264       20.7897       19.7318       19.2844       19.5610       22.1001       35.5465       27.2833       24.9261       23.5871       23.6697       22.7200       21.1527       19.6741       15.7328       14.4920       14.0704       14.1373       16.3085       19.2719       17.2819       18.3822       23.1766        0.0000        0.0000        0.0000        0.0000        0.0000        0.0000        0.0000        0.0000        0.0000        0.0000        0.0000        0.0000        0.0000        0.0000        0.0000        0.0000        0.0000        0.0000        0.0000        0.0000        0.0000        0.0000        0.0000        0.0000        0.0000        0.0000        0.0000        0.0000        0.0000        0.0000        0.0000        0.0000        0.0000        0.0000        0.0000        0.0000        0.0000        0.0000        0.0000        0.0000        0.0000        0.0000        0.0000        0.0000        0.0000        0.0000        0.0000        0.0000        0.0000        0.0000        0.0000        0.0000        0.0000        0.0000        0.0000        0.0000        0.0000        0.0000        0.0000        0.0000        0.0000        0.0000        0.0000        0.0000        0.0000        0.0000        0.0000        0.0000        0.0000        0.0000        0.0000        0.0000        0.0000        0.0000        0.0000        0.0000        0.0000        0.0000        0.0000        0.0000        0.0000        0.0000        0.0000        0.0000        0.0000        0.0000        0.0000        0.0000        0.0000        0.0000        0.0000        0.0000        0.0000        0.0000        0.0000        0.0000        0.0000        0.0000        0.0000        0.0000        0.0000        0.0000        0.0000        0.0000        0.0000        0.0000        0.0000        0.0000        0.0000        0.0000        0.0000        0.0000      102.6152      108.8565      118.8468      131.2554      130.8607      133.1790      132.9368      124.7173      118.3164      115.4583      121.9368      114.7655      101.6339      101.3433      112.8134       99.1746       89.0778       86.5805       84.1502       92.5668      107.4604      106.4958      112.9798      133.4587      156.2289      152.7686      141.9944      133.5441      113.7962      119.1709      127.1796      142.4142      146.4346      162.9928      178.4153      196.7793      173.2894      173.0735      161.8124      140.1227      131.0903      124.7188      116.3144      104.9731      102.5609       98.0387       86.8907       81.2583       63.2760       59.2572       57.8044       67.3785       63.6274       49.2922       45.3104       45.1217       44.0357       35.5794       30.7807       26.0095       29.8250        0.0000        0.0000        0.0000        0.0000
        0.0000        0.0000        0.0000        0.0000        0.0000        0.0000        0.0000        0.0000        0.0000        0.0000        0.0000        0.0000        0.0000        0.0000        0.0000        0.0000        0.0000        0.0000        0.0000        0.0000        0.0000        0.0000        0.0000        0.0000        0.0000        0.0000        0.0000        0.0000        0.0000        0.0000        0.0000        0.0000        0.0000        0.0000        0.0000        0.0000        0.0000       21.6219       22.2996       26.8545       28.3337       28.4527       27.4855       26.1819       25.6995       23.8440       22.6369       17.6297       20.7651       18.8914       16.4763       15.1788       16.5366       17.1068       18.0736       20.3925       31.1018       21.9635       19.3713       19.8738       18.9029       18.0690       16.3390       15.2935       14.3168       13.8266       13.1614       13.9433       13.8636       14.8804       15.7943       13.7914        0.0000        0.0000        0.0000        0.0000        0.0000        0.0000        0.0000        0.0000        0.0000        0.0000        0.0000        0.0000        0.0000        0.0000        0.0000        0.0000        0.0000        0.0000        0.0000        0.0000        0.0000        0.0000        0.0000        0.0000        0.0000        0.0000        0.0000        0.0000        0.0000        0.0000        0.0000        0.0000        0.0000        0.0000        0.0000        0.0000        0.0000        0.0000        0.0000        0.0000        0.0000        0.0000        0.0000        0.0000        0.0000        0.0000        0.0000        0.0000        0.0000        0.0000        0.0000        0.0000        0.0000        0.0000        0.0000        0.0000        0.0000        0.0000        0.0000        0.0000        0.0000        0.0000        0.0000        0.0000        0.0000        0.0000        0.0000        0.0000        0.0000        0.0000        0.0000        0.0000        0.0000        0.0000        0.0000        0.0000        0.0000        0.0000        0.0000        0.0000        0.0000        0.0000        0.0000        0.0000        0.0000        0.0000        0.0000        0.0000        0.0000        0.0000        0.0000        0.0000        0.0000        0.0000        0.0000        0.0000        0.0000        0.0000        0.0000        0.0000        0.0000        0.0000        0.0000        0.0000        0.0000        0.0000        0.0000       90.7586       91.4617       78.8083       80.0873       89.9417        0.0000      105.7900      130.4021      143.9137      161.5391      155.5435      135.8276      129.2290      119.8841      114.3355      117.6921      109.9860       92.0920       89.2931       91.7076       89.6970       79.4610       79.8234       81.6976      100.9133      101.3318      108.7003      124.0228      128.2003      134.3039      137.4468      132.0454      120.6822      113.3915      114.5694      124.2393      135.3460      145.3331      136.7695      150.6102      170.8627      163.6387      183.3299      164.6438      143.1205      133.5732      121.4870      106.8292      103.9013      102.6497      101.3477       86.7427       71.0036       61.9952       53.6431       49.3705       44.9319       48.6464       35.9094       32.7450       34.7616       33.0396       33.0827       35.3400       36.1399       37.1186        0.0000        0.0000        0.0000        0.0000
        0.0000        0.0000        0.0000        0.0000        0.0000        0.0000        0.0000        0.0000        0.0000        0.0000        0.0000        0.0000        0.0000        0.0000        0.0000        0.0000        0.0000        0.0000        0.0000        0.0000        0.0000        0.0000        0.0000        0.0000        0.0000        0.0000        0.0000        0.0000        0.0000        0.0000        0.0000        0.0000        0.0000        0.0000        0.0000        0.0000        0.0000       20.9351       22.3172       26.3976       28.1566       28.6599       28.3068       27.0163       25.2958       23.5693       22.5815       15.4028       13.8055       13.1198       13.9857       15.2980       15.1855       16.3811       17.8964       19.0940       24.4308       20.9390       19.5422       19.8323       18.8301       17.1541       15.5898       15.0229       14.1312       13.2880       12.9362       13.5027       13.1514       12.9793       13.1271       10.5547       10.3738        0.0000        0.0000        0.0000        0.0000        0.0000        0.0000        0.0000        0.0000        0.0000        0.0000        0.0000        0.0000        0.0000        0.0000        0.0000        0.0000        0.0000        0.0000        0.0000        0.0000        0.0000        0.0000        0.0000        0.0000        0.0000        0.0000        0.0000        0.0000        0.0000        0.0000        0.0000        0.0000        0.0000        0.0000        0.0000        0.0000        0.0000        0.0000        0.0000        0.0000        0.0000        0.0000        0.0000        0.0000        0.0000        0.0000        0.0000        0.0000        0.0000        0.0000        0.0000        0.0000        0.0000        0.0000        0.0000        0.0000        0.0000        0.0000        0.0000        0.0000        0.0000        0.0000        0.0000        0.0000        0.0000        0.0000        0.0000        0.0000        0.0000        0.0000        0.0000        0.0000        0.0000        0.0000        0.0000        0.0000        0.0000        0.0000        0.0000        0.0000        0.0000        0.0000        0.0000        0.0000        0.0000        0.0000        0.0000        0.0000        0.0000        0.0000        0.0000        0.0000        0.0000        0.0000        0.0000        0.0000        0.0000        0.0000        0.0000        0.0000        0.0000        0.0000       81.2814       83.7158       78.6617       89.8170      101.8295      102.5426      105.8872      102.2626       96.8396      103.5452      123.8969      129.7947      154.3724      168.2447      160.7191      151.9930      152.5297      140.6311      126.7133      123.5126       99.7305       89.9264       91.7027       81.3903       82.2780       83.6310       88.0833      100.7238      115.6270      104.5515      114.8911      127.2306      131.0903      138.1962      145.4400      134.5526      122.7038      111.4597      109.1782      111.6699      131.1042      134.0150      131.9956      140.2723      165.4168      171.2674      171.1652      172.7534      137.8809      121.5464      113.4009      103.5275      106.2346      106.8044       99.9050       88.9745       77.2633       69.8197       51.9338       56.7773       46.4422       38.6978       31.9334       25.9921       29.1064       28.0012       28.6876       31.4325       36.5279        0.0000        0.0000        0.0000        0.0000        0.0000
        0.0000        0.0000        0.0000        0.0000        0.0000        0.0000        0.0000        0.0000        0.0000        0.0000        0.0000        0.0000        0.0000        0.0000        0.0000        0.0000        0.0000        0.0000        0.0000        0.0000        0.0000        0.0000        0.0000        0.0000        0.0000        0.0000        0.0000        0.0000        0.0000        0.0000        0.0000        0.0000        0.0000        0.0000        0.0000        0.0000       18.2721       20.3801       22.3457       26.7571       28.3803       28.7292       27.5946       26.6006       24.5809       23.2764       20.9791       13.9759       14.3730       13.2567       12.9624       13.4132       13.9882       15.2910       17.5408       20.0504       20.7555       19.0147       18.6047       19.0775       17.9310       16.5464       15.2360       15.1284       14.3611       13.5157       12.7911       12.9437       12.5153       12.0306       11.2222        9.9039        0.0000        0.0000        0.0000        0.0000        0.0000        0.0000        0.0000        0.0000        0.0000        0.0000        0.0000        0.0000        0.0000        0.0000        0.0000        0.0000        0.0000        0.0000        0.0000        0.0000        0.0000        0.0000        0.0000        0.0000        0.0000        0.0000        0.0000        0.0000        0.0000        0.0000        0.0000        0.0000        0.0000        0.0000        0.0000        0.0000        0.0000        0.0000        0.0000        0.0000        0.0000        0.0000        0.0000        0.0000        0.0000        0.0000        0.0000        0.0000        0.0000        0.0000        0.0000        0.0000        0.0000        0.0000        0.0000        0.0000        0.0000        0.0000        0.0000        0.0000        0.0000        0.0000        0.0000        0.0000        0.0000        0.0000        0.0000        0.0000        0.0000        0.0000        0.0000        0.0000        0.0000        0.0000        0.0000        0.0000        0.0000        0.0000        0.0000        0.0000        0.0000        0.0000        0.0000        0.0000        0.0000        0.0000        0.0000        0.0000        0.0000        0.0000        0.0000        0.0000        0.0000        0.0000        0.0000        0.0000        0.0000        0.0000        0.0000        0.0000       77.4027       76.4697       73.4250       72.4522       80.0876       75.8943       83.2398       97.0131      103.0329       98.2175      104.1321      103.3321      105.9442      113.6964      115.7191      138.5427      144.4585      133.0470      129.8152      134.4036      145.4337      133.1871      114.7302       97.7061       90.4224       85.9710       82.9439       78.9131       81.7608       89.2403      108.1776      129.1222      122.2290      126.9993      140.7498      135.5046      141.4689      153.1047      151.5071      129.2847      117.7259      115.8610      121.3761      140.9557      146.4639      142.1338      145.1549      170.0169      173.6013      182.0238      172.0155      134.3567      113.2637      104.6609       99.4335      101.7771      106.5329      103.6118      100.7608       90.2164       77.5281       66.5083       55.4603       44.4968       29.5216       27.5200       24.2669       26.9114       29.4035       30.1969       36.2437       41.9995        0.0000        0.0000        0.0000        0.0000        0.0000
        0.0000        0.0000        0.0000        0.0000        0.0000        0.0000        0.0000        0.0000        0.0000        0.0000        0.0000        0.0000        0.0000        0.0000        0.0000        0.0000        0.0000        0.0000        0.0000        0.0000        0.0000        0.0000        0.0000        0.0000        0.0000        0.0000        0.0000        0.0000        0.0000        0.0000        0.0000        0.0000        0.0000        0.0000        0.0000       18.0828       17.7591       19.2029       21.4729       26.1496       28.7391       29.0357       26.6063       24.0291       22.2305       20.4857       18.9931       13.5210       11.1335       10.1112       11.4259       13.5497       12.9608       13.1763       14.9102       16.5894       17.4562       16.9346       16.7262       18.4147       17.1123       16.0454       14.5166       14.2028       13.0253       12.3261       11.8777       12.1810       11.7892       11.6555       10.3934        8.6327        0.0000        0.0000        0.0000        0.0000        0.0000        0.0000        0.0000        0.0000        0.0000        0.0000        0.0000        0.0000        0.0000        0.0000        0.0000        0.0000        0.0000        0.0000        0.0000        0.0000        0.0000        0.0000        0.0000        0.0000        0.0000        0.0000        0.0000        0.0000        0.0000        0.0000        0.0000        0.0000        0.0000        0.0000        0.0000        0.0000        0.0000        0.0000        0.0000        0.0000        0.0000        0.0000        0.0000        0.0000        0.0000        0.0000        0.0000        0.0000        0.0000        0.0000        0.0000        0.0000        0.0000        0.0000        0.0000        0.0000        0.0000        0.0000        0.0000        0.0000        0.0000        0.0000        0.0000        0.0000        0.0000        0.0000        0.0000        0.0000        0.0000        0.0000        0.0000        0.0000        0.0000        0.0000        0.0000        0.0000        0.0000        0.0000        0.0000        0.0000        0.0000        0.0000        0.0000        0.0000        0.0000        0.0000        0.0000        0.0000        0.0000        0.0000        0.0000        0.0000        0.0000        0.0000        0.0000        0.0000        0.0000        0.0000        0.0000       76.7015       71.8065       69.6571       67.1106       63.6957       73.8135       82.3802       86.9359       99.6457      102.6288      100.9006      101.6715       97.1968       99.9967      103.6671       99.2243      104.5347      120.3849      133.4261      124.0187      128.2023      126.4535      126.9717      105.4753       83.1067       81.9454       85.3918       86.0183       76.2043       79.4521       86.5222       96.1855      121.2251      131.9527      131.3736      138.9689      146.4064      147.0748      146.0753      148.2313      126.6093      121.5519      131.3487      131.2492      145.7888      151.6270      149.3446      135.7347      155.6166      154.9886      159.2066      149.3452      123.3936      111.0324       99.8568       95.1371       96.7260       93.2214       89.4795       91.5123       87.6985       77.9017       59.7282       45.0452       35.1127       31.1239       27.9637       26.2562       29.8106       31.4805       34.8417       41.2910       47.1581        0.0000        0.0000        0.0000        0.0000        0.0000
        0.0000        0.0000        0.0000        0.0000        0.0000        0.0000        0.0000        0.0000        0.0000        0.0000        0.0000        0.0000        0.0000        0.0000        0.0000        0.0000        0.0000        0.0000        0.0000        0.0000        0.0000        0.0000        0.0000        0.0000        0.0000        0.0000        0.0000        0.0000        0.0000        0.0000        0.0000        0.0000        0.0000        0.0000        0.0000       18.2732       17.1649       18.2275       19.6587       28.0149       30.9966       31.5389       28.8068       18.9517       16.2838       14.6573       14.2119        9.0317        9.6087        7.9778        9.0501       10.2148       10.2940       10.2999       11.5531       12.3766       13.5824       14.8312       13.8858       13.6518       13.4241       13.9233       13.7324       13.4214       11.5372       10.6953       10.3876       11.7381       11.4412       10.8029        9.7596        6.8289        0.0000        0.0000        0.0000        0.0000        0.0000        0.0000        0.0000        0.0000        0.0000        0.0000        0.0000        0.0000        0.0000        0.0000        0.0000        0.0000        0.0000        0.0000        0.0000        0.0000        0.0000        0.0000        0.0000        0.0000        0.0000        0.0000        0.0000        0.0000        0.0000        0.0000        0.0000        0.0000        0.0000        0.0000        0.0000        0.0000        0.0000        0.0000        0.0000        0.0000        0.0000        0.0000        0.0000        0.0000        0.0000        0.0000        0.0000        0.0000        0.0000        0.0000        0.0000        0.0000        0.0000        0.0000        0.0000        0.0000        0.0000        0.0000        0.0000        0.0000        0.0000        0.0000        0.0000        0.0000        0.0000        0.0000        0.0000        0.0000        0.0000        0.0000        0.0000        0.0000        0.0000        0.0000        0.0000        0.0000        0.0000        0.0000        0.0000        0.0000        0.0000        0.0000        0.0000        0.0000        0.0000        0.0000        0.0000        0.0000        0.0000        0.0000        0.0000        0.0000        0.0000        0.0000        0.0000        0.0000        0.0000        0.0000       86.1944       71.3387       64.8113       59.6499       59.8516       61.8935       67.7815       72.2934       82.9087       74.3318       78.0801       95.1763       90.6827       74.3679       88.2154       94.8637      104.3286      105.5427      116.5049      110.2700       95.7186      109.1049      105.5147       97.3764       80.1961       81.0978       83.2634       98.4119       86.3940       77.7588       84.9412       89.5089       97.0845      114.0616      123.9439      124.8592      129.2776      142.9920      148.5087      150.3746      145.5981      126.8210      127.1864      138.2200      160.5496      152.3484      135.3587      118.6869      116.1035      129.5669      131.7998      134.0082      121.3616      118.4619      112.8400       91.7322       85.1013       93.7220       90.4078       87.0254       83.1640       81.8395       78.7136       65.5240       51.7173       39.0758       34.9228       34.0338       33.0798       39.0410       40.7422       44.6089       48.0576        0.0000        0.0000        0.0000        0.0000        0.0000        0.0000
        0.0000        0.0000        0.0000        0.0000        0.0000        0.0000        0.0000        0.0000        0.0000        0.0000        0.0000        0.0000        0.0000        0.0000        0.0000        0.0000        0.0000        0.0000        0.0000        0.0000        0.0000        0.0000        0.0000        0.0000        0.0000        0.0000        0.0000        0.0000        0.0000        0.0000        0.0000        0.0000        0.0000        0.0000        0.0000       19.4634       17.1626       18.7271       18.5762       26.8050       29.4911       33.2961       27.4532       17.1882       14.5579       12.9685       11.8448        7.7274        6.8803        6.9730        7.6128        8.6775        8.5991        8.9091       10.0902       11.2393       12.4017       13.4276       13.4196       12.4002       12.3966       13.9457       13.3619       12.5143       11.4636       10.9113       10.8431       11.4921       11.0891       10.5890        9.6082        0.0000        0.0000        0.0000        0.0000        0.0000        0.0000        0.0000        0.0000        0.0000        0.0000        0.0000        0.0000        0.0000        0.0000        0.0000        0.0000        0.0000        0.0000        0.0000        0.0000        0.0000        0.0000        0.0000        0.0000        0.0000        0.0000        0.0000        0.0000        0.0000        0.0000        0.0000        0.0000        0.0000        0.0000        0.0000        0.0000        0.0000        0.0000        0.0000        0.0000        0.0000        0.0000        0.0000        0.0000        0.0000        0.0000        0.0000        0.0000        0.0000        0.0000        0.0000        0.0000        0.0000        0.0000        0.0000        0.0000        0.0000        0.0000        0.0000        0.0000        0.0000        0.0000        0.0000        0.0000        0.0000        0.0000        0.0000        0.0000        0.0000        0.0000        0.0000        0.0000        0.0000        0.0000        0.0000        0.0000        0.0000        0.0000        0.0000        0.0000        0.0000        0.0000        0.0000        0.0000        0.0000        0.0000        0.0000        0.0000        0.0000        0.0000        0.0000        0.0000        0.0000        0.0000       69.9773       78.1267        0.0000       90.8496       86.2364       76.4742       69.2122       67.0603       69.5963       72.2573       67.4644       66.4739       66.1848       72.5809       64.7160       80.4687       88.3386       92.1104       79.7379       82.5669       97.5746      110.8819      104.8347       93.1355      114.0947       86.6691      102.0579      114.9734       99.6966       84.1119       88.7284       79.3771       91.2645       79.5090       76.4800       82.4517       86.4340       95.3745      118.5767      128.4480      128.0880      133.9033      153.2442      154.6953      153.3047      153.8292      128.5773      125.9898      135.9646      161.8411      151.0534      128.6154      114.6713      111.9315      121.1799      127.4190      130.9704      118.6126      104.0729       96.4374       90.0698       87.8581       95.1855       90.7847       88.1054       90.1163       85.9795       80.8720       69.7179       56.7962       41.5956       35.8069       35.6876       35.2838       43.3493       46.1861       49.1921        0.0000        0.0000        0.0000        0.0000        0.0000        0.0000        0.0000
        0.0000        0.0000        0.0000        0.0000        0.0000        0.0000        0.0000        0.0000        0.0000        0.0000        0.0000        0.0000        0.0000        0.0000        0.0000        0.0000        0.0000        0.0000        0.0000        0.0000        0.0000        0.0000        0.0000        0.0000        0.0000        0.0000        0.0000        0.0000        0.0000       54.5061       56.0611       49.6178       51.5643       43.2222       34.5089       22.8963       19.3559       18.0823       18.4856       25.3053       27.3920       26.8312       23.9174       15.5806       13.6062       12.6614       10.7952        7.0760        6.5755        6.3857        6.5103        7.4239        8.0829        8.6489        9.5381       10.6417       11.5958       11.8942       11.4393       11.5246       10.6670       10.8457       10.5680       10.1857        9.6133        9.7227        9.6972       10.9232       10.8940       10.7365       10.1456        7.7520        7.4784        0.0000        0.0000        0.0000        0.0000        0.0000        0.0000        0.0000        0.0000        0.0000        0.0000        0.0000        0.0000        0.0000        0.0000        0.0000        0.0000        0.0000        0.0000        0.0000        0.0000        0.0000        0.0000        0.0000        0.0000        0.0000        0.0000        0.0000        0.0000        0.0000        0.0000        0.0000        0.0000        0.0000        0.0000        0.0000        0.0000        0.0000        0.0000        0.0000        0.0000        0.0000        0.0000        0.0000        0.0000        0.0000        0.0000        0.0000        0.0000        0.0000        0.0000        0.0000        0.0000        0.0000        0.0000        0.0000        0.0000        0.0000        0.0000        0.0000        0.0000        0.0000        0.0000        0.0000        0.0000        0.0000        0.0000        0.0000        0.0000        0.0000        0.0000        0.0000        0.0000        0.0000        0.0000        0.0000        0.0000        0.0000        0.0000        0.0000        0.0000        0.0000        0.0000        0.0000        0.0000        0.0000        0.0000        0.0000        0.0000        0.0000        0.0000        0.0000       74.6223       75.9798       85.9395       78.7566       79.1173       77.2113       73.4005       68.3328       65.3997       70.7088       78.9459       81.8858       84.2986       84.4095       82.3065       86.4354      124.3647      119.6317      106.6234      116.9887       98.4082      106.4820      111.3226       92.7724       86.5650       77.2034       83.5191       93.8608       94.7661       93.6153       82.8371       88.8422       82.8538       79.4456       76.4732       73.2578       83.0728       83.6444       99.4270      124.2097      128.8460      131.0862      138.3096      154.1666      153.4937      149.2926      143.0761      128.6885      124.0309      124.6873      131.0773      133.9178      137.7140      123.4926      129.8161      120.1539      122.9877      121.5712      121.5140       99.2216       88.7850       90.5847       83.4522       91.2588       90.1606       86.2578      106.2010       95.9493       80.9135       63.0654       54.8857       43.9684       39.6259       37.2719       38.8782       48.1284       50.3206        0.0000        0.0000        0.0000        0.0000        0.0000        0.0000        0.0000        0.0000
        0.0000        0.0000        0.0000        0.0000        0.0000        0.0000        0.0000        0.0000        0.0000        0.0000        0.0000        0.0000        0.0000        0.0000        0.0000        0.0000        0.0000        0.0000        0.0000        0.0000        0.0000        0.0000        0.0000        0.0000        0.0000        0.0000       49.2347       55.5556       57.8204       59.1860       61.2779       49.9655       49.4494       45.0711       38.1127       24.5774       20.0898       18.7423       17.0330       21.9753       22.2591       21.2938       19.9222       13.7338       12.5708       12.2416       10.6478        7.0114        6.4845        6.4977        7.3885        7.4270        8.5863        9.2694        9.5123       10.6546       10.3358       10.7979       10.5847       10.8586       10.1773        9.4543        9.3354        9.5662        8.5349        8.3408        8.3683       10.1732       10.6220       10.7655       10.6412        8.5206        8.5734        8.6789        8.9088        9.1266        9.7525       10.1722       10.2231        8.5932        6.9512        7.2865        0.0000        0.0000        0.0000        0.0000        0.0000        0.0000        0.0000        0.0000        0.0000        0.0000        0.0000        0.0000        0.0000        0.0000        0.0000        0.0000        0.0000        0.0000        0.0000        0.0000        0.0000        0.0000        0.0000        0.0000        0.0000        0.0000        0.0000        0.0000        0.0000        0.0000        0.0000        0.0000        0.0000        0.0000        0.0000        0.0000        0.0000        0.0000        0.0000        0.0000        0.0000        0.0000        0.0000        0.0000        0.0000        0.0000        0.0000        0.0000        0.0000        0.0000        0.0000        0.0000        0.0000        0.0000        0.0000        0.0000        0.0000        0.0000        0.0000        0.0000        0.0000        0.0000        0.0000        0.0000        0.0000        0.0000        0.0000        0.0000        0.0000        0.0000        0.0000       56.8556       56.0529       66.7717       67.3395       55.7088        0.0000        0.0000        0.0000        0.0000       72.8057       72.4420       73.7282       86.3220       91.7349       72.8864       77.4977       80.8742       72.1943       71.6740       69.0663       72.3738       77.7451       87.9821       83.7746       81.3235       93.3280      109.9023      120.7568      136.1944      137.6869      141.7923      135.2405      118.0577      106.5534       93.1345       84.3878       87.7891       99.4452       99.8647       99.6102       86.4600       76.4887       85.2865       87.5867       78.5503       75.7941       75.3499       75.3655       77.5930       90.0803      118.3658      118.4130      122.0091      126.0253      148.4120      157.0810      155.9108      146.3803      145.5742      138.5496      136.1447      137.9839      144.4568      149.4857      121.2816      130.5503      122.2296      130.3881      118.0096      106.6268       90.6437       75.9197       73.1441       72.8990       87.2263       84.7270       84.0658       91.4332       86.4498       75.1528       63.2422       64.9640       48.6120       45.0717       43.5146       43.6151       51.3207       51.8752        0.0000        0.0000        0.0000        0.0000        0.0000        0.0000        0.0000        0.0000
        0.0000        0.0000        0.0000        0.0000        0.0000        0.0000        0.0000        0.0000        0.0000        0.0000        0.0000        0.0000        0.0000        0.0000        0.0000        0.0000        0.0000        0.0000        0.0000        0.0000        0.0000        0.0000        0.0000        0.0000        0.0000       59.7043       59.1346       45.8196       42.3897       42.7405       45.4833       52.5166       53.2747       49.0436       43.1501       26.7244       21.3991       24.2987       21.4228       12.6770       11.3884       10.8319       10.9618       16.5479       15.6298       16.2880       15.3817       11.8068       11.1851       11.5524       14.2930       11.3096       11.1253       12.1534       12.0305       12.9226       13.1510       12.6271       12.1627       11.6626       11.1010       10.6220        9.8715        8.7070        8.4549        8.3542        9.0433        8.5892        8.8310        9.0328        9.4234        7.4504        7.7315        8.4756        9.0152        9.9658       10.5379       10.8782       12.4720       13.8882       13.0843       12.7055       12.6816       12.9189        0.0000        0.0000        0.0000        0.0000        0.0000        0.0000        0.0000        0.0000        0.0000        0.0000        0.0000        0.0000        0.0000        0.0000        0.0000        0.0000        0.0000        0.0000        0.0000        0.0000        0.0000        0.0000        0.0000        0.0000        0.0000        0.0000        0.0000        0.0000        0.0000        0.0000        0.0000        0.0000        0.0000        0.0000        0.0000        0.0000        0.0000        0.0000        0.0000        0.0000        0.0000        0.0000        0.0000        0.0000        0.0000        0.0000        0.0000        0.0000        0.0000        0.0000        0.0000        0.0000        0.0000        0.0000        0.0000        0.0000        0.0000        0.0000        0.0000        0.0000        0.0000        0.0000        0.0000        0.0000        0.0000        0.0000        0.0000        0.0000       29.9714       30.9006       34.2489       44.9710       51.1048       51.2334       46.1353       53.3009       62.5256       67.2160       55.0095       60.1630       65.0323       82.6851       85.3984       72.0863       75.4721       83.1000       75.1730       67.4349       69.1034       74.9403       88.9982       81.4228       77.7813       79.5738       85.8312      105.8714      113.7793      116.0417      136.1097      151.3102      144.5821      132.8173      122.1422      100.6557       88.2538       83.2402       90.8346      103.9160       85.3394       70.0517       69.7337       92.9717      103.8216       87.3747       73.8206       75.3156       75.8590       85.6774       82.2497       94.4811      104.3087      113.3643      123.0140      135.7480      145.2647      146.5265      148.7509      167.9126      172.5578      160.6644      156.6443      145.0653      163.8919      116.8762      114.9187      111.6030      115.1168      109.7285       93.8808       68.9429       58.2402       50.0393       53.0124       73.1780       75.4736       72.7746       73.2968       76.8607       76.2733       69.6365        0.0000        0.0000       64.7409       61.7627       59.7113       54.2735        0.0000        0.0000        0.0000        0.0000        0.0000        0.0000        0.0000        0.0000        0.0000
        0.0000        0.0000        0.0000        0.0000        0.0000        0.0000        0.0000        0.0000        0.0000        0.0000        0.0000        0.0000        0.0000        0.0000        0.0000        0.0000        0.0000        0.0000        0.0000        0.0000        0.0000        0.0000        0.0000        0.0000        0.0000        0.0000       59.6079       51.7551       51.8613       47.8207       60.4095       69.4340       58.1143       54.9425       47.9254       29.2130       21.8400       17.6999       18.2692       13.4965       12.2180       10.9205        9.8982       16.0454       15.1133       15.4876       14.2881       11.5144       11.3215       12.3412       13.9863       12.0248       11.5709       11.5904       11.5199       12.3772       12.3044       12.0258       11.1472       10.4309       10.1063        9.5418        8.7664        7.3022        7.5961        8.5295        9.2840        8.8434        9.1516        9.5946        9.7657        8.2685        8.9281        9.4048       11.0729       11.9067       12.3433       12.5379       12.8639       14.2709       14.8698       15.6501       15.8337       15.0423       14.7218       15.6320        0.0000        0.0000        0.0000        0.0000        0.0000        0.0000        0.0000        0.0000        0.0000        0.0000        0.0000        0.0000        0.0000        0.0000        0.0000        0.0000        0.0000        0.0000        0.0000        0.0000        0.0000        0.0000        0.0000        0.0000        0.0000        0.0000        0.0000        0.0000        0.0000        0.0000        0.0000        0.0000        0.0000        0.0000        0.0000        0.0000        0.0000        0.0000        0.0000        0.0000        0.0000        0.0000        0.0000        0.0000        0.0000        0.0000        0.0000        0.0000        0.0000        0.0000        0.0000        0.0000        0.0000        0.0000        0.0000        0.0000        0.0000        0.0000        0.0000        0.0000        0.0000        0.0000        0.0000        0.0000        0.0000        0.0000       26.4158       28.6748       31.6235       30.9469       38.3029       35.6642       41.4870       51.1959       57.5112       59.3761       51.0436       56.7043       63.9403       72.4618       73.2752       66.5110       72.5622       83.8015       78.1214       65.4064       64.1794       75.4286       84.5204       79.3268       83.5498       85.7950       87.2991      106.1372      115.0982      110.3392      125.3837      146.8831      153.2274      149.0166      130.7618      113.1068       95.4270       78.8022       77.8422       88.5886       82.9464       67.3780       78.5432       89.0145      104.6505      102.5050      101.6853       85.5844       76.0378       81.2449       86.1007      100.4187      112.0908      114.0763      128.4498      141.4349      149.0801      153.4663      153.9172      171.8005      177.9965      166.0246      159.2818      148.4268      137.2370      111.1773      111.8234      105.4654      104.7241       94.9046       88.7447       61.8110       45.2344       46.1058       50.5249       68.8468       73.5292       71.7639       67.6517       74.2878       74.5836        0.0000        0.0000        0.0000        0.0000        0.0000        0.0000        0.0000        0.0000        0.0000        0.0000        0.0000        0.0000        0.0000        0.0000        0.0000        0.0000
        0.0000        0.0000        0.0000        0.0000        0.0000        0.0000        0.0000        0.0000        0.0000        0.0000        0.0000        0.0000        0.0000        0.0000        0.0000        0.0000        0.0000        0.0000        0.0000        0.0000        0.0000        0.0000        0.0000        0.0000        0.0000        0.0000        0.0000       48.5783       47.3633       49.0028       55.0458       66.0172       66.9541       63.8763       55.8733       33.9425       28.0139       24.2407       21.8985       19.6188       15.5106       12.1177       12.6356       20.5280       17.8618       17.9124       17.7101       16.9916       15.2331       15.6905       16.2376       15.2390       13.5664       13.2740       13.4361       12.9305       12.6181       12.0683       10.9388        9.4804        9.1885        8.5881        7.9501        6.8523        6.3188        6.8107        8.2727        8.3357        9.3033        9.5937        9.9342        8.3884       10.0215       10.8504       12.7899       13.0263       13.8992       14.1586       13.4847       14.1295       13.9693       15.8309       16.3839       16.0843       17.1315       17.1691       16.3425       11.2655        9.3350        9.4664        0.0000        0.0000        0.0000        0.0000        0.0000        0.0000        0.0000        0.0000        0.0000        0.0000        0.0000        0.0000        0.0000        0.0000        0.0000        0.0000        0.0000        0.0000        0.0000        0.0000        0.0000        0.0000        0.0000        0.0000        0.0000        0.0000        0.0000        0.0000        0.0000        0.0000        0.0000        0.0000        0.0000        0.0000        0.0000        0.0000        0.0000        0.0000        0.0000        0.0000        0.0000        0.0000        0.0000        0.0000        0.0000        0.0000        0.0000        0.0000        0.0000        0.0000        0.0000        0.0000        0.0000        0.0000        0.0000        0.0000        0.0000        0.0000        0.0000        0.0000        0.0000       26.9218       20.4263       31.7243       25.7278       29.9508       28.7925       34.5662       34.9954       34.0705       40.0771       49.5224       45.3274       46.4471       54.8759       69.5342       71.5594       68.0946       71.2593       76.8757       73.1581       62.6517       59.1574       65.8456       77.7728       72.9533       74.9779       76.1358       87.7030      106.2158      111.1332      115.5957      121.7910      140.5329      153.9913      142.8087      121.3253       91.9050       77.8210       77.7804       79.5470       81.4375       74.5572       71.0409       83.7605       76.7111       93.3632      100.5719       96.0633       83.8116       79.8241       78.8231       84.4369       94.6129      103.3057      101.8415      110.3131      145.2397      164.4191      171.7614      156.4527      163.4225      156.3494      150.5261      152.6811      151.5913      138.0600      120.3916      122.1449      116.6001      111.0018      102.4976       90.6999       60.1714       47.5977       50.3866       49.0702       69.9099       78.1038       77.4006       71.7601       73.7199       74.1036        0.0000        0.0000        0.0000        0.0000        0.0000        0.0000        0.0000        0.0000        0.0000        0.0000        0.0000        0.0000        0.0000        0.0000        0.0000        0.0000
        0.0000        0.0000        0.0000        0.0000        0.0000        0.0000        0.0000        0.0000        0.0000        0.0000        0.0000        0.0000        0.0000        0.0000        0.0000        0.0000        0.0000        0.0000        0.0000        0.0000        0.0000        0.0000        0.0000        0.0000        0.0000        0.0000        0.0000       51.6570       51.7006       54.0789       58.1551       72.9456       75.7104       72.9642       67.2311       42.6752       38.8277       36.3381       32.3822       36.6377       34.4140       26.0719       27.4431       31.2462       29.6228       29.7919       28.6249       25.1758       24.6898       20.3610       19.8994       17.8581       17.4206       18.0501       17.7511       14.8103       13.0690       12.9720       11.1414       10.3046        9.0432        8.3159        7.6512        6.3703        7.1069        7.4794        8.2763        7.0778        7.7446        9.0220       10.3775        8.8101        9.5463       10.4835       11.7287       11.3461       12.3376       13.2383       13.3754       14.3304       13.9920       14.0471       16.0049       17.2525       18.5819       19.4413       19.3529       13.4013       12.3384       10.8175        0.0000        0.0000        0.0000        0.0000        0.0000        0.0000        0.0000        0.0000        0.0000        0.0000        0.0000        0.0000        0.0000        0.0000        0.0000        0.0000        0.0000        0.0000        0.0000        0.0000        0.0000        0.0000        0.0000        0.0000        0.0000        0.0000        0.0000        0.0000        0.0000        0.0000        0.0000        0.0000        0.0000        0.0000        0.0000        0.0000        0.0000        0.0000        0.0000        0.0000        0.0000        0.0000        0.0000        0.0000        0.0000        0.0000        0.0000        0.0000        0.0000        0.0000        0.0000        0.0000        0.0000        0.0000        0.0000        0.0000        0.0000        0.0000        0.0000        0.0000        0.0000        0.0000       19.3870       22.3293       24.5038       22.8724       21.2252       23.0582       28.4638       28.4855       33.2546       34.0014       41.4525       48.7956       54.0529       59.8526       65.6435       67.4081       67.9159       67.3802       64.7621       58.5090       59.5562       67.9731       71.3481       70.7127       70.2536       76.7387       96.4732      103.3109       94.1636      105.3921      114.8200      138.3534      146.7348      129.4217      108.1758       80.5138       79.1183       87.9311       92.5967       85.8570       76.7827       80.4233       86.1846       85.9705       96.2207       99.1006       99.2725       83.9292       78.0537       75.1692       75.6200       98.2576       99.7799      103.6346      117.0600      145.6085      168.2194      183.4396      163.2019      156.3551      136.9398      127.3287      123.0193      132.1617      129.8947      122.4466      131.4720      133.5467      122.3174      109.8849       94.5250       70.0042       57.4251       53.4008       54.7935       70.2595       73.1378       72.1136       68.8462       74.2363       73.1272        0.0000        0.0000        0.0000        0.0000        0.0000        0.0000        0.0000        0.0000        0.0000        0.0000        0.0000        0.0000        0.0000        0.0000        0.0000        0.0000
        0.0000        0.0000        0.0000        0.0000        0.0000        0.0000        0.0000        0.0000        0.0000        0.0000        0.0000        0.0000        0.0000        0.0000        0.0000        0.0000        0.0000        0.0000        0.0000        0.0000        0.0000        0.0000        0.0000        0.0000        0.0000        0.0000        0.0000        0.0000       70.7815       76.5082       79.9445       86.1911       88.7102       87.5450       80.9916       70.1490       65.9545       59.3597       56.0757       60.5953       72.1649       86.3116       68.0750       70.2951       65.5632       64.6442       62.3177       45.2962       40.9810       38.2191       36.6941       31.1937       31.2882       28.0465       24.9119       15.8013       13.5700       11.9288       12.2699       23.9389       23.7217        9.1414        6.4566        5.7190        6.0149        7.5136        7.2007        6.0360        6.9752        9.0154       11.9889        9.0952        9.7518        8.4800        6.9379       11.0264       12.9560       13.9495       15.7428       17.5395       17.2952       17.0336       20.1775       22.0863       23.4359       24.7602       23.9373       18.9737       16.8419       14.7321       12.6047        0.0000        0.0000        0.0000        0.0000        0.0000        0.0000        0.0000        0.0000        0.0000        0.0000        0.0000        0.0000        0.0000        0.0000        0.0000        0.0000        0.0000        0.0000        0.0000        0.0000        0.0000        0.0000        0.0000        0.0000        0.0000        0.0000        0.0000        0.0000        0.0000        0.0000        0.0000        0.0000        0.0000        0.0000        0.0000        0.0000        0.0000        0.0000        0.0000        0.0000        0.0000        0.0000        0.0000        0.0000        0.0000        0.0000        0.0000        0.0000        0.0000        0.0000        0.0000        0.0000        0.0000        0.0000        0.0000        0.0000        0.0000        0.0000        0.0000        0.0000        0.0000        0.0000       14.8557       18.9107       16.2642       17.0045       20.6590       19.1615       19.2553       20.5969       24.5143       31.8998       43.4761       52.2330       55.1963       54.5086       58.4965       59.7937       58.5351       59.6178       55.9471       58.0029       63.5086       65.2951       60.9202       62.0215       65.8915       70.1561       68.0791       68.9814       85.7571       99.5332      120.6765      129.2261      130.2914      117.1884       95.9808      103.7920      103.0970      103.8834       99.0326       87.0663       92.5008      101.4540      110.7963      121.2824      118.9683      100.5011       83.3618       89.9618       88.6206       83.7430       90.9828       99.8051       97.7789      106.3272      114.7622      131.0559      152.3032      155.0488      144.7553      134.9487      126.2094      126.9813      137.6525      127.5921      124.6488      130.0061      139.3267      130.4720      115.4670      107.7496       97.0191       87.7095       83.3153       81.4916       75.2899       77.1190       74.1371       70.6776       65.3401       63.1536        0.0000        0.0000        0.0000        0.0000        0.0000        0.0000        0.0000        0.0000        0.0000        0.0000        0.0000        0.0000        0.0000        0.0000        0.0000        0.0000
        0.0000        0.0000        0.0000        0.0000        0.0000        0.0000        0.0000        0.0000        0.0000        0.0000        0.0000        0.0000        0.0000        0.0000        0.0000        0.0000        0.0000        0.0000        0.0000        0.0000        0.0000        0.0000        0.0000        0.0000        0.0000        0.0000        0.0000        0.0000       85.2046       89.6243       92.5719      100.6393      102.9758       99.6818       91.2580       81.6427       78.1185       71.3263       62.6104       57.1235       54.0440       54.4314       61.4352       72.7992       77.1045       82.5333       88.7266       59.8748       48.8423       44.8051       45.7685       38.5605       36.4692       33.9322       28.4761       17.3338       14.3040       12.2628       11.2692       15.9599       16.2227       18.0316       14.1867       14.7188       10.8413        8.4768        9.5857       10.6678        9.7212       11.7023       11.6297       10.0002        9.0252        7.1780        5.2672       10.3380       11.0227       12.9631       14.3744       20.4139       20.3055       21.8148       22.4863       23.2259       25.9015       30.0374       29.8131       20.6453       16.6648       15.4041       17.3279        0.0000        0.0000        0.0000        0.0000        0.0000        0.0000        0.0000        0.0000        0.0000        0.0000        0.0000        0.0000        0.0000        0.0000        0.0000        0.0000        0.0000        0.0000        0.0000        0.0000        0.0000        0.0000        0.0000        0.0000        0.0000        0.0000        0.0000        0.0000        0.0000        0.0000        0.0000        0.0000        0.0000        0.0000        0.0000        0.0000        0.0000        0.0000        0.0000        0.0000        0.0000        0.0000        0.0000        0.0000        0.0000        0.0000        0.0000        0.0000        0.0000        0.0000        0.0000        0.0000        0.0000        0.0000        0.0000        0.0000        0.0000        0.0000        0.0000        0.0000       12.0654       10.5126        9.9340       16.5628       16.9997       12.5849       17.1235       13.1321       16.4414       19.2779       23.4876       28.4447       38.0313       43.4127       49.6001       52.4321       54.7937       60.7056       61.6128       61.4030       57.1472       59.8073       62.8087       63.9653       65.6987       64.0593       65.4794       67.9928       65.4605       74.7509       82.1492       89.5709      111.1172      117.8318      114.1873      108.2200       92.5360       91.9216       95.7741      101.5514      108.3687      101.1898      101.6146      111.6018      122.4550      122.6646      115.1688      106.5400       95.0803       98.5429       94.9680       89.4519       89.0466       94.3470       99.0027      106.1468      116.1248      123.6726      131.1522      139.8492      122.4806      122.1940      123.1022      123.8731      131.1350      128.5882      125.0006      123.0462      133.1251      129.9811      125.2468      116.7677      116.5466      102.8484       96.2007       89.5917       80.8492       80.0317       77.3487       72.7679       64.8088       60.0531        0.0000        0.0000        0.0000        0.0000        0.0000        0.0000        0.0000        0.0000        0.0000        0.0000        0.0000        0.0000        0.0000        0.0000        0.0000        0.0000
        0.0000        0.0000        0.0000        0.0000        0.0000        0.0000        0.0000        0.0000        0.0000        0.0000        0.0000        0.0000        0.0000        0.0000        0.0000        0.0000        0.0000        0.0000        0.0000        0.0000        0.0000        0.0000        0.0000        0.0000        0.0000        0.0000        0.0000        0.0000       93.3539       97.3762       99.6449      108.6900      109.8111      106.6618       98.0765       86.2800       78.7085       72.9826       65.0241       57.7130       53.7710       54.0147       56.5736       68.1620       73.4087       78.9700       80.3950       60.7890       54.5027       47.1315       51.4304       44.4536       41.7399       39.3140       35.6253       21.7754       16.1065       12.3956       10.0591        7.3409        5.4328        5.8736        7.6684       19.1126       26.2291       25.1952       17.9416       10.9190        9.7291        8.8371        9.1127        4.5004        3.2047        3.6508        4.3061        8.7622        9.8870       10.9406       12.7325       19.0740       20.5311       22.7778       24.9759       26.5795       26.5919       33.2930       34.6506       20.5199       16.2787       15.2942       16.5531        8.8474        0.0000        0.0000        0.0000        0.0000        0.0000        0.0000        0.0000        0.0000        0.0000        0.0000        0.0000        0.0000        0.0000        0.0000        0.0000        0.0000        0.0000        0.0000        0.0000        0.0000        0.0000        0.0000        0.0000        0.0000        0.0000        0.0000        0.0000        0.0000        0.0000        0.0000        0.0000        0.0000        0.0000        0.0000        0.0000        0.0000        0.0000        0.0000        0.0000        0.0000        0.0000        0.0000        0.0000        0.0000        0.0000        0.0000        0.0000        0.0000        0.0000        0.0000        0.0000        0.0000        0.0000        0.0000        0.0000        0.0000        0.0000        0.0000       17.2219       14.2754       12.8211       11.2719       13.8805       15.2416       18.5300       19.4570       16.5058       15.9370       16.8705       24.0629       35.8954       39.1336       43.3817       44.6069       56.2689       57.4661       67.1095       65.9232       65.6821       63.7101      100.3805      110.1001       75.6621       70.7159       71.5591       72.6291       71.6554       67.8992       70.3175       69.1888       74.6160      101.1748      106.5288      106.7423      101.1911       84.4627       79.5671       79.7522      101.2467      103.7410       97.9663      102.8655      116.2234      135.4948      131.9160      117.4929      110.2851       91.2257       84.3122       83.0013       84.6818       88.9772       92.2965      100.8473      110.3958      117.5111      113.6114      113.2178      115.4354      118.1090      113.8973      119.7434      118.7050      127.7498      129.3174      133.4042      134.6767      147.5357      143.3379      132.6432      132.2936      123.6954      103.6313       94.7040       90.1699       85.2725       82.8497       82.0897       76.9679       66.9691       61.2694       57.6537        0.0000        0.0000        0.0000        0.0000        0.0000        0.0000        0.0000        0.0000        0.0000        0.0000        0.0000        0.0000        0.0000        0.0000        0.0000
        0.0000        0.0000        0.0000        0.0000        0.0000        0.0000        0.0000        0.0000        0.0000        0.0000        0.0000        0.0000        0.0000        0.0000        0.0000        0.0000        0.0000        0.0000        0.0000        0.0000        0.0000        0.0000        0.0000        0.0000        0.0000        0.0000        0.0000       91.5220       96.3322      101.1450      101.4700      108.5641      114.3582      110.6633       97.0578       82.6674       76.6322       74.5545       67.6059       61.1460       59.8159       61.5864       58.4962       67.8922       72.7231       72.4407       66.3626       51.3001       51.2334       49.7364       49.4272       45.0895       46.1518       45.5700       40.6946       25.7581       18.1374       14.7519       11.2119        7.3288        5.8064        5.9384        5.1999        3.9720        4.0038        6.0085        5.6040        4.2224        3.5756        4.2761        5.1617        2.7010        2.9747        3.3676        3.8798        7.7437        9.7410        9.3904        9.9815       13.9354       13.5811       18.3521       25.5106      120.5743       69.9103       25.9601       24.0344       14.9217       12.7492       14.2594       11.5674        7.1158        5.6809        0.0000        0.0000        0.0000        0.0000        0.0000        0.0000        0.0000        0.0000        0.0000        0.0000        0.0000        0.0000        0.0000        0.0000        0.0000        0.0000        0.0000        0.0000        0.0000        0.0000        0.0000        0.0000        0.0000        0.0000        0.0000        0.0000        0.0000        0.0000        0.0000        0.0000        0.0000        0.0000        0.0000        0.0000        0.0000        0.0000        0.0000        0.0000        0.0000        0.0000        0.0000        0.0000        0.0000        0.0000        0.0000        0.0000        0.0000        0.0000        0.0000        0.0000        0.0000        0.0000        0.0000        0.0000        0.0000        0.0000       20.1145       19.0747       16.6216       15.4219       12.5417        9.5165       15.2739       14.4072       23.9528       18.1782       15.1067       21.9289       36.4451       39.0946       43.3005       45.9332       53.6347       59.2925       64.8226       73.5171       76.1068       76.9345       66.1522       81.2214       87.5895       83.4234       81.4676       77.6593       72.4606       73.7497       67.7965       67.5089       66.6225       69.2198       91.6180       92.0125       86.7819       86.4513       75.0696       78.7960       81.1222       95.1625       94.1755       99.1226      103.6656      127.5309      118.9403      126.8263      124.7479      115.7776      102.2103       96.0900       93.1663       88.4284       96.4431      100.4780      102.6797      100.9637      103.5161       98.5627       98.0149      102.7510      101.1277      108.4798      118.0422      124.4709      128.6527      138.5471      141.3971      135.6993      144.6321      140.2562      136.8739      127.7344      112.2103      100.2779       93.4827       94.4446       90.6634       88.2914       83.7536       78.2408       69.4936       65.7168        0.0000        0.0000        0.0000        0.0000        0.0000        0.0000        0.0000        0.0000        0.0000        0.0000        0.0000        0.0000        0.0000        0.0000        0.0000        0.0000
        0.0000        0.0000        0.0000        0.0000        0.0000        0.0000        0.0000        0.0000        0.0000        0.0000        0.0000        0.0000        0.0000        0.0000        0.0000        0.0000        0.0000        0.0000        0.0000        0.0000        0.0000        0.0000        0.0000        0.0000        0.0000        0.0000        0.0000       93.2056       98.1119      101.0054      102.4323      103.8999      103.3550      100.2858       89.9027       75.5049       72.1932       63.1616       58.4842       56.8876       52.5447       53.6342       52.8906       62.7302       69.1258       68.8230       66.6267       54.1401       51.1195       54.4681       53.8995       50.0797       50.2377       52.9710       46.3530       29.6289       23.4002       19.0036       14.9011       10.1614        7.7469        8.6193        6.5643        3.9582        3.7780        3.0513        3.3037        3.0746        3.6545        2.5891        3.5539        2.8462        3.1965        3.2075        3.9743        6.8631        6.7864        7.3302        7.4568       10.6958        7.6933       10.3432       12.5514       34.3777       42.8533       21.2435       19.6234       13.3534       11.8865       10.6318       10.5032        8.6531        7.8121        6.9206        5.8945        4.3219        3.4153        2.7295        2.2977        2.2283        0.9679        0.0000        0.0000        0.0000        0.0000        0.0000        0.0000        5.7019        7.4203        5.2275        5.3729        0.0000        0.0000        0.0000        0.0000        0.0000        0.0000        0.0000        0.0000        0.0000        0.0000        0.0000        0.0000        0.0000        0.0000        0.0000        0.0000        0.0000        0.0000        0.0000        0.0000        0.0000        0.0000        0.0000        0.0000        0.0000        0.0000        0.0000        0.0000        0.0000        0.0000        0.0000        0.0000        0.0000        0.0000        0.0000        0.0000       24.6025       26.6513       25.7406       23.6147       22.9170       22.2933       19.0049       20.5446        8.9209        6.9721        7.8066        9.7729       14.9348       20.3053       27.1697       29.4646       40.3047       45.0784       53.5776       59.1703       66.4889       76.2248       76.9551       83.3820       76.5914       72.5483       85.2844       97.7625      101.0014       96.4505       91.6828       87.2794       74.6785       77.1758       68.2597       68.9458       66.5773       64.5476       61.2468       60.1624       58.4735       64.2681       68.1048       76.0543       88.4568       91.3776       95.4376      106.8449      117.6637      123.8946      126.3104      121.9396      112.4520      103.4129      105.2139      106.6342      110.4783      116.0134      116.3109      108.4105       90.3159       91.2368       91.4942       93.0725       99.3040      108.4156      106.9679      117.1674      131.5792      136.4497      143.3954      149.6425      164.4086      163.9023      160.2612      147.4791      113.9261      103.6596       96.6200       91.4719       98.0718       95.9076       91.3499       88.7724       80.4998       75.0812        0.0000        0.0000        0.0000        0.0000        0.0000        0.0000        0.0000        0.0000        0.0000        0.0000        0.0000        0.0000        0.0000        0.0000        0.0000        0.0000
        0.0000        0.0000        0.0000        0.0000        0.0000        0.0000        0.0000        0.0000        0.0000        0.0000        0.0000        0.0000        0.0000        0.0000        0.0000        0.0000        0.0000        0.0000        0.0000        0.0000        0.0000        0.0000        0.0000        0.0000        0.0000        0.0000       89.3599       95.8748      100.3160      101.1081      101.8241      101.3651      101.2900       97.8669       84.1495       69.0190       67.0914       70.7982       69.7686       71.8391       61.5069       61.0145       53.2860       59.3816       63.6538       64.5008       68.1684       67.2887       63.0995       57.8349       52.8237       49.2446       51.4654       48.8340       45.1094       29.3967       23.2037       19.5870       15.4630        9.3997        7.0031        6.8863        6.9454        3.2533        3.5308        3.7846        3.7049        3.3906        3.1262        2.4831        2.4135        2.2597        2.6077        3.2469        3.1522        5.3325        5.7956        6.0859        6.2700        9.1562        8.3764       10.0990       15.1300       13.6005       12.3148       11.8250       11.2263        9.7565        9.5316        9.7556        9.0712        6.8979        6.3349        5.7816        5.2516        4.2118        3.7500        3.2519        2.7114        1.5061        1.0945        1.8919        2.1232        0.4419        0.4739        0.5565        0.6836        3.6166        4.8758        4.5319        4.6606        5.4693        8.5258        7.7554        6.2049        0.0000        0.0000        0.0000        0.0000        0.0000        0.0000        0.0000        0.0000        0.0000        0.0000        0.0000        0.0000        0.0000        0.0000        0.0000        0.0000        0.0000        0.0000        0.0000        0.0000        0.0000        4.9724        5.1385        6.5600       10.0059       11.7387       13.5293       15.4287       20.7620       22.9706       24.0050       23.7471       26.9463       27.4843       24.6332       21.7257       20.4462       20.6942       17.9562       14.8629        5.7791        4.7411        5.2602        6.2704       16.1115       19.1043       26.5745       30.2271       38.4736       50.2249       56.3206       64.5132       71.5840       77.8131       79.5634       76.1663       79.8313       81.9263       82.1219      102.4473      108.8709      107.5944      101.6376       97.6689       88.8968       83.1875       71.3402       61.7562       56.3181       52.5404       50.5990       53.9010       56.1132       52.0591       58.1511       75.8604       89.2028       95.6953       97.0475      104.2756      119.2054      121.7177      130.7767      129.0072      113.0863      105.1081      105.0511      105.4262      115.5602      123.7716      125.0575      108.0056       90.7705       92.0628       87.2042       84.9569       83.1579       87.7328       92.9857      102.7037      118.9410      127.9022      136.7021      147.0506      168.9272      182.1238      170.5974      152.0177      116.9456      100.9558       97.2787       95.9595       96.7165       95.9170       90.1432       89.0998        0.0000        0.0000        0.0000        0.0000        0.0000        0.0000        0.0000        0.0000        0.0000        0.0000        0.0000        0.0000        0.0000        0.0000        0.0000        0.0000        0.0000        0.0000
        0.0000        0.0000        0.0000        0.0000        0.0000        0.0000        0.0000        0.0000        0.0000        0.0000        0.0000        0.0000        0.0000        0.0000        0.0000        0.0000        0.0000        0.0000        0.0000        0.0000        0.0000        0.0000        0.0000        0.0000        0.0000        0.0000       87.3104       92.8281       94.6231       97.3673       96.8529       95.2144       94.9460       95.2601       81.3538       66.3775       59.6020       56.1120       55.9679       58.5390       61.9151       65.3077       55.3580       79.7396       64.7048       62.5654       57.3985       54.9717       51.9285       49.5241       45.6183       43.0863       43.7777       41.0907       36.3973       25.6031       20.6941       17.6381       14.6969       10.0765        8.4557        7.6923        6.9144        2.6918        2.7281        3.6481        2.9229        2.7683        3.5930        3.0854        2.5117        2.1291        2.8167        2.7288        2.8697        5.2304        5.0242        4.6556        4.4579        4.0773        5.8570        8.1029       14.6907       11.4805       10.6596       11.3576       10.9865        8.9555       11.6320       10.2687        8.9191        5.5679        5.2355        4.9454        4.7296        4.0354        3.8383        3.4772        2.9336        1.6649        1.2470        1.0436        2.2149        0.4317        0.4369        0.4906        0.5918        3.0807        3.5367        3.8008        3.8974        4.5574        5.6512        7.6094        4.3560        3.3648        3.1651        3.4409        0.0000        0.0000        0.0000        0.0000        0.0000        0.0000        0.0000        0.0000        0.0000        0.0000        0.0000        0.0000        9.7948        8.7965        8.2157        7.5160        9.1551        8.7822        5.7199        6.2626        7.4202       10.7949       12.2256       13.7247       15.2927       20.1944       22.0512       22.9607       22.8050       24.2610       24.9716       24.8330       24.1058       22.5412       21.8423       18.9358       17.1852        8.6120        8.1273       10.9673       11.0641       18.5162       24.3255       25.2522       31.9246       44.4074       52.6112       63.6059       71.9590       82.6326       79.9801       81.1827       80.3839       81.7014       81.1205       92.7905      101.1999      119.0996      119.9030      112.5837      108.9308       94.6889       77.3117       69.4136       68.9751       52.9340       47.5330       59.2812       59.7117       58.3617       60.6187       63.4163       73.8549       84.4002       89.2482       98.6350      107.5710      115.3112      117.3044      125.2444      121.2259      108.0198      103.5201      112.7549      111.3013      121.6085      130.0839      127.4596      111.3503       98.7121       86.2103       84.9088       85.5600       90.1537       88.7790       93.6642       97.3015      115.6236      125.6847      130.8400      146.5455      169.1228      177.4881      171.5270      150.0679      108.9638       96.0426       92.7254       94.7185        0.0000       96.9136       98.1818       91.8343        0.0000        0.0000        0.0000        0.0000        0.0000        0.0000        0.0000        0.0000        0.0000        0.0000        0.0000        0.0000        0.0000        0.0000        0.0000        0.0000        0.0000        0.0000
        0.0000        0.0000        0.0000        0.0000        0.0000        0.0000        0.0000        0.0000        0.0000        0.0000        0.0000        0.0000        0.0000        0.0000        0.0000        0.0000        0.0000        0.0000        0.0000        0.0000        0.0000        0.0000        0.0000        0.0000        0.0000       80.6882       80.1768       84.4987       82.0693       80.7980       82.2505       80.8858       77.1457       71.8574       64.5339       54.4954       52.9913       50.3240       47.2725       49.9022       46.7008       43.7114       44.3606       48.2408       46.0303       48.7990       48.4358       44.2536       41.6280       40.3295       37.1410       35.0176       34.0673       40.8334       42.9787       26.0934       18.7591       16.7012       15.1501        9.5353        7.4821        5.5761        7.3891        5.0476        3.8033        3.6367        3.3324        2.2455        2.4607        2.5762        2.8676        2.1511        2.4709        2.6742        2.7605        5.0330        4.8836        4.2289        4.1466        4.7161        4.7639        4.6524        8.8772        8.5971       10.4894       11.0801        8.9655        7.1721       10.0670        9.3177        6.9805        4.6566        4.5561        4.4390        4.3317        3.7763        3.6970        3.4243        3.6028        2.2478        1.4292        3.3612        5.2131        6.4991        3.5289        5.8650        7.8888        2.5627        2.8706        3.0438        3.0880        3.5709        3.6266        3.5723        3.4079        2.6554        2.5168        3.1133        4.4061        4.6695        5.6828        0.0000        0.0000        0.0000        0.0000        0.0000        0.0000        0.0000        0.0000       17.2500       16.0539       12.6702       14.4274       11.1420        8.4582        8.3849        7.5200        7.9092        8.6527       11.8177       12.7134       13.7025       14.7247       18.8964       20.1277       20.7431       20.7210       22.0515       21.8489       23.3414       24.4702       23.7861       23.0377       21.8496       20.7788       13.2838       12.4591       15.8533       15.7807       28.5119       36.3797       38.7825       43.7230       57.5038       69.5050       73.6066       77.5735       89.5729       91.0260       92.3663       97.6414       94.1983       87.4353      105.8178      120.3096      114.3036      105.0277      105.7676      103.6087       89.9593       84.9702       74.9152       70.4881       59.3768       58.8798       62.3810       64.9126       65.4652       71.6112       75.0920       77.0078       84.3020       82.8652       93.0437       98.1560      108.5838      112.8936      113.7976      111.2297      105.6149      108.4598      111.7640      115.7514      122.4870      119.9021      116.5228      109.1439       93.0994       85.2618       84.5351       81.6538       80.7632       82.7682       83.4514       91.0247      116.5280      119.6520      125.2692      133.2257      149.4723      155.8068      150.8662      143.3349      111.1706       94.2747        0.0000        0.0000        0.0000        0.0000        0.0000        0.0000        0.0000        0.0000        0.0000        0.0000        0.0000        0.0000        0.0000        0.0000        0.0000        0.0000        0.0000        0.0000        0.0000        0.0000        0.0000        0.0000        0.0000        0.0000
        0.0000        0.0000        0.0000        0.0000        0.0000        0.0000        0.0000        0.0000        0.0000        0.0000        0.0000        0.0000        0.0000        0.0000        0.0000        0.0000        0.0000        0.0000        0.0000        0.0000        0.0000        0.0000       71.8859       72.8512       72.4215       73.1949       72.3553       61.7275       58.3485       57.8792       55.1953       53.6380       51.7290       48.0930       45.2236       43.4113       40.7694       36.6032       34.9490       31.4235       29.4493       27.9097       26.0719       24.7442       25.3594       25.2957       22.8446       19.6896       18.6716       18.4105       17.3354       18.7208       18.5983       33.2410       36.2245       28.7163       15.2353       13.3206       11.7515        8.0390        6.3134        5.6298        4.9751        3.2724        2.8516        2.8881        2.9992        1.6002        1.5822        1.3359        1.5976        2.0590        3.2397        3.4661        5.1376        2.8729        2.8897        2.7799        2.5742        2.9673        2.2460        2.2097        3.4161        3.1347        1.7603        1.8401        3.2232        3.9831        3.8152        3.6874        3.9747        5.2133        5.4795        5.4786        5.4063        4.8402        5.8320        5.1215        6.8999        5.9821        6.1529        4.4814        4.0040        2.4674        1.0446        2.1194        2.3875        4.0919        1.3130        1.3579        1.3572        0.9387        0.9382        0.9218        2.0178        1.2282        1.2358        1.1895        2.1840        7.4718        8.1996       10.1498       12.3061       19.0774       27.4697       33.2206       32.3405       62.7915       90.7125      109.9409      109.0488       58.8893       56.0581       44.8718       35.8672       15.6104       17.8858       15.3628       18.4446       12.4394       12.8537       13.2768       13.7233       13.7030       13.8547       18.2699       18.3984       19.8593       15.4288       15.7757       19.5031       24.9676       27.2106       26.7234       33.9638       33.0876       33.4160       35.2769       42.0208       53.8490       60.2743       65.8140       74.2995       81.3978       97.1948      106.4020      109.6917      113.2920      115.8280      115.8408      119.4881      112.8777      109.2061      107.7917      115.3173      110.0676      104.7860      104.0771       99.6907       98.3781       98.9854       88.5096       80.9590       80.9814       77.9864       75.4893       76.3925       87.6909       98.9855      102.4847       97.8728       94.4240       93.0373       93.7079      101.0176       98.6048      102.8309      102.2327       99.7174      102.3205      105.6767      108.5741      111.0519      127.4868      126.5616      119.7743      110.9980       91.9194       83.5022       80.6337       77.8835       76.5796       76.5568       76.9166       82.5616       92.3566      101.2840      103.7731      111.8340      127.9734      128.5276      130.2084      122.4680      102.1438        0.0000        0.0000        0.0000        0.0000        0.0000        0.0000        0.0000        0.0000        0.0000        0.0000        0.0000        0.0000        0.0000        0.0000        0.0000        0.0000        0.0000        0.0000        0.0000        0.0000        0.0000        0.0000        0.0000        0.0000        0.0000
        0.0000        0.0000        0.0000        0.0000        0.0000        0.0000        0.0000        0.0000        0.0000        0.0000        0.0000        0.0000        0.0000        0.0000        0.0000        0.0000        0.0000        0.0000       66.8718       69.2517       71.0181       71.9545       72.5293       70.2438       69.3432       65.9766       62.6112       54.5420       50.7052       48.0574       44.1670       44.9228       39.9180       37.0506       35.1625       36.2463       34.9388       32.7719       30.1138       27.9928       25.5724       23.0337       22.7837       20.3104       20.6231       20.2451       20.3478       15.0399       12.6711       12.3773       12.1211       12.7380       13.5709       13.3102       12.8465       12.6397       11.9428       10.3937        9.5282        7.1553        6.1518        5.4917        4.9737        3.7702        3.4394        3.1459        2.8891        1.5115        1.7183        2.6658        1.9594        2.3537        4.0362        1.0002        3.3402        2.6827        2.6289        2.4719        2.2188        3.9315        3.9279        3.8753        3.0169        0.9410        0.8977        1.3308        1.5762        2.0970        1.1275        2.2422        4.1382        3.9921        5.4655        7.1664        6.5628        6.3151        5.9417        5.1615        4.2878        4.2609        3.8500        3.4121        2.9513        1.2344        1.0037        0.8881        0.8890        0.8966        0.8959        0.8808        0.8477        0.5632        0.5417        1.6073        1.2511        1.3851        1.8539        1.4514        1.4872        7.2023        9.4356       11.8212       14.4053       24.1602       28.1005       31.2189       36.9987       90.6188       91.9270       78.2399       79.7321       49.9657       49.9953       46.5477       42.3822       20.7592       21.1467       17.5869       14.7631       13.4211       13.3546       13.2716       13.1725       12.4102       12.3425       12.3678       12.5591       15.9216       13.6523       13.8284       17.3277       27.3166       32.9272       32.8167       37.6175       39.9407       46.8509       56.4359       62.7526       69.3137       73.1414       75.6343       85.8464       94.4232      115.6144      120.1738      128.8325      130.9077      127.7366      132.3190      130.4203      116.8972      114.8826      115.5253      114.9419      114.4372      117.0049      116.5639      109.0723       99.4026      101.8901       94.1898       89.7987       92.5492       90.8497       83.4308       84.6324       92.9289       94.0720       88.2293       87.0182       88.5963       91.9827       93.8835      102.8264       97.2499      100.5947      104.0198      102.8967       98.7315      100.9831      102.3278      107.3849      124.8593      126.0343      125.2162      115.4859       94.2873       85.4064       77.6201       75.9737       76.4491       74.0040       73.2167       75.4216       83.0262       90.0277       97.8981      103.2135      116.3717      125.6124        0.0000        0.0000        0.0000        0.0000        0.0000        0.0000        0.0000        0.0000        0.0000        0.0000        0.0000        0.0000        0.0000        0.0000        0.0000        0.0000        0.0000        0.0000        0.0000        0.0000        0.0000        0.0000        0.0000        0.0000        0.0000        0.0000        0.0000        0.0000
        0.0000        0.0000        0.0000        0.0000        0.0000        0.0000        0.0000        0.0000        0.0000        0.0000        0.0000        0.0000        0.0000        0.0000        0.0000       63.5862       63.9742       65.2383       65.6041       66.0439       66.8495       65.2836       63.6064       63.4218       64.3802       61.7118       54.8363       46.2769       42.5032       37.0493       31.6590       32.0129       31.0527       29.5287       29.0709       31.4710       31.3708       31.4288       26.7946       21.6597       21.5808       21.1223       21.0387       18.2704       18.5281       16.6950       15.8978       11.5847        9.5704        9.2954        9.1645        9.3987        9.9284        9.5180        9.3728       10.0469        8.9951        9.1143        8.6268        6.2148        5.4608        4.9671        4.4611        3.9181        3.6668        3.4320        3.1985        1.7050        2.0702        1.9432        1.7649        0.8849        0.9594        0.9762        0.9300        2.4377        2.3040        2.2386        1.9970        4.9024        3.3421        2.3055        2.1789        0.5521        0.4467        2.5493        5.4066        0.5587        1.7322        2.3283        2.8611        3.0238        3.9062        3.9613        4.1783        4.2829        7.1159        7.5337        7.8775        8.0538        6.0736        5.6790        3.0945        1.3004        1.0732        0.9425        0.9173        0.8998        0.8713        0.8535        0.8443        0.5751        0.5679        0.5752        0.5961        1.0598        1.0991        1.5896        1.7610        8.4449       12.9839       19.1941       22.1516       27.6949       32.1174       31.2708       25.8399       46.1704       46.2881       38.3610       75.4839       37.1646       29.9428       41.2150       43.9784       28.2549       24.5375       23.1663       21.6855       14.5650       14.2931       14.0676       13.8382       12.9086       12.7173       12.8035       13.2559       15.2749       14.7498       15.9809       18.5289       27.7836       34.7500       45.1141       45.5995       53.4909       67.7712       68.0086       66.0639       74.3492       75.7961       82.3202       92.2973      100.9839      117.6340      127.3367      134.8893      131.8568      134.9405      135.3426      132.4695      126.3559      121.5834      125.8464      127.5343      126.5171      129.6136      123.6813      124.3521      117.3941      111.0890      104.3853      102.4662       93.2358       88.2321       82.6218       85.7479       92.3228       91.9518       88.7352       89.2169       93.6870       99.6092       98.7928       94.1613       92.7510       96.9102      100.3975       94.6096       96.8968       97.8173      100.9437      103.8861      122.8202      127.0624      129.6596      117.6070       91.7415       81.1029       75.6743       78.5482       77.1953       73.2333       73.6924        0.0000       79.9349       81.2274       81.1892       87.2265       94.8352      103.0833        0.0000        0.0000        0.0000        0.0000        0.0000        0.0000        0.0000        0.0000        0.0000        0.0000        0.0000        0.0000        0.0000        0.0000        0.0000        0.0000        0.0000        0.0000        0.0000        0.0000        0.0000        0.0000        0.0000        0.0000        0.0000        0.0000        0.0000        0.0000
        0.0000        0.0000        0.0000        0.0000        0.0000        0.0000        0.0000        0.0000        0.0000        0.0000        0.0000        0.0000        0.0000       65.4425       66.1726       65.1925       64.6438       63.9467       62.0487       60.0730       59.9880       55.7275       55.9201       59.6703       60.1510       51.0451       50.2512       43.7346       37.0469       30.9170       28.1008       27.8620       26.7613       26.8941       27.1311       30.4866       31.0835       28.4043       25.7491       21.8660       20.8789       19.5434       19.4436       18.1637       17.3157       16.7720       14.3009       10.6747        8.6059        8.6352        8.7755        8.7479        8.6020        8.1170        7.4465        8.6332        7.9369        7.6621        6.7449        5.1862        4.8690        4.8108        4.3572        3.7197        3.5307        3.4176        3.3658        1.9028        1.8738        1.9021        1.9811        0.9295        0.9674        2.1401        0.8607        2.1361        1.8930        1.6780        1.4849        2.3648        3.9021        2.0426        1.8117        1.6596        3.3241        4.3567        2.1702        2.6500        2.8941        3.2856        2.8627        2.5092        2.9392        3.2409        3.4060        3.4331        3.5806        3.4170        3.3716        5.5316        8.1640        8.0144        8.0454        5.9290        1.2488        1.1794        1.1939        1.2250        1.2398        3.2171        3.0470        0.9743        1.0171        1.0545        1.0850        0.7588        0.7814        1.2789        3.3808       10.1554       16.0039       20.8902       24.0970       27.8811       27.3127       26.8109       28.2174       65.3784       57.9615       48.7964       49.3934       36.0496       36.4749       52.3901       62.3871       31.3675       25.5616       26.8183       29.6438       21.5768       15.6638       15.6247       15.6626       14.9143       14.9687       15.4284       16.2779       18.5859       21.2357       24.1829       28.4682       31.8824       43.7497       63.6544       67.9162       67.8470       77.8858       78.5425       70.4965       73.8563       73.9548       83.3522       90.2420      100.5545      116.7394      126.9267      129.2396      137.2022      132.4669      123.4212      131.7052      131.3811      130.2046      140.5004      153.8835      142.9630      141.0503      141.8893      129.0924      120.4663      111.3419      108.8192      112.8635      102.4545       89.8067       92.2260       89.2243       97.4151       96.8939       96.2877       86.7313       87.0036       94.7551       93.4651       92.8298       88.1160       94.2288       88.2652       88.5895       93.8092       96.1902       99.7981      103.9951      119.3096      125.0455      123.8365      113.8511       94.9289       84.9577       81.1212       81.4144       82.0681       81.5128        0.0000        0.0000        0.0000        0.0000        0.0000        0.0000        0.0000        0.0000        0.0000        0.0000        0.0000        0.0000        0.0000        0.0000        0.0000        0.0000        0.0000        0.0000        0.0000        0.0000        0.0000        0.0000        0.0000        0.0000        0.0000        0.0000        0.0000        0.0000        0.0000        0.0000        0.0000        0.0000        0.0000        0.0000        0.0000        0.0000
        0.0000        0.0000        0.0000        0.0000        0.0000        0.0000        0.0000        0.0000        0.0000       93.2193        0.0000        0.0000       58.7993       55.6742       53.1336       48.8058       47.7640       44.8965       44.0257       52.9143       49.5926       47.2110       45.3882       51.3789       51.1569       47.0855       45.2494       33.7743       29.7890       26.4028       25.2763       22.3231       19.7215       18.2608       17.3184       16.8948       17.2228       16.8493       16.4809       13.8529       13.5053       12.9701       12.2253        8.6934        8.1519        7.5162        6.6791        8.4826        7.1784        6.4234        6.4878        5.8257        6.5148        6.3424        5.0198        5.0830        5.8119        5.4001        5.4901        4.2204        4.0329        4.0068        3.2893        2.2615        2.1863        2.1930        3.7700       13.3513       10.8808        1.7157        1.3753        1.2223        0.8410        1.4174        0.6851        0.3110        0.2499        0.2103        0.1873        0.6994        0.6070        0.5413        0.5037        0.8026        1.2830        1.4201        0.8676        2.1263        3.1528        5.6859        4.2395        3.1987        2.7450        2.2988        2.5947        4.3591        4.4776        4.7800        5.6212        4.2927        5.0540        5.7400        5.8182        9.0627       10.5173        7.4992        5.6821        2.3288        2.4139        2.5614        2.7692        3.7516        4.3259        3.5854        3.6818        3.1437        3.2271        4.7650        7.6767       15.7703       23.0073       28.3372       34.0686       33.6150       35.1219       36.2988       37.0182       50.9346       45.8069       45.0020       55.6892       45.3688       51.1741       44.8096       45.4910       31.1904       32.3647       35.2162       33.3206       21.5156       18.8717       18.9946       19.3921       19.6545       18.4510       19.2985       20.9400       30.9161       35.7510       41.3443       41.9268       44.2063       46.9577       79.8741       75.4670       73.3023       83.3045       80.8412       73.9923       69.4477       74.1869       79.4053       91.3776       96.5447      108.8863      113.6826      117.3333      112.4860      108.7917      107.9399      109.8941      130.5676      143.2867      152.8727      159.9500      151.4700      153.8216      150.6824      135.0984      116.3587      111.3103      107.7301      105.7499       94.7391       88.5051       83.4418       80.7633       77.6273       73.3109       75.0725       78.3361       86.5192       89.8748       91.4200       89.8009       91.7748       87.3897       84.2800       85.4091       97.2514      104.2242      107.0288      108.8454      113.4777      119.1852      117.8758      112.7426      105.9566      100.8133       99.3499      102.1187      100.9020        0.0000        0.0000        0.0000        0.0000        0.0000        0.0000        0.0000        0.0000        0.0000        0.0000        0.0000        0.0000        0.0000        0.0000        0.0000        0.0000        0.0000        0.0000        0.0000        0.0000        0.0000        0.0000        0.0000        0.0000        0.0000        0.0000        0.0000        0.0000        0.0000        0.0000        0.0000        0.0000        0.0000        0.0000        0.0000        0.0000        0.0000
        0.0000        0.0000        0.0000        0.0000        0.0000      106.6191      104.5434      100.1981       95.8490       94.8076       93.7161       64.7294       61.6818       57.4663       53.8338       48.2485       44.6206       42.4785       41.0390       52.1782       45.8561       42.3373       42.2295       43.5971       42.3436       39.9030       39.4417       28.2465       24.5436       23.2936       20.5823       18.1122       16.5727       17.0035       17.5904       15.0732       15.6059       15.9035       15.6657       13.3256       13.1306       12.6706       11.9075        8.4902        7.9622        7.3148        6.4862        7.5201        6.0758        4.9868        4.7174        5.4710        5.5278        5.2956        4.6213        4.2507        4.1486        4.8976        4.3667        3.3357        3.1897        3.4052        3.0505        2.1303        2.1025        2.1869        3.1950       14.8952       17.1364        8.7509        2.8743        2.1099        2.3354        2.0418        2.6885        0.3926        0.1785        0.1330        0.2952        0.7143        0.4234        0.4020        0.4009        0.6867        0.6829        0.7433        0.8646        1.7681        2.5876        4.5728        4.5498        3.7550        4.3184        5.5483        2.0486        3.2690        3.6646        5.1040        5.7796        5.1810        5.4810        5.3278        5.2961        5.3865        6.0998       11.6738       13.2912        4.9154        3.8727        3.3251        3.5115        4.1250        4.4481        4.6698        4.7870        4.0893        4.8290        5.8434        8.9940       17.2259       24.6857       23.7772       27.1756       29.0507       35.3044       38.1768       40.5262       55.0991       54.3890       45.4470       43.3645       35.3791       51.6377       48.8724       38.7932       35.4059       35.8497       33.3628       31.9728       22.5966       22.4271       20.7440       21.4237       21.7750       22.1539       22.0647       25.7542       39.2603       48.7433       47.3386       47.9897       61.2467       68.4760       77.7980       86.4032       73.2777       73.0405       79.9086       70.6690       70.9685       72.5630       84.0885       92.5672       94.6466      102.0599      104.4314      102.0385       92.0052       97.5595      108.5723      120.2289      138.4545      148.9352      158.9545      161.9325      155.0092      151.2904      149.2710      141.0606      123.5436      116.9763      105.8470       99.7369       85.2058       78.7872       75.3580       72.0576       71.9100       70.0895       71.3364       74.0354       86.8525        0.0000        0.0000       91.3174       85.7493       85.4098       87.4705       90.1230       98.5346      104.4135      108.3842      111.6693      116.1346      122.2005      119.1489      115.1486      108.3059      109.1169      101.7289      102.3219        0.0000        0.0000        0.0000        0.0000        0.0000        0.0000        0.0000        0.0000        0.0000        0.0000        0.0000        0.0000        0.0000        0.0000        0.0000        0.0000        0.0000        0.0000        0.0000        0.0000        0.0000        0.0000        0.0000        0.0000        0.0000        0.0000        0.0000        0.0000        0.0000        0.0000        0.0000        0.0000        0.0000        0.0000        0.0000        0.0000        0.0000        0.0000
        0.0000        0.0000        0.0000        0.0000      103.4418      108.1307      102.8818       91.4300       91.1127       90.6647       88.0911       61.5471       57.1269       52.2030       47.9868       42.7298       39.9068       36.6818       34.8315       41.7353       37.8160       38.0587       36.3354       39.0213       38.3587       35.3082       31.8436       22.6529       20.9660       20.1545       17.5140       14.7550       15.3058       16.1595       16.4344       13.9067       14.3577       14.0974       14.1849       12.2049       11.9643       11.5279       10.8573        7.7500        7.2878        6.6460        5.9047        6.0235        5.0881        4.4625        4.5389        4.9709        5.1191        4.5650        4.4411        3.9760        3.4155        3.9778        3.4426        3.3892        2.7478        2.7272        3.0745        1.9972        2.0267        2.4220        4.1635        9.2418        4.1697        2.7089        1.4016        1.9871        2.1534        1.9977        1.6893        0.2499        0.1564        0.1046        0.6241        0.4742        0.3265        0.3200        0.3423        0.6301        0.6687        0.7577        0.8930        1.2752        1.4854        1.7006        2.6435        3.4538        2.9105        2.2259        4.2404        3.8324        4.4856        5.1602        5.9611        6.1417        6.2096        6.0340        7.2906        6.4589        8.9563       10.7314       12.3516        4.5593        4.7113        4.7418        5.1055        5.8848        6.2625        6.4428        6.4422        5.3780        5.3776        6.8528        9.7475       17.1237       20.8620       23.3945       26.3039       34.0480       36.5882       39.4879       41.7707       87.5678       61.9567       42.9212       52.9144       38.4769       45.4780       46.8387       36.1123       38.6405       34.8901       34.5275       30.4711       22.8300       23.2534       24.1132       25.4529       24.5081       29.8589       28.9295       31.4651       46.3241       58.5436       52.1230       52.8913       69.0245       66.6232       65.4972       72.5219       72.5715       69.4632       69.3025       71.8196       73.1611       71.6711       74.8629       82.9661       91.7972       91.1748       94.2858       95.0948       86.8221       89.8540      100.9112      114.2132      133.0903      140.4749      157.9479      160.8259      149.8313      148.1451      141.3634      133.1913      114.6425      109.8155      107.2846      102.1371       85.3283       77.0731       76.5023       71.3162       73.7474       72.5254       70.5573       75.2276        0.0000        0.0000        0.0000       90.3343       84.1469       89.2094       91.4834       91.8769       98.2898      101.9913      106.2748      108.1440      113.7638      114.8735      111.8623      108.2395      109.3032        0.0000        0.0000        0.0000        0.0000        0.0000        0.0000        0.0000        0.0000        0.0000        0.0000        0.0000        0.0000        0.0000        0.0000        0.0000        0.0000        0.0000        0.0000        0.0000        0.0000        0.0000        0.0000        0.0000        0.0000        0.0000        0.0000        0.0000        0.0000        0.0000        0.0000        0.0000        0.0000        0.0000        0.0000        0.0000        0.0000        0.0000        0.0000        0.0000        0.0000        0.0000
        0.0000        0.0000      106.0903       96.2347       99.1889      104.5523      103.4226       88.2345       87.1075       83.7156       78.1919       49.9317       45.3311       41.4482       38.3804       33.2577       30.7060       29.4856       27.8186       33.9636       32.0560       30.8740       30.6997       34.5961       33.1818       30.2598       27.9672       20.8717       19.0956       18.0044       16.1263       15.3211       14.7564       15.1190       15.0187       13.4166       13.3230       12.5190       12.0688       10.4821       10.1093        9.6531        9.0682        6.4586        6.0522        5.5419        4.9071        4.9950        4.2248        3.7080        3.4692        3.5671        3.7894        4.6684        4.7733        3.6364        3.4815        3.2335        3.6034        3.1815        2.2478        2.4954        2.4467        1.8464        1.9554        2.3655        2.5382        3.6343        2.3536        2.4861        2.2842        2.1031        3.2825        2.6077        2.0357        0.2879        0.1859        0.1255        0.1091        0.3854        0.3143        0.2973        0.3314        0.6324        0.9978        2.3650        1.4933        2.7832        2.2309        1.5544        2.1305        2.4647        2.7284        2.7598        3.5893        4.9165        6.8134        9.2505        9.1219        9.6710       10.5839       10.4570        9.0327        9.9792       11.7476       11.9379       14.7697        6.3024        6.8904        7.1698        7.8488        8.4516        8.8315        8.8706        8.6225        7.0071        6.7915        7.7968        9.9874       16.5350       19.4148       21.8316       28.8539       37.7459       36.2669       39.7638       40.9931       57.9478       46.1690       44.6949       32.6556       24.3883       20.9196       43.3974       47.8180       28.2992       29.0980       31.5715       31.3452       26.2575       27.4001       29.0948       31.4479       30.9087       33.0160       35.7023       40.5866       53.7510       59.8183       62.7841       68.7268       77.4531       69.4050       68.5102       69.8386       74.9093       70.1033       67.0448       68.7499       62.7921       64.4284       63.5272       67.5995       72.2611       74.2982       78.5821       84.6120       80.7838       84.7846       90.4701       99.6437      122.9380      138.2166      150.8998      149.9285      132.5341      136.3971      129.4481      124.3617      109.1580      107.3315       99.3567       93.1749       79.3881       71.3626       68.3085       70.6001       73.0871       73.8131       79.3712        0.0000        0.0000        0.0000       90.2885       86.4646       83.9075       87.9170       89.5730       87.3522       95.5561       99.1620      101.9625      105.4280      109.6457      110.1120      108.4198      103.7633        0.0000        0.0000        0.0000        0.0000        0.0000        0.0000        0.0000        0.0000        0.0000        0.0000        0.0000        0.0000        0.0000        0.0000        0.0000        0.0000        0.0000        0.0000        0.0000        0.0000        0.0000        0.0000        0.0000        0.0000        0.0000        0.0000        0.0000        0.0000        0.0000        0.0000        0.0000        0.0000        0.0000        0.0000        0.0000        0.0000        0.0000        0.0000        0.0000        0.0000        0.0000        0.0000
        0.0000       94.2336       94.4656       90.4352       91.4978       95.2202       95.1808       83.1140       79.9539       78.9501       73.1417       26.7087       21.8567       21.4983       19.1994       17.9454       14.1569       13.5728       12.9284       13.5523       12.9673       12.4226       12.3948       15.6160       15.7188       15.4059       14.6525       12.9491       12.3275       11.8335       11.4698        8.4309        8.1634        7.9237        7.7620        7.0387        6.8896        7.2478        6.2664        1.8789        1.7642        1.6730        1.5756        3.9245        3.6411        3.3223        2.9415        2.3997        2.0377        1.7915        1.6862        2.6446        2.4980        2.8105        2.8746        3.5163        3.2053        3.0453        3.0025        3.4821        3.7899        2.6785        2.7820        4.3638        4.4173        4.8571        5.0533        5.6147        7.8865        8.5018        6.3883        5.8510        6.3747        7.3814        6.3318        2.5261        1.3913        1.2626        1.3450        0.3770        0.2788        0.2516        0.2950        1.9046        1.0407        1.0765        0.8596        2.8757        4.2755        4.0845        2.9804        3.5913        5.2324        5.4304        9.0842       13.0938       16.8643       18.7654       19.5359       17.2402       18.1158       19.4079       19.1457       16.4916       15.4200       15.5485       16.7446       15.0377       17.8038       19.1395       20.2526       16.8769       17.1630       17.8009       18.3461       12.0608       13.4196       16.0037       14.8624       16.4637       23.0368       26.0423       32.1346       33.1065       32.1405       31.4589       28.8287       32.7735       28.4446       27.3363       27.2457       24.8285       21.4700       28.3376       35.5371       31.6777       27.8213       30.0531       35.1868       34.9533       37.1457       44.3962       44.1252       46.5279       55.5031       69.4705       72.1885       89.1491       93.5760       92.3162       95.9577       90.3785       86.9062       81.2376       84.5426       68.2486       66.5929       64.6897       59.2724       52.0633       45.2980       45.4583       46.7925       53.5527       53.8453       59.1748       70.7801       80.6723       81.2046       91.7867       98.9382      112.5691      120.4943      122.1675      123.6727      110.4626      114.3990      112.9972      106.6332      102.0764       97.6767       91.6019       83.2541       70.3855       66.0273       66.5916       71.9207       87.9192        0.0000        0.0000        0.0000        0.0000       85.8135       83.8225       82.8943       86.0873       81.0781       84.6085       87.2804       93.6510       94.1399       99.4684      104.0694      105.2678      103.4473       97.6514        0.0000        0.0000        0.0000        0.0000        0.0000        0.0000        0.0000        0.0000        0.0000        0.0000        0.0000        0.0000        0.0000        0.0000        0.0000        0.0000        0.0000        0.0000        0.0000        0.0000        0.0000        0.0000        0.0000        0.0000        0.0000        0.0000        0.0000        0.0000        0.0000        0.0000        0.0000        0.0000        0.0000        0.0000        0.0000        0.0000        0.0000        0.0000        0.0000        0.0000        0.0000        0.0000        0.0000
        0.0000       90.3085       89.7259       83.9893       86.7985       88.7849       88.4250       70.5947       65.2577       59.9798       50.4811       20.5494       17.5173       15.2135       12.7302        9.6314        8.8024        8.4485        8.3312        8.7498        7.8245        8.4266        9.2772       11.4591       12.2269       12.5691       12.4089       11.5124       11.4069       11.1959       10.8770        8.0247        7.7754        7.4914        7.1742        6.3641        6.0695        5.6766        5.2070        1.5197        1.3739        1.2648        1.1823        2.8870        3.0387        2.4023        2.6164        1.8813        1.4865        1.3230        1.2500        2.6552        2.4992        2.4344        2.0287        2.8572        2.3610        2.8102        2.7154        2.3005        2.8912        3.0693        2.9152        5.2817        5.3890        4.9016        5.4057        7.0770        7.6665        8.1104        6.6139        6.0138        5.3038        5.4649        7.9369        3.5380        2.7629        2.9398        2.3666        0.4024        0.2714        0.2332        0.2896        0.7615        0.7615        0.7551        1.0864        1.5728        1.9050        3.7493        2.4525        3.8532        8.0918        8.2102       10.5878       17.4840       20.7961       22.8195       23.7294       21.3123       21.9604       21.5660       21.8275       18.6956       18.8796       17.1202       17.0382       17.6606       20.1199       21.5788       22.6367       19.1866       19.8582       20.5373       19.5797       14.4265       13.6635       13.6708       14.8643       13.3335       17.6790       22.1639       24.2473       27.4250       28.3193       30.7045       28.7646       32.5894       24.2680       25.7158       25.5048       25.0004       24.0920       21.9165       35.2177       43.3124       33.7261       32.3456       35.3544       43.2686       45.8230       55.8782       58.6454       60.8151       69.9529       70.2818       73.0034      102.1340       98.8405      105.0347      103.8127      100.1174       93.5677       86.5803       77.0889       66.3778       67.0235       58.9801       53.8233       42.0792       34.2977       36.1789       40.1589       46.8807       49.9934       53.6130       59.8125       70.5053       71.7498       76.0002       86.5765      100.8447      104.0620      101.6328       99.9801       95.8848       98.1833      100.5565       91.1271       87.4757       88.5605       84.6038       75.0377       61.1633       59.6674       61.4422        0.0000        0.0000        0.0000        0.0000        0.0000       82.8719       77.5467       77.1756       78.3222       79.8601       80.5042       82.6980       83.5477       88.2760       94.4197       94.1910       95.6624       98.3986        0.0000        0.0000        0.0000        0.0000        0.0000        0.0000        0.0000        0.0000        0.0000        0.0000        0.0000        0.0000        0.0000        0.0000        0.0000        0.0000        0.0000        0.0000        0.0000        0.0000        0.0000        0.0000        0.0000        0.0000        0.0000        0.0000        0.0000        0.0000        0.0000        0.0000        0.0000        0.0000        0.0000        0.0000        0.0000        0.0000        0.0000        0.0000        0.0000        0.0000        0.0000        0.0000        0.0000        0.0000        0.0000
       86.4409       83.0684       82.3484       78.0513       81.7609       83.4584       80.8666       65.2319       60.1216       51.4209       44.5707       17.0408       12.2097        9.4065        8.4137        6.7893        6.0438        5.9166        5.7925        6.0541        6.4181        6.2199        7.1206        8.9799       10.0282       10.6113       10.7830       10.3015       10.5104       10.4256       10.1243        7.4784        7.2284        6.9345        6.5273        5.6695        5.2900        4.8563        4.9712        1.2452        1.0967        0.9823        0.9186        2.6322        2.7695        2.6307        2.5983        1.8019        1.5187        1.0810        1.0243        2.6493        2.1780        2.3769        2.7415        3.6969        3.6734        3.3275        3.4026        4.6060        3.4430        3.3504        4.1279        4.9470        4.9097        6.0586        5.7694        7.1888        7.9795        8.0074        7.5069        5.9308        6.2297        4.6856        6.2334        3.7709        2.7523        1.5646        1.4557        0.5472        0.6307        0.6517        0.3764        0.6919        0.8318        1.2854        2.0048        5.1839        5.0881        3.4825        4.7083        6.5462       19.0753       20.0634       16.4113       26.4031       32.2951       29.9811       34.8911       39.6617       32.1204       29.9052       30.2295       26.0779       25.9879       24.5566       26.1755       26.5914       27.9499       28.0431       28.8166       24.1527       23.7604       23.3242       22.0733       16.3364       15.0825       14.5347       14.9806       13.0215       13.3894       16.8577       22.5332       26.6391       27.1531       29.1922       30.1580       38.0399       22.0733       22.1428       21.9526       18.6204       19.4047       22.0911       26.0540       37.2049       44.1982       38.3784       35.5930       39.6436       43.0536       49.3669       52.1595       61.8598       62.9131       63.7499       67.8484      100.2467      104.2230      105.1358      102.2003       98.5129       93.5725       87.8261       80.6976       73.1214       62.1755       55.3957       48.9594       36.9555       32.1563       33.2359       36.9201       43.1800       45.6067       46.3365       51.2612       62.8538       63.8524       66.8402       79.9270       90.9703       91.2682       88.3418       87.4221       85.2768       89.1708       92.0212       89.8678       76.1204       76.9970       76.6646       74.5252       66.4020       63.8978        0.0000        0.0000        0.0000        0.0000        0.0000        0.0000       69.4788       71.6230       73.3706       75.7584       80.9682       81.0358       85.0377       82.8409       89.2832       91.6449        0.0000        0.0000        0.0000        0.0000        0.0000        0.0000        0.0000        0.0000        0.0000        0.0000        0.0000        0.0000        0.0000        0.0000        0.0000        0.0000        0.0000        0.0000        0.0000        0.0000        0.0000        0.0000        0.0000        0.0000        0.0000        0.0000        0.0000        0.0000        0.0000        0.0000        0.0000        0.0000        0.0000        0.0000        0.0000        0.0000        0.0000        0.0000        0.0000        0.0000        0.0000        0.0000        0.0000        0.0000        0.0000        0.0000        0.0000        0.0000
       78.2136       76.0481       75.6895       72.2565       74.6206       79.5668       77.4166       58.4940       55.0971       48.1446       38.5114       14.9658       11.5947        9.0497        8.0641        6.7265        5.8709        5.3641        5.2037        5.0413        5.4103        5.7192        6.0507        8.1891        8.9976        9.5169        9.7404        9.3497        9.5901        9.5338        9.2218        6.8144        6.5443        6.2322        5.8021        4.9676        5.2980        5.1262        5.2352        2.5773        2.3693        1.8935        1.7942        2.9033        2.8622        2.6558        2.4442        1.2976        1.3422        1.3946        0.8330        2.4843        2.4781        2.1340        2.4390        4.5324        4.8332        4.9979        3.9959        4.9420        5.2078        4.9554        5.0554        6.9166        5.8505        6.7069        7.6088        7.7775        9.2601        7.9518        7.2750        5.9825        5.9523        6.0236        5.1834        2.0427        1.6533        1.7788        1.9254        0.5645        1.5383        0.9337        0.5611        1.3178        1.6801        1.7173        2.1298        7.2655        8.5103        6.2596        7.1732       12.8095       16.6780       16.6641       20.6211       32.4816       35.6766       35.8872       41.9709       46.2796       52.0343       48.7251       45.4825       38.2616       36.9360       35.6978       36.4016       37.9643       37.2884       36.6679       40.8199       30.6292       28.3369       26.3041       24.1998       18.3597       16.4335       15.8422       15.2437       12.8764       12.8510       13.0196       19.7046       24.3018       25.9285       27.5112       23.9920       28.8473       19.2849       14.3336       14.5220       17.0232       17.9762       20.1449       24.6582       23.9851       27.3701       32.4400       33.0363       37.0107       40.3842       43.7714       47.1147       49.8870       60.8111       69.5311       70.8214       83.9571       88.7385       89.4831       86.4663       83.7274       90.5400       76.8314       79.9846       69.0732       57.1403       52.5238       48.3113       32.5103       27.4207       26.7859       29.8702       35.0881       37.9712       40.6441       45.4312       55.0656       58.7007       59.9032       69.9564       78.0941       76.7279       74.1771       75.1356       74.7714       83.3161       88.3592       83.7659       73.4125       72.9903       71.2053       71.6375       64.3835        0.0000        0.0000        0.0000        0.0000        0.0000        0.0000       51.8100       62.9841       62.2567       64.9656       68.5719       75.3946       78.6128       86.5874       83.6431       88.7352       94.6264        0.0000        0.0000        0.0000        0.0000        0.0000        0.0000        0.0000        0.0000        0.0000        0.0000        0.0000        0.0000        0.0000        0.0000        0.0000        0.0000        0.0000        0.0000        0.0000        0.0000        0.0000        0.0000        0.0000        0.0000        0.0000        0.0000        0.0000        0.0000        0.0000        0.0000        0.0000        0.0000        0.0000        0.0000        0.0000        0.0000        0.0000        0.0000        0.0000        0.0000        0.0000        0.0000        0.0000        0.0000        0.0000        0.0000        0.0000        0.0000
       66.1076       65.9558       66.7924       58.1287       58.5322       61.6305       63.7912       61.0038       59.3321       54.0166       42.5766       16.8308       12.6329       10.1150        8.9912        8.0196        6.9113        6.3052        6.0104        6.4096        6.3420        6.6410        7.2906        7.0515        7.6226        8.0238        8.2748        6.1064        6.3034        6.2726        6.0611        5.6315        5.3878        5.0726        4.6634        4.5627        4.1027        3.8098        3.5042        2.9196        2.6080        2.2392        2.0863        3.1684        3.1146        2.7094        2.9767        2.7733        3.3079        3.5313        3.4458        6.3449        6.2397        4.9630        3.8198        4.4285        5.2596        5.6455        4.4304        6.1012        7.2728        9.3920       10.5792        8.0703        8.2271        8.3903        8.9329        8.7864       10.2992       10.1567       10.7331        8.0259        8.3561        7.0178        4.7013        2.7169        2.4464        1.9268        1.6718        0.5139        0.3311        0.3492        0.6609        2.8397        2.7508        3.0320        3.5774        7.5850        8.1284        9.9160       11.9185       18.0943       24.2473       29.3877       31.7862       46.4024       53.0469       56.0682       62.1701       69.8057       72.3579       75.7507       79.9266       80.0276       76.1565       73.9915       71.4981       60.4700       58.6979       57.9907       60.4430       43.8356       41.3337       41.1479       39.1745       26.1050       22.7632       23.2768       21.4646       15.7612       15.0049       16.2985       18.6472       21.6591       25.9504       26.6775       25.4721       21.7822       20.6771       19.5747       17.7816       14.4671       15.9712       18.1328       17.6512       20.4238       22.0676       25.3801       31.3356       37.5722       40.8117       43.4544       48.5227       52.7458       45.6839       45.0018       48.5714       57.6558       59.5667       64.6945       64.3318       74.6030       74.4041       70.9862       67.4558       53.0107       48.8197       41.6779       38.9992       31.9660       23.9640       21.9798       24.0097       22.0146       25.7252       28.9062       34.4235       42.5261       43.4661       41.3155       46.1626       49.5768       52.3151       59.9523       58.7377       67.7764       75.8599       78.0564       76.3930       67.8264       69.9788       68.5902        0.0000        0.0000        0.0000        0.0000        0.0000        0.0000        0.0000        0.0000       24.2400       40.7328       42.0373       40.5096       46.0024       80.9100        0.0000       77.1000       65.4900       64.0200      123.0300        0.0000        0.0000        0.0000        0.0000        0.0000        0.0000        0.0000        0.0000        0.0000        0.0000        0.0000        0.0000        0.0000        0.0000        0.0000        0.0000        0.0000        0.0000        0.0000        0.0000        0.0000        0.0000        0.0000        0.0000        0.0000        0.0000        0.0000        0.0000        0.0000        0.0000        0.0000        0.0000        0.0000        0.0000        0.0000        0.0000        0.0000        0.0000        0.0000        0.0000        0.0000        0.0000        0.0000        0.0000        0.0000        0.0000        0.0000        0.0000
       58.8961       61.5718       60.9276       50.1086       53.7975       55.9548       59.1581       59.0598       55.9803       51.1055       44.9124       17.3409       12.0540        9.6845        8.5423        7.5062        6.4275        5.5994        5.3835        6.0328        6.0375        6.2291        6.6162        6.2449        6.5842        6.9533        7.2103        5.3728        5.5813        5.5707        5.3395        4.9368        4.6970        4.3419        3.9129        3.7331        3.2495        2.8644        2.5698        2.2377        1.9566        1.7641        1.6615        2.5696        1.9237        2.0755        2.6649        2.5066        2.5260        2.0547        2.8991        2.7080        2.3179        2.9545        3.1884        4.0454        3.8884        4.6584        5.3241        5.8003        8.6882       11.0241       12.0279       10.6202       10.4142        9.7616       10.5123       11.3339       14.4843       14.6634       13.1561       11.4628       10.4905        7.5790        7.1837        3.8430        3.5887        2.3090        1.7701        0.5554        0.3831        0.4781        0.7559        2.5105        3.1097        4.0067        4.6938        9.8301        9.2163       11.1057       14.1797       20.7581       24.5134       27.8076       36.1397       54.0522       64.2514       71.2597       75.0535       79.3979       84.2349       86.8915       91.2557       89.3914       91.0866       89.0207       87.4677       74.2683       71.0940       69.4331       65.7919       48.6800       43.7033       41.5441       39.8484       25.6663       23.2936       22.0046       22.5756       15.3444       14.7324       17.2898       19.4712       20.0557       20.7233       22.2277       23.1209       19.8721       20.6346       18.5812       17.6483       13.6739       12.8880       13.8673       16.6374       17.7792       19.4566       23.2253       25.1333       34.2690       38.1630       38.5395       38.6399       28.6618       30.5711       40.2325       39.8072       46.4192       48.9155       51.2705       50.4062       62.5249       69.5469       66.0035       66.1652       50.9275       45.4108       41.6473       37.2330       30.8606       23.4126       20.0903       20.6805       18.2922       18.9754       22.3938       26.6502       29.8716       31.0606       31.4269       34.5438       41.3600       54.1796       56.7831       55.1939       62.6820       67.2291       68.7232       70.0096        0.0000        0.0000        0.0000        0.0000        0.0000        0.0000        0.0000        0.0000        0.0000        0.0000        0.0000       34.3500       35.6009       33.2069       32.5791        0.0000        0.0000        0.0000        0.0000        0.0000        0.0000        0.0000        0.0000        0.0000        0.0000        0.0000        0.0000        0.0000        0.0000        0.0000        0.0000        0.0000        0.0000        0.0000        0.0000        0.0000        0.0000        0.0000        0.0000        0.0000        0.0000        0.0000        0.0000        0.0000        0.0000        0.0000        0.0000        0.0000        0.0000        0.0000        0.0000        0.0000        0.0000        0.0000        0.0000        0.0000        0.0000        0.0000        0.0000        0.0000        0.0000        0.0000        0.0000        0.0000        0.0000        0.0000        0.0000        0.0000        0.0000        0.0000
        0.0000        0.0000       54.4547       44.8906        0.0000       49.3104       53.9771       54.1736       50.0319       49.0838       47.2991       18.9218       13.9429       10.3007        9.0673        8.6030        6.8955        5.5960        5.2506        6.8993        7.9621        7.2540        6.9332        6.3331        6.1295        6.3905        6.6647        4.9272        5.1040        5.0807        4.8264        4.4103        4.1588        3.8329        3.4691        3.3336        2.9198        2.5877        2.3284        2.0948        1.8494        1.7203        1.4993        2.0205        2.2719        2.2231        2.7602        2.8755        2.3442        0.5721        1.1313        1.8220        2.2594        3.2078        3.6324        6.3854        5.7504        5.6879        8.2734       10.9517        8.0223       10.1638       11.4908        9.5769       11.7563       10.4401       10.0210       10.4869       13.1793       17.1402       16.2142       13.7079       11.1968        9.6928        8.0947        5.5141        5.9270        4.7606        3.6916        0.6826        0.5176        0.5658        0.8264        2.9320        3.6761        4.5068        5.0081       10.1429       10.9137       12.0838       16.7793       24.7198       24.3952       28.5994       36.2711       52.0850       61.4979       71.8809       76.4897       79.3437       82.3385       95.0235       94.3634       90.9442       91.6840       96.1074       96.7730       91.6552       86.6737       76.6099       73.5342       59.8573       54.4099       48.5586       44.9530       30.3554       26.5902       24.3235       24.1783       15.6424       13.9824       14.5427       15.7538       20.8137       20.3136       20.5371       19.2677       20.0601       19.8735       18.1579       19.3865       14.1182       12.3041       12.6882       14.3493       16.2527       17.9038       20.2742       23.5262       29.7117       32.7398       35.6631       36.2382       26.2515       28.2698       31.9935       36.1566       40.1700       42.0254       40.8403       41.6157       62.1902       62.5685       60.7262       58.4059       49.7601       44.1116       38.6907       35.1968       29.4643       26.1151       21.3512       18.8693       16.3698       16.1733       17.3830       19.7652       25.4068       28.5485       30.5953       33.1249       43.0079       50.0618       54.2458       53.6285       54.2950       60.3739       65.0194       63.3325       58.5119        0.0000        0.0000       58.7293        0.0000        0.0000        0.0000        0.0000        0.0000        0.0000       31.3800       30.9300       34.5400        0.0000        0.0000        0.0000        0.0000        0.0000        0.0000        0.0000        0.0000        0.0000        0.0000        0.0000        0.0000        0.0000        0.0000        0.0000        0.0000        0.0000        0.0000        0.0000        0.0000        0.0000        0.0000        0.0000        0.0000        0.0000        0.0000        0.0000        0.0000        0.0000        0.0000        0.0000        0.0000        0.0000        0.0000        0.0000        0.0000        0.0000        0.0000        0.0000        0.0000        0.0000        0.0000        0.0000        0.0000        0.0000        0.0000        0.0000        0.0000        0.0000        0.0000        0.0000        0.0000        0.0000        0.0000        0.0000        0.0000        0.0000
        0.0000        0.0000        0.0000        0.0000        0.0000       47.6745       50.3140       49.3533       50.1795       49.1062       48.7234       20.7580       16.8012       11.9180       10.6634        9.7266        6.9301        5.7392        5.4803        8.2497        7.9567        6.0710        6.4102        5.9865        6.2949        6.4980        6.6404        4.8269        4.9192        4.8429        4.5507        4.1248        3.8461        3.5965        3.3829        3.4017        3.1513        2.8877        2.9367        2.6521        2.2663        1.8940        1.7372        2.8551        3.1601        2.5044        1.9795        2.3238        1.5228        0.9286        0.5162        1.5491        2.8326        2.2955        3.4042        6.6527       12.0117        9.7884       12.9692       13.1374        9.2927        7.6708       11.5395        9.1259       11.8936       13.9140       13.6015       11.3412       16.1015       62.6052       28.8551       38.9963       13.3266       10.8770       10.4290        4.9489        4.2636        3.5563        3.1691        0.9346        0.7307        0.7763        1.0069        3.3205        4.1739        5.2124        5.6070       10.1602        9.9470       11.6007       16.8576       43.1607       34.4102       31.7802       35.5066       50.5189       55.5619       60.0823       64.4066       68.2312       71.5645       82.5976       85.6934       81.9944       83.9872       86.2469       92.9723       84.2094       87.4213       81.6191       79.6898       70.1401       67.9422       66.1869       57.9052       41.3186       33.1887       30.4043       30.4180       19.8694       17.2568       16.2386       17.4660       21.3478       18.2358       18.9058       16.9023       17.7467       17.9568       19.5400       20.9928       14.1313       12.8847       13.2499       14.6366       16.1183       17.3031       19.4686       22.3892       29.8318       34.3295       36.0334       39.8204       43.5622       38.4574       39.0646       42.1982       41.0282       38.6387       38.7935       44.1940       61.8424       62.7973       61.4864       55.8383       45.2236       43.0673       41.5681       40.5144       28.5945       22.6013       21.2892       19.6115       17.8914       18.0579       20.0158       22.0781       27.2154       30.7950       34.0142       33.2971       33.4311       37.4712       36.2292       41.9562       50.4691       56.4373       59.5430       59.8523       55.1279       52.5745       51.5438       54.8741       49.4133        0.0000        0.0000        0.0000        0.0000       27.0300       23.7600       26.5500       37.7892        0.0000        0.0000        0.0000        0.0000        0.0000        0.0000        0.0000        0.0000        0.0000        0.0000        0.0000        0.0000        0.0000        0.0000        0.0000        0.0000        0.0000        0.0000        0.0000        0.0000        0.0000        0.0000        0.0000        0.0000        0.0000        0.0000        0.0000        0.0000        0.0000        0.0000        0.0000        0.0000        0.0000        0.0000        0.0000        0.0000        0.0000        0.0000        0.0000        0.0000        0.0000        0.0000        0.0000        0.0000        0.0000        0.0000        0.0000        0.0000        0.0000        0.0000        0.0000        0.0000        0.0000        0.0000        0.0000        0.0000        0.0000
        0.0000        0.0000        0.0000        0.0000        0.0000       49.0450       51.5580       51.8656       58.8114       59.8669       56.9219       37.2686       33.0308       29.6614       32.2862       12.9101        7.7535        6.6515        6.0281        5.6757        5.7106        6.1755        6.7913        6.2274        6.6034        6.7221        6.7955        6.3516        6.3545        6.1549        5.7500        4.7664        4.3897        4.1517        4.0545        5.4607        5.3189        5.0661        4.5751        3.1566        2.5914        2.3021        2.0701        2.2153        1.8017        1.5750        1.6428        1.6888        0.9792        0.9404        1.1450        2.7986        6.6663       24.7111       24.2062       42.8130       61.8662       26.6965       22.6464       16.3070       16.2000       15.6061       14.3641       12.2022       15.9322       16.6256       18.5202       10.9797       13.2579       25.0658       38.6969       23.7575        8.9995       10.3691       11.6201        6.5551        5.9792        5.2218        4.7379        3.1493        2.8609        3.0782        3.6009        6.1934        6.5072        6.6267        7.2406       10.3864       11.0646       12.7365       13.1480       16.6980       18.0310       19.4666       22.5541       23.3287       25.6655       28.8243       30.5702       40.7586       44.8187       49.6439       53.6567       62.0699       69.7051       73.2798       78.1697       78.2669       79.2586       84.0784       86.3039       95.6680       99.9805       96.3265       86.2622       65.2762       55.2974       48.2190       45.2211       36.5919       30.2047       27.6143       27.4734       20.1398       19.2498       15.6901       15.3935       17.3736       18.1437       20.6412       20.9702       15.3978       15.9069       14.4773       15.5864       14.8600       16.9822       20.4897       25.4813       31.7992       32.7985       37.3544       40.5507       51.8187       52.5174       53.6400       53.4814       50.9310       50.9108       51.9135       51.2872       55.3315       62.8531       63.1888       56.4890       49.9748       44.4639       42.7169       40.4903       36.1289       26.8442       27.2304       24.6139       19.7267       17.8976       19.1555       23.9080       40.0525       40.1117       45.4196       47.2505       42.9005       39.8553       41.7767       42.7735       48.0876       46.4896       51.1564       54.9535       55.0889       53.0031       51.0871       60.5429       55.9497        0.0000        0.0000        0.0000       48.1586       48.3067       51.5854       51.3113       56.9222       55.7280        0.0000        0.0000        0.0000        0.0000        0.0000        0.0000        0.0000        0.0000        0.0000        0.0000        0.0000        0.0000        0.0000        0.0000        0.0000        0.0000        0.0000        0.0000        0.0000        0.0000        0.0000        0.0000        0.0000        0.0000        0.0000        0.0000        0.0000        0.0000        0.0000        0.0000        0.0000        0.0000        0.0000        0.0000        0.0000        0.0000        0.0000        0.0000        0.0000        0.0000        0.0000        0.0000        0.0000        0.0000        0.0000        0.0000        0.0000        0.0000        0.0000        0.0000        0.0000        0.0000        0.0000        0.0000        0.0000        0.0000
        0.0000        0.0000        0.0000        0.0000        0.0000       48.0182       50.1397       50.9400       54.6182       51.8125       49.5530       36.2561       34.2655       28.7594       30.1997       11.1435        8.1560        6.3955        5.7701        5.8845        5.8953        6.2265        6.9129        6.4199        7.0565        7.0547        6.9405        6.2377        6.1363        5.8827        5.4467        4.4602        4.0557        3.8924        3.9787        5.8112        6.0862        5.8446        4.9967        3.2261        2.8316        2.4977        2.2217        2.3035        1.8422        1.5883        1.1719        1.0996        0.6717        1.2714        1.3573        4.1140        9.2932       18.8342       12.6999        9.9422       12.2801       17.0876       19.7789       16.9716       15.6480       12.7849       12.6020       16.7510       20.2405       19.3100       21.8563       11.2047       12.7730       11.8966       12.9863        9.3298        8.6058       10.3856       12.8677        7.9981        8.4391        5.4314        4.8082        3.6018        3.4691       11.0836        4.1417        7.4165        8.2577        7.6728        7.7953        9.8598       11.7683       12.8073       14.6039       15.1484       14.6776       15.4441       19.9038       20.4064       22.5514       24.5566       28.2505       37.6223       39.2045       45.3312       47.8635       62.8540       65.6348       69.5242       72.9817       77.2528       81.2123       87.5497       93.7522      108.4843      124.4801      118.4670      101.8957       80.7185       65.1972       57.9322       56.0571       45.7558       36.5916       32.7252       30.5570       21.0985       17.0498       15.5531       15.1103       16.7371       18.4777       18.7986       19.7571       14.9252       14.5504       14.8161       15.4675       16.3334       15.4650       17.3539       19.9241       27.2599       30.0509       34.1478       38.7938       49.0129       52.0766       53.3423       49.2330       51.7146       55.3813       61.1609       56.3312       52.7804       61.0233       72.3938       62.8603       54.4127       47.7586       40.8052       36.7588       30.4461       26.1442       30.3062       29.4474       21.4682       22.7300       23.4124       29.3776       43.0913       49.2970       54.7201       55.9082       48.4606       45.0470       40.8801       41.6219       45.4551       53.8953       52.8880       54.8841       52.9736       46.5204       46.9294       52.7782       45.8425        0.0000        0.0000       47.7340       49.7739       50.2622       52.0482       55.7075       61.4196       62.8432       63.4275       61.2955       57.4283       63.6601       68.1892        0.0000        0.0000        0.0000        0.0000        0.0000        0.0000        0.0000        0.0000        0.0000        0.0000        0.0000        0.0000        0.0000        0.0000        0.0000        0.0000        0.0000        0.0000        0.0000        0.0000        0.0000        0.0000        0.0000        0.0000        0.0000        0.0000        0.0000        0.0000        0.0000        0.0000        0.0000        0.0000        0.0000        0.0000        0.0000        0.0000        0.0000        0.0000        0.0000        0.0000        0.0000        0.0000        0.0000        0.0000        0.0000        0.0000        0.0000        0.0000        0.0000        0.0000        0.0000
        0.0000        0.0000        0.0000        0.0000       45.1863       43.3851       45.1246       43.6584       44.7843       43.2810       39.5346       30.1769       29.9187       29.1413       27.2060        9.9233        7.8868        7.3467        8.4939        7.9877        6.8148        7.9969        7.4080        7.9543        7.9698        7.2220        6.5016        6.1163        5.9395        5.6297        5.1673        4.7175        3.7618        3.6604        3.8549        5.6020        5.8701        5.7694        5.2916        3.5268        3.1692        2.8421        2.5273        2.5872        2.3190        2.2051        1.7765        1.7248        1.2836        3.4512        6.6721        8.3671        7.3641        9.8449       11.6323       16.3099       15.1635       20.8278       17.5888       13.3900       17.1390       14.6161       13.6795       16.5112       14.5272       16.5660       19.6061       11.5591       12.2014       11.0498       12.6095       10.3633       10.0010       10.3226       10.4049        6.4098        6.7689        6.2300        5.7684        4.4270        4.1503        4.1155        4.5177        6.6974        7.6246        8.7954        9.0884       13.0178       13.4585       13.0634       11.9950       12.4049       13.0702       14.5677       31.1560       22.3451       16.4062       17.3330       22.7966       30.9042       33.4557       38.7432       38.5524       51.5751       58.5136       62.6818       64.9597       73.4017       77.2333       83.5231       94.2280      109.0349      115.4529      114.7958       99.5648       81.1752       76.7228       67.6202       57.6194       44.6196       40.6226       34.0165       31.8240       22.2005       18.5788       15.5491       15.2461       17.3538       17.6954       18.3593       23.7716       16.3012       16.9595       18.7396       17.5866       16.4577       17.8634       21.0705       22.9241       30.1909       32.3605       35.0251       38.8151       48.0900       48.0664       52.4788       50.8828       54.3938       58.2195       56.6658       61.4979       57.3536       57.6711       57.6146       55.6492       48.1801       47.2820       47.0693       44.5940       35.4936       33.1601       33.1509       32.0234       26.2270       27.8174       29.7161       34.0193       55.4852       61.0859       73.9207       62.7074       52.4903       44.2483       43.9074       39.3132       46.7392       48.4909       58.2436       57.9117       52.2328       45.4400       44.5830       52.6832       43.5323        0.0000       43.7263       46.2805       51.7113       54.5701       53.0905       55.2348       65.8197       68.6029       70.4494       68.2619       65.5310       60.9580       63.9857       69.4833        0.0000        0.0000        0.0000        0.0000        0.0000        0.0000        0.0000        0.0000        0.0000        0.0000        0.0000        0.0000        0.0000        0.0000        0.0000        0.0000        0.0000        0.0000        0.0000        0.0000        0.0000        0.0000        0.0000        0.0000        0.0000        0.0000        0.0000        0.0000        0.0000        0.0000        0.0000        0.0000        0.0000        0.0000        0.0000        0.0000        0.0000        0.0000        0.0000        0.0000        0.0000        0.0000        0.0000        0.0000        0.0000        0.0000        0.0000        0.0000        0.0000        0.0000
        0.0000        0.0000        0.0000        0.0000       44.5721       39.9883       39.2313       35.1585       34.3845       34.2005       33.1706       26.6027       25.4968       22.2790       19.7269        8.8124        7.1597        7.7550        9.1507        8.4131        8.7323        8.6521        9.1467        8.6983        7.8891        8.4885        8.0592        5.9518        5.7301        5.4062        4.9367        4.3601        3.7477        3.4821        3.7384        5.5312        5.8767        5.8937        5.5892        3.8423        3.5889        3.3184        3.0784        2.9898        2.3931        2.3966        1.7118        2.6494        3.8788        7.6946        8.8019        8.0343        6.7697        9.6155       12.6670       18.5283       18.6175       16.4905       13.5680       15.9246       19.7609       16.9242       16.3132       12.3920       13.0943       15.5314       17.3527       11.5695       11.4883       13.0339       15.8689       13.1075       14.2960       13.8763       14.1495        7.6358        6.4641        6.9535        7.1643        5.1863        4.8090        4.7420        4.9076        6.7557        7.1637        8.0425        8.9706       13.7263       14.8540       13.3209       10.9859        8.5205       10.6469       55.4896       73.9276       34.0780       15.6040       12.5021       16.2247       22.9514       31.4888       33.9209       35.0862       46.5061       50.0435       58.9720       64.3882       66.2732       71.8399       75.2855       83.6715       99.0423      103.2268      102.3390       97.8970       79.7663       73.3994       68.7185       61.1539       45.5321       39.2322       36.1562       32.7921       25.2519       19.8367       15.5569       17.5151       19.0546       17.6236       20.0699       21.6366       18.0146       19.5624       22.0298       24.2740       24.1185       26.8684       28.5602       29.9198       32.9736       34.0255       36.9104       37.2918       46.7314       51.3502       54.4653       54.2100       52.5847       55.2962       55.0878       57.9201       58.7682       58.8712       57.7330       52.5315       47.1741       51.1418       47.4402       47.9861       48.2697       47.6921       46.7857       44.8428       41.6521       45.1360       43.3173       42.5493       66.4950       67.5055       72.1586       59.7750       51.2137       46.5334       45.0847       42.9614       48.5908       52.2839       53.7702       52.5382       48.2609       47.3686       47.3601       47.4711       44.5883       43.2719       42.2212       45.8517       51.5463       55.7144       60.9616       64.1611       76.5436       81.2640       81.8337       79.1454       73.9570       67.9946       65.1468       69.3676        0.0000        0.0000        0.0000        0.0000        0.0000        0.0000        0.0000        0.0000        0.0000        0.0000        0.0000        0.0000        0.0000        0.0000        0.0000        0.0000        0.0000        0.0000        0.0000        0.0000        0.0000        0.0000        0.0000        0.0000        0.0000        0.0000        0.0000        0.0000        0.0000        0.0000        0.0000        0.0000        0.0000        0.0000        0.0000        0.0000        0.0000        0.0000        0.0000        0.0000        0.0000        0.0000        0.0000        0.0000        0.0000        0.0000        0.0000        0.0000        0.0000        0.0000
        0.0000        0.0000        0.0000        0.0000       42.3308       35.3786       32.9821       29.7005       27.5152       25.6381       24.5516       25.5809       23.5128       20.4175       17.7347       12.8697       14.5097       18.4790       23.3195       16.5324       17.8740       21.1068       22.8590       14.0392       13.0963       14.6430       12.5198        5.7909        5.4673        5.1456        5.0770        4.0645        3.4261        3.1491        3.4564        5.3477        5.8302        5.9969        5.8410        5.0096        4.8719        4.5903        4.1854        5.3655        5.1942        8.0100        7.7807       12.1667        9.1925       11.9217        9.1137       15.0823       15.9493       15.7861       18.9264       13.0833       11.8137       11.3482       10.5243       10.9106       14.5370       15.4469       12.8344       12.0169       13.5813       15.3646       13.3257        4.5607        3.9249        4.6560        5.9318       22.7192       29.6073       32.7539       40.2746       15.3489       12.5227       13.2433       15.3939       11.9809        9.6071       10.7196        8.6435        5.4279        5.4842        6.3116        8.4739       10.6664       10.2911        9.7436        9.7737        7.6906        6.4787       12.1522       30.5304       14.6314       11.1446       13.2459       14.7232       15.2167       16.6235       19.3655       23.3429       29.8466       34.0011       39.0720       39.7426       44.8401       53.8428       53.1707       55.1891       69.0877       74.2196       75.4967       71.2933       72.4843       68.1203       62.4034       54.6988       44.4781       39.1972       36.1092       33.0066       26.4677       21.0175       19.7045       22.0216       18.7857       17.5313       18.9478       19.6510       27.3449       30.1579       33.2667       37.4680       43.6777       48.4471       50.2214       50.4167       41.3360       40.4874       45.7602       44.8879       45.7097       48.2813       47.7792       45.5625       44.9405       45.3627       46.8282       48.5323       51.1103       53.9076       54.8182       56.2613       52.9554       49.6667       51.5739       60.6919       67.7738       67.2012       73.1700       79.9208      103.0519      109.4253      101.3230       92.4914       70.9443       70.4315       65.3232       57.7658       49.4925       44.1594       44.9220       45.6360       45.0230       50.5137       54.3894       51.6434       51.8219       52.6898       54.1783       55.4441       44.4823       42.1677       43.7608       47.4704       59.3417       64.6053       76.9775       89.1922       92.9563       95.9763       93.2695       85.8263       78.8606       74.6983       74.0901       78.0347        0.0000        0.0000        0.0000        0.0000        0.0000        0.0000        0.0000        0.0000        0.0000        0.0000        0.0000        0.0000        0.0000        0.0000        0.0000        0.0000        0.0000        0.0000        0.0000        0.0000        0.0000        0.0000        0.0000        0.0000        0.0000        0.0000        0.0000        0.0000        0.0000        0.0000        0.0000        0.0000        0.0000        0.0000        0.0000        0.0000        0.0000        0.0000        0.0000        0.0000        0.0000        0.0000        0.0000        0.0000        0.0000        0.0000        0.0000        0.0000        0.0000        0.0000
        0.0000        0.0000        0.0000        0.0000        0.0000        0.0000        0.0000        0.0000       22.3763       20.5919       19.5257       17.7285       17.3461       15.2406       13.2441        9.8899       11.2238       13.1057       16.8262       10.5301       12.2091       14.2426       15.5659       13.1690       14.4074       13.0865       12.0428        6.4065        6.9967        5.2234        4.6479        3.3287        3.0564        3.2053        3.6381        5.6696        6.2036        6.4161        6.2957        5.6008        5.6401        5.2848        4.9738        4.7944        7.6277        9.1038        5.3025        6.6422        5.8954        5.9861        7.2008       12.2137       14.6237       14.1003       16.0866       10.9341       17.7227       11.9850        9.7318       10.0477       11.7215       11.0474       10.0666       13.0499       13.1309       15.5337       16.9713        7.2284        7.7509        8.0257        8.3635       27.3241       33.8787       35.1730       36.2895       16.0938       17.8405       16.5928       19.1285       14.8448       11.6224       13.4287       15.4617        5.1208        4.6060        4.7451        5.5939        8.0649        9.6308        9.9515       10.2968       10.6772       12.3325       11.4602       10.7715       12.7230       13.6970       14.7016       15.2513       14.7472       15.9043       18.1999       19.3976       25.7399       29.1557       33.4933       36.5057       40.2156       66.8894       49.1670       49.0822       61.5071       65.2925       67.0785       65.2825       65.6833       62.8155       58.2894       52.9747       45.5005       40.1444       36.5655       34.2174       25.1720       22.8690       22.0660       24.5943       22.2582       21.5529       21.6510       22.7189       30.2455       34.4362       38.3518       48.4580       55.1621       58.3140       53.3222       54.3079       42.1757       40.4112       45.5110       43.0679       44.1461       41.5104       41.1276       43.4127       42.3041       43.1404       43.9436       47.0242       50.9031       51.0213       49.9137       54.9552       50.4166       49.4330       51.9936       62.2681       73.7723       76.5619       85.8018       95.4841      131.8918      135.8843      135.3992      124.6529       84.6728       71.5336       62.1928       56.7807       48.8434       44.5293       52.4480       54.3054       46.2880       46.2334       48.3630       47.6832       51.1486       58.1062       55.8346       54.0128       45.0999       43.2265       45.8101       50.0407       63.2425       70.7406       77.9029       83.6890       94.8604       99.4319       97.5792       90.6406       85.0599       87.1414        0.0000        0.0000        0.0000        0.0000        0.0000        0.0000        0.0000        0.0000        0.0000        0.0000        0.0000        0.0000        0.0000        0.0000        0.0000        0.0000        0.0000        0.0000        0.0000        0.0000        0.0000        0.0000        0.0000        0.0000        0.0000        0.0000        0.0000        0.0000        0.0000        0.0000        0.0000        0.0000        0.0000        0.0000        0.0000        0.0000        0.0000        0.0000        0.0000        0.0000        0.0000        0.0000        0.0000        0.0000        0.0000        0.0000        0.0000        0.0000        0.0000        0.0000        0.0000        0.0000
        0.0000        0.0000        0.0000        0.0000        0.0000        0.0000        0.0000        0.0000        0.0000        0.0000       15.2366       14.5229       13.7053       12.9295       12.3335        8.1336        8.5593       11.2594       11.9348        8.7324        9.4830       11.2923       13.4334       10.4746       11.2498       11.0042       12.2385        6.5370        6.0213        5.5345        5.0227        3.6474        3.2081        3.2241        3.7743        6.0342        6.3925        6.7876        6.4927        6.4492        6.3318        5.6839        6.0456        5.1343        4.6648        4.9632        5.2427        7.9569        4.6567        5.4887        7.1952       14.1579       16.4705       18.2292       19.5100       16.2154       21.7900       12.2371        9.5681        8.7003       11.5435       11.7459       11.7299       14.2380       16.0262       16.1206       18.0333        8.4237        9.6630       10.5329       10.6126       36.7845       33.6727       41.3439       45.1891       23.4874       22.7409       25.8812       29.1438       22.5407       18.6177       16.5938       15.4013        6.6974        5.8813        6.1040        6.4305        8.2505       10.0143       11.8735       13.3796       11.8091       12.8723       13.1679       12.0921       16.6421       17.3598       17.4175       19.1273       18.1089       17.7373       20.5462       22.6139       25.9358       29.2873       30.2515       32.2782       38.4558       40.3193       43.4508       46.5363       62.1646       64.2387       62.4898       61.6156       59.5947       57.0819       54.8817       50.4507       44.9431       42.6766       36.9262       31.6843       24.7328       22.0797       20.7805       20.0732       25.5217       18.6432       20.2936       20.9585       31.3751       35.0241       40.0469       45.4253       50.9739       56.4822       54.8188       51.2382       45.1071       40.5360       42.0881       40.6997       39.0504       38.0979       39.7606       39.5137       40.7497       40.7577       43.5463       45.6794       49.2069       49.6487       49.6254       50.6970       49.8367       51.1817       56.2673       63.0936       76.0501       83.2451       92.4801      108.7029      144.1117      148.3577      144.6059      137.2467       91.5593       70.2831       58.9606       55.9284       47.0955       42.5611       46.4866       46.9035       45.8845       57.9055       53.6075       54.0398       59.1331       65.5149       65.2387       59.2812       46.4628       46.8153       50.5844       54.8226       65.0066       67.1537       76.1344       80.6689       89.0549       96.2545       98.9926        0.0000        0.0000        0.0000        0.0000        0.0000        0.0000        0.0000        0.0000        0.0000        0.0000        0.0000        0.0000        0.0000        0.0000        0.0000        0.0000        0.0000        0.0000        0.0000        0.0000        0.0000        0.0000        0.0000        0.0000        0.0000        0.0000        0.0000        0.0000        0.0000        0.0000        0.0000        0.0000        0.0000        0.0000        0.0000        0.0000        0.0000        0.0000        0.0000        0.0000        0.0000        0.0000        0.0000        0.0000        0.0000        0.0000        0.0000        0.0000        0.0000        0.0000        0.0000        0.0000        0.0000        0.0000        0.0000
        0.0000        0.0000        0.0000        0.0000        0.0000        0.0000        0.0000        0.0000        0.0000        0.0000       12.6631       12.1192       10.3024        9.0785        8.3274        5.5023        6.3934        7.4932        8.7974        7.2079        9.9047       11.9285       11.8791       10.1937       10.3255        9.8344        9.9637        6.1271        6.5690        5.4028        4.9328        3.6317        3.5535        3.3724        4.8637        7.3500        7.3708        6.3824        6.4037        5.7672        5.9258        5.5841        5.3126        5.0049        5.3231        5.3916        5.3879        6.3016        5.9181        5.6890        4.6179       10.7595       14.9318       15.8074       18.5191       11.5290       11.9680       11.7135        9.9387        7.8919        8.5003       12.7278       15.9795       17.7128       16.2951       16.2314       17.6615        9.9025       11.8704       12.7518       14.2440       42.0473       36.1971       33.6739       43.0096       25.3341       26.9149       25.4930       24.6837       21.5680       22.3576       19.0399       18.7161        9.7456        9.3421        9.6322       11.4345       12.9278       13.1869       16.2279       16.3590       19.8164       17.2955       18.3964       19.8494       19.0067       22.9724       23.2225       19.0320       19.0309       21.4199       23.7640       26.0535       31.4210       35.6902       37.7753       35.7979       39.6645       41.8075       44.4099       48.9361       54.4919       56.4048       57.7169       57.9344       65.5343       62.7321       57.5752       52.4184       46.5481       39.8989       35.4623       32.1262       26.4926       23.4547       21.1975       19.8047       23.0764       23.0725       19.3192       20.8908       32.7364       33.2249       37.0919       42.1660       49.3199       49.0928       47.5739       43.9884       38.0167       35.6924       31.0153       30.3437       30.7288       31.8983       36.1126       41.6993       40.8999       40.3693       39.7107       41.5497       43.7442       44.4705       47.9533       48.5883       46.7897       48.1430       54.7312       62.8044       75.2028       82.4156       89.0889       94.5856      120.9547      134.2688      134.8579      128.2101       86.6669       65.5464       54.2128       49.9528       42.8955       43.9371       48.3630       48.5503       48.5695       45.6566       48.2586       51.9334       61.4634       78.9993       71.8244       65.9675       52.4275       52.7454       55.0646       57.4582       69.5084       65.8489       67.9685       73.5068       81.8741       91.8348        0.0000        0.0000        0.0000        0.0000        0.0000        0.0000        0.0000        0.0000        0.0000        0.0000        0.0000        0.0000        0.0000        0.0000        0.0000        0.0000        0.0000        0.0000        0.0000        0.0000        0.0000        0.0000        0.0000        0.0000        0.0000        0.0000        0.0000        0.0000        0.0000        0.0000        0.0000        0.0000        0.0000        0.0000        0.0000        0.0000        0.0000        0.0000        0.0000        0.0000        0.0000        0.0000        0.0000        0.0000        0.0000        0.0000        0.0000        0.0000        0.0000        0.0000        0.0000        0.0000        0.0000        0.0000        0.0000        0.0000
        0.0000        0.0000        0.0000        0.0000        0.0000        0.0000        0.0000        0.0000        0.0000        0.0000       13.0513       16.6209       16.0423       15.3281       10.6525        5.9090        5.0842        5.5598       11.2727       11.0960       19.4884       28.6391       29.3096       19.6886       18.6362       17.1611       15.2511       12.1165       14.6290       13.9513       15.2659       14.6475       12.2517       11.0116       10.3730       12.0644       11.6945       13.2662       11.9799       10.0896        9.6726        7.5930        6.5022        5.6115        7.5906        8.3584        7.0225        6.9100        8.0795       10.2033        6.9264        7.5468        9.6020       11.5403       12.0901       10.6304       12.3643       15.6411       15.8317       12.4149        9.7471       15.1201       19.7248       22.2482       22.0039       21.9787       22.3215       27.2138       27.7861       30.3874       35.1817       40.9196       36.6704       37.1387       39.8445       35.8343       34.9226       44.6887       45.0565       34.1051       35.3258       33.0164       26.6048       14.7183       14.5359       14.1978       20.1293       19.6912       18.2905       18.6355       19.9877       20.5142       16.7132       16.2001       17.5235       19.5825       21.0999       22.6901       22.4774       24.3771       27.0296       28.9190       30.3806       38.9818       42.6350       45.2059       45.4622       43.8787       46.5559       52.3120       53.3591       50.7807       48.0516       46.5183       46.2825       48.7397       51.6154       47.7208       43.7033       44.9480       41.7317       40.7889       33.9976       30.2891       25.8311       25.0616       23.5351       22.7297       22.0519       21.5902       25.3474       26.6718       30.5001       31.3767       33.6726       33.4583       34.1457       33.8261       31.0851       30.1601       31.2431       29.8240       27.4879       22.7574       24.5435       28.0192       33.5992       40.2753       39.2722       39.3552       41.6831       41.6413       44.9843       43.3331       42.9863       41.3618       45.3611       49.1621       53.9554       58.5759       63.4424       66.3789       72.2937       95.1665      106.2625      117.6911      107.4625       58.6421       46.2913       39.7735       37.8457       44.3283       45.2850       50.0564       57.4139       54.1968       55.1972       53.3409       48.0697       48.7000       66.1262       66.6731       59.3567       54.1074       58.4570       52.6617       57.8199       52.2323       45.9175       41.3533        0.0000        0.0000        0.0000        0.0000        0.0000        0.0000        0.0000        0.0000        0.0000        0.0000        0.0000        0.0000        0.0000        0.0000        0.0000        0.0000        0.0000        0.0000        0.0000        0.0000        0.0000        0.0000        0.0000        0.0000        0.0000        0.0000        0.0000        0.0000        0.0000        0.0000        0.0000        0.0000        0.0000        0.0000        0.0000        0.0000        0.0000        0.0000        0.0000        0.0000        0.0000        0.0000        0.0000        0.0000        0.0000        0.0000        0.0000        0.0000        0.0000        0.0000        0.0000        0.0000        0.0000        0.0000        0.0000        0.0000        0.0000        0.0000        0.0000
        0.0000        0.0000        0.0000        0.0000        0.0000        0.0000        0.0000        0.0000        0.0000        0.0000        0.0000       16.0643       16.0295       15.8742       14.5831        8.1103        6.3167        6.3641        6.4329        7.0907       13.3071       22.8870       24.7664       15.7042       16.1222       17.4802       16.1402       12.3155       13.2009       13.1355       12.4677       11.4719       10.1646       10.5842       10.7050       11.9463       13.1884       12.9762       11.9912        9.4668        8.3052        8.2685        4.2974        6.3428       11.3100       11.5953        9.3241        9.6404        9.1570        6.1820        9.0787        9.3497        9.3290        8.2605        7.8487        6.1774        5.8027        8.8342       12.9965       10.3277        9.8859       15.5204       18.6079       20.3200       23.3216       21.9671       24.2969       27.7958       29.0589       30.2853       36.1220       43.7289       38.6411       38.8700       50.8395       39.8979       35.6973       53.7253       67.2020       45.3341       37.0792       32.0968       31.7854       20.6466       24.3526       21.2696       18.9727       18.9568       19.7948       20.5379       22.9705       20.5573       20.8819       17.9924       19.4677       23.3071       29.5081       29.2477       25.5014       27.1113       29.2346       32.0513       34.0507       44.7598       48.2286       50.1804       53.8336       49.9112       51.0495       51.2984       51.3224       48.6347       47.9664       43.6640       42.5258       45.2505       43.1567       42.2037       42.7098       47.1197       46.4859       41.5426       41.8598       38.4309       31.8132       26.1971       25.6551       24.1330       23.2585       20.9531       24.5065       29.2728       34.0660       30.9014       29.7406       29.9865       29.1796       29.2081       29.1186       26.6555       24.5851       24.1503       24.7437       20.5104       19.7849       22.2416       28.9048       33.9976       35.5205       36.7395       38.5369       39.1666       40.8046       40.1296       41.2796       41.7018       45.0910       47.2042       49.9219       51.5858       57.2304       60.5397       72.6505       92.6513      102.1091      101.3627       86.7640       51.0741       41.4552       37.1677       36.7249       44.1004       44.8053       46.8882       57.2677       62.3209       44.5972       42.4463       45.6439       45.3583       52.3337       53.8008       55.1045       55.6611       53.5619       51.6457       50.6337       45.2235       37.3189        0.0000        0.0000        0.0000        0.0000        0.0000        0.0000        0.0000        0.0000        0.0000        0.0000        0.0000        0.0000        0.0000        0.0000        0.0000        0.0000        0.0000        0.0000        0.0000        0.0000        0.0000        0.0000        0.0000        0.0000        0.0000        0.0000        0.0000        0.0000        0.0000        0.0000        0.0000        0.0000        0.0000        0.0000        0.0000        0.0000        0.0000        0.0000        0.0000        0.0000        0.0000        0.0000        0.0000        0.0000        0.0000        0.0000        0.0000        0.0000        0.0000        0.0000        0.0000        0.0000        0.0000        0.0000        0.0000        0.0000        0.0000        0.0000        0.0000        0.0000
        0.0000        0.0000        0.0000        0.0000        0.0000        0.0000        0.0000        0.0000        0.0000        0.0000        0.0000        0.0000        0.0000        0.0000       16.7613       16.7793       15.0095       10.3383        6.0228        5.6214        9.3535       14.8902       18.6372        9.7665       11.0743       14.7089       16.5892       13.1922       14.2192       14.4009       12.3517       11.2321        7.9013        8.5884        9.0721        8.8739       11.7095       12.4906       12.4218       14.5801        9.7099        6.9125        6.0329        8.1284       11.0149       12.8387       12.5021       12.7144       10.7005        8.8956       10.2760        8.4091       10.2759       11.4201        7.9237        8.4362        8.3277        8.4944       11.9086       12.9855        9.5007       10.9717       18.9946       24.8553       25.7540       18.8668       26.5778       27.0812       29.4093       29.5253       36.3000       41.6440       40.1832       39.1957       52.4485       40.1779       42.1212       40.6911       45.0420       39.2529       38.3683       36.0215       38.7115       23.1126       23.0197       23.9357       24.9927       25.4037       28.7570       31.0909       31.9238       24.7068       24.5784       24.8248       27.4380       31.2784       35.1297       31.9938       31.2481       35.5676       47.4273       45.4620       43.5609       52.4163       56.2863       63.2645       66.1078       58.5164       64.2219       68.4640       64.1637       52.7097       55.1109       49.8933       46.3206       46.2604       44.7019       44.6972       51.1303       62.5780       60.5606       43.4529       43.0503       41.6329       31.8325       31.3984       29.8746       24.6473       22.6451       21.8813       25.2528       26.9060       30.4397       29.0416       31.8029       32.0365       29.9621       27.7848       26.7901       25.2571       24.2215       23.7215       22.3702       17.6470       17.2943       19.7204       23.4201       29.2438       29.9770       33.1452       36.5357       38.0181       38.0749       38.7464       41.1754       40.1895       39.9956       46.5880       46.3369       48.1192       51.0680       55.3232       64.2066       85.0683       93.6011       93.1205       79.7905       50.9181       43.9204       40.6593       39.4624       45.6066       47.1871       54.6646       46.9227       43.3333       44.5786       47.8553       50.3858       50.6745       56.7077       59.6727       61.5300       57.1154       58.1758       62.1211        0.0000        0.0000        0.0000        0.0000        0.0000        0.0000        0.0000        0.0000        0.0000        0.0000        0.0000        0.0000        0.0000        0.0000        0.0000        0.0000        0.0000        0.0000        0.0000        0.0000        0.0000        0.0000        0.0000        0.0000        0.0000        0.0000        0.0000        0.0000        0.0000        0.0000        0.0000        0.0000        0.0000        0.0000        0.0000        0.0000        0.0000        0.0000        0.0000        0.0000        0.0000        0.0000        0.0000        0.0000        0.0000        0.0000        0.0000        0.0000        0.0000        0.0000        0.0000        0.0000        0.0000        0.0000        0.0000        0.0000        0.0000        0.0000        0.0000        0.0000        0.0000        0.0000        0.0000
        0.0000        0.0000        0.0000        0.0000        0.0000        0.0000        0.0000        0.0000        0.0000        0.0000        0.0000        0.0000        0.0000        0.0000        0.0000        0.0000        0.0000        0.0000       11.0159        5.1163        7.3017       10.5368       13.1292        8.7137       10.3855       12.8535       15.8145        9.9125       10.6631        9.0823        9.2125        8.5255        7.0812        6.5127        6.5387        9.2017        8.4499        8.7389       10.2684       27.2648       15.2222        9.3912        9.5684        8.7110        9.5201       10.2757       10.2413       10.3732       10.1406        9.0526       10.4927        9.4885       10.2180       10.5436        9.5867        9.3823       10.8637       12.5492       12.9725       13.3706       12.1040        9.6102       11.8596       19.5686       22.4696       19.7120       23.7914       24.7290       24.1599       24.7429       29.5018       42.7970       46.1743       42.6930       49.3382       52.0876       46.5486       45.3373       45.1196       37.3081       37.3590       38.4297       43.9213       26.5115       26.6435       26.8582       29.2855       33.8003       37.9923       38.9120       38.7071       31.1938       30.5661       33.4191       39.3796       39.8143       41.6316       46.1307       40.0703       39.8883       47.6854       55.8923       49.7942       60.2369       61.6544       67.6744       73.3656       70.2169       73.2318       79.6895       73.0676       61.3486       60.3285       60.3728       62.3911       59.9141       52.0134       56.4585       56.1191       58.1981       51.7197       44.2914       41.2285       38.0760       38.4309       31.1592       27.4458       25.4516       20.9820       21.6393       24.4103       31.4262       37.0193       30.1566       28.9822       29.6993       31.3733       30.1495       27.3395       24.7699       26.7860       24.8838       19.5276       16.0213       15.9322       18.3699       21.3455       26.2583       29.6633       33.3132       36.2093       37.4525       37.6735       36.4735       38.5643       39.4244       40.5726       42.8416       45.5304       48.1940       50.6656       55.7332       61.6154       75.4891       83.9220       84.8645       77.4702       56.7370       50.4653       45.7581       42.4183       43.7492       44.9455       45.7984       47.2337       46.2102       51.5649       54.4601       60.5697       66.1838       69.9185       74.2356       78.3760       72.5169       81.9688       85.4819        0.0000        0.0000        0.0000        0.0000        0.0000        0.0000        0.0000        0.0000        0.0000        0.0000        0.0000        0.0000        0.0000        0.0000        0.0000        0.0000        0.0000        0.0000        0.0000        0.0000        0.0000        0.0000        0.0000        0.0000        0.0000        0.0000        0.0000        0.0000        0.0000        0.0000        0.0000        0.0000        0.0000        0.0000        0.0000        0.0000        0.0000        0.0000        0.0000        0.0000        0.0000        0.0000        0.0000        0.0000        0.0000        0.0000        0.0000        0.0000        0.0000        0.0000        0.0000        0.0000        0.0000        0.0000        0.0000        0.0000        0.0000        0.0000        0.0000        0.0000        0.0000        0.0000        0.0000
        0.0000        0.0000        0.0000        0.0000        0.0000        0.0000        0.0000        0.0000        0.0000        0.0000        0.0000        0.0000        0.0000        0.0000        0.0000        0.0000        0.0000        0.0000        0.0000       11.8400       13.3249       14.6051       16.2487       18.8869       21.4747       20.3140       14.0812       16.2341       23.2104       24.1007       22.7369       20.9189       20.1522       15.4480       12.9918       14.8803       14.1725       16.3779       18.7154       19.0801       17.8775       16.0908       15.5220       15.0547       17.8424       18.2889       17.5886       17.6586       18.3639       16.2551       15.7792       14.8158       16.7169       16.4967       16.6295       13.1356       15.0006       14.9094       14.3777       13.4263       14.4669       14.6845       19.4972       17.4463       18.8884       24.4387       25.2805       21.2977       23.5033       20.7702       23.8633       34.8956       38.9924       44.4593       45.8471       35.5697       36.3744       38.9791       37.7767       29.3094       28.3307       32.5177       34.8073       34.4190       39.5125       39.9045       41.6590       38.4418       42.5775       48.9055       49.5841       49.2059       50.8818       51.3324       59.0977       54.2871       55.3288       54.4293       53.0114       50.3034       48.4177       54.2860       54.7560       65.8929       74.6305       79.5891       81.6482       81.5710       88.4761       87.1138       88.2095       79.6174       81.4679       76.3460       76.5742       77.8110       70.0175       62.6496       57.6833       49.1727       46.1174       40.3646       37.1277       34.7683       30.8666       28.0969       28.9401       25.5048       21.3830       20.5023       23.8868       25.4934       30.4307       30.6046       26.0517       30.3125       31.3763       29.5095       29.1361       19.5319       16.9212       15.5857       13.8800       10.0811        9.0278       11.1438       13.1730       27.9177       32.7596       36.7039       38.8065       34.1592       34.2363       35.4683       38.5215       37.3320       37.8271       39.9638       40.7996       37.9297       41.1451       45.2628       47.2861       55.4165       61.6658       56.3400       51.1604       52.0078       45.0269       35.9736       36.7009       39.2460       38.9861       39.7548       42.1895       43.8103       47.6689       52.6772       67.0239       89.4771       89.6747       90.3314       96.3569      108.9075      116.1110      130.2321        0.0000        0.0000        0.0000        0.0000        0.0000        0.0000        0.0000        0.0000        0.0000        0.0000        0.0000        0.0000        0.0000        0.0000        0.0000        0.0000        0.0000        0.0000        0.0000        0.0000        0.0000        0.0000        0.0000        0.0000        0.0000        0.0000        0.0000        0.0000        0.0000        0.0000        0.0000        0.0000        0.0000        0.0000        0.0000        0.0000        0.0000        0.0000        0.0000        0.0000        0.0000        0.0000        0.0000        0.0000        0.0000        0.0000        0.0000        0.0000        0.0000        0.0000        0.0000        0.0000        0.0000        0.0000        0.0000        0.0000        0.0000        0.0000        0.0000        0.0000        0.0000        0.0000        0.0000
        0.0000        0.0000        0.0000        0.0000        0.0000        0.0000        0.0000        0.0000        0.0000        0.0000        0.0000        0.0000        0.0000        0.0000        0.0000        0.0000        0.0000        0.0000        0.0000       15.4735       14.7482       12.8893       15.0485       13.5058       11.5070       14.7658       16.6192       18.6063       21.4451       21.1491       23.8594       27.4970       21.5351       19.4846       21.2480       21.5851       19.0199       16.2397       14.5508       12.9888       15.3369       19.6322       17.4716       16.9148       16.6725       19.0759       21.7427       17.9068       20.6729       20.8101       21.4321       16.8508       15.8649       13.9498       18.0725       15.2927       14.3927       12.1136       11.0672       11.2279       14.7552       19.5599       31.8325       20.3366       17.5209       17.1520       18.8113       19.7824       27.9694       29.0850       24.5419       34.6222       32.0802       34.8756       44.1774       33.3754       33.9652       36.8938       31.4122       28.7223       27.5499       34.6742       51.7493       38.8323       46.3662       48.8369       52.4381       51.1867       57.8976       69.2376       66.6489       66.0920       70.7025       62.3473       67.2095       64.2840       63.5357       70.0671       72.9157       61.4386       55.9171       55.9353       62.1529       77.4994       83.8955       77.3604       85.0793       86.5600       88.5352       95.2012      103.6267       96.7909      101.3243       96.2840       91.9967       86.3069       79.8467       80.2792       70.1778       59.6555       57.4583       47.5310       40.9332       36.5836       31.8405       29.8467       39.2783       35.3837       27.1651       22.3198       23.3700       24.5588       27.0214       27.6328       28.0906       29.6716       31.3297       31.5838       26.9459       19.1254       16.1472       17.1911       12.5697       12.0646       10.2440       12.0575       12.5734       26.0640       31.9645       34.5499       35.9558       33.2421       35.0174       34.8817       36.1750       36.2068       37.4039       40.9308       41.1800       39.5790       41.6397       44.4100       42.8556       43.7877       45.2475       53.4826       53.7057       51.6414       41.1656       39.6321       40.1819       40.8089       40.9434       41.9825       45.9403       74.1943       62.2088       59.5921       69.4393       85.4884       94.9673      105.6117      113.1234      129.7716      152.9943      174.3385      177.6180      213.6206        0.0000        0.0000        0.0000        0.0000        0.0000        0.0000        0.0000        0.0000        0.0000        0.0000        0.0000        0.0000        0.0000        0.0000        0.0000        0.0000        0.0000        0.0000        0.0000        0.0000        0.0000        0.0000        0.0000        0.0000        0.0000        0.0000        0.0000        0.0000        0.0000        0.0000        0.0000        0.0000        0.0000        0.0000        0.0000        0.0000        0.0000        0.0000        0.0000        0.0000        0.0000        0.0000        0.0000        0.0000        0.0000        0.0000        0.0000        0.0000        0.0000        0.0000        0.0000        0.0000        0.0000        0.0000        0.0000        0.0000        0.0000        0.0000        0.0000        0.0000        0.0000
        0.0000        0.0000        0.0000        0.0000        0.0000        0.0000        0.0000        0.0000        0.0000        0.0000        0.0000        0.0000        0.0000        0.0000        0.0000        0.0000        0.0000        0.0000        0.0000        0.0000       16.5800       13.4615       13.2340       15.1771       14.0139       11.5869        9.0119        6.4812        8.4214       15.5796       18.1749       16.8438       14.4032       16.4657       17.9554       17.3817       14.9492       12.0232       11.3768        8.1822        8.9338       12.0126       13.0903       15.7890       19.0708       19.5813       20.4337       17.3560       17.3544       18.6546       14.0651       13.5481       13.9022       11.6211       13.7563       11.5561        9.4780       11.6691       10.4562       10.3344       13.0323       19.3855       30.2606       27.6107       24.7789       26.7275       23.3653       15.8004       20.8958       29.9873       28.5405       36.1877       32.6830       35.5442       37.2553       36.1844       37.3992       37.0976       33.5709       29.7495       35.1816       37.5308       50.7888       51.2981       57.4473       63.9675       65.4703       63.6267       63.5642       79.3294       77.0759       80.2250       82.7646       75.1821       71.1326       69.5720       70.7605       85.5135       82.9121       68.9806       68.0359       65.9579       66.9063       86.5016       93.8923       88.8360       90.9993       97.6706      100.2211       97.3152      109.2821      113.7326      107.9665      101.4212       95.1529       96.7600       91.9332       83.4026       71.4988       59.7478       53.3497       47.5053       41.1990       41.4831       43.0941       37.1108       35.5284       31.9390       27.6933       25.2688       24.2559       25.5221       29.2436       28.6814       29.9141       32.6959       33.3950       31.7446       26.6186       18.2115       16.5901       15.5268       12.7697       13.7997       11.2803       13.5362       16.5599       26.4195       31.8374       35.3841       35.8291       33.6044       36.6883       38.3752       40.0569       38.9983       41.5922       44.7298       48.9774       49.7218       47.7162       50.4709       48.5417       48.2811       49.9758       54.0086       59.0501       58.7378       63.1371       54.2972       50.1418       50.2768       51.9371       53.6959       56.9268       71.1093       75.9748       67.1798       76.3653       98.8665      114.3761      134.2865      139.0613      160.9674      191.8440      195.9006      210.2148      240.7936      267.6415        0.0000        0.0000        0.0000        0.0000        0.0000        0.0000        0.0000        0.0000        0.0000        0.0000        0.0000        0.0000        0.0000        0.0000        0.0000        0.0000        0.0000        0.0000        0.0000        0.0000        0.0000        0.0000        0.0000        0.0000        0.0000        0.0000        0.0000        0.0000        0.0000        0.0000        0.0000        0.0000        0.0000        0.0000        0.0000        0.0000        0.0000        0.0000        0.0000        0.0000        0.0000        0.0000        0.0000        0.0000        0.0000        0.0000        0.0000        0.0000        0.0000        0.0000        0.0000        0.0000        0.0000        0.0000        0.0000        0.0000        0.0000        0.0000        0.0000        0.0000
        0.0000        0.0000        0.0000        0.0000        0.0000        0.0000        0.0000        0.0000        0.0000        0.0000        0.0000        0.0000        0.0000        0.0000        0.0000        0.0000        0.0000        0.0000        0.0000        0.0000        0.0000       19.2767       20.0634       22.7878       17.3966       10.3536       10.2186        7.1522        7.0309       12.8572       14.6780       15.4144       15.6865       14.5820       14.5433        9.8286       10.8168        7.5400        5.8483        7.9247        8.2022        7.5759        7.3426        8.8852       13.5133       10.5865        7.9263        8.5495        8.5738       12.3779       13.3565       11.0133        9.5843        9.5219       12.9349       10.8291        8.8689        9.8379       12.8543       13.2457       13.6884       15.0939       20.9503       24.0034       25.4259       28.8878       34.6683       21.1718       21.7600       28.0597       37.8911       52.9379       52.0717       41.3635       46.4722       41.6711       44.7009       41.2532       46.6417       41.8680       48.9823       59.6087       82.1718       73.9575       77.7026       78.9716       75.0074       73.9774       71.5109       90.7171       97.9525       80.6875       86.5537       84.5202       76.3392       77.2185       74.5551       78.5864       85.9011       72.3596       70.5623       69.9031       79.0485       92.5357       93.3164       99.6348      102.0784      102.4637      108.0389      107.3405      112.2453      111.4852      110.1101      110.3539      101.9018      101.7766       95.5123       87.3747       78.2074       63.6010       58.6681       49.8946       44.6988       45.1261       41.5386       34.2185       32.8060       36.5171       28.9820       34.7833       29.3759       33.4869       34.9674       32.0451       32.3218       34.9708       35.4520       34.8705       33.3113       20.6769       17.4446       15.4945       15.4717       12.9982       11.9913       15.7651       18.4206       29.1041       32.0151       33.2215       36.5700       35.6249       39.0717       44.3797       46.5654       50.2050       52.4784       55.7270       60.8259       62.8963       63.3541       66.4559       75.1934       78.0111       81.4880       82.2914       75.4990       71.6759       73.5572       76.7161       79.2795       73.1854       74.8932       74.3303       77.2292       76.4741       79.0647       83.5721       93.1835      122.3606      137.9245      149.0792      170.5335      214.1516      211.0034      204.2653      223.3089      258.0190      293.2116      288.4157        0.0000        0.0000        0.0000        0.0000        0.0000        0.0000        0.0000        0.0000        0.0000        0.0000        0.0000        0.0000        0.0000        0.0000        0.0000        0.0000        0.0000        0.0000        0.0000        0.0000        0.0000        0.0000        0.0000        0.0000        0.0000        0.0000        0.0000        0.0000        0.0000        0.0000        0.0000        0.0000        0.0000        0.0000        0.0000        0.0000        0.0000        0.0000        0.0000        0.0000        0.0000        0.0000        0.0000        0.0000        0.0000        0.0000        0.0000        0.0000        0.0000        0.0000        0.0000        0.0000        0.0000        0.0000        0.0000        0.0000        0.0000        0.0000        0.0000
        0.0000        0.0000        0.0000        0.0000        0.0000        0.0000        0.0000        0.0000        0.0000        0.0000        0.0000        0.0000        0.0000        0.0000        0.0000        0.0000        0.0000        0.0000        0.0000        0.0000        0.0000       22.2591       22.6525       26.4354       20.9479       16.4610       13.2923        9.1954       12.2221       11.3652        7.5296       17.1655       15.0732       14.1260       14.9287       13.5852       13.6592        8.6392        9.4865        7.2346        9.0279        8.1371        8.5974        9.5244        8.9852        7.5019        7.0323        7.3810        8.0525       10.3719       11.6309       15.2258       12.2449       11.0033       13.5043       11.6876       11.6945       15.3001       18.6820       17.6443       16.5263       24.4042       30.5444       31.9168       30.0158       28.5855       38.8975       28.0006       31.0329       30.5822       36.7117       30.4147       32.2609       33.7032       30.2665       27.4092       31.2518       32.0641       31.9755       32.3133       39.4934       44.3859       54.6613       66.2459       77.9867       86.4344       83.3724       72.5668       75.3418       80.8111       88.1890       86.9846       80.0886       75.8885       77.0871       83.4010       82.1395       80.7933       77.7025       74.1550       74.0609       71.3978       73.5567       80.6189       84.1168       92.3162       97.3605      108.6519      114.8958      121.0337      103.8298      110.8589      115.6974      113.2439      106.5191      103.1747       93.7149       89.6007       80.2837       95.3297       74.9451       64.5717       53.3890       52.7689       55.0683       52.3244       34.3755       29.2802       29.9417       28.3369       26.5571       34.7928       32.6323       29.7117       31.5622       38.1316       39.1970       41.7554       39.9961       41.1912       35.9465       29.1435       29.1214       23.4217       20.9930       20.0156       25.9035       26.6294       30.0759       30.1393       32.4232       36.4776       43.6481       48.8135       56.0862       68.2018       75.5945       83.0285       93.9800      102.9288      107.7896      114.1079      113.6096      118.3522      129.3352      126.1163      123.6645      114.1277      120.2724      123.4258      115.5928      106.5480      110.9009      114.0759      120.6365      118.9745      120.5402      123.9857      138.6398      173.5511      190.5799      205.9926      246.6128      258.3130      255.2737      256.7521      259.3892      237.9753      268.3803      275.0241        0.0000        0.0000        0.0000        0.0000        0.0000        0.0000        0.0000        0.0000        0.0000        0.0000        0.0000        0.0000        0.0000        0.0000        0.0000        0.0000        0.0000        0.0000        0.0000        0.0000        0.0000        0.0000        0.0000        0.0000        0.0000        0.0000        0.0000        0.0000        0.0000        0.0000        0.0000        0.0000        0.0000        0.0000        0.0000        0.0000        0.0000        0.0000        0.0000        0.0000        0.0000        0.0000        0.0000        0.0000        0.0000        0.0000        0.0000        0.0000        0.0000        0.0000        0.0000        0.0000        0.0000        0.0000        0.0000        0.0000        0.0000        0.0000        0.0000
        0.0000        0.0000        0.0000        0.0000        0.0000        0.0000        0.0000        0.0000        0.0000        0.0000        0.0000        0.0000        0.0000        0.0000        0.0000        0.0000        0.0000        0.0000        0.0000        0.0000        0.0000       22.8359       23.5035       25.0467       20.5220       13.2636       14.9296       19.1264       13.1188       10.4566        9.5388       13.7557       14.2963       14.4230       13.6174       15.5541       12.4714       12.0163       11.8466        9.3935        7.1208        7.8113        9.3278        8.4988        9.1639        8.0902        7.6021        5.5513        4.3692        4.6742        6.1866       10.4130        9.1219       12.2922       11.5994        8.7828       12.6802       13.6621       13.4323       12.8348       12.8506       22.7480       28.6387       30.8581       29.3891       31.4450       38.1958       26.7019       30.8667       29.3278       38.6023       31.2475       28.7971       31.5015       35.8894       31.0711       36.5095       32.9905       36.3968       39.6988       46.5546       56.4300       68.9049       72.6005       81.8075       92.8585       88.8471       80.4932       80.9196       86.5362       88.7225       88.3674       83.8447       83.4189       85.7796       84.8710       89.3701       88.4367       85.5289       83.3774       76.3671       73.5165       74.8731       81.6057       85.7625       92.3442      101.6262      112.9336      116.6359      119.0727      112.1348      103.2778      111.6947      111.6236      101.6583      102.4261       96.1382       93.9736       83.3627       81.8387       82.8380       84.9225       63.0362       46.1461       37.8323       45.3626       31.5324       32.3175       29.5858       30.0785       29.5302       32.9146       35.0204       38.8466       37.6290       45.8123       47.1002       47.1318       41.3455       39.5521       36.0071       31.9485       27.8077       25.7003       25.9229       27.5852       26.5511       26.6334       28.1455       33.7764       35.5014       37.8597       42.1176       48.8626       60.5814       82.0138       94.7604      104.1894      115.4714      122.5019      131.4387      142.0909      140.2734      144.6833      141.7540      138.7364      143.0602      139.4406      147.2464      147.6044      145.0495      151.0022      142.2529      140.0341      151.0004      152.6051      137.4812      147.8626      192.8479      197.0134      231.0065      268.1152      306.5623      276.4583      275.8884      292.3455      280.8908      243.2308      266.3956      259.3724        0.0000        0.0000        0.0000        0.0000        0.0000        0.0000        0.0000        0.0000        0.0000        0.0000        0.0000        0.0000        0.0000        0.0000        0.0000        0.0000        0.0000        0.0000        0.0000        0.0000        0.0000        0.0000        0.0000        0.0000        0.0000        0.0000        0.0000        0.0000        0.0000        0.0000        0.0000        0.0000        0.0000        0.0000        0.0000        0.0000        0.0000        0.0000        0.0000        0.0000        0.0000        0.0000        0.0000        0.0000        0.0000        0.0000        0.0000        0.0000        0.0000        0.0000        0.0000        0.0000        0.0000        0.0000        0.0000        0.0000        0.0000        0.0000        0.0000
        0.0000        0.0000        0.0000        0.0000        0.0000        0.0000        0.0000        0.0000        0.0000        0.0000        0.0000        0.0000        0.0000        0.0000        0.0000        0.0000        0.0000        0.0000        0.0000        0.0000        0.0000       29.8218       26.4399       25.6421       15.8671       12.7687       20.7681       24.1804       16.8964        8.4293        9.3029       12.1685        9.2490        9.6769       16.3622       20.5442       17.4842        9.7099        7.6344        4.7496        5.9007        6.9909        6.9137        7.4406        6.5267        5.9134        6.6557        4.9500        5.8763        7.1603        6.3857        7.1441       10.4376       15.4106       14.8148       10.7170       11.7730       16.5634       14.6606       14.4689       13.8574       15.8394       23.6795       27.1832       23.3653       25.9475       44.3663       28.9260       31.6808       32.4038       35.1322       35.9683       29.8296       33.5568       38.1503       42.2094       37.6068       34.7280       41.2412       40.8789       53.0442       67.2182       79.9057       82.4138       83.9674       88.1185       90.4537       86.8407       89.5498       91.4629       90.5281       90.4791       88.3946       92.1024       90.8101       89.9914       92.4368       95.9676       91.6568       88.2383       85.0178       76.5892       78.9689       83.6850       91.5847      103.5453      111.5005      111.7712      123.3498      133.3737      116.7716      107.4351      112.6027      115.6214      111.1057      102.7278      100.2116       91.2507       79.7029       85.0559       76.0089       69.5376       64.3177       50.4248       48.7920       36.2393       39.3922       54.5157       44.0235       31.2752       27.6738       30.9396       33.3090       37.7876       42.6601       51.8613       51.3850       50.0129       46.2617       41.4982       39.3488       35.8318       30.9936       26.6973       26.3927       27.4973       29.2682       26.6151       28.5203       37.5165       36.6579       36.6332       40.3218       48.4347       62.0065       86.5000       99.5317      116.2657      123.0773      131.0600      126.4261      129.8776      136.8643      148.5275      148.8073      151.1855      160.7402      171.7830      189.5370      177.9163      170.5584      157.7003      150.0127      146.0609      188.3719      186.1335      153.4493      194.7780      212.0113      217.8869      243.9837      292.3719      290.2585      285.2863      292.1329      301.5696      286.9829      256.8494      243.6267      232.0796      222.5445        0.0000        0.0000        0.0000        0.0000        0.0000        0.0000        0.0000        0.0000        0.0000        0.0000        0.0000        0.0000        0.0000        0.0000        0.0000        0.0000        0.0000        0.0000        0.0000        0.0000        0.0000        0.0000        0.0000        0.0000        0.0000        0.0000        0.0000        0.0000        0.0000        0.0000        0.0000        0.0000        0.0000        0.0000        0.0000        0.0000        0.0000        0.0000        0.0000        0.0000        0.0000        0.0000        0.0000        0.0000        0.0000        0.0000        0.0000        0.0000        0.0000        0.0000        0.0000        0.0000        0.0000        0.0000        0.0000        0.0000        0.0000        0.0000
        0.0000        0.0000        0.0000        0.0000        0.0000        0.0000        0.0000        0.0000        0.0000        0.0000        0.0000        0.0000        0.0000        0.0000        0.0000        0.0000        0.0000        0.0000        0.0000        0.0000        0.0000        0.0000       26.8217       26.0651       28.3911       23.1646       26.5860       24.0041       15.4884       14.6320       17.2472       17.7240        6.2253        8.0037       14.3171       18.8480       12.1083       10.3253        9.0778        7.3076        6.2901        5.3510        5.6819        6.1580        4.5047        4.1870        4.7532        3.9335        3.1079        3.6444        7.1029       18.6167       14.7611       13.9113       18.2484       10.9765       12.2105       13.5718       12.4061        8.8169       11.4085       11.4876       14.9198       22.0916       31.8785       30.7152       36.8537       23.8594       26.8750       29.7318       35.7554       33.5869       32.2702       29.3911       39.4213       39.5990       34.5964       40.5607       44.5889       49.4454       62.7860       73.4518       67.3715       78.1777       86.6590       91.6224       91.3176       93.6451      100.3001      103.4898      104.8489       96.3534       94.0076       95.4360       93.6367       98.7046       99.7661      100.9934       97.1100       84.6600       85.7812       88.2191       90.7168       96.8156      101.3533      106.2415      108.9371      122.0442      121.4625      137.0014      131.2528      126.0773      137.0440      121.5074      119.9248      110.4679      105.5468       95.4101       80.6246       80.2182       75.0660       69.0977       62.6513       49.9762       42.1465       39.4810       48.7607       50.8412       46.3875       36.2874       35.3340       41.0619       38.3241       38.4266       46.4995       53.4238       62.9639       68.4729       52.3763       47.4281       40.5813       41.1068       36.7020       32.6454       30.2259       29.5105       27.3721       27.0273       29.9774       33.5530       35.3128       37.0798       39.8497       45.7429       59.7933       86.8911       96.1778      109.0415      109.2619      114.8492      115.6827      125.1622      129.5996      138.3263      149.9790      156.9345      168.8387      190.2770      196.0178      186.1653      185.6649      170.1843      162.6706      156.1165      176.6114      176.2650      158.2258      169.8387      190.7051      220.4552      246.6835      245.9582      266.0841      280.4135      289.0890      283.6871      271.8909      237.3586      227.9436      217.3876      220.4736        0.0000        0.0000        0.0000        0.0000        0.0000        0.0000        0.0000        0.0000        0.0000        0.0000        0.0000        0.0000        0.0000        0.0000        0.0000        0.0000        0.0000        0.0000        0.0000        0.0000        0.0000        0.0000        0.0000        0.0000        0.0000        0.0000        0.0000        0.0000        0.0000        0.0000        0.0000        0.0000        0.0000        0.0000        0.0000        0.0000        0.0000        0.0000        0.0000        0.0000        0.0000        0.0000        0.0000        0.0000        0.0000        0.0000        0.0000        0.0000        0.0000        0.0000        0.0000        0.0000        0.0000        0.0000        0.0000        0.0000        0.0000        0.0000
        0.0000        0.0000        0.0000        0.0000        0.0000        0.0000        0.0000        0.0000        0.0000        0.0000        0.0000        0.0000        0.0000        0.0000        0.0000        0.0000        0.0000        0.0000        0.0000        0.0000        0.0000       46.8016       38.9578       25.0449       19.9024       14.4622       12.7834       18.7314       16.3294       21.5521       24.3988       29.4717       15.9563       14.6787       16.7747       17.3470       15.0890       12.0927       11.7844        9.2834        8.7664        7.7485        6.4721        6.3390        5.7563        6.0377        6.0978        6.3010        4.5916        5.8705        9.1755       10.9140       12.1658       11.1979        9.3976        7.6166        7.1874        8.1801        9.8845       12.5601       10.9378       13.0282       16.7139       16.0954       19.5773       24.5590       31.0945       25.7136       28.2393       33.5742       39.5980       31.2352       32.8914       33.5266       35.3706       38.2119       40.9637       45.0995       51.7974       50.7775       55.9862       67.4520       62.5635       70.8142       86.8828       89.1016       95.5368       97.6354      108.3792      112.6852      108.3236       92.0932       93.2538       89.3704       92.3301       88.6117       95.4207       97.7953       88.8720       78.7006       81.6235       88.0303       93.2690      106.1094      111.5708      121.5068      122.9861      130.5853      118.8575      128.0166      129.7157      135.6231      132.3223      120.1467      117.7366      115.3254      106.9673       91.6048       85.3470       75.3206       70.8959       64.6042       57.5076       51.5227       45.4746       43.2394       49.9404       46.5784       35.7493       36.7905       34.9436       45.3220       45.2242       47.2909       49.8027       55.4593       60.2121       60.2849       53.4592       37.9441       35.8999       33.0690       34.2833       27.3442       25.1718       24.4663       22.6104       16.0841       15.0291       17.5416       24.3631       27.7147       25.9615       30.4509       42.0697       72.2752       92.2304       97.8567       92.6958       94.0759       98.7458      106.9053      109.4791      109.8319      127.1051      138.8735      162.3394      181.4753      187.7296      193.5447      206.7653      208.2748      210.7175      238.5380      228.1759      183.7068      183.4636      204.7624      213.6417      190.7874      195.8292      209.3974      221.3037      260.4951      281.8059      258.0316      228.7533      214.4691      201.9548      203.5163      222.6293      207.2927        0.0000        0.0000        0.0000        0.0000        0.0000        0.0000        0.0000        0.0000        0.0000        0.0000        0.0000        0.0000        0.0000        0.0000        0.0000        0.0000        0.0000        0.0000        0.0000        0.0000        0.0000        0.0000        0.0000        0.0000        0.0000        0.0000        0.0000        0.0000        0.0000        0.0000        0.0000        0.0000        0.0000        0.0000        0.0000        0.0000        0.0000        0.0000        0.0000        0.0000        0.0000        0.0000        0.0000        0.0000        0.0000        0.0000        0.0000        0.0000        0.0000        0.0000        0.0000        0.0000        0.0000        0.0000        0.0000        0.0000        0.0000
        0.0000        0.0000        0.0000        0.0000        0.0000        0.0000        0.0000        0.0000        0.0000        0.0000        0.0000        0.0000        0.0000        0.0000        0.0000        0.0000        0.0000        0.0000        0.0000        0.0000       71.4453       64.5983       51.9355       30.1907       20.6435       15.4340       12.6687       21.4051       19.2030       21.9313       21.8329       25.2071       18.8014       17.6552       14.1985       21.3454       18.7875       20.6580       15.1080        9.3976        6.0496        7.8385        7.8095        7.1462        6.5428        7.2094        7.3175        7.8803        8.2470        8.6889        8.3248        8.0377       10.2879        8.2871        8.2843        8.3800       13.3161        8.9424        8.0714       13.3785       17.1183       19.6761       20.5225       17.1542       14.1147       15.1349       21.0226       24.0184       27.9092       34.5154       45.5276       33.4570       33.2985       37.0094       39.9532       44.0139       56.0071       61.2366       70.6784       64.1135       68.9347       79.5711       71.6646       75.3783       88.0854       86.2645       91.2591       99.7008      107.7560      106.9347      108.4436       97.2118       95.9077       96.9762       95.2321       89.1347       88.3261       84.5266       88.9629       84.8067       87.9794       91.6872      100.8307      115.9561      121.6791      129.0197      133.7716      124.0317      119.2658      119.4298      119.3266      130.4641      127.5664      123.1516      110.4338      106.9428      104.8560       94.5296       91.1919       77.7000       70.9136       67.8928       60.1124       62.2549       49.5110       48.9697       44.5358       38.6141       37.4461       33.2969       38.3454       49.2797       50.3425       55.8564       57.7217       59.8602       67.4670       63.2487       54.3640       43.3516       43.8399       38.9663       34.3541       28.4722       28.7428       27.0014       25.5187       20.0050       16.6259       16.7037       19.0564       22.9869       26.4549       30.4953       44.3789       75.9296       87.7659       87.8222       87.9742       88.4303       92.5935      101.5941      107.9490      103.2404      111.4428      134.2531      142.4377      183.3338      187.7675      194.7609      200.4813      217.0938      231.9457      240.8987      237.5002      217.9576      195.6139      218.9980      198.0125      175.6451      200.8116      195.7121      202.3582      255.2085      278.9179      243.8517      229.8194      222.1343      215.7278      224.6116      212.4530      196.5945      194.7628        0.0000        0.0000        0.0000        0.0000        0.0000        0.0000        0.0000        0.0000        0.0000        0.0000        0.0000        0.0000        0.0000        0.0000        0.0000        0.0000        0.0000        0.0000        0.0000        0.0000        0.0000        0.0000        0.0000        0.0000        0.0000        0.0000        0.0000        0.0000        0.0000        0.0000        0.0000        0.0000        0.0000        0.0000        0.0000        0.0000        0.0000        0.0000        0.0000        0.0000        0.0000        0.0000        0.0000        0.0000        0.0000        0.0000        0.0000        0.0000        0.0000        0.0000        0.0000        0.0000        0.0000        0.0000        0.0000        0.0000
        0.0000        0.0000        0.0000        0.0000        0.0000        0.0000        0.0000        0.0000        0.0000        0.0000        0.0000        0.0000        0.0000        0.0000        0.0000        0.0000        0.0000        0.0000        0.0000        0.0000       88.0530       80.8588       66.0730       38.6118       31.0433       30.2096       22.3839       23.6972       23.9129       35.5154       37.7579       30.7551       19.3090       13.8976       10.0769       10.5862       15.9917       28.3539       24.2630       15.1060       15.6662       10.5158        5.6835        6.4668       10.6216       10.4350       10.0476       12.5418       11.3510       12.3713       12.6363       13.5833       12.3557       11.6364       20.9689       20.9795       22.8206       19.9861       17.1634       17.7682       21.8365       25.4837       24.5608       16.0257       14.8783       15.7971       24.9513       23.2321       25.6439       34.1909       47.6696       33.3458       37.2859       38.4971       46.2842       48.4801       59.5434       63.2724       69.1715       81.1903       78.2556       79.5616       86.2011       91.1283       90.9981       97.7387       98.5667      107.7280      113.0710      132.0757      124.8939      114.3740      101.2968       93.5676       99.1547       99.9710      102.8040       94.8384      100.7414       97.2979      104.1810      105.4941      105.2704      120.1785      131.8226      136.5613      135.9618      131.8826      127.0183      126.8052      131.7514      136.9456      140.8147      126.1305      119.9438      116.7181      114.1183      105.7625       94.1073       85.7690       78.7231       69.5357       61.9744       62.5474       57.2494       50.3396       53.1678       45.6950       41.7958       40.1090       43.2720       58.3873       59.8793       61.0983       65.7088       68.2003       72.5387       66.6241       63.4330       50.1405       52.2805       49.0225       48.5043       46.0027       45.8955       46.1962       40.8762       34.6100       32.0416       30.9913       30.3958       35.7884       36.3494       37.2236       46.3992       72.4575       77.2564       81.7164       87.4624       91.4971       88.2907       91.1871      101.3417       96.7755      101.6882      113.3746      141.5435      167.8663      194.1754      211.0422      217.1520      200.6628      198.4814      232.2953      226.0580      215.5147      228.0558      212.5119      199.3425      184.4153      202.2871      191.4320      192.4260      218.7013      223.2912      252.1276      247.0162      237.0658      217.8691      212.0459      212.8058      192.5433      199.5792      215.5656        0.0000        0.0000        0.0000        0.0000        0.0000        0.0000        0.0000        0.0000        0.0000        0.0000        0.0000        0.0000        0.0000        0.0000        0.0000        0.0000        0.0000        0.0000        0.0000        0.0000        0.0000        0.0000        0.0000        0.0000        0.0000        0.0000        0.0000        0.0000        0.0000        0.0000        0.0000        0.0000        0.0000        0.0000        0.0000        0.0000        0.0000        0.0000        0.0000        0.0000        0.0000        0.0000        0.0000        0.0000        0.0000        0.0000        0.0000        0.0000        0.0000        0.0000        0.0000        0.0000        0.0000        0.0000        0.0000
        0.0000        0.0000        0.0000        0.0000        0.0000        0.0000        0.0000        0.0000        0.0000        0.0000        0.0000        0.0000        0.0000        0.0000        0.0000        0.0000        0.0000        0.0000        0.0000        0.0000      106.2592       94.7358       82.5858       47.6339       45.4169       39.0299       30.1529       19.2495       33.6162       42.2321       38.9126       27.1670       15.8946       10.8515       12.8005       30.7786       29.4554       38.9277       35.3767       20.4873       19.1436       14.4293       12.5714        9.8467       13.8824       13.0667       15.8668       15.2412       20.0995       17.2489       16.3563       13.4009       12.8608        8.7310       20.2546       25.3506       28.1870       32.0538       28.3948       21.0419       20.0230       19.4909       23.4242       18.2621       15.4958       15.7038       20.1171       17.7814       21.8403       51.7753       59.3479       37.0106       64.8853       51.6535       51.8142       59.3046       66.4842       66.7833       74.8100       92.7705       95.7218      100.0443      104.7130      100.8922      109.4014      108.7066      109.8283      115.3417      120.8028      119.2911      133.5696      108.4057      106.5828      113.6548      114.4704      119.3255      120.1854      124.2743      117.8639      121.7742      115.5405      113.6776      119.5804      131.0961      141.0009      144.7606      140.0199      133.8307      130.9454      135.0392      141.8268      141.4066      132.9092      136.5654      124.1035      120.4717      118.1808      111.1710      103.6754      100.8811       85.9640       71.9319       67.9331       61.8161       58.0900       51.8606       52.6620       48.9282       48.9012       50.1663       52.2774       63.6638       70.2341       73.6757       80.7536       85.9409       94.0723       95.2779       96.7841       73.3402       71.5266       77.5943       74.6269       75.2590       80.8420       73.5753       70.8537       62.7142       57.8703       53.6091       50.9914       59.7732       56.1273       58.5102       61.3944       86.1156       83.1242       83.2787       86.1195       85.8373       85.1098       91.0170       93.0629       91.7902       99.7154      113.2744      130.2603      149.0961      169.2682      206.5317      206.1474      228.0743      180.0687      192.6682      192.5147      204.3056      221.4652      230.5402      242.5726      197.1528      189.7099      208.7877      214.2515      224.6203      239.4949      256.8196      254.6382      231.6380      241.4301      234.1911      218.6306      194.3063      210.2862      206.0086      205.6359        0.0000        0.0000        0.0000        0.0000        0.0000        0.0000        0.0000        0.0000        0.0000        0.0000        0.0000        0.0000        0.0000        0.0000        0.0000        0.0000        0.0000        0.0000        0.0000        0.0000        0.0000        0.0000        0.0000        0.0000        0.0000        0.0000        0.0000        0.0000        0.0000        0.0000        0.0000        0.0000        0.0000        0.0000        0.0000        0.0000        0.0000        0.0000        0.0000        0.0000        0.0000        0.0000        0.0000        0.0000        0.0000        0.0000        0.0000        0.0000        0.0000        0.0000        0.0000        0.0000        0.0000        0.0000
        0.0000        0.0000        0.0000        0.0000        0.0000        0.0000        0.0000        0.0000        0.0000        0.0000        0.0000        0.0000        0.0000        0.0000        0.0000        0.0000        0.0000        0.0000        0.0000        0.0000        0.0000      109.8910       99.5600       80.9096       71.0474       64.8424       55.9854       35.6860       35.3957       30.9563       25.0716       19.1604       12.8385       10.9760        8.4042       24.7419       23.4176       24.8760       22.8864       15.1581       13.6556       13.9209       13.8141        9.9843        7.5536        8.2238        9.0754       10.4306        9.9493       10.1865        9.0883        7.7272       10.5604       12.5877       14.6297       12.8211       18.9641       21.3599       17.9175       18.2356       14.2236       16.1639       14.1716       12.3574       14.4390       16.4693       13.9383       12.0613       15.2236       23.7352       36.6643       40.9172       57.5658       54.0621       62.5334       73.0628       73.8608       71.2994       79.4146       99.4572      116.3349      118.2796      118.2897      114.7051      121.3125      131.4286      119.2321      139.8461      142.1451      142.7970      148.0956      136.7716      134.8520      145.7047      159.0152      143.0230      144.4559      143.0233      135.9678      128.5659      130.8257      141.4547      130.0640      145.6187      142.4586      141.2552      139.0832      135.9353      138.4818      142.5524      148.6483      143.9918      140.1952      142.4497      144.1352      156.2364      148.8944      140.5005      121.1597      111.2490       97.0581       78.6241       73.7201       65.1663       59.9445       58.1298       56.9608       67.8257       74.7616       77.3966       81.2870       88.6289       92.0882       99.6315      106.5872      112.3975      127.7631      133.8696      125.1846      124.4294      120.8157      130.9927      145.2923      171.5128      191.6656      179.2358      168.5831      150.3746      144.2504      133.1624      120.3791      107.0272      102.4986      102.6034       88.7395       95.0804       92.3283       90.4868       83.2630       74.1005       70.8936       69.7110       72.1746       83.3703       92.8186      104.3722      108.5915      132.4147      143.0685      157.2841      154.0049      141.8214      146.7304      142.6477      145.9315      180.1992      195.4735      203.8983      200.3718      195.8534      201.4585      202.7455      219.9348      217.3312      210.7222      224.8846      236.2068      236.4579      242.8847      242.5206      234.9400      205.7302      205.6662      185.5488      185.9396      162.2100        0.0000        0.0000        0.0000        0.0000        0.0000        0.0000        0.0000        0.0000        0.0000        0.0000        0.0000        0.0000        0.0000        0.0000        0.0000        0.0000        0.0000        0.0000        0.0000        0.0000        0.0000        0.0000        0.0000        0.0000        0.0000        0.0000        0.0000        0.0000        0.0000        0.0000        0.0000        0.0000        0.0000        0.0000        0.0000        0.0000        0.0000        0.0000        0.0000        0.0000        0.0000        0.0000        0.0000        0.0000        0.0000        0.0000        0.0000        0.0000        0.0000        0.0000        0.0000        0.0000        0.0000
        0.0000        0.0000        0.0000        0.0000        0.0000        0.0000        0.0000        0.0000        0.0000        0.0000        0.0000        0.0000        0.0000        0.0000        0.0000        0.0000        0.0000        0.0000        0.0000        0.0000        0.0000      125.9703      115.0029       92.8822       85.9985       76.2366       67.2848       44.2814       40.4246       35.7622       28.4516       19.6851       16.5450       16.0957       11.6138       27.7549       29.1052       30.7854       25.8793       18.1229       22.8043       19.9713       14.1441       12.0618       10.8378       12.6828       14.3479       15.9817       12.7188       12.6740       11.8777       13.3709       16.7543       20.1699       23.9905       19.8183       17.5505       18.4347       25.5986       20.7953       15.2739       16.7184       16.7417       17.8414       23.4892       25.9189       13.2783       14.0887       17.0927       21.8308       45.3197       55.5117       43.4192       50.4156       58.1738       72.7154       91.1068       82.3273       91.6231      111.4394      122.0578      147.2057      147.0103      139.3739      138.2661      135.6147      124.3383      132.0301      151.3816      149.8066      157.5533      138.2319      131.6115      151.1882      173.1323      158.0356      150.4138      142.6027      141.2716      144.6901      143.1353      135.1102      141.6243      149.2516      148.6213      144.5853      148.5792      151.8811      143.6536      162.8560      142.9395      141.2359      140.8437      140.5273      142.1796      173.5167      161.2697      145.8832      129.3186      108.3404       93.3564       79.6602       74.5298       67.6459       58.1380       57.4511       59.5959       75.6215       81.9603       86.8976       88.1403      100.5929      103.2492      107.0438      119.0370      133.1988      144.4762      161.7139      158.1591      161.6186      159.9542      169.7439      190.2599      231.2566      235.8008      236.5396      217.7825      193.8770      203.8397      185.8382      161.9797      134.9476      124.0723      113.0965      108.3225      106.6385      111.3928      109.5154      100.6258       87.8593       72.4641       68.1137       71.9671       86.8155       92.0025       99.1956      111.4748      137.5005      157.2607      162.5543      164.0731      139.7601      143.3635      138.9823      149.5055      170.7539      187.0284      193.7036      202.8741      216.4163      216.9438      234.9919      251.7433      231.3039      211.7563      243.5950      235.8460      232.5244      217.7094      219.4049      253.2645      210.5574      203.5901      195.2505      186.2391      180.3900        0.0000        0.0000        0.0000        0.0000        0.0000        0.0000        0.0000        0.0000        0.0000        0.0000        0.0000        0.0000        0.0000        0.0000        0.0000        0.0000        0.0000        0.0000        0.0000        0.0000        0.0000        0.0000        0.0000        0.0000        0.0000        0.0000        0.0000        0.0000        0.0000        0.0000        0.0000        0.0000        0.0000        0.0000        0.0000        0.0000        0.0000        0.0000        0.0000        0.0000        0.0000        0.0000        0.0000        0.0000        0.0000        0.0000        0.0000        0.0000        0.0000        0.0000        0.0000        0.0000        0.0000
        0.0000        0.0000        0.0000        0.0000        0.0000        0.0000        0.0000        0.0000        0.0000        0.0000        0.0000        0.0000        0.0000        0.0000        0.0000        0.0000        0.0000        0.0000        0.0000        0.0000        0.0000      129.3432      122.7804      104.8139      100.5852       91.9657       82.2666       58.7952       58.2788       51.6911       44.5987       28.1289       19.0506       13.7613       14.7956       27.3842       34.8922       32.5385       32.3212       20.6066       25.8251       20.9460       22.4755       15.2998       12.9293       16.1787       19.2563       20.3946       20.7436       20.7478       23.4968       27.6814       27.0514       34.9347       33.2739       29.8614       30.7001       24.3508       22.0252       21.8709       20.9900       24.3936       25.1801       24.5183       27.2995       21.7201       34.0110       22.1949       22.0165       29.0257       39.8951       48.9135       54.5554       52.6248       79.4480       83.0537       96.0266       98.9184       96.0904      116.7331      129.6846      139.4653      151.3080      149.3698      137.1347      138.2595      132.4744      150.5961      155.2595      158.1241      157.7321      150.3756      152.5939      158.7701      178.0203      159.4188      150.0919      146.4691      148.4096      151.3032      153.7208      147.3862      140.7348      145.6987      148.8311      149.0337      145.7155      155.2226      154.5999      142.2025      142.4729      147.7585      150.9441      149.1546      153.4380      189.1587      165.8949      146.6975      128.2686      103.9561       96.0415       86.8233       83.1608       70.3270       63.5636       63.2254       71.6959       92.3881       98.0559      104.8261      109.6223      114.3566      121.5440      128.1734      140.7475      162.2938      184.0111      204.6259      182.9494      180.9982      194.4312      213.9302      219.1629      264.2948      284.4192      275.6196      261.4747      235.9739      218.6658      203.3902      184.2552      155.6983      145.2455      128.8394      127.9708      130.5264      126.5975      129.5380      123.1601      108.9032       97.3980       89.5403       96.8814      105.7785      108.8890      115.6653      137.7983      160.1211      172.0090      195.0257      188.1090      168.2825      157.8276      159.0231      173.5061      187.8491      214.2941      245.5408      251.2634      261.0429      259.3071      284.8809      303.9807      259.4496      223.9639      237.9117      234.2539      233.3865      223.7095      235.7669      222.1346      196.6934      197.5897      191.4095      187.3338      224.0100        0.0000        0.0000        0.0000        0.0000        0.0000        0.0000        0.0000        0.0000        0.0000        0.0000        0.0000        0.0000        0.0000        0.0000        0.0000        0.0000        0.0000        0.0000        0.0000        0.0000        0.0000        0.0000        0.0000        0.0000        0.0000        0.0000        0.0000        0.0000        0.0000        0.0000        0.0000        0.0000        0.0000        0.0000        0.0000        0.0000        0.0000        0.0000        0.0000        0.0000        0.0000        0.0000        0.0000        0.0000        0.0000        0.0000        0.0000        0.0000        0.0000        0.0000        0.0000        0.0000        0.0000
        0.0000        0.0000        0.0000        0.0000        0.0000        0.0000        0.0000        0.0000        0.0000        0.0000        0.0000        0.0000        0.0000        0.0000        0.0000        0.0000        0.0000        0.0000        0.0000        0.0000        0.0000      122.3619      125.1053      119.4304      119.3889      111.2050      107.0257       83.8367       90.9035       81.3109       64.6859       44.9189       26.9367       15.7689       15.4257       30.7063       36.7191       42.8293       42.0555       30.7821       33.6676       32.5246       41.3550       37.0734       29.9475       31.5639       32.2426       35.6845       31.5666       32.1600       37.1647       40.5155       40.0005       44.5237       43.3201       47.6325       37.3105       29.3509       33.2160       39.5877       34.7579       31.6844       27.0450       32.3924       36.4064       33.2439       48.5723       24.9908       30.8935       49.9290       48.3104       52.0526       55.5581       61.7380       79.3322       86.2889      101.7946      109.5302      107.4244      119.0156      134.5862      146.5856      152.8592      137.0808      139.8243      130.3197      132.4036      141.7242      148.2085      165.1393      161.2025      146.5542      154.9550      169.8008      161.2844      146.6249      150.2811      143.0818      146.4233      147.3848      133.4501      137.0921      135.6440      150.5375      148.9953      155.9346      147.7471      138.1477      142.9199      145.3371      142.4174      153.1882      155.7235      155.4192      150.7767      167.0537      160.9236      141.5966      127.9192      111.0552       99.3883       88.4478       86.1852       74.8693       73.9029       77.2489       87.9284      113.6314      121.7499      127.7281      130.2564      150.3392      146.3642      154.0406      169.1057      183.8780      206.2546      229.8333      233.7267      218.6688      227.4097      243.3993      252.4030      281.9433      296.4872      296.9164      286.9005      260.4250      244.3233      232.3909      210.5112      174.6014      160.7593      145.5364      144.8252      143.9175      137.2057      138.1443      135.1307      107.9428       98.2600       93.4690      104.5868      132.2429      133.8076      138.8844      165.3053      195.6440      212.8698      218.4983      218.7645      200.8770      204.2812      214.4623      240.0730      256.4391      273.3399      293.4936      306.5596      329.2654      327.9166      362.7408      332.5634      303.3657      266.8638      255.0752      259.8776      249.4740      242.3482      229.6084      233.8242      190.5897      187.1549      182.9417      181.1685        0.0000        0.0000        0.0000        0.0000        0.0000        0.0000        0.0000        0.0000        0.0000        0.0000        0.0000        0.0000        0.0000        0.0000        0.0000        0.0000        0.0000        0.0000        0.0000        0.0000        0.0000        0.0000        0.0000        0.0000        0.0000        0.0000        0.0000        0.0000        0.0000        0.0000        0.0000        0.0000        0.0000        0.0000        0.0000        0.0000        0.0000        0.0000        0.0000        0.0000        0.0000        0.0000        0.0000        0.0000        0.0000        0.0000        0.0000        0.0000        0.0000        0.0000        0.0000        0.0000        0.0000        0.0000
        0.0000        0.0000        0.0000        0.0000        0.0000        0.0000        0.0000        0.0000        0.0000        0.0000        0.0000        0.0000        0.0000        0.0000        0.0000        0.0000        0.0000        0.0000        0.0000        0.0000        0.0000        0.0000       96.2234      129.6860      136.4463      139.9191      137.0540      152.2330      153.2901      138.0826      106.2026       38.1763       21.7203       13.6007       13.9152       30.6323       33.4031       33.2381       27.9661       16.8056       14.8906       17.0414       18.2841       23.1577       30.6617       30.1088       26.0640       38.8317       41.4094       42.2636       45.0157       42.2419       44.1429       46.5007       44.7338       33.1254       29.5277       26.4571       27.4232       17.4766       17.9949       16.7047       17.1751       19.7741       27.6883       23.6186       27.9216       35.9852       41.1600       43.4211       49.3710       50.3633       60.6292       64.3562       80.3640       99.6964      116.6799      124.7420      123.8021      139.5113      152.5059      161.9777      179.1187      182.3065      182.3677      177.7536      162.5897      161.1485      166.0172      170.5060      183.9006      175.4867      177.1201      177.5936      185.1868      159.5339      166.1314      137.0796      135.2908      125.0759      138.4028      148.5513      155.2235      159.3683      162.7309      151.1875      146.6987      142.7666      135.9084      143.7128      148.4802      163.9502      171.8873      168.8222      161.8082      160.4279      150.4843      135.4152      127.7847      114.7234      108.3839      102.1400       99.9673      105.7760      110.3204      119.8425      128.9949      148.6493      146.7886      157.6640      162.1791      181.4997      184.5334      196.8001      212.4084      221.0887      228.4413      255.3018      263.7860      262.8818      263.8609      261.1999      276.8498      292.5835      302.3970      287.6510      289.2639      302.8443      276.2453      266.2815      245.6121      206.6934      186.0521      165.7614      152.0037      138.8931      137.9628      132.7848      129.4553      112.6810      108.1689      106.7233      115.6766      137.6658      153.6043      163.6584      179.5450      207.7480      229.2579      242.7750      244.7096      244.8252      252.4481      273.3561      302.6796      350.4474      398.1401      389.1077      402.2290      387.7469      387.2653      401.2801      381.0637      312.7632      279.4460      254.4919      256.9297      229.1918      203.1554      192.2904      181.3289      185.5832      173.7950      153.6638      156.3742      144.9803      137.0094      139.8738      158.0022        0.0000        0.0000        0.0000        0.0000        0.0000        0.0000        0.0000        0.0000        0.0000        0.0000        0.0000        0.0000        0.0000        0.0000        0.0000        0.0000        0.0000        0.0000        0.0000        0.0000        0.0000        0.0000        0.0000        0.0000        0.0000        0.0000        0.0000        0.0000        0.0000        0.0000        0.0000        0.0000        0.0000        0.0000        0.0000        0.0000        0.0000        0.0000        0.0000        0.0000        0.0000        0.0000        0.0000        0.0000        0.0000        0.0000        0.0000        0.0000        0.0000        0.0000
        0.0000        0.0000        0.0000        0.0000        0.0000        0.0000        0.0000        0.0000        0.0000        0.0000        0.0000        0.0000        0.0000        0.0000        0.0000        0.0000        0.0000        0.0000        0.0000        0.0000        0.0000        0.0000        0.0000        0.0000        0.0000        0.0000      164.8454      190.2347      196.2263      178.3633      135.5021       47.6445       28.1605       17.6682       17.3805       36.5420       38.3682       37.2287       30.8273       18.4958       15.8551       17.2318       22.1372       34.1113       38.1466       41.0732       41.4704       60.9123       63.2460       63.9565       62.0675       57.6323       61.3685       62.9485       60.1085       43.0147       39.4546       34.5690       33.8179       22.2884       20.8564       22.1559       22.0791       28.5726       29.1141       30.7705       34.8956       42.1418       50.4861       51.0951       54.1465       58.1279       64.7762       70.5419       84.2627      109.3019      126.1987      141.0996      140.8934      162.8473      167.6517      172.2958      178.5907      197.1525      219.6514      191.6809      189.0500      168.0737      146.3025      159.3228      170.6866      161.8108      138.0571      152.7052      158.6474      141.2946      142.2028      143.9994      145.8777      140.6634      155.1887      163.8369      162.2223      149.8618      156.5559      148.6571      144.5433      141.7092      141.4320      143.2442      150.4195      170.9604      176.6484      171.5711      160.3846      161.8467      136.4615      127.3856      117.7874      112.0123      108.5054      110.2594      113.0463      120.3270      131.5625      141.9568      154.6436      171.0346      165.2610      181.0095      194.1427      225.2483      221.1012      224.4962      237.8768      272.5948      290.5452      258.2028      272.3177      266.4226      269.9426      277.2643      280.0228      294.0403      308.5188      309.8734      300.5313      295.2833      287.2193      270.7076      263.7515      223.7294      205.5471      176.5115      162.5524      146.9491      137.8326      140.2049      139.2934      123.9634      114.8293      113.4579      125.1452      152.8064      182.2134      193.7654      217.7470      248.4895      260.8315      280.0334      269.8380      283.3759      295.2961      316.2798      360.3842      430.6883      457.6742      472.6489      450.3299      455.1647      473.3087      481.6531      440.6703      365.1887      313.6833      276.8219      266.0965      222.0163      196.0996      178.4009      209.0914      191.6663      171.8551      157.9247      147.6917      137.3366      135.1845      131.6445      124.1808        0.0000        0.0000        0.0000        0.0000        0.0000        0.0000        0.0000        0.0000        0.0000        0.0000        0.0000        0.0000        0.0000        0.0000        0.0000        0.0000        0.0000        0.0000        0.0000        0.0000        0.0000        0.0000        0.0000        0.0000        0.0000        0.0000        0.0000        0.0000        0.0000        0.0000        0.0000        0.0000        0.0000        0.0000        0.0000        0.0000        0.0000        0.0000        0.0000        0.0000        0.0000        0.0000        0.0000        0.0000        0.0000        0.0000        0.0000        0.0000        0.0000        0.0000
        0.0000        0.0000        0.0000        0.0000        0.0000        0.0000        0.0000        0.0000        0.0000        0.0000        0.0000        0.0000        0.0000        0.0000        0.0000        0.0000        0.0000        0.0000        0.0000        0.0000        0.0000        0.0000        0.0000        0.0000        0.0000        0.0000        0.0000      227.9050      241.2887      217.2568      166.0758       59.1701       37.8331       25.7576       25.1538       49.0218       48.2687       43.8990       35.2609       19.5462       17.5440       17.4452       24.2455       33.3750       38.4582       44.6177       45.7948       69.9532       79.8825       81.5372       75.4661       71.4228       75.3347       72.7815       69.5121       52.0297       50.4519       47.5753       47.1532       31.8243       33.9746       35.2642       32.8072       41.7149       43.5488       43.5513       46.6439       50.5189       57.6758       63.8090       67.1798       66.7385       74.9391       79.1999       89.1200      113.2708      131.8018      145.7077      158.2500      178.6729      192.6058      190.2450      177.2147      187.6002      186.6983      175.0152      185.4458      163.5603      159.8017      159.9630      146.6399      125.8426      129.9385      134.5819      148.2091      133.2345      129.4993      140.5974      154.4385      146.8601      156.9430      162.8224      165.5526      154.6686      150.0735      140.8769      141.5495      143.0243      142.2482      144.4668      151.1781      177.2626      182.3068      175.0832      163.4275      151.8409      141.0613      129.0029      133.3349      129.3551      117.0253      112.1742      110.1956      127.9191      140.8201      152.7480      166.6444      185.4413      196.8060      204.6906      212.8760      234.3275      249.9672      247.8286      247.6694      259.0534      282.4787      273.9744      266.8928      266.2951      274.4820      278.1013      293.6725      324.7441      314.8567      303.6035      302.3270      301.9530      314.3189      307.7680      272.7596      234.6891      209.9157      192.0112      175.5676      165.8646      156.1207      155.7214      162.2915      145.0435      135.3014      140.6863      152.5465      207.7139      225.3769      242.6232      282.8790      308.4438      314.6796      316.0841      320.2575      328.4420      346.0901      372.2524      403.9489      457.2427      482.7514      516.2759      542.7947      528.0811      576.9221      542.4688      502.9953      423.5290      372.8235      336.9111      291.6430      246.5755      265.4094      231.1704      216.1322      184.3828      173.0822      163.7973      159.0741      142.8605      128.8631      127.8323      126.6578      150.2100        0.0000        0.0000        0.0000        0.0000        0.0000        0.0000        0.0000        0.0000        0.0000        0.0000        0.0000        0.0000        0.0000        0.0000        0.0000        0.0000        0.0000        0.0000        0.0000        0.0000        0.0000        0.0000        0.0000        0.0000        0.0000        0.0000        0.0000        0.0000        0.0000        0.0000        0.0000        0.0000        0.0000        0.0000        0.0000        0.0000        0.0000        0.0000        0.0000        0.0000        0.0000        0.0000        0.0000        0.0000        0.0000        0.0000        0.0000        0.0000        0.0000
        0.0000        0.0000        0.0000        0.0000        0.0000        0.0000        0.0000        0.0000        0.0000        0.0000        0.0000        0.0000        0.0000        0.0000        0.0000        0.0000        0.0000        0.0000        0.0000        0.0000        0.0000        0.0000        0.0000        0.0000        0.0000        0.0000        0.0000        0.0000        0.0000        0.0000      202.6011       77.0965       53.8392       40.0082       35.8253       66.7940       59.4767       52.2434       42.1047       21.4272       19.0198       18.7347       21.7171       29.2125       35.0910       41.1998       44.5756       77.7329       95.6643      102.6603      106.6690       92.3298       93.3720       85.1018       84.6581       64.7067       65.8720       74.4266       84.0958       50.3374       47.1656       55.8973       51.2158       58.3978       59.3317       59.4766       66.9787       63.6986       68.0656       71.8947       82.2616       89.2017       91.6593       92.3797       96.8968      112.2934      129.7298      147.0442      152.2653      165.5361      180.0185      200.4798      180.4773      186.9209      188.8016      191.1234      183.9242      165.5155      165.2056      157.3900      142.0679      129.0966      132.8668      130.6430      132.8040      113.8447      117.7401      121.2780      147.0665      153.0670      163.2634      157.1123      150.0120      152.0741      155.5024      149.9506      150.0076      151.9569      153.7421      156.2003      162.8537      193.0310      192.1979      184.8853      168.8655      165.9624      147.1423      138.1256      129.9689      123.1235      112.6682      111.0114      120.2634      141.0705      151.0084      159.8836      167.1730      187.7115      197.8965      202.8603      211.3069      237.3538      261.6314      276.7493      268.3661      267.5813      273.5371      267.4705      258.7726      265.2869      266.8068      276.5165      267.8835      275.8388      289.9643      264.9121      276.7084      303.4146      320.9838      300.0788      287.3075      246.4461      236.0502      220.3703      203.9064      180.3738      179.9654      187.3181      200.2387      196.5064      197.0452      188.9249      206.0820      261.2019      288.9952      302.7239      323.1756      358.9353      350.7933      354.6707      368.8870      401.4708      428.9164      414.9109      446.7256      520.6743      555.6664      585.9385      567.7505      565.7549      594.4638      550.7389      546.6573      452.1595      405.8630      383.7003      328.5937      291.6730      278.5418      248.8887      226.8229      195.5711      187.8256      173.0810      165.9608      143.9145      138.3012      135.4990      136.6317      175.2000        0.0000        0.0000        0.0000        0.0000        0.0000        0.0000        0.0000        0.0000        0.0000        0.0000        0.0000        0.0000        0.0000        0.0000        0.0000        0.0000        0.0000        0.0000        0.0000        0.0000        0.0000        0.0000        0.0000        0.0000        0.0000        0.0000        0.0000        0.0000        0.0000        0.0000        0.0000        0.0000        0.0000        0.0000        0.0000        0.0000        0.0000        0.0000        0.0000        0.0000        0.0000        0.0000        0.0000        0.0000        0.0000        0.0000        0.0000        0.0000        0.0000
        0.0000        0.0000        0.0000        0.0000        0.0000        0.0000        0.0000        0.0000        0.0000        0.0000        0.0000        0.0000        0.0000        0.0000        0.0000        0.0000        0.0000        0.0000        0.0000        0.0000        0.0000        0.0000        0.0000        0.0000        0.0000        0.0000        0.0000        0.0000        0.0000        0.0000        0.0000      169.0642      126.1749        0.0000        0.0000       58.4816       49.8108       41.6876       32.5916       11.9768        9.3136        8.0589        8.4181       13.2829       13.9905       19.0818       26.7368       77.7162       94.8300      101.9933      100.0541       78.8682       79.3298       80.1281       84.3583       66.0222       70.4473       73.0415       78.5990       68.8240       68.2664       70.0568       67.1527       75.7091       76.5879       77.2169       82.0689       76.5241       81.6414       86.0007       87.7789       97.6727       93.5521       97.9795      111.1866      108.3462      115.5285      137.5199      156.0664      195.4903      183.7521      217.7899      204.5754      217.3965      195.1537      205.8341      220.9700      223.7851      211.6911      188.8617      157.5836      156.3172      162.2515      141.5869      149.3246      111.6994      125.9263      147.3607      198.5074      169.2804      182.4910      175.7748      168.1053      163.2677      161.8779      163.7383      167.9862      184.5184      183.7765      189.6845      199.7236      214.4868      223.3978      215.7345      186.2607      154.1514      137.8631      126.6121      118.3659      134.3215      134.5892      134.5403      138.6637      167.8134      180.8624      191.1351      194.0892      216.9660      229.3180      252.1044      263.1075      286.2628      300.7127      304.8742      321.1516      292.4544      289.1615      271.2615      258.3028      263.8387      261.3918      251.1901      228.3375      229.2598      227.3162      231.6537      240.2904      254.3657      261.7789      254.5130      250.7621      261.2534      262.1935      261.7022      241.2292      217.8375      208.8369      210.9033      223.0665      271.6064      291.2387      303.1996      307.3421      329.1182      361.0402      366.5856      383.5230      393.3231      404.1162      419.9960      454.5406      436.5399      451.8443      472.9815      487.0562      550.7535      599.4701      600.6852      585.9209      574.1835      567.2019      545.9301      503.7318      437.9043      403.0804      360.2333      317.3958      285.3600      256.9671      223.7372      211.0448      199.7868      184.8798      181.8508      167.4769      153.3065      150.0306      147.4281        0.0000        0.0000        0.0000        0.0000        0.0000        0.0000        0.0000        0.0000        0.0000        0.0000        0.0000        0.0000        0.0000        0.0000        0.0000        0.0000        0.0000        0.0000        0.0000        0.0000        0.0000        0.0000        0.0000        0.0000        0.0000        0.0000        0.0000        0.0000        0.0000        0.0000        0.0000        0.0000        0.0000        0.0000        0.0000        0.0000        0.0000        0.0000        0.0000        0.0000        0.0000        0.0000        0.0000        0.0000        0.0000        0.0000        0.0000        0.0000        0.0000        0.0000        0.0000
        0.0000        0.0000        0.0000        0.0000        0.0000        0.0000        0.0000        0.0000        0.0000        0.0000        0.0000        0.0000        0.0000        0.0000        0.0000        0.0000        0.0000        0.0000        0.0000        0.0000        0.0000        0.0000        0.0000        0.0000        0.0000        0.0000        0.0000        0.0000        0.0000        0.0000        0.0000        0.0000        0.0000        0.0000        0.0000        0.0000        0.0000       46.6373       36.8281       12.8903       10.0845        9.6839       10.6105       16.6843       16.4396       21.5211       29.6282       84.9279      103.0720      108.1049      106.1738       83.9023       80.0773       85.7412      102.9022       83.1534       88.5099       90.9393       94.4314       88.4200       86.1982       90.7411       89.1830       99.9987       96.4707       96.3782       95.0287       90.6243       93.6312       94.4655       95.4253       91.3081       93.2157       98.6498      109.5812      122.3197      123.0617      137.6648      137.9913      186.1857      219.9708      201.5143      190.0741      224.3694      196.7558      196.9063      266.3423      300.3613      225.9650      210.7942      185.1385      134.0704      158.5518      129.5123      166.7064      117.3793      138.1616      176.8252      214.9039      149.1202      157.5269      150.0369      166.2747      175.9328      165.1156      165.9047      178.8578      188.8095      193.8713      204.8587      209.6940      220.0197      226.0256      229.7496      213.0749      148.6734      128.1399      121.5575      117.3164      136.0218      135.8855      137.5452      148.7695      172.7121      180.2028      186.8819      198.4905      226.1877      244.8313      262.4822      281.5970      316.1727      350.4151      348.8921      338.7747      311.2534      302.3197      287.7858      280.2519      256.5887      244.2665      227.2906      217.1787      207.0356      219.3750      235.7551      219.5185      226.1319      228.4570      250.1970      251.5042      271.4846      284.1702      292.1316      273.9345      249.9596      238.7708      243.6110      263.4452      318.0190      345.0563      359.3372      377.3123      400.4253      415.1701      418.3679      442.9764      450.6931      479.1099      500.0773      489.1725      460.5324      456.8488      478.0127      513.4797      568.2341      605.4748      623.3961      625.5678      604.8422      603.7436      587.1978      546.3530      493.7897      451.4019      385.9795      340.8141      302.0416      267.3599      240.0148      229.8077      218.0766      199.6227      193.2193      179.8772      164.7226      163.8897        0.0000        0.0000        0.0000        0.0000        0.0000        0.0000        0.0000        0.0000        0.0000        0.0000        0.0000        0.0000        0.0000        0.0000        0.0000        0.0000        0.0000        0.0000        0.0000        0.0000        0.0000        0.0000        0.0000        0.0000        0.0000        0.0000        0.0000        0.0000        0.0000        0.0000        0.0000        0.0000        0.0000        0.0000        0.0000        0.0000        0.0000        0.0000        0.0000        0.0000        0.0000        0.0000        0.0000        0.0000        0.0000        0.0000        0.0000        0.0000        0.0000        0.0000        0.0000        0.0000
        0.0000        0.0000        0.0000        0.0000        0.0000        0.0000        0.0000        0.0000        0.0000        0.0000        0.0000        0.0000        0.0000        0.0000        0.0000        0.0000        0.0000        0.0000        0.0000        0.0000        0.0000        0.0000        0.0000        0.0000        0.0000        0.0000        0.0000        0.0000        0.0000        0.0000        0.0000        0.0000        0.0000        0.0000        0.0000        0.0000        0.0000        0.0000        0.0000       23.1504       20.8249       20.3315       20.4365       33.0166       30.1778       33.4554       41.0693      108.2499      121.9942      121.7978      111.3464       89.1260       92.5704       97.0805      110.8237       98.0926      107.6228      119.0915      119.0488      120.9466      114.6076      108.4930      100.9618      119.7696      121.2922      116.8062      115.3048      107.4836      106.8081      107.2176      112.4103      113.0090      116.5129      124.4854      129.8808      122.9491      111.0266      135.3863      153.3159      197.4303      208.9271      214.2302      233.4078      261.4702      262.0817      258.1968      254.8883      288.6970      297.9105      257.9125      213.7724      165.6633      212.4603      198.1114      139.9370      109.8066      117.3589      127.1162      137.0847      125.5838      131.6684      134.0785      154.0785      164.1657      170.5389      185.3860      186.8136      190.1286      197.9447      202.0000      227.6245      247.3707      233.2566      222.3960      204.7462      160.3229      142.2145      129.6640      122.9313      135.9688      140.1640      147.7219      155.1518      173.2244      180.0655      187.1697      201.7338      233.5412      250.7979      270.2300      291.4749      311.7912      349.0158      352.0053      344.6545      307.7878      280.3813      272.3595      286.2541      273.9006      233.7516      226.4025      222.8695      216.0041      226.2778      227.5720      218.4353      240.6090      254.8966      259.8507      280.0931      312.4872      327.4142      328.8092      310.1407      289.1856      284.0455      291.3672      316.8803      384.8193      398.3709      419.4054      432.5845      444.5646      469.9415      468.0054      491.1955      505.9037      525.9383      547.7582      523.4624      471.6786      488.9273      515.7455      557.8970      620.3298      668.8045      680.3121      671.9883      671.9229      661.9505      626.3816      600.8507      521.7351      461.3519      427.0470      390.8475      337.5581      288.4896      260.9542      244.3106      242.8798      225.5855      229.1330      208.9301      195.6277      185.6040        0.0000        0.0000        0.0000        0.0000        0.0000        0.0000        0.0000        0.0000        0.0000        0.0000        0.0000        0.0000        0.0000        0.0000        0.0000        0.0000        0.0000        0.0000        0.0000        0.0000        0.0000        0.0000        0.0000        0.0000        0.0000        0.0000        0.0000        0.0000        0.0000        0.0000        0.0000        0.0000        0.0000        0.0000        0.0000        0.0000        0.0000        0.0000        0.0000        0.0000        0.0000        0.0000        0.0000        0.0000        0.0000        0.0000        0.0000        0.0000        0.0000        0.0000        0.0000        0.0000
        0.0000        0.0000        0.0000        0.0000        0.0000        0.0000        0.0000        0.0000        0.0000        0.0000        0.0000        0.0000        0.0000        0.0000        0.0000        0.0000        0.0000        0.0000        0.0000        0.0000        0.0000        0.0000        0.0000        0.0000        0.0000        0.0000        0.0000        0.0000        0.0000        0.0000        0.0000        0.0000        0.0000        0.0000        0.0000        0.0000        0.0000        0.0000        0.0000        0.0000       39.8963       39.2351       37.7158       58.1423       57.1424       56.6452       58.7897      136.9288      139.4485      136.2645      125.4635       93.0389       89.1432      102.5405      117.5191      111.9482      124.7246      130.2552      125.1768      128.4275      133.4431      125.3777      108.5787      139.3619      137.8930      126.0515      118.3592      123.4342      126.2468      138.4258      127.6061      120.8237      123.2178      120.9745      114.9462      122.7910      119.9308      137.4982      167.2919      212.9681      218.7478      257.1735      293.7359      334.9788      364.1052      364.2784      393.1510      440.6426      422.2445      364.8768      309.9491      234.9667      192.9162      180.7480      152.0608      118.4942      110.1178      105.5068      123.8814      111.5413      118.9474      127.4607      147.8602      142.1547      162.1059      174.8103      173.2285      194.5582      199.8063      208.1196      222.5992      252.6723      240.5540      228.5615      206.1893      172.7839      159.6795      145.2919      133.5316      144.7776      141.9503      143.6311      149.3574      168.3039      172.6052      180.2081      201.6703      237.4793      257.8135      273.6845      300.1317      305.6347      322.5094      331.5706      310.6936      279.7982      265.0626      268.1800      272.3147      265.3978      234.7795      234.2260      218.1308      238.3692      252.8774      251.1872      263.2154      279.0826      288.3392      300.4238      331.4375      371.6167      394.1200      379.4316      365.3909      341.6951      340.7071      360.4989      366.8354      418.5674      440.8286      462.1695      483.4516      480.9852      508.7747      515.6848      528.1007      543.5078      560.5129      559.1945      549.5245      495.1718      516.9326      537.7082      594.9702      677.7458      730.0274      724.3821      705.1797      717.4518      704.8953      669.2299      629.2297      542.7654      503.6035      465.3799      439.4629      376.2000      331.5352      300.9063      281.9373      279.7115      250.6376      239.6930      219.8894      214.6211        0.0000        0.0000        0.0000        0.0000        0.0000        0.0000        0.0000        0.0000        0.0000        0.0000        0.0000        0.0000        0.0000        0.0000        0.0000        0.0000        0.0000        0.0000        0.0000        0.0000        0.0000        0.0000        0.0000        0.0000        0.0000        0.0000        0.0000        0.0000        0.0000        0.0000        0.0000        0.0000        0.0000        0.0000        0.0000        0.0000        0.0000        0.0000        0.0000        0.0000        0.0000        0.0000        0.0000        0.0000        0.0000        0.0000        0.0000        0.0000        0.0000        0.0000        0.0000        0.0000        0.0000
        0.0000        0.0000        0.0000        0.0000        0.0000        0.0000        0.0000        0.0000        0.0000        0.0000        0.0000        0.0000        0.0000        0.0000        0.0000        0.0000        0.0000        0.0000        0.0000        0.0000        0.0000        0.0000        0.0000        0.0000        0.0000        0.0000        0.0000        0.0000        0.0000        0.0000        0.0000        0.0000        0.0000        0.0000        0.0000        0.0000        0.0000        0.0000        0.0000        0.0000        0.0000        0.0000        0.0000      204.3316      195.0470      185.3493      175.6752      146.9985      139.4439      126.6308      108.8150       61.1054       50.5858       50.7308       60.5200       97.9238      113.7425      118.8134      115.4898       92.7947       89.1936       87.5251       80.4101       81.8246       72.5752       73.4211       75.2933      122.8532      139.7744      159.0948      141.0991      126.9840      123.7301      114.0851      107.1030       81.7333       95.8611      119.9408      126.8231      284.8934      286.5804      340.4174      407.5611      628.5976      720.9057      782.9525      801.8934      886.4499      895.5171      842.6251      711.5126      512.0399      407.9556      319.2649      283.7276      150.0981      134.5470      128.2887      160.4692      115.7292      110.6630      141.3161      144.7492      139.3386      140.8769      147.5333      156.3979      180.2130      198.4680      214.1371      228.3664      247.2530      253.0823      248.0336      230.8437      222.7340      205.4091      191.2087      178.9679      161.4652      150.2231      148.0346      150.6658      157.6244      160.9121      165.2431      186.3467      216.9837      239.1141      250.7984      260.8525      219.6850      223.8470      226.7848      224.5640      242.5528      240.2979      250.2563      237.1495      244.4743      232.7237      223.6410      240.1339      260.1405      268.6142      273.8451      294.1511      332.2344      361.7505      383.5134      407.9150      482.6609      519.6858      509.4025      490.2208      436.3586      423.1451      422.0936      441.6058      467.2290      489.5643      502.5029      520.6182      527.9921      534.4902      526.3143      543.4874      548.1207      562.5355      559.1595      547.5187      527.4283      516.8889      563.9558      608.5190      740.5081      811.8844      829.1392      819.6821      816.2860      803.1213      758.2239      696.6186      630.4315      585.5068      531.5137      510.0334      461.2616      413.0733      374.8987      346.9720      320.6664      280.7918      267.6539      263.0020      274.6200        0.0000        0.0000        0.0000        0.0000        0.0000        0.0000        0.0000        0.0000        0.0000        0.0000        0.0000        0.0000        0.0000        0.0000        0.0000        0.0000        0.0000        0.0000        0.0000        0.0000        0.0000        0.0000        0.0000        0.0000        0.0000        0.0000        0.0000        0.0000        0.0000        0.0000        0.0000        0.0000        0.0000        0.0000        0.0000        0.0000        0.0000        0.0000        0.0000        0.0000        0.0000        0.0000        0.0000        0.0000        0.0000        0.0000        0.0000        0.0000        0.0000        0.0000        0.0000        0.0000        0.0000
        0.0000        0.0000        0.0000        0.0000        0.0000        0.0000        0.0000        0.0000        0.0000        0.0000        0.0000        0.0000        0.0000        0.0000        0.0000        0.0000        0.0000        0.0000        0.0000        0.0000        0.0000        0.0000        0.0000        0.0000        0.0000        0.0000        0.0000        0.0000        0.0000        0.0000        0.0000        0.0000        0.0000        0.0000        0.0000        0.0000        0.0000        0.0000        0.0000        0.0000        0.0000        0.0000        0.0000        0.0000      262.8351      245.0447      223.6011      178.4722      161.4633      141.9672      120.9758       66.0918       52.6770       53.2116       66.2513      105.6220      121.7616      129.5298      127.0202       96.0349       91.1059       86.6666       79.7133       68.2849       63.5668       68.6735       78.1944      134.5086      153.8118      158.6773      151.0507      139.7889      135.9793      125.7534      110.0796       73.1760       83.7988      105.7690      123.5823      283.2232      311.0232      352.0204      444.9445      759.2896      891.5438      978.6781     1003.4608     1079.7362     1104.8859     1036.7468      887.1110      618.9921      496.1135      389.8276      340.5581      171.7765      138.1496      129.2973      133.1826      106.4369      103.8423      118.5764      122.8285      114.4572      145.9624      145.2481      147.9241      177.1461      201.5937      227.6064      240.6923      261.6908      262.7256      258.1221      250.7537      242.8140      224.9619      212.2257      197.7767      176.5819      163.2098      156.3646      157.8091      163.2883      161.0377      169.7229      180.1463      209.2514      233.5715      238.1948      245.8629      200.5169      193.6245      194.2708      199.7765      240.2052      249.6815      244.0073      220.1882      244.1216      240.1976      249.6188      248.8057      268.4856      276.4311      286.3785      303.8848      365.4342      412.1828      448.5508      468.9096      545.4586      570.6245      580.6111      558.3589      492.2870      475.0599      471.9761      491.7812      524.2953      539.9843      549.7059      560.7265      570.4402      568.4854      563.1824      575.6257      568.2347      571.8094      552.7296      534.5961      558.0327      566.4966      605.6611      664.9205      806.7545      871.8452      890.1714      895.2126      858.8309      847.3321      804.9804      771.1800      677.5172      634.0020      574.8746      548.8887      496.3894      461.1525      417.9980      394.8944      350.7789      321.9138      299.9780      281.5553      286.7100        0.0000        0.0000        0.0000        0.0000        0.0000        0.0000        0.0000        0.0000        0.0000        0.0000        0.0000        0.0000        0.0000        0.0000        0.0000        0.0000        0.0000        0.0000        0.0000        0.0000        0.0000        0.0000        0.0000        0.0000        0.0000        0.0000        0.0000        0.0000        0.0000        0.0000        0.0000        0.0000        0.0000        0.0000        0.0000        0.0000        0.0000        0.0000        0.0000        0.0000        0.0000        0.0000        0.0000        0.0000        0.0000        0.0000        0.0000        0.0000        0.0000        0.0000        0.0000        0.0000        0.0000
        0.0000        0.0000        0.0000        0.0000        0.0000        0.0000        0.0000        0.0000        0.0000        0.0000        0.0000        0.0000        0.0000        0.0000        0.0000        0.0000        0.0000        0.0000        0.0000        0.0000        0.0000        0.0000        0.0000        0.0000        0.0000        0.0000        0.0000        0.0000        0.0000        0.0000        0.0000        0.0000        0.0000        0.0000        0.0000        0.0000        0.0000        0.0000        0.0000        0.0000        0.0000        0.0000        0.0000        0.0000        0.0000        0.0000      254.8145      203.5407      182.9028      163.0558      140.8188       79.4315       66.5235       66.9880       82.4622      131.5683      151.5105      164.0593      165.9644      129.8354      129.7150      122.0363      110.8398       88.2534       80.2996       80.6113       92.8629      158.6893      177.7488      180.4317      173.8918      156.6361      153.3821      146.1998      134.7218       80.7386       92.4241      108.8292      134.9489      310.8359      366.0591      427.3369      507.8172      844.3218      980.6476     1067.4900     1067.2856     1160.0953     1201.6858     1153.9816     1001.6421      727.1357      566.2393      469.5545      394.1773      197.9914      156.7469      139.8294      127.9557      110.8757      106.4160      159.4824      121.6908      106.6250      114.0307      134.2285      145.6555      173.0838      204.0513      230.9270      245.6136      257.0768      254.2088      252.1194      239.9420      234.7036      239.1789      226.7504      212.9356      190.6817      174.9036      161.9782      159.4830      163.5588      159.8242      163.0862      175.9812      203.2416      213.2224      224.0308      222.8875      188.7177      182.2555      181.6185      200.8137      245.5004      252.2235      232.1329      227.6919      247.8143      256.7971      256.0533      254.0417      267.9476      268.3628      292.7786      329.1686      386.8728      427.9082      470.9357      502.1884      573.1136      605.4254      601.8545      582.1877      519.1707      489.6436      481.1578      505.3334      527.8845      539.5528      551.1516      563.9077      589.6915      589.0483      577.3871      582.2313      571.5814      581.0854      570.4883      583.6836      578.4352      596.7627      658.1348      726.4515      842.8400      900.0702      967.2598      938.0451      895.3682      888.0978      844.2242      791.7603      701.0795      648.8719      604.1874      565.7838      523.6068      465.3100      422.5404      403.2451      374.0303      340.0932      312.7673      304.4648      241.8600        0.0000        0.0000        0.0000        0.0000        0.0000        0.0000        0.0000        0.0000        0.0000        0.0000        0.0000        0.0000        0.0000        0.0000        0.0000        0.0000        0.0000        0.0000        0.0000        0.0000        0.0000        0.0000        0.0000        0.0000        0.0000        0.0000        0.0000        0.0000        0.0000        0.0000        0.0000        0.0000        0.0000        0.0000        0.0000        0.0000        0.0000        0.0000        0.0000        0.0000        0.0000        0.0000        0.0000        0.0000        0.0000        0.0000        0.0000        0.0000        0.0000        0.0000        0.0000        0.0000        0.0000
        0.0000        0.0000        0.0000        0.0000        0.0000        0.0000        0.0000        0.0000        0.0000        0.0000        0.0000        0.0000        0.0000        0.0000        0.0000        0.0000        0.0000        0.0000        0.0000        0.0000        0.0000        0.0000        0.0000        0.0000        0.0000        0.0000        0.0000        0.0000        0.0000        0.0000        0.0000        0.0000        0.0000        0.0000        0.0000        0.0000        0.0000        0.0000        0.0000        0.0000        0.0000        0.0000        0.0000        0.0000        0.0000        0.0000        0.0000      219.8628      203.4376      186.8878      168.2245       99.0446       88.0894       93.3615      113.0265      176.8674      202.9454      224.9077      238.6125      193.1864      200.0806      193.5020      172.8442      130.4657      117.2904      113.0531      119.2470      199.0368      205.7823      206.1415      202.3604      182.3872      185.2772      172.1671      164.9853       89.8630      101.8651      136.4521      162.5258      386.1841      431.1201      500.8779      536.5653      874.0673      988.6883     1060.4309     1074.6152     1200.1417     1204.8534     1142.3278     1007.6299      798.3189      635.2573      539.9663      468.9030      281.4138      221.8987      200.1802      192.6581      150.5461      123.1618      117.8549      121.5398      110.9733      112.8901      124.5557      139.2431      177.9442      198.6130      217.9487      230.2172      252.9354      250.7026      250.4235      241.3761      254.5790      253.2799      241.3508      218.5086      212.0033      195.2614      178.0888      168.4692      170.2491      164.3368      167.0015      171.4747      187.5037      198.5352      204.3739      206.2400      173.1147      172.2117      180.9923      196.8170      223.7742      242.7647      240.8224      243.6728      241.2552      233.8231      238.6728      249.8923      268.1307      265.2752      310.1064      343.6602      392.7895      434.6449      465.1337      480.9295      550.7141      573.4194      571.7050      554.0404      488.1239      466.6270      462.2153      477.2110      497.6367      509.5736      519.6695      532.9667      598.7590      569.4949      568.7283      565.9440      555.4534      559.9157      574.1926      589.1469      594.1560      605.4098      658.2761      744.9651      870.4807      947.1672      971.2844      935.5850      917.5162      893.7672      845.2015      790.4183      710.9151      665.6636      608.8134      567.1412      512.3704      464.5831      421.3311      390.9371      357.5300      328.9766      302.8394      305.7104        0.0000        0.0000        0.0000        0.0000        0.0000        0.0000        0.0000        0.0000        0.0000        0.0000        0.0000        0.0000        0.0000        0.0000        0.0000        0.0000        0.0000        0.0000        0.0000        0.0000        0.0000        0.0000        0.0000        0.0000        0.0000        0.0000        0.0000        0.0000        0.0000        0.0000        0.0000        0.0000        0.0000        0.0000        0.0000        0.0000        0.0000        0.0000        0.0000        0.0000        0.0000        0.0000        0.0000        0.0000        0.0000        0.0000        0.0000        0.0000        0.0000        0.0000        0.0000        0.0000        0.0000        0.0000
        0.0000        0.0000        0.0000        0.0000        0.0000        0.0000        0.0000        0.0000        0.0000        0.0000        0.0000        0.0000        0.0000        0.0000        0.0000        0.0000        0.0000        0.0000        0.0000        0.0000        0.0000        0.0000        0.0000        0.0000        0.0000        0.0000        0.0000        0.0000        0.0000        0.0000        0.0000        0.0000        0.0000        0.0000        0.0000        0.0000        0.0000        0.0000        0.0000        0.0000        0.0000        0.0000        0.0000        0.0000        0.0000        0.0000        0.0000        0.0000        0.0000        0.0000      220.0072      175.4532      161.0905      172.2153      209.7108      271.3237      310.1402      343.8035      372.7293      404.5898      426.1927      420.7948      375.9751      223.0582      195.3974      182.9971        0.0000        0.0000      184.3226      183.1470      181.3031      203.1793      205.2742      196.4701      193.8361      209.2420      231.0121      271.1204      351.3482      511.8729      598.3244      700.4737      804.4816      844.3441      930.9390      989.5480     1010.1993      943.1180      939.8970        0.0000        0.0000        0.0000        0.0000      590.4567      540.4990      515.8332      494.2220      467.5893        0.0000      260.7244      199.4571      169.2106      161.6160      120.5559      119.0192      137.3725      157.0495      178.6993      203.5681      223.9447      226.9574      229.7737      236.6855      252.0230      250.7584      270.0365      267.6542      254.9921      231.9291      216.5140      209.2958      191.8668      177.8717      173.8002      166.5517      161.0397      150.8575      139.9956      149.5631      158.5485      158.4240      177.6445      178.9023      191.4334      206.9260      230.5174      246.6736      254.2444      252.7058      233.3858      224.5383      243.5228      256.3360      265.0110      270.8660      307.4220      341.5032      376.7662      384.4682      416.5994      441.6428      434.2318      445.5893      436.6818      425.9654      401.4129      389.0878      378.9458      392.1718      423.2654      437.6226      452.1056      467.8748      499.6138      504.2820      520.7143      521.6697      507.3751      514.8361      542.7900      568.4185      621.0591      642.4993      654.8929      716.1030      837.7996      946.5173      944.7737      926.9866      967.8218      940.9534      878.8052      826.7818      738.6261      682.3997      624.1214      584.5021      513.8229      464.3060      415.3517      380.3122      324.0985      288.6631        0.0000        0.0000        0.0000        0.0000        0.0000        0.0000        0.0000        0.0000        0.0000        0.0000        0.0000        0.0000        0.0000        0.0000        0.0000        0.0000        0.0000        0.0000        0.0000        0.0000        0.0000        0.0000        0.0000        0.0000        0.0000        0.0000        0.0000        0.0000        0.0000        0.0000        0.0000        0.0000        0.0000        0.0000        0.0000        0.0000        0.0000        0.0000        0.0000        0.0000        0.0000        0.0000        0.0000        0.0000        0.0000        0.0000        0.0000        0.0000        0.0000        0.0000        0.0000        0.0000        0.0000        0.0000        0.0000        0.0000
        0.0000        0.0000        0.0000        0.0000        0.0000        0.0000        0.0000        0.0000        0.0000        0.0000        0.0000        0.0000        0.0000        0.0000        0.0000        0.0000        0.0000        0.0000        0.0000        0.0000        0.0000        0.0000        0.0000        0.0000        0.0000        0.0000        0.0000        0.0000        0.0000        0.0000        0.0000        0.0000        0.0000        0.0000        0.0000        0.0000        0.0000        0.0000        0.0000        0.0000        0.0000        0.0000        0.0000        0.0000        0.0000        0.0000        0.0000        0.0000        0.0000        0.0000        0.0000        0.0000        0.0000        0.0000        0.0000      332.2060      379.1829      422.2148        0.0000        0.0000        0.0000      535.5752      476.1216      284.3553      251.3288        0.0000        0.0000        0.0000        0.0000        0.0000        0.0000        0.0000      234.0963      233.5228      235.9927      244.2720      263.5070      312.6480      409.8921      584.7287      665.2779      759.7844      870.3564      885.9695      963.1085     1010.0223      988.9498      925.0326        0.0000        0.0000        0.0000        0.0000        0.0000        0.0000      597.5898      617.1314        0.0000        0.0000        0.0000      362.7743      267.9785      202.5966      166.4500      129.2457      121.0873      128.7407      150.9563      178.5889      210.4094      216.7215      226.5480      238.7390      238.0565      234.9159      234.2390      278.5972      281.0078      268.1411      244.2332      221.1028      208.3166      199.5038      189.2774      176.9386      167.2259      158.7453      147.4312      135.6366      138.8143      141.6423      154.5338      174.5315      177.6042      189.4249      208.1439      238.5916      246.6349      259.0912      257.7786      242.1489      222.6214      236.2624      255.0908      277.6267      288.7797      316.7235      364.4109      384.1103      395.1447      417.6528      419.2379      402.4185      403.6690      395.7209      383.7957      357.5589      353.0114      348.8795      352.2892      383.9048      393.9153      418.1264      440.1190      464.2580      482.6106      500.4026      498.5456      503.0213      516.6763      558.2304      599.8987      650.3132      695.2606      715.4003      757.8767      843.3110      915.2723      960.9677      964.9413      972.2645      942.2986      901.9752      846.7864      738.8716      670.1716      631.0458      579.3499      500.7801      449.3967      406.7789      379.4955      319.9276      290.3766        0.0000        0.0000        0.0000        0.0000        0.0000        0.0000        0.0000        0.0000        0.0000        0.0000        0.0000        0.0000        0.0000        0.0000        0.0000        0.0000        0.0000        0.0000        0.0000        0.0000        0.0000        0.0000        0.0000        0.0000        0.0000        0.0000        0.0000        0.0000        0.0000        0.0000        0.0000        0.0000        0.0000        0.0000        0.0000        0.0000        0.0000        0.0000        0.0000        0.0000        0.0000        0.0000        0.0000        0.0000        0.0000        0.0000        0.0000        0.0000        0.0000        0.0000        0.0000        0.0000        0.0000        0.0000        0.0000        0.0000
        0.0000        0.0000        0.0000        0.0000        0.0000        0.0000        0.0000        0.0000        0.0000        0.0000        0.0000        0.0000        0.0000        0.0000        0.0000        0.0000        0.0000        0.0000        0.0000        0.0000        0.0000        0.0000        0.0000        0.0000        0.0000        0.0000        0.0000        0.0000        0.0000        0.0000        0.0000        0.0000        0.0000        0.0000        0.0000        0.0000        0.0000        0.0000        0.0000        0.0000        0.0000        0.0000        0.0000        0.0000        0.0000        0.0000        0.0000        0.0000        0.0000        0.0000        0.0000        0.0000        0.0000        0.0000        0.0000        0.0000        0.0000        0.0000        0.0000        0.0000        0.0000      645.6059      604.0789      388.2440      367.1507        0.0000        0.0000        0.0000        0.0000        0.0000        0.0000        0.0000        0.0000      291.4655      289.4548      290.3972      288.0362      331.0456      425.3224      581.4453      673.2500      762.4489      853.1769      867.9735      937.0557        0.0000        0.0000        0.0000        0.0000        0.0000        0.0000        0.0000        0.0000        0.0000        0.0000        0.0000        0.0000        0.0000        0.0000        0.0000      258.9457      196.9872      165.2087      130.9371      124.2899      127.5328      158.2993      179.7952      203.3114      215.5125      227.4882      236.9675      233.8200      237.1953      245.2204      282.5149      284.1873      276.1210      257.6197      234.1773      212.3886      209.1438      199.7034      184.2277      169.2529      160.8474      149.0361      139.7944      143.1990      145.3670      156.3357      185.2591      186.4236      200.4175      216.5942      242.3230      251.2098      250.6551      249.9206      240.8048      235.3536      240.5201      246.7362      270.7874      300.6045      329.1693      323.2545      362.3910      390.8571      408.6785      403.1801      375.8656      366.2870      368.1631      360.5049      332.9045      320.2496      308.5433      326.8894      345.7644      367.1171      385.4788      406.2883      439.2537      455.0591      465.9668      461.0295      489.2135      519.6276      550.5883      584.0986      601.8571      629.2325      686.7737      719.0891      803.6142      856.2471      884.4734      873.6382      901.1882      884.7792      856.5325      796.4407      699.5043      640.6722      607.8350      563.8262      483.9525      434.2133      400.6366      370.0675      303.0105        0.0000        0.0000        0.0000        0.0000        0.0000        0.0000        0.0000        0.0000        0.0000        0.0000        0.0000        0.0000        0.0000        0.0000        0.0000        0.0000        0.0000        0.0000        0.0000        0.0000        0.0000        0.0000        0.0000        0.0000        0.0000        0.0000        0.0000        0.0000        0.0000        0.0000        0.0000        0.0000        0.0000        0.0000        0.0000        0.0000        0.0000        0.0000        0.0000        0.0000        0.0000        0.0000        0.0000        0.0000        0.0000        0.0000        0.0000        0.0000        0.0000        0.0000        0.0000        0.0000        0.0000        0.0000        0.0000        0.0000        0.0000
        0.0000        0.0000        0.0000        0.0000        0.0000        0.0000        0.0000        0.0000        0.0000        0.0000        0.0000        0.0000        0.0000        0.0000        0.0000        0.0000        0.0000        0.0000        0.0000        0.0000        0.0000        0.0000        0.0000        0.0000        0.0000        0.0000        0.0000        0.0000        0.0000        0.0000        0.0000        0.0000        0.0000        0.0000        0.0000        0.0000        0.0000        0.0000        0.0000        0.0000        0.0000        0.0000        0.0000        0.0000        0.0000        0.0000        0.0000        0.0000        0.0000        0.0000        0.0000        0.0000        0.0000        0.0000        0.0000        0.0000        0.0000        0.0000        0.0000        0.0000        0.0000        0.0000      759.1304      549.4510        0.0000        0.0000        0.0000        0.0000        0.0000        0.0000        0.0000        0.0000        0.0000        0.0000      357.8533      341.3727      326.8097      371.1460      436.8692      594.0809      661.6235      732.0527      772.8414      769.3364        0.0000        0.0000        0.0000        0.0000        0.0000        0.0000        0.0000        0.0000        0.0000        0.0000        0.0000        0.0000        0.0000        0.0000        0.0000        0.0000        0.0000      179.4477      163.3792      123.0384      115.7482      133.7133      179.8966      199.1617      227.2624      243.3448      247.1212      247.1940      243.1649      258.6065      254.4533      276.3737      283.0007      276.5997      263.2210      237.3001      222.4227      203.7812      191.9962      179.9887      173.9309      170.9418      165.8287      161.5410      168.8639      173.6843      178.7395      208.5148      211.2614      216.5007      221.9953      261.2372      258.2650      248.3364      258.8099      247.0609      241.3888      230.9959      234.6488      265.0465      286.9539      312.0078      337.5372      370.2750      392.0853      406.5090      395.1192      355.3419      341.6100      347.9120      331.5956      298.4198      291.7064      286.5901      297.3046      335.5771      337.2924      359.8326      371.1033      413.6893      420.6384      424.5572      426.4097      467.8325      485.4453      520.4044      550.7526      560.9212      594.5826      654.2556      664.7416      716.5052      755.7779      785.8411      783.6313      824.9337      797.8154      752.8142      711.3104      626.7057      569.6180      538.5267      515.5598      453.5795      410.4996      379.5486      349.0641        0.0000        0.0000        0.0000        0.0000        0.0000        0.0000        0.0000        0.0000        0.0000        0.0000        0.0000        0.0000        0.0000        0.0000        0.0000        0.0000        0.0000        0.0000        0.0000        0.0000        0.0000        0.0000        0.0000        0.0000        0.0000        0.0000        0.0000        0.0000        0.0000        0.0000        0.0000        0.0000        0.0000        0.0000        0.0000        0.0000        0.0000        0.0000        0.0000        0.0000        0.0000        0.0000        0.0000        0.0000        0.0000        0.0000        0.0000        0.0000        0.0000        0.0000        0.0000        0.0000        0.0000        0.0000        0.0000        0.0000        0.0000        0.0000
        0.0000        0.0000        0.0000        0.0000        0.0000        0.0000        0.0000        0.0000        0.0000        0.0000        0.0000        0.0000        0.0000        0.0000        0.0000        0.0000        0.0000        0.0000        0.0000        0.0000        0.0000        0.0000        0.0000        0.0000        0.0000        0.0000        0.0000        0.0000        0.0000        0.0000        0.0000        0.0000        0.0000        0.0000        0.0000        0.0000        0.0000        0.0000        0.0000        0.0000        0.0000        0.0000        0.0000        0.0000        0.0000        0.0000        0.0000        0.0000        0.0000        0.0000        0.0000        0.0000        0.0000        0.0000        0.0000        0.0000        0.0000        0.0000        0.0000        0.0000        0.0000        0.0000        0.0000        0.0000        0.0000        0.0000        0.0000        0.0000        0.0000        0.0000        0.0000        0.0000        0.0000        0.0000      471.4431      375.0627      338.5769      340.7892      381.2798      456.6603      504.0693      519.0537      547.1043        0.0000        0.0000        0.0000        0.0000        0.0000        0.0000        0.0000        0.0000        0.0000        0.0000        0.0000        0.0000        0.0000        0.0000        0.0000        0.0000        0.0000        0.0000      139.7787      125.8591      144.2090      146.1139      158.9451      179.7967      214.8398      250.7962      272.3520      280.6909      254.6900      254.5535      245.9434      243.2115      243.5631      251.1149      247.1605      232.5989      222.6254      207.8379      189.8054      183.4811      171.3103      164.6660      168.8363      176.2639      207.5797      237.2878      233.0081      249.3012      259.7133      245.2351      249.3908      251.6246      252.0610      246.7410      239.4974      233.6846      192.2777      172.3190      176.9132      191.5205      247.6737      280.3170      290.5341      295.1443      336.1336      359.5145      363.4520      343.7371      325.6383      311.6621      305.1960      297.3767      279.5519      268.4591      263.1126      286.3537      324.3578      327.2608      350.5493      354.5482      330.1607      334.5811      319.8377      330.6607      412.0410      406.9526      448.3412      470.0800      499.0806      531.2798      557.2604      556.3243      549.6830      576.2830      603.1023      606.7066      676.2647      654.5325      606.1657      570.5734      484.8637      454.3715      439.3126      412.4122      411.7202      377.7121      358.3861      330.4058        0.0000        0.0000        0.0000        0.0000        0.0000        0.0000        0.0000        0.0000        0.0000        0.0000        0.0000        0.0000        0.0000        0.0000        0.0000        0.0000        0.0000        0.0000        0.0000        0.0000        0.0000        0.0000        0.0000        0.0000        0.0000        0.0000        0.0000        0.0000        0.0000        0.0000        0.0000        0.0000        0.0000        0.0000        0.0000        0.0000        0.0000        0.0000        0.0000        0.0000        0.0000        0.0000        0.0000        0.0000        0.0000        0.0000        0.0000        0.0000        0.0000        0.0000        0.0000        0.0000        0.0000        0.0000        0.0000        0.0000        0.0000        0.0000
        0.0000        0.0000        0.0000        0.0000        0.0000        0.0000        0.0000        0.0000        0.0000        0.0000        0.0000        0.0000        0.0000        0.0000        0.0000        0.0000        0.0000        0.0000        0.0000        0.0000        0.0000        0.0000        0.0000        0.0000        0.0000        0.0000        0.0000        0.0000        0.0000        0.0000        0.0000        0.0000        0.0000        0.0000        0.0000        0.0000        0.0000        0.0000        0.0000        0.0000        0.0000        0.0000        0.0000        0.0000        0.0000        0.0000        0.0000        0.0000        0.0000        0.0000        0.0000        0.0000        0.0000        0.0000        0.0000        0.0000        0.0000        0.0000        0.0000        0.0000        0.0000        0.0000        0.0000        0.0000        0.0000        0.0000        0.0000        0.0000        0.0000        0.0000        0.0000        0.0000        0.0000        0.0000        0.0000        0.0000        0.0000        0.0000        0.0000        0.0000        0.0000        0.0000        0.0000        0.0000        0.0000        0.0000        0.0000        0.0000        0.0000        0.0000        0.0000        0.0000        0.0000        0.0000        0.0000        0.0000        0.0000        0.0000        0.0000        0.0000        0.0000      120.5858      114.2417      138.7283      149.8236      181.3997      195.6350      227.2642      258.4475      281.7288      288.9724      264.6915      252.0937      241.7538      238.5832      241.1409      243.6031      237.7179      220.6994      218.9267      206.2562      195.1635      191.9509      168.6863      170.2392      177.5587      195.1693      232.8947      256.6913      271.6624      287.4124      283.7227      273.8794      281.1250      277.9657      269.9558      271.0856      262.8813      243.7322      193.2565      186.6771      189.7819      193.9480      259.5844      303.5917      304.6337      317.3701      348.5515      360.3084      352.7952      326.9330      325.2263      301.8879      285.2690      280.4032      273.1019      256.7634      257.5423      282.8950      321.9142      327.9139      325.6296      322.6412      301.1451      290.1107      284.6935      298.9675      338.6106      376.1635      408.8321      430.1617      462.1272      471.6341      504.4722      505.7096      490.3838      492.3263      502.5107      517.1287      553.4221      543.8043      516.6601      481.0594      412.8355      385.1334      372.2417      343.7691      384.8369      377.4309      333.8771        0.0000        0.0000        0.0000        0.0000        0.0000        0.0000        0.0000        0.0000        0.0000        0.0000        0.0000        0.0000        0.0000        0.0000        0.0000        0.0000        0.0000        0.0000        0.0000        0.0000        0.0000        0.0000        0.0000        0.0000        0.0000        0.0000        0.0000        0.0000        0.0000        0.0000        0.0000        0.0000        0.0000        0.0000        0.0000        0.0000        0.0000        0.0000        0.0000        0.0000        0.0000        0.0000        0.0000        0.0000        0.0000        0.0000        0.0000        0.0000        0.0000        0.0000        0.0000        0.0000        0.0000        0.0000        0.0000        0.0000        0.0000        0.0000        0.0000
        0.0000        0.0000        0.0000        0.0000        0.0000        0.0000        0.0000        0.0000        0.0000        0.0000        0.0000        0.0000        0.0000        0.0000        0.0000        0.0000        0.0000        0.0000        0.0000        0.0000        0.0000        0.0000        0.0000        0.0000        0.0000        0.0000        0.0000        0.0000        0.0000        0.0000        0.0000        0.0000        0.0000        0.0000        0.0000        0.0000        0.0000        0.0000        0.0000        0.0000        0.0000        0.0000        0.0000        0.0000        0.0000        0.0000        0.0000        0.0000        0.0000        0.0000        0.0000        0.0000        0.0000        0.0000        0.0000        0.0000        0.0000        0.0000        0.0000        0.0000        0.0000        0.0000        0.0000        0.0000        0.0000        0.0000        0.0000        0.0000        0.0000        0.0000        0.0000        0.0000        0.0000        0.0000        0.0000        0.0000        0.0000        0.0000        0.0000        0.0000        0.0000        0.0000        0.0000        0.0000        0.0000        0.0000        0.0000        0.0000        0.0000        0.0000        0.0000        0.0000        0.0000        0.0000        0.0000        0.0000        0.0000        0.0000        0.0000        0.0000        0.0000      121.3246      121.9639      142.5818      151.5784      181.4643      204.7642      237.0291      263.7626      289.6435      300.5801      269.8370      254.2828      249.9656      250.2934      247.2953      247.0958      237.9323      224.7862      216.4654      201.3394      193.5979      185.4972      171.4917      180.0443      182.4996      202.9759      251.4598      302.0458      341.8553      333.7600      311.4182      301.2885      301.4316      294.8019      270.6982      282.3292      279.6573      263.4271      228.0555      221.5518      222.9565      244.8258      322.2673      341.4025      345.3337      364.0153      364.5309      358.5380      347.9818      325.7291      320.4494      300.6940      277.5291      273.7562      257.6225      242.7914      246.5952      257.8883      303.3910      304.7476      302.3849      301.2057      283.6228      257.2944      256.5966      283.8213      319.8962      349.8876      369.1777      382.4886      437.7761      422.0419      439.5409      453.1046      427.0921      424.0987      428.6512      433.1162      456.6204      451.7829      436.9739      411.2686      356.6086      340.7282      323.2711      306.1707      327.9199      329.1671      329.7223        0.0000        0.0000        0.0000        0.0000        0.0000        0.0000        0.0000        0.0000        0.0000        0.0000        0.0000        0.0000        0.0000        0.0000        0.0000        0.0000        0.0000        0.0000        0.0000        0.0000        0.0000        0.0000        0.0000        0.0000        0.0000        0.0000        0.0000        0.0000        0.0000        0.0000        0.0000        0.0000        0.0000        0.0000        0.0000        0.0000        0.0000        0.0000        0.0000        0.0000        0.0000        0.0000        0.0000        0.0000        0.0000        0.0000        0.0000        0.0000        0.0000        0.0000        0.0000        0.0000        0.0000        0.0000        0.0000        0.0000        0.0000        0.0000        0.0000
        0.0000        0.0000        0.0000        0.0000        0.0000        0.0000        0.0000        0.0000        0.0000        0.0000        0.0000        0.0000        0.0000        0.0000        0.0000        0.0000        0.0000        0.0000        0.0000        0.0000        0.0000        0.0000        0.0000        0.0000        0.0000        0.0000        0.0000        0.0000        0.0000        0.0000        0.0000        0.0000        0.0000        0.0000        0.0000        0.0000        0.0000        0.0000        0.0000        0.0000        0.0000        0.0000        0.0000        0.0000        0.0000        0.0000        0.0000        0.0000        0.0000        0.0000        0.0000        0.0000        0.0000        0.0000        0.0000        0.0000        0.0000        0.0000        0.0000        0.0000        0.0000        0.0000        0.0000        0.0000        0.0000        0.0000        0.0000        0.0000        0.0000        0.0000        0.0000        0.0000        0.0000        0.0000        0.0000        0.0000        0.0000        0.0000        0.0000        0.0000        0.0000        0.0000        0.0000        0.0000        0.0000        0.0000        0.0000        0.0000        0.0000        0.0000        0.0000        0.0000        0.0000        0.0000        0.0000        0.0000        0.0000        0.0000        0.0000        0.0000      172.8114      118.5473      112.9496      144.3039      150.4536      169.4269      186.3491      233.3184      262.6741      287.2557      302.1639      276.7378      268.3759      261.6888      271.3644      273.9695      281.2674      271.6773      243.9626      219.2234      195.9378      186.1994      188.3043      178.0831      185.2920      186.9981      211.1034      257.0533      322.0672      326.0923      322.0599      297.9630      299.4424      303.7000      298.6613      279.5909      293.3656      291.8849      282.5166      243.3857      238.3782      245.6392      304.3435      394.5010      429.5649      432.1465      424.1357      423.3506      415.9926      396.3288      355.8145      355.7129      319.7914      285.5067      277.2447      250.8897      244.5124      256.1257      264.4550      296.2734      300.9464      292.8527      300.3679      272.5300      248.1571      247.2450      263.7839      291.8391      311.5492      319.2649      334.4449      359.8130      374.2098      384.0397      379.1546      366.7894      364.7024      369.1877      358.1810      368.8308      361.8916      354.8690      333.6089      295.3330      274.1659      278.5916      265.9668      289.7991        0.0000        0.0000        0.0000        0.0000        0.0000        0.0000        0.0000        0.0000        0.0000        0.0000        0.0000        0.0000        0.0000      188.4900        0.0000        0.0000        0.0000      146.0100        0.0000        0.0000        0.0000        0.0000        0.0000        0.0000        0.0000        0.0000        0.0000        0.0000        0.0000        0.0000        0.0000        0.0000        0.0000        0.0000        0.0000        0.0000        0.0000        0.0000        0.0000        0.0000        0.0000        0.0000        0.0000        0.0000        0.0000        0.0000        0.0000        0.0000        0.0000        0.0000        0.0000        0.0000        0.0000        0.0000        0.0000        0.0000        0.0000        0.0000        0.0000        0.0000        0.0000
        0.0000        0.0000        0.0000        0.0000        0.0000        0.0000        0.0000        0.0000        0.0000        0.0000        0.0000        0.0000        0.0000        0.0000        0.0000        0.0000        0.0000        0.0000        0.0000        0.0000        0.0000        0.0000        0.0000        0.0000        0.0000        0.0000        0.0000        0.0000        0.0000        0.0000        0.0000        0.0000        0.0000        0.0000        0.0000        0.0000        0.0000        0.0000        0.0000        0.0000        0.0000        0.0000        0.0000        0.0000        0.0000        0.0000        0.0000        0.0000        0.0000        0.0000        0.0000        0.0000        0.0000        0.0000        0.0000        0.0000        0.0000        0.0000        0.0000        0.0000        0.0000        0.0000        0.0000        0.0000        0.0000        0.0000        0.0000        0.0000        0.0000        0.0000        0.0000        0.0000        0.0000        0.0000        0.0000        0.0000        0.0000        0.0000        0.0000        0.0000        0.0000        0.0000        0.0000        0.0000        0.0000        0.0000        0.0000        0.0000        0.0000        0.0000        0.0000        0.0000        0.0000        0.0000        0.0000        0.0000        0.0000        0.0000        0.0000        0.0000      213.1851      151.5707      139.6433      132.3471      127.5708      152.9482      182.0992      243.2173      256.0331      283.3318      313.1037      306.2041      316.0945      322.2854      326.2357      375.0422      376.9214      342.5344      301.9631      209.1208      183.1894      182.3527      182.6248      193.4063      180.5362      190.5894      217.5467      266.1718      322.3421      315.0416      312.5912      296.1173      277.9037      297.3462      302.6377      292.1392      293.1289      275.2148      283.6556      278.3116      281.6795      317.5204      371.0877      556.5949      629.2086      648.3181      635.7010      590.0601      572.1655      521.8416      462.4320      364.8876      305.9012      280.7605      262.2278      292.1126      284.5924      287.8278      297.5053      300.8521      296.2375      283.4211      273.9524      262.8586      257.5070      261.2693      263.0381      259.4374      275.0727      289.0592      292.7791      286.9368      290.6149      302.5203      296.6447      282.2398      278.5706      268.5679      260.8851      239.0054      245.7604      234.6049      224.2552      220.7023      210.9250      209.6728      211.9769      207.1496        0.0000        0.0000        0.0000        0.0000        0.0000        0.0000        0.0000        0.0000        0.0000        0.0000        0.0000        0.0000      109.8300      124.2900      141.3000        0.0000      158.9400      138.1200        0.0000        0.0000        0.0000        0.0000        0.0000        0.0000        0.0000        0.0000        0.0000        0.0000        0.0000        0.0000        0.0000        0.0000        0.0000        0.0000        0.0000        0.0000        0.0000        0.0000        0.0000        0.0000        0.0000        0.0000        0.0000        0.0000        0.0000        0.0000        0.0000        0.0000        0.0000        0.0000        0.0000        0.0000        0.0000        0.0000        0.0000        0.0000        0.0000        0.0000        0.0000        0.0000        0.0000
        0.0000        0.0000        0.0000        0.0000        0.0000        0.0000        0.0000        0.0000        0.0000        0.0000        0.0000        0.0000        0.0000        0.0000        0.0000        0.0000        0.0000        0.0000        0.0000        0.0000        0.0000        0.0000        0.0000        0.0000        0.0000        0.0000        0.0000        0.0000        0.0000        0.0000        0.0000        0.0000        0.0000        0.0000        0.0000        0.0000        0.0000        0.0000        0.0000        0.0000        0.0000        0.0000        0.0000        0.0000        0.0000        0.0000        0.0000        0.0000        0.0000        0.0000        0.0000        0.0000        0.0000        0.0000        0.0000        0.0000        0.0000        0.0000        0.0000        0.0000        0.0000        0.0000        0.0000        0.0000        0.0000        0.0000        0.0000        0.0000        0.0000        0.0000        0.0000        0.0000        0.0000        0.0000        0.0000        0.0000        0.0000        0.0000        0.0000        0.0000        0.0000        0.0000        0.0000        0.0000        0.0000        0.0000        0.0000        0.0000        0.0000        0.0000        0.0000        0.0000        0.0000        0.0000        0.0000        0.0000        0.0000        0.0000        0.0000      346.7569      240.7003      179.8093      155.1505      137.0642      128.0358      146.2352      181.2775      232.6114      250.7475      277.7312      305.3900      303.5464      326.4334      349.5708      370.2640      394.2196      389.9673      367.0057      316.4070      222.8828      187.1684      175.8591      184.4608      191.9824      180.4982      195.1000      223.0526      256.4414      300.1554      306.1332      313.9185      297.9745      300.8733      297.1820      299.1802      279.9691      268.9204      273.9315      280.8116      302.8745      315.2954      357.0672      426.5045      642.9130      730.0757      766.1454      746.4552      681.3080      651.8754      587.1095      507.4647      366.9903      306.2204      273.7781      281.5461      306.7359      278.0555      278.5346      290.2578      285.8453      286.3204      284.1583      288.0133      258.4280      259.6508      252.0049      252.6195      244.5636      249.6939      250.7013      250.9888      258.2038      250.5298      256.8249      247.7632      233.4516      229.6550      218.1102      208.9584      190.1771      188.2697      183.4486      179.8450      175.1623      166.1506      164.7142      182.6863      127.0068        0.0000        0.0000        0.0000        0.0000        0.0000        0.0000      262.9048      189.3300        0.0000        0.0000        0.0000        0.0000      107.1300       88.7400        0.0000        0.0000        0.0000        0.0000        0.0000        0.0000        0.0000        0.0000        0.0000        0.0000        0.0000        0.0000        0.0000        0.0000        0.0000        0.0000        0.0000        0.0000        0.0000        0.0000        0.0000        0.0000        0.0000        0.0000        0.0000        0.0000        0.0000        0.0000        0.0000        0.0000        0.0000        0.0000        0.0000        0.0000        0.0000        0.0000        0.0000        0.0000        0.0000        0.0000        0.0000        0.0000        0.0000        0.0000        0.0000        0.0000        0.0000
        0.0000        0.0000        0.0000        0.0000        0.0000        0.0000        0.0000        0.0000        0.0000        0.0000        0.0000        0.0000        0.0000        0.0000        0.0000        0.0000        0.0000        0.0000        0.0000        0.0000        0.0000        0.0000        0.0000        0.0000        0.0000        0.0000        0.0000        0.0000        0.0000        0.0000        0.0000        0.0000        0.0000        0.0000        0.0000        0.0000        0.0000        0.0000        0.0000        0.0000        0.0000        0.0000        0.0000        0.0000        0.0000        0.0000        0.0000        0.0000        0.0000        0.0000        0.0000        0.0000        0.0000        0.0000        0.0000        0.0000        0.0000        0.0000        0.0000        0.0000        0.0000        0.0000        0.0000        0.0000        0.0000        0.0000        0.0000        0.0000        0.0000        0.0000        0.0000        0.0000        0.0000        0.0000        0.0000        0.0000        0.0000        0.0000        0.0000        0.0000        0.0000        0.0000        0.0000        0.0000        0.0000        0.0000        0.0000        0.0000        0.0000        0.0000        0.0000        0.0000        0.0000        0.0000        0.0000        0.0000        0.0000      673.6054      558.7219      349.7516      249.4087      199.2891      171.7350      137.1055      123.7016      138.4654      166.4019      214.0747      241.3977      261.8085      280.0424      294.1530      306.6119      334.0111      345.2160      385.0195      397.7467      381.1804      340.9367      230.7936      193.5701      192.1300      180.3888      186.7678      189.0970      206.8697      229.8512      255.0447      284.0078      290.2148      278.1540      272.5689      279.5445      285.5720      292.1129      262.0259      276.7751      273.3006      289.6681      316.0984      348.8869      412.2366      471.5789      695.6589      790.8466      818.9773      786.9709      715.4205      686.2526      628.5325      529.6702      368.9462      310.3276      278.7157      283.1768      292.2471      276.2632      288.7001      278.0672      288.4421      299.0936      293.6186      304.8493      281.2760      270.5595      272.0347      262.1729      256.0425      247.0654      242.2220      238.1458      241.9882      235.5490      245.7826      230.4978      209.3327      203.7757      194.6590      185.4367      165.6821      155.9414      149.3071      153.5153      147.4362      141.7496      157.8816      182.4533        0.0000        0.0000        0.0000        0.0000        0.0000      261.6357      250.5631      245.3430      121.5600        0.0000        0.0000        0.0000        0.0000        0.0000        0.0000        0.0000        0.0000        0.0000        0.0000        0.0000        0.0000        0.0000        0.0000        0.0000        0.0000        0.0000        0.0000        0.0000        0.0000        0.0000        0.0000        0.0000        0.0000        0.0000        0.0000        0.0000        0.0000        0.0000        0.0000        0.0000        0.0000        0.0000        0.0000        0.0000        0.0000        0.0000        0.0000        0.0000        0.0000        0.0000        0.0000        0.0000        0.0000        0.0000        0.0000        0.0000        0.0000        0.0000        0.0000        0.0000        0.0000        0.0000
        0.0000        0.0000        0.0000        0.0000        0.0000        0.0000        0.0000        0.0000        0.0000        0.0000        0.0000        0.0000        0.0000        0.0000        0.0000        0.0000        0.0000        0.0000        0.0000        0.0000        0.0000        0.0000        0.0000        0.0000        0.0000        0.0000        0.0000        0.0000        0.0000        0.0000        0.0000        0.0000        0.0000        0.0000        0.0000        0.0000        0.0000        0.0000        0.0000        0.0000        0.0000        0.0000        0.0000        0.0000        0.0000        0.0000        0.0000        0.0000        0.0000        0.0000        0.0000        0.0000        0.0000        0.0000        0.0000        0.0000        0.0000        0.0000        0.0000        0.0000        0.0000        0.0000        0.0000        0.0000        0.0000        0.0000        0.0000        0.0000        0.0000        0.0000        0.0000        0.0000        0.0000        0.0000        0.0000        0.0000        0.0000        0.0000        0.0000        0.0000        0.0000        0.0000        0.0000        0.0000        0.0000        0.0000        0.0000        0.0000        0.0000        0.0000        0.0000        0.0000        0.0000        0.0000        0.0000        0.0000        0.0000      637.0139      536.9246      316.4409      255.7072      208.9767      167.9184      137.0280      124.1710      131.5026      152.8866      186.3473      200.7383      224.8257      247.8618      257.9532      273.7200      292.1999      309.5473      353.9927      377.8328      371.4360      333.2798      236.8006      209.3142      191.4181      194.4614      193.6216      188.4546      208.3459      230.9181      270.5298      286.3702      289.8531      284.5874      264.0050      269.8884      277.3519      296.3253      278.4319      292.9576      290.6988      314.6375      342.0479      376.3639      432.4875      494.5003      720.0105      789.6813      810.2187      782.5893      720.3095      684.6791      626.8869      521.9286      372.7636      318.2196      306.5719      297.5910      320.7018      319.4424      327.4287      330.1219      311.3530      325.2205      323.8260      336.0969      306.9992      293.4720      300.3867      282.4183      268.8068      251.4368      242.3977      235.6909      242.7524      238.5736      245.6359      228.7661      217.0966      215.0712      202.9861      190.3146      163.9436      156.0282      149.6520      148.1849      139.7618      147.7426      188.5333      201.7572        0.0000        0.0000        0.0000      211.8000      277.4972      250.9897      246.9529      245.7307      137.7000        0.0000        0.0000        0.0000        0.0000        0.0000        0.0000        0.0000        0.0000        0.0000        0.0000        0.0000        0.0000        0.0000        0.0000        0.0000        0.0000        0.0000        0.0000        0.0000        0.0000        0.0000        0.0000        0.0000        0.0000        0.0000        0.0000        0.0000        0.0000        0.0000        0.0000        0.0000        0.0000        0.0000        0.0000        0.0000        0.0000        0.0000        0.0000        0.0000        0.0000        0.0000        0.0000        0.0000        0.0000        0.0000        0.0000        0.0000        0.0000        0.0000        0.0000        0.0000        0.0000        0.0000
        0.0000        0.0000        0.0000        0.0000        0.0000        0.0000        0.0000        0.0000        0.0000        0.0000        0.0000        0.0000        0.0000        0.0000        0.0000        0.0000        0.0000        0.0000        0.0000        0.0000        0.0000        0.0000        0.0000        0.0000        0.0000        0.0000        0.0000        0.0000        0.0000        0.0000        0.0000        0.0000        0.0000        0.0000        0.0000        0.0000        0.0000        0.0000        0.0000        0.0000        0.0000        0.0000        0.0000        0.0000        0.0000        0.0000        0.0000        0.0000        0.0000        0.0000        0.0000        0.0000        0.0000        0.0000        0.0000        0.0000        0.0000        0.0000        0.0000        0.0000        0.0000        0.0000        0.0000        0.0000        0.0000        0.0000        0.0000        0.0000        0.0000        0.0000        0.0000        0.0000        0.0000        0.0000        0.0000        0.0000        0.0000        0.0000        0.0000        0.0000        0.0000        0.0000        0.0000        0.0000        0.0000        0.0000        0.0000        0.0000        0.0000        0.0000        0.0000        0.0000        0.0000        0.0000        0.0000        0.0000      521.8065      512.3990      460.9867      357.1928      285.5329      234.6841      201.2635      133.1796      117.7748      123.4870      137.1953      129.5921      129.6279      151.7150      174.2498      198.6732      212.6436      232.4865      248.2167      311.7490      339.0879      334.4150      295.5406      235.9830      207.0884      189.4170      187.9614      203.7170      209.1193      208.5221      214.7486      246.1310      271.3104      252.8901      263.4322      263.9240      269.0579      288.8988      291.5158      325.6574      329.8198      347.6622      376.4278      428.0971      458.0468      502.8008      567.9918      655.7934      710.9140      745.2748      720.2905      697.2996      658.8816      606.1171      518.5198      370.6634      318.0150      296.4173      299.6378      338.8364      335.2101      338.4160      342.8587      408.7805      419.5992      427.1738      416.1537      357.7451      350.6766      345.2323      318.3222      282.5701      270.6660      256.9941      256.6038      257.6372      260.2534      254.4634      245.1250      261.8546      259.5601      252.2453      243.6348      205.6932      194.2966      193.4865      181.0278      158.3507      193.3219      201.3776        0.0000        0.0000        0.0000        0.0000      325.1190      252.5959      227.8369      222.2691      226.0265      120.3600        0.0000        0.0000        0.0000        0.0000        0.0000        0.0000        0.0000        0.0000        0.0000        0.0000        0.0000        0.0000        0.0000        0.0000        0.0000        0.0000        0.0000        0.0000        0.0000        0.0000        0.0000        0.0000        0.0000        0.0000        0.0000        0.0000        0.0000        0.0000        0.0000        0.0000        0.0000        0.0000        0.0000        0.0000        0.0000        0.0000        0.0000        0.0000        0.0000        0.0000        0.0000        0.0000        0.0000        0.0000        0.0000        0.0000        0.0000        0.0000        0.0000        0.0000        0.0000        0.0000        0.0000
        0.0000        0.0000        0.0000        0.0000        0.0000        0.0000        0.0000        0.0000        0.0000        0.0000        0.0000        0.0000        0.0000        0.0000        0.0000        0.0000        0.0000        0.0000        0.0000        0.0000        0.0000        0.0000        0.0000        0.0000        0.0000        0.0000        0.0000        0.0000        0.0000        0.0000        0.0000        0.0000        0.0000        0.0000        0.0000        0.0000        0.0000        0.0000        0.0000        0.0000        0.0000        0.0000        0.0000        0.0000        0.0000        0.0000        0.0000        0.0000        0.0000        0.0000        0.0000        0.0000        0.0000        0.0000        0.0000        0.0000        0.0000        0.0000        0.0000        0.0000        0.0000        0.0000        0.0000        0.0000        0.0000        0.0000        0.0000        0.0000        0.0000        0.0000        0.0000        0.0000        0.0000        0.0000        0.0000        0.0000        0.0000        0.0000        0.0000        0.0000        0.0000        0.0000        0.0000        0.0000        0.0000        0.0000        0.0000        0.0000        0.0000        0.0000        0.0000        0.0000        0.0000        0.0000        0.0000        0.0000      468.1462      466.7678      418.4627      342.5154      283.0611      246.6458      208.3520      134.1131      119.9396      118.8011      123.8833      111.6448      112.1428      126.8754      145.9154      167.9285      180.6396      192.8232      224.5779      291.1040      316.9218      310.5588      277.6834      225.7360      206.7180      197.4198      206.7944      218.5532      212.5193      211.1571      215.1697      240.6216      279.8563      256.5314      278.6767      290.4570      283.7558      293.5957      309.9951      329.9846      343.7995      356.0644      376.7931      445.8117      485.4606      527.0453      585.0806      654.2571      701.3222      726.5681      700.0299      681.3204      654.6985      597.8081      524.5317      384.2737      339.9228      317.3002      314.9214      337.5114      340.2421      343.4597      381.3049      447.3284      474.0406      486.9565      472.5280      397.6302      385.0453      355.2819      328.6028      295.0552      274.5002      261.4959      259.4491      256.7469      259.3868      250.9172      240.4978      265.4865      269.7228      266.7437      256.4227      251.8767      199.9659      188.1431      181.7398        0.0000        0.0000        0.0000        0.0000        0.0000        0.0000      359.5976      332.7470      246.7522      222.5809      212.8491      217.3628        0.0000        0.0000        0.0000        0.0000        0.0000        0.0000        0.0000        0.0000        0.0000        0.0000        0.0000        0.0000        0.0000        0.0000        0.0000        0.0000        0.0000        0.0000        0.0000        0.0000        0.0000        0.0000        0.0000        0.0000        0.0000        0.0000        0.0000        0.0000        0.0000        0.0000        0.0000        0.0000        0.0000        0.0000        0.0000        0.0000        0.0000        0.0000        0.0000        0.0000        0.0000        0.0000        0.0000        0.0000        0.0000        0.0000        0.0000        0.0000        0.0000        0.0000        0.0000        0.0000        0.0000        0.0000
        0.0000        0.0000        0.0000        0.0000        0.0000        0.0000        0.0000        0.0000        0.0000        0.0000        0.0000        0.0000        0.0000        0.0000        0.0000        0.0000        0.0000        0.0000        0.0000        0.0000        0.0000        0.0000        0.0000        0.0000        0.0000        0.0000        0.0000        0.0000        0.0000        0.0000        0.0000        0.0000        0.0000        0.0000        0.0000        0.0000        0.0000        0.0000        0.0000        0.0000        0.0000        0.0000        0.0000        0.0000        0.0000        0.0000        0.0000        0.0000        0.0000        0.0000        0.0000        0.0000        0.0000        0.0000        0.0000        0.0000        0.0000        0.0000        0.0000        0.0000        0.0000        0.0000        0.0000        0.0000        0.0000        0.0000        0.0000        0.0000        0.0000        0.0000        0.0000        0.0000        0.0000        0.0000        0.0000        0.0000        0.0000        0.0000        0.0000        0.0000        0.0000        0.0000        0.0000        0.0000        0.0000        0.0000        0.0000        0.0000        0.0000        0.0000        0.0000        0.0000        0.0000        0.0000        0.0000        0.0000      407.0059      424.3539      376.7060      322.8541      287.5896      264.0468      222.8526      149.4137      134.5804      130.8501      123.6712      106.1074      107.7759      117.3602      130.9786      154.8311      166.0673      179.9392      199.5570      264.0388      289.4319      290.0550      260.7195      211.9684      209.9490      207.6624      217.3525      231.9137      223.9180      221.0635      225.2060      241.4584      255.8226      277.7336      270.6622      271.2670      282.9136      298.1640      312.2539      343.3848      354.2290      364.2847      387.3329      448.5838      504.2940      543.8864      583.6786      631.4778      669.7025      684.2649      670.0245      658.0054      644.1601      599.2263      532.3344      406.3516      358.4211      336.9543      335.9370      361.0797      361.4207      368.9625      404.9647      488.1082      509.1347      502.7040      484.2637      414.2430      399.4426      363.4268      340.5097      307.7198      293.8781      279.2721      270.6524      258.9482      247.2412      238.7915      243.9602      276.2932      281.6705      279.7304      275.4663      224.1888      202.2686      192.1604        0.0000        0.0000        0.0000        0.0000        0.0000        0.0000      425.1153      394.4799      369.4497      278.1910      246.2845      233.7466      250.7164        0.0000        0.0000        0.0000        0.0000        0.0000        0.0000        0.0000        0.0000        0.0000        0.0000        0.0000        0.0000        0.0000        0.0000        0.0000        0.0000        0.0000        0.0000        0.0000        0.0000        0.0000        0.0000        0.0000        0.0000        0.0000        0.0000        0.0000        0.0000        0.0000        0.0000        0.0000        0.0000        0.0000        0.0000        0.0000        0.0000        0.0000        0.0000        0.0000        0.0000        0.0000        0.0000        0.0000        0.0000        0.0000        0.0000        0.0000        0.0000        0.0000        0.0000        0.0000        0.0000        0.0000        0.0000
        0.0000        0.0000        0.0000        0.0000        0.0000        0.0000        0.0000        0.0000        0.0000        0.0000        0.0000        0.0000        0.0000        0.0000        0.0000        0.0000        0.0000        0.0000        0.0000        0.0000        0.0000        0.0000        0.0000        0.0000        0.0000        0.0000        0.0000        0.0000        0.0000        0.0000        0.0000        0.0000        0.0000        0.0000        0.0000        0.0000        0.0000        0.0000        0.0000        0.0000        0.0000        0.0000        0.0000        0.0000        0.0000        0.0000        0.0000        0.0000        0.0000        0.0000        0.0000        0.0000        0.0000        0.0000        0.0000        0.0000        0.0000        0.0000        0.0000        0.0000        0.0000        0.0000        0.0000        0.0000        0.0000        0.0000        0.0000        0.0000        0.0000        0.0000        0.0000        0.0000        0.0000        0.0000        0.0000        0.0000        0.0000        0.0000        0.0000        0.0000        0.0000        0.0000        0.0000        0.0000        0.0000        0.0000        0.0000        0.0000        0.0000        0.0000        0.0000        0.0000        0.0000        0.0000        0.0000        0.0000        0.0000      378.6570      326.7285      299.4160      284.9806      266.8671      232.4591      162.2029      148.9834      128.7340      124.5116      112.8626      117.2252      118.3409      133.3380      157.4668      159.8004      176.2886      192.3902      254.6207      272.2291      267.3271      254.5370      207.6137      209.4694      203.8823      221.8532      219.6494      207.4831      219.7205      223.9504      254.1962      279.5076      300.5619      330.4151      312.2654      325.1630      326.4863      330.4949      360.8951      361.5152      378.5955      405.2356      465.8087      508.1353      534.1177      555.9474      592.0649      620.2644      628.9276      621.8389      619.1746      614.7552      577.7850      524.7402      413.0410      382.3033      355.8275      348.4257      389.4491      371.5386      393.5313      417.4199      486.5222      534.9813      520.6261      502.9082      439.4093      430.3147      393.2133      367.7082      335.6902      325.9696      300.1121      281.2911      270.3110      252.5458      239.8814      252.7420      287.2411      284.2461      286.0015      272.3398      221.4472      213.2302        0.0000        0.0000        0.0000        0.0000        0.0000        0.0000        0.0000      472.8850      459.5990      421.3361      320.2251      275.6003      261.1780      268.7973        0.0000        0.0000        0.0000        0.0000        0.0000        0.0000        0.0000        0.0000        0.0000        0.0000        0.0000        0.0000        0.0000        0.0000        0.0000        0.0000        0.0000        0.0000        0.0000        0.0000        0.0000        0.0000        0.0000        0.0000        0.0000        0.0000        0.0000        0.0000        0.0000        0.0000        0.0000        0.0000        0.0000        0.0000        0.0000        0.0000        0.0000        0.0000        0.0000        0.0000        0.0000        0.0000        0.0000        0.0000        0.0000        0.0000        0.0000        0.0000        0.0000        0.0000        0.0000        0.0000        0.0000        0.0000
        0.0000        0.0000        0.0000        0.0000        0.0000        0.0000        0.0000        0.0000        0.0000        0.0000        0.0000        0.0000        0.0000        0.0000        0.0000        0.0000        0.0000        0.0000        0.0000        0.0000        0.0000        0.0000        0.0000        0.0000        0.0000        0.0000        0.0000        0.0000        0.0000        0.0000        0.0000        0.0000        0.0000        0.0000        0.0000        0.0000        0.0000        0.0000        0.0000        0.0000        0.0000        0.0000        0.0000        0.0000        0.0000        0.0000        0.0000        0.0000        0.0000        0.0000        0.0000        0.0000        0.0000        0.0000        0.0000        0.0000        0.0000        0.0000        0.0000        0.0000        0.0000        0.0000        0.0000        0.0000        0.0000        0.0000        0.0000        0.0000        0.0000        0.0000        0.0000        0.0000        0.0000        0.0000        0.0000        0.0000        0.0000        0.0000        0.0000        0.0000        0.0000        0.0000        0.0000        0.0000        0.0000        0.0000        0.0000        0.0000        0.0000        0.0000        0.0000        0.0000        0.0000        0.0000        0.0000        0.0000      310.7215      321.8751      295.2133      318.5706        0.0000      271.3571      230.5045      184.0623      166.8368      147.9835      151.2889      128.1055      132.7317      136.3181      153.1279      161.0283      158.9575      169.2067      182.6858      186.7397      193.7051      196.9684      198.4729      197.4551      202.1863      198.2421      189.2201      218.6129      226.3230      235.7334      246.0985      280.9638      302.8079      332.1175      342.2727      340.6025      356.7441      384.6265      383.1338      357.7141      360.8933      380.4849      413.6566      456.7489      487.3625      499.5687      502.2337      490.6187      518.2499      532.9738      526.9055      525.4005      513.5649      505.3246      468.8145      446.5053      411.5325      392.3746      387.8181      382.2963      361.8812      394.1185      421.9868      476.0797      506.7485      509.7071      506.0756      504.0952      493.9606      477.6862      447.3795      396.0736      363.3930      345.3104      318.5127      294.6516      269.4020      266.3198      268.2838      304.8412      304.8779      294.6906      307.6378        0.0000        0.0000        0.0000        0.0000        0.0000      175.8900      164.5800        0.0000      552.5402      551.8397      547.8598      509.3868      419.9480      369.1656      340.6337        0.0000        0.0000        0.0000        0.0000        0.0000        0.0000        0.0000        0.0000        0.0000        0.0000        0.0000        0.0000        0.0000        0.0000        0.0000        0.0000        0.0000        0.0000        0.0000        0.0000        0.0000        0.0000        0.0000        0.0000        0.0000        0.0000        0.0000        0.0000        0.0000        0.0000        0.0000        0.0000        0.0000        0.0000        0.0000        0.0000        0.0000        0.0000        0.0000        0.0000        0.0000        0.0000        0.0000        0.0000        0.0000        0.0000        0.0000        0.0000        0.0000        0.0000        0.0000        0.0000        0.0000        0.0000        0.0000
        0.0000        0.0000        0.0000        0.0000        0.0000        0.0000        0.0000        0.0000        0.0000        0.0000        0.0000        0.0000        0.0000        0.0000        0.0000        0.0000        0.0000        0.0000        0.0000        0.0000        0.0000        0.0000        0.0000        0.0000        0.0000        0.0000        0.0000        0.0000        0.0000        0.0000        0.0000        0.0000        0.0000        0.0000        0.0000        0.0000        0.0000        0.0000        0.0000        0.0000        0.0000        0.0000        0.0000        0.0000        0.0000        0.0000        0.0000        0.0000        0.0000        0.0000        0.0000        0.0000        0.0000        0.0000        0.0000        0.0000        0.0000        0.0000        0.0000        0.0000        0.0000        0.0000        0.0000        0.0000        0.0000        0.0000        0.0000        0.0000        0.0000        0.0000        0.0000        0.0000        0.0000        0.0000        0.0000        0.0000        0.0000        0.0000        0.0000        0.0000        0.0000        0.0000        0.0000        0.0000        0.0000        0.0000        0.0000        0.0000        0.0000        0.0000        0.0000        0.0000        0.0000        0.0000        0.0000        0.0000        0.0000      287.4661        0.0000        0.0000        0.0000      267.9204      235.7150      195.7397      181.2101      171.7411      157.3070      138.1365      136.3074      134.2049      142.1080      172.3810      149.8576      159.2610      168.0714      173.9233      184.7048      184.4211      189.4505      195.9010      202.3852      196.2468      201.3503      230.2231      237.2643      263.3362      280.9447      306.5796      330.4804      346.4619      357.6501      368.0544      377.5656      392.6129      389.1602      374.0087      397.3969      408.6965      425.4460      461.1581      501.0919      491.5001      492.3304      475.3617      490.0668      513.6877      489.5236      489.3344      485.9001      474.8706      464.3472      454.1377      420.3393      405.2150      407.4167      393.5194      382.6496      406.8854      434.7216      487.8472      523.7114      527.5014      531.7351      537.5082      534.4538      521.0750      493.1283      435.6023      395.7699      367.1709      334.2946      283.5778      268.3671      278.7693      286.5783      346.6332      329.9622      304.3078      271.2528        0.0000        0.0000        0.0000        0.0000        0.0000      190.3200      133.3801      177.9900      585.3767      612.6791      608.6121      555.6651      465.9643      407.6203      375.6242        0.0000        0.0000        0.0000        0.0000        0.0000        0.0000        0.0000        0.0000        0.0000        0.0000        0.0000        0.0000        0.0000        0.0000        0.0000        0.0000        0.0000        0.0000        0.0000        0.0000        0.0000        0.0000        0.0000        0.0000        0.0000        0.0000        0.0000        0.0000        0.0000        0.0000        0.0000        0.0000        0.0000        0.0000        0.0000        0.0000        0.0000        0.0000        0.0000        0.0000        0.0000        0.0000        0.0000        0.0000        0.0000        0.0000        0.0000        0.0000        0.0000        0.0000        0.0000        0.0000        0.0000        0.0000        0.0000
        0.0000        0.0000        0.0000        0.0000        0.0000        0.0000        0.0000        0.0000        0.0000        0.0000        0.0000        0.0000        0.0000        0.0000        0.0000        0.0000        0.0000        0.0000        0.0000        0.0000        0.0000        0.0000        0.0000        0.0000        0.0000        0.0000        0.0000        0.0000        0.0000        0.0000        0.0000        0.0000        0.0000        0.0000        0.0000        0.0000        0.0000        0.0000        0.0000        0.0000        0.0000        0.0000        0.0000        0.0000        0.0000        0.0000        0.0000        0.0000        0.0000        0.0000        0.0000        0.0000        0.0000        0.0000        0.0000        0.0000        0.0000        0.0000        0.0000        0.0000        0.0000        0.0000        0.0000        0.0000        0.0000        0.0000        0.0000        0.0000        0.0000        0.0000        0.0000        0.0000        0.0000        0.0000        0.0000        0.0000        0.0000        0.0000        0.0000        0.0000        0.0000        0.0000        0.0000        0.0000        0.0000        0.0000        0.0000        0.0000        0.0000        0.0000        0.0000        0.0000        0.0000        0.0000        0.0000        0.0000        0.0000        0.0000        0.0000        0.0000        0.0000      272.4515      257.3854      222.5872      183.3868      172.7693      183.7378      153.7365      149.8259      151.7328      152.8847      163.7176      163.6329      177.8411      198.5656      203.6808      214.4470      218.7329      220.7610      222.4700      222.7540      221.1196      227.7215      256.5074      256.6543      266.2125      293.9474      352.5126      351.5936      361.3967      373.8029      393.3113      406.2911      412.9289      401.9886      382.8985      395.8415      412.2174      429.6075      460.7974      477.5958      484.7341      472.5689      459.9429      467.7988      486.6553      474.9300      470.6310      472.5342      455.5235      447.3337      443.0332      420.3368      426.7865      429.5233      403.2062      397.7657      421.4935      438.2215      498.3984      534.2539      542.0448      546.4952      559.3763      562.7958      545.7153      519.3122      441.5618      402.2520      375.7473      342.5373      276.4838      269.3348      285.1129      292.1595      349.3875      329.1014        0.0000        0.0000        0.0000        0.0000        0.0000        0.0000      207.8699      254.2199      179.5200      188.7300      669.4019      659.2874      635.4321      580.1121      482.5601      423.3029      392.0307        0.0000        0.0000        0.0000        0.0000        0.0000        0.0000        0.0000        0.0000        0.0000        0.0000        0.0000        0.0000        0.0000        0.0000        0.0000        0.0000        0.0000        0.0000        0.0000        0.0000        0.0000        0.0000        0.0000        0.0000        0.0000        0.0000        0.0000        0.0000        0.0000        0.0000        0.0000        0.0000        0.0000        0.0000        0.0000        0.0000        0.0000        0.0000        0.0000        0.0000        0.0000        0.0000        0.0000        0.0000        0.0000        0.0000        0.0000        0.0000        0.0000        0.0000        0.0000        0.0000        0.0000        0.0000        0.0000
        0.0000        0.0000        0.0000        0.0000        0.0000        0.0000        0.0000        0.0000        0.0000        0.0000        0.0000        0.0000        0.0000        0.0000        0.0000        0.0000        0.0000        0.0000        0.0000        0.0000        0.0000        0.0000        0.0000        0.0000        0.0000        0.0000        0.0000        0.0000        0.0000        0.0000        0.0000        0.0000        0.0000        0.0000        0.0000        0.0000        0.0000        0.0000        0.0000        0.0000        0.0000        0.0000        0.0000        0.0000        0.0000        0.0000        0.0000        0.0000        0.0000        0.0000        0.0000        0.0000        0.0000        0.0000        0.0000        0.0000        0.0000        0.0000        0.0000        0.0000        0.0000        0.0000        0.0000        0.0000        0.0000        0.0000        0.0000        0.0000        0.0000        0.0000        0.0000        0.0000        0.0000        0.0000        0.0000        0.0000        0.0000        0.0000        0.0000        0.0000        0.0000        0.0000        0.0000        0.0000        0.0000        0.0000        0.0000        0.0000        0.0000        0.0000        0.0000        0.0000        0.0000        0.0000        0.0000        0.0000        0.0000        0.0000        0.0000        0.0000        0.0000        0.0000      257.0247      218.6714      175.4726      172.9586      190.3913      154.8291      155.3876      152.5038      167.6235      174.2357      184.6746      211.2544      243.1952      256.3965      278.4273      289.8855      288.0739      294.1615      291.4114      290.9995      267.8118      293.0157      287.1245      294.1729      319.1853      349.4517      372.8088      394.1370      408.6103      422.3240      423.9660      425.2607      420.7582      396.0940      397.6499      411.2758      436.1556      462.0545      473.8309      487.0141      475.6208      463.0419      459.7641      456.1763      454.6727      469.5600      474.7409      464.6696      462.6739      455.4965      441.3940      446.3788      446.4221      438.0464      427.7427      446.4130      459.6294      513.7357      538.9294      548.5705      555.9153      576.9658      579.6847      564.6390      525.8655      449.8717      406.2406      377.8987      346.7687      317.4117      309.2710      294.5836      307.3595      303.2094      294.7044        0.0000        0.0000        0.0000        0.0000        0.0000        0.0000        0.0000      235.1399      219.4500      312.8399      683.2905      689.2952      665.2043      595.1694      487.7813      426.4209      387.8762        0.0000        0.0000        0.0000        0.0000        0.0000        0.0000        0.0000        0.0000        0.0000        0.0000        0.0000        0.0000        0.0000        0.0000        0.0000        0.0000        0.0000        0.0000        0.0000        0.0000        0.0000        0.0000        0.0000        0.0000        0.0000        0.0000        0.0000        0.0000        0.0000        0.0000        0.0000        0.0000        0.0000        0.0000        0.0000        0.0000        0.0000        0.0000        0.0000        0.0000        0.0000        0.0000        0.0000        0.0000        0.0000        0.0000        0.0000        0.0000        0.0000        0.0000        0.0000        0.0000        0.0000        0.0000        0.0000
        0.0000        0.0000        0.0000        0.0000        0.0000        0.0000        0.0000        0.0000        0.0000        0.0000        0.0000        0.0000        0.0000        0.0000        0.0000        0.0000        0.0000        0.0000        0.0000        0.0000        0.0000        0.0000        0.0000        0.0000        0.0000        0.0000        0.0000        0.0000        0.0000        0.0000        0.0000        0.0000        0.0000        0.0000        0.0000        0.0000        0.0000        0.0000        0.0000        0.0000        0.0000        0.0000        0.0000        0.0000        0.0000        0.0000        0.0000        0.0000        0.0000        0.0000        0.0000        0.0000        0.0000        0.0000        0.0000        0.0000        0.0000        0.0000        0.0000        0.0000        0.0000        0.0000        0.0000        0.0000        0.0000        0.0000        0.0000        0.0000        0.0000        0.0000        0.0000        0.0000        0.0000        0.0000        0.0000        0.0000        0.0000        0.0000        0.0000        0.0000        0.0000        0.0000        0.0000        0.0000        0.0000        0.0000        0.0000        0.0000        0.0000        0.0000        0.0000        0.0000        0.0000        0.0000        0.0000        0.0000        0.0000        0.0000        0.0000        0.0000        0.0000        0.0000        0.0000      220.6609      194.6335      187.8613      207.0464      186.6903      183.2207      189.8400      205.4391      221.0430      235.2544      284.0051      346.2959      468.6998      527.3689      555.2576      551.7156      509.0381      497.3379      476.3807      443.5586      355.1466      329.2587      327.8323      357.8620        0.0000        0.0000      414.0719      414.1403      397.5301      395.1017      395.5966      391.6345      368.5579      387.1987      393.8945      399.9440      449.2880      477.8808      490.5082      474.9704      458.4441      457.6714      441.1517      446.1860      505.7882      499.6905      491.4200      490.2328      470.1027      470.3059      468.9500      466.4996      476.4583      480.9417      492.8463      493.9052      511.1358      525.7849      533.7135      540.6797      596.3133      604.6203      586.0417      530.1238      435.7882      399.1529      371.3907      342.7707      374.8517      358.6259      287.0184        0.0000        0.0000        0.0000        0.0000        0.0000        0.0000        0.0000        0.0000        0.0000        0.0000        0.0000        0.0000        0.0000      662.7680      669.8329      641.7447      573.1572      411.8552      347.6238        0.0000        0.0000        0.0000        0.0000        0.0000        0.0000        0.0000        0.0000        0.0000        0.0000        0.0000        0.0000        0.0000        0.0000        0.0000        0.0000        0.0000        0.0000        0.0000        0.0000        0.0000        0.0000        0.0000        0.0000        0.0000        0.0000        0.0000        0.0000        0.0000        0.0000        0.0000        0.0000        0.0000        0.0000        0.0000        0.0000        0.0000        0.0000        0.0000        0.0000        0.0000        0.0000        0.0000        0.0000        0.0000        0.0000        0.0000        0.0000        0.0000        0.0000        0.0000        0.0000        0.0000        0.0000        0.0000        0.0000
        0.0000        0.0000        0.0000        0.0000        0.0000        0.0000        0.0000        0.0000        0.0000        0.0000        0.0000        0.0000        0.0000        0.0000        0.0000        0.0000        0.0000        0.0000        0.0000        0.0000        0.0000        0.0000        0.0000        0.0000        0.0000        0.0000        0.0000        0.0000        0.0000        0.0000        0.0000        0.0000        0.0000        0.0000        0.0000        0.0000        0.0000        0.0000        0.0000        0.0000        0.0000        0.0000        0.0000        0.0000        0.0000        0.0000        0.0000        0.0000        0.0000        0.0000        0.0000        0.0000        0.0000        0.0000        0.0000        0.0000        0.0000        0.0000        0.0000        0.0000        0.0000        0.0000        0.0000        0.0000        0.0000        0.0000        0.0000        0.0000        0.0000        0.0000        0.0000        0.0000        0.0000        0.0000        0.0000        0.0000        0.0000        0.0000        0.0000        0.0000        0.0000        0.0000        0.0000        0.0000        0.0000        0.0000        0.0000        0.0000        0.0000        0.0000        0.0000        0.0000        0.0000        0.0000        0.0000        0.0000        0.0000        0.0000        0.0000        0.0000        0.0000        0.0000        0.0000      211.0831      205.7514      200.6490      208.9547      195.6883      192.4228      217.8546      233.0612      251.6089      272.6371      321.8864      401.2619      582.8182      665.1423      688.6492      673.0087      610.4065      589.1592      563.4447      512.6438      401.3869      362.4620      355.8139        0.0000        0.0000        0.0000        0.0000        0.0000        0.0000      394.3166      395.7552      399.6273      390.5714      386.4155      383.3379      400.3585      453.6991      481.3701      487.9101      478.1461      455.6089      436.8360      431.9603      443.5097      484.0830      484.6857      481.0485      496.1026      480.1804      475.1381      485.9851      497.5939      506.9149      511.3357      515.9521      508.8507      514.5516      532.4789      546.5344      554.9683      610.1996      619.2446      602.4916      546.3445      452.1776      409.6081      376.8228      359.8486      363.7618        0.0000        0.0000        0.0000        0.0000        0.0000        0.0000        0.0000        0.0000        0.0000        0.0000        0.0000        0.0000        0.0000        0.0000        0.0000      708.7621      704.4162      665.8747      580.7395      421.5368      349.2487      313.9573        0.0000        0.0000        0.0000        0.0000        0.0000        0.0000        0.0000        0.0000        0.0000        0.0000        0.0000        0.0000        0.0000        0.0000        0.0000        0.0000        0.0000        0.0000        0.0000        0.0000        0.0000        0.0000        0.0000        0.0000        0.0000        0.0000        0.0000        0.0000        0.0000        0.0000        0.0000        0.0000        0.0000        0.0000        0.0000        0.0000        0.0000        0.0000        0.0000        0.0000        0.0000        0.0000        0.0000        0.0000        0.0000        0.0000        0.0000        0.0000        0.0000        0.0000        0.0000        0.0000        0.0000        0.0000        0.0000
        0.0000        0.0000        0.0000        0.0000        0.0000        0.0000        0.0000        0.0000        0.0000        0.0000        0.0000        0.0000        0.0000        0.0000        0.0000        0.0000        0.0000        0.0000        0.0000        0.0000        0.0000        0.0000        0.0000        0.0000        0.0000        0.0000        0.0000        0.0000        0.0000        0.0000        0.0000        0.0000        0.0000        0.0000        0.0000        0.0000        0.0000        0.0000        0.0000        0.0000        0.0000        0.0000        0.0000        0.0000        0.0000        0.0000        0.0000        0.0000        0.0000        0.0000        0.0000        0.0000        0.0000        0.0000        0.0000        0.0000        0.0000        0.0000        0.0000        0.0000        0.0000        0.0000        0.0000        0.0000        0.0000        0.0000        0.0000        0.0000        0.0000        0.0000        0.0000        0.0000        0.0000        0.0000        0.0000        0.0000        0.0000        0.0000        0.0000        0.0000        0.0000        0.0000        0.0000        0.0000        0.0000        0.0000        0.0000        0.0000        0.0000        0.0000        0.0000        0.0000        0.0000        0.0000        0.0000        0.0000        0.0000        0.0000        0.0000        0.0000        0.0000        0.0000        0.0000      179.5793      189.0830      208.3237      202.8055      197.7003      199.2779      227.1201      242.6434      266.7745      289.4716      354.2110      419.7980      596.6641      680.5559        0.0000      700.0718      647.3102        0.0000        0.0000      525.5009      400.3320        0.0000        0.0000        0.0000        0.0000        0.0000        0.0000        0.0000        0.0000      403.4670      411.9646      411.7195      392.4680      376.0513      394.4587      425.3984      488.1740      510.4034      505.6067      473.0118      437.1643      410.5528      399.8904      402.7428      446.0964      448.0667      464.2147      506.2386      488.6317      481.1717      500.5165      511.7699      535.0361      527.1802      522.1268      530.1187      532.3660      548.4581      559.2156      566.1608      617.8499      629.7701      601.4594      552.6375        0.0000        0.0000        0.0000        0.0000        0.0000        0.0000        0.0000        0.0000        0.0000        0.0000        0.0000        0.0000        0.0000        0.0000        0.0000        0.0000        0.0000        0.0000        0.0000        0.0000      785.3323      777.7333      724.3333      637.0375      462.0095        0.0000        0.0000        0.0000        0.0000        0.0000        0.0000        0.0000        0.0000        0.0000        0.0000        0.0000        0.0000        0.0000        0.0000        0.0000        0.0000        0.0000        0.0000        0.0000        0.0000        0.0000        0.0000        0.0000        0.0000        0.0000        0.0000        0.0000        0.0000        0.0000        0.0000        0.0000        0.0000        0.0000        0.0000        0.0000        0.0000        0.0000        0.0000        0.0000        0.0000        0.0000        0.0000        0.0000        0.0000        0.0000        0.0000        0.0000        0.0000        0.0000        0.0000        0.0000        0.0000        0.0000        0.0000        0.0000        0.0000        0.0000
        0.0000        0.0000        0.0000        0.0000        0.0000        0.0000        0.0000        0.0000        0.0000        0.0000        0.0000        0.0000        0.0000        0.0000        0.0000        0.0000        0.0000        0.0000        0.0000        0.0000        0.0000        0.0000        0.0000        0.0000        0.0000        0.0000        0.0000        0.0000        0.0000        0.0000        0.0000        0.0000        0.0000        0.0000        0.0000        0.0000        0.0000        0.0000        0.0000        0.0000        0.0000        0.0000        0.0000        0.0000        0.0000        0.0000        0.0000        0.0000        0.0000        0.0000        0.0000        0.0000        0.0000        0.0000        0.0000        0.0000        0.0000        0.0000        0.0000        0.0000        0.0000        0.0000        0.0000        0.0000        0.0000        0.0000        0.0000        0.0000        0.0000        0.0000        0.0000        0.0000        0.0000        0.0000        0.0000        0.0000        0.0000        0.0000        0.0000        0.0000        0.0000        0.0000        0.0000        0.0000        0.0000        0.0000        0.0000        0.0000        0.0000        0.0000        0.0000        0.0000        0.0000        0.0000        0.0000        0.0000        0.0000        0.0000        0.0000        0.0000        0.0000        0.0000        0.0000      172.9720      175.3779      180.1179      188.9749      183.3708      202.4097      209.7835      234.2663      257.4672      278.4542      321.4296        0.0000        0.0000        0.0000        0.0000        0.0000        0.0000        0.0000        0.0000        0.0000        0.0000        0.0000        0.0000        0.0000        0.0000        0.0000        0.0000        0.0000        0.0000        0.0000      408.3571      414.3146      389.1748      393.4674      414.7218      453.5664      514.3336      546.0868      546.4211      498.4818      427.0475      403.5866      405.8153      366.7280      403.4500      426.9705      441.5386      453.3052      457.4830      467.6218      491.5634      514.4902      520.1957      519.9714      505.9857      523.4150      534.4187      555.0449      566.1246      579.2500      628.5814      630.8701      574.5280        0.0000        0.0000        0.0000        0.0000        0.0000        0.0000        0.0000        0.0000        0.0000        0.0000        0.0000        0.0000        0.0000        0.0000        0.0000        0.0000        0.0000        0.0000        0.0000        0.0000        0.0000        0.0000      819.0838      778.6727      711.1408        0.0000      451.5603      334.5545        0.0000        0.0000        0.0000        0.0000        0.0000        0.0000        0.0000        0.0000        0.0000        0.0000        0.0000        0.0000        0.0000        0.0000        0.0000        0.0000        0.0000        0.0000        0.0000        0.0000        0.0000        0.0000        0.0000        0.0000        0.0000        0.0000        0.0000        0.0000        0.0000        0.0000        0.0000        0.0000        0.0000        0.0000        0.0000        0.0000        0.0000        0.0000        0.0000        0.0000        0.0000        0.0000        0.0000        0.0000        0.0000        0.0000        0.0000        0.0000        0.0000        0.0000        0.0000        0.0000        0.0000        0.0000        0.0000
        0.0000        0.0000        0.0000        0.0000        0.0000        0.0000        0.0000        0.0000        0.0000        0.0000        0.0000        0.0000        0.0000        0.0000        0.0000        0.0000        0.0000        0.0000        0.0000        0.0000        0.0000        0.0000        0.0000        0.0000        0.0000        0.0000        0.0000        0.0000        0.0000        0.0000        0.0000        0.0000        0.0000        0.0000        0.0000        0.0000        0.0000        0.0000        0.0000        0.0000        0.0000        0.0000        0.0000        0.0000        0.0000        0.0000        0.0000        0.0000        0.0000        0.0000        0.0000        0.0000        0.0000        0.0000        0.0000        0.0000        0.0000        0.0000        0.0000        0.0000        0.0000        0.0000        0.0000        0.0000        0.0000        0.0000        0.0000        0.0000        0.0000        0.0000        0.0000        0.0000        0.0000        0.0000        0.0000        0.0000        0.0000        0.0000        0.0000        0.0000        0.0000        0.0000        0.0000        0.0000        0.0000        0.0000        0.0000        0.0000        0.0000        0.0000        0.0000        0.0000        0.0000        0.0000        0.0000        0.0000        0.0000        0.0000        0.0000        0.0000        0.0000        0.0000        0.0000        0.0000        0.0000      129.5828      131.8807      153.7468      173.6755      182.7519      208.6889      219.9833      225.5327      274.9597      289.8379        0.0000        0.0000        0.0000        0.0000        0.0000        0.0000        0.0000        0.0000        0.0000        0.0000        0.0000        0.0000        0.0000        0.0000        0.0000        0.0000        0.0000        0.0000      403.9189      419.5297      421.0181      435.1460      461.6094      507.9219      635.2889      677.9105      659.1290      593.9803      405.9758      356.3334      324.0594      311.4796      308.5558      319.0929      316.9525      339.8242      389.8917      422.9720      433.4406      428.3622      444.0459      436.6935      454.9958      469.3860      557.3021      580.6375      591.8121      582.4091      384.0601      392.6700        0.0000        0.0000        0.0000        0.0000        0.0000        0.0000        0.0000        0.0000        0.0000        0.0000        0.0000        0.0000        0.0000        0.0000        0.0000        0.0000        0.0000        0.0000        0.0000        0.0000        0.0000        0.0000        0.0000        0.0000      826.0495      776.1718        0.0000      352.2900      321.2400        0.0000        0.0000        0.0000        0.0000        0.0000        0.0000        0.0000        0.0000        0.0000        0.0000        0.0000        0.0000        0.0000        0.0000        0.0000        0.0000        0.0000        0.0000        0.0000        0.0000        0.0000        0.0000        0.0000        0.0000        0.0000        0.0000        0.0000        0.0000        0.0000        0.0000        0.0000        0.0000        0.0000        0.0000        0.0000        0.0000        0.0000        0.0000        0.0000        0.0000        0.0000        0.0000        0.0000        0.0000        0.0000        0.0000        0.0000        0.0000        0.0000        0.0000        0.0000        0.0000        0.0000        0.0000        0.0000
        0.0000        0.0000        0.0000        0.0000        0.0000        0.0000        0.0000        0.0000        0.0000        0.0000        0.0000        0.0000        0.0000        0.0000        0.0000        0.0000        0.0000        0.0000        0.0000        0.0000        0.0000        0.0000        0.0000        0.0000        0.0000        0.0000        0.0000        0.0000        0.0000        0.0000        0.0000        0.0000        0.0000        0.0000        0.0000        0.0000        0.0000        0.0000        0.0000        0.0000        0.0000        0.0000        0.0000        0.0000        0.0000        0.0000        0.0000        0.0000        0.0000        0.0000        0.0000        0.0000        0.0000        0.0000        0.0000        0.0000        0.0000        0.0000        0.0000        0.0000        0.0000        0.0000        0.0000        0.0000        0.0000        0.0000        0.0000        0.0000        0.0000        0.0000        0.0000        0.0000        0.0000        0.0000        0.0000        0.0000        0.0000        0.0000        0.0000        0.0000        0.0000        0.0000        0.0000        0.0000        0.0000        0.0000        0.0000        0.0000        0.0000        0.0000        0.0000        0.0000        0.0000        0.0000        0.0000        0.0000        0.0000        0.0000        0.0000        0.0000        0.0000        0.0000        0.0000        0.0000        0.0000        0.0000      114.0787      146.2992      164.6041      172.4041      187.9494      199.9661      205.0065      231.2811      267.2194        0.0000        0.0000        0.0000        0.0000        0.0000        0.0000        0.0000        0.0000        0.0000        0.0000        0.0000        0.0000        0.0000        0.0000        0.0000        0.0000        0.0000        0.0000        0.0000        0.0000      425.8978      446.8212      485.1394      566.0909      677.3843      718.8645      696.8873      592.1781      397.4977      332.5175      294.0486      279.6590      268.7702      266.1838      275.9365      290.4886      336.1130      370.1365      381.7049      392.4953      405.9876      416.5687      437.4275      463.1779      532.4307        0.0000        0.0000      584.0113        0.0000        0.0000        0.0000        0.0000        0.0000        0.0000        0.0000        0.0000        0.0000        0.0000        0.0000        0.0000        0.0000        0.0000        0.0000        0.0000        0.0000        0.0000        0.0000        0.0000        0.0000        0.0000        0.0000        0.0000        0.0000        0.0000      877.5163      825.0577        0.0000        0.0000        0.0000        0.0000        0.0000        0.0000        0.0000        0.0000        0.0000        0.0000        0.0000        0.0000        0.0000        0.0000        0.0000        0.0000        0.0000        0.0000        0.0000        0.0000        0.0000        0.0000        0.0000        0.0000        0.0000        0.0000        0.0000        0.0000        0.0000        0.0000        0.0000        0.0000        0.0000        0.0000        0.0000        0.0000        0.0000        0.0000        0.0000        0.0000        0.0000        0.0000        0.0000        0.0000        0.0000        0.0000        0.0000        0.0000        0.0000        0.0000        0.0000        0.0000        0.0000        0.0000        0.0000        0.0000        0.0000        0.0000
[truncated: 212,709 more chars]
