# Supplementary material for: Multidimensional evaluation of the TRMM 3B43V7 satellite-based precipitation product in mainland China from 1998–2016
Source: PeerJ. 2020 Feb 20;8:e8615. doi: 10.7717/peerj.8615 (PMC7036276; doi:10.7717/peerj.8615)
Supplement: Supplemental Information 2 [file peerj-08-8615-s002.zip › TRMM_3B43 data/TRMM 3B43 data-Year-Month/1998-07.txt]

ncols         249
nrows         175
xllcorner     73.250
yllcorner     6.500
cellsize      0.25000
        0.0000        0.0000        0.0000        0.0000        0.0000        0.0000        0.0000        0.0000        0.0000        0.0000        0.0000        0.0000        0.0000        0.0000        0.0000        0.0000        0.0000        0.0000        0.0000        0.0000        0.0000        0.0000        0.0000        0.0000        0.0000        0.0000        0.0000        0.0000        0.0000        0.0000        0.0000        0.0000        0.0000        0.0000        0.0000        0.0000        0.0000        0.0000        0.0000        0.0000        0.0000        0.0000        0.0000        0.0000        0.0000        0.0000        0.0000        0.0000        0.0000        0.0000        0.0000        0.0000        0.0000        0.0000        0.0000        0.0000        0.0000        0.0000        0.0000        0.0000        0.0000        0.0000        0.0000        0.0000        0.0000        0.0000        0.0000        0.0000        0.0000        0.0000        0.0000        0.0000        0.0000        0.0000        0.0000        0.0000        0.0000        0.0000        0.0000        0.0000        0.0000        0.0000        0.0000        0.0000        0.0000        0.0000        0.0000        0.0000        0.0000        0.0000        0.0000        0.0000        0.0000        0.0000        0.0000        0.0000        0.0000        0.0000        0.0000        0.0000        0.0000        0.0000        0.0000        0.0000        0.0000        0.0000        0.0000        0.0000        0.0000        0.0000        0.0000        0.0000        0.0000        0.0000        0.0000        0.0000        0.0000        0.0000        0.0000        0.0000        0.0000        0.0000        0.0000        0.0000        0.0000        0.0000        0.0000        0.0000        0.0000        0.0000        0.0000        0.0000        0.0000        0.0000        0.0000        0.0000        0.0000        0.0000        0.0000        0.0000        0.0000        0.0000        0.0000        0.0000        0.0000        0.0000        0.0000        0.0000        0.0000        0.0000        0.0000        0.0000        0.0000        0.0000        0.0000        0.0000        0.0000        0.0000        0.0000        0.0000        0.0000        0.0000        0.0000        0.0000        0.0000        0.0000        0.0000        0.0000        0.0000        0.0000        0.0000        0.0000        0.0000      176.0946      195.5492      209.2563        0.0000        0.0000        0.0000      204.1055      209.8052      212.1140      195.3271      175.3820      161.0696      167.4197      148.6709      129.6735      132.1752      141.3183      153.4733      155.5895      174.2650      194.6670      175.6359      178.9227      199.4115      201.6779      216.1827      289.4636      309.8923      274.9506      238.8677      213.5905      200.4914      196.0101      180.6220      147.2320      108.7039      125.9067      129.7598      138.7831      116.2012      117.1166      119.7568      112.1776      104.3671      103.1969       99.5775        0.0000        0.0000        0.0000        0.0000        0.0000        0.0000        0.0000        0.0000        0.0000        0.0000        0.0000        0.0000        0.0000        0.0000        0.0000        0.0000        0.0000        0.0000        0.0000        0.0000        0.0000        0.0000        0.0000        0.0000        0.0000        0.0000        0.0000        0.0000        0.0000        0.0000
        0.0000        0.0000        0.0000        0.0000        0.0000        0.0000        0.0000        0.0000        0.0000        0.0000        0.0000        0.0000        0.0000        0.0000        0.0000        0.0000        0.0000        0.0000        0.0000        0.0000        0.0000        0.0000        0.0000        0.0000        0.0000        0.0000        0.0000        0.0000        0.0000        0.0000        0.0000        0.0000        0.0000        0.0000        0.0000        0.0000        0.0000        0.0000        0.0000        0.0000        0.0000        0.0000        0.0000        0.0000        0.0000        0.0000        0.0000        0.0000        0.0000        0.0000        0.0000        0.0000        0.0000        0.0000        0.0000        0.0000        0.0000        0.0000        0.0000        0.0000        0.0000        0.0000        0.0000        0.0000        0.0000        0.0000        0.0000        0.0000        0.0000        0.0000        0.0000        0.0000        0.0000        0.0000        0.0000        0.0000        0.0000        0.0000        0.0000        0.0000        0.0000        0.0000        0.0000        0.0000        0.0000        0.0000        0.0000        0.0000        0.0000        0.0000        0.0000        0.0000        0.0000        0.0000        0.0000        0.0000        0.0000        0.0000        0.0000        0.0000        0.0000        0.0000        0.0000        0.0000        0.0000        0.0000        0.0000        0.0000        0.0000        0.0000        0.0000        0.0000        0.0000        0.0000        0.0000        0.0000        0.0000        0.0000        0.0000        0.0000        0.0000        0.0000        0.0000        0.0000        0.0000        0.0000        0.0000        0.0000        0.0000        0.0000        0.0000        0.0000        0.0000        0.0000        0.0000        0.0000        0.0000        0.0000        0.0000        0.0000        0.0000        0.0000        0.0000        0.0000        0.0000        0.0000        0.0000        0.0000        0.0000        0.0000        0.0000        0.0000        0.0000        0.0000        0.0000        0.0000        0.0000        0.0000        0.0000        0.0000        0.0000        0.0000        0.0000        0.0000        0.0000        0.0000        0.0000        0.0000        0.0000        0.0000        0.0000        0.0000      184.1889      193.7188      208.6379      220.9964      223.0098      224.0494      223.4420      231.8548      232.8356      227.4739      196.5551      176.3221      166.3993      158.4323      143.4689      134.4953      134.3389      139.3883      159.9485      173.8055      206.3227      199.8646      194.4182      217.0461      211.7446      230.3019      265.0034      299.5599      311.9504      302.5928      236.7506      188.5214      194.7689      165.3061      142.5278      108.2151      105.5961      105.9380      112.3689      133.3658      164.5282      158.3428      130.6966      118.5706      113.9430      118.9190      104.9432      110.7942      117.7174       95.1234       81.3266       70.4555       59.9603       59.0054        0.0000        0.0000        0.0000        0.0000        0.0000        0.0000        0.0000        0.0000        0.0000        0.0000        0.0000        0.0000        0.0000        0.0000        0.0000        0.0000        0.0000        0.0000        0.0000        0.0000        0.0000        0.0000        0.0000
        0.0000        0.0000        0.0000        0.0000        0.0000        0.0000        0.0000        0.0000        0.0000        0.0000        0.0000        0.0000        0.0000        0.0000        0.0000        0.0000        0.0000        0.0000        0.0000        0.0000        0.0000        0.0000        0.0000        0.0000        0.0000        0.0000        0.0000        0.0000        0.0000        0.0000        0.0000        0.0000        0.0000        0.0000        0.0000        0.0000        0.0000        0.0000        0.0000        0.0000        0.0000        0.0000        0.0000        0.0000        0.0000        0.0000        0.0000        0.0000        0.0000        0.0000        0.0000        0.0000        0.0000        0.0000        0.0000       76.8105        0.0000       74.4707       70.8803        0.0000        0.0000        0.0000        0.0000        0.0000        0.0000        0.0000        0.0000        0.0000        0.0000        0.0000        0.0000        0.0000        0.0000        0.0000        0.0000        0.0000        0.0000        0.0000        0.0000        0.0000        0.0000        0.0000        0.0000        0.0000        0.0000        0.0000        0.0000        0.0000        0.0000        0.0000        0.0000        0.0000        0.0000        0.0000        0.0000        0.0000        0.0000        0.0000        0.0000        0.0000        0.0000        0.0000        0.0000        0.0000        0.0000        0.0000        0.0000        0.0000        0.0000        0.0000        0.0000        0.0000        0.0000        0.0000        0.0000        0.0000        0.0000        0.0000        0.0000        0.0000        0.0000        0.0000        0.0000        0.0000        0.0000        0.0000        0.0000        0.0000        0.0000        0.0000        0.0000        0.0000        0.0000        0.0000        0.0000        0.0000        0.0000        0.0000        0.0000        0.0000        0.0000        0.0000        0.0000        0.0000        0.0000        0.0000        0.0000        0.0000        0.0000        0.0000        0.0000        0.0000        0.0000        0.0000        0.0000        0.0000        0.0000        0.0000        0.0000        0.0000        0.0000        0.0000        0.0000        0.0000        0.0000        0.0000        0.0000        0.0000        0.0000        0.0000        0.0000      185.9657      189.1976      200.9184      214.6997      218.4558      223.8493      238.8465      239.0039      234.2684      224.5735      215.6902      204.1613      171.4790      161.2430      157.5219      150.4446      155.7422      158.0159      172.9520      191.2756      221.6213      233.1799      242.2359      231.9883      228.3322      235.2542      251.5434      299.6776      326.0953      300.4540      292.5773      282.4661      216.1859      183.3419      166.2766      156.3905      124.4935      125.1770      112.7635      118.6000      136.8998      166.0232      164.0835      138.1693      125.8351      117.5956      123.5579      127.1976      116.3072      114.1445      105.8093       91.0831       88.3453       68.7652       64.6587       59.3291        0.0000        0.0000        0.0000        0.0000        0.0000        0.0000        0.0000        0.0000        0.0000        0.0000        0.0000        0.0000        0.0000        0.0000        0.0000        0.0000        0.0000        0.0000        0.0000        0.0000        0.0000        0.0000
        0.0000        0.0000        0.0000        0.0000        0.0000        0.0000        0.0000        0.0000        0.0000        0.0000        0.0000        0.0000        0.0000        0.0000        0.0000        0.0000        0.0000        0.0000        0.0000        0.0000        0.0000        0.0000        0.0000        0.0000        0.0000        0.0000        0.0000        0.0000        0.0000        0.0000        0.0000        0.0000        0.0000        0.0000        0.0000        0.0000        0.0000        0.0000        0.0000        0.0000        0.0000        0.0000        0.0000        0.0000        0.0000        0.0000        0.0000        0.0000        0.0000        0.0000        0.0000        0.0000        0.0000       79.2445       78.4213       74.0753       71.9518       97.3301       75.0542       51.3217        0.0000        0.0000        0.0000        0.0000        0.0000        0.0000        0.0000        0.0000        0.0000        0.0000        0.0000        0.0000        0.0000        0.0000        0.0000        0.0000        0.0000        0.0000        0.0000        0.0000        0.0000        0.0000        0.0000        0.0000        0.0000        0.0000        0.0000        0.0000        0.0000        0.0000        0.0000        0.0000        0.0000        0.0000        0.0000        0.0000        0.0000        0.0000        0.0000        0.0000        0.0000        0.0000        0.0000        0.0000        0.0000        0.0000        0.0000        0.0000        0.0000        0.0000        0.0000        0.0000        0.0000        0.0000        0.0000        0.0000        0.0000        0.0000        0.0000        0.0000        0.0000        0.0000        0.0000        0.0000        0.0000        0.0000        0.0000        0.0000        0.0000        0.0000        0.0000        0.0000        0.0000        0.0000        0.0000        0.0000        0.0000        0.0000        0.0000        0.0000        0.0000        0.0000        0.0000        0.0000        0.0000        0.0000        0.0000        0.0000        0.0000        0.0000        0.0000        0.0000        0.0000        0.0000        0.0000        0.0000        0.0000        0.0000        0.0000        0.0000        0.0000        0.0000        0.0000        0.0000        0.0000        0.0000        0.0000        0.0000        0.0000        0.0000      181.1525      196.7534      206.3342      213.9192      211.4894      219.5203      233.3808      239.5770      231.2044      225.0226      215.8640      215.3584      204.2041      181.0690      174.1451      177.1348      170.0967      173.8573      184.3640      169.4542      169.4199      216.8425      223.5169      249.7207      259.0742      270.1718      315.3511      309.4132      295.1135      267.9828      284.2444      273.7173      259.0417      224.3919      200.4563      182.8441      158.9316      137.0088      135.6634      115.5729      114.5790      144.1530      143.3110      137.0442      133.0556      148.7834      133.7953      130.8980      127.9532      116.0067      107.3784      104.1983       89.9900       84.9445       75.2792       66.6962       60.8514       47.6041       43.1639        0.0000        0.0000        0.0000        0.0000        0.0000        0.0000        0.0000        0.0000        0.0000        0.0000        0.0000        0.0000        0.0000        0.0000        0.0000        0.0000        0.0000        0.0000        0.0000        0.0000
        0.0000        0.0000        0.0000        0.0000        0.0000        0.0000        0.0000        0.0000        0.0000        0.0000        0.0000        0.0000        0.0000        0.0000        0.0000        0.0000        0.0000        0.0000        0.0000        0.0000        0.0000        0.0000        0.0000        0.0000        0.0000        0.0000        0.0000        0.0000        0.0000        0.0000        0.0000        0.0000        0.0000        0.0000        0.0000        0.0000        0.0000        0.0000        0.0000        0.0000        0.0000        0.0000        0.0000        0.0000        0.0000        0.0000        0.0000        0.0000        0.0000        0.0000        0.0000        0.0000        0.0000       58.3330       55.8560       58.5903       59.7047       63.7266       58.8389       60.0413        0.0000        0.0000        0.0000        0.0000        0.0000        0.0000        0.0000        0.0000        0.0000        0.0000        0.0000        0.0000        0.0000        0.0000        0.0000        0.0000        0.0000        0.0000        0.0000        0.0000        0.0000        0.0000        0.0000        0.0000        0.0000        0.0000        0.0000        0.0000        0.0000        0.0000        0.0000        0.0000        0.0000        0.0000        0.0000        0.0000        0.0000        0.0000        0.0000        0.0000        0.0000        0.0000        0.0000        0.0000        0.0000        0.0000        0.0000        0.0000        0.0000        0.0000        0.0000        0.0000        0.0000        0.0000        0.0000        0.0000        0.0000        0.0000        0.0000        0.0000        0.0000        0.0000        0.0000        0.0000        0.0000        0.0000        0.0000        0.0000        0.0000        0.0000        0.0000        0.0000        0.0000        0.0000        0.0000        0.0000        0.0000        0.0000        0.0000        0.0000        0.0000        0.0000        0.0000        0.0000        0.0000        0.0000        0.0000        0.0000        0.0000        0.0000        0.0000        0.0000        0.0000        0.0000        0.0000        0.0000        0.0000        0.0000        0.0000        0.0000        0.0000        0.0000        0.0000        0.0000        0.0000        0.0000        0.0000        0.0000        0.0000        0.0000      211.2483      208.6157      209.5667      204.5667      208.3377      211.1736      237.2215      212.4482      204.5495      210.8116      206.6765      196.9854      191.6029      189.7632      191.2807      192.9581      204.6232      227.9987      211.5002      221.8203      225.6902      261.5892      270.5517      262.5694      265.6043      290.5748      318.3667      324.4962      306.6875      295.6278      286.2120      299.4057      259.3925      196.8052      216.7013      192.1617      163.1990      173.0118      161.9338      167.6729      163.3388      161.1306      161.7725      170.6294      154.6094      157.2850      170.2145      150.3989      139.7029      109.9932      110.7324       91.3549       68.9045       65.8988       56.4724       52.8632       50.7365       46.8153       43.3769       37.6148       40.8102        0.0000        0.0000        0.0000        0.0000        0.0000        0.0000        0.0000        0.0000        0.0000        0.0000        0.0000        0.0000        0.0000        0.0000        0.0000        0.0000        0.0000        0.0000
        0.0000        0.0000        0.0000        0.0000        0.0000        0.0000        0.0000        0.0000        0.0000        0.0000        0.0000        0.0000        0.0000        0.0000        0.0000        0.0000        0.0000        0.0000        0.0000        0.0000        0.0000        0.0000        0.0000        0.0000        0.0000        0.0000        0.0000        0.0000        0.0000        0.0000        0.0000        0.0000        0.0000        0.0000        0.0000        0.0000        0.0000        0.0000        0.0000        0.0000        0.0000        0.0000        0.0000        0.0000        0.0000        0.0000        0.0000        0.0000        0.0000        0.0000       46.6522       43.6620       48.7788       46.5460       51.1918       54.4695       55.0122       62.0528       55.4833       57.8745       59.5016       56.7407        0.0000        0.0000        0.0000        0.0000        0.0000        0.0000        0.0000        0.0000        0.0000        0.0000        0.0000        0.0000        0.0000        0.0000        0.0000        0.0000        0.0000        0.0000        0.0000        0.0000        0.0000        0.0000        0.0000        0.0000        0.0000        0.0000        0.0000        0.0000        0.0000        0.0000        0.0000        0.0000        0.0000        0.0000        0.0000        0.0000        0.0000        0.0000        0.0000        0.0000        0.0000        0.0000        0.0000        0.0000        0.0000        0.0000        0.0000        0.0000        0.0000        0.0000        0.0000        0.0000        0.0000        0.0000        0.0000        0.0000        0.0000        0.0000        0.0000        0.0000        0.0000        0.0000        0.0000        0.0000        0.0000        0.0000        0.0000        0.0000        0.0000        0.0000        0.0000        0.0000        0.0000        0.0000        0.0000        0.0000        0.0000        0.0000        0.0000        0.0000        0.0000        0.0000        0.0000        0.0000        0.0000        0.0000        0.0000        0.0000        0.0000        0.0000        0.0000        0.0000        0.0000        0.0000        0.0000        0.0000        0.0000        0.0000        0.0000        0.0000        0.0000        0.0000        0.0000        0.0000        0.0000        0.0000        0.0000      212.5876      215.8302      213.1721      203.0864      207.2597      200.2587      205.2634      199.9485      204.6905      200.7325      204.0074      194.4972      194.3371      188.0873      185.3592      177.1205      189.0015      203.1222      214.9865      213.2256      218.4672      229.5223      271.4683      293.3628      291.7626      299.8625      308.6281      318.5237      329.7564      313.7952      305.2877      281.2200      282.0819      243.8335      246.6063      258.2948      231.7877      193.5864      202.9538      197.5895      187.9638      177.7946      184.8829      197.5433      192.2061      181.9141      164.9314      155.5928      154.9361      150.0099      122.9873      103.5614       83.5741       75.1867       77.1815       64.9926       65.0948       72.0396       58.4632       47.5206       44.8060       40.7869        0.0000        0.0000        0.0000        0.0000        0.0000        0.0000        0.0000        0.0000        0.0000        0.0000        0.0000        0.0000        0.0000        0.0000       28.5541       28.1935       30.9345        0.0000
        0.0000        0.0000        0.0000        0.0000        0.0000        0.0000        0.0000        0.0000        0.0000        0.0000        0.0000        0.0000        0.0000        0.0000        0.0000        0.0000        0.0000        0.0000        0.0000        0.0000        0.0000        0.0000        0.0000        0.0000        0.0000        0.0000        0.0000        0.0000        0.0000        0.0000        0.0000        0.0000        0.0000        0.0000        0.0000        0.0000        0.0000        0.0000        0.0000        0.0000        0.0000        0.0000        0.0000        0.0000        0.0000        0.0000        0.0000        0.0000       32.3839       33.5937       34.1241       37.8091       42.6168       40.3095       40.7734       48.2836       51.7547       52.2129       50.8163       55.7033       56.1141       65.0890       55.7458        0.0000        0.0000        0.0000        0.0000        0.0000        0.0000        0.0000        0.0000        0.0000        0.0000        0.0000        0.0000        0.0000        0.0000        0.0000        0.0000        0.0000        0.0000        0.0000        0.0000        0.0000        0.0000        0.0000        0.0000        0.0000        0.0000        0.0000        0.0000        0.0000        0.0000        0.0000        0.0000        0.0000        0.0000        0.0000        0.0000        0.0000        0.0000        0.0000        0.0000        0.0000        0.0000        0.0000        0.0000        0.0000        0.0000        0.0000        0.0000        0.0000        0.0000        0.0000        0.0000        0.0000        0.0000        0.0000        0.0000        0.0000        0.0000        0.0000        0.0000        0.0000        0.0000        0.0000        0.0000        0.0000        0.0000        0.0000        0.0000        0.0000        0.0000        0.0000        0.0000        0.0000        0.0000        0.0000        0.0000        0.0000        0.0000        0.0000        0.0000        0.0000        0.0000        0.0000        0.0000        0.0000        0.0000        0.0000        0.0000        0.0000        0.0000        0.0000        0.0000        0.0000        0.0000        0.0000        0.0000        0.0000        0.0000        0.0000        0.0000        0.0000        0.0000        0.0000        0.0000        0.0000      208.6358      210.5559      212.3047      206.7714      211.1891      211.0927      206.7031      202.1634      189.7448      195.5024      202.4939      202.5677      193.5553      196.4749      190.7796      186.8822      183.4648      185.6725      191.1262      217.3348      210.6496      229.4030      252.7614      278.3166      291.3307      294.6714      330.6969      350.8730      325.2308      328.0719      315.2810      310.6978      287.8936      275.9377      245.6532      214.9256      196.7555      193.0686      194.7079      200.1410      194.8975      190.7651      187.9483      208.3684      199.3614      198.8345      192.7449      185.6721      168.8466      150.1266      142.3373      125.6982      110.7377      106.2681       88.0230       83.6062       91.0059       80.0511       78.9404       66.5834       52.4492       47.8891       48.9594       44.3120        0.0000        0.0000        0.0000        0.0000        0.0000        0.0000        0.0000        0.0000        0.0000       30.7079       29.1206       30.5819       32.4350       31.8519       31.1471       34.8151       33.9494
        0.0000        0.0000        0.0000        0.0000        0.0000        0.0000        0.0000        0.0000        0.0000        0.0000        0.0000        0.0000        0.0000        0.0000        0.0000        0.0000        0.0000        0.0000        0.0000        0.0000        0.0000        0.0000        0.0000        0.0000        0.0000        0.0000        0.0000        0.0000        0.0000        0.0000        0.0000        0.0000        0.0000        0.0000        0.0000        0.0000        0.0000        0.0000        0.0000        0.0000        0.0000        0.0000        0.0000        0.0000        0.0000        0.0000        0.0000        0.0000       29.8457       30.3326       29.7933       31.3529       30.6345       31.4867       33.8370       36.2732       42.7974       47.4880       50.7622       59.4324       62.5158       57.5603       50.5182       48.9635       51.1242       51.1508       51.9332        0.0000        0.0000        0.0000        0.0000        0.0000        0.0000        0.0000        0.0000        0.0000        0.0000        0.0000        0.0000        0.0000        0.0000        0.0000        0.0000        0.0000        0.0000        0.0000        0.0000        0.0000        0.0000        0.0000        0.0000        0.0000        0.0000        0.0000        0.0000        0.0000        0.0000        0.0000        0.0000        0.0000        0.0000        0.0000        0.0000        0.0000        0.0000        0.0000        0.0000        0.0000        0.0000        0.0000        0.0000        0.0000        0.0000        0.0000        0.0000        0.0000        0.0000        0.0000        0.0000        0.0000        0.0000        0.0000        0.0000        0.0000        0.0000        0.0000        0.0000        0.0000        0.0000        0.0000        0.0000        0.0000        0.0000        0.0000        0.0000        0.0000        0.0000        0.0000        0.0000        0.0000        0.0000        0.0000        0.0000        0.0000        0.0000        0.0000        0.0000        0.0000        0.0000        0.0000        0.0000        0.0000        0.0000        0.0000        0.0000        0.0000        0.0000        0.0000        0.0000        0.0000        0.0000        0.0000        0.0000        0.0000        0.0000        0.0000        0.0000        0.0000      230.6264      226.0785      224.9350      224.3076      223.2111      224.7992      219.3113      210.7943      199.6738      189.2770      194.9937      202.9412      196.0749      193.9514      186.8929      177.4401      183.6013      183.2732      183.9988      209.5057      234.7899      243.5774      254.7242      272.9909      309.9443      319.6985      328.6371      361.1353      373.7943      362.7319      319.6133      307.5866      272.4437      251.2739      240.8334      198.0855      196.0168      186.1199      199.5237      214.0441      216.9643      213.6302      189.6834      201.3469      182.0179      171.9763      169.9339      175.8059      166.9793      142.6033      148.2758      130.8635      115.8393      128.3020      119.8559      104.1988      102.4531       93.3659       77.7953       71.7405       70.5526       63.1612       51.7341        0.0000        0.0000        0.0000        0.0000        0.0000        0.0000       47.7902       46.5272       41.9903       41.1307       37.9275       35.8765       36.4552       37.8934       36.8022       37.0702        0.0000        0.0000
        0.0000        0.0000        0.0000        0.0000        0.0000        0.0000        0.0000        0.0000        0.0000        0.0000        0.0000        0.0000        0.0000        0.0000        0.0000        0.0000        0.0000        0.0000        0.0000        0.0000        0.0000        0.0000        0.0000        0.0000        0.0000        0.0000        0.0000        0.0000        0.0000        0.0000        0.0000        0.0000        0.0000        0.0000        0.0000        0.0000        0.0000        0.0000        0.0000        0.0000        0.0000        0.0000        0.0000        0.0000        0.0000        0.0000        0.0000        0.0000       28.4082       29.3113       27.9571       25.3583       25.0684       25.3612       28.6641       34.6132       42.9565       48.8677       41.7652       51.5002       58.4243       57.1522       47.6433       43.9178       43.3651       39.9719       40.3716       45.1383       45.4607        0.0000        0.0000        0.0000        0.0000        0.0000        0.0000        0.0000        0.0000        0.0000        0.0000        0.0000        0.0000        0.0000        0.0000        0.0000        0.0000        0.0000        0.0000        0.0000        0.0000        0.0000        0.0000        0.0000        0.0000        0.0000        0.0000        0.0000        0.0000        0.0000        0.0000        0.0000        0.0000        0.0000        0.0000        0.0000        0.0000        0.0000        0.0000        0.0000        0.0000        0.0000        0.0000        0.0000        0.0000        0.0000        0.0000        0.0000        0.0000        0.0000        0.0000        0.0000        0.0000        0.0000        0.0000        0.0000        0.0000        0.0000        0.0000        0.0000        0.0000        0.0000        0.0000        0.0000        0.0000        0.0000        0.0000        0.0000        0.0000        0.0000        0.0000        0.0000        0.0000        0.0000        0.0000        0.0000        0.0000        0.0000        0.0000        0.0000        0.0000        0.0000        0.0000        0.0000        0.0000        0.0000        0.0000        0.0000        0.0000        0.0000        0.0000        0.0000        0.0000        0.0000        0.0000        0.0000        0.0000        0.0000        0.0000        0.0000      254.1270      242.7251      234.2264      225.9344      232.5946      236.6626      230.7513      185.6865      198.9846      246.9449      177.2107      185.0490      179.0964      186.0951      182.5630      178.6306      188.8783      188.1944      196.1600      229.9109      225.1002      222.3964      224.3205      290.3918      331.1258      324.6476      337.7273      347.4298      375.4052      346.4091      307.5854      236.4555      209.8013      186.3694      176.3287      170.6768      161.4113      157.4998      163.7440      209.2591      237.3196      238.0207      204.5837      184.2910      160.7376      150.9536      141.4881      139.9367      140.2471      152.0123      134.0051      149.1640      143.5188      131.9241      146.4918      114.0205      102.8007      110.0014       97.6286       98.8328       88.5170       74.8655       66.8029       52.6769       50.6087       52.2084       54.9597       50.5791       42.6950       43.1197       44.6234       57.7680       60.9376       59.8636       56.0465       54.7093       54.1254       51.5320       51.1369        0.0000        0.0000
        0.0000        0.0000        0.0000        0.0000        0.0000        0.0000        0.0000        0.0000        0.0000        0.0000        0.0000        0.0000        0.0000        0.0000        0.0000        0.0000        0.0000        0.0000        0.0000        0.0000        0.0000        0.0000        0.0000        0.0000        0.0000        0.0000        0.0000        0.0000        0.0000        0.0000        0.0000        0.0000        0.0000        0.0000        0.0000        0.0000        0.0000        0.0000        0.0000        0.0000        0.0000        0.0000        0.0000        0.0000        0.0000        0.0000        0.0000        0.0000       28.1690       27.1943       25.3745       24.6161       27.4170       28.7021       27.2839       28.8446       30.6335       32.4556       34.5183       39.9472       43.1101       48.3192       46.4965       41.3431       42.5443       36.1384       36.7344       39.1353       40.8700       41.1277        0.0000        0.0000        0.0000        0.0000        0.0000        0.0000        0.0000        0.0000        0.0000        0.0000        0.0000        0.0000        0.0000        0.0000        0.0000        0.0000        0.0000        0.0000        0.0000        0.0000        0.0000        0.0000        0.0000        0.0000        0.0000        0.0000        0.0000        0.0000        0.0000        0.0000        0.0000        0.0000        0.0000        0.0000        0.0000        0.0000        0.0000        0.0000        0.0000        0.0000        0.0000        0.0000        0.0000        0.0000        0.0000        0.0000        0.0000        0.0000        0.0000        0.0000        0.0000        0.0000        0.0000        0.0000        0.0000        0.0000        0.0000        0.0000        0.0000        0.0000        0.0000        0.0000        0.0000        0.0000        0.0000        0.0000        0.0000        0.0000        0.0000        0.0000        0.0000        0.0000        0.0000        0.0000        0.0000        0.0000        0.0000        0.0000        0.0000        0.0000        0.0000        0.0000        0.0000        0.0000        0.0000        0.0000        0.0000        0.0000        0.0000        0.0000        0.0000        0.0000        0.0000        0.0000        0.0000        0.0000        0.0000        0.0000        0.0000      254.6879      244.2622      222.9940      244.9207      253.4887        0.0000      200.2903      197.0173      177.5516        0.0000        0.0000        0.0000      196.4225      202.8545      216.1707      187.3024      178.1443      179.5042      200.2467      211.0570      210.5294      218.2859      280.4127      322.4858      358.4793      359.5318      347.3141      348.1427      333.6574      295.5973      207.0030      181.7361      162.8331      151.1645      138.3988      144.1319      144.5547      145.2858      187.7785      209.0734      220.5850      206.8754      168.0849      160.0297      142.3708      143.4886      126.4159      133.5895      146.0966      156.8497      151.6226      134.5677      134.0863      121.0210      118.8798      136.0324      126.2559      120.1865      111.3491      108.6086       95.4106       80.2853       61.7612       57.4412       55.7392       54.1824       44.8438       40.8015       46.6451       52.1988       65.5670       68.3549       71.8558       70.1269       67.7271       65.2319       64.9720       64.5621        0.0000        0.0000
        0.0000        0.0000        0.0000        0.0000        0.0000        0.0000        0.0000        0.0000        0.0000        0.0000        0.0000        0.0000        0.0000        0.0000        0.0000        0.0000        0.0000        0.0000        0.0000        0.0000        0.0000        0.0000        0.0000        0.0000        0.0000        0.0000        0.0000        0.0000        0.0000        0.0000        0.0000        0.0000        0.0000        0.0000        0.0000        0.0000        0.0000        0.0000       50.7104       41.5054       40.0857        0.0000        0.0000        0.0000        0.0000        0.0000        0.0000        0.0000       31.7900       29.5541       27.8397       26.8279       27.4649       25.6528       29.9022       61.1289       40.6098       28.1482       28.0925       32.1638       34.1846       38.2238       39.6539       37.5080       38.5769       36.4020       35.5500       36.1784       38.4391       37.0510        0.0000        0.0000        0.0000        0.0000        0.0000        0.0000        0.0000        0.0000        0.0000        0.0000        0.0000        0.0000        0.0000        0.0000        0.0000        0.0000        0.0000        0.0000        0.0000        0.0000        0.0000        0.0000        0.0000        0.0000        0.0000        0.0000        0.0000        0.0000        0.0000        0.0000        0.0000        0.0000        0.0000        0.0000        0.0000        0.0000        0.0000        0.0000        0.0000        0.0000        0.0000        0.0000        0.0000        0.0000        0.0000        0.0000        0.0000        0.0000        0.0000        0.0000        0.0000        0.0000        0.0000        0.0000        0.0000        0.0000        0.0000        0.0000        0.0000        0.0000        0.0000        0.0000        0.0000        0.0000        0.0000        0.0000        0.0000        0.0000        0.0000        0.0000        0.0000        0.0000        0.0000        0.0000        0.0000        0.0000        0.0000        0.0000        0.0000        0.0000        0.0000        0.0000        0.0000        0.0000        0.0000        0.0000        0.0000        0.0000        0.0000        0.0000        0.0000        0.0000        0.0000        0.0000        0.0000        0.0000        0.0000        0.0000        0.0000        0.0000        0.0000        0.0000        0.0000        0.0000        0.0000        0.0000        0.0000        0.0000        0.0000        0.0000        0.0000        0.0000        0.0000      218.4586      197.4941      196.6203      209.2343      222.5253      215.9418      230.9297      232.7783      299.7108      324.6293      352.6895      371.6581      347.8975      342.5431      329.2205      280.3058      184.9724      154.9969      153.7953      147.6147      132.7074      145.3856      138.2902      156.0260      191.2565      203.6459      217.0085      183.6061      161.2668      148.8080      137.6239      136.2411      133.8744      131.4870      122.1205      115.6608      123.1829      181.7742      175.2491      139.5308      132.6545      131.8597      144.0132      146.5652      137.7890      141.6265      134.5345      109.4880       78.5546       68.0375       64.7574       57.8372       50.3863       50.7963       55.0878       59.9014       73.8844       76.9885       83.4303       81.4833       75.3384       73.5240       74.1838        0.0000        0.0000        0.0000
        0.0000        0.0000        0.0000        0.0000        0.0000        0.0000        0.0000        0.0000        0.0000        0.0000        0.0000        0.0000        0.0000        0.0000        0.0000        0.0000        0.0000        0.0000        0.0000        0.0000        0.0000        0.0000        0.0000        0.0000        0.0000        0.0000        0.0000        0.0000        0.0000        0.0000        0.0000        0.0000        0.0000        0.0000        0.0000        0.0000        0.0000        0.0000       54.3221       44.8985       45.8766       43.5486       39.5133       37.2647       35.1913       34.0508       36.3752       39.3120       44.3941       38.0087       34.2966       31.8223       28.3827       26.8413       29.0642       57.8722       30.5177       28.3406       29.3504       30.3753       30.8502       32.3031       35.3451       29.4492       31.0740       31.8726       31.4566       34.2411       36.9981       34.7840       35.4182       42.2616        0.0000        0.0000        0.0000        0.0000        0.0000        0.0000        0.0000        0.0000        0.0000        0.0000        0.0000        0.0000        0.0000        0.0000        0.0000        0.0000        0.0000        0.0000        0.0000        0.0000        0.0000        0.0000        0.0000        0.0000        0.0000        0.0000        0.0000        0.0000        0.0000        0.0000        0.0000        0.0000        0.0000        0.0000        0.0000        0.0000        0.0000        0.0000        0.0000        0.0000        0.0000        0.0000        0.0000        0.0000        0.0000        0.0000        0.0000        0.0000        0.0000        0.0000        0.0000        0.0000        0.0000        0.0000        0.0000        0.0000        0.0000        0.0000        0.0000        0.0000        0.0000        0.0000        0.0000        0.0000        0.0000        0.0000        0.0000        0.0000        0.0000        0.0000        0.0000        0.0000        0.0000        0.0000        0.0000        0.0000        0.0000        0.0000        0.0000        0.0000        0.0000        0.0000        0.0000        0.0000        0.0000        0.0000        0.0000        0.0000        0.0000        0.0000        0.0000        0.0000        0.0000        0.0000        0.0000        0.0000        0.0000        0.0000        0.0000        0.0000        0.0000        0.0000        0.0000        0.0000        0.0000        0.0000        0.0000        0.0000        0.0000        0.0000        0.0000        0.0000      192.4371      205.6348      221.0284      255.5585      258.3848      256.5695      281.7534      322.1258      312.7963      337.4510      354.7131      351.3000      338.1209      325.0515      288.2338      191.5757      143.8258      142.7952      125.9189      125.4804      145.7698      141.4834      144.3822      174.2749      180.9476      199.6071      167.3055      153.0081      152.5372      153.2188      137.2888      146.7005      161.8098      133.1275      134.3217      138.9782      181.5936      201.6431      151.9111      136.4627      148.2176      155.3812      154.1161      158.1921      173.7955      164.8784      136.0203      106.1161       90.5013       83.1620       78.9948       67.0630       65.2780       67.9964       67.8514       88.7105       90.6334       91.0530       91.6858       85.5165       90.0977        0.0000        0.0000        0.0000        0.0000
        0.0000        0.0000        0.0000        0.0000        0.0000        0.0000        0.0000        0.0000        0.0000        0.0000        0.0000        0.0000        0.0000        0.0000        0.0000        0.0000        0.0000        0.0000        0.0000        0.0000        0.0000        0.0000        0.0000        0.0000        0.0000        0.0000        0.0000        0.0000        0.0000        0.0000        0.0000        0.0000        0.0000        0.0000        0.0000        0.0000        0.0000       45.7902       48.0048       53.5917       55.2731       56.1785       52.5247       42.8129       40.6073       37.9677       36.3926       33.1159       35.2745       31.3005       29.3522       29.4841       26.2135       25.4746       23.2594       22.1838       33.8153       19.4308       20.5958       19.8237       20.0435       19.2526       20.0306       17.5249       19.6211       24.6028       21.7275       21.0518       23.8279       25.2902       24.7449       25.8569        0.0000        0.0000        0.0000        0.0000        0.0000        0.0000        0.0000        0.0000        0.0000        0.0000        0.0000        0.0000        0.0000        0.0000        0.0000        0.0000        0.0000        0.0000        0.0000        0.0000        0.0000        0.0000        0.0000        0.0000        0.0000        0.0000        0.0000        0.0000        0.0000        0.0000        0.0000        0.0000        0.0000        0.0000        0.0000        0.0000        0.0000        0.0000        0.0000        0.0000        0.0000        0.0000        0.0000        0.0000        0.0000        0.0000        0.0000        0.0000        0.0000        0.0000        0.0000        0.0000        0.0000        0.0000        0.0000        0.0000        0.0000        0.0000        0.0000        0.0000        0.0000        0.0000        0.0000        0.0000        0.0000        0.0000        0.0000        0.0000        0.0000        0.0000        0.0000        0.0000        0.0000        0.0000        0.0000        0.0000        0.0000        0.0000        0.0000        0.0000        0.0000        0.0000        0.0000        0.0000        0.0000        0.0000        0.0000        0.0000        0.0000        0.0000        0.0000        0.0000        0.0000        0.0000        0.0000        0.0000        0.0000        0.0000        0.0000        0.0000        0.0000        0.0000        0.0000        0.0000        0.0000        0.0000        0.0000      242.2495      227.5644      225.3534      219.9670      245.1133        0.0000      254.6641      263.7462      297.6678      285.1627      270.3373      308.4246      327.5767      342.8418      332.7154      329.3725      265.6655      252.6292      238.6067      227.8359      147.8149      111.2799      100.1716       88.9816       84.1511       81.1728       83.7355       94.0271      111.6690      111.4426      119.3940      138.4790      184.0979      175.8435      159.5933      139.8059      150.5087      175.6866      179.9702      173.2570      147.7287      155.6738      159.2736      158.6408      124.6917      131.6689      137.3067      144.0133      173.7020      190.6627      185.0860      173.3949      146.8124      126.7412      111.7933      108.1845       90.7869       87.2465       88.4873       89.4869      100.4057      107.2399      111.9871      108.3849      118.6756      120.2712        0.0000        0.0000        0.0000        0.0000
        0.0000        0.0000        0.0000        0.0000        0.0000        0.0000        0.0000        0.0000        0.0000        0.0000        0.0000        0.0000        0.0000        0.0000        0.0000        0.0000        0.0000        0.0000        0.0000        0.0000        0.0000        0.0000        0.0000        0.0000        0.0000        0.0000        0.0000        0.0000        0.0000        0.0000        0.0000        0.0000        0.0000        0.0000        0.0000        0.0000        0.0000       45.1650       50.0585       57.1198       59.7530       59.0486       56.4035       47.2166       43.1074       40.7408       39.1233       30.7998       28.2683       28.2818       27.0212       25.7119       27.8453       26.4489       25.7305       22.8679       19.6363       17.7732       19.3935       18.6427       17.3089       17.5117       17.3719       15.3986       15.3725       15.7671       17.9028       19.2957       19.9360       21.1729       22.8669       22.7213       22.9784        0.0000        0.0000        0.0000        0.0000        0.0000        0.0000        0.0000        0.0000        0.0000        0.0000        0.0000        0.0000        0.0000        0.0000        0.0000        0.0000        0.0000        0.0000        0.0000        0.0000        0.0000        0.0000        0.0000        0.0000        0.0000        0.0000        0.0000        0.0000        0.0000        0.0000        0.0000        0.0000        0.0000        0.0000        0.0000        0.0000        0.0000        0.0000        0.0000        0.0000        0.0000        0.0000        0.0000        0.0000        0.0000        0.0000        0.0000        0.0000        0.0000        0.0000        0.0000        0.0000        0.0000        0.0000        0.0000        0.0000        0.0000        0.0000        0.0000        0.0000        0.0000        0.0000        0.0000        0.0000        0.0000        0.0000        0.0000        0.0000        0.0000        0.0000        0.0000        0.0000        0.0000        0.0000        0.0000        0.0000        0.0000        0.0000        0.0000        0.0000        0.0000        0.0000        0.0000        0.0000        0.0000        0.0000        0.0000        0.0000        0.0000        0.0000        0.0000        0.0000        0.0000        0.0000        0.0000        0.0000        0.0000        0.0000        0.0000        0.0000        0.0000        0.0000      237.4127      234.8669      224.3796      211.8533      217.1418      224.3891      233.6262      233.3294      249.3536      246.1393      217.3320      211.5977      246.7516      249.8316      268.0875      293.3430      325.5633      348.1551      336.9080      333.5119      265.2603      240.0326      200.5983      186.1279      118.5706       95.9465       84.7754       75.8258       75.5314       67.5570       67.2458       78.0416       88.1165       95.4165      106.0067      126.7700      178.2752      175.5793      175.0775      149.7368      155.2749      165.4334      167.5753      173.9912      176.2807      147.7944      159.0025      152.0504      124.1321      122.5089      133.3362      133.9999      169.9192      180.3600      196.8060      188.0693      156.8315      140.0935      132.1417      124.3814      109.6644      101.7895       96.6362       98.2445      111.9497      118.8070      129.4600      134.3894      134.4501        0.0000        0.0000        0.0000        0.0000        0.0000
        0.0000        0.0000        0.0000        0.0000        0.0000        0.0000        0.0000        0.0000        0.0000        0.0000        0.0000        0.0000        0.0000        0.0000        0.0000        0.0000        0.0000        0.0000        0.0000        0.0000        0.0000        0.0000        0.0000        0.0000        0.0000        0.0000        0.0000        0.0000        0.0000        0.0000        0.0000        0.0000        0.0000        0.0000        0.0000        0.0000       39.7399       43.5146       47.8869       57.5454       61.6814       60.8451       59.4126       50.3453       45.4302       43.8050       40.2957       30.4185       28.5721       27.2339       25.7579       26.4809       27.8681       29.8916       27.8106       19.6783       19.3600       18.7959       20.2984       18.2862       17.5208       17.9079       15.1596       15.1053       15.3583       16.1648       18.2248       19.4886       18.7800       18.6664       21.3065       20.8458        0.0000        0.0000        0.0000        0.0000        0.0000        0.0000        0.0000        0.0000        0.0000        0.0000        0.0000        0.0000        0.0000        0.0000        0.0000        0.0000        0.0000        0.0000        0.0000        0.0000        0.0000        0.0000        0.0000        0.0000        0.0000        0.0000        0.0000        0.0000        0.0000        0.0000        0.0000        0.0000        0.0000        0.0000        0.0000        0.0000        0.0000        0.0000        0.0000        0.0000        0.0000        0.0000        0.0000        0.0000        0.0000        0.0000        0.0000        0.0000        0.0000        0.0000        0.0000        0.0000        0.0000        0.0000        0.0000        0.0000        0.0000        0.0000        0.0000        0.0000        0.0000        0.0000        0.0000        0.0000        0.0000        0.0000        0.0000        0.0000        0.0000        0.0000        0.0000        0.0000        0.0000        0.0000        0.0000        0.0000        0.0000        0.0000        0.0000        0.0000        0.0000        0.0000        0.0000        0.0000        0.0000        0.0000        0.0000        0.0000        0.0000        0.0000        0.0000        0.0000        0.0000        0.0000        0.0000        0.0000        0.0000        0.0000        0.0000        0.0000      258.8379      264.8438      263.0931      254.7353      244.3508      234.5007      235.7553      250.7000      256.4049      227.1844      215.1697      239.1181      255.6578      263.3054      247.1341      274.8224      259.6635      269.9316      285.8431      314.3358      328.5239      329.8040      318.7286      260.6884      242.7274      204.9591      198.2052      131.0617       96.7500       86.7731       87.3922       79.6293       80.2575       83.9824       98.5843      104.0839       88.8219      102.0681      116.2553      160.6549      162.9945      168.0651      149.3722      157.8233      156.2637      150.9779      173.9218      167.4588      132.8254      135.3522      148.1638      137.1032      120.0126      118.2386      127.9513      156.1358      159.4694      172.9486      166.9304      132.6198      125.6160      125.7170      120.7552      107.2200      102.8113      104.8791      105.5430      116.8416      120.1986      131.6253      137.7684      139.2395        0.0000        0.0000        0.0000        0.0000        0.0000
        0.0000        0.0000        0.0000        0.0000        0.0000        0.0000        0.0000        0.0000        0.0000        0.0000        0.0000        0.0000        0.0000        0.0000        0.0000        0.0000        0.0000        0.0000        0.0000        0.0000        0.0000        0.0000        0.0000        0.0000        0.0000        0.0000        0.0000        0.0000        0.0000        0.0000        0.0000        0.0000        0.0000        0.0000        0.0000       34.7169       34.9822       39.5962       42.4787       50.5181       56.3743       57.3536       55.2126       47.9120       45.9385       44.1429       40.9566       31.9062       29.1586       28.1656       27.1960       26.5813       26.4071       25.8219       24.3579       20.6556       19.4013       19.8214       24.2110       19.7174       19.4073       17.7347       17.6026       18.6866       18.8933       18.7033       18.5349       21.1603       20.5508       19.9765       19.3418       18.5681        0.0000        0.0000        0.0000        0.0000        0.0000        0.0000        0.0000        0.0000        0.0000        0.0000        0.0000        0.0000        0.0000        0.0000        0.0000        0.0000        0.0000        0.0000        0.0000        0.0000        0.0000        0.0000        0.0000        0.0000        0.0000        0.0000        0.0000        0.0000        0.0000        0.0000        0.0000        0.0000        0.0000        0.0000        0.0000        0.0000        0.0000        0.0000        0.0000        0.0000        0.0000        0.0000        0.0000        0.0000        0.0000        0.0000        0.0000        0.0000        0.0000        0.0000        0.0000        0.0000        0.0000        0.0000        0.0000        0.0000        0.0000        0.0000        0.0000        0.0000        0.0000        0.0000        0.0000        0.0000        0.0000        0.0000        0.0000        0.0000        0.0000        0.0000        0.0000        0.0000        0.0000        0.0000        0.0000        0.0000        0.0000        0.0000        0.0000        0.0000        0.0000        0.0000        0.0000        0.0000        0.0000        0.0000        0.0000        0.0000        0.0000        0.0000        0.0000        0.0000        0.0000        0.0000        0.0000        0.0000        0.0000        0.0000        0.0000      239.6439      236.6449      251.9243      254.1952      222.2713      219.4796      227.3500      242.8292      238.6799      218.4652      195.7907      187.2947      196.8360      218.2079      225.4055      239.1471      274.1321      278.6190      278.4719      274.7083      301.2782      306.9602      297.6003      313.6896      258.0038      242.5420      237.0247      203.7879      143.7152      113.0703      106.2450       98.8999      105.0509      102.8524      104.8156      113.1432      115.9682      103.2905       99.6901      103.0726      133.8040      140.4565      142.6900      135.6666      144.6740      151.5851      144.2036      144.5796      133.9414      116.1742      109.0013      127.5676      129.6496      128.5997      117.9821      114.2594      137.0070      141.5045      152.7809      144.0341      120.3258      119.0682      119.3509      121.8405      103.4880       99.1197      106.0958      109.6295      114.3207      118.2208      122.7408      128.2556      132.3916        0.0000        0.0000        0.0000        0.0000        0.0000
        0.0000        0.0000        0.0000        0.0000        0.0000        0.0000        0.0000        0.0000        0.0000        0.0000        0.0000        0.0000        0.0000        0.0000        0.0000        0.0000        0.0000        0.0000        0.0000        0.0000        0.0000        0.0000        0.0000        0.0000        0.0000        0.0000        0.0000        0.0000        0.0000        0.0000        0.0000        0.0000        0.0000        0.0000        0.0000       21.5757       22.6712       26.7849       26.3732       42.5266       47.5925       50.0701       50.6549       45.0265       46.3785       46.5754       41.4864       36.7258       34.4809       32.6073       32.1979       29.6968       26.9978       30.2880       28.5148       17.6260       20.4637       18.9256       21.1343       16.5162       16.9157       17.1575       19.5684       21.9575       22.7653       23.1222       22.1129       22.9609       22.8042       21.0924       19.6660       14.8186        0.0000        0.0000        0.0000        0.0000        0.0000        0.0000        0.0000        0.0000        0.0000        0.0000        0.0000        0.0000        0.0000        0.0000        0.0000        0.0000        0.0000        0.0000        0.0000        0.0000        0.0000        0.0000        0.0000        0.0000        0.0000        0.0000        0.0000        0.0000        0.0000        0.0000        0.0000        0.0000        0.0000        0.0000        0.0000        0.0000        0.0000        0.0000        0.0000        0.0000        0.0000        0.0000        0.0000        0.0000        0.0000        0.0000        0.0000        0.0000        0.0000        0.0000        0.0000        0.0000        0.0000        0.0000        0.0000        0.0000        0.0000        0.0000        0.0000        0.0000        0.0000        0.0000        0.0000        0.0000        0.0000        0.0000        0.0000        0.0000        0.0000        0.0000        0.0000        0.0000        0.0000        0.0000        0.0000        0.0000        0.0000        0.0000        0.0000        0.0000        0.0000        0.0000        0.0000        0.0000        0.0000        0.0000        0.0000        0.0000        0.0000        0.0000        0.0000        0.0000        0.0000        0.0000        0.0000        0.0000        0.0000        0.0000      288.0781      257.3970      242.3447      277.2488      285.3468      274.1878      272.4900      262.1648      257.3531      309.5662      269.5837      247.9859      233.7955      247.2112      292.4333      275.3120      262.2910      250.8889      272.3048      289.5001      281.4719      269.9584      263.6702      256.6967      281.4859      279.1096      263.6324      233.6455      227.3291      216.4987      193.9817      190.2437      187.9383      164.9004      156.1747      152.4004      169.7926      155.8199      136.9453      120.1535      128.4854      126.6321      131.8863      141.4031      140.4741      124.1149      134.7435      139.8606      132.9140      115.3059       99.6772       93.6283       95.8667      103.4077      115.0650      104.8692       97.9566       86.6436       87.7335       97.0546       98.4570      121.2101      118.3316      117.9409      116.1333      117.0156      110.8739      110.0616      119.1388      117.8213      116.4247      120.2196      121.8181        0.0000        0.0000        0.0000        0.0000        0.0000        0.0000
        0.0000        0.0000        0.0000        0.0000        0.0000        0.0000        0.0000        0.0000        0.0000        0.0000        0.0000        0.0000        0.0000        0.0000        0.0000        0.0000        0.0000        0.0000        0.0000        0.0000        0.0000        0.0000        0.0000        0.0000        0.0000        0.0000        0.0000        0.0000        0.0000        0.0000        0.0000        0.0000        0.0000        0.0000        0.0000       21.9310       19.7999       21.3306       24.3422       39.4426       44.9584       51.1971       50.5160       46.8569       44.1142       42.7359       40.4106       37.4663       36.7320       34.9990       32.5753       28.1690       26.1593       30.5260       31.6238       18.7175       19.0546       18.8803       19.8175       18.3873       20.0263       21.4089       24.4457       23.9890       24.4981       25.3520       24.6349       25.6806       24.2731       23.4427       22.2265        0.0000        0.0000        0.0000        0.0000        0.0000        0.0000        0.0000        0.0000        0.0000        0.0000        0.0000        0.0000        0.0000        0.0000        0.0000        0.0000        0.0000        0.0000        0.0000        0.0000        0.0000        0.0000        0.0000        0.0000        0.0000        0.0000        0.0000        0.0000        0.0000        0.0000        0.0000        0.0000        0.0000        0.0000        0.0000        0.0000        0.0000        0.0000        0.0000        0.0000        0.0000        0.0000        0.0000        0.0000        0.0000        0.0000        0.0000        0.0000        0.0000        0.0000        0.0000        0.0000        0.0000        0.0000        0.0000        0.0000        0.0000        0.0000        0.0000        0.0000        0.0000        0.0000        0.0000        0.0000        0.0000        0.0000        0.0000        0.0000        0.0000        0.0000        0.0000        0.0000        0.0000        0.0000        0.0000        0.0000        0.0000        0.0000        0.0000        0.0000        0.0000        0.0000        0.0000        0.0000        0.0000        0.0000        0.0000        0.0000        0.0000        0.0000        0.0000        0.0000        0.0000        0.0000      264.9517      256.4908        0.0000      261.1280      279.0908      302.5977      256.6447      255.4226      270.2125      270.0893      240.7523      244.9921      240.7918      234.8810      262.1385      286.8623      260.4382      238.2803      243.7929      237.9780      257.1271      263.5063      253.3704      259.3318      274.2519      284.3819      245.5159      243.7509      246.9284      257.6982      273.4229      280.9848      252.2295      224.7536      224.5550      215.5978      219.2448      199.5474      182.7653      167.2444      160.4050      163.5727      170.6702      151.3261      137.7122      135.1876      132.3838      125.2518      121.4068      126.6632      115.4081      119.7502      125.4223      117.6195      109.7219      110.7987       97.5130       90.9911       90.2948       95.2043       94.0135       92.9078       87.9946       81.9068       80.8577       80.9612      115.9163      115.4030      118.1155      115.0382      111.7651      111.2111      115.6483      119.6871      118.0911      118.2872      121.2786        0.0000        0.0000        0.0000        0.0000        0.0000        0.0000        0.0000
        0.0000        0.0000        0.0000        0.0000        0.0000        0.0000        0.0000        0.0000        0.0000        0.0000        0.0000        0.0000        0.0000        0.0000        0.0000        0.0000        0.0000        0.0000        0.0000        0.0000        0.0000        0.0000        0.0000        0.0000        0.0000        0.0000        0.0000        0.0000        0.0000       80.7429       72.3728       57.1628       55.7522       47.1758       39.2543       23.2473       17.9901       16.9791       21.7598       35.4483       41.9371       45.7175       46.6920       45.4295       42.4198       41.4854       39.2364       37.1214       36.0379       34.7025       32.4560       30.2634       29.2027       27.4682       29.1340       21.9523       20.4208       18.3594       20.0154       20.2838       22.2289       22.7489       23.9793       28.0722       28.0359       29.3000       28.2738       29.0850       28.8196       27.4738       24.4611       20.8251       19.3622        0.0000        0.0000        0.0000        0.0000        0.0000        0.0000        0.0000        0.0000        0.0000        0.0000        0.0000        0.0000        0.0000        0.0000        0.0000        0.0000        0.0000        0.0000        0.0000        0.0000        0.0000        0.0000        0.0000        0.0000        0.0000        0.0000        0.0000        0.0000        0.0000        0.0000        0.0000        0.0000        0.0000        0.0000        0.0000        0.0000        0.0000        0.0000        0.0000        0.0000        0.0000        0.0000        0.0000        0.0000        0.0000        0.0000        0.0000        0.0000        0.0000        0.0000        0.0000        0.0000        0.0000        0.0000        0.0000        0.0000        0.0000        0.0000        0.0000        0.0000        0.0000        0.0000        0.0000        0.0000        0.0000        0.0000        0.0000        0.0000        0.0000        0.0000        0.0000        0.0000        0.0000        0.0000        0.0000        0.0000        0.0000        0.0000        0.0000        0.0000        0.0000        0.0000        0.0000        0.0000        0.0000        0.0000        0.0000        0.0000        0.0000        0.0000        0.0000      225.9797      230.8214      228.1388      242.8628      263.5172      280.3835      278.5520      257.6323      269.2055      246.4149      242.7700      223.6412      240.5369      237.6654      236.4615      235.2345      284.2100      242.2250      207.1663      199.1119      218.4022      231.9694      255.9418      253.9719      248.4200      273.5089      279.6703      258.5563      244.2198      217.6915      221.0371      221.0265      242.5562      243.0058      228.5639      251.1678      251.7415      251.3512      219.8094      212.3405      188.1566      171.3275      165.6137      167.2051      160.9603      147.8203      147.5406      136.9555      123.3932      125.8156      121.8044      132.4292      127.5815      133.0244      109.8991      101.5106      102.3939       96.5768       89.5039       94.7187       90.4899       90.4360       90.9918       84.1857       78.9785       75.8212       73.9988      100.4876      102.7065      107.4033      113.1120      116.6603      115.7606      121.9538      121.0221      121.2452      117.7924        0.0000        0.0000        0.0000        0.0000        0.0000        0.0000        0.0000        0.0000
        0.0000        0.0000        0.0000        0.0000        0.0000        0.0000        0.0000        0.0000        0.0000        0.0000        0.0000        0.0000        0.0000        0.0000        0.0000        0.0000        0.0000        0.0000        0.0000        0.0000        0.0000        0.0000        0.0000        0.0000        0.0000        0.0000       61.9360       76.2518       80.1566       73.6065       68.2892       52.8623       50.4294       44.4371       38.1746       21.3040       17.6226       18.2418       20.3015       31.6738       37.9187       40.0633       40.3159       38.4326       38.9292       38.1527       36.5595       34.6901       34.2616       32.2554       29.5032       27.7156       28.3936       27.5615       26.7777       16.8437       19.5880       21.3364       22.2914       22.3530       23.9886       25.7473       27.0795       31.3853       33.3454       33.9303       32.7626       34.1518       32.5179       31.7139       28.7854       25.2650       22.1238       23.6234       26.6661       39.1022       42.6024       45.7320       41.3374       34.1704       40.5096       32.1776        0.0000        0.0000        0.0000        0.0000        0.0000        0.0000        0.0000        0.0000        0.0000        0.0000        0.0000        0.0000        0.0000        0.0000        0.0000        0.0000        0.0000        0.0000        0.0000        0.0000        0.0000        0.0000        0.0000        0.0000        0.0000        0.0000        0.0000        0.0000        0.0000        0.0000        0.0000        0.0000        0.0000        0.0000        0.0000        0.0000        0.0000        0.0000        0.0000        0.0000        0.0000        0.0000        0.0000        0.0000        0.0000        0.0000        0.0000        0.0000        0.0000        0.0000        0.0000        0.0000        0.0000        0.0000        0.0000        0.0000        0.0000        0.0000        0.0000        0.0000        0.0000        0.0000        0.0000        0.0000        0.0000        0.0000        0.0000        0.0000        0.0000        0.0000        0.0000      131.4320      140.8118      133.3584      134.2168      167.6780        0.0000        0.0000        0.0000        0.0000      202.9668      209.7239      241.0154      221.4805      234.0834      260.8543      290.9999      280.6491      243.3678      215.0419      243.2747      240.6231      210.6007      205.3056      230.5255      236.3863      233.1697      225.6255      237.8435      216.2466      193.1007      192.3844      214.9183      231.9536      246.0325      269.8948      249.2931      254.4966      256.5972      222.6289      247.6783      219.5471      202.4532      208.0836      208.7612      208.4874      207.0859      236.2805      245.1763      242.3070      219.8239      214.7107      192.1341      181.4770      171.5075      159.4552      147.5226      143.8904      133.0093      145.4700      144.7698      135.4299      129.7129      132.7553      131.2960      111.2314      108.2388      119.0474      104.6962       91.7681       92.5261       93.3688       92.6838       92.0703       95.1373       88.5273       83.7641       82.8550       81.7564      107.0965      106.1693      103.3373      108.2878      109.7734      114.3648      119.9843      122.3590      124.8141      125.2102        0.0000        0.0000        0.0000        0.0000        0.0000        0.0000        0.0000        0.0000
        0.0000        0.0000        0.0000        0.0000        0.0000        0.0000        0.0000        0.0000        0.0000        0.0000        0.0000        0.0000        0.0000        0.0000        0.0000        0.0000        0.0000        0.0000        0.0000        0.0000        0.0000        0.0000        0.0000        0.0000        0.0000       53.2521       54.2004       46.0841       44.9237       43.1010       41.1328       39.1275       37.5756       36.6642       33.6996       23.5553       19.1607       24.1740       24.3103       23.0961       26.8382       27.3541       27.6972       36.0163       35.8950       37.2927       37.2565       34.7384       35.7443       33.7988       32.4505       34.5739       30.1554       24.5597       25.2327       22.4245       23.8384       27.1688       30.3183       34.6157       37.6687       40.2234       42.2082       47.1841       51.2068       48.9317       44.0514       36.9589       36.2046       35.9213       34.7466       28.4340       29.6060       28.3252       29.7929       37.6066       37.2165       39.0546       41.3224       50.5197       45.7998       48.7180       56.2364       48.7103        0.0000        0.0000        0.0000        0.0000        0.0000        0.0000        0.0000        0.0000        0.0000        0.0000        0.0000        0.0000        0.0000        0.0000        0.0000        0.0000        0.0000        0.0000        0.0000        0.0000        0.0000        0.0000        0.0000        0.0000        0.0000        0.0000        0.0000        0.0000        0.0000        0.0000        0.0000        0.0000        0.0000        0.0000        0.0000        0.0000        0.0000        0.0000        0.0000        0.0000        0.0000        0.0000        0.0000        0.0000        0.0000        0.0000        0.0000        0.0000        0.0000        0.0000        0.0000        0.0000        0.0000        0.0000        0.0000        0.0000        0.0000        0.0000        0.0000        0.0000        0.0000        0.0000        0.0000        0.0000        0.0000        0.0000        0.0000        0.0000       76.4380       78.9759       90.9152      102.5335      101.8437      118.2419      109.0378      137.2162      159.1878      188.8582      198.3671      224.1381      241.1846      213.0158      220.0171      232.8126      240.3258      224.1495      226.0761      227.1586      242.7215      241.2926      218.4898      229.9903      263.9255      278.3490      279.4392      245.3937      246.2318      250.5930      226.3709      217.8096      221.7369      227.4252      219.2279      203.7893      214.8110      209.9937      217.1263      185.8628      192.4190      183.7653      180.5519      214.8830      236.1712      238.5246      228.3943      229.1130      237.7860      235.4027      233.2722      213.8692      206.1967      192.4325      187.1351      151.6663      134.7851      128.9146      131.1155      157.8715      153.2144      146.2370      151.4861      153.3370      128.5517      115.6083      112.6427      109.5896      100.1590       99.4778      102.1437       97.4350       93.1363       88.6653       85.8851       96.5398       87.8832       87.3673       89.5367       99.7610      100.3230       94.2819        0.0000        0.0000      108.9779      107.4358      114.8211      131.2395        0.0000        0.0000        0.0000        0.0000        0.0000        0.0000        0.0000        0.0000        0.0000
        0.0000        0.0000        0.0000        0.0000        0.0000        0.0000        0.0000        0.0000        0.0000        0.0000        0.0000        0.0000        0.0000        0.0000        0.0000        0.0000        0.0000        0.0000        0.0000        0.0000        0.0000        0.0000        0.0000        0.0000        0.0000        0.0000       53.5252       48.2867       47.5465       43.9849       53.9828       55.3513       37.7174       38.1823       37.1245       27.5383       21.8964       22.2439       23.1607       21.3989       22.2301       23.8624       23.4924       32.6714       37.4378       41.1341       38.3558       35.7934       32.6411       35.7651       32.7261       34.7124       31.5728       24.5673       23.3094       24.6224       28.0175       31.5529       35.8327       41.0794       47.9183       51.2679       47.5789       51.1516       51.9021       51.1728       49.6782       42.5477       42.7560       39.6285       36.1254       30.1321       27.6807       27.8921       27.9234       35.8414       37.1980       32.7691       34.7891       43.7114       46.5327       45.2028       35.8819       32.0706       29.9267       27.5696        0.0000        0.0000        0.0000        0.0000        0.0000        0.0000        0.0000        0.0000        0.0000        0.0000        0.0000        0.0000        0.0000        0.0000        0.0000        0.0000        0.0000        0.0000        0.0000        0.0000        0.0000        0.0000        0.0000        0.0000        0.0000        0.0000        0.0000        0.0000        0.0000        0.0000        0.0000        0.0000        0.0000        0.0000        0.0000        0.0000        0.0000        0.0000        0.0000        0.0000        0.0000        0.0000        0.0000        0.0000        0.0000        0.0000        0.0000        0.0000        0.0000        0.0000        0.0000        0.0000        0.0000        0.0000        0.0000        0.0000        0.0000        0.0000        0.0000        0.0000        0.0000        0.0000        0.0000        0.0000        0.0000        0.0000       63.5537       76.2482       81.9065       92.1125       93.9090      110.8017      105.9268      134.4581      153.8279      173.8387      181.7803      211.8798      215.1624      196.3250      200.2964      208.7697      210.4749      193.4630      220.5658      239.3744      227.9158      239.4823      268.3590      269.2965      270.7252      273.6754      281.3218      278.6016      265.4499      272.0308      267.7249      228.7079      229.2109      238.7590      229.2830      199.1172      180.7912      182.4951      188.1112      176.5237      178.7293      181.3094      192.1737      207.1858      212.4110      232.9490      235.3382      230.9341      232.8195      235.4002      229.7568      216.6500      211.3654      199.1362      185.2961      166.5607      147.3622      137.0875      142.3055      156.9890      158.2759      169.6459      180.5984      169.3836      131.5879      121.5077      117.1040      112.2252      103.6537      103.1855      103.2160       93.7210       91.9181       91.5142       88.4355       91.9137       92.1884       92.5157       87.4209       87.7162       99.4753        0.0000        0.0000        0.0000        0.0000        0.0000        0.0000        0.0000        0.0000        0.0000        0.0000        0.0000        0.0000        0.0000        0.0000        0.0000        0.0000
        0.0000        0.0000        0.0000        0.0000        0.0000        0.0000        0.0000        0.0000        0.0000        0.0000        0.0000        0.0000        0.0000        0.0000        0.0000        0.0000        0.0000        0.0000        0.0000        0.0000        0.0000        0.0000        0.0000        0.0000        0.0000        0.0000        0.0000       44.6707       43.5237       39.4213       42.1120       48.0854       41.8413       41.9910       42.1344       33.1424       29.6648       26.3131       24.1541       30.0091       26.6041       24.1857       25.9335       38.1209       43.6508       40.7841       36.9812       32.2115       36.6149       36.7124       29.1779       25.4689       25.9683       25.7321       30.8110       28.1200       29.6908       36.5776       41.2698       46.2820       47.0984       47.4011       50.4527       52.5248       52.6377       53.4454       50.7321       42.1889       40.4846       39.6883       39.4301       26.9606       22.5583       23.0284       23.4296       27.0304       32.3005       43.3201       41.9579       47.8311       53.3073       44.7310       35.2577       30.0832       29.2159       29.6741       39.0677       37.8328       56.2776       37.4797        0.0000        0.0000        0.0000        0.0000        0.0000        0.0000        0.0000        0.0000        0.0000        0.0000        0.0000        0.0000        0.0000        0.0000        0.0000        0.0000        0.0000        0.0000        0.0000        0.0000        0.0000        0.0000        0.0000        0.0000        0.0000        0.0000        0.0000        0.0000        0.0000        0.0000        0.0000        0.0000        0.0000        0.0000        0.0000        0.0000        0.0000        0.0000        0.0000        0.0000        0.0000        0.0000        0.0000        0.0000        0.0000        0.0000        0.0000        0.0000        0.0000        0.0000        0.0000        0.0000        0.0000        0.0000        0.0000        0.0000        0.0000        0.0000        0.0000        0.0000        0.0000       77.0040       58.5546       68.8026       80.0601      108.5938      116.0107       96.1602       92.5214      113.2506      126.8588      149.1609      170.3394      183.5788      183.2950      178.2960      185.6120      182.6340      192.1249      177.2049      198.3687      223.4202      221.5180      232.8150      274.6855      286.2049      278.5126      304.7227      305.6539      287.7354      285.0432      263.1136      251.1711      232.4703      239.2159      221.5483      223.5805      185.1194      175.1483      173.8223      176.1571      163.3246      162.4065      167.4476      190.8092      200.1838      213.0208      234.6804      240.7183      233.0163      223.3939      228.5657      223.2338      210.3823      206.5033      196.8548      174.9647      163.0040      152.7377      148.1813      154.4890      167.0523      195.1180      188.5455      194.2677      162.3056      144.1822      143.7811      126.7281      113.8409      116.4054      110.8118      102.4203       90.4469       87.2989       88.3219       88.9784       95.0132       93.0488       90.9999       87.3100       84.3869       95.2926        0.0000        0.0000        0.0000        0.0000        0.0000        0.0000        0.0000        0.0000        0.0000        0.0000        0.0000        0.0000        0.0000        0.0000        0.0000        0.0000
        0.0000        0.0000        0.0000        0.0000        0.0000        0.0000        0.0000        0.0000        0.0000        0.0000        0.0000        0.0000        0.0000        0.0000        0.0000        0.0000        0.0000        0.0000        0.0000        0.0000        0.0000        0.0000        0.0000        0.0000        0.0000        0.0000        0.0000       49.0222       46.0084       44.1132       44.8200       47.7765       47.6583       47.2392       46.5666       37.9006       37.9000       33.1967       30.9869       42.5779       44.8418       38.1685       40.3088       45.3380       46.6973       47.6649       44.4210       37.7027       40.5294       41.6312       35.9174       34.7236       33.2024       34.7388       36.9875       36.5744       38.3320       44.0000       45.1490       47.1639       47.0252       48.6390       52.1983       52.3559       51.8761       51.7963       49.1090       40.6039       37.1046       37.0676       35.2657       20.1055       16.6122       17.2227       20.0438       29.7014       30.7103       41.1171       49.7094       66.1760       63.5305       43.9693       36.6311       29.7940       31.3477       44.3863       44.7201       38.7716       61.3708       41.9312        0.0000        0.0000        0.0000        0.0000        0.0000        0.0000        0.0000        0.0000        0.0000        0.0000        0.0000        0.0000        0.0000        0.0000        0.0000        0.0000        0.0000        0.0000        0.0000        0.0000        0.0000        0.0000        0.0000        0.0000        0.0000        0.0000        0.0000        0.0000        0.0000        0.0000        0.0000        0.0000        0.0000        0.0000        0.0000        0.0000        0.0000        0.0000        0.0000        0.0000        0.0000        0.0000        0.0000        0.0000        0.0000        0.0000        0.0000        0.0000        0.0000        0.0000        0.0000        0.0000        0.0000        0.0000        0.0000        0.0000        0.0000        0.0000        0.0000        0.0000        0.0000        0.0000       57.7101       74.0822       89.9339      117.4272      101.9846       92.8684       99.1398      105.3176      120.0484      137.2043      149.1801      171.5193      166.1640      163.9585      184.9920      170.8543      160.8624      175.3745      198.7627      208.8220      195.3577      217.4326      229.7674      272.2714      268.3761      292.1180      320.7880      314.9794      268.6365      267.5318      261.2745      258.6852      255.5548      231.7504      213.9721      179.6625      181.0464      197.6497      204.2625      158.9299      163.8980      166.1434      190.0092      198.5164      206.9171      221.5661      200.1796      203.4702      208.1505      210.7917      216.3056      213.0532      201.1852      189.9207      176.8074      167.4502      165.2457      169.6877      176.4544      200.7481      184.1401      183.0410      189.3942      192.7761      166.4025      151.6252      137.1900      120.7207      116.9262      107.6839      100.8958       95.0227       89.1395       83.2741       85.1403       93.9149       91.2305       84.7797       83.9733       81.4981       81.6518        0.0000        0.0000        0.0000        0.0000        0.0000        0.0000        0.0000        0.0000        0.0000        0.0000        0.0000        0.0000        0.0000        0.0000        0.0000        0.0000
        0.0000        0.0000        0.0000        0.0000        0.0000        0.0000        0.0000        0.0000        0.0000        0.0000        0.0000        0.0000        0.0000        0.0000        0.0000        0.0000        0.0000        0.0000        0.0000        0.0000        0.0000        0.0000        0.0000        0.0000        0.0000        0.0000        0.0000        0.0000       63.7464       64.5998       64.8643       66.1090       64.3102       63.0316       58.9720       52.9975       54.5302       52.1892       50.4154       53.4801       69.1192       84.2504       64.6884       66.6774       67.5205       67.4226       61.9081       53.9956       55.0345       54.0661       59.5734       58.4979       57.1151       57.3552       58.0561       56.3652       57.8018       58.7269       60.4010       78.4181       75.3754       50.8177       50.7368       56.3334       55.9523       51.3564       48.6193       38.5677       37.8422       32.9344       34.0181       21.1322       14.3371       12.5107       12.4415       30.4002       31.2479       50.9901       58.7403       66.2958       64.6421       53.8415       42.9713       42.0905       44.9858       45.2970       46.3241       35.2191       29.4243       28.3217       30.6836        0.0000        0.0000        0.0000        0.0000        0.0000        0.0000        0.0000        0.0000        0.0000        0.0000        0.0000        0.0000        0.0000        0.0000        0.0000        0.0000        0.0000        0.0000        0.0000        0.0000        0.0000        0.0000        0.0000        0.0000        0.0000        0.0000        0.0000        0.0000        0.0000        0.0000        0.0000        0.0000        0.0000        0.0000        0.0000        0.0000        0.0000        0.0000        0.0000        0.0000        0.0000        0.0000        0.0000        0.0000        0.0000        0.0000        0.0000        0.0000        0.0000        0.0000        0.0000        0.0000        0.0000        0.0000        0.0000        0.0000        0.0000        0.0000        0.0000        0.0000        0.0000        0.0000       47.4686       57.6930       62.8354       56.1618       67.1403       68.4609       76.6963       92.6005      101.6560      105.2674      122.7344      136.9754      137.0179      150.1533      154.5780      150.9662      153.8572      160.6389      185.6127      166.3364      173.2771      198.9915      247.5884      278.3139      284.8319      284.8998      261.4656      257.5638      253.8978      261.2436      254.9707      254.0800      235.7245      222.4137      201.9594      200.2176      222.1099      231.0090      193.1176      166.4689      181.5251      192.3854      172.0208      164.7324      164.3650      167.9275      174.9699      172.7084      176.0185      174.2119      205.4430      202.6556      198.3405      196.1749      174.3773      170.1834      164.3686      170.2040      187.1923      181.4862      176.7561      190.2038      185.1309      161.1932      154.8600      151.6283      139.6499      124.8455      116.8636      105.2435       90.8860       81.0104       78.1888       79.6559       80.8070       79.4466       75.8244       74.5909       65.1898       67.1925        0.0000        0.0000        0.0000        0.0000        0.0000        0.0000        0.0000        0.0000        0.0000        0.0000        0.0000        0.0000        0.0000        0.0000        0.0000        0.0000
        0.0000        0.0000        0.0000        0.0000        0.0000        0.0000        0.0000        0.0000        0.0000        0.0000        0.0000        0.0000        0.0000        0.0000        0.0000        0.0000        0.0000        0.0000        0.0000        0.0000        0.0000        0.0000        0.0000        0.0000        0.0000        0.0000        0.0000        0.0000       78.1094       76.3404       75.8470       77.7418       78.8253       77.2690       71.3458       64.2019       61.7016       57.5229       50.3997       46.9844       47.8383       55.4748       54.5315       65.0639       71.8485       81.6352       90.4551       69.2546       59.7610       61.3438       72.1773       70.3692       68.4207       67.7361       67.4798       67.8556       69.7662       66.3649       63.6527       65.5038       61.2193       66.6845       64.8105       60.0294       57.9557       54.9041       56.6762       48.0901       45.9760       34.2592       32.1914       15.3888       12.1980       12.1112       13.3746       28.6181       36.7647       56.2526       55.4096       46.9677       52.1213       56.7149       51.2823       58.8025       46.3687       44.3117       46.4601       39.9630       35.5079       41.0022       33.9650        0.0000        0.0000        0.0000        0.0000        0.0000        0.0000        0.0000        0.0000        0.0000        0.0000        0.0000        0.0000        0.0000        0.0000        0.0000        0.0000        0.0000        0.0000        0.0000        0.0000        0.0000        0.0000        0.0000        0.0000        0.0000        0.0000        0.0000        0.0000        0.0000        0.0000        0.0000        0.0000        0.0000        0.0000        0.0000        0.0000        0.0000        0.0000        0.0000        0.0000        0.0000        0.0000        0.0000        0.0000        0.0000        0.0000        0.0000        0.0000        0.0000        0.0000        0.0000        0.0000        0.0000        0.0000        0.0000        0.0000        0.0000        0.0000        0.0000        0.0000       40.0503       40.6990       41.3920       53.5987       59.4236       59.7361       59.0488       71.8794       78.6059       73.8020       85.9336      107.6758      123.7068      127.6418      130.9505      132.6229      166.3485      160.4956      165.6496      166.1679      170.4052      176.7899      175.1101      181.2012      223.3585      248.9176      268.8974      268.4190      249.4670      262.8841      261.4023      268.4471      250.6839      225.4627      220.9209      215.9016      209.5582      216.5059      197.1863      202.6898      186.0243      175.1291      181.8691      182.5559      158.9403      151.9225      153.2948      158.8285      159.0625      162.6415      161.2694      185.5838      207.6580      210.8679      209.7612      213.5390      198.4536      183.6712      173.0193      189.2678      192.4916      196.9808      188.1002      188.8578      170.5045      162.9162      162.4366      148.5984      138.6774      127.7028      119.6698      107.6466       86.5537       79.7348       74.2284       74.7234       77.9877       76.7937       73.7914       68.3674       65.7217       66.0396        0.0000        0.0000        0.0000        0.0000        0.0000        0.0000        0.0000        0.0000        0.0000        0.0000        0.0000        0.0000        0.0000        0.0000        0.0000        0.0000
        0.0000        0.0000        0.0000        0.0000        0.0000        0.0000        0.0000        0.0000        0.0000        0.0000        0.0000        0.0000        0.0000        0.0000        0.0000        0.0000        0.0000        0.0000        0.0000        0.0000        0.0000        0.0000        0.0000        0.0000        0.0000        0.0000        0.0000        0.0000       87.3472       83.0627       84.0348       89.3727       87.7668       85.2887       78.3901       65.9192       59.9984       57.8245       52.7872       45.7356       48.8621       50.4450       49.9744       61.0457       66.7288       75.2458       75.0863       66.1893       63.5482       61.8404       75.9684       70.7751       71.3945       71.8590       72.9371       69.6356       71.8755       67.1298       62.7311       48.5937       43.4870       42.3922       45.2557       57.0275       74.6375       73.6338       60.2170       48.9952       42.1257       26.7584       22.9189       13.5975        8.8946       10.6477       18.9056       41.2751       41.5435       40.6800       48.3329       56.6384       53.5624       54.9060       63.2601       62.8816       46.1646       37.9067       45.6525       40.3299       24.8864       28.6985       38.0131       36.4288        0.0000        0.0000        0.0000        0.0000        0.0000        0.0000        0.0000        0.0000        0.0000        0.0000        0.0000        0.0000        0.0000        0.0000        0.0000        0.0000        0.0000        0.0000        0.0000        0.0000        0.0000        0.0000        0.0000        0.0000        0.0000        0.0000        0.0000        0.0000        0.0000        0.0000        0.0000        0.0000        0.0000        0.0000        0.0000        0.0000        0.0000        0.0000        0.0000        0.0000        0.0000        0.0000        0.0000        0.0000        0.0000        0.0000        0.0000        0.0000        0.0000        0.0000        0.0000        0.0000        0.0000        0.0000        0.0000        0.0000        0.0000        0.0000       42.2113       41.4612       49.9718       53.2439       50.8257       58.1865       61.2315       56.8693       76.0372       92.7078       83.1064       84.4646       88.1435      108.6535      136.2280      138.9520      121.5296      149.1819      174.3729      175.7729      194.4814      175.0405      208.6106      215.1128      183.7461      220.0303      262.4670      268.5646      256.9035      236.4455      246.3091      244.6003      235.7574      232.6276      209.3261      218.2807      233.2025      214.2277      198.3376      199.5432      206.4789      210.2426      203.2063      191.2609      181.9169      172.7242      152.2297      158.0943      169.8475      157.6145      152.8416      163.6726      166.1990      196.3203      218.6070      225.4193      213.5531      209.4643      192.9051      192.7717      193.0938      194.2847      199.2712      198.8794      186.4371      171.2256      165.7365      159.6762      152.6223      143.7818      137.0955      126.6365      117.7058       91.5037       81.2308       75.3056       78.5500       80.8044       79.7737       77.3545       72.9968       73.9468       72.1975       76.7437        0.0000        0.0000        0.0000        0.0000        0.0000        0.0000        0.0000        0.0000        0.0000        0.0000        0.0000        0.0000        0.0000        0.0000        0.0000
        0.0000        0.0000        0.0000        0.0000        0.0000        0.0000        0.0000        0.0000        0.0000        0.0000        0.0000        0.0000        0.0000        0.0000        0.0000        0.0000        0.0000        0.0000        0.0000        0.0000        0.0000        0.0000        0.0000        0.0000        0.0000        0.0000        0.0000       91.8760       94.3866       90.9517       89.3222       93.4903       90.5693       87.8147       77.7989       66.3804       63.0191       54.7514       50.2186       48.8807       53.2363       63.0682       48.1938       55.2639       57.9925       54.8847       55.7780       56.3219       59.5096       59.9105       68.9881       74.4777       81.2927       87.2790       78.1439       68.7473       65.5785       60.9724       54.5302       41.3975       38.5289       36.4666       33.6880       32.2620       33.2900       29.7709       26.1873       21.3884       19.6717       19.3104       17.9913       10.8660        7.8243        9.5646       22.0355       31.8484       29.7777       26.5031       33.8280       44.5126       41.9075       38.4772       51.2758      166.4962       92.7042       33.4767       36.0255       31.1732       28.8679       28.2015       22.4490       27.4250       36.9347        0.0000        0.0000        0.0000        0.0000        0.0000        0.0000        0.0000        0.0000        0.0000        0.0000        0.0000        0.0000        0.0000        0.0000        0.0000        0.0000        0.0000        0.0000        0.0000        0.0000        0.0000        0.0000        0.0000        0.0000        0.0000        0.0000        0.0000        0.0000        0.0000        0.0000        0.0000        0.0000        0.0000        0.0000        0.0000        0.0000        0.0000        0.0000        0.0000        0.0000        0.0000        0.0000        0.0000        0.0000        0.0000        0.0000        0.0000        0.0000        0.0000        0.0000        0.0000        0.0000        0.0000        0.0000        0.0000        0.0000       55.3656       63.2392       67.1789       60.5570       71.6948       58.4733       76.2477       62.9324       58.5668       78.6573       89.1210       94.5170       95.0860      100.5976      101.7375      124.7483      134.0798      118.6893      136.0719      147.3983      154.4460      191.8727      178.4745      177.9419      194.2741      185.7251      251.5402      268.6453      254.6001      239.0493      236.0194      224.4109      220.7117      216.1156      213.7994      215.0814      228.8385      210.4254      194.1692      181.6959      184.8397      207.3275      195.8301      203.9430      192.0767      185.1091      189.2094      173.0363      170.1780      169.0435      174.1760      179.0200      189.6597      185.2316      204.6981      215.1595      218.0583      217.6301      220.5516      205.3686      201.5081      198.3337      225.0048      233.7169      204.8843      191.5473      181.4768      173.9802      171.0567      167.9055      158.1322      150.0462      138.8998      131.1712      105.7395       93.7197       83.8944       86.7820       94.5593       95.6278       94.8528       89.1545       82.7273       78.1403        0.0000        0.0000        0.0000        0.0000        0.0000        0.0000        0.0000        0.0000        0.0000        0.0000        0.0000        0.0000        0.0000        0.0000        0.0000        0.0000
        0.0000        0.0000        0.0000        0.0000        0.0000        0.0000        0.0000        0.0000        0.0000        0.0000        0.0000        0.0000        0.0000        0.0000        0.0000        0.0000        0.0000        0.0000        0.0000        0.0000        0.0000        0.0000        0.0000        0.0000        0.0000        0.0000        0.0000       98.7222      103.0355      101.2261       98.5552       94.6739       92.4272       86.8581       78.3440       63.0826       58.1793       47.9173       44.8843       46.4431       45.8204       42.0005       40.0015       47.5931       47.8371       50.4971       54.0992       58.2863       61.4902       68.2806       73.5460       72.3270       78.9036       81.3332       76.5428       58.4567       56.2791       51.8545       47.2383       36.2359       33.0240       32.2626       30.8683       19.7499       18.9283       15.9820       14.9394       11.3424       10.0334       11.8017       12.2701       14.6702       16.8086       16.5047       26.6500       20.1437       23.5069       21.3547       27.3436       26.5878       23.9609       26.5376       33.5445       49.7059       64.2630       37.1987       34.6648       34.1668       32.8863       38.6703       36.2429       30.3582       34.5059       37.5276       14.5104       13.1747       11.6977       14.8872       12.0174       22.9700       30.1766        0.0000        0.0000        0.0000        0.0000        0.0000        0.0000       20.7328       22.9501       35.0240       59.2152        0.0000        0.0000        0.0000        0.0000        0.0000        0.0000        0.0000        0.0000        0.0000        0.0000        0.0000        0.0000        0.0000        0.0000        0.0000        0.0000        0.0000        0.0000        0.0000        0.0000        0.0000        0.0000        0.0000        0.0000        0.0000        0.0000        0.0000        0.0000        0.0000        0.0000        0.0000        0.0000        0.0000        0.0000        0.0000        0.0000       52.0628       60.3767       71.4375       70.3388       75.6947       74.5655       65.2444       69.4566       73.2988       71.9289       65.1993       82.5487       89.6667      106.1538      111.3094      106.2865      136.1983      142.5395      147.8465      119.7672      149.2392      164.4758      171.0495      165.5453      155.4612      157.1978      174.7395      209.1412      235.2222      243.3825      225.9490      228.1998      247.0302      217.0670      206.4289      221.4587      207.6912      203.7035      198.7480      192.7863      188.2675      187.5497      190.5771      189.7518      192.2908      184.7210      186.4988      186.5498      208.0774      208.6559      217.5160      214.8828      212.3136      224.4042      247.2391      234.0335      231.5173      231.7552      233.5043      233.5653      230.0390      235.1630      226.3259      229.2536      238.5181      233.1469      220.8179      208.9141      200.3812      200.0930      197.7177      193.6245      175.8139      162.5911      154.9769      144.6606      124.1119      112.0418      105.7338      106.1674      128.5409      132.2810      129.5119      118.5242      101.4894       99.7534        0.0000        0.0000        0.0000        0.0000        0.0000        0.0000        0.0000        0.0000        0.0000        0.0000        0.0000        0.0000        0.0000        0.0000        0.0000        0.0000
        0.0000        0.0000        0.0000        0.0000        0.0000        0.0000        0.0000        0.0000        0.0000        0.0000        0.0000        0.0000        0.0000        0.0000        0.0000        0.0000        0.0000        0.0000        0.0000        0.0000        0.0000        0.0000        0.0000        0.0000        0.0000        0.0000      113.9213      107.6403      106.7405      105.1878      100.5879       93.1366       92.2694       90.2704       76.5663       58.2229       52.9728       55.8926       55.2012       53.2451       48.1394       46.1114       38.3319       46.3608       46.6644       50.4700       63.8976       75.7906       77.2797       76.7580       69.2964       69.4140       77.9331       77.1747       73.1531       55.9046       50.5563       45.7648       44.2909       32.3109       28.7173       28.9411       24.2753       15.7973       13.7692       11.3713       11.1639        7.6368        8.6116       10.0528       11.2451       13.2953       12.9172        8.0795       17.2242       22.4795       16.9615       16.8506       16.9992       17.2945       10.9410       32.6528       31.4393       26.6345       29.0702       27.2276       34.7199       28.8123       28.9430       32.9213       34.2021       22.4233       22.2141       14.5478       11.5984        9.1839       16.4290       13.0776        8.4823       16.7174       16.5515       20.2843       11.1697        7.5546       14.4133       18.6122       15.3965       14.7437       22.3092       32.2067       54.9176       30.9235       27.8444       60.3333       30.5630        0.0000        0.0000        0.0000        0.0000        0.0000        0.0000        0.0000        0.0000        0.0000        0.0000        0.0000        0.0000        0.0000        0.0000        0.0000        0.0000        0.0000        0.0000        0.0000        0.0000        0.0000       41.5595       40.6788       59.1289       40.5200       43.7090       62.3838       53.9040       48.1905       50.3557       55.6031       55.5408       57.0387       64.4502       64.1226       71.5133       71.3505       74.9012       75.4273       73.8402       75.6671       75.7518       85.4207       92.4452       88.2605      109.4580      114.2459      122.8626      148.3600      154.6442      160.9732      154.2589      160.3808      159.6938      167.5263      164.3969      166.6130      165.7472      179.8420      193.8037      220.0333      211.1615      215.9985      221.4299      209.4104      198.9920      201.4498      197.3852      193.3338      189.6721      184.6242      175.9870      163.9628      169.2483      168.8152      172.1251      182.4124      179.7590      185.4478      192.4909      230.8900      243.7265      256.1360      253.4214      235.6435      237.5903      254.7542      245.5277      246.4767      251.5200      257.3728      249.5361      241.6954      254.6097      251.1714      241.7325      252.6628      255.8061      237.5969      221.6094      214.1487      214.9947      206.0020      200.9950      190.4871      178.2184      166.8900      156.5498      136.9810      127.9918      120.0266      117.7804      135.3190      139.5226      144.3151      138.6940        0.0000        0.0000        0.0000        0.0000        0.0000        0.0000        0.0000        0.0000        0.0000        0.0000        0.0000        0.0000        0.0000        0.0000        0.0000        0.0000        0.0000        0.0000
        0.0000        0.0000        0.0000        0.0000        0.0000        0.0000        0.0000        0.0000        0.0000        0.0000        0.0000        0.0000        0.0000        0.0000        0.0000        0.0000        0.0000        0.0000        0.0000        0.0000        0.0000        0.0000        0.0000        0.0000        0.0000        0.0000      110.7185      103.3095      103.5252      101.7101       98.3525       92.6331       91.5823       91.2689       75.5865       53.6181       43.6082       41.6765       38.9712       44.0070       49.3126       54.9875       48.7905       83.5754       62.8173       59.9737       53.2782       59.4341       62.8767       66.7761       65.1423       62.7395       63.3445       62.9259       59.7771       45.7369       40.9087       39.8121       41.1488       31.9372       27.9488       27.1481       22.6507       15.7730       12.3452       10.8471       10.4131        6.2084        6.4921        6.7581        7.7336       10.1569        9.2073       10.9390       23.4717       23.5278       15.0184       14.9258       20.3300       12.3921       14.5365       17.0137       35.4324       26.7901       29.2287       24.1326       23.9466       21.6361       29.5188       40.1707       30.3605       24.4195       19.3214       11.2187       12.3975        8.5366       31.9133       16.1039       11.5295       20.0026        7.6269        6.4210        4.7551        1.6026       10.2279       15.0078        9.2467       14.2484       21.1949       24.5571       42.0353       37.7538       33.9301       25.1756       30.2229       22.9192       23.3386       17.3966        0.0000        0.0000        0.0000        0.0000        0.0000        0.0000        0.0000        0.0000        0.0000        0.0000        0.0000        0.0000       66.3913       64.5960       40.9892       62.0280      109.0024       80.7726       68.4416       73.1920       90.6815       66.3726       48.1005       45.4474       48.5426       64.4272       51.7549       58.0939       59.9892       62.1754       64.6687       76.8470       74.9407       74.4831       77.9572       76.1914       75.0162       76.5577       77.1235       89.6440       94.0885       94.9910      102.2697      103.0897      122.9187      154.9353      183.7594      169.2967      150.2951      192.5981      201.7813      202.0224      184.4700      173.7592      176.1626      186.0454      208.4378      207.7479      219.0952      222.4655      220.2306      207.4554      200.6496      195.7080      194.4687      194.5536      205.1739      194.5544      178.0939      162.9538      157.8888      165.9857      180.9644      195.2893      189.6377      193.2787      201.5917      256.6993      277.5577      262.5319      264.1944      253.2269      236.4172      233.8040      234.2522      258.4562      253.6384      264.5179      264.6518      249.0613      245.8946      247.6648      254.7458      260.9840      253.8340      242.0318      230.2670      222.3479      214.5066      206.7788      203.5089      194.2774      187.4092      178.0482      166.9422      149.7757      141.3828      131.1350      132.5906        0.0000      158.2175      159.2852      155.7172        0.0000        0.0000        0.0000        0.0000        0.0000        0.0000        0.0000        0.0000        0.0000        0.0000        0.0000        0.0000        0.0000        0.0000        0.0000        0.0000        0.0000        0.0000
        0.0000        0.0000        0.0000        0.0000        0.0000        0.0000        0.0000        0.0000        0.0000        0.0000        0.0000        0.0000        0.0000        0.0000        0.0000        0.0000        0.0000        0.0000        0.0000        0.0000        0.0000        0.0000        0.0000        0.0000        0.0000      102.3099       98.0502       85.8911       82.6306       78.7688       79.1843       72.1409       66.5366       62.0837       56.0263       42.5381       35.3837       33.3066       31.1743       32.9939       30.5402       32.1859       36.2639       46.6713       41.1808       43.8165       50.0768       51.1977       51.7312       53.0288       48.6314       46.1171       49.2592       56.3129       63.8841       40.8640       35.0920       34.2954       31.4978       24.7932       22.7114       20.8941       21.3810       15.3573       12.7056       13.2092       10.4658        6.1216        6.2176        7.5060        6.5205        6.1876        8.6816       14.6629       17.8611       20.3257       18.2245       14.8244       11.5141        8.7557       14.6528       11.5979       12.1864       17.0888       19.9014       21.2562       21.1548       20.6409       28.3322       38.8861       27.6650       23.0601       23.9172       15.8754       19.1983       16.2646       22.4185       10.0902       19.0553       14.7660       11.0707        7.4530        4.5828        4.4010       15.1477       32.5597       32.0000       24.5399       23.3649       22.6321       34.1692       30.7623       26.3137       25.2553       25.6811       18.7506       12.7312       12.6554       18.9772       13.8617       25.4770        0.0000        0.0000        0.0000        0.0000        0.0000        0.0000        0.0000        0.0000       64.5024      133.4772      119.5594       58.2706       54.2634      105.6417       88.8584       93.4769       87.7198       86.4551       60.1214       42.2567       30.5261       40.8161       56.3067       54.9829       57.6373       60.5301       70.2146       74.5071       75.3888       75.3492       84.7408       86.1729       87.1332       87.6385       86.1803       86.0655       89.1546       89.8713      105.7042      100.9761      104.8198      127.2518      171.3418      161.4707      151.9140      139.5829      178.0149      195.7502      193.0451      174.7641      184.0191      191.2863      208.8832      207.2428      207.2743      221.5805      218.2621      205.6513      208.6246      199.5655      207.2174      202.0761      208.4856      192.0406      197.7199      195.6611      176.3105      169.4215      174.0937      211.4856      206.4040      206.5887      213.2432      229.5755      258.7047      260.0243      263.5012      271.5780      258.4579      243.6301      251.2355      266.6132      248.2767      260.7405      254.3528      256.5962      253.9428      246.9793      239.1072      246.5500      247.7454      238.9749      234.3621      232.7818      214.5269      205.3130      204.6044      198.6552      189.6213      191.2366      186.6973      176.5864      159.0200      156.4457        0.0000        0.0000        0.0000        0.0000        0.0000        0.0000        0.0000        0.0000        0.0000        0.0000        0.0000        0.0000        0.0000        0.0000        0.0000        0.0000        0.0000        0.0000        0.0000        0.0000        0.0000        0.0000        0.0000        0.0000
        0.0000        0.0000        0.0000        0.0000        0.0000        0.0000        0.0000        0.0000        0.0000        0.0000        0.0000        0.0000        0.0000        0.0000        0.0000        0.0000        0.0000        0.0000        0.0000        0.0000        0.0000        0.0000       67.7940       64.5529       70.4782       70.0690       69.1837       56.3701       53.8011       55.6628       50.1797       38.9029       36.3157       32.3486       28.8507       22.9716       21.4746       19.9679       20.3390       19.0787       18.0083       18.5894       20.1409       20.9295       17.2727       20.5454       24.0439       22.8685       21.1809       22.0776       20.7481       21.2133       22.2101       45.4041       49.7961       39.6862       25.9313       26.4008       22.0919       18.1190       18.1007       17.2686       17.7494       12.4124       11.6932       10.7125        9.7686        8.6779        5.9800        3.8194        3.9076        1.2995        1.3248        8.1464       11.8932       23.3738       13.5314        8.6145       15.7211       44.3832       29.2567       15.0748       14.6290       18.5909       18.8949       20.4541       21.6838       25.9482       23.7893       27.7116       20.8842       19.3536       18.7924       17.3214       15.7334       17.4192       14.0129       13.9182       16.9043       16.6248       12.6504        8.6919        8.4383        8.1063       10.7825       32.3510       55.3172       28.7886       12.4805       16.5968       26.8117       22.7170       16.9001        6.1700        6.3468        6.8517        7.0274        7.5655        8.4713       18.4350       11.5287       33.3686       43.7203       38.7054       64.1591       56.1980       17.9260       29.9977       42.2822       58.9991      111.5944      103.9660       61.7985       47.1821       81.2676       69.4890       98.2043       80.2833       72.4049       58.1265       40.8248       33.6079       34.4815       51.1510       55.3256       59.4323       63.9312       83.3623       95.2215       80.7313       80.9573      104.4505      112.3896      106.0502      108.0246      110.7597      109.1416      121.9648      124.8714      125.9551      128.1080      122.9167      135.5060      178.5648      185.2977      175.1088      152.3446      165.6864      158.9350      160.3288      166.3356      200.8146      231.1073      247.8061      253.9264      226.5295      228.0345      221.6202      216.7804      205.0019      209.8527      204.6785      206.6583      194.3101      173.3154      171.4804      178.5501      192.5898      179.3319      183.9230      200.2816      215.4220      221.8653      218.6245      235.9803      250.7920      241.4083      260.9990      274.7172      236.1792      218.9438      216.1478      219.6318      219.4810      224.5288      212.7438      219.0218      214.7627      213.1749      210.5107      209.4000      221.8070      218.7715      217.6176      219.8376      200.3321      184.0908      183.6545      179.3390      186.3076      189.3484      194.2013      183.9059      177.9314        0.0000        0.0000        0.0000        0.0000        0.0000        0.0000        0.0000        0.0000        0.0000        0.0000        0.0000        0.0000        0.0000        0.0000        0.0000        0.0000        0.0000        0.0000        0.0000        0.0000        0.0000        0.0000        0.0000        0.0000        0.0000
        0.0000        0.0000        0.0000        0.0000        0.0000        0.0000        0.0000        0.0000        0.0000        0.0000        0.0000        0.0000        0.0000        0.0000        0.0000        0.0000        0.0000        0.0000       56.9501       62.5368       60.5392       62.6105       65.7269       57.4352       60.2371       57.6027       56.2559       44.9450       43.7342       44.8169       40.7623       30.4752       24.7843       20.9871       17.4868       16.4039       16.4598       16.7995       15.2689       14.3894       12.5003       11.4411       12.3576       11.6445       14.8328       13.5710       12.4405       13.7175       12.8999       13.8416       12.0107       11.6412       13.3633       15.4963       16.9279       18.7031       19.6392       21.7869       21.6704       17.9968       19.3351       19.7214       16.8466       15.0469       16.0718       11.6124        9.5983        7.6350        9.0780        6.1642        4.1088        1.3342        1.3225        4.7370       11.7222       12.0739       12.5884        7.9214       20.8124       43.3177       22.2620       19.3424       15.4603       15.9717       17.4473       18.0237       21.6399       25.2145       20.7826       21.6906       26.1019       14.6894       15.3880       13.2135       11.9073       11.9494       11.3690       14.8867       12.1569       10.1682       17.7612        9.5599        8.0943       10.2297       23.7104       29.5673       32.9632       17.1203       21.8740       17.5123       11.5213       14.3230       14.3148        4.8482        5.1270        5.6717        5.9397        6.5887       10.6488        9.7325       13.4309       20.8376       45.3947       59.4221       61.1873       23.0664       19.0864       36.4681       24.3848       24.5216       36.6916       54.9224       33.4236       80.7589       80.7428      100.9968       77.1572       44.7903       34.0190       39.1230       29.2881       30.6710       43.0858       61.1470       59.9942       62.2312       70.9864       80.4147       78.9062       81.2120       89.2093      116.9780      131.6641      133.9371      132.0140      131.0505      134.0281      144.2437      137.4438      136.8572      143.0256      148.3489      135.0220      155.8157      161.3660      160.5911      176.4264      158.7097      159.8137      156.9688      163.9730      208.0886      251.3662      254.5516      253.7637      236.4669      229.9980      223.3497      228.2194      221.2577      223.3431      217.0346      216.6970      189.4864      186.9624      172.6609      177.0765      187.1850      175.4949      186.0348      195.6048      209.8524      232.7812      237.5155      254.1455      257.7626      245.3349      250.8152      260.4026      221.9185      211.4790      209.2471      214.7148      205.8601      211.8927      211.1702      204.6162      202.5561      202.0742      206.2443      207.3847      210.0255      213.2911      217.1909      206.0559      192.4119      178.8847      178.5896      179.2294      193.3544      190.5316        0.0000        0.0000        0.0000        0.0000        0.0000        0.0000        0.0000        0.0000        0.0000        0.0000        0.0000        0.0000        0.0000        0.0000        0.0000        0.0000        0.0000        0.0000        0.0000        0.0000        0.0000        0.0000        0.0000        0.0000        0.0000        0.0000        0.0000        0.0000
        0.0000        0.0000        0.0000        0.0000        0.0000        0.0000        0.0000        0.0000        0.0000        0.0000        0.0000        0.0000        0.0000        0.0000        0.0000       61.3739       59.3619       59.1720       55.7418       62.2681       59.0151       57.0740       56.1850       50.2255       47.1268       47.5213       43.4994       34.0108       33.1533       32.2426       26.9926       19.0508       16.8767       14.6428       13.0503       13.0570       13.6003       13.6920       12.5508       11.9353        9.7316        9.4463        9.5696        9.9555       10.0390        9.0070        8.7000        8.4319        8.6161        8.4999        8.0987        8.8526        9.1500        9.6850       10.6269       12.1483       14.6198       17.4167       17.8395       13.7261       14.9410       14.8965       15.2201       13.1079       12.8521       11.0628       10.5373        5.0322        4.6217        4.3454        4.2433        6.7699        1.3302        1.3345        1.3850        3.6785        3.7861        4.1677        4.7879       17.8462       11.0960       17.8592       21.1528       21.1087       23.9578       20.1145       17.7542       21.0511       27.2327       27.9258       23.3449       12.4823       13.9938       13.0389       11.9032       10.6140       17.0494       14.3936        9.9331       13.6835       13.3772       13.1985        8.1855        6.0740       11.4945       20.3058       25.0452       16.7216       18.2939       27.3690        4.0180        4.1736        4.3650        4.6038        6.6376        5.4365        5.7271        6.4371        7.5382        9.7309       10.9079       12.2397       31.3503       49.1820       27.3255       29.5397       40.6678       37.4682       26.8531       27.1065       20.9582       21.1466       27.8399       56.1929       84.3081       84.1864       34.5879       25.7796       27.5987       36.6044       38.2362       40.9675       47.6213       65.8341       77.3300       77.8384       90.3007       92.5902       87.8972       92.6716       95.4689      130.0950      142.4834      153.7648      151.6993      152.4607      166.8186      166.1231      145.2366      134.0939      140.2786      141.7017      130.8880      133.8824      140.2669      159.4736      169.4318      173.7251      172.1718      165.9590      187.1505      251.5706      261.2310      285.6273      267.5221      254.3840      246.5490      240.5828      247.8707      255.8413      254.8843      233.2284      222.9209      213.0778      205.3054      191.4663      188.2061      185.9530      187.0774      185.1386      203.0447      222.6787      225.7991      244.0959      238.1545      228.4346      223.1578      228.2677      216.0804      208.5614      206.2555      192.2134      199.1747      203.7502      214.9099      216.4087      207.2081      208.3317      204.4050      205.6927      208.0148      214.6226      211.2474      216.9575        0.0000      189.3688      176.1362      177.5967      174.8610      191.3703      196.3944        0.0000        0.0000        0.0000        0.0000        0.0000        0.0000        0.0000        0.0000        0.0000        0.0000        0.0000        0.0000        0.0000        0.0000        0.0000        0.0000        0.0000        0.0000        0.0000        0.0000        0.0000        0.0000        0.0000        0.0000        0.0000        0.0000        0.0000        0.0000
        0.0000        0.0000        0.0000        0.0000        0.0000        0.0000        0.0000        0.0000        0.0000        0.0000        0.0000        0.0000        0.0000       62.3259       62.6142       62.8057       62.9351       60.0825       57.2730       60.1686       55.4345       55.5289       50.6224       43.6532       44.6445       45.1759       43.0565       34.3518       31.4066       27.5517       23.6407       17.2764       14.7786       14.9718       15.1064       15.4518       15.2926       14.6163       14.0750       11.5113        8.3998        8.8304        8.5788        8.8035        9.4714        9.3834        8.5435        8.7201        7.9734        7.5006        7.1778        8.1654        7.7193        7.5538        8.3036        9.8077       10.4789       12.2408       12.8390       10.9776       12.1688       12.1800       11.8262       14.0323       11.4062        9.6411       10.1785        6.4201        6.2211        4.3810        4.3053        4.1894        1.3589        1.3877        4.5125       10.6326        7.1725        4.6055        8.5924       18.0356       12.2577       25.5114       27.1877       21.7465       22.4966       30.2249       31.7557       23.7523       18.5791       23.6345       11.3100       11.3122       13.1742       16.0363       11.2994        9.8023        8.8070        8.8630       13.4438       10.3549       11.3748        9.6497        8.7304        6.4847       13.1671        7.7732       14.3118       14.3572       15.5458        6.1792        4.5610        4.8414        5.1680        5.4464       14.1869        6.1746        6.3829        7.0817        8.2437       10.5514       11.7965       13.0047       14.1416       19.1255       21.6435       29.0630       33.2462       27.9147       22.7738       26.6514       18.9921       19.2336       40.1943       87.0247       56.6139       35.1621       25.1721       40.0318       29.0336       30.4103       35.9216       52.8050       64.3622       79.9597       91.0875       97.1916       98.2180       98.6005       99.5241      114.2491      119.0009      152.9835      165.3613      168.4908      163.4288      167.1581      167.4292      152.3427      137.0434      136.4872      129.4940      135.9767      143.0518      155.2151      169.8876      181.3167      191.9790      203.5875      166.4953      163.6766      191.4645      243.8622      274.8283      295.3516      303.5776      266.6804      273.9876      255.3977      261.7202      269.6967      275.4036      247.9389      253.9630      248.6695      224.0960      221.1262      248.5362      234.6160      231.8778      249.2114      249.8884      249.1859      232.2839      225.4991      214.6801      198.0449      194.8577      181.3483      196.7027      188.5192      189.4233      196.6549      213.7729      221.6607      240.7955      245.5319      237.0759      236.3142      232.5203      227.6140      221.7469      224.9707      216.4240        0.0000        0.0000        0.0000        0.0000        0.0000        0.0000        0.0000        0.0000        0.0000        0.0000        0.0000        0.0000        0.0000        0.0000        0.0000        0.0000        0.0000        0.0000        0.0000        0.0000        0.0000        0.0000        0.0000        0.0000        0.0000        0.0000        0.0000        0.0000        0.0000        0.0000        0.0000        0.0000        0.0000        0.0000        0.0000        0.0000
        0.0000        0.0000        0.0000        0.0000        0.0000        0.0000        0.0000        0.0000        0.0000       64.2939        0.0000        0.0000       58.0438       57.3234       57.2264       58.5971       59.5783       52.7979       50.2257       47.8543       44.4515       41.0711       38.2992       44.8299       41.7542       40.1377       35.5656       29.1308       30.3217       29.1667       25.5783       23.7483       22.3188       20.8119       19.6463       15.7677       14.6178       13.0665       12.3082        8.2618        7.5067        7.1906        7.3392        6.4361        6.5351        6.9428        5.6704        5.8990        6.4819        6.4491        6.5531        5.8583        6.1878        6.7431        7.9605        7.0199        7.1622        9.5538        8.0935        5.9791        6.1595        5.8336        6.2290        5.8184        4.5805        4.4914        4.3717        5.6075        5.2652        1.3930        1.3705        1.3137        1.3030        1.3493        1.4592        2.0747        2.5796        2.8017        4.4266       32.4135       23.3939       30.5782       36.1266       24.8159       26.9395       35.3878       40.5999       19.4113       15.0550       13.1302       15.0122       12.1012       10.9342        9.5504        9.5755       12.2597       16.7482       14.1709       16.4366       17.0337       17.1926       15.1039       13.1105        8.2245        8.5561        7.9001        7.0574        6.5234        5.4662        5.7208        6.3018        7.9511        8.6169       13.8479       14.1931        9.0518        9.2553       10.1574       11.7553       13.9039       15.4697       16.7725       17.7991       18.5506       19.5492       19.8298       19.2745       19.4153       18.8124       18.5179       18.4946       18.7130       25.3454       33.6937       23.4384       21.9580       20.8608       23.4251       25.9401       40.2296       59.8964       59.5550       71.1228       93.7621      104.7706      113.6280      124.9907      134.2908      144.7758      150.3462      150.8256      165.8861      175.2949      182.9206      181.6328      159.2452      154.2567      137.4120      133.9935      125.0389      118.8150      119.5319      124.0890      141.0652      151.7663      165.9415      162.0392      168.9070      166.3380      172.9465      188.0004      234.8552      255.9159      267.6393      281.7717      297.3377      302.9766      300.7290      306.0152      302.1003      302.4694      289.5725      302.9194      294.9046      297.0993      300.7681      322.5003      320.8919      303.7095      290.3626      267.6320      220.3745      206.3357      191.7783      174.7002      130.7555      128.7643      140.3431      143.2632      163.2812      167.0289      183.1693      212.2860      287.2112      309.9459      318.7237      309.1151      274.9810      271.3065      259.8334      252.8139      228.8964        0.0000        0.0000        0.0000        0.0000        0.0000        0.0000        0.0000        0.0000        0.0000        0.0000        0.0000        0.0000        0.0000        0.0000        0.0000        0.0000        0.0000        0.0000        0.0000        0.0000        0.0000        0.0000        0.0000        0.0000        0.0000        0.0000        0.0000        0.0000        0.0000        0.0000        0.0000        0.0000        0.0000        0.0000        0.0000        0.0000        0.0000
        0.0000        0.0000        0.0000        0.0000        0.0000       48.3103       48.2426       55.9212       53.2368       55.3004       53.5963       55.0055       59.2295       58.3908       56.8563       53.4225       50.5073       47.9975       47.6426       47.1150       38.6436       38.4140       41.1740       38.8069       34.4362       32.2244       34.1095       29.0311       29.7935       26.9128       24.9785       25.5709       24.8838       22.5034       21.4433       17.4163       16.2145       14.4720       13.0381        9.4618        8.5021        7.7877        7.0988        6.1698        7.1747        5.9317        5.3428        5.6214        5.7828        5.5778        5.6280        5.4000        5.9263        5.7124        5.7698        5.4260        5.9272        6.0579        5.4587        4.5155        4.6459        4.7505        4.8495        3.9621        4.0367        4.0714        4.0739        3.3178        1.4200        1.4077        1.3867        3.4000        3.8924        3.8569        3.8612        3.5509        4.8137        5.5778        5.1256       31.1084       28.1427       19.5233       28.0584       22.0401       26.4797       30.9679       22.8772       17.4777       16.5082       13.4986       14.1985       13.1965        8.6368       10.2555       11.0601       17.7599       21.1527       18.8839       21.2729       20.9349       21.8839       19.0892       14.3574        7.8327        7.8549        6.3501        6.8301        6.4082        5.8476        6.8202       10.3227        8.9123        9.7695       15.0642       16.1684       10.4734       10.1132       11.0153       12.6528       19.4264       28.1138       17.6711       18.3655       18.7589       19.4104       19.2866       24.5235       17.8714       16.7680       16.2506       16.3074       24.3748       18.2664       19.7204       18.1649       18.4398       25.1678       25.0350       29.4396       41.8573       50.8205       56.1869       69.4615       99.7327      110.8455      127.4776      133.0773      150.4171      159.1590      164.9881      169.0917      180.0347      181.5218      183.1742      174.1820      155.6921      148.0217      144.3765      132.5647      129.3570      127.4633      119.6535      124.7794      134.5256      147.7934      162.6045      160.5692      162.0822      161.6907      175.1914      196.3138      249.2302      265.4139      291.1913      289.8266      296.3460      311.5316      332.2920      333.6372      319.8152      315.7296      332.6668      347.7422      346.1320      339.0994      349.0515      345.1436      332.6765      331.4721      317.9117      293.0494      232.2513        0.0000        0.0000      164.9489      128.9446      126.3088      114.0545      132.4982      159.5044      161.8523      186.9839      222.8138      322.2032      365.8807      370.4628      352.0267      306.3232      293.6339      280.5222      271.6758        0.0000        0.0000        0.0000        0.0000        0.0000        0.0000        0.0000        0.0000        0.0000        0.0000        0.0000        0.0000        0.0000        0.0000        0.0000        0.0000        0.0000        0.0000        0.0000        0.0000        0.0000        0.0000        0.0000        0.0000        0.0000        0.0000        0.0000        0.0000        0.0000        0.0000        0.0000        0.0000        0.0000        0.0000        0.0000        0.0000        0.0000        0.0000
        0.0000        0.0000        0.0000        0.0000       43.8434       47.1337       45.1344       47.5276       52.1806       52.9748       51.2343       53.3892       51.8984       50.6907       48.8141       43.5254       40.0513       39.6022       38.2742       38.4421       37.6426       35.5330       32.7640       30.0382       27.3210       26.9185       26.7665       24.0206       25.3218       23.1600       23.2643       24.8581       25.1257       23.4974       21.9116       17.7154       16.4707       15.3300       13.3406        9.6087        8.3138        7.2950        6.6049        6.2024        5.5103        5.2584        4.7651        5.1011        5.7675        5.2051        5.4743        5.8412        4.4379        4.2775        4.7637        4.7659        4.9674        5.0716        5.0206        4.1385        4.2147        4.6894        4.4906        3.7096        3.8320        3.9267        3.9852        3.5540        4.1895        4.5073        2.9517        3.7946        4.3448        4.3050        3.6629        3.4060        2.9567        5.1208        5.4450       17.0455       21.3875       18.2645       22.0492       19.1007       20.9080       17.1595       24.7589       14.3519       13.0511       14.1515       12.2422        9.7664        8.9069       11.0751       14.0753       26.5844       32.1199       23.3880       21.7852       26.9139       26.5459       21.1935       17.6390       12.2772        9.4387        7.1754        8.3892        8.1409        7.6381        8.0400        8.7246       10.8794       11.6915       19.7784       11.9176       11.2571       11.3300       11.7494       13.1381       27.0174       21.0945       28.7572       22.6393       18.1178       18.6962       24.4656       27.3682       20.9250       17.5220       14.8618       15.1562       15.6261       15.9124       19.1044       26.4152       29.1648       27.3276       27.9080       32.3527       45.7798       59.2629       69.8287       81.8498      101.1573      111.3869      130.9892      151.3932      163.1538      184.9370      190.2838      184.3929      166.9574      172.2557      180.5340      171.9181      152.3633      146.9978      141.4189      136.3955      142.2809      134.8692      134.2809      131.8425      139.4572      135.1664      137.8643      147.2794      129.3857      134.8170      161.1655      182.4982      235.3809      263.8385      292.5776      300.9549      296.5690      305.4453      313.6361      318.3021      316.6815      331.4959      351.2426      364.6747      372.6132      358.0705      362.6858      351.4039      345.1109      352.1635      324.6764      286.2574        0.0000        0.0000        0.0000      161.0587      127.0026      118.9819      113.3466      140.4310      169.5489      176.6081      219.9327      263.4326      360.9726      406.9225      415.2617      395.5614      335.9125        0.0000        0.0000        0.0000        0.0000        0.0000        0.0000        0.0000        0.0000        0.0000        0.0000        0.0000        0.0000        0.0000        0.0000        0.0000        0.0000        0.0000        0.0000        0.0000        0.0000        0.0000        0.0000        0.0000        0.0000        0.0000        0.0000        0.0000        0.0000        0.0000        0.0000        0.0000        0.0000        0.0000        0.0000        0.0000        0.0000        0.0000        0.0000        0.0000        0.0000        0.0000
        0.0000        0.0000       45.7423       36.8088       38.9007       41.5334       43.4221       43.5316       43.5636       42.2055       42.5341       39.5127       36.9222       34.0464       35.4352       33.9496       31.3846       31.1140       28.6159       28.5355       26.2313       25.5254       25.5278       24.1830       22.9775       20.9115       21.5345       21.4554       22.5654       23.5425       23.2539       23.9805       24.4692       23.6360       21.6989       17.9096       15.6272       14.0049       12.5517        8.8203        6.8546        5.4948        5.3123        4.3995        4.3907        4.2183        3.9066        4.7926        5.0371        4.7211        5.3219        5.2602        5.1363        4.6587        4.8110        5.5839        5.6177        5.6737        5.3937        4.4134        7.9762        5.3078        4.7384        3.8935        3.9821        4.0718        4.1317        3.4900        3.4287        3.2708        2.8925        3.4141        3.5702        4.1240        4.0949        2.5231        3.0359        4.2891        4.5747       22.5215       23.8590       15.6585       12.5533       16.9019       21.3478       19.6396       19.1378       13.6186       15.4016       15.2258       14.6587       12.1244       10.8465       14.2848       17.3274       25.4088       28.9613       28.5806       25.1819       25.4789       27.2902       27.6762       24.1859       16.2133       16.4925       11.7100       13.2689       10.6160       12.1269       11.0941       11.5351       13.8035       14.3618       19.6762       18.9734       12.7226       12.2232       12.3465       13.1065       14.4097       15.1822       15.8287       26.0842       28.1193       32.7374       17.0062       31.7156       21.5726       19.2049       14.3526       15.1082       16.0127       27.4516       31.0519       38.1589       41.6443       41.3107       43.5247       44.7148       55.6623       64.0459       73.6831       83.5470      106.8863      136.4491      147.5528      154.9123      174.1371      185.4890      176.4629      154.7434      156.2917      157.4855      167.3223      165.2279      138.1412      139.3716      137.5542      134.4486      131.3080      135.2898      138.0533      143.9515      152.9462      133.9893      122.4352      131.1742      135.3630      137.3887      147.4051      179.0475      234.0858      273.8280      275.3055      286.2591      285.4685      279.9679      289.6424      301.9492      315.4668      332.3547      335.6677      329.6337      340.8486      335.0350      339.7656      344.2029      351.4843      339.8425      297.5874        0.0000        0.0000        0.0000      164.0875      159.0066      129.6700      133.7770      141.2474      155.7727      191.1158      221.3880      257.0402      308.6216      407.2049      442.3225      444.3994      419.1357        0.0000        0.0000        0.0000        0.0000        0.0000        0.0000        0.0000        0.0000        0.0000        0.0000        0.0000        0.0000        0.0000        0.0000        0.0000        0.0000        0.0000        0.0000        0.0000        0.0000        0.0000        0.0000        0.0000        0.0000        0.0000        0.0000        0.0000        0.0000        0.0000        0.0000        0.0000        0.0000        0.0000        0.0000        0.0000        0.0000        0.0000        0.0000        0.0000        0.0000        0.0000        0.0000
        0.0000       47.8533       44.3447       36.8124       37.2794       36.4345       36.5518       29.0362       29.2495       28.9066       26.8119       13.2657       11.5907       10.0545       13.6853       15.6066       14.3922       15.3627       14.9821       13.6320       12.3045       13.3348       13.5045       14.1212       13.1714       13.4487       14.8584       15.9222       17.2939       17.9375       18.3171       14.4233       14.6912       14.2071       13.0517       10.8896        9.8059        8.8123        7.5736        1.4232        0.7501        0.5925        0.5824        2.2880        2.3120        2.0817        2.3175        2.6095        2.3984        2.3124        2.3717        5.2714        5.5519        5.7408        5.3303        6.6290        7.6232        7.5405        6.5324        6.2074        7.4888        7.5681        7.3355        7.3690        7.3233        6.7355        7.3067        7.1375        8.6371        7.9504        7.6019        7.0209        5.9625        7.9139        8.3349        6.6332        7.2433        9.9531        8.7894        9.5895        9.1374        7.8426        8.3925       13.7011       17.9244       20.8107       15.2415       13.8274       15.1883       12.8909       15.9161       19.4736       24.6657       22.0005       26.3488       47.3300       53.0502       49.8880       49.5470       49.5132       46.1190       44.1852       40.3831       30.4138       28.7743       22.0293       21.0739       21.0146       21.3736       21.7152       21.0926       20.8598       22.6576       26.3756       22.7513       17.7293       17.2937       18.8883       18.3597       11.5846       11.7001       11.9972       12.4549       16.8899       22.3674       30.8783       16.5325       14.2765       13.4376       13.5972       14.7948       18.3321       22.2589       29.2740       49.3934       53.6403       50.4409       52.6668       70.8814       88.9657       95.3631      105.6885      127.1152      150.5618      170.6884      177.3978      175.2709      171.9437      167.6055      164.0721      145.5350      121.3517      129.6506      136.9024      132.1675      128.0707      126.4933      127.8008      124.2390      137.7804      152.7811      157.0072      155.0305      137.8566      127.9920      122.3519      126.4608      132.4637      140.9469      153.8811      161.8226      183.7292      199.5249      212.3895      215.0206      211.9324      215.2036      220.8947      231.5278      225.7504      240.0887      234.9413      238.6280      274.4538      277.4253      270.2281      281.1635      277.0783        0.0000        0.0000        0.0000        0.0000      151.5816      142.9895      143.6392      153.6837      167.3794      168.9628      209.8680      238.6578      256.4203      302.0647      350.3109      446.3782      476.3289      478.7297        0.0000        0.0000        0.0000        0.0000        0.0000        0.0000        0.0000        0.0000        0.0000        0.0000        0.0000        0.0000        0.0000        0.0000        0.0000        0.0000        0.0000        0.0000        0.0000        0.0000        0.0000        0.0000        0.0000        0.0000        0.0000        0.0000        0.0000        0.0000        0.0000        0.0000        0.0000        0.0000        0.0000        0.0000        0.0000        0.0000        0.0000        0.0000        0.0000        0.0000        0.0000        0.0000        0.0000
        0.0000       45.0952       44.2421       36.3313       33.5169       32.1047       30.9399       23.4646       21.1256       20.0218       17.7030        8.1086        6.4783        6.9873        7.2503        7.5047        7.5333        8.0310        8.5347        8.7991        8.4504        9.3558       10.2118       10.7868       10.6514       11.4898       13.1404       15.3150       17.0540       17.9749       18.3739       14.4726       14.8343       14.3721       13.0533       10.7927        9.9251        8.6969        6.9286        1.0158        0.5655        0.3823        0.3737        2.3040        1.4684        1.4538        1.4812        1.8677        1.8362        1.9372        2.2285        5.2416        5.9578        5.5585        5.2935        6.9155        7.0739        7.2130        6.9446        6.5506        7.1110        6.9942        6.6628        7.1995        7.2137        7.6700        7.9171        6.4714        8.1655        7.8023        7.4970        5.7270        5.0663        6.6988        8.5712        8.2431        7.9043        7.8190        8.1885        7.4408        6.2146        6.7657        9.4420       15.0127       15.9457       18.3089       12.4130       11.9231       11.8727       12.6439       11.3952       17.4062       27.6146       28.6292       37.5145       57.8784       66.1681       62.6881       64.8062       57.1600       58.2433       54.5233       49.1386       35.0520       30.7401       28.5325       27.7129       25.0609       25.2244       25.2634       25.9055       25.6170       26.0275       31.2447       30.3764       21.2439       20.1545       18.3503       18.1401       18.1041       21.4967       15.5707       11.1041       15.1399       15.8637       15.8837       15.1974       13.2327       15.8324       13.0980       14.7203       20.8835       24.8662       30.5741       38.1836       57.6091       57.8544       60.9365       79.0448       97.2144      111.1201      137.8425      155.1794      165.2276      176.0330      179.4071      184.7630      170.6704      162.5436      157.1740      138.0802      119.3580      133.3031      131.0992      134.6649      136.3509      132.0081      129.6265      124.1337      139.6985      154.4842      156.7701      156.0707      135.9630      132.1615      135.2906      132.2690      135.4876      147.7962      161.8626      161.7044      159.2642      174.4758      178.1257      181.9588      196.9114      208.6192      202.8151      206.0396      191.5616      196.5557      198.9937      218.3936      250.2212      257.3703      244.8990        0.0000        0.0000        0.0000        0.0000        0.0000      157.8617      137.9970      135.5539      132.7845      161.7037      174.6401      190.9152      225.3909      256.6591      274.0759      309.4347      357.0981      459.0452        0.0000        0.0000        0.0000        0.0000        0.0000        0.0000        0.0000        0.0000        0.0000        0.0000        0.0000        0.0000        0.0000        0.0000        0.0000        0.0000        0.0000        0.0000        0.0000        0.0000        0.0000        0.0000        0.0000        0.0000        0.0000        0.0000        0.0000        0.0000        0.0000        0.0000        0.0000        0.0000        0.0000        0.0000        0.0000        0.0000        0.0000        0.0000        0.0000        0.0000        0.0000        0.0000        0.0000        0.0000        0.0000
       38.7601       39.7624       39.2251       33.8176       35.0460       30.7440       27.8156       20.0533       18.9678       15.5765       13.3067        5.4271        4.3908        4.7461        4.1793        4.4098        5.0079        8.1649        6.9228        6.6994        6.4490        7.1650        7.9220        8.3378        8.9500       10.0573       11.6809       13.8338       15.3839       16.4274       16.8838       13.3641       13.6706       13.1873       11.8849       10.0373        8.9742        7.5701        5.9193        0.7536        0.4263        0.3604        0.2505        1.0704        1.0477        1.2186        1.2168        1.4962        1.5785        1.8270        2.2280        4.7960        5.5854        4.8907        5.3533        7.7178        7.9086        7.9201        7.0682        6.3981        6.9460        7.2555        6.7575        7.8759        7.3981        7.8321        9.3474        7.7702        6.9687        6.9620        6.4319        4.8535        4.7345        6.8109       11.1272        7.9196        7.9423        8.3090        6.2387        7.8332        9.1976        9.7873       14.6533       17.7973       17.5807       15.1842       13.7652       13.7001       22.3098       21.4663       17.5651       28.5401       65.1139       62.9692       43.3787       81.1019      102.3737       94.8605       89.8053       96.3955       83.7003       74.5254       72.4800       50.4339       42.0300       43.1575       40.8605       38.4614       35.2393       33.7551       34.1291       32.9788       34.3594       37.4178       34.5269       23.1914       19.4028       17.7823       17.4852       19.2701       17.0305        9.6508       18.9851       23.0770       18.3694       25.3045       24.2604       15.4212       13.5195       14.3030       16.8357       21.1608       24.9171       29.5767       36.8828       48.4107       55.3609       63.8965       74.0865       96.9677      117.4729      138.8803      158.0953      163.9896      169.4969      161.1778      171.8987      164.5962      157.8456      166.6197      146.0934      134.9718      140.5914      130.6087      137.8855      135.9771      132.6836      135.9573      136.5027      154.3284      165.1222      162.5410      155.5246      140.6226      142.2000      139.6299      143.0307      131.9901      128.7484      136.7497      142.7578      149.3903      167.9268      179.1449      180.1346      192.9432      218.7489      212.9040      199.8541      183.0844      175.7952      188.6363      194.2581      229.5557      228.5008        0.0000        0.0000        0.0000        0.0000        0.0000        0.0000      139.2745      127.8022      124.3892      131.6506      157.7182      179.4797      222.0803      260.1951      277.7621      295.7035        0.0000        0.0000        0.0000        0.0000        0.0000        0.0000        0.0000        0.0000        0.0000        0.0000        0.0000        0.0000        0.0000        0.0000        0.0000        0.0000        0.0000        0.0000        0.0000        0.0000        0.0000        0.0000        0.0000        0.0000        0.0000        0.0000        0.0000        0.0000        0.0000        0.0000        0.0000        0.0000        0.0000        0.0000        0.0000        0.0000        0.0000        0.0000        0.0000        0.0000        0.0000        0.0000        0.0000        0.0000        0.0000        0.0000        0.0000        0.0000
       29.8013       31.6398       30.9960       27.6358       31.2446       37.5831       29.5315       18.4260       16.8081       14.1266       12.1557        4.7052        3.9260        3.6878        4.1225        4.8757        6.1175        5.8128        4.9090        5.5130        5.8358        6.2965        6.5987        7.2922        7.7131        8.4988       10.1980       11.4691       12.6773       13.4744       14.3048       11.0054       11.1993       10.7854        9.6089        8.0496        6.8607        5.8108        4.3614        0.5826        0.4447        0.3178        0.2218        1.0121        1.0271        1.3757        0.9580        1.4243        1.6002        1.8367        2.1308        4.0412        4.3648        4.7619        5.2806        7.2695        7.6951        7.8678        8.3252        7.3681        8.3264        8.2617        7.8133        7.4814        7.5284        9.7373        9.0475        7.3262        8.1017        8.2914        8.5867        5.6691        5.6524        6.1210        8.9105        5.6603        5.2696        3.0579        3.1806        4.6609       10.6758        8.7596       13.7144       16.6964       11.0504       12.8953       13.6893       19.7398       24.2768       24.4880       21.7038       34.1503       43.8696       47.0238       45.1364       88.8024      101.8929      100.2074      102.4530      107.5070      115.9188       98.1247       94.2375       68.7200       66.3080       66.4468       55.1773       53.1605       50.1719       47.1842       42.9949       40.0351       39.8867       40.8252       39.9518       27.2230       21.9012       17.7407       19.2563       18.9756        9.3539       19.0357       20.6846       25.1322       31.0424       31.9153       27.2660       18.3828       17.8960       20.1251       23.3079       23.9775       24.3858       28.8009       35.9803       47.8484       56.7333       63.0114       77.5004      100.0724      101.9385      111.1487      137.1434      155.2202      167.7717      161.7887      154.5514      148.2485      148.0963      148.2704      143.0526      135.7339      140.1492      130.9896      132.5070      135.9884      138.7863      142.1616      142.3032      161.6670      168.6120      166.5659      157.1515      145.5561      146.3510      152.1996      142.0847      132.9087      123.7296      146.4787      143.5912      153.4423      169.9846      177.5089      204.6737      234.4221      240.0904      217.2484      211.6466      193.7625      188.8116      195.4838      194.2641      225.5864        0.0000        0.0000        0.0000        0.0000        0.0000        0.0000      239.5800      149.2785      152.5152      140.4605      139.2716      157.9876      192.8832      237.3210      245.7912      260.0362      280.4586        0.0000        0.0000        0.0000        0.0000        0.0000        0.0000        0.0000        0.0000        0.0000        0.0000        0.0000        0.0000        0.0000        0.0000        0.0000        0.0000        0.0000        0.0000        0.0000        0.0000        0.0000        0.0000        0.0000        0.0000        0.0000        0.0000        0.0000        0.0000        0.0000        0.0000        0.0000        0.0000        0.0000        0.0000        0.0000        0.0000        0.0000        0.0000        0.0000        0.0000        0.0000        0.0000        0.0000        0.0000        0.0000        0.0000        0.0000        0.0000
       14.8611       22.4846       26.2488       13.5155       13.6363       14.5889       17.2334       13.0160       10.3909        8.9230        7.2685        5.4844        4.3983        3.6627        3.8398        4.4685        5.1700        4.5809        4.6737        5.8775        6.2350        7.1153        7.4779        5.9762        6.1603        6.9280        7.7184        5.4042        5.5491        6.9925        7.4946        8.6660        8.3055        7.0183        6.4174        3.6783        3.2786        2.8760        2.4884        1.3541        0.9923        0.7732        0.6621        4.4662        3.9741        4.4863        4.7433       10.7967        9.0437        7.6643        6.1655        9.7830        8.3601        8.5453        6.8374       10.0182       12.6129       13.6672       13.7441       13.5867       12.9545       13.4972       16.1411       12.0814       14.2321       16.4826       20.2719       13.7789       16.5877       19.8016       18.4997        9.9689        9.2983       11.5827       13.6777        8.1671        4.0960        4.3365        4.8380        2.7273        3.9906        4.8113       11.7592       12.9778       10.7202       12.6084       14.6448       27.6036       23.9580       17.2998       17.4574       41.3462       52.1436       59.3890       74.3358      113.1438      132.0973      130.9397      128.1404      132.0747      134.6629      129.9844      126.4079      137.1441      130.0446      126.1467      116.4268       98.4947       88.5737       84.7845       77.2225       60.2742       54.2388       49.9702       44.0522       33.4112       27.2330       24.9882       23.8050       13.0786       12.2890       11.3718       12.9501       23.1688       20.9902       23.1440       26.6180       26.3227       30.8939       38.5929       38.8938       30.6115       30.4307       34.8843       41.5128       52.8587       61.5372       72.9146       85.9476      102.1164      100.3267      105.9272      123.2642      124.9148      138.1278      132.3624      133.7160      144.3577      144.1927      149.2865      147.8286      155.5089      155.7551      151.1610      152.2652      149.3034      155.0219      155.0755      157.1123      170.4485      162.1239      162.0128      158.0089      131.9095      121.6833      108.5134      110.6307       88.1741       95.3912       96.9688      101.5928      167.0661      186.5514      209.4401      232.6237      226.5805      213.5512      199.9478      202.3735      222.8509      218.7310      201.6960        0.0000        0.0000        0.0000        0.0000        0.0000        0.0000        0.0000        0.0000      221.9100      156.3222      164.4626      152.4181      150.7272      154.3500        0.0000      291.4800      294.4200      374.8500      360.2400        0.0000        0.0000        0.0000        0.0000        0.0000        0.0000        0.0000        0.0000        0.0000        0.0000        0.0000        0.0000        0.0000        0.0000        0.0000        0.0000        0.0000        0.0000        0.0000        0.0000        0.0000        0.0000        0.0000        0.0000        0.0000        0.0000        0.0000        0.0000        0.0000        0.0000        0.0000        0.0000        0.0000        0.0000        0.0000        0.0000        0.0000        0.0000        0.0000        0.0000        0.0000        0.0000        0.0000        0.0000        0.0000        0.0000        0.0000        0.0000
       14.3318       15.3126       18.5958        8.8733        9.3203        9.4332       11.1514       17.1683        8.8914        7.8394        6.3811        4.6441        3.7971        3.4545        3.5059        3.5593        3.9402        3.8392        4.1230        5.6109        6.1882        6.5681        6.8439        5.3544        5.2589        5.5197        5.7711        4.2968        4.5528        4.6011        5.0106        5.5950        5.0784        4.8352        3.8832        2.4866        1.9920        1.6148        1.4391        0.8793        0.4401        0.3789        0.4738        3.2647        3.9488        4.1428        4.2481        9.8053        9.2237        7.8400        6.1186        8.4573       10.1471        9.6540        9.9265       12.0464       11.8729       10.3716       10.8579       15.9184       15.6599       20.4351       16.5269       15.9396       17.6375       19.5447       18.6174       17.8282       18.9237       17.6606       20.1221       14.7448       10.8035       11.3835        7.7079        3.3287        3.0501        4.6225        6.3223        2.4314        2.3923        5.2150       10.1938        7.7270        7.2415       11.6932       14.8874       26.9054       19.5112       21.4309       27.1938       43.0871       48.5288       59.9181       77.5423      121.4351      136.5232      150.1769      154.4506      147.9527      142.9969      138.5069      141.4307      148.5446      159.9205      150.2346      132.4430      121.7303      110.2385      103.5534       89.5442       71.4250       60.9535       54.6900       45.8424       33.4905       28.9142       27.3808       26.8237       15.8994       11.0202       10.2607       12.3798       20.3038       26.8262       30.3667       33.4982       40.6919       42.9896       42.0331       42.9998       33.6282       33.5325       36.5970       43.4372       55.3481       64.2512       71.8095       83.6399       93.9548      100.6884      114.2217      127.3416      125.2259      121.0565      127.7214      128.8020      131.5607      143.3976      154.1516      154.6675      152.8695      157.7734      155.4020      157.2298      156.4668      156.1091      154.4072      155.3438      171.1066      168.1472      165.6950      156.0200      130.2648      116.1355      107.3383       99.5173       74.0903       75.5115       76.7284       92.2443      158.1846      192.9647      224.8300      228.0403      199.2749      195.6793      191.9043      195.2367        0.0000        0.0000        0.0000        0.0000        0.0000        0.0000        0.0000        0.0000        0.0000        0.0000        0.0000      233.9100      176.8659      180.0611      178.5184        0.0000        0.0000        0.0000        0.0000        0.0000        0.0000        0.0000        0.0000        0.0000        0.0000        0.0000        0.0000        0.0000        0.0000        0.0000        0.0000        0.0000        0.0000        0.0000        0.0000        0.0000        0.0000        0.0000        0.0000        0.0000        0.0000        0.0000        0.0000        0.0000        0.0000        0.0000        0.0000        0.0000        0.0000        0.0000        0.0000        0.0000        0.0000        0.0000        0.0000        0.0000        0.0000        0.0000        0.0000        0.0000        0.0000        0.0000        0.0000        0.0000        0.0000        0.0000        0.0000        0.0000        0.0000        0.0000
        0.0000        0.0000       17.6586        6.2002        0.0000        7.1585        9.8631       12.1061        7.4840        6.5395        6.1573        4.8248        3.7255        3.3811        3.4090        3.8336        3.4857        3.5974        4.1509        5.3738        5.7130        5.9600        5.9905        4.6589        4.4130        4.3701        4.3711        3.1324        3.1453        3.1263        3.1599        3.8273        3.7127        3.3694        2.9788        1.6443        1.2677        0.7676        0.4774        0.4516        0.3823        0.3968        0.5336        2.9518        2.6973        2.7883        2.3751        5.8730        6.1516        8.4859        9.6859       15.1284       11.8402        9.1336       12.1137       12.8148       12.5269       17.0838       20.9016       26.1247       17.7419       23.2226       24.2667       23.2461       22.8006       22.7154       23.7491       15.7904       15.9043       27.4745       44.3410       27.8643        9.8276        8.7392        5.1502        3.2726        4.7544        4.7208        6.6478        2.2777        2.2205        2.5085        3.1349        6.4313        7.6738       11.6932       13.1234       22.0987       30.7637       25.5696       32.7560       56.2764       56.4582       68.7448       77.0207      125.0191      142.9278      150.0407      159.9356      152.6694      143.8251      148.4770      139.1275      155.5540      160.1387      157.8646      143.1442      140.0804      135.6216      117.0055      104.0149       81.6386       70.4897       62.3006       52.0392       38.2683       35.8696       30.6250       28.4681       16.3042       15.5909       13.9096       13.9753       28.3657       39.1444       43.8306       53.2095       46.3295       46.6160       42.5411       43.7572       38.4189       36.5886       40.7774       47.9996       58.0441       69.2220       77.6908       85.2614      100.4021      105.4934      105.8112      111.7012      111.2809      102.4064       98.7868      106.3610      130.3055      137.9864      152.2359      155.6810      153.9037      158.9834      153.8048      153.0586      154.7722      156.7484      158.3378      162.6546      178.1792      170.4066      165.5664      157.3127      133.2861      117.1227      108.4314      101.7533       75.3642       73.3640       78.3545       97.6496      181.4643      226.3154      247.4733      245.9519      212.4756      212.4103      210.7420      209.2828      224.0867        0.0000        0.0000      216.7265        0.0000        0.0000        0.0000        0.0000        0.0000        0.0000      331.5600      274.3200      202.2195        0.0000        0.0000        0.0000        0.0000        0.0000        0.0000        0.0000        0.0000        0.0000        0.0000        0.0000        0.0000        0.0000        0.0000        0.0000        0.0000        0.0000        0.0000        0.0000        0.0000        0.0000        0.0000        0.0000        0.0000        0.0000        0.0000        0.0000        0.0000        0.0000        0.0000        0.0000        0.0000        0.0000        0.0000        0.0000        0.0000        0.0000        0.0000        0.0000        0.0000        0.0000        0.0000        0.0000        0.0000        0.0000        0.0000        0.0000        0.0000        0.0000        0.0000        0.0000        0.0000        0.0000        0.0000        0.0000        0.0000        0.0000
        0.0000        0.0000        0.0000        0.0000        0.0000        6.5356        8.6171       10.1134        6.7015        5.6544        5.1891        5.0600        5.3129        4.8285        4.8082        5.8307        5.3998        3.6908        4.4066        5.3203        5.6165        5.6630        5.5046        4.1372        3.8151        3.6916        3.7398        2.5731        2.4629        2.5246        2.5540        2.9562        2.9734        3.3053        2.6071        1.2760        1.0643        0.6356        0.5905        0.5929        0.5449        0.6467        0.7195        2.2691        2.9026        1.7207        1.9038        5.7435        6.6906        9.2475       11.2352       16.7617       16.9377       10.4091       14.7925       22.7274       25.6387       24.3938       34.1465       31.2273       24.5169       37.4301       40.0080       27.9530       28.6008       25.8025       29.0412       23.7568       21.1013      184.9027       76.9386       98.2102       12.0234        8.2985       10.4665        3.9837        5.3670        4.5715        7.7190        2.3265        4.1934        2.6097        3.2870        6.9980        8.8621        8.8969        9.4151       15.9814       34.9919       44.7092       53.6235      105.9985       89.2986       79.7001       87.7935      134.2379      137.5954      142.5836      144.6917      140.9960      147.9594      148.0707      138.3891      149.9342      148.8987      148.4635      143.4130      124.5149      130.6836      118.0283      107.3062       86.9268       78.1511       73.7552       61.8771       40.7497       34.8661       32.9778       31.1267       21.0423       21.8338       18.7984       22.3419       40.6600       47.8380       54.7398       55.4826       45.5916       44.3280       42.9967       47.8912       43.8604       41.8338       45.8864       52.2286       63.0505       74.1388       76.3228       91.1923       97.2204      107.9045      114.2246      111.2771      109.1577       98.8520       87.8475       92.3401      117.6081      127.1859      137.7913      148.9104      152.4579      154.7801      155.8069      154.3928      155.5974      167.2365      175.1707      173.4782      177.7503      178.1527      170.1996      154.3625      135.5858      118.0408      107.6673      103.6608       82.5371       79.1957       88.0432      121.2847      213.7123      258.0217      278.9609      277.6491      235.9483      235.6911      227.8057      223.7267      231.2465      224.4351      217.4664      218.9339      268.8628        0.0000        0.0000        0.0000        0.0000      272.4000      310.4700      280.9200      203.9417        0.0000        0.0000        0.0000        0.0000        0.0000        0.0000        0.0000        0.0000        0.0000        0.0000        0.0000        0.0000        0.0000        0.0000        0.0000        0.0000        0.0000        0.0000        0.0000        0.0000        0.0000        0.0000        0.0000        0.0000        0.0000        0.0000        0.0000        0.0000        0.0000        0.0000        0.0000        0.0000        0.0000        0.0000        0.0000        0.0000        0.0000        0.0000        0.0000        0.0000        0.0000        0.0000        0.0000        0.0000        0.0000        0.0000        0.0000        0.0000        0.0000        0.0000        0.0000        0.0000        0.0000        0.0000        0.0000        0.0000        0.0000
        0.0000        0.0000        0.0000        0.0000        0.0000       11.3105       14.0416       12.3048       14.4607       13.7906       11.6837        5.1611        6.4614        5.8531        5.9568        4.2324        4.3257        4.3622        4.5400        5.1596        5.3313        5.3411        5.0089        3.0150        2.7001        2.6198        2.3491        1.6357        1.5547        1.5741        1.6896        3.4239        2.8926        2.8598        2.8921        3.0584        2.6100        2.3452        2.3780        3.6767        3.5167        3.0448        3.6000        3.9971        3.6635        3.5070        3.6489       10.0316       14.1022       14.8421       16.1168       21.7573       31.7451       47.0157       45.5604      109.9110      124.7459       49.3943       50.9170       44.8839       45.8743       56.1658       71.1134       39.2070       35.9700       35.8422       35.3723       29.7193       28.9314       93.4525      115.0591       93.7412       12.1943       11.9339       10.0439        6.0565        5.6895        5.3564        5.5178        3.9157        4.0631        4.8520        6.1577        9.5352       11.6835       14.4833       16.7751       23.3745       27.2718       31.2116       36.4376       48.9715       55.1013       60.4432       67.9957       87.6656       94.1385       97.9231       94.2226       94.0006       93.9956       97.9748       96.0568      109.6392      119.6419      114.3120      107.1903      112.9401      112.5986      106.1012      104.9932       98.6374       92.0735       85.0914       70.3005       50.1054       43.9293       37.4991       36.2917       29.6041       29.2011       27.8586       26.4423       28.5395       32.8288       41.0619       44.4889       44.3714       46.4393       49.2995       54.9136       59.7480       59.7217       67.7949       70.1974       79.0387       88.8357       96.4730      100.9179      102.8792       99.6356      108.4614      115.6955      106.1352      103.2504      101.7493      104.4221      109.1724      107.9064      119.5208      129.5282      136.8177      136.1315      136.0835      134.5709      157.8660      172.5729      185.2558      177.4460      169.9364      173.4444      164.6658      150.5349      132.8791      121.5862      112.8225      108.2200      119.5945      121.0689      137.3208      168.4835      249.0055      282.4906      300.5912      294.3094      283.8447      278.1031      273.9181      257.1672      232.7931      228.9198      217.7478      217.6071      192.5944        0.0000        0.0000        0.0000      171.3197      168.5364      175.9624      175.7266      213.0328      212.2159        0.0000        0.0000        0.0000        0.0000        0.0000        0.0000        0.0000        0.0000        0.0000        0.0000        0.0000        0.0000        0.0000        0.0000        0.0000        0.0000        0.0000        0.0000        0.0000        0.0000        0.0000        0.0000        0.0000        0.0000        0.0000        0.0000        0.0000        0.0000        0.0000        0.0000        0.0000        0.0000        0.0000        0.0000        0.0000        0.0000        0.0000        0.0000        0.0000        0.0000        0.0000        0.0000        0.0000        0.0000        0.0000        0.0000        0.0000        0.0000        0.0000        0.0000        0.0000        0.0000        0.0000        0.0000        0.0000        0.0000
        0.0000        0.0000        0.0000        0.0000        0.0000       10.6288       12.0979       10.0983       10.2473       14.2152       17.9189        6.1701        6.3234        6.0080        5.9288        4.7315        4.5001        4.5628        4.6755        4.9909        5.1960        4.8628        4.2909        2.4003        2.1366        1.8323        1.6724        1.1784        1.0526        1.0362        1.1303        2.3757        2.1340        1.9262        1.6290        2.5053        2.7151        3.4382        3.1138        3.1244        3.2838        3.0089        3.2499        3.6100        4.2346        4.9518        6.2605       18.1538       18.2684       16.9119       18.3009       27.1533       35.7707       46.2897       35.3553       45.8428       51.3666       59.9994       68.4667       65.4106       67.0170       72.2430       69.1168       69.1034       55.5834       47.7393       47.1362       32.9190       36.7270       56.1771       47.7016       21.8750       18.2731       16.2378       17.1992        8.0255        9.4696        7.6316        8.6278        4.1656        4.7631       40.6393        8.4054       12.8491       15.9640       18.4870       22.8661       27.2390       29.4398       34.8305       36.5907       46.4541       53.2229       62.0968       69.8607       86.6434       83.7457       84.2724       84.5484       81.0308       79.8918       82.1374       84.3821      103.2195      108.2842      105.2374      104.7951      111.3489      117.4040      111.9791      105.2308      100.0575      112.1622      103.7916       93.0895       69.6189       53.8741       46.1209       41.4585       31.6855       28.2398       27.6369       29.1894       30.7875       33.3765       35.1371       41.4794       46.2066       50.0693       57.1645       56.5365       61.4429       67.3670       77.8609       80.3126       84.1088       94.9826      101.2532      105.7819       98.5192       92.9405      102.3482       97.9899      109.4802      110.2754      110.9014      111.8009      106.2600      106.8564      118.0883      131.1399      136.5987      131.6069      132.4046      132.5882      160.2446      170.2668      182.7207      182.4250      183.9370      175.8914      163.6865      154.7609      131.2380      119.5534      116.0587      124.0515      132.2129      135.7398      147.7589      172.9547      243.8312      288.3534      316.9559      320.8605      322.7401      313.5976      309.2217      280.7381      243.9421      236.0612      220.8989      227.2202      191.9629        0.0000        0.0000      164.1651      160.7019      158.0825      156.6117      165.8514      201.4877      220.4868      250.2955      260.3451      296.5742      305.0729      334.8885        0.0000        0.0000        0.0000        0.0000        0.0000        0.0000        0.0000        0.0000        0.0000        0.0000        0.0000        0.0000        0.0000        0.0000        0.0000        0.0000        0.0000        0.0000        0.0000        0.0000        0.0000        0.0000        0.0000        0.0000        0.0000        0.0000        0.0000        0.0000        0.0000        0.0000        0.0000        0.0000        0.0000        0.0000        0.0000        0.0000        0.0000        0.0000        0.0000        0.0000        0.0000        0.0000        0.0000        0.0000        0.0000        0.0000        0.0000        0.0000        0.0000        0.0000        0.0000
        0.0000        0.0000        0.0000        0.0000       12.3835       11.3212       11.2699       10.2158        8.4583       13.1655       12.7293        5.4473        6.0380        5.0653        4.9744        5.0298        4.3675        4.5239        4.5223        4.4732        4.7542        4.4600        3.6390        2.1619        1.8037        1.6155        1.3692        0.9316        0.7983        0.7689        0.8466        1.3266        1.2972        1.3126        1.4064        2.2318        2.9047        2.7794        2.6949        3.0005        3.2397        3.5070        3.9826        4.7471        6.0999        6.2285        7.1712       25.2484       23.4578       31.1128       30.0025       40.2695       34.1401       37.1173       36.6343       49.6733       51.5666       69.3369       77.4298       65.3822       58.9767       65.7706       74.9266       57.3917       64.6988       73.7870       75.1853       27.4156       36.9239       49.5790       57.0819       26.8872       21.8218       21.1407       22.8294       12.2606       15.1736       10.1389       11.9713        7.3199        5.7046        8.7087       11.2314       14.1508       16.1448       21.9261       21.3607       27.8787       31.0299       32.3100       31.3211       40.0156       47.5693       70.1327      100.4668       97.8273       78.1613       75.9459       71.1909       77.4339       79.6162       79.1111       88.2214       99.9845       99.2853       95.8636       95.2736      108.0214      112.7402      117.3317      110.5993      102.6768       96.8633       97.5597       90.4695       73.6458       58.9178       52.5174       49.7135       36.1095       31.6568       29.2788       31.1798       30.4493       29.5787       33.3740       36.9054       47.2347       52.4879       56.7539       59.7872       65.1040       68.7197       75.6936       81.9689       92.9006      101.0455      108.9366      103.2602      113.4426      109.1939      103.3686      111.9653      109.3824      108.2421      113.4723      114.1404      113.7681      117.7711      120.5852      135.3850      139.6136      131.7186      135.4182      134.7314      165.6564      182.7295      184.6628      191.3599      194.0162      183.1387      167.2462      156.0297      139.7367      135.2459      120.6197      123.1099      137.3923      138.6722      151.2030      175.9450      248.8951      286.2370      311.6169      320.3613      314.8803      322.7508      323.4682      303.3924      261.5919      240.0168      238.1951      229.9195      190.4431        0.0000      160.8818      169.8997      166.5395      159.7636      161.0532      164.3865      202.5775      238.7517      253.6298      256.9925      273.9771      287.0732      313.2854      353.7932        0.0000        0.0000        0.0000        0.0000        0.0000        0.0000        0.0000        0.0000        0.0000        0.0000        0.0000        0.0000        0.0000        0.0000        0.0000        0.0000        0.0000        0.0000        0.0000        0.0000        0.0000        0.0000        0.0000        0.0000        0.0000        0.0000        0.0000        0.0000        0.0000        0.0000        0.0000        0.0000        0.0000        0.0000        0.0000        0.0000        0.0000        0.0000        0.0000        0.0000        0.0000        0.0000        0.0000        0.0000        0.0000        0.0000        0.0000        0.0000        0.0000        0.0000
        0.0000        0.0000        0.0000        0.0000       19.3463       15.2356       17.4615       14.1936       14.5324       15.8862       15.9402        4.9241        4.6402        4.4247        4.4260        4.3264        4.5485        4.4983        4.3719        4.5137        4.4059        4.0717        3.4539        2.0328        1.6866        1.4414        1.2982        0.8963        0.7852        0.7623        0.8299        1.1621        1.1763        1.2685        4.5838        2.8765        3.2296        2.8337        2.5927        2.5302        3.4696        3.6957        5.5406        8.5490        8.0686       10.1416       10.2704       33.6918       22.2416       36.5966       39.5321       42.4267       35.9205       41.5555       41.7660       53.3663       54.5679       67.3160       63.6233       81.6520      120.3651       84.1597       86.4533       44.8795       52.4811       61.2512       43.6867       32.7983       44.0628       51.3099       61.1962       39.3527       36.1077       38.4882       43.0231       18.2414       14.8882       14.4645       16.4454       12.0677       12.8948        9.1226       10.6723       15.0838       15.8261       17.6295       19.3728       31.0546       34.4233       31.8920       35.4141       44.0651       54.2854      161.9856      199.4651       99.3959       72.1307       69.2684       68.2741       74.5071       79.1916       81.4313       85.6021       99.5649       96.3279       96.2178       99.0318      101.8541      108.2432      107.9507      106.9288      104.8894       93.9567      100.1941       94.0244       69.0016       59.9246       60.2583       57.8790       49.9784       42.1132       44.6764       45.4779       43.3527       43.4852       47.2907       48.4730       56.8203       60.4701       62.9210       65.9694       72.0995       76.0919       82.0396       88.9105       96.2873      102.4876      108.4065      107.9360      107.3139      114.0006      124.9240      113.8797      114.8659      114.0978      125.1669      128.6558      124.9355      130.6990      130.1411      145.3226      141.7458      135.1089      138.3815      153.3391      183.2386      194.9785      200.0514      196.6111      185.3956      180.3337      173.9427      164.9896      144.8226      135.6828      124.3510      124.6106      139.3027      138.3758      145.4777      162.2819      220.6205      270.5770      298.1249      306.3117      326.8773      344.1278      344.9861      316.5253      267.2772      250.8320      239.8298      216.5418      186.9098      163.7321      154.0894      160.0374      156.2256      151.0405      152.7018      160.9369      202.4807      216.2192      239.1002      244.9213      262.3737      278.8621      292.4872      316.9420        0.0000        0.0000        0.0000        0.0000        0.0000        0.0000        0.0000        0.0000        0.0000        0.0000        0.0000        0.0000        0.0000        0.0000        0.0000        0.0000        0.0000        0.0000        0.0000        0.0000        0.0000        0.0000        0.0000        0.0000        0.0000        0.0000        0.0000        0.0000        0.0000        0.0000        0.0000        0.0000        0.0000        0.0000        0.0000        0.0000        0.0000        0.0000        0.0000        0.0000        0.0000        0.0000        0.0000        0.0000        0.0000        0.0000        0.0000        0.0000        0.0000        0.0000
        0.0000        0.0000        0.0000        0.0000        6.9538        5.9184        7.5303        6.8741        6.5559        6.2294        6.0491        8.8268       11.1761       13.3307        8.7134       10.6671       12.2685       10.6272       10.0052        3.6317        4.1041        3.8600        3.0510        2.0789        1.5479        1.2727        1.2172        1.1744        1.0532        1.0282        1.1028        1.3340        1.5650        1.6153        2.6670        3.6128        3.4664        3.6417        3.2312        3.5597        6.2955        6.2804        7.8102       10.1780       17.4417       30.1646       20.6557       24.6416       24.9906       26.8257       19.0581       32.2650       35.4136       47.5400       37.9652       42.1642       43.6045       41.5664       48.2669       80.8653       88.5195       98.3250       94.1930       72.8000       78.0647       76.1060       72.5654       55.6762       56.0128       69.1904       65.0998       41.7190       48.3532       50.7324       68.2486       33.0164       27.0026       22.3570       22.1720       15.5814       19.4745       17.3084       18.5024       14.2692       15.2947       18.3485       25.5725       28.7964       28.4734       29.8910       28.4558       30.8901       34.4639       42.6029       66.6126       50.5767       47.0781       50.1449       49.8810       52.8784       52.2625       54.8845       56.8712       68.6002       71.8760       73.3034       71.3939       86.9042       92.5987       93.3333       93.8055       86.0956       80.0698       81.9395       75.8515       71.5398       64.0961       61.0421       62.8761       61.3353       57.2728       55.3220       54.1699       52.0562       53.6883       61.9215       65.4540       70.9941       74.4962       76.8228       80.0429       84.8878       88.8208       95.2138       99.2445      101.8583      104.9724      110.5088      114.7943      119.1276      119.3054      122.2065      123.6391      124.0286      129.4277      137.8334      132.1573      125.9013      136.9843      136.6005      140.4864      147.1337      155.4272      155.4091      177.6156      199.3193      201.6380      199.7289      198.2835      195.4541      193.6322      189.7006      170.9942      151.0548      141.9569      133.1100      132.4970      122.7869      130.2216      129.0464      131.1666      171.2627      208.0307      234.2048      252.6741      252.7285      242.6925      254.6423      257.1875      232.7765      242.3179      229.3103      201.8607      176.3722      163.1835      155.9503      156.0396      145.7391      143.8556      145.1907      149.5693      182.5989      196.7910      208.0133      216.9276      247.4187      247.1647      279.7493      278.5536        0.0000        0.0000        0.0000        0.0000        0.0000        0.0000        0.0000        0.0000        0.0000        0.0000        0.0000        0.0000        0.0000        0.0000        0.0000        0.0000        0.0000        0.0000        0.0000        0.0000        0.0000        0.0000        0.0000        0.0000        0.0000        0.0000        0.0000        0.0000        0.0000        0.0000        0.0000        0.0000        0.0000        0.0000        0.0000        0.0000        0.0000        0.0000        0.0000        0.0000        0.0000        0.0000        0.0000        0.0000        0.0000        0.0000        0.0000        0.0000        0.0000        0.0000
        0.0000        0.0000        0.0000        0.0000        0.0000        0.0000        0.0000        0.0000        6.6925        6.6128        6.4297        9.4188        9.9946       12.9171       10.8165       11.7177       13.8071       10.4975       11.4331        3.6781        3.5908        3.0925        2.6852        1.8887        1.5229        1.3309        1.2242        1.5511        2.5865        1.0491        1.1052        1.8561        1.9667        2.7289        2.7719        3.6448        4.1271        3.3446        3.1319        4.1550        4.7240        7.0483        7.5489       12.7121       19.8486       21.7348       13.2991       28.7290       21.4944       17.6653       23.9759       43.1408       38.9979       39.4738       46.2874      100.8949       77.0237       57.2023       66.8390       84.4835      101.9701      109.5983      129.9868      104.5036       86.7093       82.8251       85.4113       63.9431       69.2391       78.2118       74.1390       49.9058       57.0964       58.0455       48.1489       37.5861       37.7743       33.4546       49.7748       20.0691       17.9543       22.5360       21.8001       17.6962       19.1679       23.0938       24.2777       28.5250       32.5322       34.0861       32.8204       32.2003       34.6698       35.9515       37.4409       44.8671       46.7330       48.6274       52.9958       56.9255       57.2556       56.8951       58.1246       68.5222       66.9884       72.0647       75.9203       84.4104      103.5610      126.8468       93.5893       88.7349       81.4185       75.7458       73.5560       69.4774       60.8933       62.0697       62.3959       56.6909       56.7951       56.0718       59.5754       61.8989       65.8444       68.2450       68.8467       78.3272       85.8449       88.2983       89.7204       95.1484       97.6353      101.5680      102.4530      111.9835      112.7739      119.9080      125.0712      127.3197      131.9131      132.5683      134.7710      135.5823      142.7335      143.1338      144.2679      134.2390      142.9611      144.7923      152.5256      160.1710      162.0893      169.5753      198.3459      206.6240      207.7690      220.7244      218.1527      206.0427      197.9736      189.7600      171.2057      153.9281      144.7372      141.2891      141.5818      136.6379      117.9168      113.7198      132.4996      155.9658      159.3582      177.5407      201.0517      223.6593      211.4963      214.7313      224.3732      225.5222      221.1124      221.3136      200.7554      178.1546      158.3142      156.6272      154.3079      145.0368      139.8572      140.4079      149.7218      177.0933      181.1080      203.2182      218.0325      240.2442      256.9259        0.0000        0.0000        0.0000        0.0000        0.0000        0.0000        0.0000        0.0000        0.0000        0.0000        0.0000        0.0000        0.0000        0.0000        0.0000        0.0000        0.0000        0.0000        0.0000        0.0000        0.0000        0.0000        0.0000        0.0000        0.0000        0.0000        0.0000        0.0000        0.0000        0.0000        0.0000        0.0000        0.0000        0.0000        0.0000        0.0000        0.0000        0.0000        0.0000        0.0000        0.0000        0.0000        0.0000        0.0000        0.0000        0.0000        0.0000        0.0000        0.0000        0.0000        0.0000        0.0000
        0.0000        0.0000        0.0000        0.0000        0.0000        0.0000        0.0000        0.0000        0.0000        0.0000        8.6788       10.9973        9.9405       10.4420       11.3592       11.7759       11.2912       11.9383        9.2319        3.4938        3.4582        3.4115        2.8638        1.9953        1.7018        1.6478        1.3021        1.4071        1.3050        1.1725        1.2415        3.0005        3.0932        3.3957        3.4041        4.6129        5.7369        6.1441        5.5895        5.7188        8.2385        9.0202       11.1329       11.9782       12.6734       13.3650       12.3349       33.8554       31.4562       29.5658       28.9960       44.7005       47.2162       47.1482       60.5683      111.1312       91.4937       85.2062       87.6155      109.2554      111.6066      108.8344      114.0383      113.1610       95.4729       85.1591      101.7051      100.1390      122.3508      143.7835      152.5078       57.6856       57.7913       64.9944      103.6940       44.0046       49.3212       53.9524       64.1533       32.4883       39.5639       32.4319       31.7859       23.9474       27.3882       27.8435       27.3944       34.7488       35.4155       37.7078       33.9970       33.2566       36.8105       37.7000       39.4825       46.6261       52.4537       55.6902       54.4503       55.6979       57.2428       61.0615       62.0454       72.7658       76.9254       75.3050       75.9817       90.6153       90.1184       93.4070       99.9467       90.5156       79.8163       75.6761       75.6233       71.3223       66.0180       64.2987       65.6356       65.0108       68.9164       68.6509       69.5989       71.7440       73.2775       75.4439       81.7482       89.8657       92.7978       96.7424      101.8512      105.9694      103.6633      107.8756      111.6751      118.9262      124.8823      124.5652      127.1805      130.3209      133.6966      135.0428      142.3955      139.5875      139.7436      154.8190      163.3005      160.5231      171.1418      187.7518      176.7284      179.7047      190.8384      196.1365      203.2468      209.7455      213.4433      228.3218      214.2628      208.9441      196.0345      188.3214      176.2347      157.5870      148.3244      146.5058      145.7269      138.3900      120.0882      115.4274      123.6060      145.7853      144.5780      155.9587      172.4712      187.3923      197.1542      200.8513      211.1119      229.7489      230.8823      231.3573      230.4616      193.9409      164.1029      155.0327      152.2954      137.3515      139.3219      149.5519      170.5778      171.9517      180.1951      210.0164        0.0000        0.0000        0.0000        0.0000        0.0000        0.0000        0.0000        0.0000        0.0000        0.0000        0.0000        0.0000        0.0000        0.0000        0.0000        0.0000        0.0000        0.0000        0.0000        0.0000        0.0000        0.0000        0.0000        0.0000        0.0000        0.0000        0.0000        0.0000        0.0000        0.0000        0.0000        0.0000        0.0000        0.0000        0.0000        0.0000        0.0000        0.0000        0.0000        0.0000        0.0000        0.0000        0.0000        0.0000        0.0000        0.0000        0.0000        0.0000        0.0000        0.0000        0.0000        0.0000        0.0000        0.0000        0.0000
        0.0000        0.0000        0.0000        0.0000        0.0000        0.0000        0.0000        0.0000        0.0000        0.0000        9.8075       15.2728       12.3254       11.7962        9.8686       14.7653       14.9981       11.6695       13.1040        3.7598        3.9023        3.7381        3.2923        2.3774        1.9322        1.6640        1.4893        1.5348        1.3111        1.2025        1.2902        3.7044        3.4714        4.0614        6.8367        8.6176        7.6980        6.6663        7.5213        5.3845        5.8510        6.6968        6.7674        9.0062       11.8710       10.6045       14.4365       29.9755       32.3902       25.1727       19.3377       34.7064       54.0296       67.0608       67.5392       71.4952       65.1364       82.3623       74.9544       81.4476       94.7774      103.0492      132.4901      124.9461      115.4706      125.3145      120.2187       88.5119      101.2738      148.4090      169.0131       89.7002       76.0194       81.0334       98.0709       60.2831       59.1268       67.0177       75.3098       47.6289       45.4506       45.2102       37.9074       33.3737       31.8392       31.4298       32.7647       40.0732       41.4708       43.2641       40.5320       46.2894       45.4075       46.6664       47.2131       50.4382       52.5609       54.0216       55.4640       55.9778       55.3305       64.5388       68.1845       84.3425       85.0003       76.1954       76.4083       87.2628       91.4884       85.9653       80.7028       76.4196       69.9042       72.4241       73.9778       78.4258       77.7377       75.4562       75.4779       74.9873       75.7987       75.0333       78.0436       77.8821       80.3147       82.4983       87.7563       97.8444      100.7507      106.3362      104.1600      111.9919      106.5600      108.2570      117.2972      126.6815      125.4017      124.6426      129.7752      141.1799      145.5495      145.1328      146.9593      146.3022      162.5777      171.9736      177.5488      178.6082      191.5592      200.6761      190.3063      199.3404      216.6811      217.2306      211.6359      222.1004      223.2937      234.7034      227.1621      207.0728      193.3897      187.5657      181.4037      167.0307      159.5908      158.6740      150.2449      133.7236      121.1526      119.3186      124.7352      141.7174      145.8993      158.4577      168.7541      182.8854      200.5860      213.5716      221.7075      237.4489      241.2323      243.5546      248.3386      210.9636      178.8211      174.7422      164.8159      143.7062      139.2217      152.4185      173.2497      166.0202      183.3126        0.0000        0.0000        0.0000        0.0000        0.0000        0.0000        0.0000        0.0000        0.0000        0.0000        0.0000        0.0000        0.0000        0.0000        0.0000        0.0000        0.0000        0.0000        0.0000        0.0000        0.0000        0.0000        0.0000        0.0000        0.0000        0.0000        0.0000        0.0000        0.0000        0.0000        0.0000        0.0000        0.0000        0.0000        0.0000        0.0000        0.0000        0.0000        0.0000        0.0000        0.0000        0.0000        0.0000        0.0000        0.0000        0.0000        0.0000        0.0000        0.0000        0.0000        0.0000        0.0000        0.0000        0.0000        0.0000        0.0000
        0.0000        0.0000        0.0000        0.0000        0.0000        0.0000        0.0000        0.0000        0.0000        0.0000       16.7842       40.2129       42.9700       35.3640       18.6703       28.3663       25.6544       24.3545       25.7123       22.1012       21.0076       26.1040       25.7778       12.8255       15.2957        9.4508        8.4315        4.8668        6.1781        8.3063       11.5096       12.4657        8.9712        9.5413       11.6379        7.3905        6.5657        7.7077       11.6061        5.5732        5.0872        6.3209       10.7799        3.5685        4.1779        4.8279        6.6429        4.8610        2.3663        0.8243        1.4515        0.9626        0.8367        0.9739        0.8638        3.7852        6.9418        8.6549        5.0162        5.7120        8.4927       11.8137       18.2420       26.2136       25.6544       21.1685       20.1646       19.8432       11.6281       20.4282       24.9545       47.6309       48.7761       56.7974       62.8875       60.8248       58.2061       68.8415       83.1528       71.1719       61.2078       57.8502       47.7086       39.4514       41.5496       38.6633       41.2128       42.0762       42.1584       37.9103       37.1855       38.4586       37.3918       38.8072       37.2755       40.9563       44.4833       45.7113       45.7238       50.2410       51.1434       54.8296       57.2232       72.9473       79.1555       77.1976       76.2721       75.7602       75.4370       73.2484       69.4710       65.1081       62.5223       68.5710       71.8714       80.3228       82.4519       84.1755       88.5958       92.4639       87.7397       86.1296       90.8314       96.5388       99.0461      100.9691      102.3024      109.3046      107.1265      104.9781      104.0304      116.9928      120.3217      124.6805      128.1973      134.6233      142.2878      147.6026      155.3831      163.4288      170.8796      171.0858      168.4792      165.9850      173.6196      187.2518      197.1226      214.2269      213.8078      201.0658      198.0436      208.1671      218.8651      215.3416      212.5673      223.6576      235.3569      238.6535      224.8206      202.0992      187.6331      195.5450      195.6207      185.4242      174.9672      171.2222      165.3414      144.9258      124.3195      131.6055      130.2180      137.6992      136.2503      139.3297      153.4897      202.6387      208.4804      191.0517      204.7101      249.8010      265.3851      284.8483      298.1849      271.8280      227.6642      207.4328      191.8041      162.4414      151.6601      157.6380        0.0000        0.0000        0.0000        0.0000        0.0000        0.0000        0.0000        0.0000        0.0000        0.0000        0.0000        0.0000        0.0000        0.0000        0.0000        0.0000        0.0000        0.0000        0.0000        0.0000        0.0000        0.0000        0.0000        0.0000        0.0000        0.0000        0.0000        0.0000        0.0000        0.0000        0.0000        0.0000        0.0000        0.0000        0.0000        0.0000        0.0000        0.0000        0.0000        0.0000        0.0000        0.0000        0.0000        0.0000        0.0000        0.0000        0.0000        0.0000        0.0000        0.0000        0.0000        0.0000        0.0000        0.0000        0.0000        0.0000        0.0000        0.0000        0.0000
        0.0000        0.0000        0.0000        0.0000        0.0000        0.0000        0.0000        0.0000        0.0000        0.0000        0.0000       38.8481       45.8692       52.6711       27.4402       23.4533       19.3159       10.5557       13.0594       14.8272       21.3849       28.0399       20.9863        9.9636       12.8987       12.7672       13.1729        6.3755        8.0001        7.0254        8.8399        8.4133        7.1338        7.8426        8.4419        7.7880        4.6533        7.9813       10.4211        9.3147        9.2595        9.4734       12.9603        3.4379        4.0064        5.4512        5.3814        1.7889        2.0834        1.9184        2.1818        0.6447        0.8055        0.8839        0.7440        3.9871        3.1858        4.0145        8.4934       10.7280       12.5935       27.8985       34.0459       36.6548       52.4629       41.3591       29.7611       41.3076       29.8386       23.5208       31.6732       64.1462       69.7817       70.5669       80.1595       74.7029       69.1289       98.2451      113.1770      103.3707       73.6117       71.8908       60.9415       54.7244       65.5055       60.5096       50.2756       42.4069       42.9946       40.4512       39.4841       36.5538       36.4963       38.3841       41.1812       45.2399       47.7292       48.0909       48.7723       52.5834       52.3113       56.1011       59.5831       76.0124       81.1616       83.2922       83.4567       85.7358       79.6942       73.6424       71.3914       67.7006       67.6501       69.7242       73.7619       83.1679       86.0149       90.9590       96.6599       99.6457       99.1869       98.4293      102.3303      107.2179      108.5414      107.0101      107.4736      106.0657      107.3524      106.8407      109.8503      122.4850      128.2876      135.2175      143.9738      150.5057      155.3424      166.5056      171.6685      176.6425      190.5190      191.9178      185.6264      176.8561      191.5335      205.1811      206.1740      222.9155      226.8596      222.2695      218.5810      219.9431      224.2233      219.0033      220.9311      229.7343      245.0109      240.5357      223.4020      199.5242      196.7937      207.0371      196.5217      186.4558      189.0066      174.4369      157.1362      133.4508      115.9413      118.4978      129.9551      142.5886      138.6524      134.5469      157.8514      198.3226      217.3469      249.2492      214.1590      273.6570      294.2398      289.4901      320.3197      294.9763      271.9221      247.2688      209.7885      170.8974      150.8699        0.0000        0.0000        0.0000        0.0000        0.0000        0.0000        0.0000        0.0000        0.0000        0.0000        0.0000        0.0000        0.0000        0.0000        0.0000        0.0000        0.0000        0.0000        0.0000        0.0000        0.0000        0.0000        0.0000        0.0000        0.0000        0.0000        0.0000        0.0000        0.0000        0.0000        0.0000        0.0000        0.0000        0.0000        0.0000        0.0000        0.0000        0.0000        0.0000        0.0000        0.0000        0.0000        0.0000        0.0000        0.0000        0.0000        0.0000        0.0000        0.0000        0.0000        0.0000        0.0000        0.0000        0.0000        0.0000        0.0000        0.0000        0.0000        0.0000        0.0000
        0.0000        0.0000        0.0000        0.0000        0.0000        0.0000        0.0000        0.0000        0.0000        0.0000        0.0000        0.0000        0.0000        0.0000       37.0715       34.1813       12.5678        9.2794       11.1627       18.3717       19.4649       18.0242       19.4326       18.3517       17.7391       16.4756       17.1965        7.6538       10.4300        8.2596        7.7409        7.7294        9.7818       11.8445       13.4074        6.8373        6.1140        7.4896       14.7166       25.2939       13.8246       13.4795       12.1727        5.7226        5.0569        5.7803        3.8595        0.4932        0.9094        1.6928        0.6198        0.3802        0.9868        1.3370        1.2218        8.4275       18.2936       12.6322        9.6674       13.8967       15.0437       34.6474       43.9025       69.0323       57.5255       54.8912       52.9520       41.0308       32.9990       28.2611       32.9233       85.7314       81.3173       85.4886      100.0120       96.6942       92.3666       87.1311       86.6917       82.3519       84.9118       86.7421       68.0157       54.5888       52.1128       52.0869       52.5267       42.5259       48.3299       51.5935       62.1709       42.7125       36.8930       37.6492       41.6944       53.2988       52.5064       55.3157       59.0886       58.7340       68.8068       65.4655       63.5419       80.6960       85.2478       85.6604       89.4093       92.3770       92.6723       82.9223       78.3423       76.6341       77.2590       71.5794       80.6933       93.5591       98.4602      107.5845      110.7489      111.9662      106.7171      105.8932      109.5533      109.3313      111.6294      110.5860      106.8675      104.9001      104.0681      106.2665      114.7926      132.8018      137.4987      147.1860      161.5129      164.9976      166.0760      171.7287      186.1631      192.0044      205.3880      214.5763      211.0993      197.9502      206.1289      208.8705      215.3915      234.2882      243.0584      233.0158      230.7289      239.6618      232.0027      228.7165      231.5009      240.6272      234.9453      225.8308      215.9686      197.8305      195.1494      189.4544      200.6720      200.1969      191.2363      175.1418      156.6230      133.9157      121.6645      128.0087      137.7939      147.8550      137.8283      158.4883      160.9173      218.5177      209.1917      221.4207      212.4631      275.9166      290.6173      311.3005      312.2299      263.8932      253.3903      242.0335        0.0000        0.0000        0.0000        0.0000        0.0000        0.0000        0.0000        0.0000        0.0000        0.0000        0.0000        0.0000        0.0000        0.0000        0.0000        0.0000        0.0000        0.0000        0.0000        0.0000        0.0000        0.0000        0.0000        0.0000        0.0000        0.0000        0.0000        0.0000        0.0000        0.0000        0.0000        0.0000        0.0000        0.0000        0.0000        0.0000        0.0000        0.0000        0.0000        0.0000        0.0000        0.0000        0.0000        0.0000        0.0000        0.0000        0.0000        0.0000        0.0000        0.0000        0.0000        0.0000        0.0000        0.0000        0.0000        0.0000        0.0000        0.0000        0.0000        0.0000        0.0000        0.0000        0.0000
        0.0000        0.0000        0.0000        0.0000        0.0000        0.0000        0.0000        0.0000        0.0000        0.0000        0.0000        0.0000        0.0000        0.0000        0.0000        0.0000        0.0000        0.0000       22.6887       23.9448       21.9913       21.9330       19.2655       18.3517       29.0558       22.5778       21.5403        5.8853        6.5742        8.3765       11.7762        9.5298        9.0829        9.6238       17.8973        7.9752        9.1646       11.6821       31.3176       67.7741       64.3616       13.3812       13.4298        6.3044        6.4932        5.8129        2.7811        0.7321        0.6684        2.1512        1.2299        1.7816        1.1990        2.8125        3.2249       15.2246       12.1696       11.5090        9.5590       22.5402       38.5460       36.5369       39.3377       53.2161       61.6242       56.6031       47.3275       36.3300       49.6185       48.7038       45.6022       98.2645       95.5782       97.9768      100.7887      120.0592      101.2979       91.5070       93.7352       89.6375       92.7442       80.0846       70.9536       60.1792       55.2021       54.0307       60.4164       62.0389       57.3834       64.3700       58.0682       56.3426       47.5882       42.6130       40.3999       53.7081       58.9800       64.9155       58.6842       64.3219       68.6490       67.6435       62.1317       80.5984       89.2783       87.3323       90.7860       93.3192       98.2894       90.5797       88.7878       82.0195       78.0754       86.8889       90.9979      108.5766      113.2864      118.6625      119.6618      115.0400      116.9411      116.1179      117.7001      118.7393      117.5925      111.8035      109.2959      107.1207      108.6611      114.6745      119.4858      142.6011      155.7000      160.4357      169.6155      178.7276      186.3680      181.5959      189.4113      206.4025      215.5298      215.7454      220.2862      210.5550      216.6721      216.4094      214.6837      229.1773      225.8191      227.3684      222.3723      227.8663      226.5319      217.6919      240.7973      229.8136      231.0388      223.8411      201.7800      181.5681      177.1914      182.6190      204.2034      204.2443      188.5736      187.9055      184.8211      152.8438      145.0235      146.9644      153.0130      167.1525      146.0359      143.7766      175.6605      230.8992      206.4866      189.3381      204.8059      257.5473      280.9076      290.8829      313.5594      248.2512      235.6567      229.7451        0.0000        0.0000        0.0000        0.0000        0.0000        0.0000        0.0000        0.0000        0.0000        0.0000        0.0000        0.0000        0.0000        0.0000        0.0000        0.0000        0.0000        0.0000        0.0000        0.0000        0.0000        0.0000        0.0000        0.0000        0.0000        0.0000        0.0000        0.0000        0.0000        0.0000        0.0000        0.0000        0.0000        0.0000        0.0000        0.0000        0.0000        0.0000        0.0000        0.0000        0.0000        0.0000        0.0000        0.0000        0.0000        0.0000        0.0000        0.0000        0.0000        0.0000        0.0000        0.0000        0.0000        0.0000        0.0000        0.0000        0.0000        0.0000        0.0000        0.0000        0.0000        0.0000        0.0000
        0.0000        0.0000        0.0000        0.0000        0.0000        0.0000        0.0000        0.0000        0.0000        0.0000        0.0000        0.0000        0.0000        0.0000        0.0000        0.0000        0.0000        0.0000        0.0000       32.3151       33.5319       32.7301       43.6397       40.2298       43.3078       37.5871       27.2345       16.3120       13.2168       12.4580       22.3422       16.1255        9.6626       11.3071       23.3642        7.1703        9.0392       12.9629       12.7791        5.2270        4.3963        3.6755        2.1221        3.6086        4.1283        4.2028        5.7951        1.6812        2.5931        2.5922        3.4574        2.7507        1.7522        2.0871        4.4404        5.7092        4.5828        4.4593        6.8226       12.8462       18.3439       18.9096       21.4105       32.7572       44.7142       45.7194       24.9057       26.1990       33.8971       52.2987       68.5308       94.5017       93.6077      108.1129       99.2645       79.2578       70.6344       61.5289       63.6843       73.8534       99.6607       67.5895       75.9160       63.0952       52.1369       52.9289       59.9447       62.5082       63.0738       58.1408       58.0896       68.5887       62.5537       61.9227       61.0428       62.8965       65.9873       67.7874       62.1034       69.1944       66.1644       66.8628       69.4285       81.5170       99.8938       90.1182       97.2563       98.5063      104.4231       97.8114       95.9181       88.7641       87.0554       93.7922       94.8730      111.1641      119.2605      127.3222      123.5146      120.1465      119.4905      118.2790      119.9866      120.8614      114.6996      113.8165      109.5848      110.9602      116.2651      127.1388      137.5033      159.2817      174.5727      179.5057      176.7132      183.5447      193.5220      196.1196      202.1318      190.5653      191.5539      192.7646      196.1116      203.3002      214.2925      204.8999      203.5719      226.1531      232.8970      229.8076      226.8365      185.8423      178.3809      169.7397      170.3981      176.9314      190.3738      186.6037      169.0130      162.8749      157.2892      164.1584      176.3878      199.1689      199.5280      207.6244      205.2493      204.2529      190.7886      181.4029      178.6094      158.7014      148.2825      145.2618      169.4415      206.4435      212.2866      215.2837      224.8466      225.2275      236.5843      234.0052      226.2574      205.9608      212.6005      223.3729        0.0000        0.0000        0.0000        0.0000        0.0000        0.0000        0.0000        0.0000        0.0000        0.0000        0.0000        0.0000        0.0000        0.0000        0.0000        0.0000        0.0000        0.0000        0.0000        0.0000        0.0000        0.0000        0.0000        0.0000        0.0000        0.0000        0.0000        0.0000        0.0000        0.0000        0.0000        0.0000        0.0000        0.0000        0.0000        0.0000        0.0000        0.0000        0.0000        0.0000        0.0000        0.0000        0.0000        0.0000        0.0000        0.0000        0.0000        0.0000        0.0000        0.0000        0.0000        0.0000        0.0000        0.0000        0.0000        0.0000        0.0000        0.0000        0.0000        0.0000        0.0000        0.0000        0.0000
        0.0000        0.0000        0.0000        0.0000        0.0000        0.0000        0.0000        0.0000        0.0000        0.0000        0.0000        0.0000        0.0000        0.0000        0.0000        0.0000        0.0000        0.0000        0.0000       39.0035       32.9921       36.8016       51.9999       39.9868       39.8671       32.1710       30.7184       12.3282       15.1679       15.5711       34.4643       20.0078       17.1695       15.8559       27.1665        9.8048       12.7797       15.8280       12.4673        4.0395        2.6769        2.9270        2.6486        3.9415        4.1118        4.4479        3.7655        1.6913        2.7568        3.9660        3.7321       10.1706        6.3031        5.1428        7.8497        6.7424        7.2554        9.8471        8.2012       11.8325       15.3815       32.9371       35.7770       46.6982       47.3621       46.8841       40.6293       40.0227       48.9366       78.6789       85.3318      116.7441       93.3916      119.0231       93.9187       84.8355       75.4702       78.6873       69.0042       82.4087       95.8159      102.4862      120.9322       73.0937       69.5434       89.2320       75.8705       74.6497       69.6403       66.7840       79.3793       81.3406       68.7568       67.1635       79.5088       77.2096       74.2806       67.1485       66.6170       74.5294       73.3325       75.2452       73.5352       86.9425       97.4124       98.6888       99.2916      110.3942      111.7235      109.9550      104.9068       99.1451      100.9062      102.8536      107.3758      124.3517      132.8223      130.1236      126.8639      131.7148      129.3798      123.4939      123.8138      123.9392      120.0095      119.0350      117.5807      119.0851      121.9785      136.9447      151.5719      169.2303      173.3028      183.1728      195.7278      200.9834      215.1555      218.1765      207.7304      184.1888      179.1731      186.5333      188.3825      192.0192      201.2682      209.4478      206.3684      227.4316      235.0752      230.3247      219.9849      176.5443      164.2964      157.4242      154.8730      146.7561      151.6349      158.9339      138.9089      151.9282      157.0645      163.5991      170.1519      186.9843      198.6853      214.4507      210.2800      208.6166      212.7604      205.7809      187.0136      155.8511      145.6153      149.2852      172.2993      210.8304      222.8958      232.4673      237.1763      225.0741      216.6352      239.3955      206.6392      209.8291      272.7746      300.0774      255.1749      284.1748        0.0000        0.0000        0.0000        0.0000        0.0000        0.0000        0.0000        0.0000        0.0000        0.0000        0.0000        0.0000        0.0000        0.0000        0.0000        0.0000        0.0000        0.0000        0.0000        0.0000        0.0000        0.0000        0.0000        0.0000        0.0000        0.0000        0.0000        0.0000        0.0000        0.0000        0.0000        0.0000        0.0000        0.0000        0.0000        0.0000        0.0000        0.0000        0.0000        0.0000        0.0000        0.0000        0.0000        0.0000        0.0000        0.0000        0.0000        0.0000        0.0000        0.0000        0.0000        0.0000        0.0000        0.0000        0.0000        0.0000        0.0000        0.0000        0.0000        0.0000        0.0000
        0.0000        0.0000        0.0000        0.0000        0.0000        0.0000        0.0000        0.0000        0.0000        0.0000        0.0000        0.0000        0.0000        0.0000        0.0000        0.0000        0.0000        0.0000        0.0000        0.0000       49.8927       37.6016       35.9492       36.3712       35.8669       44.8530       49.6346       25.8618       25.4904       19.9991       35.1549       19.5417       18.2816       17.5208       12.3627       13.8507       21.4162       19.2298       10.5230        5.2088        3.4366        2.9354        4.1991        4.6915        3.9408        4.6149        4.7823        3.2079        5.0752       15.9215        4.6399        5.4088       16.0488       14.4941       15.2059       11.6204       10.5881       10.6330        8.3940       13.8285       21.6390       29.7877       51.1958       57.3730       45.8215       40.9895       43.9136       57.6856       70.9073       84.4759       73.3076      111.0120       97.9680       92.5449       91.3085       84.5813       77.2912       71.6568       72.1376       90.4682       98.8010       92.0379       88.0650       92.5737       83.4143       93.0463       88.0224       90.4275       82.6767       80.7749       93.4440       89.6648       84.4084       82.9684       85.4165       81.6804       76.5216       72.7724       79.5807       76.8700       76.4742       79.7134       79.3791       91.1074       95.6712      105.3396      106.3267      106.6719      113.1396      116.1590      114.9203      110.3462      110.2495      114.2520      118.1543      133.3793      137.5522      141.1355      143.3506      142.4894      135.2477      128.5511      130.1081      130.1286      125.3747      118.6332      119.6086      138.6132      128.5961      146.5637      153.5571      172.2680      180.9530      189.2308      202.2994      215.6373      225.3571      223.5383      218.4270      187.0206      180.6680      179.9010      182.5903      186.3189      197.8774      207.7908      205.0957      226.6679      227.4906      219.8195      209.2259      172.2221      160.5363      151.6791      154.9675      137.5777      131.7505      131.1913      136.9031      150.1784      158.3456      163.1591      179.6221      179.7969      196.6875      212.9423      203.4100      220.0795      216.4560      213.6095      195.5432      161.7401      154.7267      158.5170      172.8152      211.3284      217.6783      250.7902      251.9306      250.4431      214.0456      201.2408      211.3144      216.4613      234.0260      266.4768      278.4672      284.7867      307.8611        0.0000        0.0000        0.0000        0.0000        0.0000        0.0000        0.0000        0.0000        0.0000        0.0000        0.0000        0.0000        0.0000        0.0000        0.0000        0.0000        0.0000        0.0000        0.0000        0.0000        0.0000        0.0000        0.0000        0.0000        0.0000        0.0000        0.0000        0.0000        0.0000        0.0000        0.0000        0.0000        0.0000        0.0000        0.0000        0.0000        0.0000        0.0000        0.0000        0.0000        0.0000        0.0000        0.0000        0.0000        0.0000        0.0000        0.0000        0.0000        0.0000        0.0000        0.0000        0.0000        0.0000        0.0000        0.0000        0.0000        0.0000        0.0000        0.0000        0.0000
        0.0000        0.0000        0.0000        0.0000        0.0000        0.0000        0.0000        0.0000        0.0000        0.0000        0.0000        0.0000        0.0000        0.0000        0.0000        0.0000        0.0000        0.0000        0.0000        0.0000        0.0000       43.4912       46.4919       48.0326       35.5796       35.3690       50.4945       33.1462       35.1230       26.0481       38.8920       23.1254       27.3244       22.6790       17.0059       27.8170       46.7132       54.0438       15.5376        3.8928        5.4243        3.8672        9.7510        7.6329        7.0919        6.5671        7.2598        6.6670       11.8049        9.7078        6.1087        5.7017        6.8967        7.8078        8.6012       15.4090       23.6289       19.9212       10.5539       24.7713       31.1173       38.9703       54.5902       53.8091       63.0323       63.1082       64.0127       82.0347       96.9355       96.4880       98.7535      134.5890      123.4995      111.5698      113.8226      112.2633      102.1409       92.4429      102.9940      102.1503       93.0190       99.4764       91.1648       90.0245       85.4649       84.3630       93.6712       84.1378      100.0417      125.8722      110.8650       94.9857       97.8067       91.6910       99.1798      106.2478       97.9608       91.2647       86.1323       92.1374       96.6693       99.5858       93.5850      104.9060      106.2887      112.1183      115.0639      119.3804      119.9034      124.5905      119.9902      128.0422      125.2910      128.5327      131.4989      150.2546      157.2082      159.0216      161.2478      155.6018      150.0247      146.1564      138.4900      127.1122      118.7050      125.5332      132.0320      135.9335      135.5207      168.1369      175.3875      195.4741      213.6081      218.1774      217.9091      223.5935      231.3445      238.7829      227.5148      203.5358      188.8948      188.7753      182.9811      184.4685      186.4443      190.3997      193.1881      213.0088      207.2175      207.0692      197.6222      170.8349      161.7134      163.4569      159.7455      142.7102      152.2637      135.4772      134.2624      149.8521      144.4466      147.7728      178.8973      188.2542      201.9203      212.2242      203.5513      215.2931      214.7335      214.0638      203.1495      181.2662      180.4574      172.5786      180.5494      206.4242      229.2271      239.8126      260.8222      251.7836      235.8248      211.9217      223.0828      243.5026      265.8234      289.1424      256.0251      267.6413      286.9795      272.9479        0.0000        0.0000        0.0000        0.0000        0.0000        0.0000        0.0000        0.0000        0.0000        0.0000        0.0000        0.0000        0.0000        0.0000        0.0000        0.0000        0.0000        0.0000        0.0000        0.0000        0.0000        0.0000        0.0000        0.0000        0.0000        0.0000        0.0000        0.0000        0.0000        0.0000        0.0000        0.0000        0.0000        0.0000        0.0000        0.0000        0.0000        0.0000        0.0000        0.0000        0.0000        0.0000        0.0000        0.0000        0.0000        0.0000        0.0000        0.0000        0.0000        0.0000        0.0000        0.0000        0.0000        0.0000        0.0000        0.0000        0.0000        0.0000        0.0000
        0.0000        0.0000        0.0000        0.0000        0.0000        0.0000        0.0000        0.0000        0.0000        0.0000        0.0000        0.0000        0.0000        0.0000        0.0000        0.0000        0.0000        0.0000        0.0000        0.0000        0.0000       56.6403       54.7115       34.0527       36.5434       45.6898       43.6421        4.6236        4.8907        5.8063        6.5689        5.6047        5.7872        7.3679        8.7775       10.6758       36.1502       17.6058        9.4911       10.0470       10.9782       12.4033       14.8357       15.2934       13.2026       13.1999       16.4221       20.5955       19.3762       16.1696       16.2654        7.3374        5.5863       12.2924        9.9221       16.1126       34.7815       29.6481       25.6810       21.2620       24.1297       33.8407       31.1277       36.3937       45.6470       48.4768       60.0631       82.8784       86.6917       69.9617       71.0899       88.7098       88.3952       80.0849       91.2911       96.9014       85.2083       78.5730       70.0516       69.7392       85.3803       81.2338       75.9926       88.5780       87.3054       99.2249       95.1416      100.5505      109.7890      125.2737      132.5908      110.3695       99.2957       97.5422       98.0467       92.9001       94.7278       91.0886       88.5640       94.1455      100.9899       99.8413       96.9205      106.0185      111.8444      114.4601      116.3840      123.1173      122.0834      130.7308      136.9662      142.9200      139.4085      139.6938      145.0120      159.5785      176.8745      166.8703      161.8686      165.5902      162.1331      152.2157      137.4256      115.5894      117.1825      131.9452      119.6002      140.6450      148.6048      168.7281      185.0621      211.0981      229.2099      233.6503      237.6204      271.0143      285.4971      287.3241      261.0430      235.9425      222.9346      216.3558      210.0766      177.3789      169.1862      164.9352      163.2892      152.5947      156.6671      155.1322      151.0460      189.2852      175.7732      179.9950      176.6953      161.2736      160.7521      142.9680      143.5414      144.1662      132.1979      131.9383      155.8856      189.3666      204.0785      203.8596      213.3576      235.4155      236.6971      240.5799      231.2426      203.2041      195.4146      201.2286      229.8690      230.7640      236.0439      242.0603      238.0542      240.7598      235.3992      252.0105      240.4804      244.3360      253.8383      294.5850      271.2016      259.4357      265.7981      263.9112        0.0000        0.0000        0.0000        0.0000        0.0000        0.0000        0.0000        0.0000        0.0000        0.0000        0.0000        0.0000        0.0000        0.0000        0.0000        0.0000        0.0000        0.0000        0.0000        0.0000        0.0000        0.0000        0.0000        0.0000        0.0000        0.0000        0.0000        0.0000        0.0000        0.0000        0.0000        0.0000        0.0000        0.0000        0.0000        0.0000        0.0000        0.0000        0.0000        0.0000        0.0000        0.0000        0.0000        0.0000        0.0000        0.0000        0.0000        0.0000        0.0000        0.0000        0.0000        0.0000        0.0000        0.0000        0.0000        0.0000        0.0000        0.0000        0.0000
        0.0000        0.0000        0.0000        0.0000        0.0000        0.0000        0.0000        0.0000        0.0000        0.0000        0.0000        0.0000        0.0000        0.0000        0.0000        0.0000        0.0000        0.0000        0.0000        0.0000        0.0000       61.7032       54.6798       34.7891       34.6706       49.9888       41.0903        4.9310        5.4872        6.8223        8.7294        6.6697        6.4026       10.3365       12.5461        4.4437        9.0665        6.0441        5.3040       11.6732       15.7200       17.7986       16.0901       17.0883       19.8315       17.7483       19.5319       14.5661       17.4360       20.3907       18.1565        6.0063        9.8327        8.7368        8.8283       27.0545       33.6222       32.9981       11.2258       20.3383       21.1515       30.5384       32.3254       49.9525       58.4065       72.4404       82.6328       88.8324       71.1945       72.2488       76.7686       86.7859       75.6342       76.8236       79.6800       95.6705       85.7039       80.1920       90.0163       81.8081      106.3645       88.3130      102.9733       96.9454      123.5835      124.8850      123.8993      116.4285      118.3960      131.9272      153.1787      118.9987      105.8384      104.1507      109.2224       99.2128      100.0632       94.8039       94.5294      100.2280      102.2041      105.2919      108.5431      116.3698      120.4610      120.5864      124.1462      136.8163      139.3570      140.2883      142.4779      158.2761      160.4013      159.6779      158.0368      175.4406      185.9049      182.3357      178.3544      184.3946      169.8030      156.3249      145.6197      123.3661      129.0240      130.9479      133.5045      143.0391      161.8442      183.1494      183.8339      216.9914      231.2208      247.1101      258.4222      288.1190      308.3318      298.0124      281.0727      260.1793      244.8412      227.0799      210.7355      172.4837      169.8886      160.7960      158.7056      137.8775      145.0841      150.2153      162.1431      175.5780      179.7920      209.5806      209.4460      204.9105      182.2993      159.5861      163.8861      138.4633      134.4162      134.5925      147.8477      177.5763      195.6831      203.3214      227.9652      243.3668      256.3509      257.6937      248.4357      219.3824      210.7558      213.7097      241.8752      236.1931      232.2905      246.3557      247.9404      258.5695      247.9331      255.8052      245.7730      247.1961      238.5926      256.9821      268.5327      289.4424      274.9912      275.4752        0.0000        0.0000        0.0000        0.0000        0.0000        0.0000        0.0000        0.0000        0.0000        0.0000        0.0000        0.0000        0.0000        0.0000        0.0000        0.0000        0.0000        0.0000        0.0000        0.0000        0.0000        0.0000        0.0000        0.0000        0.0000        0.0000        0.0000        0.0000        0.0000        0.0000        0.0000        0.0000        0.0000        0.0000        0.0000        0.0000        0.0000        0.0000        0.0000        0.0000        0.0000        0.0000        0.0000        0.0000        0.0000        0.0000        0.0000        0.0000        0.0000        0.0000        0.0000        0.0000        0.0000        0.0000        0.0000        0.0000        0.0000        0.0000        0.0000
        0.0000        0.0000        0.0000        0.0000        0.0000        0.0000        0.0000        0.0000        0.0000        0.0000        0.0000        0.0000        0.0000        0.0000        0.0000        0.0000        0.0000        0.0000        0.0000        0.0000        0.0000       56.2925       56.4407       49.4918       58.2614       52.5591       53.9957        6.7921        8.3464       13.6901       15.7132       12.3307       12.0939       11.6917       10.2861        7.1491        8.5629        8.2460        5.8668       12.8530       17.0319       14.0014       23.3026       27.4910       21.4026       26.2173       26.6084       21.0099       22.5243       18.4648       17.6972       11.0523       10.7104        8.6826       11.5578       18.9491       29.1090       16.9119       12.9735       21.1873       20.9567       33.4112       41.5876       68.8293       79.3181       90.4190       91.6542       91.7456       77.6927       71.6676       69.4218      102.0856       81.0649       83.4315       72.5207       84.7746       87.7905       92.4772      125.4766      114.6673      114.3992      113.2747      114.7014      111.9402      123.3446      146.5529      145.5245      130.9789      133.4667      145.5881      146.4507      141.4341      119.8307      107.9556      109.8881      106.5156      100.7050      100.5521       98.3268      106.4419      111.5822      121.5529      119.8150      121.7421      130.9535      131.5201      137.9795      149.9160      156.1245      148.7922      139.9647      156.4227      161.7895      166.2945      174.6651      189.3048      198.0296      199.4038      184.7757      181.6581      169.5742      157.7481      153.1088      136.4277      132.5063      134.3072      140.6986      157.4447      172.3386      207.0284      206.7687      238.2843      240.1018      265.9848      272.8187      294.9169      312.6358      319.3558      302.6970      277.2406      257.4120      234.1564      230.6671      176.3163      160.7842      161.0098      157.3922      133.5881      132.6108      131.0021      136.0089      172.9983      186.7280      218.3960      220.8524      202.9617      203.4327      157.7109      167.9892      153.8730      140.1615      140.5248      145.5182      177.1790      189.9193      202.2516      220.8390      242.9624      256.1563      279.2805      271.2638      234.5269      226.6033      229.7854      238.9551      221.2254      220.1326      249.2362      251.7312      269.4000      257.9738      268.8511      255.2431      245.1758      243.4029      255.0031      265.0153      278.8541      291.2614      280.0594      307.3257        0.0000        0.0000        0.0000        0.0000        0.0000        0.0000        0.0000        0.0000        0.0000        0.0000        0.0000        0.0000        0.0000        0.0000        0.0000        0.0000        0.0000        0.0000        0.0000        0.0000        0.0000        0.0000        0.0000        0.0000        0.0000        0.0000        0.0000        0.0000        0.0000        0.0000        0.0000        0.0000        0.0000        0.0000        0.0000        0.0000        0.0000        0.0000        0.0000        0.0000        0.0000        0.0000        0.0000        0.0000        0.0000        0.0000        0.0000        0.0000        0.0000        0.0000        0.0000        0.0000        0.0000        0.0000        0.0000        0.0000        0.0000        0.0000
        0.0000        0.0000        0.0000        0.0000        0.0000        0.0000        0.0000        0.0000        0.0000        0.0000        0.0000        0.0000        0.0000        0.0000        0.0000        0.0000        0.0000        0.0000        0.0000        0.0000        0.0000        0.0000       55.7704       78.3138       76.5510       63.2675       70.0645       11.2523        6.3451       10.8182       21.0441       15.0474        9.8725       10.4676       10.2590        4.6753        7.4029        9.2954        7.7292       12.8921       14.6534       22.2364       37.3847       36.5070       34.0918       34.4078       28.7774       24.5986       35.4781       23.0095       18.9901       14.5410       16.2640       17.3295       24.9001       26.4401       17.5085       15.5159       24.6985       23.4943       23.1958       26.7028       23.2286       51.8754       58.0237       71.8270       84.4855      100.1847       99.2595       88.1063       72.6176       93.9829       81.6594       87.1535       85.2915       98.0055       83.4344       94.1410      116.4245      109.9434      124.5845      112.4871      115.9150      120.1665      150.2515      179.4029      174.4411      150.4744      151.7801      167.1809      179.1191      154.6083      121.9066      113.6566      119.7862      108.5099      110.6598      104.6578      106.9592      116.3493      115.9165      120.5500      122.6615      140.9750      148.4570      152.3603      151.3024      169.5840      172.2350      166.8403      160.5768      171.8148      169.7808      180.1347      183.5743      193.2332      205.2417      204.5110      191.6606      181.4615      156.9118      154.0248      157.0346      150.0961      154.1727      152.6531      168.0150      191.8795      206.4622      229.6352      245.2392      284.1521      298.1977      304.2684      307.7149      320.1315      343.9412      331.7974      309.2802      264.7365      241.7804      229.0579      226.9800      163.1122      143.8890      150.8915      155.2583      149.7774      149.4896      137.6937      131.7931      165.6488      190.8155      208.4780      222.8455      203.9483      215.8605      182.2644      167.5686      148.2112      141.2461      164.3923      169.0033      189.6106      197.0650      217.0727      232.5820      240.4457      240.0802      245.5178      258.4300      241.4129      229.1002      227.0226      230.4575      225.0519      209.1664      226.8019      246.8710      262.1021      281.0045      289.0531      268.6840      260.2247      263.1351      274.4481      325.4879      299.2530      316.6203      301.2294      258.5583        0.0000        0.0000        0.0000        0.0000        0.0000        0.0000        0.0000        0.0000        0.0000        0.0000        0.0000        0.0000        0.0000        0.0000        0.0000        0.0000        0.0000        0.0000        0.0000        0.0000        0.0000        0.0000        0.0000        0.0000        0.0000        0.0000        0.0000        0.0000        0.0000        0.0000        0.0000        0.0000        0.0000        0.0000        0.0000        0.0000        0.0000        0.0000        0.0000        0.0000        0.0000        0.0000        0.0000        0.0000        0.0000        0.0000        0.0000        0.0000        0.0000        0.0000        0.0000        0.0000        0.0000        0.0000        0.0000        0.0000        0.0000        0.0000
        0.0000        0.0000        0.0000        0.0000        0.0000        0.0000        0.0000        0.0000        0.0000        0.0000        0.0000        0.0000        0.0000        0.0000        0.0000        0.0000        0.0000        0.0000        0.0000        0.0000        0.0000       32.5461       30.1001       52.7916       44.5897       42.3792       51.6818       17.6602        8.7053        9.3937       30.3357       12.3253        5.7097        7.3507       10.4527       11.0333       17.0362       14.4282       18.2703       18.1442       21.1094       28.6925       39.1274       46.3380       51.4818       36.0826       37.0842       36.2574       30.9688       28.5172       29.1115       28.9206       45.0753       69.8769       69.4797       63.9669       50.7315       46.7887       60.4048       64.4001       58.2598       53.9466       45.6039       73.4417       79.0978       91.5888       92.7618       99.9787       98.0334       92.4389       87.0502       84.2630       78.3443       84.4156       90.1002       95.8109      102.6559      112.0698      118.5163      122.5887      118.2552      122.5586      144.8392      141.7316      144.7083      155.2732      175.1602      181.2935      176.5169      199.6782      183.9356      175.3390      142.8822      141.7943      139.5166      115.2127      115.0772      115.6557      125.2051      116.3034      119.9184      121.4410      127.4932      152.6780      158.5584      163.3595      164.4373      178.0293      189.7221      180.4393      178.7362      184.9124      185.3912      188.9326      185.3197      203.0697      227.9871      204.4264      192.7954      163.0879      140.3085      136.0305      144.9762      191.9694      210.3197      211.2036      224.0773      270.0248      288.2090      317.8501      351.0199      328.0276      344.7690      369.2463      376.1434      341.3501      335.5986      304.2820      269.1759      214.6201      197.2293      187.7335      169.4305      133.5479      125.3628      119.4023      130.9082      148.0411      141.1241      155.9097      158.7221      153.0112      160.8600      168.6377      190.4694      181.5682      187.5294      168.6925      165.7433      172.3551      184.1424      198.6628      196.9163      189.3473      196.8010      206.6798      234.6217      224.7973      219.7007      216.1609      209.3794      200.9181      203.5175      198.0317      208.5332      212.5634      211.8472      222.6010      230.5698      274.4217      304.7057      300.3043      286.6029      268.4243      271.7566      278.0294      311.0316      258.4156      269.7700      258.2839      239.4664      210.9404        0.0000        0.0000        0.0000        0.0000        0.0000        0.0000        0.0000        0.0000        0.0000        0.0000        0.0000        0.0000        0.0000        0.0000        0.0000        0.0000        0.0000        0.0000        0.0000        0.0000        0.0000        0.0000        0.0000        0.0000        0.0000        0.0000        0.0000        0.0000        0.0000        0.0000        0.0000        0.0000        0.0000        0.0000        0.0000        0.0000        0.0000        0.0000        0.0000        0.0000        0.0000        0.0000        0.0000        0.0000        0.0000        0.0000        0.0000        0.0000        0.0000        0.0000        0.0000        0.0000        0.0000        0.0000        0.0000        0.0000        0.0000
        0.0000        0.0000        0.0000        0.0000        0.0000        0.0000        0.0000        0.0000        0.0000        0.0000        0.0000        0.0000        0.0000        0.0000        0.0000        0.0000        0.0000        0.0000        0.0000        0.0000       49.3512       39.1669       43.3177       60.8251       54.2906       46.7959       53.4835       11.1090        6.9451        8.6900       14.1243       10.3236        5.8645        6.8879        8.9091       10.0826       24.5092       18.1611       24.3953       21.6525       22.5772       32.8083       41.0872       48.1153       54.9961       66.5516       56.6069       45.4664       28.4256       33.0848       36.3618       39.3390       60.2107       77.1100       85.8687       87.1867       67.2394       71.2004       68.2808       57.0700       69.4979       58.1027       51.5214       75.6195       91.7810      105.8765      107.3870      109.5273      106.3085      100.0785       91.3421       92.1346       87.7779       84.4985       91.8125      107.5033      114.9429      126.6089      126.0850      133.4057      135.5846      137.9120      144.5898      154.9213      141.2572      155.8380      177.0249      186.3971      202.7955      192.5974      186.1004      171.3683      158.0278      154.1573      145.3015      120.9288      120.8322      121.2503      134.7570      122.6630      124.9445      125.7792      134.4158      160.4681      171.1483      175.3213      180.2822      196.2278      205.1799      196.1032      195.2919      210.1013      192.6767      201.7501      201.6055      217.7207      217.4681      222.0137      195.9713      157.0498      140.2840      143.0600      158.3948      213.6632      227.5188      234.7249      250.9821      294.5491      324.2870      354.7176      385.6127      373.3331      376.3599      381.6482      384.8797      337.3892      313.4318      292.5231      279.4279      218.1372      194.4046      184.2313      156.8691      132.0029      122.1914      121.3751      122.1962      153.3700      146.9060      167.6936      176.2354      168.5287      159.5584      148.0676      149.9083      155.2349      152.8610      155.3191      150.5768      173.3283      205.6090      212.0333      196.4720      196.8197      202.4390      206.1936      208.3730      210.4297      211.6620      216.5590      208.9993      195.6970      187.9609      192.1380      206.5989      226.0497      210.3166      218.3074      235.5193      277.1069      306.1619      301.0955      284.9194      272.7135      264.2510      279.4544      284.4084      249.1052      266.0977      296.8152      257.2501      205.2472      180.0228        0.0000        0.0000        0.0000        0.0000        0.0000        0.0000        0.0000        0.0000        0.0000        0.0000        0.0000        0.0000        0.0000        0.0000        0.0000        0.0000        0.0000        0.0000        0.0000        0.0000        0.0000        0.0000        0.0000        0.0000        0.0000        0.0000        0.0000        0.0000        0.0000        0.0000        0.0000        0.0000        0.0000        0.0000        0.0000        0.0000        0.0000        0.0000        0.0000        0.0000        0.0000        0.0000        0.0000        0.0000        0.0000        0.0000        0.0000        0.0000        0.0000        0.0000        0.0000        0.0000        0.0000        0.0000        0.0000        0.0000
        0.0000        0.0000        0.0000        0.0000        0.0000        0.0000        0.0000        0.0000        0.0000        0.0000        0.0000        0.0000        0.0000        0.0000        0.0000        0.0000        0.0000        0.0000        0.0000        0.0000       63.3951       51.9933       60.4666       73.6986       66.2654       53.5385       29.4111       10.9795       13.4057       14.3602       14.4073        8.9548        6.2449        8.8487       10.5713       11.7752       14.8845       22.9346       48.8236       36.5918       42.7860       39.2516       40.6595       48.0959       63.1856       65.5437       57.2454       55.1913       43.0149       46.4398       48.6063       65.4664       74.4847       85.2208       97.1973      114.5730      121.0739       97.3999       72.4411       78.3115       81.5726       87.2117       73.2084       83.1080       81.2748       90.1026      116.0436      103.8593       94.3920      101.5178      109.2721      103.4662       92.5876      105.2482      118.5838      140.6194      149.5107      139.3577      141.4067      136.3716      178.5664      191.3217      188.4435      169.4381      166.8620      164.0063      178.6461      179.8690      202.6371      208.4511      203.4395      196.1882      169.6459      155.0641      156.6326      136.6312      132.9484      131.6773      128.8836      125.9640      130.9848      134.3182      138.5875      167.3689      175.4377      184.6047      187.3374      211.1511      216.7897      201.6971      217.0776      221.8826      212.2485      213.8166      211.6196      235.4697      223.8942      214.0681      191.3748      161.8487      150.3891      151.4395      160.0929      224.4331      247.0200      260.4332      270.4841      326.5173      364.7541      373.9460      392.5840      388.0563      397.8404      380.2756      359.2592      322.1272      308.6135      291.9738      273.2294      217.0819      201.3574      177.0073      153.4612      132.5127      130.6105      134.2487      136.8440      146.4880      165.2086      167.1124      175.8132      177.8775      156.7321      152.8816      157.2733      166.6901      181.8522      157.7432      159.3788      197.1543      213.0051      213.8834      217.8859      212.7544      211.9739      208.6199      206.0013      206.9806      216.2229      219.0807      214.2073      201.6461      184.5725      183.5319      218.1148      242.6673      217.4994      226.0702      251.6430      278.6809      284.4657      288.7551      277.6315      257.7603      249.5641      260.2641      276.3255      258.7586      252.8497      259.7400      248.4348      212.5359      201.9868      178.1386        0.0000        0.0000        0.0000        0.0000        0.0000        0.0000        0.0000        0.0000        0.0000        0.0000        0.0000        0.0000        0.0000        0.0000        0.0000        0.0000        0.0000        0.0000        0.0000        0.0000        0.0000        0.0000        0.0000        0.0000        0.0000        0.0000        0.0000        0.0000        0.0000        0.0000        0.0000        0.0000        0.0000        0.0000        0.0000        0.0000        0.0000        0.0000        0.0000        0.0000        0.0000        0.0000        0.0000        0.0000        0.0000        0.0000        0.0000        0.0000        0.0000        0.0000        0.0000        0.0000        0.0000        0.0000        0.0000
        0.0000        0.0000        0.0000        0.0000        0.0000        0.0000        0.0000        0.0000        0.0000        0.0000        0.0000        0.0000        0.0000        0.0000        0.0000        0.0000        0.0000        0.0000        0.0000        0.0000       72.2039       61.4782       62.9593       51.4350       48.4082       63.0389       46.7783       25.3813       30.2469       28.0648       20.6906        9.9714       10.5908        9.9333       12.6235       14.3669       24.8082       46.9105       59.6283       52.9108       54.8881       43.3244       73.3185       54.2826       66.2288       65.3215       61.4964       59.1129       48.4817       50.1941       54.3597      102.5960       89.4656       99.8451      112.4095      128.1279      150.5440      120.8662       87.9729       88.7113       97.4520      100.5952       87.0516       97.1827       90.5520       86.6772       88.3011       99.1735      102.6708      159.1813      162.3087      139.0622      154.2155      113.1341      116.9961      135.8086      151.5202      165.8783      162.1897      157.3825      176.5759      188.5442      191.9370      175.3252      177.5109      178.9026      174.2840      178.0650      199.7716      192.2028      195.5705      182.6284      173.5388      182.6167      166.5803      147.6248      142.9178      139.6595      136.7381      136.9983      143.5516      144.9547      153.3096      173.1400      173.4596      186.1827      195.2973      214.7523      212.4519      214.4031      213.4590      225.8312      222.7603      218.3424      209.5554      235.7453      220.8808      207.5420      191.2697      171.8949      159.0442      156.3968      163.5704      225.6142      235.6564      243.5220      266.1800      332.4779      364.9150      374.2631      363.9414      339.2039      361.4186      357.0511      363.6545      323.4900      299.6183      286.0603      284.8243      234.2733      210.7479      185.6770      164.8403      137.8666      133.6923      145.6168      156.3288      169.6160      183.0820      172.1924      160.2055      156.4837      168.0922      166.6591      178.1907      176.1533      157.8454      163.1451      172.0265      199.5969      208.1580      211.2477      220.4216      217.8269      215.6038      206.1151      201.5718      204.4705      209.2102      208.6370      201.1116      193.8784      181.8565      180.4652      207.4905      217.3533      214.2200      221.1107      236.8884      259.7383      256.0596      266.1418      276.9984      247.2064      244.7395      245.5725      264.7883      251.2750      243.6930      232.1383      225.8645      212.9799      207.6948      170.8315      174.2624        0.0000        0.0000        0.0000        0.0000        0.0000        0.0000        0.0000        0.0000        0.0000        0.0000        0.0000        0.0000        0.0000        0.0000        0.0000        0.0000        0.0000        0.0000        0.0000        0.0000        0.0000        0.0000        0.0000        0.0000        0.0000        0.0000        0.0000        0.0000        0.0000        0.0000        0.0000        0.0000        0.0000        0.0000        0.0000        0.0000        0.0000        0.0000        0.0000        0.0000        0.0000        0.0000        0.0000        0.0000        0.0000        0.0000        0.0000        0.0000        0.0000        0.0000        0.0000        0.0000        0.0000        0.0000
        0.0000        0.0000        0.0000        0.0000        0.0000        0.0000        0.0000        0.0000        0.0000        0.0000        0.0000        0.0000        0.0000        0.0000        0.0000        0.0000        0.0000        0.0000        0.0000        0.0000        0.0000       41.9025       39.4092       87.3715      101.9940      109.5298      109.0779       79.1282       85.6090       80.1223       58.6434       15.6129       13.3559       19.7200       21.9400       34.7638       42.4212       54.5350       60.2531       41.7869       44.3026       46.0501       47.6056       43.9475       44.7821       44.1971       44.4823       58.7722       53.2618       65.2228       62.8320       75.5487       95.0530      111.7804      130.6558      132.8424      172.4735      130.3763      118.3147      127.4010      116.4670      115.6316      113.3732      107.1747      110.0117       90.9586       80.0730       97.2459      121.6416      137.1647      143.4849      155.7309      164.7648      146.6364      142.6962      147.0328      165.9550      163.1658      162.6943      182.0758      195.2280      188.9621      212.1555      213.1595      227.0930      238.4872      212.6976      224.5180      214.6689      198.7675      197.8264      165.4711      177.8238      170.9071      178.1117      147.0541      146.6993      145.3565      141.8701      144.5324      152.7490      155.6595      165.7450      172.5037      165.0275      174.4664      183.4487      197.9661      203.7092      208.1021      214.6056      224.8397      218.4465      204.2898      209.7298      227.1537      199.4830      187.7712      180.8574      202.0241      194.9133      187.9867      188.4722      191.1504      193.8293      198.4074      218.6242      259.1985      284.9154      294.0381      300.2520      327.7455      326.0947      351.0996      351.2515      322.1933      297.1411      270.1050      262.1628      248.9423      219.9771      194.9886      174.5600      178.8556      176.0235      181.3049      184.2926      183.8516      193.8630      184.5685      179.0491      163.1289      171.4007      184.1033      174.8691      139.1140      137.5411      157.1094      149.3163      178.7395      190.8377      201.1756      208.4428      185.7637      184.4940      178.8376      172.3000      178.4254      188.3630      180.6668      168.7575      185.9134      175.3426      172.1505      188.8957      225.4033      214.5146      209.9122      210.7364      213.9584      225.0674      236.6461      223.7159      203.3914      198.7330      200.3176      217.1815      221.1100      227.9790      223.5893      223.4429      204.2645      179.1564      180.7936      174.6541       91.0500        0.0000        0.0000        0.0000        0.0000        0.0000        0.0000        0.0000        0.0000        0.0000        0.0000        0.0000        0.0000        0.0000        0.0000        0.0000        0.0000        0.0000        0.0000        0.0000        0.0000        0.0000        0.0000        0.0000        0.0000        0.0000        0.0000        0.0000        0.0000        0.0000        0.0000        0.0000        0.0000        0.0000        0.0000        0.0000        0.0000        0.0000        0.0000        0.0000        0.0000        0.0000        0.0000        0.0000        0.0000        0.0000        0.0000        0.0000        0.0000        0.0000        0.0000        0.0000        0.0000        0.0000
        0.0000        0.0000        0.0000        0.0000        0.0000        0.0000        0.0000        0.0000        0.0000        0.0000        0.0000        0.0000        0.0000        0.0000        0.0000        0.0000        0.0000        0.0000        0.0000        0.0000        0.0000       42.2571       48.5079      115.3200      139.5613      144.1898      138.0347      104.4561      102.1162      103.5109       85.5466       20.7096       21.1536       27.8251       38.8691       42.0118       48.7885       57.3561       78.2717       47.0348       50.4594       50.8660       51.3970       53.4552       45.4771       47.3604       48.6953       58.8223       46.1546       50.7974       60.6329       70.7608      102.5797      124.9507      133.9420      142.9435      126.5059      116.0201      139.7189      133.4575      112.1898      112.0309       99.4829      113.4671      111.1586      102.7018       85.6510       99.1783      116.3838      128.1506      158.7251      194.7073      173.1009      166.6017      178.1964      185.3344      187.1635      186.6322      184.4017      201.6904      209.4488      217.3316      251.8927      241.0374      232.2430      229.3604      225.0789      223.9755      237.2267      208.0779      198.5277      179.0945      177.9858      178.5635      200.1275      150.0882      148.8246      144.5204      153.8742      168.2827      171.6289      171.4834      173.6314      180.1039      177.0926      174.5999      181.4962      209.1672      204.9272      211.8472      219.3810      229.0374      217.5057      221.0607      224.2834      214.0721      183.8886      179.6684      186.9964      212.7525      208.5527      202.5399      204.8120      192.4938      182.6122      191.2798      208.6584      236.4840      247.3412      255.0607      278.3269      307.7369      323.6636      378.9486      382.8464      334.4534      308.4467      291.9613      290.8381      262.6178      243.1233      213.6763      198.8412      203.0738      204.0929      194.6472      191.1688      191.1199      198.2364      201.7070      203.5593      184.0094      183.9528      190.9842      176.9303      141.3929      146.6771      157.6911      168.3185      193.5159      207.0375      207.8565      212.1641      191.2955      195.6817      185.8368      174.8049      179.2195      182.6232      174.5586      164.2968      178.9988      177.4127      164.6755      172.3548      199.5520      210.3042      221.2892      217.9612      211.6379      213.4919      213.2607      205.2408      183.9398      175.4841      182.7581      192.5663      200.2983      226.8062      252.5943      224.9772      230.2818      184.8924      187.0352      169.4286       84.3600        0.0000        0.0000        0.0000        0.0000        0.0000        0.0000        0.0000        0.0000        0.0000        0.0000        0.0000        0.0000        0.0000        0.0000        0.0000        0.0000        0.0000        0.0000        0.0000        0.0000        0.0000        0.0000        0.0000        0.0000        0.0000        0.0000        0.0000        0.0000        0.0000        0.0000        0.0000        0.0000        0.0000        0.0000        0.0000        0.0000        0.0000        0.0000        0.0000        0.0000        0.0000        0.0000        0.0000        0.0000        0.0000        0.0000        0.0000        0.0000        0.0000        0.0000        0.0000        0.0000        0.0000
        0.0000        0.0000        0.0000        0.0000        0.0000        0.0000        0.0000        0.0000        0.0000        0.0000        0.0000        0.0000        0.0000        0.0000        0.0000        0.0000        0.0000        0.0000        0.0000        0.0000        0.0000       74.9986       74.2763      167.2114      183.5108      184.2295      174.0525      134.3875      122.4442      119.3430      113.1080       38.5316       31.0539       22.8385       35.8534       48.0891       57.4004       62.9043       73.5384       56.6872       53.1689       49.3030       59.6023       64.3114       51.4647       55.2828       55.9341       56.5377       60.6745       59.4699       65.7127       92.0816      118.9449      147.5245      145.1636      145.7521      123.0950      133.8656      139.8966      144.5439      135.4221      122.6124      120.8458      145.3893      127.8029      110.6525      110.4411      118.1043      129.1078      158.3342      179.5079      187.2771      191.9431      195.1431      202.9500      195.9415      208.2485      240.0765      239.5512      261.1888      255.4462      250.0271      245.6146      238.8660      247.6307      240.5684      227.2732      238.9812      242.6512      216.1058      192.4718      164.4614      165.2759      164.5667      171.3190      141.1004      141.1571      150.6232      169.0286      169.6362      188.1413      183.9541      202.3900      195.8545      181.5361      180.2416      188.3694      222.2711      213.1149      212.6365      224.6981      235.7171      233.8190      231.0959      211.3901      213.1873      179.1192      176.7455      186.5205      223.8192      219.0325      220.7295      225.2000      196.8880      185.2551      192.3467      200.1568      233.7976      240.1962      257.5756      278.9823      303.7593      332.9160      380.1002      372.5040      315.6701      308.7784      292.9869      283.9068      255.6568      228.0473      228.9982      225.1818      227.5298      238.4482      225.3398      219.2519      236.7704      235.7675      234.8830      221.8403      198.1631      192.7662      191.1115      183.7492      166.6496      162.8703      163.8083      187.8172      220.7163      245.8586      244.1474      241.9004      241.9284      252.0834      228.7916      212.7093      215.8200      215.6723      211.9388      193.3849      186.0984      186.1681      182.2211      183.6907      213.1560      232.9751      229.9761      225.4723      215.6351      211.8644      212.0041      209.5949      190.8031      170.0006      179.0892      173.8617      183.2855      200.4324      224.1944      212.4410      199.9975      178.5693      173.4317      164.9347      121.5900        0.0000        0.0000        0.0000        0.0000        0.0000        0.0000        0.0000        0.0000        0.0000        0.0000        0.0000        0.0000        0.0000        0.0000        0.0000        0.0000        0.0000        0.0000        0.0000        0.0000        0.0000        0.0000        0.0000        0.0000        0.0000        0.0000        0.0000        0.0000        0.0000        0.0000        0.0000        0.0000        0.0000        0.0000        0.0000        0.0000        0.0000        0.0000        0.0000        0.0000        0.0000        0.0000        0.0000        0.0000        0.0000        0.0000        0.0000        0.0000        0.0000        0.0000        0.0000        0.0000        0.0000
        0.0000        0.0000        0.0000        0.0000        0.0000        0.0000        0.0000        0.0000        0.0000        0.0000        0.0000        0.0000        0.0000        0.0000        0.0000        0.0000        0.0000        0.0000        0.0000        0.0000        0.0000      123.0322      116.4701      252.7338      278.7762      241.1443      213.5692      162.1348      160.5608      148.0552      144.9598       54.4782       34.1231       31.2076       32.1420       52.2074       67.5699       68.4033       67.9619       50.4779       60.9166       48.0717       64.4753       92.8950       65.8140       64.6442       70.8884       85.0879       86.5945       77.8944       87.4513      130.7748      143.1862      143.5482      147.1542      197.5066      164.8111      154.9918      157.4948      161.8809      144.0440      140.0155      157.4427      160.2517      146.6507      136.4660      143.5926      125.5383      133.4662      177.3900      186.5419      204.6482      193.3637      213.2890      207.6611      220.3374      232.6792      259.2741      262.5104      287.8994      266.1960      253.8785      247.4178      234.8811      218.4772      212.7880      209.8385      206.7885      227.3035      221.1306      189.2338      155.8887      147.8654      138.4536      138.9229      128.8315      133.8067      129.7040      146.8045      166.7646      185.3301      196.7833      201.6663      189.6417      188.6873      196.0888      204.0436      233.5643      228.3709      224.1350      232.2507      248.4509      247.0441      235.3419      212.9416      201.9520      187.5773      195.1833      188.3184      223.4765      231.0502      243.4635      236.3180      204.3885      195.8957      201.3616      214.7197      232.0183      253.4003      277.6164      270.7737      296.2622      329.2191      370.6622      358.2302      320.4701      320.1362      303.2889      271.7942      238.3306      216.7468      228.3043      238.1964      239.0497      244.4944      256.4266      261.0750      256.2309      251.6208      246.4860      253.5417      226.8180      208.6899      200.8382      206.0085      182.4159      176.9546      188.1211      212.5146      261.6377      294.9907      296.9368      318.3344      305.9981      320.2575      298.7739      292.4893      288.1894      279.8470      262.6402      240.6514      226.5939      211.4221      202.2241      199.7735      231.3378      246.0089      249.0634      250.5120      236.8377      230.1748      220.5182      212.9845      196.5080      179.0684      175.9522      178.0359      177.6875      192.4991      199.1537      194.0070      182.8503      174.7684      178.8037      163.5437        0.0000        0.0000        0.0000        0.0000        0.0000        0.0000        0.0000        0.0000        0.0000        0.0000        0.0000        0.0000        0.0000        0.0000        0.0000        0.0000        0.0000        0.0000        0.0000        0.0000        0.0000        0.0000        0.0000        0.0000        0.0000        0.0000        0.0000        0.0000        0.0000        0.0000        0.0000        0.0000        0.0000        0.0000        0.0000        0.0000        0.0000        0.0000        0.0000        0.0000        0.0000        0.0000        0.0000        0.0000        0.0000        0.0000        0.0000        0.0000        0.0000        0.0000        0.0000        0.0000        0.0000        0.0000
        0.0000        0.0000        0.0000        0.0000        0.0000        0.0000        0.0000        0.0000        0.0000        0.0000        0.0000        0.0000        0.0000        0.0000        0.0000        0.0000        0.0000        0.0000        0.0000        0.0000        0.0000        0.0000      335.9448      292.0166      285.4916      268.4502      249.7332      248.5981      235.9443      209.1358      166.1922       62.3499       39.0727       27.7066       31.6448       67.7164       79.7200       80.2612       69.7517       36.4236       32.4426       29.6779       30.4752       29.8742       34.2752       41.2733       41.5744       59.4117       60.5938       58.7482       73.4652      103.9674      123.0430      126.2533      135.0521      146.7075      139.3749      136.9486      133.7705      139.8573      139.0404      139.1908      141.8269      144.3090      145.8293      145.8381      151.4176      150.0824      172.3217      186.7485      210.7065      202.9304      221.4626      226.0957      229.7173      220.2669      215.3402      226.8257      230.8884      260.7063      270.4414      261.4133      229.5599      232.7330      224.4669      211.0415      192.3753      224.8077      206.8535      193.9065      210.9481      174.8984      153.8588      140.5680      140.2241      124.1090      129.6450      135.6940      157.1009      178.2461      207.2303      229.1901      227.6721      206.6028      209.4083      211.4086      225.1023      245.8806      248.6344      245.4076      256.3252      268.3028      255.5235      240.9307      218.6236      200.4688      191.3097      191.0166      193.9151      226.7578      236.3078      256.8136      247.8674      238.9213      230.8969      229.4063      235.5385      219.1297      228.0229      237.4074      243.3160      272.0715      299.0048      299.8444      282.4276      251.4169      252.7063      242.0296      217.3621      218.2124      218.1888      227.8251      249.3571      297.4734      297.4013      307.8384      314.2539      293.3896      298.9599      293.0269      302.5857      255.6695      226.3323      209.9067      211.0779      231.1112      242.4267      261.2724      286.5808      361.6810      395.5483      422.8533      449.7179      512.1019      504.7331      495.9595      466.5177      414.8810      395.1923      367.5054      335.0981      283.2689      283.0890      245.8036      255.9831      271.3299      278.4904      282.0008      274.7841      259.5814      249.8126      234.0194      232.6262      200.4711      186.0642      178.5465      180.0105      186.6303      180.1499      194.7513      177.0243      189.2267      192.8880      191.8157      185.7759      145.3578      129.1804      122.5711      124.7659        0.0000        0.0000        0.0000        0.0000        0.0000        0.0000        0.0000        0.0000        0.0000        0.0000        0.0000        0.0000        0.0000        0.0000        0.0000        0.0000        0.0000        0.0000        0.0000        0.0000        0.0000        0.0000        0.0000        0.0000        0.0000        0.0000        0.0000        0.0000        0.0000        0.0000        0.0000        0.0000        0.0000        0.0000        0.0000        0.0000        0.0000        0.0000        0.0000        0.0000        0.0000        0.0000        0.0000        0.0000        0.0000        0.0000        0.0000        0.0000        0.0000        0.0000
        0.0000        0.0000        0.0000        0.0000        0.0000        0.0000        0.0000        0.0000        0.0000        0.0000        0.0000        0.0000        0.0000        0.0000        0.0000        0.0000        0.0000        0.0000        0.0000        0.0000        0.0000        0.0000        0.0000        0.0000        0.0000        0.0000      296.3671      296.8936      282.9820      249.7791      198.4912       75.8718       45.5950       34.0508       38.9714       78.7587       88.2441       85.9174       73.6435       39.2619       35.5952       28.4495       27.2960       30.2061       29.0036       39.3043       44.2155       68.2754       69.8693       74.1246       83.7528      119.1575      132.4590      134.5619      141.4977      145.4735      143.1566      149.9135      155.5914      156.0364      136.4768      142.1049      140.5697      166.9629      162.5502      151.2338      157.0244      165.4564      190.9951      193.6248      215.8752      226.7541      220.6295      230.5489      250.5481      228.3917      230.7879      214.9605      225.2848      259.1013      254.4110      237.2434      206.1746      208.1911      211.5648      210.1426      198.1230      188.1820      157.4954      144.0712      164.3048      137.5619      119.5942      125.8385      134.6962      124.5058      133.1066      135.9370      178.2536      201.4721      220.6393      229.1923      220.5043      216.8485      220.1369      227.2289      239.1672      259.7719      270.4962      271.0786      277.1942      277.0384      253.7166      243.6697      221.2137      202.3753      186.7478      182.3045      195.9176      241.6966      254.0356      261.9123      273.2892      249.8856      244.3384      242.4785      246.1485      231.9012      241.8775      249.7871      249.0314      282.6090      294.0443      291.8330      283.7668      260.4701      234.8729      225.7462      210.3610      211.0467      221.3734      247.3858      270.6828      334.4733      324.4210      333.0941      314.4281      316.6491      317.5253      335.8979      313.2285      288.5440      256.0399      228.4142      233.0095      250.0531      251.8872      289.2585      342.4170      433.8919      471.0174      509.0658      548.5759      602.5054      618.1794      617.2368      580.3030      498.3489      465.3151      438.9625      394.6937      348.3404      318.4513      283.4531      272.7511      296.8461      305.7484      335.8292      312.9725      282.0098      271.5089      259.7380      240.5486      207.9506      197.5473      181.5274      176.4136      180.8351      180.2412      192.9258      187.6965      198.3818      199.9727      202.3893      193.8036      142.4135      122.3038      116.1674      115.5696        0.0000        0.0000        0.0000        0.0000        0.0000        0.0000        0.0000        0.0000        0.0000        0.0000        0.0000        0.0000        0.0000        0.0000        0.0000        0.0000        0.0000        0.0000        0.0000        0.0000        0.0000        0.0000        0.0000        0.0000        0.0000        0.0000        0.0000        0.0000        0.0000        0.0000        0.0000        0.0000        0.0000        0.0000        0.0000        0.0000        0.0000        0.0000        0.0000        0.0000        0.0000        0.0000        0.0000        0.0000        0.0000        0.0000        0.0000        0.0000        0.0000        0.0000
        0.0000        0.0000        0.0000        0.0000        0.0000        0.0000        0.0000        0.0000        0.0000        0.0000        0.0000        0.0000        0.0000        0.0000        0.0000        0.0000        0.0000        0.0000        0.0000        0.0000        0.0000        0.0000        0.0000        0.0000        0.0000        0.0000        0.0000      351.7793      340.3254      304.9999      245.0933       95.3084       65.1755       48.5926       51.6059      100.5060      103.5611       97.9868       81.9833       37.9886       32.7662       28.1363       29.3648       28.4511       28.0626       35.5755       43.2684       61.6528       80.9032       83.4758       91.1905      136.7679      152.5376      145.7731      143.4239      147.2083      144.5111      155.7209      159.7492      173.2099      151.8283      151.0581      154.5010      187.1364      177.2519      173.3632      161.9971      167.3147      176.4341      201.9212      244.1080      251.8403      260.4435      245.6856      237.9967      217.9096      210.9977      204.4784      212.7493      234.1864      222.8093      218.1521      196.0149      196.9995      184.6823      170.3580      174.4151      156.8012      133.4020      126.5909      119.6448      116.8843      108.0259      120.4653      134.3276      116.6596      130.5476      140.1456      197.4411      207.6197      224.6855      270.3480      256.5703      231.5527      229.5060      227.4775      235.4439      258.4667      284.8179      297.9717      292.4049      287.8875      259.4177      243.9813      220.4930      203.0350      191.2558      181.3855      200.1731      262.4683      280.4113      270.1002      271.4393      264.0252      260.5486      253.3140      251.8162      249.7940      252.0933      254.0366      253.6551      272.7689      282.8471      298.1232      266.6695      246.9144      226.1695      209.8594      212.1367      222.2615      235.8243      260.4663      284.2120      342.6309      372.0704      376.6298      359.6476      342.7592      356.8515      362.2523      364.3416      328.8659      298.2014      278.9844      270.6551      270.7459      261.5356      293.6694      357.2450      426.8992      463.1322      511.8580      556.6190      665.6741      715.6234      710.1973      656.4802      578.2689      534.9892      505.7525      455.8260      375.0388      331.7928      310.3426      294.7758      319.4373      332.3532      352.2476      325.2841      296.0214      275.7000      249.4551      228.7424      207.0843      192.5678      176.0767      184.3480      185.5466      173.4186      183.9468      194.8620      236.1756      218.8274      219.9860      193.4933      145.3448      127.7004      114.1277      112.1496       38.1900        0.0000        0.0000        0.0000        0.0000        0.0000        0.0000        0.0000        0.0000        0.0000        0.0000        0.0000        0.0000        0.0000        0.0000        0.0000        0.0000        0.0000        0.0000        0.0000        0.0000        0.0000        0.0000        0.0000        0.0000        0.0000        0.0000        0.0000        0.0000        0.0000        0.0000        0.0000        0.0000        0.0000        0.0000        0.0000        0.0000        0.0000        0.0000        0.0000        0.0000        0.0000        0.0000        0.0000        0.0000        0.0000        0.0000        0.0000        0.0000        0.0000
        0.0000        0.0000        0.0000        0.0000        0.0000        0.0000        0.0000        0.0000        0.0000        0.0000        0.0000        0.0000        0.0000        0.0000        0.0000        0.0000        0.0000        0.0000        0.0000        0.0000        0.0000        0.0000        0.0000        0.0000        0.0000        0.0000        0.0000        0.0000        0.0000        0.0000      315.2000      127.6191       94.0246       76.7368       73.7071      134.3151      123.6395      110.3051       89.1856       42.7720       33.6988       27.4231       28.3808       31.7620       32.7746       45.9251       52.8358       78.1846       92.7474      107.5307      123.8469      159.2736      173.7023      157.2978      154.9710      162.5550      160.5739      161.9486      168.2064      179.2507      161.9344      157.3214      167.2849      182.0134      172.9324      165.9810      152.1001      158.2882      176.4207      212.7910      237.8997      252.2699      254.5031      253.1336      255.0724      233.1520      214.9487      209.7681      199.4758      212.0304      230.4073      212.5204      193.1892      201.5770      183.2341      171.1292      151.6605      129.3360      127.0729      121.7275      113.2535      103.7673      100.4951      102.6987      109.8650      106.0136      121.1006      140.2974      193.8401      209.2558      224.6230      230.6142      252.9227      232.9073      232.6395      229.4280      246.7786      280.7044      294.6836      306.4305      297.9198      295.6178      279.8593      266.1473      235.1043      215.9014      198.1746      185.2013      197.3285      273.8161      287.8598      275.3191      266.4037      270.7570      274.5881      270.7312      277.6079      267.6405      267.6538      270.5568      258.7247      280.3002      282.1917      291.4683      266.9787      227.9927      225.2198      214.7534      223.1800      267.6883      269.8242      290.2081      312.7856      373.2847      405.3461      407.3298      406.3001      388.8455      397.7429      404.2542      396.9280      351.9732      322.3615      307.2301      292.6687      297.3980      301.4368      322.4085      355.1263      422.6927      436.3253      492.8012      560.6570      654.2118      701.1858      734.0910      703.9926      680.9570      606.2750      574.9556      511.5136      444.4275      380.4042      342.7932      322.9188      351.2358      359.3660      377.8814      356.5338      313.7269      289.9352      265.8575      246.9505      205.5732      189.2698      185.9836      189.2994      182.3203      166.7959      169.5898      183.3442      199.3030      218.4572      214.1984      185.9324      141.6834      135.6927      124.0877      114.8160       27.0000        0.0000        0.0000        0.0000        0.0000        0.0000        0.0000        0.0000        0.0000        0.0000        0.0000        0.0000        0.0000        0.0000        0.0000        0.0000        0.0000        0.0000        0.0000        0.0000        0.0000        0.0000        0.0000        0.0000        0.0000        0.0000        0.0000        0.0000        0.0000        0.0000        0.0000        0.0000        0.0000        0.0000        0.0000        0.0000        0.0000        0.0000        0.0000        0.0000        0.0000        0.0000        0.0000        0.0000        0.0000        0.0000        0.0000        0.0000        0.0000        0.0000
        0.0000        0.0000        0.0000        0.0000        0.0000        0.0000        0.0000        0.0000        0.0000        0.0000        0.0000        0.0000        0.0000        0.0000        0.0000        0.0000        0.0000        0.0000        0.0000        0.0000        0.0000        0.0000        0.0000        0.0000        0.0000        0.0000        0.0000        0.0000        0.0000        0.0000        0.0000      296.5141      234.2209        0.0000        0.0000      137.0258      121.8033      106.3113       81.9207       22.8567       18.4497       15.7162       16.9207       22.4983       24.7439       29.6195       40.4534      112.7818      133.8623      146.0882      153.4540      141.5779      146.2259      146.3521      147.8932      142.1786      140.1151      135.3312      141.8425      149.5124      140.4200      143.1454      146.3785      167.2590      168.8340      152.8077      148.7725      137.9508      164.6901      199.5469      205.1457      227.5014      256.1262      262.4412      249.4782      206.8646      196.4972      183.7764      177.8534      206.1621      239.1904      206.6320      196.2142      213.0380      186.9893      173.5797      167.0932      156.2657      148.9547      128.6699      126.1572       94.2743       88.1803       92.4990      127.6703      115.0529      146.1566      197.4396      245.8498      199.0336      246.8703      251.6389      253.0742      253.0995      244.9958      255.8697      281.6297      333.9919      345.7480      363.8663      344.0050      294.4884      280.8497      255.2201      236.8757      218.3152      207.4706      201.8246      211.6085      264.9726      276.4798      292.5356      280.1999      247.6877      243.7772      244.3380      257.0954      243.6939      246.1022      239.8091      228.5556      231.0387      230.9468      234.1842      232.3253      219.2978      211.7817      228.6387      239.5409      267.5962      288.3932      321.5551      356.6571      429.8000      473.5771      484.4273      486.2899      472.6414      459.3958      440.7411      426.6822      408.7684      387.5426      370.0176      363.0311      350.4666      349.3138      347.1772      361.9898      387.1542      406.2837      432.4034      497.0092      638.5907      685.8389      705.8448      693.5577      685.3526      683.2153      644.0386      526.9765      445.6339      416.6752      386.8381      373.6014      423.0024      423.2936      418.1082      384.5177      342.1305      315.9915      291.5311      266.7535      225.1769      201.2479      186.8501      179.8997      154.2536      143.9372      151.4713      163.4425      229.8614      211.8533      203.7242      200.8132      178.2372      169.8527      139.2633        0.0000        0.0000        0.0000        0.0000        0.0000        0.0000        0.0000        0.0000        0.0000        0.0000        0.0000        0.0000        0.0000        0.0000        0.0000        0.0000        0.0000        0.0000        0.0000        0.0000        0.0000        0.0000        0.0000        0.0000        0.0000        0.0000        0.0000        0.0000        0.0000        0.0000        0.0000        0.0000        0.0000        0.0000        0.0000        0.0000        0.0000        0.0000        0.0000        0.0000        0.0000        0.0000        0.0000        0.0000        0.0000        0.0000        0.0000        0.0000        0.0000        0.0000        0.0000
        0.0000        0.0000        0.0000        0.0000        0.0000        0.0000        0.0000        0.0000        0.0000        0.0000        0.0000        0.0000        0.0000        0.0000        0.0000        0.0000        0.0000        0.0000        0.0000        0.0000        0.0000        0.0000        0.0000        0.0000        0.0000        0.0000        0.0000        0.0000        0.0000        0.0000        0.0000        0.0000        0.0000        0.0000        0.0000        0.0000        0.0000      116.5398       90.8507       24.8937       19.3483       17.2104       16.9491       22.3976       25.8988       31.5740       43.7336      128.5987      155.0355      172.1288      173.0058      146.5151      163.2903      162.6969      161.3785      156.5278      146.3589      145.9753      151.6447      151.6852      150.5215      151.1659      145.9282      159.8418      155.9128      143.8880      130.3107      138.6634      146.8801      194.1469      200.2172      193.0624      208.2841      214.6397      201.5104      186.6707      187.9069      155.1292      155.4387      215.9663      223.4764      214.3160      210.2089      201.1326      171.2899      163.6624      200.8086      255.9442      173.9021      162.6582      123.1835       90.4875       80.3015       81.0752      132.8249      143.5813      147.8240      157.7269      184.2691      177.1450      202.1972      209.4118      224.4704      238.3596      249.9191      278.5169      319.8141      341.8917      379.2858      387.7789      348.1757      306.0834      276.8119      271.4407      274.5781      227.9491      208.2496      207.2664      218.7991      261.6140      295.8896      297.6992      286.3357      262.5750      247.1194      240.0866      252.5179      241.0058      236.4742      232.1208      232.5378      222.8904      216.6595      222.2958      227.9128      223.2275      216.1627      229.7478      258.1631      272.3499      295.3041      329.2321      364.2769      487.2904      555.9124      571.4789      562.6561      538.4103      517.0929      492.0903      465.9774      450.8534      443.8564      423.6295      418.8097      407.1852      382.5097      369.6500      391.0932      403.4149      406.7029      421.4999      467.8810      604.1986      651.0586      659.3127      665.5021      627.6597      618.8903      596.4717      542.6455      445.2347      423.8646      410.9389      425.8780      462.1154      457.2796      454.7041      427.4223      374.6507      341.0409      312.4617      282.0609      233.7915      201.4828      180.7286      168.7677      136.2267      127.5416      140.0682      150.8961      211.5804      208.4732      199.7236      203.3561      182.7880      157.3850        0.0000        0.0000        0.0000        0.0000        0.0000        0.0000        0.0000        0.0000        0.0000        0.0000        0.0000        0.0000        0.0000        0.0000        0.0000        0.0000        0.0000        0.0000        0.0000        0.0000        0.0000        0.0000        0.0000        0.0000        0.0000        0.0000        0.0000        0.0000        0.0000        0.0000        0.0000        0.0000        0.0000        0.0000        0.0000        0.0000        0.0000        0.0000        0.0000        0.0000        0.0000        0.0000        0.0000        0.0000        0.0000        0.0000        0.0000        0.0000        0.0000        0.0000        0.0000        0.0000
        0.0000        0.0000        0.0000        0.0000        0.0000        0.0000        0.0000        0.0000        0.0000        0.0000        0.0000        0.0000        0.0000        0.0000        0.0000        0.0000        0.0000        0.0000        0.0000        0.0000        0.0000        0.0000        0.0000        0.0000        0.0000        0.0000        0.0000        0.0000        0.0000        0.0000        0.0000        0.0000        0.0000        0.0000        0.0000        0.0000        0.0000        0.0000        0.0000       38.2427       33.0836       31.4509       30.6672       39.9077       40.2583       45.3781       57.6767      166.0185      192.1072      206.6194      201.9224      172.5470      183.4408      173.1530      185.9714      196.6358      182.1326      175.3949      168.5848      177.2999      183.9715      180.7440      164.8573      163.1573      142.8677      135.5578      142.3834      138.3257      157.4717      176.6789      175.2609      185.0144      184.6745      190.5750      172.6859      178.7052      164.6125      150.0554      160.4396      237.6234      221.9530      222.2819      192.0043      205.7873      181.0619      190.7510      193.9950      217.7935      218.8701      170.0441      128.8859      117.6284      107.0366      126.6553      143.1050      126.9697      115.5507      136.3449      169.6873      154.1291      154.2934      161.8564      201.4064      227.8994      259.3721      295.1381      316.2133      350.0573      377.6883      381.7762      357.6977      316.6676      277.5512      261.3687      254.8031      242.6929      226.7166      218.1683      225.6302      267.5802      284.7519      303.6725      289.9891      263.8351      245.9167      236.8465      247.3131      250.2365      244.4952      242.1634      235.1830      226.1474      223.5446      215.5418      222.1460      219.8647      213.9960      229.9553      266.6025      285.1464      310.5756      339.3492      376.3305      517.4000      565.8660      589.0338      605.9487      556.2716      527.7089      519.2273      491.5863      474.4395      469.6276      460.5687      454.9745      423.0130      372.1526      369.3498      385.4530      401.0914      408.3445      417.0565      456.7664      555.6352      601.9869      621.2300      605.6243      610.4708      590.8428      578.9767      544.1235      495.4870      450.4015      422.4545      468.9442      505.1467      483.1533      505.2514      481.8275      405.6948      359.2913      322.8436      304.0299      247.5314      207.2448      180.7704      160.8816      128.8674      119.8819      130.3734      136.8977      194.3569      202.1926      189.2726      188.0478      159.3232      155.3051        0.0000        0.0000        0.0000        0.0000        0.0000        0.0000        0.0000        0.0000        0.0000        0.0000        0.0000        0.0000        0.0000        0.0000        0.0000        0.0000        0.0000        0.0000        0.0000        0.0000        0.0000        0.0000        0.0000        0.0000        0.0000        0.0000        0.0000        0.0000        0.0000        0.0000        0.0000        0.0000        0.0000        0.0000        0.0000        0.0000        0.0000        0.0000        0.0000        0.0000        0.0000        0.0000        0.0000        0.0000        0.0000        0.0000        0.0000        0.0000        0.0000        0.0000        0.0000        0.0000
        0.0000        0.0000        0.0000        0.0000        0.0000        0.0000        0.0000        0.0000        0.0000        0.0000        0.0000        0.0000        0.0000        0.0000        0.0000        0.0000        0.0000        0.0000        0.0000        0.0000        0.0000        0.0000        0.0000        0.0000        0.0000        0.0000        0.0000        0.0000        0.0000        0.0000        0.0000        0.0000        0.0000        0.0000        0.0000        0.0000        0.0000        0.0000        0.0000        0.0000       59.9279       59.1144       54.5825       75.5351       74.6650       75.8514       84.9425      219.6674      239.7464      241.6758      223.6799      181.0774      176.0896      182.1590      196.6355      201.9854      186.4227      196.4999      192.8057      206.0365      189.5383      187.2397      167.6318      149.8232      141.5695      135.6780      147.3690      155.4363      173.9733      192.7068      186.1170      188.2775      196.7285      187.1704      195.6491      183.8640      169.6820      165.6523      178.3562      240.1246      212.7143      211.9990      226.2769      257.6660      265.7449      287.3957      298.9750      300.9896      268.9193      227.7591      195.7341      151.7882      133.2613      143.8977      134.3519      110.7717      107.4892      121.6142      145.0786      127.2254      132.0369      142.1699      184.0558      232.5670      263.0884      284.9081      342.0306      366.5966      369.6936      378.1809      354.9355      311.0467      294.0026      277.3545      259.2669      253.8485      250.1051      239.9487      238.7782      275.8643      286.4797      293.3416      292.0927      265.8747      253.3125      254.7719      272.2227      265.7503      270.4763      257.5870      243.5023      227.0080      222.1136      202.7707      194.2786      203.0382      207.6463      228.4115      250.6184      274.9709      296.1482      338.8122      373.1525      468.6261      516.9291      537.9499      540.5113      511.2047      514.6301      510.6718      494.6619      475.1823      458.2326      458.1872      437.3690      400.6850      361.2451      345.8009      356.3180      400.3265      422.7993      411.6344      416.2345      509.0923      573.3209      561.9323      548.3062      535.2539      548.1699      545.2401      531.6151      532.2148      473.2220      468.5338      504.8779      499.7504      484.5277      480.0743      464.9953      405.0681      349.5453      321.3909      284.3313      227.2909      195.1555      172.4551      159.8593      131.0855      114.6382      117.7137      127.1267      172.9433      164.4081      160.0166      161.7301      148.5635        0.0000        0.0000        0.0000        0.0000        0.0000        0.0000        0.0000        0.0000        0.0000        0.0000        0.0000        0.0000        0.0000        0.0000        0.0000        0.0000        0.0000        0.0000        0.0000        0.0000        0.0000        0.0000        0.0000        0.0000        0.0000        0.0000        0.0000        0.0000        0.0000        0.0000        0.0000        0.0000        0.0000        0.0000        0.0000        0.0000        0.0000        0.0000        0.0000        0.0000        0.0000        0.0000        0.0000        0.0000        0.0000        0.0000        0.0000        0.0000        0.0000        0.0000        0.0000        0.0000        0.0000
        0.0000        0.0000        0.0000        0.0000        0.0000        0.0000        0.0000        0.0000        0.0000        0.0000        0.0000        0.0000        0.0000        0.0000        0.0000        0.0000        0.0000        0.0000        0.0000        0.0000        0.0000        0.0000        0.0000        0.0000        0.0000        0.0000        0.0000        0.0000        0.0000        0.0000        0.0000        0.0000        0.0000        0.0000        0.0000        0.0000        0.0000        0.0000        0.0000        0.0000        0.0000        0.0000        0.0000      286.5750      271.3268      265.4817      272.0452      273.7750      285.3246      268.8514      237.0829      144.6780      124.8211      118.3502      125.9103      175.9423      187.4402      187.8463      181.3924      157.2626      149.7577      140.6270      131.8564      131.6528      111.5591      108.1008      124.6486      170.8334      195.2912      201.4693      194.4952      193.4737      195.5383      185.1581      176.2145      156.9494      157.6396      155.2723      163.4675      307.9665      289.1936      271.0349      302.9022      510.1958      559.9971      630.0522      615.1304      645.4318      655.4482      590.6381      493.9918      304.1359      256.7258      203.2085      200.2124      133.8449      132.8386      141.6076      151.1266      129.8863      127.6319      129.3655      155.2797      187.0864      235.9989      245.3331      261.9294      337.3734      352.5122      356.1398      366.6997      350.4373      327.4619      309.3969      305.4699      314.8817      321.0023      319.8817      297.3919      266.6750      278.9165      262.2173      268.2911      258.9904      257.5635      274.0232      284.1372      299.3935      321.9216      291.5313      280.8034      243.2677      215.6357      199.5686      195.5269      193.8306      195.3811      213.0022      260.4592      255.4667      280.4293      323.4598      332.1131      350.0210      381.6230      433.1089      433.8702      501.6283      522.4113      520.9176      495.2098      456.4258      439.0742      425.3052      395.1732      326.8065      288.3052      293.6688      305.5315      393.4911      407.1820      428.6373      437.3903      442.0396      470.2181      484.9251      484.1333      483.5183      501.4574      474.4606      436.8794      446.0414      441.5997      400.5148      406.6193      399.4698      411.6197      409.8078      373.3995      397.3077      365.5026      314.0018      271.9167      214.3872      197.0272      179.3764      147.0584      131.9788      124.6649      117.5928      107.4821      127.9765      121.2302      126.2222      119.3371       75.6600        0.0000        0.0000        0.0000        0.0000        0.0000        0.0000        0.0000        0.0000        0.0000        0.0000        0.0000        0.0000        0.0000        0.0000        0.0000        0.0000        0.0000        0.0000        0.0000        0.0000        0.0000        0.0000        0.0000        0.0000        0.0000        0.0000        0.0000        0.0000        0.0000        0.0000        0.0000        0.0000        0.0000        0.0000        0.0000        0.0000        0.0000        0.0000        0.0000        0.0000        0.0000        0.0000        0.0000        0.0000        0.0000        0.0000        0.0000        0.0000        0.0000        0.0000        0.0000        0.0000        0.0000
        0.0000        0.0000        0.0000        0.0000        0.0000        0.0000        0.0000        0.0000        0.0000        0.0000        0.0000        0.0000        0.0000        0.0000        0.0000        0.0000        0.0000        0.0000        0.0000        0.0000        0.0000        0.0000        0.0000        0.0000        0.0000        0.0000        0.0000        0.0000        0.0000        0.0000        0.0000        0.0000        0.0000        0.0000        0.0000        0.0000        0.0000        0.0000        0.0000        0.0000        0.0000        0.0000        0.0000        0.0000      363.7104      347.6700      343.3416      332.5356      330.5340      308.6004      266.2909      158.5628      130.7807      122.0176      132.5007      186.1131      196.5387      197.5018      188.3866      155.2255      148.2368      138.1250      127.1753      119.9154      103.1340      101.9692      112.9761      176.4850      207.0146      207.5593      194.9598      187.4892      194.5075      175.9966      163.0458      138.5178      139.3930      139.3127      164.8350      279.1217      269.4703      281.1299      329.9457      584.9347      707.5688      776.5278      756.3383      780.4506      783.8107      734.2674      631.4614      395.6272      314.4635      241.2613      225.8630      135.4324      138.9780      136.0524      141.0626      131.0953      136.0772      134.5852      140.9289      151.5730      187.4068      216.2341      232.2700      295.5422      332.6888      350.5998      369.1014      360.2106      360.6198      336.8233      349.1707      346.9813      354.5622      343.4027      323.7788      287.9716      285.6877      275.0993      266.4041      262.3170      261.2997      269.1413      280.3029      304.0864      314.3307      306.6744      285.0853      245.1971      213.3966      207.2220      202.9319      193.5574      194.2481      209.4484      227.5008      250.6272      268.4286      294.2874      322.4822      360.2554      377.0426      389.0791      411.6607      481.8513      504.9010      516.2162      485.5350      453.9634      451.7363      441.2595      375.2393      300.7216      278.4184      266.3715      294.6060      384.5015      417.4461      429.2703      438.2169      430.1127      464.3003      478.0699      479.0434      468.8874      458.7658      431.1885      408.9806      429.2663      446.8920      422.6832      411.4761      405.7917      380.3116      375.3585      371.6015      370.6626      359.1794      313.0173      267.9941      209.2599      184.2334      158.2123      143.9535      134.2437      108.2263      107.0898       95.6245       88.9129       96.5761      104.0459       97.7984       46.5600        0.0000        0.0000        0.0000        0.0000        0.0000        0.0000        0.0000        0.0000        0.0000        0.0000        0.0000        0.0000        0.0000        0.0000        0.0000        0.0000        0.0000        0.0000        0.0000        0.0000        0.0000        0.0000        0.0000        0.0000        0.0000        0.0000        0.0000        0.0000        0.0000        0.0000        0.0000        0.0000        0.0000        0.0000        0.0000        0.0000        0.0000        0.0000        0.0000        0.0000        0.0000        0.0000        0.0000        0.0000        0.0000        0.0000        0.0000        0.0000        0.0000        0.0000        0.0000        0.0000        0.0000
        0.0000        0.0000        0.0000        0.0000        0.0000        0.0000        0.0000        0.0000        0.0000        0.0000        0.0000        0.0000        0.0000        0.0000        0.0000        0.0000        0.0000        0.0000        0.0000        0.0000        0.0000        0.0000        0.0000        0.0000        0.0000        0.0000        0.0000        0.0000        0.0000        0.0000        0.0000        0.0000        0.0000        0.0000        0.0000        0.0000        0.0000        0.0000        0.0000        0.0000        0.0000        0.0000        0.0000        0.0000        0.0000        0.0000      416.3319      401.8003      397.4698      373.8488      322.7828      193.8921      161.1041      149.7229      158.2421      218.5765      232.5451      235.9756      230.2621      187.6265      181.8076      169.7600      151.0572      121.0473      108.3745      110.2664      130.2343      203.3959      236.9335      230.1761      210.4437      196.3411      187.4042      176.7354      168.2108      123.7303      121.1019      136.9488      151.8174      270.1304      284.3033      325.1307      413.1304      667.4139      779.0370      821.5083      803.3994      843.0291      868.8113      844.3208      730.6674      468.5782      377.5760      317.2402      282.8613      159.4205      170.6093      162.4659      175.1114      159.0884      138.7977      148.8389      129.8379      139.2556      158.3053      195.2013      223.9659      283.3580      316.5337      329.8169      355.0092      363.7081      364.0214      372.0547      368.4120      386.3021      384.9412      362.6400      334.3944      290.7362      279.0250      273.1057      269.0868      272.6974      274.0959      281.8337      297.7608      339.5563      316.9077      318.8904      304.8551      243.0337      207.2416      196.8558      202.9687      186.7420      195.1407      214.7241      222.6736      255.8867      268.7334      281.9184      299.9745      312.9198      338.3089      351.1558      375.4247      431.3768      450.7844      495.8753      460.8657      420.1916      411.9736      392.9327      340.1311      271.4125      250.6736      251.8530      281.8202      365.1869      391.3253      407.7461      389.5708      401.8739      407.4358      428.8361      442.7603      414.3942      401.6823      382.5081      375.3269      376.4636      400.1672      397.5953      382.1837      366.0977      353.3691      329.5456      308.2570      317.2901      306.6237      284.0831      254.2377      224.4915      179.6185      151.1294      143.3451      118.6669       95.6658       86.8839       88.0400       81.5844       78.8492       87.4671       65.8567       42.6900        0.0000        0.0000        0.0000        0.0000        0.0000        0.0000        0.0000        0.0000        0.0000        0.0000        0.0000        0.0000        0.0000        0.0000        0.0000        0.0000        0.0000        0.0000        0.0000        0.0000        0.0000        0.0000        0.0000        0.0000        0.0000        0.0000        0.0000        0.0000        0.0000        0.0000        0.0000        0.0000        0.0000        0.0000        0.0000        0.0000        0.0000        0.0000        0.0000        0.0000        0.0000        0.0000        0.0000        0.0000        0.0000        0.0000        0.0000        0.0000        0.0000        0.0000        0.0000        0.0000        0.0000
        0.0000        0.0000        0.0000        0.0000        0.0000        0.0000        0.0000        0.0000        0.0000        0.0000        0.0000        0.0000        0.0000        0.0000        0.0000        0.0000        0.0000        0.0000        0.0000        0.0000        0.0000        0.0000        0.0000        0.0000        0.0000        0.0000        0.0000        0.0000        0.0000        0.0000        0.0000        0.0000        0.0000        0.0000        0.0000        0.0000        0.0000        0.0000        0.0000        0.0000        0.0000        0.0000        0.0000        0.0000        0.0000        0.0000        0.0000      480.9149      483.4527      459.2562      406.0482      248.1109      212.8751      199.4959      208.7548      280.9116      292.8655      301.4428      306.3724      251.1310      251.4753      240.6786      211.9644      155.1622      135.8937      137.4201      152.4995      247.0650      264.1069      263.0285      248.6579      217.1014      205.0829      194.9285      186.9828      122.4420      132.7035      155.1535      169.9554      279.0913      313.3764      376.1610      441.6903      677.0101      777.0546      808.7579      812.9228      843.9331      832.8766      801.9247      734.8898      514.8900      448.6945      394.2929      348.0509      230.0813      251.5957      249.6153      240.4561      223.9651      185.1098      143.9074      141.6649      147.0669      162.3536      196.4183      230.2060      280.5107      314.2696      332.5842      364.9834      362.7180      350.0049      367.5815      381.9994      393.2174      393.3909      374.6395      339.5930      289.9156      273.4233      261.1486      271.6933      289.4195      302.3846      302.3090      306.3651      336.9651      334.1602      333.2127      298.4091      224.3692      191.1562      184.9464      189.8375      182.9826      189.1034      202.6360      220.9089      263.3033      269.9969      273.1596      280.7559      296.9448      288.4338      292.5447      323.3240      367.6505      388.7592      412.1822      402.9617      367.6626      331.4975      327.5098      298.0516      229.5338      197.9209      206.5341      235.9953      310.5301      311.9156      319.3369      308.1047      316.4085      316.6059      334.2180      363.6479      334.1802      327.8165      327.6961      328.4662      320.7064      372.8556      362.8477      325.5721      350.6735      311.6748      295.9597      276.6985      273.1558      264.4032      251.5230      227.8544      202.2955      186.3470      152.1704      146.4047      105.5782       86.9744       75.6113       81.6980       83.2120       77.8605       74.0982       62.5823        0.0000        0.0000        0.0000        0.0000        0.0000        0.0000        0.0000        0.0000        0.0000        0.0000        0.0000        0.0000        0.0000        0.0000        0.0000        0.0000        0.0000        0.0000        0.0000        0.0000        0.0000        0.0000        0.0000        0.0000        0.0000        0.0000        0.0000        0.0000        0.0000        0.0000        0.0000        0.0000        0.0000        0.0000        0.0000        0.0000        0.0000        0.0000        0.0000        0.0000        0.0000        0.0000        0.0000        0.0000        0.0000        0.0000        0.0000        0.0000        0.0000        0.0000        0.0000        0.0000        0.0000        0.0000
        0.0000        0.0000        0.0000        0.0000        0.0000        0.0000        0.0000        0.0000        0.0000        0.0000        0.0000        0.0000        0.0000        0.0000        0.0000        0.0000        0.0000        0.0000        0.0000        0.0000        0.0000        0.0000        0.0000        0.0000        0.0000        0.0000        0.0000        0.0000        0.0000        0.0000        0.0000        0.0000        0.0000        0.0000        0.0000        0.0000        0.0000        0.0000        0.0000        0.0000        0.0000        0.0000        0.0000        0.0000        0.0000        0.0000        0.0000        0.0000        0.0000        0.0000      568.8647      426.2083      371.6321      349.8815      361.8178      368.8734      378.0656      389.9034      410.9159      468.9947      477.0025      461.7065      411.7737      266.8409      242.8793      224.9068        0.0000        0.0000      313.1058      314.6630      295.4923      269.6624      258.5394      240.2610      237.9951      233.3637      241.3102      266.3745      314.6651      403.4240      463.1526      558.0870      617.4543      646.2272      732.2451      762.6222      738.8663      595.5637      568.9178        0.0000        0.0000        0.0000        0.0000      517.3441      522.2776      638.0812      654.8275      618.8384        0.0000      376.0977      269.3074      214.3354      213.5027      162.2712      172.9466      180.5192      217.7086      265.2028      301.1735      316.5479      337.9093      374.9743      365.4750      373.0191      387.4626      423.5581      428.3880      401.2443      365.2482      268.5595      253.0349      234.3811      262.1029      298.0236      312.5805      311.1746      299.4306      300.1474      295.5355      293.9741      254.1096      179.7831      157.0688      153.9285      149.4781      167.7518      173.7361      186.3447      204.0887      252.5242      267.3039      291.3807      276.3811      235.8086      229.2998      224.3398      229.0327      263.8983      285.0713      297.5851      288.0590      243.2339      229.8031      220.9353      186.8807      150.7450      137.2608      137.2537      150.9194      204.2177      210.3298      201.6269      215.7247      161.9365      156.4402      171.0897      186.9197      231.6362      228.2255      237.6548      248.7626      229.3354      248.9127      229.2782      232.7754      255.7083      237.5990      223.4651      207.3695      183.6488      178.6210      174.6602      161.5939      178.3877      170.0641      151.9359      115.6799       83.6423       71.1063       60.2702       65.1178       65.2987       55.0432        0.0000        0.0000        0.0000        0.0000        0.0000        0.0000        0.0000        0.0000        0.0000        0.0000        0.0000        0.0000        0.0000        0.0000        0.0000        0.0000        0.0000        0.0000        0.0000        0.0000        0.0000        0.0000        0.0000        0.0000        0.0000        0.0000        0.0000        0.0000        0.0000        0.0000        0.0000        0.0000        0.0000        0.0000        0.0000        0.0000        0.0000        0.0000        0.0000        0.0000        0.0000        0.0000        0.0000        0.0000        0.0000        0.0000        0.0000        0.0000        0.0000        0.0000        0.0000        0.0000        0.0000        0.0000        0.0000        0.0000
        0.0000        0.0000        0.0000        0.0000        0.0000        0.0000        0.0000        0.0000        0.0000        0.0000        0.0000        0.0000        0.0000        0.0000        0.0000        0.0000        0.0000        0.0000        0.0000        0.0000        0.0000        0.0000        0.0000        0.0000        0.0000        0.0000        0.0000        0.0000        0.0000        0.0000        0.0000        0.0000        0.0000        0.0000        0.0000        0.0000        0.0000        0.0000        0.0000        0.0000        0.0000        0.0000        0.0000        0.0000        0.0000        0.0000        0.0000        0.0000        0.0000        0.0000        0.0000        0.0000        0.0000        0.0000        0.0000      439.6491      448.5220      462.5614        0.0000        0.0000        0.0000      574.7656      509.4435      328.6990      291.4131        0.0000        0.0000        0.0000        0.0000        0.0000        0.0000        0.0000      283.4067      269.3890      277.3051      272.4847      275.6338      305.0021      374.1796      472.2186      540.2604      602.6089      662.0653      715.8699      758.7843      749.8857      710.8704      591.8271        0.0000        0.0000        0.0000        0.0000        0.0000        0.0000      641.2952      788.4446        0.0000        0.0000        0.0000      413.0560      298.4118      241.1047      225.4559      159.1503      150.3876      161.3912      212.4590      254.5991      294.9521      317.9403      333.8264      361.5310      377.2678      396.4263      408.3293      438.8207      441.7466      415.7241      369.0005      260.2136      238.5522      229.1202      264.2874      290.5767      303.5998      296.0247      287.2421      275.4982      275.0919      245.9893      221.5216      163.1758      148.4544      145.3969      147.4422      156.0233      164.5342      177.7744      196.5391      237.5017      250.8273      282.0823      244.8427      214.1757      195.6658      191.2670      201.2009      240.5772      242.6844      231.8738      221.3072      184.1598      164.3286      148.2312      135.3830      119.3087      109.3369      102.4985      105.7034      145.3665      154.4454      145.9217      140.0998      106.9541      113.1430      120.2624      147.1468      176.6133      185.8718      202.9985      224.9192      210.1015      208.6602      194.2588      196.8659      202.4391      212.1964      184.7223      156.8050      145.3750      149.9748      151.1719      137.4300      153.0557      147.0420      118.3662      100.1613       68.3036       56.7589       52.0105       54.4047       56.5224       45.7755        0.0000        0.0000        0.0000        0.0000        0.0000        0.0000        0.0000        0.0000        0.0000        0.0000        0.0000        0.0000        0.0000        0.0000        0.0000        0.0000        0.0000        0.0000        0.0000        0.0000        0.0000        0.0000        0.0000        0.0000        0.0000        0.0000        0.0000        0.0000        0.0000        0.0000        0.0000        0.0000        0.0000        0.0000        0.0000        0.0000        0.0000        0.0000        0.0000        0.0000        0.0000        0.0000        0.0000        0.0000        0.0000        0.0000        0.0000        0.0000        0.0000        0.0000        0.0000        0.0000        0.0000        0.0000        0.0000        0.0000
        0.0000        0.0000        0.0000        0.0000        0.0000        0.0000        0.0000        0.0000        0.0000        0.0000        0.0000        0.0000        0.0000        0.0000        0.0000        0.0000        0.0000        0.0000        0.0000        0.0000        0.0000        0.0000        0.0000        0.0000        0.0000        0.0000        0.0000        0.0000        0.0000        0.0000        0.0000        0.0000        0.0000        0.0000        0.0000        0.0000        0.0000        0.0000        0.0000        0.0000        0.0000        0.0000        0.0000        0.0000        0.0000        0.0000        0.0000        0.0000        0.0000        0.0000        0.0000        0.0000        0.0000        0.0000        0.0000        0.0000        0.0000        0.0000        0.0000        0.0000        0.0000      684.2174      628.5508      432.4245      395.6780        0.0000        0.0000        0.0000        0.0000        0.0000        0.0000        0.0000        0.0000      310.3766      314.3927      296.8599      299.6878      349.4113      409.4740      507.5370      569.2060      666.2355      699.3571      707.7440      725.0657        0.0000        0.0000        0.0000        0.0000        0.0000        0.0000        0.0000        0.0000        0.0000        0.0000        0.0000        0.0000        0.0000        0.0000        0.0000      274.8594      238.5750      215.6549      159.5124      151.4019      162.0213      212.5971      253.3422      286.7794      312.4539      347.8205      364.3073      386.0730      405.4655      405.2340      435.8913      436.7788      418.0569      369.4752      259.9819      230.6318      224.7374      248.1698      271.6558      269.8978      282.6560      261.3231      259.8178      253.1727      227.2732      211.6829      166.5299      148.9988      139.8728      150.7870      164.5997      180.4935      183.3018      191.0390      227.4859      235.5104      239.5204      222.8028      198.3137      189.2544      177.7326      176.8483      212.6994      213.2193      189.4567      172.5209      142.7587      122.2126      108.8667       98.4502       87.6175       76.8529       74.4673       80.8060      112.1509      118.5381      105.0490      105.5499       93.3993       87.1660       90.6786      119.3302      141.2585      153.3043      167.0309      173.2100      177.3785      185.5336      166.1109      160.2882      165.0379      158.7244      146.3540      133.9711      127.0514      142.0565      142.0423      115.6252      120.3254      110.9922       96.7060       82.8729       60.2927       49.7978       46.8742       47.8305       43.8819        0.0000        0.0000        0.0000        0.0000        0.0000        0.0000        0.0000        0.0000        0.0000        0.0000        0.0000        0.0000        0.0000        0.0000        0.0000        0.0000        0.0000        0.0000        0.0000        0.0000        0.0000        0.0000        0.0000        0.0000        0.0000        0.0000        0.0000        0.0000        0.0000        0.0000        0.0000        0.0000        0.0000        0.0000        0.0000        0.0000        0.0000        0.0000        0.0000        0.0000        0.0000        0.0000        0.0000        0.0000        0.0000        0.0000        0.0000        0.0000        0.0000        0.0000        0.0000        0.0000        0.0000        0.0000        0.0000        0.0000        0.0000
        0.0000        0.0000        0.0000        0.0000        0.0000        0.0000        0.0000        0.0000        0.0000        0.0000        0.0000        0.0000        0.0000        0.0000        0.0000        0.0000        0.0000        0.0000        0.0000        0.0000        0.0000        0.0000        0.0000        0.0000        0.0000        0.0000        0.0000        0.0000        0.0000        0.0000        0.0000        0.0000        0.0000        0.0000        0.0000        0.0000        0.0000        0.0000        0.0000        0.0000        0.0000        0.0000        0.0000        0.0000        0.0000        0.0000        0.0000        0.0000        0.0000        0.0000        0.0000        0.0000        0.0000        0.0000        0.0000        0.0000        0.0000        0.0000        0.0000        0.0000        0.0000        0.0000      773.2945      567.9711        0.0000        0.0000        0.0000        0.0000        0.0000        0.0000        0.0000        0.0000        0.0000        0.0000      352.5659      337.8252      349.6410      379.9348      427.1120      530.7367      571.0609      629.2285      689.2136      664.0067        0.0000        0.0000        0.0000        0.0000        0.0000        0.0000        0.0000        0.0000        0.0000        0.0000        0.0000        0.0000        0.0000        0.0000        0.0000        0.0000        0.0000      198.7567      201.3621      149.1711      147.6457      168.6913      208.7859      256.0125      294.4878      328.3687      347.5735      378.7480      400.6345      399.9625      392.6333      427.3315      426.7906      402.2386      362.3418      277.8834      238.7077      217.0350      220.3604      240.7905      252.9780      256.1328      246.7270      245.3527      241.9563      230.4247      209.2063      169.6736      159.9458      157.7643      166.4815      188.0807      198.0061      197.5146      195.0924      219.9134      228.4108      234.6828      218.4792      181.6262      174.7473      177.1249      164.8862      184.3403      174.9061      162.3563      154.2353      123.2866      101.1627       88.2875       75.7153       66.0125       58.2821       56.1437       61.5250       84.2664       79.6534       80.4632       94.4133       80.6300       79.1031       77.9440      102.8604      126.0220      144.9240      144.2753      163.4547      146.7665      158.0553      142.2242      138.0058      146.7982      135.6872      133.1589      132.8439      120.2569      126.7802      114.3874       97.5106      104.8579       93.4169       86.8661       72.9813       59.4206       47.6393       41.9032       42.1576        0.0000        0.0000        0.0000        0.0000        0.0000        0.0000        0.0000        0.0000        0.0000        0.0000        0.0000        0.0000        0.0000        0.0000        0.0000        0.0000        0.0000        0.0000        0.0000        0.0000        0.0000        0.0000        0.0000        0.0000        0.0000        0.0000        0.0000        0.0000        0.0000        0.0000        0.0000        0.0000        0.0000        0.0000        0.0000        0.0000        0.0000        0.0000        0.0000        0.0000        0.0000        0.0000        0.0000        0.0000        0.0000        0.0000        0.0000        0.0000        0.0000        0.0000        0.0000        0.0000        0.0000        0.0000        0.0000        0.0000        0.0000        0.0000
        0.0000        0.0000        0.0000        0.0000        0.0000        0.0000        0.0000        0.0000        0.0000        0.0000        0.0000        0.0000        0.0000        0.0000        0.0000        0.0000        0.0000        0.0000        0.0000        0.0000        0.0000        0.0000        0.0000        0.0000        0.0000        0.0000        0.0000        0.0000        0.0000        0.0000        0.0000        0.0000        0.0000        0.0000        0.0000        0.0000        0.0000        0.0000        0.0000        0.0000        0.0000        0.0000        0.0000        0.0000        0.0000        0.0000        0.0000        0.0000        0.0000        0.0000        0.0000        0.0000        0.0000        0.0000        0.0000        0.0000        0.0000        0.0000        0.0000        0.0000        0.0000        0.0000        0.0000        0.0000        0.0000        0.0000        0.0000        0.0000        0.0000        0.0000        0.0000        0.0000        0.0000        0.0000      334.6186      362.3682      363.3885      380.1509      409.0860      461.1049      478.5174      517.6453      552.1222        0.0000        0.0000        0.0000        0.0000        0.0000        0.0000        0.0000        0.0000        0.0000        0.0000        0.0000        0.0000        0.0000        0.0000        0.0000        0.0000        0.0000        0.0000      162.2238      147.1445      159.9169      168.7510      213.9969      244.4255      285.8762      340.8679      372.0708      385.6676      396.2740      410.3772      416.9909      406.1912      385.5822      377.5710      357.2973      325.2938      270.0818      240.3558      228.8585      244.6426      281.2641      286.1513      274.4116      257.2319      248.9216      247.4696      240.7101      231.5502      214.4197      198.3150      200.1052      207.6727      233.0511      243.4070      242.8392      240.6917      221.3760      218.0730      211.4154      193.6678      180.6889      177.6737      173.8776      159.2581      134.8909      122.0529      114.9270      102.8513       75.3034       63.9503       54.1640       48.8888       41.3313       35.4000       35.3188       39.4556       35.1070       35.4660       38.5837       41.5472       65.3673       67.2171       76.6616       88.9779      101.6833      116.3082      116.7898      119.8450      125.2863      129.8667      119.6383      117.1442      123.1664      125.7817      117.5834      115.4080      120.0069      118.3358      110.2136       97.0681       74.4254       66.4779       60.4170       55.0420       37.1620       32.0182       30.8098       31.1231        0.0000        0.0000        0.0000        0.0000        0.0000        0.0000        0.0000        0.0000        0.0000        0.0000        0.0000        0.0000        0.0000        0.0000        0.0000        0.0000        0.0000        0.0000        0.0000        0.0000        0.0000        0.0000        0.0000        0.0000        0.0000        0.0000        0.0000        0.0000        0.0000        0.0000        0.0000        0.0000        0.0000        0.0000        0.0000        0.0000        0.0000        0.0000        0.0000        0.0000        0.0000        0.0000        0.0000        0.0000        0.0000        0.0000        0.0000        0.0000        0.0000        0.0000        0.0000        0.0000        0.0000        0.0000        0.0000        0.0000        0.0000        0.0000
        0.0000        0.0000        0.0000        0.0000        0.0000        0.0000        0.0000        0.0000        0.0000        0.0000        0.0000        0.0000        0.0000        0.0000        0.0000        0.0000        0.0000        0.0000        0.0000        0.0000        0.0000        0.0000        0.0000        0.0000        0.0000        0.0000        0.0000        0.0000        0.0000        0.0000        0.0000        0.0000        0.0000        0.0000        0.0000        0.0000        0.0000        0.0000        0.0000        0.0000        0.0000        0.0000        0.0000        0.0000        0.0000        0.0000        0.0000        0.0000        0.0000        0.0000        0.0000        0.0000        0.0000        0.0000        0.0000        0.0000        0.0000        0.0000        0.0000        0.0000        0.0000        0.0000        0.0000        0.0000        0.0000        0.0000        0.0000        0.0000        0.0000        0.0000        0.0000        0.0000        0.0000        0.0000        0.0000        0.0000        0.0000        0.0000        0.0000        0.0000        0.0000        0.0000        0.0000        0.0000        0.0000        0.0000        0.0000        0.0000        0.0000        0.0000        0.0000        0.0000        0.0000        0.0000        0.0000        0.0000        0.0000        0.0000        0.0000        0.0000        0.0000      136.3846      131.4212      166.2832      187.8803      220.0772      266.5125      300.2697      355.0716      378.5668      400.4724      405.3386      410.2840      413.1188      395.3068      370.1945      360.6551      345.6256      309.1473      245.1588      239.1651      246.1949      255.1897      281.2805      288.7881      281.6468      273.3463      270.4434      260.1482      259.0391      248.6474      229.7218      222.7715      220.6882      228.5138      252.5236      254.4977      259.0093      264.5049      224.7085      202.7691      191.4241      180.1329      171.0121      158.3431      149.4626      141.1356      120.2697      101.4613       92.3659       86.4514       64.0598       48.1771       39.5780       34.3415       29.3304       25.7349       24.0958       27.0089       25.3425       26.2929       25.4760       30.6596       49.6104       56.0029       64.1893       73.4915       83.1909       93.8665      100.5494       97.3499      101.5317      105.9967       99.6428      106.4573      107.1157      102.2364      104.3486      108.8034      115.9955      107.6446       96.7266       88.2347       67.1438       54.9046       56.1202       48.3647       31.4554       29.2022       27.6304        0.0000        0.0000        0.0000        0.0000        0.0000        0.0000        0.0000        0.0000        0.0000        0.0000        0.0000        0.0000        0.0000        0.0000        0.0000        0.0000        0.0000        0.0000        0.0000        0.0000        0.0000        0.0000        0.0000        0.0000        0.0000        0.0000        0.0000        0.0000        0.0000        0.0000        0.0000        0.0000        0.0000        0.0000        0.0000        0.0000        0.0000        0.0000        0.0000        0.0000        0.0000        0.0000        0.0000        0.0000        0.0000        0.0000        0.0000        0.0000        0.0000        0.0000        0.0000        0.0000        0.0000        0.0000        0.0000        0.0000        0.0000        0.0000        0.0000
        0.0000        0.0000        0.0000        0.0000        0.0000        0.0000        0.0000        0.0000        0.0000        0.0000        0.0000        0.0000        0.0000        0.0000        0.0000        0.0000        0.0000        0.0000        0.0000        0.0000        0.0000        0.0000        0.0000        0.0000        0.0000        0.0000        0.0000        0.0000        0.0000        0.0000        0.0000        0.0000        0.0000        0.0000        0.0000        0.0000        0.0000        0.0000        0.0000        0.0000        0.0000        0.0000        0.0000        0.0000        0.0000        0.0000        0.0000        0.0000        0.0000        0.0000        0.0000        0.0000        0.0000        0.0000        0.0000        0.0000        0.0000        0.0000        0.0000        0.0000        0.0000        0.0000        0.0000        0.0000        0.0000        0.0000        0.0000        0.0000        0.0000        0.0000        0.0000        0.0000        0.0000        0.0000        0.0000        0.0000        0.0000        0.0000        0.0000        0.0000        0.0000        0.0000        0.0000        0.0000        0.0000        0.0000        0.0000        0.0000        0.0000        0.0000        0.0000        0.0000        0.0000        0.0000        0.0000        0.0000        0.0000        0.0000        0.0000        0.0000        0.0000      139.7397      155.8922      185.2366      190.3370      209.2713      259.7088      297.0132      346.2219      369.7315      383.5206      377.7628      381.8719      378.3274      362.3516      343.1930      342.5445      334.4658      302.3863      233.2008      220.6266      231.1144      248.8672      275.6647      299.0627      306.3492      299.8471      280.8470      263.5366      271.7499      257.4141      242.1678      237.4699      228.7752      231.6920      256.0392      266.3809      275.3680      253.5926      217.6588      209.2747      195.1143      182.8145      169.9173      157.8740      146.2184      134.8638      116.6949      100.1799       95.3941       88.2041       76.3146       54.9570       38.0582       34.1376       29.3872       22.4056       20.2255       20.9245       22.8178       23.3300       19.9924       28.8855       47.9205       55.3038       60.2490       63.3827       77.2653       83.5111       86.5103       89.2303       86.8754       85.4186       83.9010       82.0660       87.9981       91.7289       94.7575       99.6555      101.0996       94.6973       89.6477       76.6914       55.9210       50.5053       54.3272       38.0252       28.1343       26.4697       37.2071        0.0000        0.0000        0.0000        0.0000        0.0000        0.0000        0.0000        0.0000        0.0000        0.0000        0.0000        0.0000        0.0000        0.0000        0.0000        0.0000        0.0000        0.0000        0.0000        0.0000        0.0000        0.0000        0.0000        0.0000        0.0000        0.0000        0.0000        0.0000        0.0000        0.0000        0.0000        0.0000        0.0000        0.0000        0.0000        0.0000        0.0000        0.0000        0.0000        0.0000        0.0000        0.0000        0.0000        0.0000        0.0000        0.0000        0.0000        0.0000        0.0000        0.0000        0.0000        0.0000        0.0000        0.0000        0.0000        0.0000        0.0000        0.0000        0.0000
        0.0000        0.0000        0.0000        0.0000        0.0000        0.0000        0.0000        0.0000        0.0000        0.0000        0.0000        0.0000        0.0000        0.0000        0.0000        0.0000        0.0000        0.0000        0.0000        0.0000        0.0000        0.0000        0.0000        0.0000        0.0000        0.0000        0.0000        0.0000        0.0000        0.0000        0.0000        0.0000        0.0000        0.0000        0.0000        0.0000        0.0000        0.0000        0.0000        0.0000        0.0000        0.0000        0.0000        0.0000        0.0000        0.0000        0.0000        0.0000        0.0000        0.0000        0.0000        0.0000        0.0000        0.0000        0.0000        0.0000        0.0000        0.0000        0.0000        0.0000        0.0000        0.0000        0.0000        0.0000        0.0000        0.0000        0.0000        0.0000        0.0000        0.0000        0.0000        0.0000        0.0000        0.0000        0.0000        0.0000        0.0000        0.0000        0.0000        0.0000        0.0000        0.0000        0.0000        0.0000        0.0000        0.0000        0.0000        0.0000        0.0000        0.0000        0.0000        0.0000        0.0000        0.0000        0.0000        0.0000        0.0000        0.0000        0.0000        0.0000      195.6159      152.2273      168.8465      185.2547      200.3156      223.3675      253.8474      282.1513      312.5435      335.1030      337.3481      328.2245      334.2091      333.2223      320.0059      316.4336      320.5712      304.4555      278.4182      228.9694      222.2795      223.4523      229.0845      265.1316      290.8946      298.8042      300.8898      280.0949      271.9823      267.7932      261.0732      247.1233      246.8712      240.6822      240.3971      260.3787      268.1317      271.0290      253.1261      217.1136      209.2196      192.9276      183.4106      174.6537      168.9772      157.5613      147.1630      136.8835      127.7834      124.0219      100.1795       71.7450       55.4409       42.9755       36.5356       29.6809       30.4114       24.3412       26.3790       19.6979       22.8057       27.0708       31.9039       47.0486       57.6670       59.2504       58.5532       68.5368       73.2300       76.6463       75.8617       77.9977       77.2302       71.8793       70.0278       77.9856       78.9257       79.4465       85.4204       87.4194       81.1542       78.5726       71.7211       51.9915       46.9711       39.0696       34.4320       26.9030        0.0000        0.0000        0.0000        0.0000        0.0000        0.0000        0.0000        0.0000        0.0000        0.0000        0.0000        0.0000        0.0000       77.1600        0.0000        0.0000        0.0000      152.4300        0.0000        0.0000        0.0000        0.0000        0.0000        0.0000        0.0000        0.0000        0.0000        0.0000        0.0000        0.0000        0.0000        0.0000        0.0000        0.0000        0.0000        0.0000        0.0000        0.0000        0.0000        0.0000        0.0000        0.0000        0.0000        0.0000        0.0000        0.0000        0.0000        0.0000        0.0000        0.0000        0.0000        0.0000        0.0000        0.0000        0.0000        0.0000        0.0000        0.0000        0.0000        0.0000        0.0000
        0.0000        0.0000        0.0000        0.0000        0.0000        0.0000        0.0000        0.0000        0.0000        0.0000        0.0000        0.0000        0.0000        0.0000        0.0000        0.0000        0.0000        0.0000        0.0000        0.0000        0.0000        0.0000        0.0000        0.0000        0.0000        0.0000        0.0000        0.0000        0.0000        0.0000        0.0000        0.0000        0.0000        0.0000        0.0000        0.0000        0.0000        0.0000        0.0000        0.0000        0.0000        0.0000        0.0000        0.0000        0.0000        0.0000        0.0000        0.0000        0.0000        0.0000        0.0000        0.0000        0.0000        0.0000        0.0000        0.0000        0.0000        0.0000        0.0000        0.0000        0.0000        0.0000        0.0000        0.0000        0.0000        0.0000        0.0000        0.0000        0.0000        0.0000        0.0000        0.0000        0.0000        0.0000        0.0000        0.0000        0.0000        0.0000        0.0000        0.0000        0.0000        0.0000        0.0000        0.0000        0.0000        0.0000        0.0000        0.0000        0.0000        0.0000        0.0000        0.0000        0.0000        0.0000        0.0000        0.0000        0.0000        0.0000        0.0000        0.0000      228.2157      184.1141      203.2602      188.5412      227.9563      234.2008      249.4303      234.0444      244.0161      258.3640      271.7206      263.5603      264.1881      260.6053      246.3360      268.3730      274.2652      266.7400      243.0595      220.8414      223.6843      238.1786      248.3447      275.6130      302.3819      299.1360      303.8495      280.2327      273.9690      259.5273      243.8197      245.5112      243.0197      244.0909      244.4583      255.8434      261.3316      260.2741      239.2592      218.3275      202.2253      193.1553      198.4164      222.5312      221.4620      225.3095      211.7457      207.2763      212.0420      184.7739      153.5620      101.1988       73.0814       58.1725       51.9141       41.5053       37.2315       37.4987       36.6119       34.5523       35.5747       41.7820       44.9604       61.3895       71.0050       79.8571       80.3114       74.8138       82.6055       71.2836       69.5371       67.3775       70.2983       67.5248       63.4658       66.5745       66.7467       63.5631       64.1766       64.9749       65.9621       59.8066       53.9278       41.2772       33.7620       28.1173       26.2053        1.9359        0.0000        0.0000        0.0000        0.0000        0.0000        0.0000        0.0000        0.0000        0.0000        0.0000        0.0000        0.0000       37.8000       71.2500       72.1500        0.0000       81.8700       90.6300        0.0000        0.0000        0.0000        0.0000        0.0000        0.0000        0.0000        0.0000        0.0000        0.0000        0.0000        0.0000        0.0000        0.0000        0.0000        0.0000        0.0000        0.0000        0.0000        0.0000        0.0000        0.0000        0.0000        0.0000        0.0000        0.0000        0.0000        0.0000        0.0000        0.0000        0.0000        0.0000        0.0000        0.0000        0.0000        0.0000        0.0000        0.0000        0.0000        0.0000        0.0000        0.0000        0.0000
        0.0000        0.0000        0.0000        0.0000        0.0000        0.0000        0.0000        0.0000        0.0000        0.0000        0.0000        0.0000        0.0000        0.0000        0.0000        0.0000        0.0000        0.0000        0.0000        0.0000        0.0000        0.0000        0.0000        0.0000        0.0000        0.0000        0.0000        0.0000        0.0000        0.0000        0.0000        0.0000        0.0000        0.0000        0.0000        0.0000        0.0000        0.0000        0.0000        0.0000        0.0000        0.0000        0.0000        0.0000        0.0000        0.0000        0.0000        0.0000        0.0000        0.0000        0.0000        0.0000        0.0000        0.0000        0.0000        0.0000        0.0000        0.0000        0.0000        0.0000        0.0000        0.0000        0.0000        0.0000        0.0000        0.0000        0.0000        0.0000        0.0000        0.0000        0.0000        0.0000        0.0000        0.0000        0.0000        0.0000        0.0000        0.0000        0.0000        0.0000        0.0000        0.0000        0.0000        0.0000        0.0000        0.0000        0.0000        0.0000        0.0000        0.0000        0.0000        0.0000        0.0000        0.0000        0.0000        0.0000        0.0000        0.0000        0.0000      323.2634      246.6751      206.9126      190.0891      180.0374      186.2634      214.3478      221.4688      205.8178      211.5325      219.3432      233.3374      226.1172      227.9913      228.6489      230.5433      260.5726      253.7421      248.5936      237.3063      214.4892      213.9849      227.7542      246.4879      274.1998      310.6454      311.4883      310.6489      266.9389      254.8184      252.3106      251.0827      251.4750      263.6208      256.3200      257.4569      260.6149      265.4153      260.6306      244.1086      215.6786      213.8946      211.3582      212.1168      238.6705      260.2489      257.8470      268.8488      265.7501      237.8729      208.1302      171.2242      110.1664       83.3728       71.0580       62.0620       46.5218       40.2400       40.4491       41.4023       40.2447       43.7756       43.6080       51.3768       67.1222       75.6273       75.5351       73.7278       70.6193       71.8842       59.4504       56.3693       57.5041       56.5430       54.8087       56.3261       59.0337       60.3030       56.8304       55.3137       60.3871       59.8241       56.5826       51.0401       36.9338       28.2973       26.3303       25.4009        5.1529        0.0000        0.0000        0.0000        0.0000        0.0000        0.0000      178.6342        7.9500        0.0000        0.0000        0.0000        0.0000       37.9200       63.6900        0.0000        0.0000        0.0000        0.0000        0.0000        0.0000        0.0000        0.0000        0.0000        0.0000        0.0000        0.0000        0.0000        0.0000        0.0000        0.0000        0.0000        0.0000        0.0000        0.0000        0.0000        0.0000        0.0000        0.0000        0.0000        0.0000        0.0000        0.0000        0.0000        0.0000        0.0000        0.0000        0.0000        0.0000        0.0000        0.0000        0.0000        0.0000        0.0000        0.0000        0.0000        0.0000        0.0000        0.0000        0.0000        0.0000        0.0000
        0.0000        0.0000        0.0000        0.0000        0.0000        0.0000        0.0000        0.0000        0.0000        0.0000        0.0000        0.0000        0.0000        0.0000        0.0000        0.0000        0.0000        0.0000        0.0000        0.0000        0.0000        0.0000        0.0000        0.0000        0.0000        0.0000        0.0000        0.0000        0.0000        0.0000        0.0000        0.0000        0.0000        0.0000        0.0000        0.0000        0.0000        0.0000        0.0000        0.0000        0.0000        0.0000        0.0000        0.0000        0.0000        0.0000        0.0000        0.0000        0.0000        0.0000        0.0000        0.0000        0.0000        0.0000        0.0000        0.0000        0.0000        0.0000        0.0000        0.0000        0.0000        0.0000        0.0000        0.0000        0.0000        0.0000        0.0000        0.0000        0.0000        0.0000        0.0000        0.0000        0.0000        0.0000        0.0000        0.0000        0.0000        0.0000        0.0000        0.0000        0.0000        0.0000        0.0000        0.0000        0.0000        0.0000        0.0000        0.0000        0.0000        0.0000        0.0000        0.0000        0.0000        0.0000        0.0000        0.0000        0.0000      530.3707      462.8529      318.7336      255.9844      203.8709      191.6204      179.2348      173.5210      208.2924      210.9698      189.6509      190.4655      192.3074      194.4825      203.3412      212.8611      212.6630      218.7892      239.4955      249.2821      246.3345      234.0342      224.6053      216.9454      235.5956      254.3722      273.0835      298.6171      293.1745      277.7345      248.8349      248.4708      254.3688      243.7162      254.3560      271.8765      271.9220      259.7115      288.9567      290.9527      285.6817      266.9297      232.7743      229.5206      224.4223      226.2933      279.1505      282.6897      279.7130      278.7550      300.4178      273.4509      242.2266      204.3513      131.0207       98.4054       82.0855       71.4408       58.6475       52.9094       52.0647       56.4269       56.8134       57.4860       67.5065       64.8050       77.9781       83.3493       82.6794       78.5126       65.6646       60.0044       53.1405       53.0580       54.0910       51.8295       52.9573       57.0589       58.2176       60.4306       60.6699       58.5448       60.8957       58.4425       58.6074       44.8953       33.0010       28.6341       28.4124       29.7962        0.0000        0.0000        0.0000        0.0000        0.0000      165.9857      166.0600      158.0098       13.5300        0.0000        0.0000        0.0000        0.0000        0.0000        0.0000        0.0000        0.0000        0.0000        0.0000        0.0000        0.0000        0.0000        0.0000        0.0000        0.0000        0.0000        0.0000        0.0000        0.0000        0.0000        0.0000        0.0000        0.0000        0.0000        0.0000        0.0000        0.0000        0.0000        0.0000        0.0000        0.0000        0.0000        0.0000        0.0000        0.0000        0.0000        0.0000        0.0000        0.0000        0.0000        0.0000        0.0000        0.0000        0.0000        0.0000        0.0000        0.0000        0.0000        0.0000        0.0000        0.0000        0.0000
        0.0000        0.0000        0.0000        0.0000        0.0000        0.0000        0.0000        0.0000        0.0000        0.0000        0.0000        0.0000        0.0000        0.0000        0.0000        0.0000        0.0000        0.0000        0.0000        0.0000        0.0000        0.0000        0.0000        0.0000        0.0000        0.0000        0.0000        0.0000        0.0000        0.0000        0.0000        0.0000        0.0000        0.0000        0.0000        0.0000        0.0000        0.0000        0.0000        0.0000        0.0000        0.0000        0.0000        0.0000        0.0000        0.0000        0.0000        0.0000        0.0000        0.0000        0.0000        0.0000        0.0000        0.0000        0.0000        0.0000        0.0000        0.0000        0.0000        0.0000        0.0000        0.0000        0.0000        0.0000        0.0000        0.0000        0.0000        0.0000        0.0000        0.0000        0.0000        0.0000        0.0000        0.0000        0.0000        0.0000        0.0000        0.0000        0.0000        0.0000        0.0000        0.0000        0.0000        0.0000        0.0000        0.0000        0.0000        0.0000        0.0000        0.0000        0.0000        0.0000        0.0000        0.0000        0.0000        0.0000        0.0000      496.0221      442.3727      300.2711      237.1152      204.6932      205.3758      185.5668      190.5817      197.2253      196.8498      185.3392      194.8549      198.5291      197.4583      200.7960      204.9064      208.9003      201.7270      225.8079      241.7565      235.5222      234.8205      219.8135      210.6612      220.2175      243.1825      267.9420      280.4011      270.1644      261.4019      263.6950      252.7976      258.2186      263.3865      273.2198      303.4669      305.4396      284.8215      315.0002      320.8453      312.9542      295.2081      269.3971      256.0864      237.6481      227.9391      269.5617      253.0320      259.5326      260.2447      276.9985      268.4316      253.3850      216.8037      137.8300      111.5130       92.8896       83.1702       69.9129       69.8176       66.6634       70.8364       73.2954       76.6718       78.4325       82.2205       98.6248       98.4312       98.3325       87.5975       66.1422       62.2030       58.3236       54.1116       55.1214       55.8464       60.4270       61.0895       64.6266       73.2424       75.3542       69.9157       67.2896       57.1507       50.9271       46.3227       36.8909       39.0635       34.8602       33.6527        0.0000        0.0000        0.0000       53.3100      143.3327      153.7473      157.9062      146.0316       16.9800        0.0000        0.0000        0.0000        0.0000        0.0000        0.0000        0.0000        0.0000        0.0000        0.0000        0.0000        0.0000        0.0000        0.0000        0.0000        0.0000        0.0000        0.0000        0.0000        0.0000        0.0000        0.0000        0.0000        0.0000        0.0000        0.0000        0.0000        0.0000        0.0000        0.0000        0.0000        0.0000        0.0000        0.0000        0.0000        0.0000        0.0000        0.0000        0.0000        0.0000        0.0000        0.0000        0.0000        0.0000        0.0000        0.0000        0.0000        0.0000        0.0000        0.0000        0.0000        0.0000        0.0000
        0.0000        0.0000        0.0000        0.0000        0.0000        0.0000        0.0000        0.0000        0.0000        0.0000        0.0000        0.0000        0.0000        0.0000        0.0000        0.0000        0.0000        0.0000        0.0000        0.0000        0.0000        0.0000        0.0000        0.0000        0.0000        0.0000        0.0000        0.0000        0.0000        0.0000        0.0000        0.0000        0.0000        0.0000        0.0000        0.0000        0.0000        0.0000        0.0000        0.0000        0.0000        0.0000        0.0000        0.0000        0.0000        0.0000        0.0000        0.0000        0.0000        0.0000        0.0000        0.0000        0.0000        0.0000        0.0000        0.0000        0.0000        0.0000        0.0000        0.0000        0.0000        0.0000        0.0000        0.0000        0.0000        0.0000        0.0000        0.0000        0.0000        0.0000        0.0000        0.0000        0.0000        0.0000        0.0000        0.0000        0.0000        0.0000        0.0000        0.0000        0.0000        0.0000        0.0000        0.0000        0.0000        0.0000        0.0000        0.0000        0.0000        0.0000        0.0000        0.0000        0.0000        0.0000        0.0000        0.0000      467.4110      442.4747      374.7465      348.1348      304.6447      284.6147      276.5480      221.0978      224.3886      225.2496      218.2677      209.5184      216.0274      219.2953      222.8584      205.4368      206.2113      207.8692      213.3893      229.5552      234.1705      232.2428      229.4613      207.0578      200.3376      208.9577      231.6845      242.5429      255.9298      256.4556      247.6102      257.6900      251.9268      263.9001      284.2750      324.9428      335.7563      351.2745      356.8892      407.1871      410.2975      399.7868      377.1120      353.9192      317.7992      276.2975      265.6692      226.9743      221.9688      220.8457      222.3474      279.3893      292.8108      291.8644      243.7716      175.7525      154.1358      119.9070      108.3187       95.1214       92.3184       89.1883      101.1741      118.4778      121.5457      127.0085      121.3471      120.4529      118.3402      115.4735      106.2144       79.8789       71.9689       73.6038       76.1790       63.3398       67.0270       72.0079       76.3343       99.5560      108.0135      112.8495       98.9171       74.4052       63.1766       54.8547       50.8435       77.9688       58.1781       27.1028        0.0000        0.0000        0.0000        0.0000       94.4267      104.4378      115.6999      120.2106      115.5813       30.7500        0.0000        0.0000        0.0000        0.0000        0.0000        0.0000        0.0000        0.0000        0.0000        0.0000        0.0000        0.0000        0.0000        0.0000        0.0000        0.0000        0.0000        0.0000        0.0000        0.0000        0.0000        0.0000        0.0000        0.0000        0.0000        0.0000        0.0000        0.0000        0.0000        0.0000        0.0000        0.0000        0.0000        0.0000        0.0000        0.0000        0.0000        0.0000        0.0000        0.0000        0.0000        0.0000        0.0000        0.0000        0.0000        0.0000        0.0000        0.0000        0.0000        0.0000        0.0000        0.0000        0.0000
        0.0000        0.0000        0.0000        0.0000        0.0000        0.0000        0.0000        0.0000        0.0000        0.0000        0.0000        0.0000        0.0000        0.0000        0.0000        0.0000        0.0000        0.0000        0.0000        0.0000        0.0000        0.0000        0.0000        0.0000        0.0000        0.0000        0.0000        0.0000        0.0000        0.0000        0.0000        0.0000        0.0000        0.0000        0.0000        0.0000        0.0000        0.0000        0.0000        0.0000        0.0000        0.0000        0.0000        0.0000        0.0000        0.0000        0.0000        0.0000        0.0000        0.0000        0.0000        0.0000        0.0000        0.0000        0.0000        0.0000        0.0000        0.0000        0.0000        0.0000        0.0000        0.0000        0.0000        0.0000        0.0000        0.0000        0.0000        0.0000        0.0000        0.0000        0.0000        0.0000        0.0000        0.0000        0.0000        0.0000        0.0000        0.0000        0.0000        0.0000        0.0000        0.0000        0.0000        0.0000        0.0000        0.0000        0.0000        0.0000        0.0000        0.0000        0.0000        0.0000        0.0000        0.0000        0.0000        0.0000      395.5355      374.5131      346.9481      331.0740      319.2695      316.5331      308.4626      243.5511      242.4357      244.1587      231.0627      231.1899      232.8409      226.8434      241.2774      210.2534      195.6301      200.8227      204.8229      224.1048      236.5329      238.5918      234.0667      209.3038      212.8027      231.2661      242.2104      220.9723      231.3086      245.7446      242.1507      246.8770      250.0451      257.5822      268.1255      338.4159      358.2972      388.0190      419.1009      457.2146      452.3619      438.0023      413.1810      372.3607      335.2221      299.8496      281.3735      238.7744      240.7482      243.7052      233.2897      289.1592      324.3300      318.9516      270.7709      202.5557      173.2500      142.8308      126.7734      118.9790      104.2628      106.6601      120.7525      135.2057      142.6176      151.8226      135.7535      132.7512      123.8057      114.5061      101.0085       83.5598       73.4802       76.9990       85.5305       77.5785       80.8427       82.2561       83.7516      103.8685      114.7868      112.8581      103.9002       81.7692       67.6376       56.5950       57.5138        0.0000        0.0000        0.0000        0.0000        0.0000        0.0000       76.8974       85.3564       90.7625       95.1920       99.0264      104.3283        0.0000        0.0000        0.0000        0.0000        0.0000        0.0000        0.0000        0.0000        0.0000        0.0000        0.0000        0.0000        0.0000        0.0000        0.0000        0.0000        0.0000        0.0000        0.0000        0.0000        0.0000        0.0000        0.0000        0.0000        0.0000        0.0000        0.0000        0.0000        0.0000        0.0000        0.0000        0.0000        0.0000        0.0000        0.0000        0.0000        0.0000        0.0000        0.0000        0.0000        0.0000        0.0000        0.0000        0.0000        0.0000        0.0000        0.0000        0.0000        0.0000        0.0000        0.0000        0.0000        0.0000        0.0000
        0.0000        0.0000        0.0000        0.0000        0.0000        0.0000        0.0000        0.0000        0.0000        0.0000        0.0000        0.0000        0.0000        0.0000        0.0000        0.0000        0.0000        0.0000        0.0000        0.0000        0.0000        0.0000        0.0000        0.0000        0.0000        0.0000        0.0000        0.0000        0.0000        0.0000        0.0000        0.0000        0.0000        0.0000        0.0000        0.0000        0.0000        0.0000        0.0000        0.0000        0.0000        0.0000        0.0000        0.0000        0.0000        0.0000        0.0000        0.0000        0.0000        0.0000        0.0000        0.0000        0.0000        0.0000        0.0000        0.0000        0.0000        0.0000        0.0000        0.0000        0.0000        0.0000        0.0000        0.0000        0.0000        0.0000        0.0000        0.0000        0.0000        0.0000        0.0000        0.0000        0.0000        0.0000        0.0000        0.0000        0.0000        0.0000        0.0000        0.0000        0.0000        0.0000        0.0000        0.0000        0.0000        0.0000        0.0000        0.0000        0.0000        0.0000        0.0000        0.0000        0.0000        0.0000        0.0000        0.0000      337.8638      329.2358      326.4400      319.7568      323.8335      317.6732      317.7899      263.8526      259.2018      250.4758      248.8927      248.9467      247.9888      247.9390      257.4116      217.9862      201.7993      195.9971      202.3200      219.0420      230.6484      226.3770      222.9620      199.9410      214.6062      222.0973      241.1635      240.5006      243.6700      257.0367      260.5880      267.4596      273.9940      265.8175      275.0543      348.9845      372.4887      397.1910      419.4527      459.0988      474.7351      447.3159      432.4918      374.2445      339.1814      314.3564      295.7722      241.1905      220.5102      221.1174      231.7002      298.2771      335.2471      336.7182      293.2318      217.4597      191.4452      169.6151      143.3793      135.6956      120.3786      118.5050      131.6321      166.0072      167.4556      169.3282      153.5581      150.3040      138.7624      122.0313      105.6477       95.7570       90.3619       86.8563       97.3011       96.3138       89.0388       94.9280       89.1478      108.0109      113.8948      116.1113      103.5348       85.4243       81.5685       58.8771        0.0000        0.0000        0.0000        0.0000        0.0000        0.0000       77.8524       80.5971       81.6716       83.7053       83.8170       82.7008       81.1334        0.0000        0.0000        0.0000        0.0000        0.0000        0.0000        0.0000        0.0000        0.0000        0.0000        0.0000        0.0000        0.0000        0.0000        0.0000        0.0000        0.0000        0.0000        0.0000        0.0000        0.0000        0.0000        0.0000        0.0000        0.0000        0.0000        0.0000        0.0000        0.0000        0.0000        0.0000        0.0000        0.0000        0.0000        0.0000        0.0000        0.0000        0.0000        0.0000        0.0000        0.0000        0.0000        0.0000        0.0000        0.0000        0.0000        0.0000        0.0000        0.0000        0.0000        0.0000        0.0000        0.0000        0.0000
        0.0000        0.0000        0.0000        0.0000        0.0000        0.0000        0.0000        0.0000        0.0000        0.0000        0.0000        0.0000        0.0000        0.0000        0.0000        0.0000        0.0000        0.0000        0.0000        0.0000        0.0000        0.0000        0.0000        0.0000        0.0000        0.0000        0.0000        0.0000        0.0000        0.0000        0.0000        0.0000        0.0000        0.0000        0.0000        0.0000        0.0000        0.0000        0.0000        0.0000        0.0000        0.0000        0.0000        0.0000        0.0000        0.0000        0.0000        0.0000        0.0000        0.0000        0.0000        0.0000        0.0000        0.0000        0.0000        0.0000        0.0000        0.0000        0.0000        0.0000        0.0000        0.0000        0.0000        0.0000        0.0000        0.0000        0.0000        0.0000        0.0000        0.0000        0.0000        0.0000        0.0000        0.0000        0.0000        0.0000        0.0000        0.0000        0.0000        0.0000        0.0000        0.0000        0.0000        0.0000        0.0000        0.0000        0.0000        0.0000        0.0000        0.0000        0.0000        0.0000        0.0000        0.0000        0.0000        0.0000        0.0000      328.7526      301.1897      326.2018      336.5518      340.1254      322.4485      279.1876      276.3127      268.8719      266.7899      269.1428      282.5062      281.7983      274.1848      238.4129      219.9057      214.2666      213.6310      220.9292      227.6006      223.8169      218.0160      203.6902      223.6964      236.5981      247.9475      254.8841      265.6990      258.1574      263.2557      277.1363      282.3693      282.4201      291.0508      344.3508      367.2470      383.8833      392.7176      434.9525      432.9908      420.7176      404.1082      367.8090      343.4017      332.2244      301.6867      246.8453      217.8393      208.7034      220.6052      314.3752      361.5863      365.0367      318.8356      231.3414      198.7798      176.7922      144.1194      129.4725      122.8413      122.2430      134.3258      174.1105      187.4596      189.6466      169.2082      157.0087      142.2208      141.2108      128.2033      112.6890      112.7502       98.9822      100.0105       97.2651       99.7376      102.5524       97.9659      112.7329      115.5631      109.6734      107.2984       95.2874       78.4138        0.0000        0.0000        0.0000        0.0000        0.0000        0.0000        0.0000       86.8571       88.1229       86.3563       82.8532       81.3185       80.3421       76.1741        0.0000        0.0000        0.0000        0.0000        0.0000        0.0000        0.0000        0.0000        0.0000        0.0000        0.0000        0.0000        0.0000        0.0000        0.0000        0.0000        0.0000        0.0000        0.0000        0.0000        0.0000        0.0000        0.0000        0.0000        0.0000        0.0000        0.0000        0.0000        0.0000        0.0000        0.0000        0.0000        0.0000        0.0000        0.0000        0.0000        0.0000        0.0000        0.0000        0.0000        0.0000        0.0000        0.0000        0.0000        0.0000        0.0000        0.0000        0.0000        0.0000        0.0000        0.0000        0.0000        0.0000        0.0000
        0.0000        0.0000        0.0000        0.0000        0.0000        0.0000        0.0000        0.0000        0.0000        0.0000        0.0000        0.0000        0.0000        0.0000        0.0000        0.0000        0.0000        0.0000        0.0000        0.0000        0.0000        0.0000        0.0000        0.0000        0.0000        0.0000        0.0000        0.0000        0.0000        0.0000        0.0000        0.0000        0.0000        0.0000        0.0000        0.0000        0.0000        0.0000        0.0000        0.0000        0.0000        0.0000        0.0000        0.0000        0.0000        0.0000        0.0000        0.0000        0.0000        0.0000        0.0000        0.0000        0.0000        0.0000        0.0000        0.0000        0.0000        0.0000        0.0000        0.0000        0.0000        0.0000        0.0000        0.0000        0.0000        0.0000        0.0000        0.0000        0.0000        0.0000        0.0000        0.0000        0.0000        0.0000        0.0000        0.0000        0.0000        0.0000        0.0000        0.0000        0.0000        0.0000        0.0000        0.0000        0.0000        0.0000        0.0000        0.0000        0.0000        0.0000        0.0000        0.0000        0.0000        0.0000        0.0000        0.0000      303.7847      302.8823      278.9748      313.1318        0.0000      323.7226      335.2296      285.6715      278.1515      291.5623      298.4874      315.6051      327.6305      327.9924      311.1244      250.2339      240.2791      226.1487      213.6159      188.4062      185.9082      188.6357      187.5446      225.0017      234.2634      250.1755      258.6499      268.2722      288.3699      281.9169      291.4384      323.9879      318.9383      329.3770      343.1213      345.7825      365.9742      369.9202      356.1234      343.0929      321.0383      325.6404      332.1124      349.1254      339.7104      339.4292      319.6863      263.8638      225.6143      218.5765      244.0023      340.0721      374.0706      381.4874      340.0368      222.4463      179.3237      171.2040      154.0442      132.2737      125.6671      134.9662      151.2742      202.0589      224.5171      220.7860      206.1037      180.2240      167.2493      152.9267      144.6213      128.1354      120.1424      110.0430      108.4564      115.5408      118.3345      110.5189      108.2989      105.3596      102.1972       99.4562       99.2233        0.0000        0.0000        0.0000        0.0000        0.0000       75.7500       69.2700        0.0000      103.5494      105.4092      103.9969       97.7379       78.3418       77.0708       68.4377        0.0000        0.0000        0.0000        0.0000        0.0000        0.0000        0.0000        0.0000        0.0000        0.0000        0.0000        0.0000        0.0000        0.0000        0.0000        0.0000        0.0000        0.0000        0.0000        0.0000        0.0000        0.0000        0.0000        0.0000        0.0000        0.0000        0.0000        0.0000        0.0000        0.0000        0.0000        0.0000        0.0000        0.0000        0.0000        0.0000        0.0000        0.0000        0.0000        0.0000        0.0000        0.0000        0.0000        0.0000        0.0000        0.0000        0.0000        0.0000        0.0000        0.0000        0.0000        0.0000        0.0000        0.0000        0.0000
        0.0000        0.0000        0.0000        0.0000        0.0000        0.0000        0.0000        0.0000        0.0000        0.0000        0.0000        0.0000        0.0000        0.0000        0.0000        0.0000        0.0000        0.0000        0.0000        0.0000        0.0000        0.0000        0.0000        0.0000        0.0000        0.0000        0.0000        0.0000        0.0000        0.0000        0.0000        0.0000        0.0000        0.0000        0.0000        0.0000        0.0000        0.0000        0.0000        0.0000        0.0000        0.0000        0.0000        0.0000        0.0000        0.0000        0.0000        0.0000        0.0000        0.0000        0.0000        0.0000        0.0000        0.0000        0.0000        0.0000        0.0000        0.0000        0.0000        0.0000        0.0000        0.0000        0.0000        0.0000        0.0000        0.0000        0.0000        0.0000        0.0000        0.0000        0.0000        0.0000        0.0000        0.0000        0.0000        0.0000        0.0000        0.0000        0.0000        0.0000        0.0000        0.0000        0.0000        0.0000        0.0000        0.0000        0.0000        0.0000        0.0000        0.0000        0.0000        0.0000        0.0000        0.0000        0.0000        0.0000        0.0000      272.0357        0.0000        0.0000        0.0000      348.4794      336.8199      292.3823      303.4188      306.3465      313.7982      337.8303      353.9478      363.5750      359.6015      297.9827      254.3227      229.7191      214.9827      187.1528      178.7091      173.8644      188.7703      234.1425      248.1176      262.3121      264.2046      278.8505      298.7537      303.1175      312.1786      342.6215      352.9075      358.2659      352.2068      354.3305      357.6676      361.4362      343.7857      317.1010      302.0887      304.6693      319.2545      349.5942      357.0112      359.5073      323.6104      308.6634      256.8515      255.8349      281.3607      358.8839      397.3701      383.7461      303.5359      208.5021      184.9966      173.0831      159.9230      140.8394      141.8315      154.4695      166.8302      224.4852      240.6577      240.6898      226.4879      197.2924      180.4479      168.7190      159.6538      140.7842      131.5396      119.6360      117.1605      128.4935      121.1696      111.2483      105.8620      103.0831      102.7670      102.5163      103.3330        0.0000        0.0000        0.0000        0.0000        0.0000      108.8400       70.2600       52.9500      107.4162      111.8534      110.6174      100.2626       75.2263       67.8044       63.2631        0.0000        0.0000        0.0000        0.0000        0.0000        0.0000        0.0000        0.0000        0.0000        0.0000        0.0000        0.0000        0.0000        0.0000        0.0000        0.0000        0.0000        0.0000        0.0000        0.0000        0.0000        0.0000        0.0000        0.0000        0.0000        0.0000        0.0000        0.0000        0.0000        0.0000        0.0000        0.0000        0.0000        0.0000        0.0000        0.0000        0.0000        0.0000        0.0000        0.0000        0.0000        0.0000        0.0000        0.0000        0.0000        0.0000        0.0000        0.0000        0.0000        0.0000        0.0000        0.0000        0.0000        0.0000        0.0000
        0.0000        0.0000        0.0000        0.0000        0.0000        0.0000        0.0000        0.0000        0.0000        0.0000        0.0000        0.0000        0.0000        0.0000        0.0000        0.0000        0.0000        0.0000        0.0000        0.0000        0.0000        0.0000        0.0000        0.0000        0.0000        0.0000        0.0000        0.0000        0.0000        0.0000        0.0000        0.0000        0.0000        0.0000        0.0000        0.0000        0.0000        0.0000        0.0000        0.0000        0.0000        0.0000        0.0000        0.0000        0.0000        0.0000        0.0000        0.0000        0.0000        0.0000        0.0000        0.0000        0.0000        0.0000        0.0000        0.0000        0.0000        0.0000        0.0000        0.0000        0.0000        0.0000        0.0000        0.0000        0.0000        0.0000        0.0000        0.0000        0.0000        0.0000        0.0000        0.0000        0.0000        0.0000        0.0000        0.0000        0.0000        0.0000        0.0000        0.0000        0.0000        0.0000        0.0000        0.0000        0.0000        0.0000        0.0000        0.0000        0.0000        0.0000        0.0000        0.0000        0.0000        0.0000        0.0000        0.0000        0.0000        0.0000        0.0000        0.0000        0.0000      359.9044      334.3351      299.8020      298.9215      302.8717      324.5630      367.3118      401.5615      404.0383      385.1357      291.2362      258.4105      249.7684      235.8764      206.3497      200.9814      203.3644      221.1977      253.2872      262.0775      282.1671      286.8176      306.1747      329.8621      340.5872      348.0585      380.8477      389.0610      389.3954      369.9916      370.0433      350.2305      341.3782      333.3277      313.5024      306.6310      309.1872      320.9325      360.9498      369.3556      379.5344      365.1551      327.0826      284.9446      284.5881      318.8594      355.8089      388.2104      348.4899      287.0297      226.5605      187.9537      165.9225      155.4342      157.0887      153.7690      158.9030      173.2394      239.2314      254.0145      251.9453      235.2185      206.5354      194.7307      181.8827      169.8297      149.4194      134.8316      130.6344      128.3887      139.3454      125.6336      106.2320      105.7943      102.0074      116.8635        0.0000        0.0000        0.0000        0.0000        0.0000        0.0000      114.7800      118.2300      115.3200      107.4900      128.0458      124.2547      116.4272      102.7505       73.2079       60.1592       52.9931        0.0000        0.0000        0.0000        0.0000        0.0000        0.0000        0.0000        0.0000        0.0000        0.0000        0.0000        0.0000        0.0000        0.0000        0.0000        0.0000        0.0000        0.0000        0.0000        0.0000        0.0000        0.0000        0.0000        0.0000        0.0000        0.0000        0.0000        0.0000        0.0000        0.0000        0.0000        0.0000        0.0000        0.0000        0.0000        0.0000        0.0000        0.0000        0.0000        0.0000        0.0000        0.0000        0.0000        0.0000        0.0000        0.0000        0.0000        0.0000        0.0000        0.0000        0.0000        0.0000        0.0000        0.0000        0.0000
        0.0000        0.0000        0.0000        0.0000        0.0000        0.0000        0.0000        0.0000        0.0000        0.0000        0.0000        0.0000        0.0000        0.0000        0.0000        0.0000        0.0000        0.0000        0.0000        0.0000        0.0000        0.0000        0.0000        0.0000        0.0000        0.0000        0.0000        0.0000        0.0000        0.0000        0.0000        0.0000        0.0000        0.0000        0.0000        0.0000        0.0000        0.0000        0.0000        0.0000        0.0000        0.0000        0.0000        0.0000        0.0000        0.0000        0.0000        0.0000        0.0000        0.0000        0.0000        0.0000        0.0000        0.0000        0.0000        0.0000        0.0000        0.0000        0.0000        0.0000        0.0000        0.0000        0.0000        0.0000        0.0000        0.0000        0.0000        0.0000        0.0000        0.0000        0.0000        0.0000        0.0000        0.0000        0.0000        0.0000        0.0000        0.0000        0.0000        0.0000        0.0000        0.0000        0.0000        0.0000        0.0000        0.0000        0.0000        0.0000        0.0000        0.0000        0.0000        0.0000        0.0000        0.0000        0.0000        0.0000        0.0000        0.0000        0.0000        0.0000        0.0000        0.0000      334.3562      289.4787      309.5804      324.7154      355.9594      393.0348      426.3336      417.8035      371.3123      299.4755      285.0923      280.4213      275.1287      261.6946      262.5348      258.6028      266.8520      292.5711      295.4047      311.8144      337.2497      361.3549      384.6765      398.0588      400.3471      442.7197      425.5007      401.1089      378.1409      370.3955      343.2412      328.8959      332.6889      315.5061      325.6269      324.9266      331.5443      378.3821      412.7682      426.9964      415.7356      366.0783      333.5800      293.9817      304.9415      342.7168      353.6262      336.9375      290.7453      210.8303      190.0901      164.2445      158.7521      171.4115      171.8119      170.7756      180.6174      239.9003      251.3385      247.5750      235.1609      211.6838      201.8441      187.0478      175.3125      155.9682      137.2874      132.1496      130.2065      129.8185      129.2571      118.9576      109.3794      104.3432      107.5605        0.0000        0.0000        0.0000        0.0000        0.0000        0.0000        0.0000      161.1300      142.6500      137.7600      138.8379      137.0658      130.1709      109.7687       77.5013       60.7772       50.9466        0.0000        0.0000        0.0000        0.0000        0.0000        0.0000        0.0000        0.0000        0.0000        0.0000        0.0000        0.0000        0.0000        0.0000        0.0000        0.0000        0.0000        0.0000        0.0000        0.0000        0.0000        0.0000        0.0000        0.0000        0.0000        0.0000        0.0000        0.0000        0.0000        0.0000        0.0000        0.0000        0.0000        0.0000        0.0000        0.0000        0.0000        0.0000        0.0000        0.0000        0.0000        0.0000        0.0000        0.0000        0.0000        0.0000        0.0000        0.0000        0.0000        0.0000        0.0000        0.0000        0.0000        0.0000        0.0000
        0.0000        0.0000        0.0000        0.0000        0.0000        0.0000        0.0000        0.0000        0.0000        0.0000        0.0000        0.0000        0.0000        0.0000        0.0000        0.0000        0.0000        0.0000        0.0000        0.0000        0.0000        0.0000        0.0000        0.0000        0.0000        0.0000        0.0000        0.0000        0.0000        0.0000        0.0000        0.0000        0.0000        0.0000        0.0000        0.0000        0.0000        0.0000        0.0000        0.0000        0.0000        0.0000        0.0000        0.0000        0.0000        0.0000        0.0000        0.0000        0.0000        0.0000        0.0000        0.0000        0.0000        0.0000        0.0000        0.0000        0.0000        0.0000        0.0000        0.0000        0.0000        0.0000        0.0000        0.0000        0.0000        0.0000        0.0000        0.0000        0.0000        0.0000        0.0000        0.0000        0.0000        0.0000        0.0000        0.0000        0.0000        0.0000        0.0000        0.0000        0.0000        0.0000        0.0000        0.0000        0.0000        0.0000        0.0000        0.0000        0.0000        0.0000        0.0000        0.0000        0.0000        0.0000        0.0000        0.0000        0.0000        0.0000        0.0000        0.0000        0.0000        0.0000        0.0000      333.4157      342.6196      363.0100      394.6195      428.4832      447.5903      429.0046      410.4474      409.4677      396.9875      398.6772      400.6150      437.1839      441.1127      442.1916      433.3528      383.6633      378.6322      401.2602      443.9099      565.7485      604.6756      618.2357      615.5281        0.0000        0.0000      487.5162      447.2336      327.8628      294.6070      281.5256      308.3119      334.8460      332.3858      347.1136      372.4189      456.5042      496.8535      501.8755      480.7867      447.9222      407.9699      363.0846      354.9140      355.1116      336.6317      299.9243      264.3120      203.4684      184.8422      157.3701      179.2320      210.6725      205.5226      212.9586      215.7165      219.0885      222.9270      216.0163      207.0632      208.4688      198.6703      186.3693      175.7369      150.2656      134.3501      128.4492      128.1493      138.4466      142.5786      137.5500        0.0000        0.0000        0.0000        0.0000        0.0000        0.0000        0.0000        0.0000        0.0000        0.0000        0.0000        0.0000        0.0000      156.1323      147.1922      144.2547      119.3923       72.7002       54.2842        0.0000        0.0000        0.0000        0.0000        0.0000        0.0000        0.0000        0.0000        0.0000        0.0000        0.0000        0.0000        0.0000        0.0000        0.0000        0.0000        0.0000        0.0000        0.0000        0.0000        0.0000        0.0000        0.0000        0.0000        0.0000        0.0000        0.0000        0.0000        0.0000        0.0000        0.0000        0.0000        0.0000        0.0000        0.0000        0.0000        0.0000        0.0000        0.0000        0.0000        0.0000        0.0000        0.0000        0.0000        0.0000        0.0000        0.0000        0.0000        0.0000        0.0000        0.0000        0.0000        0.0000        0.0000        0.0000        0.0000
        0.0000        0.0000        0.0000        0.0000        0.0000        0.0000        0.0000        0.0000        0.0000        0.0000        0.0000        0.0000        0.0000        0.0000        0.0000        0.0000        0.0000        0.0000        0.0000        0.0000        0.0000        0.0000        0.0000        0.0000        0.0000        0.0000        0.0000        0.0000        0.0000        0.0000        0.0000        0.0000        0.0000        0.0000        0.0000        0.0000        0.0000        0.0000        0.0000        0.0000        0.0000        0.0000        0.0000        0.0000        0.0000        0.0000        0.0000        0.0000        0.0000        0.0000        0.0000        0.0000        0.0000        0.0000        0.0000        0.0000        0.0000        0.0000        0.0000        0.0000        0.0000        0.0000        0.0000        0.0000        0.0000        0.0000        0.0000        0.0000        0.0000        0.0000        0.0000        0.0000        0.0000        0.0000        0.0000        0.0000        0.0000        0.0000        0.0000        0.0000        0.0000        0.0000        0.0000        0.0000        0.0000        0.0000        0.0000        0.0000        0.0000        0.0000        0.0000        0.0000        0.0000        0.0000        0.0000        0.0000        0.0000        0.0000        0.0000        0.0000        0.0000        0.0000        0.0000      345.7309      362.9595      394.1561      428.0727      436.8257      452.0194      440.9099      444.9972      447.5868      442.4364      454.4156      466.5696      510.8300      522.9904      526.8115      511.9808      436.8683      428.7209      441.7457      493.1343      636.4050      696.2524      719.8040        0.0000        0.0000        0.0000        0.0000        0.0000        0.0000      283.7216      276.3343      302.9252      342.1271      350.7196      356.2742      393.9211      507.9769      547.8343      557.5225      524.1094      480.8290      446.6042      383.2346      373.5833      374.8122      329.2602      277.2979      250.1036      189.9357      191.5119      172.2760      194.5487      227.1913      229.2827      232.5085      236.0904      225.0416      220.6209      218.0942      208.4685      210.1452      198.9063      191.0024      179.5293      154.4474      142.4283      135.4228      135.4684      158.3578        0.0000        0.0000        0.0000        0.0000        0.0000        0.0000        0.0000        0.0000        0.0000        0.0000        0.0000        0.0000        0.0000        0.0000        0.0000      159.9047      158.6609      148.1510      124.7866       71.9160       52.0109       41.5935        0.0000        0.0000        0.0000        0.0000        0.0000        0.0000        0.0000        0.0000        0.0000        0.0000        0.0000        0.0000        0.0000        0.0000        0.0000        0.0000        0.0000        0.0000        0.0000        0.0000        0.0000        0.0000        0.0000        0.0000        0.0000        0.0000        0.0000        0.0000        0.0000        0.0000        0.0000        0.0000        0.0000        0.0000        0.0000        0.0000        0.0000        0.0000        0.0000        0.0000        0.0000        0.0000        0.0000        0.0000        0.0000        0.0000        0.0000        0.0000        0.0000        0.0000        0.0000        0.0000        0.0000        0.0000        0.0000
        0.0000        0.0000        0.0000        0.0000        0.0000        0.0000        0.0000        0.0000        0.0000        0.0000        0.0000        0.0000        0.0000        0.0000        0.0000        0.0000        0.0000        0.0000        0.0000        0.0000        0.0000        0.0000        0.0000        0.0000        0.0000        0.0000        0.0000        0.0000        0.0000        0.0000        0.0000        0.0000        0.0000        0.0000        0.0000        0.0000        0.0000        0.0000        0.0000        0.0000        0.0000        0.0000        0.0000        0.0000        0.0000        0.0000        0.0000        0.0000        0.0000        0.0000        0.0000        0.0000        0.0000        0.0000        0.0000        0.0000        0.0000        0.0000        0.0000        0.0000        0.0000        0.0000        0.0000        0.0000        0.0000        0.0000        0.0000        0.0000        0.0000        0.0000        0.0000        0.0000        0.0000        0.0000        0.0000        0.0000        0.0000        0.0000        0.0000        0.0000        0.0000        0.0000        0.0000        0.0000        0.0000        0.0000        0.0000        0.0000        0.0000        0.0000        0.0000        0.0000        0.0000        0.0000        0.0000        0.0000        0.0000        0.0000        0.0000        0.0000        0.0000        0.0000        0.0000      324.0239      361.2056      397.1576      419.2886      421.1452      437.9381      449.2036      452.2556      462.2359      456.0875      467.1310      481.7866      527.1320      539.5220        0.0000      514.2006      436.2243        0.0000        0.0000      487.1583      627.1281        0.0000        0.0000        0.0000        0.0000        0.0000        0.0000        0.0000        0.0000      270.7949      263.3421      301.0439      353.6618      361.6534      391.2416      448.7433      557.7794      619.9677      637.9618      562.7604      503.3477      439.1687      394.4288      368.3762      364.9293      304.5869      281.0350      244.2450      203.7573      214.3586      217.9984      210.5498      236.8667      257.9210      258.7691      245.2149      240.4652      235.6459      228.3804      220.1168      219.9766      211.6872      194.2851      185.3081        0.0000        0.0000        0.0000        0.0000        0.0000        0.0000        0.0000        0.0000        0.0000        0.0000        0.0000        0.0000        0.0000        0.0000        0.0000        0.0000        0.0000        0.0000        0.0000        0.0000      172.2748      165.9843      155.0563      132.6020       75.8823        0.0000        0.0000        0.0000        0.0000        0.0000        0.0000        0.0000        0.0000        0.0000        0.0000        0.0000        0.0000        0.0000        0.0000        0.0000        0.0000        0.0000        0.0000        0.0000        0.0000        0.0000        0.0000        0.0000        0.0000        0.0000        0.0000        0.0000        0.0000        0.0000        0.0000        0.0000        0.0000        0.0000        0.0000        0.0000        0.0000        0.0000        0.0000        0.0000        0.0000        0.0000        0.0000        0.0000        0.0000        0.0000        0.0000        0.0000        0.0000        0.0000        0.0000        0.0000        0.0000        0.0000        0.0000        0.0000        0.0000        0.0000
        0.0000        0.0000        0.0000        0.0000        0.0000        0.0000        0.0000        0.0000        0.0000        0.0000        0.0000        0.0000        0.0000        0.0000        0.0000        0.0000        0.0000        0.0000        0.0000        0.0000        0.0000        0.0000        0.0000        0.0000        0.0000        0.0000        0.0000        0.0000        0.0000        0.0000        0.0000        0.0000        0.0000        0.0000        0.0000        0.0000        0.0000        0.0000        0.0000        0.0000        0.0000        0.0000        0.0000        0.0000        0.0000        0.0000        0.0000        0.0000        0.0000        0.0000        0.0000        0.0000        0.0000        0.0000        0.0000        0.0000        0.0000        0.0000        0.0000        0.0000        0.0000        0.0000        0.0000        0.0000        0.0000        0.0000        0.0000        0.0000        0.0000        0.0000        0.0000        0.0000        0.0000        0.0000        0.0000        0.0000        0.0000        0.0000        0.0000        0.0000        0.0000        0.0000        0.0000        0.0000        0.0000        0.0000        0.0000        0.0000        0.0000        0.0000        0.0000        0.0000        0.0000        0.0000        0.0000        0.0000        0.0000        0.0000        0.0000        0.0000        0.0000        0.0000        0.0000      291.4735      318.6772      354.9100      374.1225      382.7331      404.7734      420.8159      430.3105      432.4398      439.6367      454.9785        0.0000        0.0000        0.0000        0.0000        0.0000        0.0000        0.0000        0.0000        0.0000        0.0000        0.0000        0.0000        0.0000        0.0000        0.0000        0.0000        0.0000        0.0000        0.0000      257.6499      297.8334      364.3437      393.7495      441.2716      507.1575      658.5916      742.0723      685.5919      603.0832      523.9048      447.6279      385.0384      351.0158      318.3623      304.6338      266.6837      244.9580      227.3391      244.3063      269.7308      240.8936      273.1536      281.0969      278.4980      263.1584      259.8282      253.0432      244.8297      235.4920      236.5768      225.3036      189.3657        0.0000        0.0000        0.0000        0.0000        0.0000        0.0000        0.0000        0.0000        0.0000        0.0000        0.0000        0.0000        0.0000        0.0000        0.0000        0.0000        0.0000        0.0000        0.0000        0.0000        0.0000        0.0000      168.2556      160.8480      143.0824        0.0000       77.3102       51.0499        0.0000        0.0000        0.0000        0.0000        0.0000        0.0000        0.0000        0.0000        0.0000        0.0000        0.0000        0.0000        0.0000        0.0000        0.0000        0.0000        0.0000        0.0000        0.0000        0.0000        0.0000        0.0000        0.0000        0.0000        0.0000        0.0000        0.0000        0.0000        0.0000        0.0000        0.0000        0.0000        0.0000        0.0000        0.0000        0.0000        0.0000        0.0000        0.0000        0.0000        0.0000        0.0000        0.0000        0.0000        0.0000        0.0000        0.0000        0.0000        0.0000        0.0000        0.0000        0.0000        0.0000        0.0000        0.0000
        0.0000        0.0000        0.0000        0.0000        0.0000        0.0000        0.0000        0.0000        0.0000        0.0000        0.0000        0.0000        0.0000        0.0000        0.0000        0.0000        0.0000        0.0000        0.0000        0.0000        0.0000        0.0000        0.0000        0.0000        0.0000        0.0000        0.0000        0.0000        0.0000        0.0000        0.0000        0.0000        0.0000        0.0000        0.0000        0.0000        0.0000        0.0000        0.0000        0.0000        0.0000        0.0000        0.0000        0.0000        0.0000        0.0000        0.0000        0.0000        0.0000        0.0000        0.0000        0.0000        0.0000        0.0000        0.0000        0.0000        0.0000        0.0000        0.0000        0.0000        0.0000        0.0000        0.0000        0.0000        0.0000        0.0000        0.0000        0.0000        0.0000        0.0000        0.0000        0.0000        0.0000        0.0000        0.0000        0.0000        0.0000        0.0000        0.0000        0.0000        0.0000        0.0000        0.0000        0.0000        0.0000        0.0000        0.0000        0.0000        0.0000        0.0000        0.0000        0.0000        0.0000        0.0000        0.0000        0.0000        0.0000        0.0000        0.0000        0.0000        0.0000        0.0000        0.0000        0.0000        0.0000      244.9913      268.9332      313.1892      333.4888      344.8471      367.2223      396.9473      422.1397      422.2358      404.3867        0.0000        0.0000        0.0000        0.0000        0.0000        0.0000        0.0000        0.0000        0.0000        0.0000        0.0000        0.0000        0.0000        0.0000        0.0000        0.0000        0.0000        0.0000      233.9480      291.6364      447.2451      509.9243      587.7650      672.8516      814.6541      858.1196      818.4095      712.0098      468.5804      388.5425      314.0799      293.0154      277.3188      253.8993      241.2619      236.5680      336.6485      354.5504      364.0035      358.4785      334.4254      306.3741      307.5887      287.2239      276.5879      270.4353      261.0519      247.2529      167.5500      189.6300        0.0000        0.0000        0.0000        0.0000        0.0000        0.0000        0.0000        0.0000        0.0000        0.0000        0.0000        0.0000        0.0000        0.0000        0.0000        0.0000        0.0000        0.0000        0.0000        0.0000        0.0000        0.0000        0.0000        0.0000      160.8468      146.4335        0.0000      133.8900      114.0000        0.0000        0.0000        0.0000        0.0000        0.0000        0.0000        0.0000        0.0000        0.0000        0.0000        0.0000        0.0000        0.0000        0.0000        0.0000        0.0000        0.0000        0.0000        0.0000        0.0000        0.0000        0.0000        0.0000        0.0000        0.0000        0.0000        0.0000        0.0000        0.0000        0.0000        0.0000        0.0000        0.0000        0.0000        0.0000        0.0000        0.0000        0.0000        0.0000        0.0000        0.0000        0.0000        0.0000        0.0000        0.0000        0.0000        0.0000        0.0000        0.0000        0.0000        0.0000        0.0000        0.0000        0.0000        0.0000
        0.0000        0.0000        0.0000        0.0000        0.0000        0.0000        0.0000        0.0000        0.0000        0.0000        0.0000        0.0000        0.0000        0.0000        0.0000        0.0000        0.0000        0.0000        0.0000        0.0000        0.0000        0.0000        0.0000        0.0000        0.0000        0.0000        0.0000        0.0000        0.0000        0.0000        0.0000        0.0000        0.0000        0.0000        0.0000        0.0000        0.0000        0.0000        0.0000        0.0000        0.0000        0.0000        0.0000        0.0000        0.0000        0.0000        0.0000        0.0000        0.0000        0.0000        0.0000        0.0000        0.0000        0.0000        0.0000        0.0000        0.0000        0.0000        0.0000        0.0000        0.0000        0.0000        0.0000        0.0000        0.0000        0.0000        0.0000        0.0000        0.0000        0.0000        0.0000        0.0000        0.0000        0.0000        0.0000        0.0000        0.0000        0.0000        0.0000        0.0000        0.0000        0.0000        0.0000        0.0000        0.0000        0.0000        0.0000        0.0000        0.0000        0.0000        0.0000        0.0000        0.0000        0.0000        0.0000        0.0000        0.0000        0.0000        0.0000        0.0000        0.0000        0.0000        0.0000        0.0000        0.0000        0.0000      251.1550      277.3896      302.3564      319.8444      341.0993      378.4262      396.5242      386.2255      369.9201        0.0000        0.0000        0.0000        0.0000        0.0000        0.0000        0.0000        0.0000        0.0000        0.0000        0.0000        0.0000        0.0000        0.0000        0.0000        0.0000        0.0000        0.0000        0.0000        0.0000      477.3810      572.2155      669.3834      762.2097      890.9464      948.0269      880.3701      745.8810      460.9886      353.4602      272.7197      257.0680      249.7341      239.9697      236.9846      257.2399      350.6671      388.6501      403.2223      394.7796      379.6565      333.1996      305.8863      297.8305      285.7488        0.0000        0.0000      259.1372        0.0000        0.0000        0.0000        0.0000        0.0000        0.0000        0.0000        0.0000        0.0000        0.0000        0.0000        0.0000        0.0000        0.0000        0.0000        0.0000        0.0000        0.0000        0.0000        0.0000        0.0000        0.0000        0.0000        0.0000        0.0000        0.0000      158.6938      142.7981        0.0000        0.0000        0.0000        0.0000        0.0000        0.0000        0.0000        0.0000        0.0000        0.0000        0.0000        0.0000        0.0000        0.0000        0.0000        0.0000        0.0000        0.0000        0.0000        0.0000        0.0000        0.0000        0.0000        0.0000        0.0000        0.0000        0.0000        0.0000        0.0000        0.0000        0.0000        0.0000        0.0000        0.0000        0.0000        0.0000        0.0000        0.0000        0.0000        0.0000        0.0000        0.0000        0.0000        0.0000        0.0000        0.0000        0.0000        0.0000        0.0000        0.0000        0.0000        0.0000        0.0000        0.0000        0.0000        0.0000        0.0000        0.0000
[truncated: 212,709 more chars]
