# Supplementary material for: Multidimensional evaluation of the TRMM 3B43V7 satellite-based precipitation product in mainland China from 1998–2016
Source: PeerJ. 2020 Feb 20;8:e8615. doi: 10.7717/peerj.8615 (PMC7036276; doi:10.7717/peerj.8615)
Supplement: Supplemental Information 2 [file peerj-08-8615-s002.zip › TRMM_3B43 data/TRMM 3B43 data-Year-Month/1998-08.txt]

ncols         249
nrows         175
xllcorner     73.250
yllcorner     6.500
cellsize      0.25000
        0.0000        0.0000        0.0000        0.0000        0.0000        0.0000        0.0000        0.0000        0.0000        0.0000        0.0000        0.0000        0.0000        0.0000        0.0000        0.0000        0.0000        0.0000        0.0000        0.0000        0.0000        0.0000        0.0000        0.0000        0.0000        0.0000        0.0000        0.0000        0.0000        0.0000        0.0000        0.0000        0.0000        0.0000        0.0000        0.0000        0.0000        0.0000        0.0000        0.0000        0.0000        0.0000        0.0000        0.0000        0.0000        0.0000        0.0000        0.0000        0.0000        0.0000        0.0000        0.0000        0.0000        0.0000        0.0000        0.0000        0.0000        0.0000        0.0000        0.0000        0.0000        0.0000        0.0000        0.0000        0.0000        0.0000        0.0000        0.0000        0.0000        0.0000        0.0000        0.0000        0.0000        0.0000        0.0000        0.0000        0.0000        0.0000        0.0000        0.0000        0.0000        0.0000        0.0000        0.0000        0.0000        0.0000        0.0000        0.0000        0.0000        0.0000        0.0000        0.0000        0.0000        0.0000        0.0000        0.0000        0.0000        0.0000        0.0000        0.0000        0.0000        0.0000        0.0000        0.0000        0.0000        0.0000        0.0000        0.0000        0.0000        0.0000        0.0000        0.0000        0.0000        0.0000        0.0000        0.0000        0.0000        0.0000        0.0000        0.0000        0.0000        0.0000        0.0000        0.0000        0.0000        0.0000        0.0000        0.0000        0.0000        0.0000        0.0000        0.0000        0.0000        0.0000        0.0000        0.0000        0.0000        0.0000        0.0000        0.0000        0.0000        0.0000        0.0000        0.0000        0.0000        0.0000        0.0000        0.0000        0.0000        0.0000        0.0000        0.0000        0.0000        0.0000        0.0000        0.0000        0.0000        0.0000        0.0000        0.0000        0.0000        0.0000        0.0000        0.0000        0.0000        0.0000        0.0000        0.0000        0.0000        0.0000        0.0000        0.0000        0.0000      164.9448      180.9541      223.8046        0.0000        0.0000        0.0000      173.6796      171.8188      167.4460      157.5738      143.4849      126.8320      126.5556      125.5004      120.9242      111.0088      106.2147      109.2861      117.6456      115.7117      116.2748      123.5664      132.1656      143.1544      156.4959      166.5802      179.6987      210.9787      202.7514      176.0413      158.1162      138.2837      130.5071      130.5802      103.2824       84.7415       79.1791       76.5267       89.0352       92.2149       96.1372      102.2881      103.9474       96.7316       94.4297       91.5646        0.0000        0.0000        0.0000        0.0000        0.0000        0.0000        0.0000        0.0000        0.0000        0.0000        0.0000        0.0000        0.0000        0.0000        0.0000        0.0000        0.0000        0.0000        0.0000        0.0000        0.0000        0.0000        0.0000        0.0000        0.0000        0.0000        0.0000        0.0000        0.0000        0.0000
        0.0000        0.0000        0.0000        0.0000        0.0000        0.0000        0.0000        0.0000        0.0000        0.0000        0.0000        0.0000        0.0000        0.0000        0.0000        0.0000        0.0000        0.0000        0.0000        0.0000        0.0000        0.0000        0.0000        0.0000        0.0000        0.0000        0.0000        0.0000        0.0000        0.0000        0.0000        0.0000        0.0000        0.0000        0.0000        0.0000        0.0000        0.0000        0.0000        0.0000        0.0000        0.0000        0.0000        0.0000        0.0000        0.0000        0.0000        0.0000        0.0000        0.0000        0.0000        0.0000        0.0000        0.0000        0.0000        0.0000        0.0000        0.0000        0.0000        0.0000        0.0000        0.0000        0.0000        0.0000        0.0000        0.0000        0.0000        0.0000        0.0000        0.0000        0.0000        0.0000        0.0000        0.0000        0.0000        0.0000        0.0000        0.0000        0.0000        0.0000        0.0000        0.0000        0.0000        0.0000        0.0000        0.0000        0.0000        0.0000        0.0000        0.0000        0.0000        0.0000        0.0000        0.0000        0.0000        0.0000        0.0000        0.0000        0.0000        0.0000        0.0000        0.0000        0.0000        0.0000        0.0000        0.0000        0.0000        0.0000        0.0000        0.0000        0.0000        0.0000        0.0000        0.0000        0.0000        0.0000        0.0000        0.0000        0.0000        0.0000        0.0000        0.0000        0.0000        0.0000        0.0000        0.0000        0.0000        0.0000        0.0000        0.0000        0.0000        0.0000        0.0000        0.0000        0.0000        0.0000        0.0000        0.0000        0.0000        0.0000        0.0000        0.0000        0.0000        0.0000        0.0000        0.0000        0.0000        0.0000        0.0000        0.0000        0.0000        0.0000        0.0000        0.0000        0.0000        0.0000        0.0000        0.0000        0.0000        0.0000        0.0000        0.0000        0.0000        0.0000        0.0000        0.0000        0.0000        0.0000        0.0000        0.0000        0.0000        0.0000      156.9464      165.5191      183.9074      207.4280      229.3396      217.8043      210.2728      198.7401      165.6878      161.5034      152.5504      150.2757      138.8656      120.3044      113.6352      118.9788      114.0520      111.9128      119.6628      129.3293      127.6473      127.3432      134.9587      156.3071      168.1033      174.1464      193.7608      205.2465      215.9675      217.5699      199.0683      180.3843      156.9176      139.5617      140.8425      115.5938       89.3613       77.3553       76.1435       89.4480       90.8330       94.6632       94.3386       99.2414       96.5467      107.1382      108.5028       87.6848       85.5131       78.6417       79.4520       67.5082       59.9986       56.5627        0.0000        0.0000        0.0000        0.0000        0.0000        0.0000        0.0000        0.0000        0.0000        0.0000        0.0000        0.0000        0.0000        0.0000        0.0000        0.0000        0.0000        0.0000        0.0000        0.0000        0.0000        0.0000        0.0000
        0.0000        0.0000        0.0000        0.0000        0.0000        0.0000        0.0000        0.0000        0.0000        0.0000        0.0000        0.0000        0.0000        0.0000        0.0000        0.0000        0.0000        0.0000        0.0000        0.0000        0.0000        0.0000        0.0000        0.0000        0.0000        0.0000        0.0000        0.0000        0.0000        0.0000        0.0000        0.0000        0.0000        0.0000        0.0000        0.0000        0.0000        0.0000        0.0000        0.0000        0.0000        0.0000        0.0000        0.0000        0.0000        0.0000        0.0000        0.0000        0.0000        0.0000        0.0000        0.0000        0.0000        0.0000        0.0000       52.9969        0.0000       47.0170       39.1366        0.0000        0.0000        0.0000        0.0000        0.0000        0.0000        0.0000        0.0000        0.0000        0.0000        0.0000        0.0000        0.0000        0.0000        0.0000        0.0000        0.0000        0.0000        0.0000        0.0000        0.0000        0.0000        0.0000        0.0000        0.0000        0.0000        0.0000        0.0000        0.0000        0.0000        0.0000        0.0000        0.0000        0.0000        0.0000        0.0000        0.0000        0.0000        0.0000        0.0000        0.0000        0.0000        0.0000        0.0000        0.0000        0.0000        0.0000        0.0000        0.0000        0.0000        0.0000        0.0000        0.0000        0.0000        0.0000        0.0000        0.0000        0.0000        0.0000        0.0000        0.0000        0.0000        0.0000        0.0000        0.0000        0.0000        0.0000        0.0000        0.0000        0.0000        0.0000        0.0000        0.0000        0.0000        0.0000        0.0000        0.0000        0.0000        0.0000        0.0000        0.0000        0.0000        0.0000        0.0000        0.0000        0.0000        0.0000        0.0000        0.0000        0.0000        0.0000        0.0000        0.0000        0.0000        0.0000        0.0000        0.0000        0.0000        0.0000        0.0000        0.0000        0.0000        0.0000        0.0000        0.0000        0.0000        0.0000        0.0000        0.0000        0.0000        0.0000        0.0000      161.6595      177.1659      182.7771      187.9044      204.2202      205.4869      198.3300      189.8545      183.6885      182.0056      164.4211      152.4663      159.0233      142.2447      126.3557      119.6294      123.5221      124.5118      122.8619      120.6502      136.6676      148.6029      155.3219      163.8289      184.0137      215.0085      220.1652      214.9464      231.1750      251.2333      235.7059      213.4617      192.9925      175.0559      150.2366      136.8854      135.5130      104.3264       95.7423       84.5371       98.5576      104.4893      102.6078      101.2550      111.9440      110.9641      106.0375       99.4641       91.4929       91.5068       83.7285       88.7945       76.8428       69.4066       69.0262       61.0687        0.0000        0.0000        0.0000        0.0000        0.0000        0.0000        0.0000        0.0000        0.0000        0.0000        0.0000        0.0000        0.0000        0.0000        0.0000        0.0000        0.0000        0.0000        0.0000        0.0000        0.0000        0.0000
        0.0000        0.0000        0.0000        0.0000        0.0000        0.0000        0.0000        0.0000        0.0000        0.0000        0.0000        0.0000        0.0000        0.0000        0.0000        0.0000        0.0000        0.0000        0.0000        0.0000        0.0000        0.0000        0.0000        0.0000        0.0000        0.0000        0.0000        0.0000        0.0000        0.0000        0.0000        0.0000        0.0000        0.0000        0.0000        0.0000        0.0000        0.0000        0.0000        0.0000        0.0000        0.0000        0.0000        0.0000        0.0000        0.0000        0.0000        0.0000        0.0000        0.0000        0.0000        0.0000        0.0000       57.1924       57.7611       55.0418       48.5908       62.1332       43.7535       23.6171        0.0000        0.0000        0.0000        0.0000        0.0000        0.0000        0.0000        0.0000        0.0000        0.0000        0.0000        0.0000        0.0000        0.0000        0.0000        0.0000        0.0000        0.0000        0.0000        0.0000        0.0000        0.0000        0.0000        0.0000        0.0000        0.0000        0.0000        0.0000        0.0000        0.0000        0.0000        0.0000        0.0000        0.0000        0.0000        0.0000        0.0000        0.0000        0.0000        0.0000        0.0000        0.0000        0.0000        0.0000        0.0000        0.0000        0.0000        0.0000        0.0000        0.0000        0.0000        0.0000        0.0000        0.0000        0.0000        0.0000        0.0000        0.0000        0.0000        0.0000        0.0000        0.0000        0.0000        0.0000        0.0000        0.0000        0.0000        0.0000        0.0000        0.0000        0.0000        0.0000        0.0000        0.0000        0.0000        0.0000        0.0000        0.0000        0.0000        0.0000        0.0000        0.0000        0.0000        0.0000        0.0000        0.0000        0.0000        0.0000        0.0000        0.0000        0.0000        0.0000        0.0000        0.0000        0.0000        0.0000        0.0000        0.0000        0.0000        0.0000        0.0000        0.0000        0.0000        0.0000        0.0000        0.0000        0.0000        0.0000        0.0000        0.0000      152.3395      173.7957      175.3715      181.6635      181.7393      187.1217      195.8508      197.0123      183.0131      174.1253      178.9082      180.3384      168.1706      140.9926      141.4342      133.3255      125.0110      125.8715      137.6505      139.4566      145.2827      164.9994      172.4183      178.2029      189.4980      214.8594      227.2898      261.9447      265.1711      271.0116      277.4991      288.2084      254.5682      202.6219      177.2107      172.9021      148.0746      116.6124      104.2889       92.9437       88.0432      119.8434      119.4419      116.9699      111.8953      115.4109      119.3337      118.0068      110.4080      100.2071       97.0897       91.8552       93.0184       74.9064       81.5796       81.3905       74.4097       65.6212       67.0797        0.0000        0.0000        0.0000        0.0000        0.0000        0.0000        0.0000        0.0000        0.0000        0.0000        0.0000        0.0000        0.0000        0.0000        0.0000        0.0000        0.0000        0.0000        0.0000        0.0000
        0.0000        0.0000        0.0000        0.0000        0.0000        0.0000        0.0000        0.0000        0.0000        0.0000        0.0000        0.0000        0.0000        0.0000        0.0000        0.0000        0.0000        0.0000        0.0000        0.0000        0.0000        0.0000        0.0000        0.0000        0.0000        0.0000        0.0000        0.0000        0.0000        0.0000        0.0000        0.0000        0.0000        0.0000        0.0000        0.0000        0.0000        0.0000        0.0000        0.0000        0.0000        0.0000        0.0000        0.0000        0.0000        0.0000        0.0000        0.0000        0.0000        0.0000        0.0000        0.0000        0.0000       41.6072       42.8717       41.3489       36.9512       34.5415       28.4032       22.1747        0.0000        0.0000        0.0000        0.0000        0.0000        0.0000        0.0000        0.0000        0.0000        0.0000        0.0000        0.0000        0.0000        0.0000        0.0000        0.0000        0.0000        0.0000        0.0000        0.0000        0.0000        0.0000        0.0000        0.0000        0.0000        0.0000        0.0000        0.0000        0.0000        0.0000        0.0000        0.0000        0.0000        0.0000        0.0000        0.0000        0.0000        0.0000        0.0000        0.0000        0.0000        0.0000        0.0000        0.0000        0.0000        0.0000        0.0000        0.0000        0.0000        0.0000        0.0000        0.0000        0.0000        0.0000        0.0000        0.0000        0.0000        0.0000        0.0000        0.0000        0.0000        0.0000        0.0000        0.0000        0.0000        0.0000        0.0000        0.0000        0.0000        0.0000        0.0000        0.0000        0.0000        0.0000        0.0000        0.0000        0.0000        0.0000        0.0000        0.0000        0.0000        0.0000        0.0000        0.0000        0.0000        0.0000        0.0000        0.0000        0.0000        0.0000        0.0000        0.0000        0.0000        0.0000        0.0000        0.0000        0.0000        0.0000        0.0000        0.0000        0.0000        0.0000        0.0000        0.0000        0.0000        0.0000        0.0000        0.0000        0.0000        0.0000      149.5556      179.5323      207.2715      218.9652      184.7801      188.6858      180.3916      178.7059      173.2420      177.5207      182.4014      175.9516      181.3365      147.9719      144.7513      145.0127      138.3658      128.4832      150.3351      158.4436      162.9353      182.3158      200.1194      207.5749      243.5981      271.6524      293.2442      323.7296      356.6161      365.1274      349.5229      312.8111      266.0084      224.5585      222.6192      195.0337      163.4411      151.6093      140.0490      126.3495      123.8496      126.1622      121.3356      127.1033      131.6310      136.1333      118.8503      112.3713      118.3000      120.3796      110.0137      103.3463       97.6965       88.8279       85.7025       89.7104       85.5412       86.7007       93.8384       94.2271       98.2265        0.0000        0.0000        0.0000        0.0000        0.0000        0.0000        0.0000        0.0000        0.0000        0.0000        0.0000        0.0000        0.0000        0.0000        0.0000        0.0000        0.0000        0.0000
        0.0000        0.0000        0.0000        0.0000        0.0000        0.0000        0.0000        0.0000        0.0000        0.0000        0.0000        0.0000        0.0000        0.0000        0.0000        0.0000        0.0000        0.0000        0.0000        0.0000        0.0000        0.0000        0.0000        0.0000        0.0000        0.0000        0.0000        0.0000        0.0000        0.0000        0.0000        0.0000        0.0000        0.0000        0.0000        0.0000        0.0000        0.0000        0.0000        0.0000        0.0000        0.0000        0.0000        0.0000        0.0000        0.0000        0.0000        0.0000        0.0000        0.0000       31.7463       29.5645       32.2091       33.4748       34.3997       32.1588       29.1152       28.0184       24.3448       20.8906       22.0278       19.0831        0.0000        0.0000        0.0000        0.0000        0.0000        0.0000        0.0000        0.0000        0.0000        0.0000        0.0000        0.0000        0.0000        0.0000        0.0000        0.0000        0.0000        0.0000        0.0000        0.0000        0.0000        0.0000        0.0000        0.0000        0.0000        0.0000        0.0000        0.0000        0.0000        0.0000        0.0000        0.0000        0.0000        0.0000        0.0000        0.0000        0.0000        0.0000        0.0000        0.0000        0.0000        0.0000        0.0000        0.0000        0.0000        0.0000        0.0000        0.0000        0.0000        0.0000        0.0000        0.0000        0.0000        0.0000        0.0000        0.0000        0.0000        0.0000        0.0000        0.0000        0.0000        0.0000        0.0000        0.0000        0.0000        0.0000        0.0000        0.0000        0.0000        0.0000        0.0000        0.0000        0.0000        0.0000        0.0000        0.0000        0.0000        0.0000        0.0000        0.0000        0.0000        0.0000        0.0000        0.0000        0.0000        0.0000        0.0000        0.0000        0.0000        0.0000        0.0000        0.0000        0.0000        0.0000        0.0000        0.0000        0.0000        0.0000        0.0000        0.0000        0.0000        0.0000        0.0000        0.0000        0.0000        0.0000        0.0000      152.5227      165.2017      186.6158      193.1963      187.5912      172.4759      186.3201      195.9279      182.8723      178.9132      191.2002      183.7999      179.0152      178.8550      163.9343      158.9649      151.3196      151.6364      156.0352      155.7340      174.8748      213.8256      227.9079      231.9156      259.2628      281.8775      312.2380      330.6899      352.9158      365.6136      372.5855      366.8916      357.3339      291.1180      237.6966      231.9346      222.8440      206.7194      186.4207      176.1021      162.3425      140.8131      131.8087      127.5096      133.8229      145.5240      141.8522      133.1807      119.6363      134.5878      118.9016      110.7205      112.9395      114.8527      100.6264       94.0859       95.5311       97.9437      108.0114      110.8473      118.3068      115.0080        0.0000        0.0000        0.0000        0.0000        0.0000        0.0000        0.0000        0.0000        0.0000        0.0000        0.0000        0.0000        0.0000        0.0000      144.0887      143.4216      141.4020        0.0000
        0.0000        0.0000        0.0000        0.0000        0.0000        0.0000        0.0000        0.0000        0.0000        0.0000        0.0000        0.0000        0.0000        0.0000        0.0000        0.0000        0.0000        0.0000        0.0000        0.0000        0.0000        0.0000        0.0000        0.0000        0.0000        0.0000        0.0000        0.0000        0.0000        0.0000        0.0000        0.0000        0.0000        0.0000        0.0000        0.0000        0.0000        0.0000        0.0000        0.0000        0.0000        0.0000        0.0000        0.0000        0.0000        0.0000        0.0000        0.0000       21.5772       22.7165       23.6848       24.3212       25.5534       26.1617       25.8896       23.8699       23.8413       25.2070       26.1860       21.7550       21.7581       27.5220       21.8251        0.0000        0.0000        0.0000        0.0000        0.0000        0.0000        0.0000        0.0000        0.0000        0.0000        0.0000        0.0000        0.0000        0.0000        0.0000        0.0000        0.0000        0.0000        0.0000        0.0000        0.0000        0.0000        0.0000        0.0000        0.0000        0.0000        0.0000        0.0000        0.0000        0.0000        0.0000        0.0000        0.0000        0.0000        0.0000        0.0000        0.0000        0.0000        0.0000        0.0000        0.0000        0.0000        0.0000        0.0000        0.0000        0.0000        0.0000        0.0000        0.0000        0.0000        0.0000        0.0000        0.0000        0.0000        0.0000        0.0000        0.0000        0.0000        0.0000        0.0000        0.0000        0.0000        0.0000        0.0000        0.0000        0.0000        0.0000        0.0000        0.0000        0.0000        0.0000        0.0000        0.0000        0.0000        0.0000        0.0000        0.0000        0.0000        0.0000        0.0000        0.0000        0.0000        0.0000        0.0000        0.0000        0.0000        0.0000        0.0000        0.0000        0.0000        0.0000        0.0000        0.0000        0.0000        0.0000        0.0000        0.0000        0.0000        0.0000        0.0000        0.0000        0.0000        0.0000        0.0000        0.0000      150.6224      155.3592      150.3602      163.0511      172.1474      171.6380      176.5372      170.9618      178.9524      189.1527      192.6755      188.2639      189.8615      198.3136      197.0573      178.9339      159.0311      160.9773      153.0869      162.9590      174.1620      200.2762      224.8990      260.2398      260.8066      279.5775      308.3961      352.5789      390.4886      387.5945      382.9032      381.8885      369.9507      356.3131      306.6880      242.4907      233.6029      241.6811      230.1592      213.2250      198.3383      202.2484      183.1475      152.1358      148.7318      146.4297      157.9021      153.3553      147.0689      127.1232      126.3646      111.4767      115.7619      111.5282      117.2565      111.7148      109.2081      107.0497      116.8194      130.9029      136.5301      141.0656      138.6898      146.4339        0.0000        0.0000        0.0000        0.0000        0.0000        0.0000        0.0000        0.0000        0.0000      146.3994      137.2680      149.4771      139.8685      144.6548      145.8680      151.4419      163.5609
        0.0000        0.0000        0.0000        0.0000        0.0000        0.0000        0.0000        0.0000        0.0000        0.0000        0.0000        0.0000        0.0000        0.0000        0.0000        0.0000        0.0000        0.0000        0.0000        0.0000        0.0000        0.0000        0.0000        0.0000        0.0000        0.0000        0.0000        0.0000        0.0000        0.0000        0.0000        0.0000        0.0000        0.0000        0.0000        0.0000        0.0000        0.0000        0.0000        0.0000        0.0000        0.0000        0.0000        0.0000        0.0000        0.0000        0.0000        0.0000       18.4997       19.0675       19.4176       18.5640       20.0761       20.2992       19.8599       18.1903       19.2173       21.1169       25.6153       25.7301       24.7399       21.8077       22.0301       25.4659       24.1231       22.5309       22.1312        0.0000        0.0000        0.0000        0.0000        0.0000        0.0000        0.0000        0.0000        0.0000        0.0000        0.0000        0.0000        0.0000        0.0000        0.0000        0.0000        0.0000        0.0000        0.0000        0.0000        0.0000        0.0000        0.0000        0.0000        0.0000        0.0000        0.0000        0.0000        0.0000        0.0000        0.0000        0.0000        0.0000        0.0000        0.0000        0.0000        0.0000        0.0000        0.0000        0.0000        0.0000        0.0000        0.0000        0.0000        0.0000        0.0000        0.0000        0.0000        0.0000        0.0000        0.0000        0.0000        0.0000        0.0000        0.0000        0.0000        0.0000        0.0000        0.0000        0.0000        0.0000        0.0000        0.0000        0.0000        0.0000        0.0000        0.0000        0.0000        0.0000        0.0000        0.0000        0.0000        0.0000        0.0000        0.0000        0.0000        0.0000        0.0000        0.0000        0.0000        0.0000        0.0000        0.0000        0.0000        0.0000        0.0000        0.0000        0.0000        0.0000        0.0000        0.0000        0.0000        0.0000        0.0000        0.0000        0.0000        0.0000        0.0000        0.0000        0.0000        0.0000      140.0406      138.6288      142.2096      155.1665      158.5361      169.1603      167.5476      163.5198      176.6536      186.6393      192.7660      190.6108      195.1912      220.8708      209.0374      180.7052      162.8771      156.9387      164.1746      162.5825      163.5300      196.8245      214.3762      264.8448      312.1252      313.6816      320.2658      342.5597      405.6058      415.8613      374.5826      376.2189      384.7737      365.3147      314.4485      254.7904      233.4535      249.6916      275.3221      267.5478      242.9621      247.7070      209.6513      190.3249      159.3827      156.1897      151.6427      145.5758      141.3969      131.0945      132.5910      117.3334      119.7643      118.8497      129.9717      121.7142      121.9108      127.0113      137.0221      154.4701      163.7383      172.9827      162.9368        0.0000        0.0000        0.0000        0.0000        0.0000        0.0000      148.5661      166.8219      178.3720      167.3422      165.5290      158.5511      163.2830      163.3315      166.3096      169.4862        0.0000        0.0000
        0.0000        0.0000        0.0000        0.0000        0.0000        0.0000        0.0000        0.0000        0.0000        0.0000        0.0000        0.0000        0.0000        0.0000        0.0000        0.0000        0.0000        0.0000        0.0000        0.0000        0.0000        0.0000        0.0000        0.0000        0.0000        0.0000        0.0000        0.0000        0.0000        0.0000        0.0000        0.0000        0.0000        0.0000        0.0000        0.0000        0.0000        0.0000        0.0000        0.0000        0.0000        0.0000        0.0000        0.0000        0.0000        0.0000        0.0000        0.0000       12.1847       12.6776       12.7461       12.3656       12.8489       12.9645       13.2181       13.3449       14.3502       13.9057       13.9712       16.2160       19.9213       20.8464       18.8376       21.9331       22.0403       20.5395       19.7797       21.3425       23.2996        0.0000        0.0000        0.0000        0.0000        0.0000        0.0000        0.0000        0.0000        0.0000        0.0000        0.0000        0.0000        0.0000        0.0000        0.0000        0.0000        0.0000        0.0000        0.0000        0.0000        0.0000        0.0000        0.0000        0.0000        0.0000        0.0000        0.0000        0.0000        0.0000        0.0000        0.0000        0.0000        0.0000        0.0000        0.0000        0.0000        0.0000        0.0000        0.0000        0.0000        0.0000        0.0000        0.0000        0.0000        0.0000        0.0000        0.0000        0.0000        0.0000        0.0000        0.0000        0.0000        0.0000        0.0000        0.0000        0.0000        0.0000        0.0000        0.0000        0.0000        0.0000        0.0000        0.0000        0.0000        0.0000        0.0000        0.0000        0.0000        0.0000        0.0000        0.0000        0.0000        0.0000        0.0000        0.0000        0.0000        0.0000        0.0000        0.0000        0.0000        0.0000        0.0000        0.0000        0.0000        0.0000        0.0000        0.0000        0.0000        0.0000        0.0000        0.0000        0.0000        0.0000        0.0000        0.0000        0.0000        0.0000        0.0000        0.0000      106.1464      115.6515      121.5214      138.3752      142.9146      151.4004      157.1108      151.6286      195.3707      265.4131      188.5204      199.5467      190.3887      224.2536      216.5837      191.6845      192.2822      169.8475      156.6687      155.7835      165.6096      181.3695      219.0811      277.3567      299.8335      301.7072      321.1801      369.7304      392.8254      412.1877      404.9370      370.3510      382.7131      329.9359      275.3095      258.9727      246.2633      242.5347      277.1825      275.3974      257.0354      265.7502      268.1315      221.0990      208.2062      189.5991      171.4107      159.4378      154.2715      135.7787      136.8728      126.1057      126.9606      124.1353      130.8286      153.3343      160.3211      158.7889      162.4516      199.3112      222.6285      228.2095      223.2259      210.8875      202.5852      193.4709      187.3923      183.3598      184.5639      182.4820      180.7701      187.2751      182.3622      182.7919      171.3968      175.5127      186.0151      185.8353      193.6210        0.0000        0.0000
        0.0000        0.0000        0.0000        0.0000        0.0000        0.0000        0.0000        0.0000        0.0000        0.0000        0.0000        0.0000        0.0000        0.0000        0.0000        0.0000        0.0000        0.0000        0.0000        0.0000        0.0000        0.0000        0.0000        0.0000        0.0000        0.0000        0.0000        0.0000        0.0000        0.0000        0.0000        0.0000        0.0000        0.0000        0.0000        0.0000        0.0000        0.0000        0.0000        0.0000        0.0000        0.0000        0.0000        0.0000        0.0000        0.0000        0.0000        0.0000       10.5989       10.2985       10.8697       11.4583       10.8540       11.0395       11.3597       10.4990       10.8318       11.1900       11.1543       12.5931       14.8475       16.9300       21.6208       24.8386       26.2231       26.5261       22.4520       22.7909       23.4845       26.2580        0.0000        0.0000        0.0000        0.0000        0.0000        0.0000        0.0000        0.0000        0.0000        0.0000        0.0000        0.0000        0.0000        0.0000        0.0000        0.0000        0.0000        0.0000        0.0000        0.0000        0.0000        0.0000        0.0000        0.0000        0.0000        0.0000        0.0000        0.0000        0.0000        0.0000        0.0000        0.0000        0.0000        0.0000        0.0000        0.0000        0.0000        0.0000        0.0000        0.0000        0.0000        0.0000        0.0000        0.0000        0.0000        0.0000        0.0000        0.0000        0.0000        0.0000        0.0000        0.0000        0.0000        0.0000        0.0000        0.0000        0.0000        0.0000        0.0000        0.0000        0.0000        0.0000        0.0000        0.0000        0.0000        0.0000        0.0000        0.0000        0.0000        0.0000        0.0000        0.0000        0.0000        0.0000        0.0000        0.0000        0.0000        0.0000        0.0000        0.0000        0.0000        0.0000        0.0000        0.0000        0.0000        0.0000        0.0000        0.0000        0.0000        0.0000        0.0000        0.0000        0.0000        0.0000        0.0000        0.0000        0.0000        0.0000        0.0000      110.6300      106.0426      100.4750      119.7804      134.8722        0.0000      163.6672      198.1339      196.5290        0.0000        0.0000        0.0000      205.4531      208.0670      195.7497      179.2994      173.9515      160.2253      152.0281      159.2771      181.8165      195.1191      277.3109      303.7857      323.3521      348.9839      401.0476      423.3969      441.2462      426.5173      371.0137      361.7531      338.6295      292.1378      285.0234      309.6169      321.9405      293.1405      311.4906      279.8969      276.9835      268.9179      267.2295      268.8489      216.7888      176.5983      168.3214      146.9472      138.8686      146.4109      125.8166      120.6157      148.9372      167.0596      173.6610      176.0121      182.7800      191.3423      225.7112      251.2981      264.1804      264.5319      257.8971      247.8788      227.6387      207.2119      180.5773      206.6635      238.6326      196.2763      197.5601      179.5510      189.3940      191.9393      196.8060      196.6108      205.9010      219.2779        0.0000        0.0000
        0.0000        0.0000        0.0000        0.0000        0.0000        0.0000        0.0000        0.0000        0.0000        0.0000        0.0000        0.0000        0.0000        0.0000        0.0000        0.0000        0.0000        0.0000        0.0000        0.0000        0.0000        0.0000        0.0000        0.0000        0.0000        0.0000        0.0000        0.0000        0.0000        0.0000        0.0000        0.0000        0.0000        0.0000        0.0000        0.0000        0.0000        0.0000       15.0287       13.0811       12.1094        0.0000        0.0000        0.0000        0.0000        0.0000        0.0000        0.0000        9.8669        9.5815       10.1498       10.6803       10.8379       11.1715       15.5165       37.2291       25.2572       11.0683       10.4391       11.2899       13.4352       15.4148       20.8883       25.7712       24.1361       25.9857       24.5884       25.1174       24.7907       26.0870        0.0000        0.0000        0.0000        0.0000        0.0000        0.0000        0.0000        0.0000        0.0000        0.0000        0.0000        0.0000        0.0000        0.0000        0.0000        0.0000        0.0000        0.0000        0.0000        0.0000        0.0000        0.0000        0.0000        0.0000        0.0000        0.0000        0.0000        0.0000        0.0000        0.0000        0.0000        0.0000        0.0000        0.0000        0.0000        0.0000        0.0000        0.0000        0.0000        0.0000        0.0000        0.0000        0.0000        0.0000        0.0000        0.0000        0.0000        0.0000        0.0000        0.0000        0.0000        0.0000        0.0000        0.0000        0.0000        0.0000        0.0000        0.0000        0.0000        0.0000        0.0000        0.0000        0.0000        0.0000        0.0000        0.0000        0.0000        0.0000        0.0000        0.0000        0.0000        0.0000        0.0000        0.0000        0.0000        0.0000        0.0000        0.0000        0.0000        0.0000        0.0000        0.0000        0.0000        0.0000        0.0000        0.0000        0.0000        0.0000        0.0000        0.0000        0.0000        0.0000        0.0000        0.0000        0.0000        0.0000        0.0000        0.0000        0.0000        0.0000        0.0000        0.0000        0.0000        0.0000        0.0000        0.0000        0.0000        0.0000        0.0000        0.0000        0.0000        0.0000        0.0000      195.5075      180.7433      161.4451      155.1553      152.2071      178.3918      184.2533      173.7685      237.7454      272.1828      305.6617      352.5393      414.1590      446.9095      469.3540      435.2257      351.6886      335.2189      311.0620      288.0701      300.1414      355.4498      347.4547      335.6187      336.2693      300.0148      249.1041      228.3394      229.5846      216.4773      223.1061      206.1731      160.3690      134.8762      136.4180      137.1264      122.9220      137.0201      154.2281      161.1669      178.2590      186.8748      194.4903      211.2271      236.0406      251.3916      258.9084      263.9014      259.0240      260.5469      240.9719      223.3885      215.9963      232.3161      241.0815      218.2231      193.6807      185.6726      186.4825      188.6372      194.5375      197.6952      194.6608        0.0000        0.0000        0.0000
        0.0000        0.0000        0.0000        0.0000        0.0000        0.0000        0.0000        0.0000        0.0000        0.0000        0.0000        0.0000        0.0000        0.0000        0.0000        0.0000        0.0000        0.0000        0.0000        0.0000        0.0000        0.0000        0.0000        0.0000        0.0000        0.0000        0.0000        0.0000        0.0000        0.0000        0.0000        0.0000        0.0000        0.0000        0.0000        0.0000        0.0000        0.0000       19.6549       18.0844       18.3921       16.6965       16.0819       17.5387       14.9381       14.1307       16.0095       18.0596       23.9539       19.6576       13.6771       12.4206       13.1198       13.0371       16.2961       36.4277       16.6285       12.1267       12.0872       12.6161       13.3353       15.3702       16.3230       20.7196       22.8098       26.2932       26.2616       25.0256       25.0281       23.9046       23.4099       21.2635        0.0000        0.0000        0.0000        0.0000        0.0000        0.0000        0.0000        0.0000        0.0000        0.0000        0.0000        0.0000        0.0000        0.0000        0.0000        0.0000        0.0000        0.0000        0.0000        0.0000        0.0000        0.0000        0.0000        0.0000        0.0000        0.0000        0.0000        0.0000        0.0000        0.0000        0.0000        0.0000        0.0000        0.0000        0.0000        0.0000        0.0000        0.0000        0.0000        0.0000        0.0000        0.0000        0.0000        0.0000        0.0000        0.0000        0.0000        0.0000        0.0000        0.0000        0.0000        0.0000        0.0000        0.0000        0.0000        0.0000        0.0000        0.0000        0.0000        0.0000        0.0000        0.0000        0.0000        0.0000        0.0000        0.0000        0.0000        0.0000        0.0000        0.0000        0.0000        0.0000        0.0000        0.0000        0.0000        0.0000        0.0000        0.0000        0.0000        0.0000        0.0000        0.0000        0.0000        0.0000        0.0000        0.0000        0.0000        0.0000        0.0000        0.0000        0.0000        0.0000        0.0000        0.0000        0.0000        0.0000        0.0000        0.0000        0.0000        0.0000        0.0000        0.0000        0.0000        0.0000        0.0000        0.0000        0.0000        0.0000        0.0000        0.0000        0.0000        0.0000      187.1391      182.2005      170.3499      159.8129      187.7007      202.2648      205.4902      231.0677      265.6089      304.9359      332.3016      365.6383      406.1909      427.3724      415.8705      338.7235      325.9703      304.6262      301.2264      298.7922      298.7193      311.4737      314.5146      327.0666      308.6856      243.4999      220.4138      200.6074      183.9335      179.2068      198.7577      183.0281      149.4929      157.6896      147.4329      119.7528      146.4999      174.5551      166.5808      175.7316      183.3069      201.3443      233.1948      262.7776      264.9773      247.9726      249.0208      244.0886      229.6516      226.1624      215.9294      214.6880      220.7835      228.2287      225.8721      197.8212      199.1225      198.9010      194.4682      199.3928      201.7961        0.0000        0.0000        0.0000        0.0000
        0.0000        0.0000        0.0000        0.0000        0.0000        0.0000        0.0000        0.0000        0.0000        0.0000        0.0000        0.0000        0.0000        0.0000        0.0000        0.0000        0.0000        0.0000        0.0000        0.0000        0.0000        0.0000        0.0000        0.0000        0.0000        0.0000        0.0000        0.0000        0.0000        0.0000        0.0000        0.0000        0.0000        0.0000        0.0000        0.0000        0.0000       20.4222       20.6561       21.7712       23.6289       23.5499       22.0554       19.5966       18.7688       18.9404       19.3180       18.1528       20.6960       18.7394       16.2908       15.0442       15.2032       13.7376       14.9469       13.4200       25.4971       10.7338       10.2674       12.1469       12.5368       14.8227       14.9225       16.1097       16.8142       19.1599       20.5394       23.1670       20.9883       20.3951       23.9842       21.3414        0.0000        0.0000        0.0000        0.0000        0.0000        0.0000        0.0000        0.0000        0.0000        0.0000        0.0000        0.0000        0.0000        0.0000        0.0000        0.0000        0.0000        0.0000        0.0000        0.0000        0.0000        0.0000        0.0000        0.0000        0.0000        0.0000        0.0000        0.0000        0.0000        0.0000        0.0000        0.0000        0.0000        0.0000        0.0000        0.0000        0.0000        0.0000        0.0000        0.0000        0.0000        0.0000        0.0000        0.0000        0.0000        0.0000        0.0000        0.0000        0.0000        0.0000        0.0000        0.0000        0.0000        0.0000        0.0000        0.0000        0.0000        0.0000        0.0000        0.0000        0.0000        0.0000        0.0000        0.0000        0.0000        0.0000        0.0000        0.0000        0.0000        0.0000        0.0000        0.0000        0.0000        0.0000        0.0000        0.0000        0.0000        0.0000        0.0000        0.0000        0.0000        0.0000        0.0000        0.0000        0.0000        0.0000        0.0000        0.0000        0.0000        0.0000        0.0000        0.0000        0.0000        0.0000        0.0000        0.0000        0.0000        0.0000        0.0000        0.0000        0.0000        0.0000        0.0000        0.0000        0.0000        0.0000        0.0000      228.3752      218.0237      233.1447      236.0908      212.7807        0.0000      194.3232      183.7880      172.3506      189.0811      214.0580      225.9298      224.4189      245.6187      272.7007      307.5530      336.9999      345.0411      347.1155      350.1251      372.1522      354.0152      335.7032      324.7232      300.8654      289.2347      299.9213      294.5836      269.9714      261.7015      261.8282      229.0343      204.1325      209.7491      196.3263      195.4598      192.1951      187.0605      185.2159      182.2419      152.7708      156.7067      172.3578      174.4079      187.6962      201.3003      211.2306      213.6833      206.8083      216.6774      213.0436      213.7301      224.4444      225.2016      219.4346      215.3979      213.8832      205.9505      203.0930      202.7088      212.2991      214.6626      196.5869      190.9106      188.9795      199.0463        0.0000        0.0000        0.0000        0.0000
        0.0000        0.0000        0.0000        0.0000        0.0000        0.0000        0.0000        0.0000        0.0000        0.0000        0.0000        0.0000        0.0000        0.0000        0.0000        0.0000        0.0000        0.0000        0.0000        0.0000        0.0000        0.0000        0.0000        0.0000        0.0000        0.0000        0.0000        0.0000        0.0000        0.0000        0.0000        0.0000        0.0000        0.0000        0.0000        0.0000        0.0000       23.3850       23.8392       25.3069       26.4776       26.4135       25.0069       22.6607       21.7636       20.2597       20.4855       17.1015       14.0431       14.0528       14.0040       13.6275       14.1802       14.0452       14.6272        9.7579        9.7763        9.8497       10.5250       13.3785       13.1142       13.9561       15.3419       16.6789       17.2100       17.6934       17.9846       19.9852       20.7858       20.8388       22.1681       22.1171       21.0680        0.0000        0.0000        0.0000        0.0000        0.0000        0.0000        0.0000        0.0000        0.0000        0.0000        0.0000        0.0000        0.0000        0.0000        0.0000        0.0000        0.0000        0.0000        0.0000        0.0000        0.0000        0.0000        0.0000        0.0000        0.0000        0.0000        0.0000        0.0000        0.0000        0.0000        0.0000        0.0000        0.0000        0.0000        0.0000        0.0000        0.0000        0.0000        0.0000        0.0000        0.0000        0.0000        0.0000        0.0000        0.0000        0.0000        0.0000        0.0000        0.0000        0.0000        0.0000        0.0000        0.0000        0.0000        0.0000        0.0000        0.0000        0.0000        0.0000        0.0000        0.0000        0.0000        0.0000        0.0000        0.0000        0.0000        0.0000        0.0000        0.0000        0.0000        0.0000        0.0000        0.0000        0.0000        0.0000        0.0000        0.0000        0.0000        0.0000        0.0000        0.0000        0.0000        0.0000        0.0000        0.0000        0.0000        0.0000        0.0000        0.0000        0.0000        0.0000        0.0000        0.0000        0.0000        0.0000        0.0000        0.0000        0.0000        0.0000        0.0000        0.0000        0.0000      181.3892      183.4925      202.1850      209.5640      210.0683      213.1926      232.8669      267.8201      242.4799      204.0818      179.5195      176.3590      175.3833      203.5105      201.0617      196.9420      208.4357      249.3962      259.0800      288.6025      311.1187      336.2607      327.1367      321.2020      345.0414      340.9180      320.8747      303.6098      300.9228      315.9131      282.4533      277.0359      266.2261      265.5889      261.0248      250.8631      207.6944      214.6333      210.8844      223.0031      205.3672      189.1776      208.3617      201.0379      189.8451      187.5880      209.3095      223.2009      208.1976      208.3599      217.5628      212.9132      204.2722      199.7406      196.3111      201.8097      202.2742      217.4683      225.3778      208.9774      200.1479      201.1576      200.4745      200.4061      216.4948      222.6299      231.5184      226.5253      206.0668        0.0000        0.0000        0.0000        0.0000        0.0000
        0.0000        0.0000        0.0000        0.0000        0.0000        0.0000        0.0000        0.0000        0.0000        0.0000        0.0000        0.0000        0.0000        0.0000        0.0000        0.0000        0.0000        0.0000        0.0000        0.0000        0.0000        0.0000        0.0000        0.0000        0.0000        0.0000        0.0000        0.0000        0.0000        0.0000        0.0000        0.0000        0.0000        0.0000        0.0000        0.0000       21.8490       24.3535       25.0656       26.8748       28.5603       28.4362       27.4264       25.7551       22.6391       20.4499       19.4872       15.2056       13.2018       12.5198       12.5066       12.0773       12.8952       13.4053       14.2288       10.1911       10.2619       10.7925       13.0528       14.7808       15.8422       15.1706       16.0169       18.0307       18.4392       19.2069       18.4981       20.9606       20.6268       19.6105       20.6883       22.8052        0.0000        0.0000        0.0000        0.0000        0.0000        0.0000        0.0000        0.0000        0.0000        0.0000        0.0000        0.0000        0.0000        0.0000        0.0000        0.0000        0.0000        0.0000        0.0000        0.0000        0.0000        0.0000        0.0000        0.0000        0.0000        0.0000        0.0000        0.0000        0.0000        0.0000        0.0000        0.0000        0.0000        0.0000        0.0000        0.0000        0.0000        0.0000        0.0000        0.0000        0.0000        0.0000        0.0000        0.0000        0.0000        0.0000        0.0000        0.0000        0.0000        0.0000        0.0000        0.0000        0.0000        0.0000        0.0000        0.0000        0.0000        0.0000        0.0000        0.0000        0.0000        0.0000        0.0000        0.0000        0.0000        0.0000        0.0000        0.0000        0.0000        0.0000        0.0000        0.0000        0.0000        0.0000        0.0000        0.0000        0.0000        0.0000        0.0000        0.0000        0.0000        0.0000        0.0000        0.0000        0.0000        0.0000        0.0000        0.0000        0.0000        0.0000        0.0000        0.0000        0.0000        0.0000        0.0000        0.0000        0.0000        0.0000        0.0000        0.0000      135.8797      147.8922      152.3957      156.2921      163.7174      184.8970      211.2258      201.8643      224.5424      252.5785      274.1571      267.2314      216.7372      210.8707      182.5472      187.0708      203.1979      199.5949      211.1976      195.5947      201.7451      220.5556      270.2510      293.8434      289.5793      298.0286      306.7286      337.9031      316.8484      292.5237      289.0484      267.5828      279.4729      282.1030      300.6203      296.9545      273.9322      265.2059      253.7038      214.6256      199.3316      216.7021      238.7952      230.1799      212.5400      204.8763      209.5248      230.0977      200.1480      232.1636      261.5360      220.9711      212.8705      208.8102      207.9075      195.4343      192.1625      186.4733      193.9549      190.8923      196.8892      199.5142      203.9968      196.3678      211.4470      214.2244      216.7342      222.3183      232.0850      240.0829      233.1983      212.5611        0.0000        0.0000        0.0000        0.0000        0.0000
        0.0000        0.0000        0.0000        0.0000        0.0000        0.0000        0.0000        0.0000        0.0000        0.0000        0.0000        0.0000        0.0000        0.0000        0.0000        0.0000        0.0000        0.0000        0.0000        0.0000        0.0000        0.0000        0.0000        0.0000        0.0000        0.0000        0.0000        0.0000        0.0000        0.0000        0.0000        0.0000        0.0000        0.0000        0.0000       19.1473       19.8285       21.8066       23.3930       26.4006       28.7442       28.7694       26.4427       23.1706       20.5456       19.1157       17.4282       13.4213       11.9880       10.8611       11.4012       11.0303       11.3190       12.9968       14.6198       11.6594       13.2900       13.8812       13.5412       17.2542       17.7242       19.0049       19.0322       21.0182       22.9884       22.2377       21.7397       23.5036       23.0810       23.4893       20.7773       21.0663        0.0000        0.0000        0.0000        0.0000        0.0000        0.0000        0.0000        0.0000        0.0000        0.0000        0.0000        0.0000        0.0000        0.0000        0.0000        0.0000        0.0000        0.0000        0.0000        0.0000        0.0000        0.0000        0.0000        0.0000        0.0000        0.0000        0.0000        0.0000        0.0000        0.0000        0.0000        0.0000        0.0000        0.0000        0.0000        0.0000        0.0000        0.0000        0.0000        0.0000        0.0000        0.0000        0.0000        0.0000        0.0000        0.0000        0.0000        0.0000        0.0000        0.0000        0.0000        0.0000        0.0000        0.0000        0.0000        0.0000        0.0000        0.0000        0.0000        0.0000        0.0000        0.0000        0.0000        0.0000        0.0000        0.0000        0.0000        0.0000        0.0000        0.0000        0.0000        0.0000        0.0000        0.0000        0.0000        0.0000        0.0000        0.0000        0.0000        0.0000        0.0000        0.0000        0.0000        0.0000        0.0000        0.0000        0.0000        0.0000        0.0000        0.0000        0.0000        0.0000        0.0000        0.0000        0.0000        0.0000        0.0000        0.0000        0.0000      125.5797      127.8864      134.5542      142.1698      155.6067      160.6320      162.7889      183.0010      201.4130      224.2771      242.3065      265.2491      244.0933      213.8946      201.8982      190.2388      186.5713      203.9048      215.5905      209.9243      211.0635      244.6249      229.8489      241.1213      270.1091      277.1883      286.0172      294.4473      320.3082      307.3436      275.4107      284.0797      278.8461      250.6418      230.8020      253.8439      279.1264      246.5884      252.7986      237.6065      244.8773      224.6546      228.8636      263.9672      254.8492      241.6954      223.4216      190.3446      197.8800      200.5021      217.7019      230.4894      217.8784      205.8296      198.4786      193.8999      178.7610      176.9438      179.4430      192.1569      191.4569      180.8226      179.9711      187.9605      194.5537      219.2729      233.8858      220.8963      218.4642      217.7201      221.2074      227.2463      213.1624        0.0000        0.0000        0.0000        0.0000        0.0000
        0.0000        0.0000        0.0000        0.0000        0.0000        0.0000        0.0000        0.0000        0.0000        0.0000        0.0000        0.0000        0.0000        0.0000        0.0000        0.0000        0.0000        0.0000        0.0000        0.0000        0.0000        0.0000        0.0000        0.0000        0.0000        0.0000        0.0000        0.0000        0.0000        0.0000        0.0000        0.0000        0.0000        0.0000        0.0000       13.1968       12.2562       14.9658       17.3016       28.2193       30.1418       30.1567       26.8217       17.9359       15.9236       15.2576       13.5666        8.1455        6.7216        6.4158        7.1685        8.7990        9.6949        9.6834       11.2385       12.7394       13.4977       13.9768       15.0952       17.4671       18.4788       19.4900       20.6857       24.1388       25.2685       25.6203       24.8801       28.1364       27.4338       26.0096       23.7115       18.3085        0.0000        0.0000        0.0000        0.0000        0.0000        0.0000        0.0000        0.0000        0.0000        0.0000        0.0000        0.0000        0.0000        0.0000        0.0000        0.0000        0.0000        0.0000        0.0000        0.0000        0.0000        0.0000        0.0000        0.0000        0.0000        0.0000        0.0000        0.0000        0.0000        0.0000        0.0000        0.0000        0.0000        0.0000        0.0000        0.0000        0.0000        0.0000        0.0000        0.0000        0.0000        0.0000        0.0000        0.0000        0.0000        0.0000        0.0000        0.0000        0.0000        0.0000        0.0000        0.0000        0.0000        0.0000        0.0000        0.0000        0.0000        0.0000        0.0000        0.0000        0.0000        0.0000        0.0000        0.0000        0.0000        0.0000        0.0000        0.0000        0.0000        0.0000        0.0000        0.0000        0.0000        0.0000        0.0000        0.0000        0.0000        0.0000        0.0000        0.0000        0.0000        0.0000        0.0000        0.0000        0.0000        0.0000        0.0000        0.0000        0.0000        0.0000        0.0000        0.0000        0.0000        0.0000        0.0000        0.0000        0.0000        0.0000      119.9992      121.3069      131.6512      132.0424      138.0478      153.6427      151.0702      160.9485      167.4524      222.1376      238.2283      258.4667      300.5514      261.4439      227.9498      248.2079      254.8061      208.6116      193.9247      213.7269      239.8175      245.8492      248.9341      230.9478      222.1896      242.0025      261.7852      257.4334      275.9664      274.5754      262.5190      247.1370      231.5411      202.7057      201.7054      193.8401      193.1770      199.4225      201.5371      196.8367      205.8342      248.9411      257.4229      266.7016      277.4121      273.0315      262.8600      242.5834      208.7386      201.7702      188.9444      192.9741      180.6803      174.2300      192.6691      193.0325      180.1500      163.6310      152.8219      167.5334      157.9001      167.8308      169.2717      172.8520      181.2571      193.7484      214.1589      226.8140      221.2743      221.8361      219.6102      215.8457      211.9087        0.0000        0.0000        0.0000        0.0000        0.0000        0.0000
        0.0000        0.0000        0.0000        0.0000        0.0000        0.0000        0.0000        0.0000        0.0000        0.0000        0.0000        0.0000        0.0000        0.0000        0.0000        0.0000        0.0000        0.0000        0.0000        0.0000        0.0000        0.0000        0.0000        0.0000        0.0000        0.0000        0.0000        0.0000        0.0000        0.0000        0.0000        0.0000        0.0000        0.0000        0.0000       13.2319       12.0704       14.5705       16.7079       27.5669       31.2167       33.7498       28.3366       17.3298       15.1289       13.0678       11.6212        7.2008        5.9443        5.6114        6.9262        9.6997        8.8240        9.8751       11.6583       13.5865       14.9842       15.7787       16.0639       19.1312       21.5356       22.0796       23.4994       26.9633       27.8555       27.6450       27.8153       32.1144       31.1913       29.9744       26.8154        0.0000        0.0000        0.0000        0.0000        0.0000        0.0000        0.0000        0.0000        0.0000        0.0000        0.0000        0.0000        0.0000        0.0000        0.0000        0.0000        0.0000        0.0000        0.0000        0.0000        0.0000        0.0000        0.0000        0.0000        0.0000        0.0000        0.0000        0.0000        0.0000        0.0000        0.0000        0.0000        0.0000        0.0000        0.0000        0.0000        0.0000        0.0000        0.0000        0.0000        0.0000        0.0000        0.0000        0.0000        0.0000        0.0000        0.0000        0.0000        0.0000        0.0000        0.0000        0.0000        0.0000        0.0000        0.0000        0.0000        0.0000        0.0000        0.0000        0.0000        0.0000        0.0000        0.0000        0.0000        0.0000        0.0000        0.0000        0.0000        0.0000        0.0000        0.0000        0.0000        0.0000        0.0000        0.0000        0.0000        0.0000        0.0000        0.0000        0.0000        0.0000        0.0000        0.0000        0.0000        0.0000        0.0000        0.0000        0.0000        0.0000        0.0000        0.0000        0.0000        0.0000        0.0000      118.6223      120.4842        0.0000      127.3269      129.1231      125.3413      123.9458      135.4066      133.6479      136.0453      124.2725      149.0757      191.5666      173.8173      173.2092      209.1460      218.4335      239.6208      236.6960      206.3322      218.1237      228.1753      212.6003      215.7894      251.0038      225.0053      241.4720      244.1104      234.1471      229.3169      249.2543      260.1642      263.6567      267.5368      284.8213      280.2958      252.8888      219.9386      200.5490      175.6557      163.6530      160.1899      156.4841      162.2963      172.6648      191.5056      227.4236      240.0946      254.3971      261.2808      264.1143      268.3192      240.3617      203.1206      193.1498      181.6152      174.0420      162.6819      165.6486      169.5733      173.3630      185.5790      158.6587      149.8107      159.9172      173.5490      165.2402      169.2937      177.9253      177.1788      193.4861      197.3739      208.2699      209.7436      219.2477      217.3539      211.3350        0.0000        0.0000        0.0000        0.0000        0.0000        0.0000        0.0000
        0.0000        0.0000        0.0000        0.0000        0.0000        0.0000        0.0000        0.0000        0.0000        0.0000        0.0000        0.0000        0.0000        0.0000        0.0000        0.0000        0.0000        0.0000        0.0000        0.0000        0.0000        0.0000        0.0000        0.0000        0.0000        0.0000        0.0000        0.0000        0.0000       45.7271       43.3034       35.6147       34.9147       31.3692       24.3800       14.2975       12.2265       12.5028       14.8384       25.5158       29.5906       29.9469       26.6303       17.1631       14.4256       12.1959       10.6404        6.4358        5.9478        6.0239        7.0584        9.0864        9.5571       11.8719       12.6740       13.9600       16.9807       17.2606       17.5372       21.4321       23.1304       23.8346       24.9710       29.1121       31.6830       31.2042       30.1316       35.4329       33.2239       31.4101       29.3234       24.7927       19.7706        0.0000        0.0000        0.0000        0.0000        0.0000        0.0000        0.0000        0.0000        0.0000        0.0000        0.0000        0.0000        0.0000        0.0000        0.0000        0.0000        0.0000        0.0000        0.0000        0.0000        0.0000        0.0000        0.0000        0.0000        0.0000        0.0000        0.0000        0.0000        0.0000        0.0000        0.0000        0.0000        0.0000        0.0000        0.0000        0.0000        0.0000        0.0000        0.0000        0.0000        0.0000        0.0000        0.0000        0.0000        0.0000        0.0000        0.0000        0.0000        0.0000        0.0000        0.0000        0.0000        0.0000        0.0000        0.0000        0.0000        0.0000        0.0000        0.0000        0.0000        0.0000        0.0000        0.0000        0.0000        0.0000        0.0000        0.0000        0.0000        0.0000        0.0000        0.0000        0.0000        0.0000        0.0000        0.0000        0.0000        0.0000        0.0000        0.0000        0.0000        0.0000        0.0000        0.0000        0.0000        0.0000        0.0000        0.0000        0.0000        0.0000        0.0000        0.0000      125.7044      113.8911      115.7991      122.0285      129.6179      129.8336      119.8524      112.8439      122.2343      141.5839      143.2281      131.4773      169.7713      143.5247      159.1432      179.7324      204.5732      203.2776      211.1910      207.2967      202.0792      204.2346      220.0245      211.5396      202.4413      214.8577      237.4414      222.4854      214.9450      228.0785      211.4172      237.8200      240.0096      239.6578      227.8944      258.5060      243.1526      223.0829      194.5923      189.9726      173.7294      159.2446      151.0477      155.8355      165.1557      178.2834      183.2810      207.1090      205.9242      212.8716      234.5763      215.7775      231.0484      218.1130      209.4507      197.3466      184.2738      176.9291      172.2093      169.7779      153.5829      151.3385      160.4420      138.3832      138.3884      140.5905      145.5847      143.3134      153.0341      160.2285      163.9658      186.9338      186.9033      194.3498      202.3134      220.4735      220.5526        0.0000        0.0000        0.0000        0.0000        0.0000        0.0000        0.0000        0.0000
        0.0000        0.0000        0.0000        0.0000        0.0000        0.0000        0.0000        0.0000        0.0000        0.0000        0.0000        0.0000        0.0000        0.0000        0.0000        0.0000        0.0000        0.0000        0.0000        0.0000        0.0000        0.0000        0.0000        0.0000        0.0000        0.0000       48.7484       52.0797       51.1327       47.5382       46.5496       33.3020       30.8931       28.4819       24.9051       15.1552       13.4735       13.6286       14.5965       23.3007       25.5503       25.5539       22.8712       15.2338       13.5696       11.8547       10.6865        7.0587        7.2577        7.3955        8.4569       10.0112       10.5033       11.4805       15.3429       16.2909       17.2272       19.1247       21.3589       23.9251       25.1486       27.3829       29.1527       33.6957       37.0122       35.3058       34.6832       39.3033       39.3283       34.6676       30.1906       22.9358       21.4043       20.7162       17.5369       14.5871       14.4883       10.4106       11.3117        9.1973        8.7820        8.5225        0.0000        0.0000        0.0000        0.0000        0.0000        0.0000        0.0000        0.0000        0.0000        0.0000        0.0000        0.0000        0.0000        0.0000        0.0000        0.0000        0.0000        0.0000        0.0000        0.0000        0.0000        0.0000        0.0000        0.0000        0.0000        0.0000        0.0000        0.0000        0.0000        0.0000        0.0000        0.0000        0.0000        0.0000        0.0000        0.0000        0.0000        0.0000        0.0000        0.0000        0.0000        0.0000        0.0000        0.0000        0.0000        0.0000        0.0000        0.0000        0.0000        0.0000        0.0000        0.0000        0.0000        0.0000        0.0000        0.0000        0.0000        0.0000        0.0000        0.0000        0.0000        0.0000        0.0000        0.0000        0.0000        0.0000        0.0000        0.0000        0.0000        0.0000        0.0000       85.5892       71.9750       71.7567       73.4771       71.9489        0.0000        0.0000        0.0000        0.0000       95.9931      107.8605      112.9359      124.0501      127.5137      125.6393      133.8811      126.0928      117.6815      114.8111      107.5035      113.8769      112.4568      129.5685      141.6594      142.8284      145.0691      157.3889      162.8765      201.4285      213.9034      225.9168      200.2006      232.0926      252.3086      221.0159      212.4824      224.5242      233.3764      240.7235      243.9518      240.4611      251.2339      220.6391      213.0633      206.2180      197.2509      195.9303      195.0886      196.5587      188.9158      172.9609      157.9925      156.7973      159.3692      168.2863      171.3826      177.4869      189.0558      206.5422      213.6103      220.1438      240.3332      228.6945      231.3113      212.1567      199.0512      186.9644      201.3283      190.5737      175.7669      184.1621      188.1114      168.9774      152.5096      140.4077      142.7884      143.1134      140.5787      144.4608      157.1732      159.1238      167.3270      190.7573      194.9848      192.9001      190.0979      191.8595      200.0491        0.0000        0.0000        0.0000        0.0000        0.0000        0.0000        0.0000        0.0000
        0.0000        0.0000        0.0000        0.0000        0.0000        0.0000        0.0000        0.0000        0.0000        0.0000        0.0000        0.0000        0.0000        0.0000        0.0000        0.0000        0.0000        0.0000        0.0000        0.0000        0.0000        0.0000        0.0000        0.0000        0.0000       50.0766       48.0281       35.5068       32.3481       30.3945       28.7884       27.9824       25.0502       24.1865       21.3960       17.0191       15.2913       19.9861       20.1444       15.1970       16.1305       16.0119       15.0344       13.9210       15.1673       13.9945       13.5509       12.8831       12.7479       11.2419       12.3867       13.8465       15.0421       18.5371       21.3521       23.6473       24.5253       27.8875       30.8689       35.4620       38.3901       40.3602       41.7734       46.3404       47.4876       47.5741       43.7533       37.4074       37.9172       33.3050       27.9526       20.6871       18.8968       18.8101       18.7588       19.9829       17.3388       17.8235       15.8564       16.6796       14.7602       15.3081       16.5962       15.5796        0.0000        0.0000        0.0000        0.0000        0.0000        0.0000        0.0000        0.0000        0.0000        0.0000        0.0000        0.0000        0.0000        0.0000        0.0000        0.0000        0.0000        0.0000        0.0000        0.0000        0.0000        0.0000        0.0000        0.0000        0.0000        0.0000        0.0000        0.0000        0.0000        0.0000        0.0000        0.0000        0.0000        0.0000        0.0000        0.0000        0.0000        0.0000        0.0000        0.0000        0.0000        0.0000        0.0000        0.0000        0.0000        0.0000        0.0000        0.0000        0.0000        0.0000        0.0000        0.0000        0.0000        0.0000        0.0000        0.0000        0.0000        0.0000        0.0000        0.0000        0.0000        0.0000        0.0000        0.0000        0.0000        0.0000        0.0000        0.0000       59.6972       58.9331       60.3318       60.7940       64.3666       63.2032       60.8829       68.1029       81.0893       84.5650       83.3577       97.7363      102.2389      105.2615      113.7230      106.7740      111.8592      102.7764      103.2259      101.2082       98.5489      107.8872      104.9016      119.4311      126.0208      125.0547      126.3985      147.4511      140.1441      161.9083      163.5316      159.7746      167.2132      214.6670      225.9268      212.9184      227.7954      254.7766      249.6533      257.3311      294.9567      316.1093      274.3621      195.7111      174.7858      171.1012      171.6001      171.3717      180.0478      163.5176      158.6024      159.0449      155.3283      156.3696      156.6841      163.6688      166.2618      182.8110      187.9356      189.1530      196.1412      204.2014      210.9798      212.2122      208.7761      226.8884      207.6461      185.5035      180.5663      181.5052      180.3930      173.1871      160.7107      149.6935      142.7236      155.3909      165.1560      170.5028      173.8850      175.1699      176.8521      178.9249        0.0000        0.0000      185.0080      181.7850      178.7533      168.0219        0.0000        0.0000        0.0000        0.0000        0.0000        0.0000        0.0000        0.0000        0.0000
        0.0000        0.0000        0.0000        0.0000        0.0000        0.0000        0.0000        0.0000        0.0000        0.0000        0.0000        0.0000        0.0000        0.0000        0.0000        0.0000        0.0000        0.0000        0.0000        0.0000        0.0000        0.0000        0.0000        0.0000        0.0000        0.0000       48.1094       39.9283       39.5179       32.8391       43.1798       40.1959       25.1425       23.8792       22.3676       18.7697       17.6125       16.3397       17.9276       15.5463       15.0037       14.5284       14.4685       15.1586       14.4872       14.2227       13.9782       13.7270       12.9766       13.7453       14.0623       13.5472       15.6381       19.1103       22.9353       25.0780       26.7599       30.7253       34.6422       38.3113       40.4977       42.8315       46.9561       50.9202       50.5862       52.6408       49.1153       39.2344       36.9184       33.8459       30.1054       22.2389       24.5959       20.3504       24.1869       24.1317       20.0972       20.1372       20.5814       22.7692       20.1833       18.7838       17.4626       17.4982       15.4034       17.1303        0.0000        0.0000        0.0000        0.0000        0.0000        0.0000        0.0000        0.0000        0.0000        0.0000        0.0000        0.0000        0.0000        0.0000        0.0000        0.0000        0.0000        0.0000        0.0000        0.0000        0.0000        0.0000        0.0000        0.0000        0.0000        0.0000        0.0000        0.0000        0.0000        0.0000        0.0000        0.0000        0.0000        0.0000        0.0000        0.0000        0.0000        0.0000        0.0000        0.0000        0.0000        0.0000        0.0000        0.0000        0.0000        0.0000        0.0000        0.0000        0.0000        0.0000        0.0000        0.0000        0.0000        0.0000        0.0000        0.0000        0.0000        0.0000        0.0000        0.0000        0.0000        0.0000        0.0000        0.0000        0.0000        0.0000       52.5417       56.6562       56.4147       67.1789       62.5600       67.7747       73.7894       85.4348       76.6209       77.7097       72.4565       83.0818       97.8947      102.0843      102.6544      101.6489      109.6987      101.3874       93.2270       89.0984       89.7885       97.8670      103.4197      112.8525      111.6760      123.2930      124.5586      135.2660      137.4319      152.6858      146.0346      150.3676      170.5413      184.4227      207.0202      201.7382      236.5055      317.6898      322.3819      253.6129      263.4177      258.9891      225.3011      179.5621      173.6090      178.0197      148.3006      162.4932      161.7733      164.5822      145.2211      155.2716      154.4666      146.8981      150.5643      159.7027      164.5175      189.9426      207.3394      190.7054      186.6839      184.2283      192.4311      191.5805      192.2007      204.2712      196.5391      185.7883      170.4052      167.1669      169.4285      161.2178      137.8811      135.0907      147.0346      169.3539      180.3385      177.2107      187.3097      196.2563      201.2091        0.0000        0.0000        0.0000        0.0000        0.0000        0.0000        0.0000        0.0000        0.0000        0.0000        0.0000        0.0000        0.0000        0.0000        0.0000        0.0000
        0.0000        0.0000        0.0000        0.0000        0.0000        0.0000        0.0000        0.0000        0.0000        0.0000        0.0000        0.0000        0.0000        0.0000        0.0000        0.0000        0.0000        0.0000        0.0000        0.0000        0.0000        0.0000        0.0000        0.0000        0.0000        0.0000        0.0000       32.1499       28.7949       26.5097       27.4119       30.8407       26.3452       27.2877       27.7093       24.3948       22.4800       21.1651       19.6458       22.2969       19.9088       17.4585       17.9135       20.1338       19.7295       19.3981       19.1751       16.5956       16.5506       17.2384       18.1962       19.1127       21.4503       22.6184       26.6721       29.6264       31.2949       34.4261       37.5160       40.4098       43.1035       45.2238       46.7558       47.9715       48.6189       48.6361       44.4373       35.8156       37.1144       36.7604       31.3651       23.0240       21.3538       21.2292       23.6297       31.7927       24.1970       22.8162       21.3744       23.0511       22.6738       19.6876       17.7191       15.5117       18.8937       20.7600       17.2221       14.0224       13.2790        6.6749        0.0000        0.0000        0.0000        0.0000        0.0000        0.0000        0.0000        0.0000        0.0000        0.0000        0.0000        0.0000        0.0000        0.0000        0.0000        0.0000        0.0000        0.0000        0.0000        0.0000        0.0000        0.0000        0.0000        0.0000        0.0000        0.0000        0.0000        0.0000        0.0000        0.0000        0.0000        0.0000        0.0000        0.0000        0.0000        0.0000        0.0000        0.0000        0.0000        0.0000        0.0000        0.0000        0.0000        0.0000        0.0000        0.0000        0.0000        0.0000        0.0000        0.0000        0.0000        0.0000        0.0000        0.0000        0.0000        0.0000        0.0000        0.0000        0.0000        0.0000        0.0000       52.7196       49.6161       52.9187       58.1362       60.0035       59.4171       59.3686       61.7844       63.4777       67.4335       67.4560       73.7733       81.2613       91.0579       82.2140       89.8870       89.7084       94.6693       96.2703       84.3358       81.9488       82.0061       87.2340       99.9944      102.5442      113.4697      119.3412      116.9320      130.4757      136.2642      154.2682      139.2877      132.2085      149.3563      167.4838      179.0664      176.2703      224.9582      259.6672      258.0555      240.8118      241.6077      230.8117      194.0298      165.0797      147.6875      154.6311      160.2712      163.3618      156.1403      161.7198      141.8330      152.0153      157.2687      154.6238      158.2095      178.5298      188.6177      180.5298      183.9290      181.8450      190.4877      204.0076      192.5213      189.2196      193.3638      192.6496      194.2446      176.4826      164.4055      154.7795      166.0816      155.9648      138.5730      139.2605      149.2733      179.6719      194.3959      198.7850      196.4701      198.6099      198.4039        0.0000        0.0000        0.0000        0.0000        0.0000        0.0000        0.0000        0.0000        0.0000        0.0000        0.0000        0.0000        0.0000        0.0000        0.0000        0.0000
        0.0000        0.0000        0.0000        0.0000        0.0000        0.0000        0.0000        0.0000        0.0000        0.0000        0.0000        0.0000        0.0000        0.0000        0.0000        0.0000        0.0000        0.0000        0.0000        0.0000        0.0000        0.0000        0.0000        0.0000        0.0000        0.0000        0.0000       30.9403       29.4285       28.7078       29.9055       32.4284       34.1752       35.0149       34.5941       32.0519       31.3688       30.3413       28.2053       36.2720       41.2385       33.1630       31.2529       28.1184       26.2872       29.0707       27.9759       25.9072       24.9574       25.9872       27.6540       27.5657       29.6672       30.6779       33.1911       34.6360       36.2416       38.0317       39.5654       43.4422       45.3917       46.5456       46.9160       49.2250       49.0528       47.7341       43.1328       33.8194       32.5310       31.9134       27.6527       21.6004       17.3388       17.7821       23.8993       25.8592       24.3901       18.1252       17.6628       19.1327       20.4009       19.9499       16.4650       12.8613       14.2621       14.4807       12.3779       15.2119       11.9743       12.2751        0.0000        0.0000        0.0000        0.0000        0.0000        0.0000        0.0000        0.0000        0.0000        0.0000        0.0000        0.0000        0.0000        0.0000        0.0000        0.0000        0.0000        0.0000        0.0000        0.0000        0.0000        0.0000        0.0000        0.0000        0.0000        0.0000        0.0000        0.0000        0.0000        0.0000        0.0000        0.0000        0.0000        0.0000        0.0000        0.0000        0.0000        0.0000        0.0000        0.0000        0.0000        0.0000        0.0000        0.0000        0.0000        0.0000        0.0000        0.0000        0.0000        0.0000        0.0000        0.0000        0.0000        0.0000        0.0000        0.0000        0.0000        0.0000        0.0000        0.0000        0.0000        0.0000       60.4945       56.4601       54.7783       59.1922       60.1237       55.5825       51.6647       54.6392       56.5620       67.9653       87.4655       92.2640       87.3135       78.4980       83.7897       80.7421       82.9209       79.6955       74.2250       77.3771       81.8161       98.4877       94.3293       97.8243       98.5092       99.7312      103.5605      112.6662      122.5765      160.4752      144.7853      129.9550      136.8113      163.3007      187.6793      169.9463      207.5564      238.7799      213.7369      223.1286      203.8771      214.1670      182.8775      160.9733      168.9843      179.6549      168.0846      166.3216      171.2557      167.5780      160.6459      168.8772      170.9342      176.7944      190.0211      197.6690      199.6492      215.2190      214.4366      227.5824      237.6582      217.7070      226.5352      210.3559      206.3645      212.2355      202.6878      182.8306      173.7646      172.9637      166.2242      156.7954      150.7392      164.0269      181.1347      207.0405      221.3014      231.1855      214.3069      209.7440      207.7576        0.0000        0.0000        0.0000        0.0000        0.0000        0.0000        0.0000        0.0000        0.0000        0.0000        0.0000        0.0000        0.0000        0.0000        0.0000        0.0000
        0.0000        0.0000        0.0000        0.0000        0.0000        0.0000        0.0000        0.0000        0.0000        0.0000        0.0000        0.0000        0.0000        0.0000        0.0000        0.0000        0.0000        0.0000        0.0000        0.0000        0.0000        0.0000        0.0000        0.0000        0.0000        0.0000        0.0000        0.0000       42.7238       42.9469       44.7579       46.1991       46.9910       48.8063       45.6177       42.8885       43.3573       40.9534       41.5539       46.0854       63.5384       73.4222       60.8386       59.7661       53.5954       56.3350       56.3453       44.5382       48.4188       51.1275       54.3812       54.2675       55.3716       57.1136       54.2611       49.4383       50.6169       51.6880       55.4377       87.2617       88.2819       63.1998       56.2440       50.3043       48.9439       47.1744       45.3612       38.3617       32.0804       27.2936       24.7857       18.5398       11.6251       11.5340       13.0658       25.1413       25.8186       21.9896       21.5392       23.6256       23.8784       19.8855       17.7341       11.2921       10.3392        9.8521       12.2598       14.1718       12.0068       12.9241       11.3348        0.0000        0.0000        0.0000        0.0000        0.0000        0.0000        0.0000        0.0000        0.0000        0.0000        0.0000        0.0000        0.0000        0.0000        0.0000        0.0000        0.0000        0.0000        0.0000        0.0000        0.0000        0.0000        0.0000        0.0000        0.0000        0.0000        0.0000        0.0000        0.0000        0.0000        0.0000        0.0000        0.0000        0.0000        0.0000        0.0000        0.0000        0.0000        0.0000        0.0000        0.0000        0.0000        0.0000        0.0000        0.0000        0.0000        0.0000        0.0000        0.0000        0.0000        0.0000        0.0000        0.0000        0.0000        0.0000        0.0000        0.0000        0.0000        0.0000        0.0000        0.0000        0.0000       64.9606       52.4110       49.2431       49.8808       52.0831       46.7931       42.0703       38.9503       53.5344       66.7495       99.9577       94.5740       79.6991       81.6061       82.2890       75.1646       76.2891       79.1970       76.3942       80.3437       82.0530       81.2696       83.1052       75.4038       78.6997       77.3090       92.4431       92.7757      104.0414      106.3972      111.7552      120.8777      123.9863      161.8441      176.8089      219.3687      223.6182      190.2845      178.5033      176.0931      171.9800      166.2551      198.4603      252.4493      237.7215      182.1596      168.8389      171.8246      177.7971      181.8038      192.0601      201.4791      217.6693      234.8831      231.6182      230.6255      237.8492      238.3300      278.3994      295.2167      279.3204      268.1676      248.2189      218.8250      220.7789      214.3851      187.1408      177.9986      176.1714      169.2032      165.5949      163.6066      172.4677      198.9378      218.9071      235.1279      240.6792      236.6071      219.0760      214.1348        0.0000        0.0000        0.0000        0.0000        0.0000        0.0000        0.0000        0.0000        0.0000        0.0000        0.0000        0.0000        0.0000        0.0000        0.0000        0.0000
        0.0000        0.0000        0.0000        0.0000        0.0000        0.0000        0.0000        0.0000        0.0000        0.0000        0.0000        0.0000        0.0000        0.0000        0.0000        0.0000        0.0000        0.0000        0.0000        0.0000        0.0000        0.0000        0.0000        0.0000        0.0000        0.0000        0.0000        0.0000       47.7715       49.6147       52.1807       55.3105       56.9978       57.3065       53.8219       47.6865       45.6828       44.8616       45.8231       46.0203       49.0182       50.5644       51.9449       58.0162       59.2259       70.5393       82.3533       69.5229       62.3835       63.0550       74.5187       68.6582       68.1009       69.1381       63.3537       57.4420       58.3525       58.7590       58.7575       73.1603       77.4644       87.7406       75.9291       62.2939       48.2000       44.7357       41.7071       36.4753       36.1829       29.9311       23.5367       14.7019        9.3376        7.0093       10.7674       18.7985       20.8749       24.4071       23.7636       26.3485       25.8575       23.2713       20.9911       17.5282       15.5964       10.3163        8.4766        8.7880        8.1875        9.7134        8.7104        0.0000        0.0000        0.0000        0.0000        0.0000        0.0000        0.0000        0.0000        0.0000        0.0000        0.0000        0.0000        0.0000        0.0000        0.0000        0.0000        0.0000        0.0000        0.0000        0.0000        0.0000        0.0000        0.0000        0.0000        0.0000        0.0000        0.0000        0.0000        0.0000        0.0000        0.0000        0.0000        0.0000        0.0000        0.0000        0.0000        0.0000        0.0000        0.0000        0.0000        0.0000        0.0000        0.0000        0.0000        0.0000        0.0000        0.0000        0.0000        0.0000        0.0000        0.0000        0.0000        0.0000        0.0000        0.0000        0.0000        0.0000        0.0000        0.0000        0.0000       62.2541       55.2520       53.9059       54.6875       49.7295       47.0183       44.9743       39.7040       38.1003       34.9617       39.4870       38.6349       66.4050       70.9556       75.1063       76.9506       76.6925       78.2632       75.9273       70.6681       60.6474       72.3891       73.3990       67.8648       61.6718       63.9964       70.0040       67.7615       73.3931       83.1912       88.0975       89.3454       94.6700      123.4926      143.2977      176.3546      217.0556      241.2503      207.4814      208.4553      210.9039      200.0139      164.8308      177.8410      236.4928      218.6681      175.6727      162.4561      168.8442      178.1322      194.2928      197.4688      206.6271      214.2649      223.6694      236.4713      252.0915      254.7138      261.1626      264.7344      297.0208      299.4574      293.0795      269.2883      249.1514      235.8373      222.7147      224.1991      202.4299      188.2833      189.5654      181.0438      177.9367      189.5848      189.6835      203.3804      225.8660      234.2953      241.3668      236.6515      214.7279      209.9454        0.0000        0.0000        0.0000        0.0000        0.0000        0.0000        0.0000        0.0000        0.0000        0.0000        0.0000        0.0000        0.0000        0.0000        0.0000        0.0000
        0.0000        0.0000        0.0000        0.0000        0.0000        0.0000        0.0000        0.0000        0.0000        0.0000        0.0000        0.0000        0.0000        0.0000        0.0000        0.0000        0.0000        0.0000        0.0000        0.0000        0.0000        0.0000        0.0000        0.0000        0.0000        0.0000        0.0000        0.0000       59.8332       61.9851       64.6414       67.4452       68.2025       67.7049       63.7383       53.1292       50.8918       49.2171       48.2118       48.9960       48.8011       47.0123       47.4419       55.0838       58.7863       70.4243       80.6205       70.9986       71.2908       65.9389       75.3659       71.0624       74.5121       73.6669       72.4165       65.2833       61.9058       60.7254       57.5986       52.7368       54.2300       56.3576       58.7696       70.7080       82.1879       70.8705       54.1390       39.3991       28.8179       29.6674       22.4932        9.8415        7.9419        8.2076       11.0373       20.4737       19.4914       21.9302       24.2601       35.5892       37.2310       26.5458       31.7736       26.1890       18.2311       13.9878        9.8158        8.7134        6.6149        7.7955        7.3889        1.6423        0.0000        0.0000        0.0000        0.0000        0.0000        0.0000        0.0000        0.0000        0.0000        0.0000        0.0000        0.0000        0.0000        0.0000        0.0000        0.0000        0.0000        0.0000        0.0000        0.0000        0.0000        0.0000        0.0000        0.0000        0.0000        0.0000        0.0000        0.0000        0.0000        0.0000        0.0000        0.0000        0.0000        0.0000        0.0000        0.0000        0.0000        0.0000        0.0000        0.0000        0.0000        0.0000        0.0000        0.0000        0.0000        0.0000        0.0000        0.0000        0.0000        0.0000        0.0000        0.0000        0.0000        0.0000        0.0000        0.0000        0.0000        0.0000       62.1999       57.6049       54.5299       59.1624       55.9691       48.1948       49.8848       48.4919       37.4058       35.9650       31.7227       37.2354       39.0790       44.6572       51.4910       52.9676       62.9655       65.2838       69.6001       80.4261       67.6438       53.2840       92.3152      101.3707       52.2935       55.6517       59.1608       57.1637       61.6102       63.4338       76.3248       79.5813       75.2532       79.0841      106.8644      124.2246      157.0047      174.8782      167.3134      157.3076      178.3822      186.0320      191.1532      173.9845      175.1154      171.3828      176.2708      162.7807      182.2442      200.5192      205.4342      210.4236      211.7987      229.5273      245.3061      237.5205      250.4015      243.3983      246.8092      256.9665      266.3343      291.9338      307.2891      296.0193      284.0883      258.1773      242.5274      234.6908      244.2040      224.0177      215.1715      212.6718      195.4299      185.5141      179.9037      202.9919      214.7366      241.9635      253.9814      254.4239      245.0208      231.5556      234.0787      226.5823        0.0000        0.0000        0.0000        0.0000        0.0000        0.0000        0.0000        0.0000        0.0000        0.0000        0.0000        0.0000        0.0000        0.0000        0.0000
        0.0000        0.0000        0.0000        0.0000        0.0000        0.0000        0.0000        0.0000        0.0000        0.0000        0.0000        0.0000        0.0000        0.0000        0.0000        0.0000        0.0000        0.0000        0.0000        0.0000        0.0000        0.0000        0.0000        0.0000        0.0000        0.0000        0.0000       58.0042       65.3555       65.0979       65.7995       68.3384       70.8452       69.6044       63.6698       55.9662       53.7468       51.1141       51.6013       53.6810       57.7611       58.2973       49.1211       55.4535       53.4752       59.5199       62.5138       61.5475       68.2523       67.5697       69.1739       73.8613       80.2566       88.2214       87.9385       74.0318       65.9172       62.6182       56.8640       52.0928       49.7685       47.5278       43.6139       37.4161       36.3891       35.6463       33.8462       23.0656       23.0753       21.1135       20.4084       15.4482        9.6917       12.1184       11.1438       20.1148       18.1064       15.9995       14.2461       18.0712       23.5182       27.2446       29.7331       96.7757       50.4040       16.9207       16.8817       18.4262       15.3848       10.4532       10.4723        1.7647        1.6283        0.0000        0.0000        0.0000        0.0000        0.0000        0.0000        0.0000        0.0000        0.0000        0.0000        0.0000        0.0000        0.0000        0.0000        0.0000        0.0000        0.0000        0.0000        0.0000        0.0000        0.0000        0.0000        0.0000        0.0000        0.0000        0.0000        0.0000        0.0000        0.0000        0.0000        0.0000        0.0000        0.0000        0.0000        0.0000        0.0000        0.0000        0.0000        0.0000        0.0000        0.0000        0.0000        0.0000        0.0000        0.0000        0.0000        0.0000        0.0000        0.0000        0.0000        0.0000        0.0000        0.0000        0.0000        0.0000        0.0000       62.0842       57.5520       51.4487       51.7087       48.9185       51.7517       42.6817       43.8673       46.2812       43.3911       38.9454       29.2319       31.2864       35.3123       48.7237       52.7957       52.2600       52.5606       57.9864       60.7428       64.7248       60.3877       56.5670       62.4617       48.3386       43.8150       49.3699       55.5872       54.1037       55.9277       65.8421       86.1804       80.1740       73.7007       73.1771       85.3358      110.8326      123.4248      128.0119      125.4671      155.5377      180.0355      210.2244      198.4541      170.6896      172.8575      186.4601      170.5128      197.2802      204.7516      229.8725      227.2173      220.5599      219.9423      245.3640      267.5921      283.7740      273.5457      265.0835      249.8970      256.3947      295.1181      327.0371      330.4517      315.9204      292.7215      270.4088      260.2489      268.9633      273.3027      258.6030      224.6890      211.4994      199.1890      199.5694      194.9320      218.0721      221.9606      249.0920      264.1272      276.4079      274.9654      261.9162      269.8857        0.0000        0.0000        0.0000        0.0000        0.0000        0.0000        0.0000        0.0000        0.0000        0.0000        0.0000        0.0000        0.0000        0.0000        0.0000        0.0000
        0.0000        0.0000        0.0000        0.0000        0.0000        0.0000        0.0000        0.0000        0.0000        0.0000        0.0000        0.0000        0.0000        0.0000        0.0000        0.0000        0.0000        0.0000        0.0000        0.0000        0.0000        0.0000        0.0000        0.0000        0.0000        0.0000        0.0000       61.2209       63.1185       65.5730       64.7590       70.3347       72.8715       71.4991       69.3788       59.5824       57.0922       50.2940       51.5767       46.9423       43.0929       41.4987       42.6476       49.2165       53.6792       61.2748       60.4214       67.3254       72.1757       76.5790       83.9381       81.8591       87.9259       96.4186       96.4267       73.8418       65.6505       61.5212       53.3727       43.1646       39.1134       37.2507       37.1295       27.2627       26.1277       25.9091       24.3863       15.4159       14.3412       14.4066       13.4797       11.3486        7.5486        6.4743        9.2611       13.7765       12.8734       11.6993       10.3867       10.9186       12.7781       10.3608       11.2694       19.7269       37.6547       17.2483       15.3052       17.3565       14.6763       14.2247       11.7534        6.8514        6.0334        5.6072        5.5361        2.9423        2.9085        5.7418        3.4017        3.4204        4.4801        0.0000        0.0000        0.0000        0.0000        0.0000        0.0000       12.5320       22.0031       25.7194       27.1963        0.0000        0.0000        0.0000        0.0000        0.0000        0.0000        0.0000        0.0000        0.0000        0.0000        0.0000        0.0000        0.0000        0.0000        0.0000        0.0000        0.0000        0.0000        0.0000        0.0000        0.0000        0.0000        0.0000        0.0000        0.0000        0.0000        0.0000        0.0000        0.0000        0.0000        0.0000        0.0000        0.0000        0.0000        0.0000        0.0000       82.3062       61.3033       44.4016       43.7817       49.9159       51.6284       50.4751       50.7598       49.6490       50.6278       49.4545       46.9576       43.5846       35.7148       37.0605       42.4844       46.7268       46.9499       47.8872       48.3972       44.6717       45.7642       61.8458       47.2970       43.2995       43.8708       39.8931       44.7633       54.2588       53.0042       53.2054       56.2951       57.6201       67.4701       66.9055       68.0873       73.7611       84.3537      109.2702      122.0954      134.9386      137.0024      145.0676      149.5506      171.2411      168.3279      180.6573      219.3915      184.9212      161.8441      152.8773      168.3173      214.1688      229.3540      242.3857      264.4685      278.9887      311.4579      316.3712      312.9906      273.6702      267.8134      290.4314      292.9451      299.8419      313.5234      308.8618      271.9137      265.8323      274.3092      264.8086      260.7410      252.6240      238.9144      231.1924      226.2354      195.2318      195.0177      200.7451      234.2725      274.3343      285.6685      308.5199      307.3975      337.3160      348.3522        0.0000        0.0000        0.0000        0.0000        0.0000        0.0000        0.0000        0.0000        0.0000        0.0000        0.0000        0.0000        0.0000        0.0000        0.0000        0.0000
        0.0000        0.0000        0.0000        0.0000        0.0000        0.0000        0.0000        0.0000        0.0000        0.0000        0.0000        0.0000        0.0000        0.0000        0.0000        0.0000        0.0000        0.0000        0.0000        0.0000        0.0000        0.0000        0.0000        0.0000        0.0000        0.0000       70.1748       64.9555       66.2046       68.6070       68.5101       72.7605       77.4152       79.1628       71.4759       57.7558       55.9896       63.3300       61.7006       52.6347       48.2058       47.7699       45.1680       50.5673       49.1108       52.4082       64.6299       86.1261       88.4194       86.6967       87.6227       83.4727       90.9952       93.8002       96.5219       71.1392       62.5199       54.8038       46.7738       38.1906       33.8476       32.2059       31.3118       22.8588       20.1780       21.8837       20.9597       13.3966       11.3190       13.1086       14.2256       12.1042        9.1701        9.5171        9.3503       12.7735       12.2306       10.3690        9.1291        9.5120        8.4793        7.6384        8.4692       11.0654       18.2352       15.4964       22.4648       23.7185       19.4955       18.1856       18.4100       10.3816        8.8569        5.4691        4.9959        3.7516        3.4955        7.5652        8.3977        4.4454        3.4360        2.8496        3.8262        1.6600        1.8480        1.9962        2.1160       15.3836       28.6204       47.0110       54.7657       43.5573       29.8592       38.0435       20.2183        0.0000        0.0000        0.0000        0.0000        0.0000        0.0000        0.0000        0.0000        0.0000        0.0000        0.0000        0.0000        0.0000        0.0000        0.0000        0.0000        0.0000        0.0000        0.0000        0.0000        0.0000       26.6128       38.1946       41.4295       48.1855       40.2986       35.8860       36.3413       40.6346       41.1353       52.8128       56.0100       53.0501       43.2125       42.4305       41.6270       51.3883       61.1345       53.0003       50.7527       49.6050       50.5913       51.9200       51.3677       44.6943       39.4253       38.9976       45.0926       54.9122       48.8733       40.2394       35.7963       37.3962       38.0422       45.2079       39.2773       39.3617       41.8786       36.9539       37.2083       50.8361       54.0282       52.5941       54.8011       52.2390       55.6053       59.3588       68.2409       65.8394       83.1745      114.3873      120.0064      132.3472      136.0524      131.8078      130.6785      153.9416      187.9913      194.8694      192.1876      159.9161      145.4438      156.4225      175.1169      219.4732      237.3564      264.3262      285.6573      300.1597      331.2532      317.0129      300.5006      282.2523      285.0135      277.8615      274.2320      283.1175      286.8167      287.2570      262.2458      250.6976      253.0953      248.4219      246.2439      260.9194      258.1534      246.1755      239.5917      203.0454      199.4409      210.8946      229.7006      280.2168      306.2958      328.6198      329.0210        0.0000        0.0000        0.0000        0.0000        0.0000        0.0000        0.0000        0.0000        0.0000        0.0000        0.0000        0.0000        0.0000        0.0000        0.0000        0.0000        0.0000        0.0000
        0.0000        0.0000        0.0000        0.0000        0.0000        0.0000        0.0000        0.0000        0.0000        0.0000        0.0000        0.0000        0.0000        0.0000        0.0000        0.0000        0.0000        0.0000        0.0000        0.0000        0.0000        0.0000        0.0000        0.0000        0.0000        0.0000       70.2477       64.4550       66.2860       67.9991       72.3215       77.8879       82.0027       83.5186       74.9783       61.1184       53.9505       47.9172       46.4957       44.5700       48.3424       53.8878       45.4299       76.5215       54.2574       50.4992       54.8532       66.0369       72.0715       74.8249       76.5384       73.0638       76.5232       78.6842       72.4842       57.2952       50.9863       45.7871       40.3038       34.3898       31.7881       31.5362       26.2547       19.2255       18.9181       20.0810       21.8900       13.3275       13.7866       14.3937       15.3950       10.3160        9.3605        9.2862        6.3447        9.6744       12.0059       10.6017        8.7861       10.3800        9.1612        8.2352       10.3961       11.8716       18.2201       23.8532       21.6164       19.9383       19.9443       23.6849       24.3248       14.4649        7.5555        5.5014        4.8539        4.3630        6.4932        3.0981        4.8842        1.9229        8.9008        2.7615        3.1448        2.1882        1.5028        1.6310        3.0772       21.3688       27.5751       48.2002       40.6547       26.2234       10.3943       10.4804       12.9030       18.1304       15.7435       23.5679        0.0000        0.0000        0.0000        0.0000        0.0000        0.0000        0.0000        0.0000        0.0000        0.0000        0.0000        0.0000       20.7207       21.2429       19.8823       20.3343       20.9096       24.0479       28.6575       28.5828       33.2923       60.8214       44.7304       44.9172       44.5059       46.8926       38.1580       42.0006       46.0298       45.0054       40.8975       43.6601       46.1079       49.1820       52.1177       56.1909       55.9717       51.3154       52.7033       57.8404       64.2455       49.2967       43.2763       43.7179       44.3505       58.4160       61.6260       41.4447       43.9168       34.4015       38.8923       34.1033       39.7960       52.0078       43.8355       40.2265       38.3785       49.8850       64.8320       54.4883       52.7131       69.0037       80.6528       77.8496       90.0327       94.1057      102.9619       99.3126       89.5499      148.4554      157.7585      136.0933      162.8018      183.6881      194.5370      182.0809      178.1877      149.8727      147.3180      156.2411      176.6907      230.1909      256.6785      277.4662      285.1185      299.5873      311.0266      319.9944      310.3041      290.6748      290.6132      276.6465      277.0783      284.9989      278.7340      274.3284      254.2767      247.2855      240.9968      242.7943      245.8232      258.4795      250.9124      244.3531      227.7802      194.9403      220.3328      233.2545      235.9560        0.0000      315.2736      343.7631      343.3026        0.0000        0.0000        0.0000        0.0000        0.0000        0.0000        0.0000        0.0000        0.0000        0.0000        0.0000        0.0000        0.0000        0.0000        0.0000        0.0000        0.0000        0.0000
        0.0000        0.0000        0.0000        0.0000        0.0000        0.0000        0.0000        0.0000        0.0000        0.0000        0.0000        0.0000        0.0000        0.0000        0.0000        0.0000        0.0000        0.0000        0.0000        0.0000        0.0000        0.0000        0.0000        0.0000        0.0000       63.2980       62.5047       58.4175       58.9686       60.2748       65.3624       71.1128       72.2606       70.7248       65.2699       55.2356       49.1712       40.2640       38.4500       38.3115       37.4322       37.2933       34.6899       43.5329       41.6388       39.0211       45.3677       55.0762       58.3077       59.8391       62.6805       61.4988       63.4521       70.1346       73.7207       48.9920       43.5452       37.9637       35.8949       33.4432       30.0635       25.5366       23.9396       23.8688       24.0579       23.6476       23.8988       16.1155       12.2086       12.1655       11.3228       12.3052       10.6024        9.7302        8.1726        9.9320       10.0586       10.1789        9.3720       10.8378       12.5016       10.2338       11.5574       12.4921       16.4435       22.3084       21.7952       26.1757       21.4862       18.0035       15.8375        7.9688        6.6606        6.8187        5.1079        4.5552        5.9174        6.1498        6.1046        2.1864        2.0221        2.1931        2.4603        1.3314        1.8619       15.1031       16.4881       25.8591       20.5932       18.1087        7.1369        8.2682        8.4178       12.8148       11.1252        8.1686       11.2301       13.8971       22.3995       12.7732       21.5202        0.0000        0.0000        0.0000        0.0000        0.0000        0.0000        0.0000        0.0000       18.7257       18.8187       19.1652       19.2595       19.4957       20.0714       23.0254       23.6138       27.5805       30.5950       41.0702       42.6100       37.9289       44.4355       45.5068       42.6486       41.6289       47.1058       51.8721       46.1279       47.0414       55.5995       53.9304       58.9055       62.7008       71.1138       64.0516       58.5787       66.1454       65.6902       44.7874       43.3018       45.3977       47.3814       51.3948       47.7818       44.2941       42.1926       38.0031       38.7613       40.7295       47.8081       59.2310       42.6749       40.1084       42.4517       51.7583       55.6536       59.5512       63.1418       58.7643       63.7464       84.7832       87.4780       76.9894       82.1631       93.3955      105.6933      141.6208      146.0544      156.8506      162.9003      182.8791      186.1512      185.7104      185.4509      159.2268      164.2743      171.7170      190.7492      241.8919      259.9933      265.5128      274.8106      281.3858      294.6171      315.3778      307.5550      286.0860      280.6808      282.9018      282.3383      278.4544      262.1328      257.7255      246.2653      233.6019      230.0110      236.2388      246.0911      253.6317      234.5807      223.6407      211.9201      189.3168      205.6292        0.0000        0.0000        0.0000        0.0000        0.0000        0.0000        0.0000        0.0000        0.0000        0.0000        0.0000        0.0000        0.0000        0.0000        0.0000        0.0000        0.0000        0.0000        0.0000        0.0000        0.0000        0.0000        0.0000        0.0000
        0.0000        0.0000        0.0000        0.0000        0.0000        0.0000        0.0000        0.0000        0.0000        0.0000        0.0000        0.0000        0.0000        0.0000        0.0000        0.0000        0.0000        0.0000        0.0000        0.0000        0.0000        0.0000       46.6248       43.9827       43.7519       43.7713       46.9354       47.1476       44.7241       46.3173       49.5704       59.4669       59.3163       57.9687       53.2904       40.3785       35.7742       29.7540       26.3726       21.4585       19.6496       17.9036       20.8325       21.6899       19.4430       20.0755       20.5186       24.7013       24.8115       28.1821       31.8699       33.5667       31.7052       43.9692       59.9273       42.1562       28.1645       27.4055       27.2501       26.0185       24.2894       21.7751       21.3302       18.7223       19.8964       19.1675       18.5768       12.9556        8.4987        7.4542        7.9632        6.4431        5.0256       12.4108        4.5071        4.2527        4.1864        4.2720        4.5242       10.2288        9.8518       10.1007       10.9741       14.4640       16.3230       17.2393       18.6781       17.4946       18.5766       17.8251       15.9962        9.9659        8.2769        9.1800        9.8463       11.2992        8.4477        6.0676        5.3103        5.3756        5.6234        5.9212        6.2885        4.3343        6.6722       11.6605       10.0168        6.9034        6.3315        3.5664        3.6158        3.9071        3.9646        4.0698        4.2223        4.9575        5.1216        9.6673        9.8338       13.5411       15.6234       12.2782       13.9428       13.8651       15.2904       16.0490       15.9919       19.9574       19.9417       19.8604       19.7442       19.3621       19.2165       19.3375       23.7778       36.1220       49.7271       24.6276       26.7036       32.1286       34.4634       35.8531       36.2371       53.3414       54.5909       51.2156       52.3757       63.4164       68.2023       69.4626       78.3784       78.7258       75.1985       76.1660       76.6937       87.8354       73.2843       69.9911       73.3018       63.8741       56.6068       53.9002       51.4559       52.0073       46.2319       45.8517       47.7929       45.4918       49.3638       46.9651       54.4841       60.9118       65.3609       71.2687       63.3026       55.7972       56.5783       68.2643       66.6871       63.4818       59.5451       66.8286       73.2181       79.1548       85.5802       94.2977      105.5585      141.2015      163.7004      162.5218      169.3208      207.3454      224.4902      228.4796      210.4624      171.4199      166.2368      171.4442      188.1497      217.4167      236.7992      250.3961      260.8557      269.1689      276.5728      282.5425      281.5501      302.7093      319.8403      308.8492      300.2902      274.1943      265.7434      239.3995      221.2035      195.2123      190.8613      187.3478      191.0096      185.2501      180.1447      182.1659      180.9227      185.9184        0.0000        0.0000        0.0000        0.0000        0.0000        0.0000        0.0000        0.0000        0.0000        0.0000        0.0000        0.0000        0.0000        0.0000        0.0000        0.0000        0.0000        0.0000        0.0000        0.0000        0.0000        0.0000        0.0000        0.0000        0.0000
        0.0000        0.0000        0.0000        0.0000        0.0000        0.0000        0.0000        0.0000        0.0000        0.0000        0.0000        0.0000        0.0000        0.0000        0.0000        0.0000        0.0000        0.0000       42.5300       46.7298       47.0660       48.6234       45.6015       39.0952       37.3905       38.8007       41.6004       42.0569       41.1811       43.3170       45.4451       51.6600       52.0936       50.4897       45.4264       34.1729       31.5993       27.6449       27.0724       20.5358       18.3431       14.5657       18.3151       20.8077       17.1512       16.0530       13.9009       15.1165       18.0111       20.3868       21.3239       21.6423       23.2241       22.1496       21.0664       21.8952       20.5462       23.5428       25.5013       21.9839       22.8016       23.3453       22.0982       18.1119       20.0295       18.3907       17.6286       10.7164        8.8484        7.0278        8.2736        4.5975        4.6292        7.5903        9.5126        3.9847        3.8636        4.0416        4.5062       10.3546        8.7482       11.3321       12.9523       17.0362       17.4628       18.9481       19.6622       19.7933       19.3515       19.1686       16.5180       10.3116        8.5282       12.3308        8.5300        6.0281        9.0667        5.7413        4.3091        6.0043        6.3082        8.2978        8.2120        4.3329        4.6408        4.2139        5.1021        4.3884        2.5986        2.4388        2.4611        2.6524        2.6830        2.8137        3.0651        3.7570        7.7356       10.9321        7.2909       15.0736       13.4267       17.0591       14.0551       14.1981       15.8439       16.5782       16.4393       20.3119       20.1867       19.9125       23.4951       18.8979       18.6806       21.1976       19.3393       21.7639       22.1360       23.5598       25.7730       31.2360       33.7536       49.6690       67.3535       43.2219       45.0341       59.9030       48.0982       62.3111       73.2600       67.4744       77.4823      104.2327      110.9958       88.8266       92.1265       96.1038       76.2161       67.7665       71.5200       73.0815       66.1162       53.8314       48.6098       48.2123       49.4973       50.9536       54.6316       59.3103       54.2446       54.4931       61.7306       73.9688       84.6106       81.4841       91.9816       70.6914       63.9293       67.4770       78.3781       93.9580       90.2021       74.7893       72.2924       86.7646       90.6013       95.3458      110.0810      126.9278      143.4431      161.8486      169.2453      221.3499      239.7402      254.5015      243.1307      188.5905      178.2632      179.9026      191.3112      221.7300      239.8366      253.9970      259.9496      271.4826      283.7367      280.3457      288.6242      309.7554      317.1230      306.7126      289.5862      260.0190      252.8401      230.4794      214.4081      186.9395      177.8069      173.8946      176.3065      176.1893      169.8417        0.0000        0.0000        0.0000        0.0000        0.0000        0.0000        0.0000        0.0000        0.0000        0.0000        0.0000        0.0000        0.0000        0.0000        0.0000        0.0000        0.0000        0.0000        0.0000        0.0000        0.0000        0.0000        0.0000        0.0000        0.0000        0.0000        0.0000        0.0000
        0.0000        0.0000        0.0000        0.0000        0.0000        0.0000        0.0000        0.0000        0.0000        0.0000        0.0000        0.0000        0.0000        0.0000        0.0000       49.1275       48.6870       47.1223       43.8976       47.2341       47.1486       45.6888       40.9875       35.1910       36.1994       35.6075       36.4320       33.5560       36.7199       37.7852       39.9643       44.1580       45.9942       46.1905       41.7996       32.3667       29.4049       28.9944       26.6255       18.8048       13.0990       12.3743       14.4473       15.7203       14.7169       15.5109       13.5848       12.8407       13.4636       13.9974       14.2646       14.0994       16.9944       16.9378       16.2678       15.7204       16.8127       21.8600       22.2604       19.1727       18.8351       21.3087       21.9825       16.3242       15.6432       16.5746       15.0716        8.4248        9.9213        7.7810        6.7535        6.3980        4.0604        2.6248        5.2995        3.6124        3.4545        3.6458        4.1651        7.2830        8.1159        9.6427       12.3384       17.2137       19.5420       21.3937       19.9872       18.4212       19.2110       18.9661       17.7823       10.5186       11.0176       12.2959       10.8151       10.2358        7.6228        8.1633        7.8205        8.7409        7.3745        9.2773        7.3832        4.7390        4.6876        4.4412        3.9857        2.9897        2.5798        2.3533        2.3119        2.4224        2.3846        2.4925        2.7638       12.8142        3.7237        4.5861       12.6588        9.2360       12.6378       14.4657       16.3376       20.6925       16.2132       16.7910       16.5999       20.2754       19.9609       22.7307       39.9877       21.6497       23.1171       21.3221       18.3584       38.3733       59.9496       50.4474       25.9618       40.4070       31.7005       39.0383       44.1047       33.5131       37.3190       38.7671       46.8032       55.8957       55.4286       71.4075       71.9691      110.8135      105.8902       86.1449       82.6743       86.8180       85.1608       76.1005       74.0676       69.2059       60.5717       50.9780       51.8181       52.2005       52.4222       51.4436       55.5356       65.1810       64.9423       56.9484       67.4364       77.4136       86.1200       90.1791      114.4503       93.3983       68.6024       60.8069       77.0456       93.2884       95.9379       73.4157       85.7366       95.8351      101.6185      103.3917      118.2675      179.7547      189.3952      172.9939      178.4472      213.4318      232.2874      243.4712      231.3138      196.3901      185.4841      190.0150      203.7913      235.0764      250.1018      261.7512      261.8288      269.9790      277.7687      282.3546      287.0703      314.7545      319.4033      310.6540      287.2417      243.4081      230.0940      216.1411        0.0000      189.1145      175.4985      174.7395      179.9800      183.0428      182.0190        0.0000        0.0000        0.0000        0.0000        0.0000        0.0000        0.0000        0.0000        0.0000        0.0000        0.0000        0.0000        0.0000        0.0000        0.0000        0.0000        0.0000        0.0000        0.0000        0.0000        0.0000        0.0000        0.0000        0.0000        0.0000        0.0000        0.0000        0.0000
        0.0000        0.0000        0.0000        0.0000        0.0000        0.0000        0.0000        0.0000        0.0000        0.0000        0.0000        0.0000        0.0000       52.3431       52.7532       58.5174       54.5787       51.7640       47.9645       47.0388       46.4133       44.1310       40.2927       36.7438       38.2668       36.0638       36.9478       31.5044       33.9668       35.9256       35.4914       40.5135       42.1120       43.6063       40.6185       33.7530       29.7500       26.3770       22.9121       15.9711       13.4694       12.8368       12.0126       14.1090       13.0798       15.1258       13.2306       11.9698       12.3614       12.9494       12.5333       13.1560       14.9476       15.9530       15.0954       15.3808       15.9845       18.6489       21.0932       18.8064       18.8582       20.5403       21.0462       15.1916       14.2127       14.0881       12.4329        6.6846        7.3716        8.1575       11.8700        5.8207        4.6766        4.4038        1.2512        3.1341        2.9547        3.0861        3.5103        7.7186        8.6184        9.7995        9.8225       13.6629       15.1518       16.2512       16.7096       16.1643       17.4391       18.4998       18.4490       13.5851       20.0172       17.9559       15.4600        7.9033       11.0444       13.2874        8.5653       10.6210       11.2231       11.4684       10.6969        5.5557        5.4981        5.2761        4.8887        3.8880        3.5454        3.3113        3.1780        3.2422        3.0997        3.3534        4.3083        7.5965        4.2514        8.2148       10.4008       12.7879       15.7772       16.8757       21.4606       30.4353       22.5305       20.5805       16.3743       22.3929       33.8586       32.3825       49.9230       48.3668       40.4711       24.0046       20.9109       25.1883       61.7879       62.3689       32.6816       32.9630       27.4694       44.7217       29.6060       32.0689       53.5131       60.5186       41.3717       69.3171       81.3696       85.5940       70.6749       93.2961       90.6951       88.8615       87.7185       83.8116       86.3295       79.8891       82.7744       72.0434       58.1064       56.5321       53.0772       56.6556       55.6267       55.0696       57.3156       51.4174       50.8230       52.9209       61.2296       70.6346       82.0822       96.2434       92.3860       86.0606       75.8960       73.9996       80.1339       95.5859       89.5897       95.6351      102.0261      109.5308      106.3682      122.1896      141.2187      160.8261      195.5689      216.3291      212.2023      225.1886      252.8066      255.6688      238.5600      202.1805      195.6237      196.1050      215.4794      246.5805      263.9010      275.3022      279.7549      281.9413      281.9105      275.5090      280.8488      309.1064      313.9118      305.3190      284.0620      241.3775      228.7023        0.0000        0.0000        0.0000        0.0000        0.0000        0.0000        0.0000        0.0000        0.0000        0.0000        0.0000        0.0000        0.0000        0.0000        0.0000        0.0000        0.0000        0.0000        0.0000        0.0000        0.0000        0.0000        0.0000        0.0000        0.0000        0.0000        0.0000        0.0000        0.0000        0.0000        0.0000        0.0000        0.0000        0.0000        0.0000        0.0000
        0.0000        0.0000        0.0000        0.0000        0.0000        0.0000        0.0000        0.0000        0.0000       71.3324        0.0000        0.0000       66.5262       65.7579       64.4947       66.1322       67.1435       61.9419       56.6805       55.1182       53.8132       51.1369       45.6106       44.0079       41.1105       40.3201       38.9437       30.5749       28.9261       29.0541       29.7503       29.8753       31.7080       30.6468       29.3916       22.7183       20.8210       19.5045       17.6561       10.5503        7.5636        6.3442        5.5469        4.2607        4.2132        4.5976        5.3660        9.3850       10.5365       11.2823       11.5443       11.6994       11.8887       12.5300       12.9627       12.8449       12.6435       12.5530       14.5327       14.9994       16.4327       14.9752       16.3975       13.9360       13.6423       11.4370       14.7281       41.2154       27.0797        5.2875        3.2910        4.2177        4.4399        4.8245        2.0513        0.7159        0.6624        0.6788        0.7656        4.9192        6.7541        5.6905        4.8922        7.3967        8.3207        8.5873       10.1701       12.5173       15.6048       17.5837       16.0059       18.6592       20.9208       24.4496       23.4273       24.6899       25.7991       20.1522       19.7583       17.5736       18.6307       17.5537       19.2709       17.7278       16.8473       13.3233       13.2272       10.0117        9.4385        8.9234        8.4571        6.7966        6.5710        7.8322        8.3866        7.1341        7.3880        7.9126       10.9552       14.0082       18.3572       18.4908       22.5111       21.0768       26.2018       30.3929       22.0459       27.9374       32.2653       39.2678       44.7605       46.8780       43.7583       24.9311       27.6806       20.1135       10.1516       18.4443       24.3985       24.4591       25.1529       29.0313       25.8602       26.0599       41.6405       48.8961       46.6241       54.6392       66.6407       73.2563       82.6443      136.6246      135.0455      122.3575      106.9749       97.2579       88.3094       86.5854       79.1815       64.9631       56.8921       58.2237       56.3665       62.9816       69.2962       67.1506       65.9618       57.4121       54.5494       57.8119       65.8371       77.3586       86.9187      102.0352       96.5509       92.4636       95.6756      105.5417      107.9013      106.3334      108.3444      113.2617      120.0809      129.5609      141.5562      162.6111      165.3359      163.9274      183.5341      176.2802      173.1336      211.2544      231.3833      239.3214      219.3561      195.2934      189.4813      199.1137      219.2141      263.1640      286.4471      295.0877      300.6581      300.5464      293.2700      284.8402      280.1194      297.0549      298.5812      287.8640      264.0526      211.7659        0.0000        0.0000        0.0000        0.0000        0.0000        0.0000        0.0000        0.0000        0.0000        0.0000        0.0000        0.0000        0.0000        0.0000        0.0000        0.0000        0.0000        0.0000        0.0000        0.0000        0.0000        0.0000        0.0000        0.0000        0.0000        0.0000        0.0000        0.0000        0.0000        0.0000        0.0000        0.0000        0.0000        0.0000        0.0000        0.0000        0.0000
        0.0000        0.0000        0.0000        0.0000        0.0000       60.0110       63.8007       77.1362       76.9473       77.5457       75.5619       75.3917       74.8767       72.4287       68.5878       64.7189       61.8643       62.0845       60.3835       60.5104       54.5784       53.5410       48.2479       42.1141       38.4525       37.2951       37.5383       28.8859       29.5923       26.7178       28.8590       27.9393       27.3964       27.1535       25.7196       21.6869       20.2999       19.2361       16.3502        8.7448        6.6070        5.4623        5.3402        4.0590        3.9667        4.3133        5.0892        8.9769       10.1388       10.8689       11.6055       11.1372       13.1333       11.4733       12.7458       13.9805       12.5610       12.8829       13.0735       13.8122       13.3216       13.8435       14.9329       12.4983       10.8261        9.2564       18.0640       30.4463       27.3211       19.7974        3.5448        2.2498        0.9113        3.1608        3.1822        0.5877        0.5219        0.5245        0.5860        3.4405        5.1350        4.0056        4.0693        5.4970        6.1606        5.6867        8.1255       14.4329       14.0277       12.0937       14.6181       17.1182       17.0705       20.5010       19.4073       27.0157       22.5206       21.7914       22.7922       21.9129       21.4743       24.4694       20.0950       17.4057       15.9774       18.7720       16.9563       12.7846       12.3827       10.8746       10.2300        8.1258        8.3895        9.8843        9.3145        7.9445        7.3474        9.1727       11.6537       15.2199       17.9057       19.8289       23.0178       24.0897       22.8775       22.8708       21.7967       25.3584       31.9664       23.3861       30.6319       37.0397       20.3985       36.1773       34.7005       19.2651        7.2572       12.7400        9.5234       16.1097       20.2005       20.7646       22.2402       23.7797       23.2545       28.0799       34.1957       45.5552       61.4579       63.3321       75.2205      125.7256      124.2192      113.6596      111.1131       92.3086       87.1137       96.7545       80.2247       69.1748       56.3776       56.3986       59.8067       58.2185       65.0922       60.8250       60.0368       65.4616       69.7986       75.7682       74.7511       79.4266      104.9491      105.9837      116.9172      116.4177      122.5458      122.2154      127.7215      123.2581      127.3645      128.3134      138.4014      161.7189      162.3813      171.8041      177.3032      176.2046      176.0497      164.8174      179.4062      217.8679        0.0000        0.0000      228.1184      196.8792      192.9095      208.3060      224.7702      274.3717      299.8044      304.1722      312.4999      306.8798      308.4003      299.6772      291.3594      299.7018      300.5915      289.2149      263.1688        0.0000        0.0000        0.0000        0.0000        0.0000        0.0000        0.0000        0.0000        0.0000        0.0000        0.0000        0.0000        0.0000        0.0000        0.0000        0.0000        0.0000        0.0000        0.0000        0.0000        0.0000        0.0000        0.0000        0.0000        0.0000        0.0000        0.0000        0.0000        0.0000        0.0000        0.0000        0.0000        0.0000        0.0000        0.0000        0.0000        0.0000        0.0000
        0.0000        0.0000        0.0000        0.0000       58.1038       62.2595       66.9016       74.7977       78.0624       79.8263       78.1649       75.2137       70.4741       66.7599       65.1079       61.6636       56.3715       54.2884       53.0638       51.4871       47.3252       49.7164       47.5507       40.5934       36.4739       35.5029       36.6676       29.7949       31.9588       26.8620       27.6284       26.1094       26.2108       24.8500       23.4808       20.6355       19.3937       17.3262       14.4518        8.2923        6.1974        5.0702        4.9563        3.7722        3.6858        4.0144        4.7795        8.4500        9.5706       10.3406       10.7196       10.1483       11.6339       11.5848       13.2622       13.9376       13.4337       12.3003       13.3813       12.0054       13.7028       12.9250       13.0529        9.9322       10.3794       11.0460       11.2191       21.9379       11.3490       10.8250        1.8467        1.1707        0.8862        3.0195        3.6320        0.8129        0.4414        0.4254        0.4688        2.5130        3.9719        3.8250        4.0539        4.6251        5.3658        6.2949        7.8703       11.6313       10.0906       13.6811       12.8698       15.5331       17.4854       20.2823       20.5168       31.5478       32.4963       27.9479       24.7891       21.8705       22.5405       20.5681       18.1645       16.4105       17.7781       18.0815       17.5566       14.2974       14.1627       13.4260       11.7065        9.3391        9.0835        9.6628        9.4590        7.8829        7.9027        9.2923       11.5515       15.1331       17.5815       21.2101       22.3478       20.9378       22.0018       21.9146       20.7450       22.1313       28.1278       27.6267       23.1405       18.0367       15.4028       27.1718       19.1306       14.9373        6.0726        6.5360        8.3487       14.3633       16.8414       19.0638       21.0448       31.7579       50.1139       45.3324       41.0996       46.2627       48.5343       51.7434       56.7278       80.0844       88.2941      101.7103       98.3136       86.3553       80.0837       72.0092       68.0270       59.4428       56.3298       58.1834       65.8935       71.0131       63.5441       57.8143       64.5173       68.6370       70.6276       62.0538       73.6960       85.7330      106.2645      106.7341      120.1426      145.5918      153.0923      171.3011      175.3529      149.7427      153.0882      162.7814      164.0785      192.2317      195.0531      191.6871      190.8186      182.4740      183.7457      169.1220      188.2789        0.0000        0.0000        0.0000      254.1884      211.5808      210.6635      217.5157      233.0546      280.8757      306.4569      314.2368      312.8407      297.3983      299.8249      300.0077      297.7772      305.1529        0.0000        0.0000        0.0000        0.0000        0.0000        0.0000        0.0000        0.0000        0.0000        0.0000        0.0000        0.0000        0.0000        0.0000        0.0000        0.0000        0.0000        0.0000        0.0000        0.0000        0.0000        0.0000        0.0000        0.0000        0.0000        0.0000        0.0000        0.0000        0.0000        0.0000        0.0000        0.0000        0.0000        0.0000        0.0000        0.0000        0.0000        0.0000        0.0000        0.0000        0.0000
        0.0000        0.0000       48.1753       49.0475       54.2427       61.4607       62.9790       68.9131       72.1115       73.5951       69.9678       62.1148       57.3029       55.2955       52.5911       46.0264       42.5571       40.6411       40.1779       40.5003       39.2645       41.6180       40.8532       38.3979       35.3088       36.1224       37.2363       27.9808       27.0285       26.3662       27.0740       26.2060       25.9565       25.3881       23.3061       20.0798       18.1531       16.0220       13.2313        7.5055        5.4811        4.4196        4.3914        3.4183        3.3918        3.7229        4.4171        7.7900        8.8148       10.5339       11.2501       10.2073       10.8850       11.4641       12.4470       15.0413       16.8397       16.9438       15.7705       14.6022       13.2982       13.3581       14.7371       10.9388       12.9714       11.4538       10.6649        8.9692        7.6246        3.8740        3.5629        1.1957        3.3658        2.5189        3.4533        0.5143        0.4223        0.3900        0.4175        1.4828        2.3783        3.6381        1.9279        4.0004        5.9803        5.5881        7.7391       11.4751       15.7831       14.7524       13.7401       18.7007       20.1443       22.9944       23.9877       30.5796       32.0597       30.1605       30.9692       25.4061       25.0450       23.9584       22.0237       19.9071       20.0149       18.9161       19.0862       15.9032       15.5679       14.7460       14.8854       10.7781       10.8307       10.4792       10.6042        8.7073        8.2889        9.2533       11.1340       13.7252       17.3081       16.9968       18.1434       18.8071       19.9171       19.9758       19.0173       20.4268       21.2504       17.9440       16.4030       16.1134       14.9991       14.6198       12.7064        7.0897        6.5235        7.0736        8.7507       14.7401       17.0409       19.4864       22.0519       41.9520       57.4946       29.8659       39.4212       49.0366       50.2548       49.7970       56.5371       72.4740       87.3277       98.3337       93.4768       81.8619       76.5106       65.7608       65.1536       61.9913       59.8748       60.1309       70.5839       83.4665       72.5427       65.8278       66.0355       59.4269       69.2380       59.7247       66.6237      102.9062       94.4211       97.8917      111.4016      139.6729      149.1178      193.1941      214.0196      192.4209      204.5042      210.8376      210.7241      209.7641      219.0282      221.5767      227.4232      208.5400      188.3154      173.0057        0.0000        0.0000        0.0000      252.6678      256.2401      221.5740      221.4796      230.7274      241.6310      282.8438      307.8162      318.6955      319.0163      303.4485      307.2669      310.8635      316.8710        0.0000        0.0000        0.0000        0.0000        0.0000        0.0000        0.0000        0.0000        0.0000        0.0000        0.0000        0.0000        0.0000        0.0000        0.0000        0.0000        0.0000        0.0000        0.0000        0.0000        0.0000        0.0000        0.0000        0.0000        0.0000        0.0000        0.0000        0.0000        0.0000        0.0000        0.0000        0.0000        0.0000        0.0000        0.0000        0.0000        0.0000        0.0000        0.0000        0.0000        0.0000        0.0000
        0.0000       14.5517       18.4823       43.9842       52.1604       58.8275       60.6273       56.8227       56.6541       54.9132       50.7541       33.7278       30.5825       28.3232       24.2266       26.6695       22.2698       23.1206       23.1939       22.9878       23.6554       24.9517       24.2997       22.6867       23.4872       24.6606       24.8085       21.3138       22.7680       21.0530       20.0378       15.4166       15.5729       17.9733       20.0438       14.0699       10.4933        9.1734        7.5680        1.4567        1.0460        0.8406        0.8501        2.9126        2.9583        3.2771        3.8872        4.5443        5.1041        5.7416        6.4247       11.1100       12.5519       12.8298       13.6433       18.3031       20.1120       18.9382       18.3186       20.7852       22.6237       24.1029       25.3031       24.9545       24.5657       21.8042       19.7422       12.9133       11.7313       11.2837        8.8946        7.0066        5.4827        5.1340        5.1091        2.1866        1.5840        1.3237        1.0862        1.3494        1.3876        3.3592        4.4666        4.7334        5.6421        8.7915        8.0399       19.4813       22.8771       25.6481       28.7830       38.1335       41.0278       37.5409       39.5600       48.1180       46.7489       38.6724       41.8573       35.1037       30.9875       31.5156       31.2282       25.0776       23.6992       23.4884       21.2577       23.8239       20.6812       19.4245       24.3678       19.8520       24.1778       27.6340       24.8982       19.4013       16.1815       16.6213       23.4841       10.5836       12.1998       12.3835       12.6743       18.4544       19.8076       23.8416       19.2141       21.0469       18.5539       17.3906       15.9544       15.7673       20.1143       17.4775       15.5278       15.8153       11.3540       10.5915       12.7159       17.7833       18.4999       28.1412       32.3695       45.9425       46.5770       42.6681       53.0228       58.6278       62.2419       61.1942       67.2862       68.6291       86.6759       89.6887       89.6291       73.5622       63.8456       62.0849       59.1157       70.7534       79.3426       78.7253       84.4949       69.0671       74.0257       73.7664       81.4841       72.9562       68.7644       76.7308      102.3796      111.0487       93.3530       95.3803      109.8431      142.3517      161.2901      185.3239      213.9304      234.8469      255.3361      269.5297      268.1101      231.1070      229.0726      232.7602      228.3730      309.9948        0.0000        0.0000        0.0000        0.0000      241.5241      237.0922      231.5295      215.2136      222.1842      235.1959      245.1512      273.5015      286.3109      296.0835      292.9684      324.5959      328.2724      328.0327        0.0000        0.0000        0.0000        0.0000        0.0000        0.0000        0.0000        0.0000        0.0000        0.0000        0.0000        0.0000        0.0000        0.0000        0.0000        0.0000        0.0000        0.0000        0.0000        0.0000        0.0000        0.0000        0.0000        0.0000        0.0000        0.0000        0.0000        0.0000        0.0000        0.0000        0.0000        0.0000        0.0000        0.0000        0.0000        0.0000        0.0000        0.0000        0.0000        0.0000        0.0000        0.0000        0.0000
        0.0000       10.8312       15.5753       40.0293       49.4389       55.2856       56.1613       51.4046       51.1238       48.3208       42.5983       24.2590       21.2443       18.6483       18.3597       17.4045       17.9251       17.3981       17.3936       16.8051       16.7999       18.1773       21.0848       19.4554       18.8808       20.9193       22.2565       21.9072       19.3970       19.7942       19.8610       15.3023       15.3051       14.7133       13.4611       10.9570        9.7462        8.3821        6.8285        1.2904        0.8903        0.6938        0.7274        2.5474        2.6643        2.9965        3.7114        4.6449        4.6348        5.3375        6.2396       11.5809       12.8334       13.5455       15.0834       20.5323       25.6893       22.2818       23.8483       26.6129       27.3094       28.4204       29.1342       30.5764       29.0677       27.3364       25.3480       15.9549       13.1090       10.6938        8.4203        4.4272        3.2627        2.5825        2.1627        1.5173        1.1498        0.9475        0.9329        1.0983        1.0721        1.1650        2.9654        6.6503        7.2752        8.6919        6.1313       14.0653       19.7058       21.5414       24.1479       33.5389       44.4754       46.3199       45.8047       50.6033       48.7005       48.8255       46.7160       36.4752       35.0773       34.8659       32.4303       27.5048       25.7193       24.5744       24.1933       22.1004       21.2194       24.3540       30.1837       23.0889       20.8440       29.0599       28.6631       17.7792       14.2562       20.5232       23.5887        9.1469        9.7542        9.5052       11.2165       15.9593       17.4046       19.8924       19.8477       17.5947       16.9772       16.0355       14.7960       14.5849       13.1100       11.2850       11.1868       10.4634       10.3729       11.3181       13.2720       16.6327       18.6979       29.8849       27.5207       34.1202       38.4745       39.4319       41.5607       58.8572       64.5676       66.1678       74.1480       81.9440       84.7219       87.9202       81.8746       71.8621       69.3284       62.2174       64.5744       78.2315       79.2400       84.7861       78.6994       67.6842       69.6760       69.0146       82.4448       86.5059       73.1798       89.1373       97.9290      103.2383      103.9776      103.9436      117.4462      152.0687      179.1068      206.7535      218.0834      255.3400      286.8505      283.8037      270.3844      248.4621      278.5925      262.5120        0.0000        0.0000        0.0000        0.0000        0.0000      212.9453      253.5405      238.8270      243.5206      221.9381      214.8179      220.1581      237.2631      269.4260      283.7830      300.0857      296.6206      326.8011        0.0000        0.0000        0.0000        0.0000        0.0000        0.0000        0.0000        0.0000        0.0000        0.0000        0.0000        0.0000        0.0000        0.0000        0.0000        0.0000        0.0000        0.0000        0.0000        0.0000        0.0000        0.0000        0.0000        0.0000        0.0000        0.0000        0.0000        0.0000        0.0000        0.0000        0.0000        0.0000        0.0000        0.0000        0.0000        0.0000        0.0000        0.0000        0.0000        0.0000        0.0000        0.0000        0.0000        0.0000        0.0000
        8.2019       11.1087       15.7579       37.7643       48.0498       53.8165       54.1028       47.7263       47.1272       41.7683       34.9332       19.3805       16.1181       13.7915       11.8374       13.5672       14.7439       13.8155       15.0282       15.5004       15.5510       16.7770       16.4148       16.0268       16.0316       16.3814       17.8987       17.1304       17.9275       19.5118       20.2322       14.0052       14.0433       13.4443       12.1436        9.7556        8.5608        7.2433        5.8767        1.1149        0.7509        0.5886        0.6428        2.3177        2.4969        2.8450        3.7434        4.2935        4.3750        5.0933        6.1907       12.1564       13.3131       16.8349       17.4951       28.0786       25.2707       25.2972       28.9686       30.8126       31.2754       32.1545       32.6192       32.9279       31.2494       27.1274       26.4506       19.4287       16.5224       14.4082       10.8170        6.5152        4.8636        3.2423        2.9376        1.5716        1.1770        0.9432        0.8871        0.9998        4.4194        1.8955        2.3586        6.1596        6.9271        4.9745        4.6263       11.3274       15.9181       19.9977       19.2107       31.4216       55.1368       50.7163       50.7229       55.7721       55.8542       53.5202       55.7860       53.7009       42.3232       41.1498       40.7303       34.4613       33.9867       34.5140       33.1489       28.0096       26.2872       24.2244       25.4781       23.0127       22.4822       26.5399       26.3876       17.7015       17.0217       18.8248       19.3811        7.8387        7.7758        8.3539       10.1964       14.7210       16.3005       16.8919       16.4400       16.9427       16.4817       15.7103       14.6382       13.0816       12.0436       11.5913       11.7515       11.2290       13.5096       12.3237       14.0778       16.9230       19.5709       21.8799       25.2771       37.1649       35.0701       38.7184       42.9852       59.6101       62.8439       67.3607       79.7009       76.8675       82.1847       91.1025       80.2982       73.4206       63.3959       63.7017       63.2287       67.9545       60.7651       71.2550       71.6872       68.4012       76.1562       70.8574       84.7818       87.8599       99.8237      130.5253      131.1696      111.3023      106.4746      109.0619      127.4355      164.8547      194.7632      205.3984      234.1788      276.3631      315.2599      304.5721      286.2129      271.1946      278.8005        0.0000        0.0000        0.0000        0.0000        0.0000        0.0000      253.1653      241.4342      224.7755      229.3289      213.7478      205.8578      208.2107      237.6326      269.4075      274.1490        0.0000        0.0000        0.0000        0.0000        0.0000        0.0000        0.0000        0.0000        0.0000        0.0000        0.0000        0.0000        0.0000        0.0000        0.0000        0.0000        0.0000        0.0000        0.0000        0.0000        0.0000        0.0000        0.0000        0.0000        0.0000        0.0000        0.0000        0.0000        0.0000        0.0000        0.0000        0.0000        0.0000        0.0000        0.0000        0.0000        0.0000        0.0000        0.0000        0.0000        0.0000        0.0000        0.0000        0.0000        0.0000        0.0000        0.0000        0.0000
        7.2963       10.3323       13.3858       34.1487       46.1282       51.9858       49.4167       43.2628       42.0071       37.2995       30.4653       16.6705       13.1634       13.1701       12.1917       12.5894       13.5305       13.8833       13.0068       12.9647       13.5234       14.8604       14.9674       14.6478       14.8184       15.6355       16.6808       15.9496       17.1557       16.5970       15.3852       11.7573       11.7864       11.2211       10.0086        7.9514        6.8340        5.7222        4.7054        0.9082        0.6319        0.5282        0.5972        2.2219        2.4633        2.8266        3.3906        3.8312        4.3053        5.0102        5.9805       11.0501       15.3867       16.1287       18.7996       22.6754       26.4857       29.2494       32.7119       33.8168       34.0726       32.3341       29.7595       29.3838       28.2472       25.1564       22.7223       20.5722       15.9416       12.8568       11.0226        8.6767        7.6141        5.2342        3.1142        1.9791        1.2863        1.0390        0.9634        1.0676        3.2988        2.0943        1.5264        3.3199        4.0428        4.3308        4.5011       14.8200       18.1354       18.0598       19.6525       28.6880       34.2248       36.8514       44.6342       55.2760       54.7674       57.9546       57.2692       64.0549       67.2040       56.3630       56.5477       48.9778       48.5082       47.6951       47.3458       38.4104       37.1873       32.7529       30.0696       29.8060       22.6453       25.7692       25.0944       17.0906       16.0682       18.9282       19.0225        7.8810        7.4207        8.0241        9.3929       14.7260       16.5402       17.2833       16.9179       17.5112       17.1386       16.4439       15.4398       13.9373       12.9879       12.6313       12.9220       12.4554       14.8704       13.8403       15.0731       17.9946       20.7599       29.2270       32.2800       41.6493       43.4503       47.7842       60.9845       58.8201       60.2913       77.6302       81.3167       77.9601       87.0107       83.0418       70.9665       61.2127       57.3288       58.6771       67.3505       69.2715       60.2460       60.5350       66.0961       75.9584       86.0661       85.9629       91.9145       98.8330      126.7033      145.5327      145.1003      116.6696      116.6052      131.7017      161.5639      176.3122      189.8243      200.9835      246.3698      285.3955      310.1841      301.2882      285.0490      281.7457        0.0000        0.0000        0.0000        0.0000        0.0000        0.0000      260.8500      267.8903      261.5810      245.2911      229.3254      215.2868      209.8876      203.4681      218.5354      255.1678      255.4566        0.0000        0.0000        0.0000        0.0000        0.0000        0.0000        0.0000        0.0000        0.0000        0.0000        0.0000        0.0000        0.0000        0.0000        0.0000        0.0000        0.0000        0.0000        0.0000        0.0000        0.0000        0.0000        0.0000        0.0000        0.0000        0.0000        0.0000        0.0000        0.0000        0.0000        0.0000        0.0000        0.0000        0.0000        0.0000        0.0000        0.0000        0.0000        0.0000        0.0000        0.0000        0.0000        0.0000        0.0000        0.0000        0.0000        0.0000        0.0000
       17.8144       26.5753       34.8990       25.6361       32.1877       37.3937       37.7069       29.8565       27.6144       25.2707       22.6498       16.0833       13.2310       12.5439       11.0524       10.7178       11.2087       12.1722       11.1154       12.4753       12.8914       13.6183       14.2822       11.8644       12.0643       12.2654       12.3489        7.2705        7.3161        7.3426        7.2938        7.6188        7.6114        7.1819        6.3056        4.3561        3.5898        2.9497        2.5435        2.4120        1.6963        1.5340        1.8319        6.1179        5.2794        6.3679        7.5938       10.5173       10.2266       12.9864       13.6272       18.8065       16.5617       17.3615       22.8337       30.4377       39.0434       40.4522       42.7712       45.1285       44.7000       40.9899       37.7417       37.2670       39.3349       35.9870       35.8912       25.1738       23.6440       19.8743       19.1560        8.6790        5.2593        7.8783        7.0650        4.1057        2.0509        1.4081        1.6890        0.7220        0.6431        0.7720        1.1152        4.2996        6.5228        6.1689        6.9074       31.0080       33.4525       34.0953       36.2112       48.6463       44.7800       46.2266       57.6776       71.3398       78.8967       85.1626       87.2441       82.9590       85.7885       89.0712       88.1911       87.0670       86.5194       85.7755       84.0978       68.8083       60.3515       56.8929       49.9117       32.0686       31.2259       34.4789       30.1863       23.4815       27.2684       29.6590       27.7830       20.3465       17.8898       18.9823       21.7031       18.8102       18.5987       19.9134       19.7574       20.0156       19.3002       21.0249       19.2598       17.8729       15.0864       14.8317       16.8328       19.5126       16.9841       18.1422       22.4022       20.8978       21.8840       31.1526       31.3796       31.0588       31.7786       33.7931       37.0075       56.3240       60.5790       72.1237       72.5111       75.5643       83.4000       79.2754       70.8851       64.3910       60.3473       59.6346       62.7529       66.3856       64.2266       68.5821       72.0313       90.5526      109.7910      118.4977      118.2257      113.4476      122.3107      145.7104      148.0340      118.2223      123.7157      120.9092      132.9478      139.4329      145.3448      164.3706      183.1981      213.0931      223.8794      222.7240        0.0000        0.0000        0.0000        0.0000        0.0000        0.0000        0.0000        0.0000      158.0100      317.0837      314.6679      318.2152      295.9700       83.4900        0.0000       91.8300      119.6700      109.3500      116.4600        0.0000        0.0000        0.0000        0.0000        0.0000        0.0000        0.0000        0.0000        0.0000        0.0000        0.0000        0.0000        0.0000        0.0000        0.0000        0.0000        0.0000        0.0000        0.0000        0.0000        0.0000        0.0000        0.0000        0.0000        0.0000        0.0000        0.0000        0.0000        0.0000        0.0000        0.0000        0.0000        0.0000        0.0000        0.0000        0.0000        0.0000        0.0000        0.0000        0.0000        0.0000        0.0000        0.0000        0.0000        0.0000        0.0000        0.0000        0.0000
       20.9810       25.1231       29.7073       21.6655       27.5277       30.6268       31.8606       27.6249       23.6407       21.1950       19.6710       15.0391       12.8967       10.7418       10.4757       10.4404       10.3621       11.4066       11.8520       12.7249       13.0908       12.3193       12.6726       10.5457       10.4191       10.2427        9.9794        5.7400        5.6138        5.4908        5.4233        5.6656        5.6151        5.1928        4.4250        2.8817        2.1994        1.8452        2.1778        1.7061        1.2606        1.3022        1.6613        4.9506        5.9900        7.2904        8.1745       12.7179       16.0092       20.0708       22.5903       15.2412       13.7117       13.7331       20.8190       27.9924       32.0830       33.6169       39.0999       41.6499       48.7544       49.6231       39.6203       35.4227       36.2040       32.1993       28.9883       25.6939       27.6064       21.5364       17.0255       11.9149        8.5629       10.0555        7.7329        2.7839        2.3994        2.1034        3.1928        1.2527        1.4605        1.8615        1.7533        7.4632        7.9500        7.4184        9.6084       27.3751       34.7755       36.8052       35.0161       42.3207       44.4336       53.2779       64.1651       81.2269       92.2527      101.8392      103.3274       99.1806       97.7085      103.1164      103.3422      104.2041      108.0664      104.6522      100.4285       85.1269       75.4872       63.6235       59.3486       38.0761       32.8575       37.5256       33.3759       30.2884       25.8388       26.1223       25.0417       15.3419       18.5402       15.6224       16.6788       16.4426       18.8128       20.7125       20.5309       21.0982       23.7848       28.2931       21.7764       17.4274       18.0721       20.7210       22.3761       21.6678       20.0165       21.7142       24.2904       23.3560       23.7179       22.7544       23.0164       23.4029       22.1742       29.3580       28.1714       46.2208       52.7371       61.3279       60.5843       69.5066       75.7537       79.7640       74.1011       66.9403       60.8262       60.9208       63.1054       72.4170       74.3652       73.1008       75.2216       83.4103      100.6637      110.1753      117.8814      125.7491      127.1414      150.6974      179.8716      130.0338      114.4645      109.6543      112.7977      132.0590      144.4972      149.7945      159.7765        0.0000        0.0000        0.0000        0.0000        0.0000        0.0000        0.0000        0.0000        0.0000        0.0000        0.0000      140.3400      319.0054      339.0034      350.9687        0.0000        0.0000        0.0000        0.0000        0.0000        0.0000        0.0000        0.0000        0.0000        0.0000        0.0000        0.0000        0.0000        0.0000        0.0000        0.0000        0.0000        0.0000        0.0000        0.0000        0.0000        0.0000        0.0000        0.0000        0.0000        0.0000        0.0000        0.0000        0.0000        0.0000        0.0000        0.0000        0.0000        0.0000        0.0000        0.0000        0.0000        0.0000        0.0000        0.0000        0.0000        0.0000        0.0000        0.0000        0.0000        0.0000        0.0000        0.0000        0.0000        0.0000        0.0000        0.0000        0.0000        0.0000        0.0000
        0.0000        0.0000       25.9957       19.9843        0.0000       26.6849       29.2292       24.3455       21.0097       19.1109       17.5755       13.8515       11.5788       10.3278       10.3923        9.8696        9.6743        9.7153       10.4410       11.8928       12.2049       11.7111       11.3600        9.5888        9.2522        8.8821        8.4051        4.7075        4.4474        4.2745        4.1894        4.3507        4.2763        3.9141        3.2736        2.0616        1.5035        1.1783        1.0885        1.1974        1.1490        1.2223        2.0166        7.2489        7.5385        7.6279       10.3702       14.7186       16.9827       17.7505       25.0761       19.1476       18.4982       21.5790       26.1265       35.5151       36.3639       29.6745       38.2658       41.0365       42.5046       42.7842       41.4487       35.3495       38.5917       33.7492       26.4191       23.5584       28.2189       36.8900       31.5152       18.1878       13.4617       13.0278       12.6658        6.0800        6.7819        5.1549        3.6369        1.4647        2.1386        3.3504        2.1001        7.8105        9.6876        8.3597        9.4753       24.5510       31.8982       38.3219       42.4048       48.1741       49.7456       57.0168       60.2179       77.8580       88.4505       99.0297      107.5320      106.4874      109.6956      117.2584      118.1711      115.2060      115.2769      110.9251      109.7295      100.0475       95.3553       76.4016       69.2651       54.3016       44.5497       42.8481       37.1817       23.4342       20.0008       19.0080       23.7893       19.5132       27.1346       24.8257       22.0971       19.1101       23.2756       24.8630       23.5579       24.8449       21.3337       22.1369       20.4117       19.3557       18.8708       20.0619       22.7969       33.4135       21.2406       22.1082       24.1584       28.6881       28.3617       26.5513       26.0407       24.4288       40.2521       36.4545       43.0892       48.3976       56.4616       54.9779       60.0723       67.7432       71.0021       71.2121       68.5473       62.9030       65.7243       64.2733       71.8080       76.9093       76.2853       84.9233       94.8028       93.6873      102.4483       96.0253       97.2751      108.6927      127.1515      140.5137      158.6148      117.7366      114.0755      107.8512      127.0386      145.7603      139.3084      144.8674      154.9086      163.9824        0.0000        0.0000      191.1699        0.0000        0.0000        0.0000        0.0000        0.0000        0.0000      144.1800      123.1500      300.1708        0.0000        0.0000        0.0000        0.0000        0.0000        0.0000        0.0000        0.0000        0.0000        0.0000        0.0000        0.0000        0.0000        0.0000        0.0000        0.0000        0.0000        0.0000        0.0000        0.0000        0.0000        0.0000        0.0000        0.0000        0.0000        0.0000        0.0000        0.0000        0.0000        0.0000        0.0000        0.0000        0.0000        0.0000        0.0000        0.0000        0.0000        0.0000        0.0000        0.0000        0.0000        0.0000        0.0000        0.0000        0.0000        0.0000        0.0000        0.0000        0.0000        0.0000        0.0000        0.0000        0.0000        0.0000        0.0000        0.0000        0.0000
        0.0000        0.0000        0.0000        0.0000        0.0000       25.3386       25.2822       22.9662       19.1526       17.6133       16.8950       13.5274       12.3781       11.5037       10.7414        9.7641        9.6040        9.4843        9.6095       11.3950       11.5978       11.4017       10.8735        8.9964        8.5083        8.0344        7.5642        4.1965        3.9289        3.7617        3.6698        3.7869        3.7104        3.4232        2.9495        1.9415        1.5322        1.4023        1.1814        1.2984        1.3919        2.3324        3.0545        7.8111        8.1541       10.5148       10.9523       12.7459       13.9544       14.6388       26.7043       21.0147       27.4995       40.4246       42.8117       58.2886       56.7055       44.3490       51.8721       46.9680       43.4815       50.0325       52.3977       40.8461       38.1750       35.5800       32.4388       26.5323       24.7414      170.9691       68.3259       81.5946       11.6640       12.6202        9.1015        4.4543        4.9914        4.4807        2.7473        1.2463        1.5196        3.0622        2.6408        6.2474        5.6065        6.9107        7.9184       21.0677       30.3694       33.8830       48.5452       90.2492       64.3915       53.7767       58.4945       76.2747       87.5247       95.3762      101.7101      101.7780      104.0401      106.9254      114.3476      114.0813      118.2624      115.0278      111.7107       91.5420       99.5205       87.4143       83.0091       66.0994       59.7274       50.3322       42.0738       34.1825       28.6765       29.2396       32.6307       22.9520       29.9403       27.3776       23.3395       28.6525       30.1445       28.8354       26.1930       27.7388       23.5376       23.1591       24.1228       22.0389       22.1541       22.8392       38.9734       41.1593       23.2172       24.0118       25.6005       31.8965       37.1340       34.2781       35.2005       33.3280       40.7306       42.6439       46.4408       53.2744       49.4275       53.8075       57.8813       64.3219       66.7892       64.8051       66.6204       61.9425       69.4580       66.5389       75.3663       84.5876       84.8964       94.3924       96.9240       91.5966       85.3067       88.9896       96.3628      112.8192      133.0898      126.6040      125.1357      100.8775      105.6876      104.2157      117.9560      134.7432      134.1831      141.6212      151.1208      154.4174      171.0429      182.4404      189.5348      223.5960        0.0000        0.0000        0.0000        0.0000      130.0800      131.3100      147.0300      263.6622        0.0000        0.0000        0.0000        0.0000        0.0000        0.0000        0.0000        0.0000        0.0000        0.0000        0.0000        0.0000        0.0000        0.0000        0.0000        0.0000        0.0000        0.0000        0.0000        0.0000        0.0000        0.0000        0.0000        0.0000        0.0000        0.0000        0.0000        0.0000        0.0000        0.0000        0.0000        0.0000        0.0000        0.0000        0.0000        0.0000        0.0000        0.0000        0.0000        0.0000        0.0000        0.0000        0.0000        0.0000        0.0000        0.0000        0.0000        0.0000        0.0000        0.0000        0.0000        0.0000        0.0000        0.0000        0.0000        0.0000        0.0000
        0.0000        0.0000        0.0000        0.0000        0.0000       27.7464       27.5736       15.5086       14.8144       14.2828       13.3452       13.8711       13.3416       13.2434       11.4980        9.5926        9.4256        9.7387        9.2670       10.8636       10.9293       10.6075        9.8985        7.1414        6.5109        6.0853        5.9346        5.5682        6.1974        6.1151        5.3850        5.1008        5.1345        6.0700        5.2382        4.5683        6.5253        7.3412        5.7602        7.3414        5.6147        8.1799        8.2288       12.0769       14.5283       16.0200       15.4367       16.2291       21.5312       31.5721       27.4305       28.2959       36.4374       80.6052       80.3207      147.2772      156.4514       59.5796       49.6088       42.2234       47.5371       55.4343       67.3654       49.1556       44.0934       42.4995       46.4596       28.8247       26.2403       61.7407       78.5416       43.4234        9.4099        7.9907        5.9317        3.8134        4.0517        3.1913        3.0229        3.9280        3.8020        4.2203        5.0458        8.4313        8.5705        9.9018       11.8020       21.8172       24.2120       26.8757       29.7485       32.7369       36.0956       43.3539       49.6810       53.3480       61.2418       69.4981       76.8325       75.0357       80.6396       84.1755       91.0064      106.7340      115.2617      110.9530      111.2855      121.0067      117.0539      112.4967      105.2526       91.9469       87.0906       75.7868       71.9317       61.4438       59.1327       57.8341       56.1070       50.0980       54.1658       54.2915       54.7159       51.2932       51.1220       49.0405       44.5021       29.4133       24.7310       24.2888       25.2355       28.7365       27.4595       27.4521       30.8105       28.9123       26.7193       28.2173       31.1984       40.5071       47.4984       44.6631       44.6551       46.1146       52.2977       51.6692       45.9401       37.4291       36.6543       38.7812       40.9884       46.4574       45.8088       47.9878       53.5087       54.5840       59.2302       61.3124       65.2895       70.9917       74.9057       82.6111       85.4248       78.6762       83.1723       93.9734       98.2883      105.2349      112.3159      113.0811      115.0417      110.1229      114.8472      118.4980      127.5118      122.5541      121.6790      123.4485      125.2689      146.5475      164.4748      164.9236      174.0851      208.3428        0.0000        0.0000        0.0000      174.4029      165.8752      169.6832      177.5289      178.3592      186.3534        0.0000        0.0000        0.0000        0.0000        0.0000        0.0000        0.0000        0.0000        0.0000        0.0000        0.0000        0.0000        0.0000        0.0000        0.0000        0.0000        0.0000        0.0000        0.0000        0.0000        0.0000        0.0000        0.0000        0.0000        0.0000        0.0000        0.0000        0.0000        0.0000        0.0000        0.0000        0.0000        0.0000        0.0000        0.0000        0.0000        0.0000        0.0000        0.0000        0.0000        0.0000        0.0000        0.0000        0.0000        0.0000        0.0000        0.0000        0.0000        0.0000        0.0000        0.0000        0.0000        0.0000        0.0000        0.0000        0.0000
        0.0000        0.0000        0.0000        0.0000        0.0000       27.2849       30.0417       15.0046       14.3459       13.9176       13.7817       13.3264       12.9345       12.9960       11.9358        9.9019        9.4599        9.3198        9.2793       10.8328       10.7847       10.3320        9.4703        6.6498        5.8353        5.4044        4.9309        4.7560        4.9791        4.8731        4.9522        5.9828        4.8605        5.1818        6.3551        6.6002        8.7556        6.0627        6.6832        7.4446        8.1936        6.7900        8.6805       10.4510       15.1297       18.4298       15.3203       33.6876       43.2386       27.1413       28.5418       36.0198       40.7105       71.9341       38.1700       46.8775       56.9347       53.2117       67.7220       67.5713       73.4059       83.7121       75.4816       72.5718       61.9004       59.2023       53.5764       29.9639       28.8849       31.8609       25.9490       12.4954       10.8753        7.6263        8.5723        5.2139        5.1328        4.8668        4.3257        4.5596        4.4193       19.7521        5.6196       10.0559       10.1282       11.0792       13.3496       19.4031       23.0375       27.4275       27.4073       31.1736       35.9955       43.1499       53.2743       52.4322       56.3082       59.8758       68.1889       65.4366       61.9451       74.6947       82.0433      101.8045      107.8677      110.1453      113.7937      132.4808      146.1627      133.9342      121.0202      102.4656      109.9128       98.1633       91.0976       82.4652       79.9309       77.6782       71.7600       64.9661       62.0833       62.4299       63.1519       60.5457       59.3057       52.8106       47.1915       29.6911       25.6210       26.4957       33.8905       34.5999       29.6064       34.6352       34.5395       36.7564       34.2771       36.5037       43.2417       46.9542       60.8988       61.0539       58.1723       63.5103       63.3634       54.9528       51.2315       42.0138       40.7849       38.3094       45.2990       50.7515       48.1304       43.8334       47.2344       58.6279       60.5194       65.5671       67.9790       74.7008       82.6285       88.7885       87.4269       82.8864       85.0533       92.1825       97.8936      111.3977      121.3641      129.7737      130.0241      121.5570      124.3862      144.6284      149.1346      136.6684      129.5061      125.8567      133.5679      156.4362      158.3162      162.3455      170.7608      210.2604        0.0000        0.0000      180.2114      167.5957      161.0676      157.4216      159.2848      159.9221      162.9074      166.8367      164.1778      164.9786      171.2941      178.0954        0.0000        0.0000        0.0000        0.0000        0.0000        0.0000        0.0000        0.0000        0.0000        0.0000        0.0000        0.0000        0.0000        0.0000        0.0000        0.0000        0.0000        0.0000        0.0000        0.0000        0.0000        0.0000        0.0000        0.0000        0.0000        0.0000        0.0000        0.0000        0.0000        0.0000        0.0000        0.0000        0.0000        0.0000        0.0000        0.0000        0.0000        0.0000        0.0000        0.0000        0.0000        0.0000        0.0000        0.0000        0.0000        0.0000        0.0000        0.0000        0.0000        0.0000        0.0000
        0.0000        0.0000        0.0000        0.0000       26.3682       26.1937       27.3911       13.7537       12.7070       12.7426       13.0743       12.9532       12.3616       11.7655       12.3432        9.8155        9.4349        9.3097        9.1827       10.6513       10.5019        9.9834        9.0424        6.3370        5.7024        5.0501        4.3906        4.1146        4.2648        3.8266        3.7714        4.9412        5.9222        5.1017        6.8739        7.2074        6.7567        8.1662        8.6844        9.1745        8.5260        6.4628        8.2420       19.5908       20.4112       19.8121       19.8112       34.5282       34.5847       39.6900       59.3093       54.0136       54.3705       50.7913       58.7995       67.9477       76.9968      110.7861       99.0045       89.1397       96.1098       86.1349       79.8269       61.9753       51.1600       64.9150       66.4391       27.8867       25.8526       28.9723       33.0601       15.0055       13.8784       14.1267       14.5287        6.0824        5.3788        5.3102        5.7658        5.9375        5.7114        6.0399        6.4727       10.8918       12.4436       13.1795       13.9265       17.7669       19.0052       19.8581       19.4919       24.2634       33.3165       49.0561       63.6300       56.7945       51.3827       54.9159       53.7466       53.1749       56.0763       59.5829       70.5893       91.9033       96.1716      100.3678      104.4893      128.0239      135.2109      133.4664      122.3545      104.1844       96.9114       96.6017       91.6933       85.1216       82.0409       82.9129       77.1252       71.4549       73.9065       68.2670       64.5866       63.8384       65.3280       63.0945       52.4427       33.5752       29.7222       31.4282       33.0784       39.7970       38.2649       39.2011       42.4965       47.2408       57.7456       62.0768       59.7136       69.6181       58.1879       65.9895       66.1710       77.6319       80.8015       83.4601       73.8404       52.4221       46.6017       44.8382       40.4812       45.1827       45.2901       53.0364       55.2609       59.7804       63.5929       71.2532       76.7350       81.1487       86.6554       91.5512       91.7991       89.7100       92.7028      101.0357      113.1328      126.1590      139.2680      148.3521      155.8865      149.9061      160.4514      197.6552      198.4978      178.8356      155.3572      149.4109      150.8019      169.2475      171.2654      174.4615      178.3463      185.0176        0.0000      186.1776      177.6342      171.9871      172.2889      164.7714      158.7584      152.9258      151.3834      155.7205      162.6649      171.6250      183.7782      210.6903      228.0391        0.0000        0.0000        0.0000        0.0000        0.0000        0.0000        0.0000        0.0000        0.0000        0.0000        0.0000        0.0000        0.0000        0.0000        0.0000        0.0000        0.0000        0.0000        0.0000        0.0000        0.0000        0.0000        0.0000        0.0000        0.0000        0.0000        0.0000        0.0000        0.0000        0.0000        0.0000        0.0000        0.0000        0.0000        0.0000        0.0000        0.0000        0.0000        0.0000        0.0000        0.0000        0.0000        0.0000        0.0000        0.0000        0.0000        0.0000        0.0000        0.0000        0.0000
        0.0000        0.0000        0.0000        0.0000       26.3172       27.7204       27.5711       12.6146       12.0334       11.3817       10.9073       11.1713       10.8957       10.8581       10.7744        9.6337        9.6818        9.8235        9.6090       10.8409       10.4655        9.6266        8.6661        5.8594        5.1803        4.8102        4.3740        4.3390        3.4598        3.3512        3.5067        6.8380        6.9234        7.7164        7.0398        6.0516        7.6520        8.1132       10.2892       12.2532       10.0589        9.2834       16.8057       21.6198       16.9862       22.9361       21.4994       32.0620       31.8796       78.7314      102.4560       44.6065       53.3010       52.3852       46.3716       82.3482       92.9294      104.5550      106.4143      113.0322      134.9860       99.7962       98.5232       67.9177       63.4363       71.9806       64.4877       30.7626       33.5778       34.4325       44.1392       29.8888       25.8550       22.9879       14.0728        7.9083        7.7127        7.3382        7.3802        8.2809        8.0866        7.5647        7.1698        9.9874       11.7140       14.1315       15.8388       22.8400       22.8964       18.7873       18.2574       24.3227       28.4217      113.5896      135.5301       56.2664       45.0526       45.6467       47.0032       46.6085       49.0954       53.3987       64.0680       85.1550       93.3125       95.2572      106.7266      114.3478      115.9107      115.6066      113.0988      100.0578       94.9107      101.0392       97.2649       88.1941       89.9194       91.0859       81.7756       77.4134       79.1190       80.8705       77.7615       66.5959       70.1611       74.4562       67.7185       47.3654       42.7170       40.0085       40.9514       51.9929       54.1686       64.4405       59.1672       55.4782       59.9376       60.6808       64.3015       69.2520       72.7684       75.8132       77.6079       95.7756      103.1660       94.8966       85.1424       63.2210       60.9293       57.0912       54.3722       53.0279       56.8992       59.4039       62.1581       72.9128       79.2375       88.3192       92.3381       97.0265      101.7517      115.8813      120.1125      111.2802      128.6339      131.9610      142.8062      151.2065      165.9358      176.7859      192.2589      194.0076      208.4609      221.2920      225.9366      199.9260      198.3365      191.3695      185.6991      199.3531      198.1505      201.5494      203.8542      210.8532      201.9100      194.6582      194.9427      187.9226      186.4001      183.3765      170.0343      162.6064      172.6118      171.0682      169.5105      194.2822      205.2437      210.0709      196.9532        0.0000        0.0000        0.0000        0.0000        0.0000        0.0000        0.0000        0.0000        0.0000        0.0000        0.0000        0.0000        0.0000        0.0000        0.0000        0.0000        0.0000        0.0000        0.0000        0.0000        0.0000        0.0000        0.0000        0.0000        0.0000        0.0000        0.0000        0.0000        0.0000        0.0000        0.0000        0.0000        0.0000        0.0000        0.0000        0.0000        0.0000        0.0000        0.0000        0.0000        0.0000        0.0000        0.0000        0.0000        0.0000        0.0000        0.0000        0.0000        0.0000        0.0000
        0.0000        0.0000        0.0000        0.0000       17.3667       15.6774       15.3832       17.2441       17.6188       16.9997       16.6747       18.4989       19.2140       19.5570       17.4215        7.3306        7.6840        7.9404        7.8417        8.9200        8.5274        8.2491        7.2468        5.7448        4.9140        4.6317        4.2749        4.2177        7.1733        7.8707        7.0733        8.4227        9.3718        9.1140        9.8011        8.5979        7.6870        9.9441       10.9661       12.3300       12.7315       15.5720       19.4124       18.5747       28.3331       52.6092       42.3253       50.9045       37.9719       51.5009       40.6490       45.0781       49.4893       53.9431       53.2453       57.1676       56.9976       62.8071       70.9958       68.9826       79.7915       82.5504       74.8744       62.9369       62.4763       58.8881       43.5135       23.1215       32.6969       31.5547       33.0787       20.9361       19.4926       15.9213       10.8488       13.7636       12.5236       11.7154       11.8428       11.8868       11.8246       10.6970       10.5859        9.2522       15.0027       15.7429       14.6606       12.4537       13.3360       13.7678       15.9227       13.9587       15.8756       27.5780       44.0042       28.3607       31.3800       33.5485       37.0799       37.0188       38.6130       40.8962       45.8802       60.4238       65.5918       72.8216       69.3620       76.8269       84.2711       81.0601       84.3845       87.3162       92.1891      104.4829       99.1583       92.9836       91.9014       88.8915       87.1775       81.6688       77.2624       76.1252       79.0786       79.2425       76.2454       76.0150       73.1394       74.1265       66.2793       64.9735       70.7046       73.5088       74.3393       75.5859       76.6060       74.9317       74.3124       73.7593       76.4829       80.6900       85.0897       84.4488       85.3877      103.3798      100.8664      108.4753      104.1107       87.1703       77.1764       73.1219       75.1460       71.3376       75.9826       75.2069       86.5443       94.7005      105.3148      106.4203      116.2956      121.8593      127.4903      137.3541      145.0420      139.0573      143.6922      146.4787      157.0810      168.4260      179.8244      195.7745      212.7630      247.8155      262.9764      269.8633      272.8916      271.9677      280.5436      276.9834      265.6118      234.7305      229.2883      219.8712      217.5354      211.5196      207.9667      202.3342      199.1129      202.8008      230.1341      194.4930      194.2279      190.4468      198.1362      169.7377      169.3221      185.6651      213.1207      211.7219      189.7431        0.0000        0.0000        0.0000        0.0000        0.0000        0.0000        0.0000        0.0000        0.0000        0.0000        0.0000        0.0000        0.0000        0.0000        0.0000        0.0000        0.0000        0.0000        0.0000        0.0000        0.0000        0.0000        0.0000        0.0000        0.0000        0.0000        0.0000        0.0000        0.0000        0.0000        0.0000        0.0000        0.0000        0.0000        0.0000        0.0000        0.0000        0.0000        0.0000        0.0000        0.0000        0.0000        0.0000        0.0000        0.0000        0.0000        0.0000        0.0000        0.0000        0.0000
        0.0000        0.0000        0.0000        0.0000        0.0000        0.0000        0.0000        0.0000       13.3425       12.4142       11.5136       12.6316       15.6998       18.4206       16.7221        6.6695        8.5793        9.3635        7.7834        8.5771        8.7249        7.8903        7.2030        6.2989        5.4518        4.5830        4.5659        5.2635        7.5705        8.1754        6.1344        6.2833        7.4758        9.0184        9.4088       10.5409       12.1972       11.1776       13.4712        9.6287       15.1336       13.8485       12.3389       18.8276       38.9052       46.7586       31.7938       47.1718       44.9400       51.2650       50.1896       41.5144       40.6761       46.4512       57.3923      101.0749      111.6302       70.4758       59.4280       62.6497       80.2745       70.2259       75.4722       65.0179       55.4773       49.2512       43.8774       26.9887       31.4644       33.0200       34.8668       12.9219       13.9282       15.2447       16.5371       21.1197       17.0875       16.4566       17.4139       21.9171       21.2761       22.0108       22.8497       18.8881       26.0436       19.3552       15.7184       19.3683       17.1257       19.7723       19.8294       16.7495       17.3587       15.3381       16.0295       24.9682       28.0217       30.6597       32.6046       37.3325       35.0038       37.4985       40.4603       51.5522       56.2399       60.1125       62.5345       69.2708       98.7861       80.5004       85.3554       87.3690       87.3522      107.1850      106.1527       95.3403       96.1836       98.7508       93.9045       83.3125       83.3231       84.5559       82.6470       82.6081       83.1811       77.9748       75.7663       82.5112       78.8912       79.8747       85.7312       86.4736       85.0137       85.9150       85.6941       81.2684       80.6795       83.0223       84.5737       85.9048       89.0838       92.4509       96.0293      110.9326      111.5994      114.1396      105.3549       99.7862       91.2218       88.5880       88.1057       89.6683       85.4759       90.9811       95.6382      102.8156      110.2647      120.7917      135.9451      148.4620      156.0099      164.7048      169.3818      167.9532      171.9528      170.5428      188.2154      199.4292      211.0223      224.7730      245.8805      285.4330      304.7740      319.5347      321.4646      324.9527      338.4991      324.7061      305.2626      264.4238      257.4302      243.0765      249.2967      254.2778      246.0440      217.9024      211.4239      215.4964      244.6967      240.8695      230.5553      208.3413      217.9659      182.6399      178.3936      178.6299      191.9165        0.0000        0.0000        0.0000        0.0000        0.0000        0.0000        0.0000        0.0000        0.0000        0.0000        0.0000        0.0000        0.0000        0.0000        0.0000        0.0000        0.0000        0.0000        0.0000        0.0000        0.0000        0.0000        0.0000        0.0000        0.0000        0.0000        0.0000        0.0000        0.0000        0.0000        0.0000        0.0000        0.0000        0.0000        0.0000        0.0000        0.0000        0.0000        0.0000        0.0000        0.0000        0.0000        0.0000        0.0000        0.0000        0.0000        0.0000        0.0000        0.0000        0.0000        0.0000        0.0000
        0.0000        0.0000        0.0000        0.0000        0.0000        0.0000        0.0000        0.0000        0.0000        0.0000        9.7937       11.6810       13.9625       15.8062       15.9782        6.0517        7.1294        7.9683        7.4067        8.8008        8.4093        8.5425        7.5617        7.4880        6.2797        6.0099        5.8901        8.4923        7.8076        6.6194        6.6475        6.1991        8.9178       10.7836       12.4351       14.6054       14.7209       15.0377       15.0396       21.1590       18.6599       14.4245       20.4159       27.5753       16.4483       14.2817       20.3520       48.5463       45.3906       43.8856       35.2033       52.3966       48.5480       51.8217       52.2810       62.2396      107.5334       74.1645       58.7354       80.9254       74.7803       77.4406       84.8249       55.0942       67.3685       78.3090       82.0829       42.2394       42.0918       60.8928       46.7635       18.1774       24.2685       25.0415       19.2808       26.6910       29.2459       28.2780       26.1264       33.8846       31.9528       40.1290       34.1210       26.7649       29.5306       28.6558       13.5648       15.8722       22.9497       22.2087       21.2341       16.5508       19.3011       19.3503       19.1234       29.7993       30.7881       32.3360       30.5755       32.3638       36.0627       38.1330       41.3659       57.8894       62.9126       67.1712       70.0204       71.3319       78.4959       78.1725       81.2023       85.5052       84.9194      101.0285      102.6178       94.8738       99.7867       94.6915       94.1786       86.9434       88.6127       87.8008       84.4970       80.3051       78.3561       76.7777       78.7980       90.6538       85.0083       93.6097      105.1475      101.2806       99.2849      100.0385      101.2849       88.0858       87.4828       92.7526       92.2660       94.0727       97.9525       97.8428      102.9275      114.1492      118.7698      135.8245      124.9430      103.3562       98.5068       92.2007       91.2243       94.4656       85.4787       88.0168      101.4589      114.6537      127.0129      145.3740      156.5434      164.2272      175.8434      185.8191      190.0061      184.7911      201.4963      202.4570      206.3210      212.0278      224.2162      238.9328      264.1295      312.7493      337.2775      352.8594      354.6229      350.6234      373.8525      371.0591      340.6494      290.3547      278.7104      259.2163      248.8736      251.9958      250.7233      244.7178      224.9572      234.8478      287.7881      250.0128      284.7663      247.4542      219.8792      201.6983        0.0000        0.0000        0.0000        0.0000        0.0000        0.0000        0.0000        0.0000        0.0000        0.0000        0.0000        0.0000        0.0000        0.0000        0.0000        0.0000        0.0000        0.0000        0.0000        0.0000        0.0000        0.0000        0.0000        0.0000        0.0000        0.0000        0.0000        0.0000        0.0000        0.0000        0.0000        0.0000        0.0000        0.0000        0.0000        0.0000        0.0000        0.0000        0.0000        0.0000        0.0000        0.0000        0.0000        0.0000        0.0000        0.0000        0.0000        0.0000        0.0000        0.0000        0.0000        0.0000        0.0000        0.0000        0.0000
        0.0000        0.0000        0.0000        0.0000        0.0000        0.0000        0.0000        0.0000        0.0000        0.0000       10.5540       13.7920       11.6818       13.7722       15.1195        5.2156        6.1075        6.8203        6.8993        8.5657        8.7871        8.5573        8.1416        8.2614        6.6869        5.9098        6.2479        7.5136        8.6947        8.1118        8.5757       10.9056       10.1349       11.5030       19.9227       24.6351       20.3131       17.5304       15.5774       12.7549       14.3449       15.9796       15.9047       19.8187       18.5056       15.7416       17.9307       35.4473       42.6990       50.8951       61.5928       60.9867       52.9181       72.3014       78.0729       67.0272       56.1417       72.6908       86.6219       80.8100       68.7519       74.3836       84.4979       78.6252       87.3098      110.8283      112.3911       49.1751       49.0713       50.4366       58.7292       28.0878       33.1489       30.0333       31.7515       39.4499       36.0133       32.9978       43.3713       49.6925       37.6906       44.4210       51.4431       50.0188       38.6014       38.2890       33.0360       25.2504       27.2487       38.2406       35.1586       46.8242       30.7954       30.4564       30.2865       35.8755       37.3142       36.8524       36.1851       36.2894       38.3842       41.9499       46.1050       60.6963       71.4245       74.7604       68.5034       69.1792       70.5482       67.2271       72.1458       79.0390       75.9554       83.5105       95.9986       93.6849       97.6317      100.0360       96.5738       86.1538       91.3841       93.5375       86.9331       85.3382       90.1370       88.2307       82.7677       94.8438       93.9680      109.8565      109.3738      106.1325      107.6918      102.6064       97.9398       88.0115       93.9714      102.4426      107.3715      106.9573      107.6136      103.6769      103.6870      116.1556      115.4608      135.6327      134.7670      108.0594       97.2373       94.7248      101.1145       95.4843       94.0896       92.2873      105.5081      128.6099      147.7638      162.6834      173.4771      183.8902      196.8445      201.7282      212.4735      202.9448      217.8539      226.2541      219.9715      223.0860      232.2997      253.3835      289.1074      325.4021      357.1669      370.2776      361.2257      357.6531      406.1675      393.7639      352.8270      300.4669      286.7499      283.0617      265.3203      253.3307      252.3253      241.0683      242.8145      320.0697      342.0239      309.7957      311.8833      263.8814      211.3711        0.0000        0.0000        0.0000        0.0000        0.0000        0.0000        0.0000        0.0000        0.0000        0.0000        0.0000        0.0000        0.0000        0.0000        0.0000        0.0000        0.0000        0.0000        0.0000        0.0000        0.0000        0.0000        0.0000        0.0000        0.0000        0.0000        0.0000        0.0000        0.0000        0.0000        0.0000        0.0000        0.0000        0.0000        0.0000        0.0000        0.0000        0.0000        0.0000        0.0000        0.0000        0.0000        0.0000        0.0000        0.0000        0.0000        0.0000        0.0000        0.0000        0.0000        0.0000        0.0000        0.0000        0.0000        0.0000        0.0000
        0.0000        0.0000        0.0000        0.0000        0.0000        0.0000        0.0000        0.0000        0.0000        0.0000        8.0435       30.0138       31.9664       26.3920       16.9624       22.7472       21.6810       18.7913       24.0131       32.6970       23.7919       26.2675       34.7966        8.7487        9.3999        8.6660        7.5062       13.0668       14.3611       16.4234       20.2038       16.9209       18.1523       17.4716       24.2968       27.4203       22.5297       19.9041       24.8431       23.1629       22.1704       18.7517       29.4001       14.5643       11.4072        7.7498        9.8336        4.2465        6.1222        7.5736       11.1716        3.8798        4.0703        5.5744        4.9269        7.3683        7.6076       11.4409       15.1209       30.4225       33.0062       36.1611       26.8596       23.8126       25.3191       26.6440       26.4883       24.7974       24.2822       29.1040       14.4127       28.7633       32.0524       31.0244       29.7489       43.7508       43.3787       46.1270       49.9916       58.3293       44.7205       40.7321       38.2519       51.7857       34.1733       32.1373       40.2650       40.2804       38.9337       34.6298       42.0343       49.3436       43.5624       35.8822       37.6246       34.0988       36.0510       38.1665       39.0203       42.0153       44.4872       45.9378       48.2286       58.6014       66.5130       70.7334       68.3015       69.5118       66.9117       68.3325       70.5500       65.8344       64.4470       67.4612       70.5648       77.9638       77.1389       84.0789       85.1921      101.4322      109.5604      107.5273      103.4931       91.3181       84.0780       87.0627       84.1187       89.2804       89.7292       93.9900      103.8092      100.7282       98.5130       97.2080       95.4254       92.8379       95.0269      105.2464      108.7735      112.5153      113.1904      104.7922      103.1224       94.2083       92.2600      112.6621      126.1450       97.1629       89.4439       84.7496       87.7582       85.8272       87.3957       91.9034      113.2233      150.0961      156.7862      168.7832      183.1090      201.3731      222.0077      226.7391      233.3879      227.6927      234.6293      242.1343      255.1402      213.9499      229.1438      257.2790      300.6680      336.7421      356.4783      371.5204      366.1588      364.9853      355.4719      364.0429      352.8379      329.0997      315.0949      300.9650      292.4846      273.8655      264.6290      252.6542      265.9599      376.7127      387.0479      334.1548        0.0000        0.0000        0.0000        0.0000        0.0000        0.0000        0.0000        0.0000        0.0000        0.0000        0.0000        0.0000        0.0000        0.0000        0.0000        0.0000        0.0000        0.0000        0.0000        0.0000        0.0000        0.0000        0.0000        0.0000        0.0000        0.0000        0.0000        0.0000        0.0000        0.0000        0.0000        0.0000        0.0000        0.0000        0.0000        0.0000        0.0000        0.0000        0.0000        0.0000        0.0000        0.0000        0.0000        0.0000        0.0000        0.0000        0.0000        0.0000        0.0000        0.0000        0.0000        0.0000        0.0000        0.0000        0.0000        0.0000        0.0000        0.0000        0.0000
        0.0000        0.0000        0.0000        0.0000        0.0000        0.0000        0.0000        0.0000        0.0000        0.0000        0.0000       35.0195       40.7378       48.3537       23.6144       26.3961       23.2713       25.9270       26.5554       24.8795       26.6149       34.6090       33.1616        8.5306       10.7690       10.1343        7.8843       12.5340       14.7573       18.0584       19.8842       13.9829       14.0881       14.4215       23.0687       32.6370       26.6842       31.6516       34.0043       32.0276       32.1770       27.8842       21.9111       10.8152       11.2537       10.0127       11.2763        5.4797        4.5659       12.3206       12.1568        7.4686        5.4335        5.4285        7.1936       12.4716       13.7367       18.8990       23.6405       36.4683       50.7663       53.7025       45.2873       50.7785       45.5058       42.6600       44.7689       31.1105       21.7022       22.7294       20.3732       44.8780       48.2375       41.0908       44.8731       53.5167       52.4867       63.6990       70.4101       76.9214       56.5545       50.9384       46.3391       50.1472       92.0955       57.3673       44.8119       46.5814       38.8676       48.1776       56.8085       57.1277       51.0046       44.6155       42.8599       42.8264       44.1716       48.6974       48.6438       50.4388       49.3110       51.6560       51.0076       62.4240       63.1765       66.2777       73.1588       77.5765       74.0613       70.4436       73.1077       69.6904       67.5885       67.0867       72.2399       79.4382       81.9057       82.9714       89.4013      109.2725      115.2787      114.2806      112.6758      102.7874       91.2636       93.9345       93.4763      104.6377      100.3839      101.6582      105.6066      102.5684      100.3567      100.1184      100.1329       99.4225      101.4889      106.1094       99.9522      108.5668      113.2657      114.9177      106.3665       91.8642       90.0106       95.3743      102.2089       86.5634       86.7259       87.2094       89.0169       91.3456       95.4107      106.1904      129.6548      158.2978      169.4546      188.2194      201.0260      222.4200      242.0245      250.7777      268.2534      256.6680      252.6069      256.3645      263.4975      244.3123      251.2650      258.9421      292.4929      348.9370      383.1487      420.0536      416.6230      395.4265      373.8951      358.6525      381.6613      348.3060      334.7275      323.8220      313.9832      285.5223      305.1462      267.5751      268.0359      317.1060      327.3458        0.0000        0.0000        0.0000        0.0000        0.0000        0.0000        0.0000        0.0000        0.0000        0.0000        0.0000        0.0000        0.0000        0.0000        0.0000        0.0000        0.0000        0.0000        0.0000        0.0000        0.0000        0.0000        0.0000        0.0000        0.0000        0.0000        0.0000        0.0000        0.0000        0.0000        0.0000        0.0000        0.0000        0.0000        0.0000        0.0000        0.0000        0.0000        0.0000        0.0000        0.0000        0.0000        0.0000        0.0000        0.0000        0.0000        0.0000        0.0000        0.0000        0.0000        0.0000        0.0000        0.0000        0.0000        0.0000        0.0000        0.0000        0.0000        0.0000        0.0000
        0.0000        0.0000        0.0000        0.0000        0.0000        0.0000        0.0000        0.0000        0.0000        0.0000        0.0000        0.0000        0.0000        0.0000       38.6303       60.3910       35.8346       29.9865       27.1298       25.4157       34.1420       38.5592       37.2389       10.3750       10.9877        9.7595       11.3294       12.5686       18.9684       24.3554       24.4077       19.5767       18.7317       23.8258       31.7359       30.4514       30.9325       34.5322       43.7472       56.0073       37.0068       35.2086       21.1332       13.5156       16.3081       15.2213       17.8415       11.2088        8.8439       13.2979       16.3188        7.6433        8.6441        8.2096        9.9931       23.3908       38.3827       29.6490       29.0809       41.5691       74.4980       74.0727       64.9802       80.7229       81.9592       61.4872       60.2200       31.6288       27.3598       33.7953       48.7540       59.7834       52.2515       49.1799       45.6821       56.7128       56.1981       58.4545       58.3835       73.4584       69.2207       69.0064       60.2648       64.6627       61.9416       69.9063       59.2768       59.2537       47.8115       55.5646       52.4545       47.1554       47.5641       47.5254       46.2998       54.6233       56.5262       58.0985       56.4707       59.5401       83.5155       68.4443       58.2812       67.7597       67.5567       78.9804       82.0736       84.6652       80.0023       75.4059       77.3942       72.2270       77.5009       77.2112       76.7008       84.6179       91.9289       98.3048      105.1312      120.6533      128.8825      126.5079      120.8751      111.0373      108.3260      101.7356      103.8202      102.9619      104.6656      114.2008      114.1661      113.3751      108.4028      105.1571      105.8652      101.5169      102.3839      104.0934      106.7332      110.5849      125.5583      132.0262      119.5318      104.9570       97.8024       98.1553       95.0448       94.7267       93.9694       98.9093       99.3517      106.6505      115.3297      128.9592      144.1965      173.0389      183.5629      202.2131      214.8825      228.4369      246.0627      250.2298      265.7910      260.8596      269.2867      279.5021      288.7837      244.5742      235.5086      245.4433      315.4162      362.0323      371.8266      386.5053      403.7006      374.7561      354.0765      369.5540      392.7934      367.8449      372.7610      331.0915      305.0958      295.1665      286.9195      262.2356        0.0000        0.0000        0.0000        0.0000        0.0000        0.0000        0.0000        0.0000        0.0000        0.0000        0.0000        0.0000        0.0000        0.0000        0.0000        0.0000        0.0000        0.0000        0.0000        0.0000        0.0000        0.0000        0.0000        0.0000        0.0000        0.0000        0.0000        0.0000        0.0000        0.0000        0.0000        0.0000        0.0000        0.0000        0.0000        0.0000        0.0000        0.0000        0.0000        0.0000        0.0000        0.0000        0.0000        0.0000        0.0000        0.0000        0.0000        0.0000        0.0000        0.0000        0.0000        0.0000        0.0000        0.0000        0.0000        0.0000        0.0000        0.0000        0.0000        0.0000        0.0000        0.0000        0.0000
        0.0000        0.0000        0.0000        0.0000        0.0000        0.0000        0.0000        0.0000        0.0000        0.0000        0.0000        0.0000        0.0000        0.0000        0.0000        0.0000        0.0000        0.0000       37.1781       39.0327       43.3877       40.1446       36.4302        8.1876        6.2706        6.9846       12.8046       11.6358       13.5103       16.1385       15.6357       15.7295       18.8387       22.8253       31.6337       24.0266       30.8311       35.6764       65.7872      110.3511      102.3765       38.5426       26.1016       15.6330       17.3294       17.0854       21.8446       15.7792        8.7748       11.9826       12.9170        7.9741        9.4867        5.8437        8.5725       18.8539       26.2569       35.4966       23.4645       33.6814       60.4845       96.1383       55.2062       51.8477       60.5745       62.7219       45.3587       31.8782       34.8266       34.5402       48.1524       57.7703       56.7458       49.2942       48.8686       70.3387       61.9742       59.5767       61.7155       82.8276       84.3824       79.1459       61.9848       58.9450       62.0895       63.7796       64.3625       70.0200       60.8534       60.2636       58.7179       50.0484       51.3196       47.5211       46.5265       56.4240       61.1752       63.6197       65.7859       68.0564       82.7413       77.7745       69.1017       85.4912       86.9444       96.3108       93.5261       91.3131       83.9757       85.2460       85.1132       82.4467       88.2458       89.8750       94.2963      101.8813      103.9872      109.3257      117.0279      132.2947      137.2640      133.8710      129.3815      112.4226      111.8765      105.6404      104.0070      109.2416      110.7816      110.6366      112.1227      113.5214      119.3089      114.1265      112.6115      112.5156      115.5020      116.1087      114.2003      124.5753      137.7377      127.8906      122.2004      108.7101      107.0775      106.8067      108.9745      111.9500      112.1392      118.5233      122.5018      124.9382      133.8217      154.0590      162.5648      188.8501      204.2693      212.4572      226.6485      229.6172      235.5674      243.7514      251.7576      244.5022      249.0889      252.8094      258.1761      218.7448      227.9597      245.1948      284.7400      324.4070      339.8956      352.0561      388.0697      361.2916      366.9746      377.9520      382.5233      384.7173      352.1747      309.0062      293.4738      258.1327      243.8774      232.9354        0.0000        0.0000        0.0000        0.0000        0.0000        0.0000        0.0000        0.0000        0.0000        0.0000        0.0000        0.0000        0.0000        0.0000        0.0000        0.0000        0.0000        0.0000        0.0000        0.0000        0.0000        0.0000        0.0000        0.0000        0.0000        0.0000        0.0000        0.0000        0.0000        0.0000        0.0000        0.0000        0.0000        0.0000        0.0000        0.0000        0.0000        0.0000        0.0000        0.0000        0.0000        0.0000        0.0000        0.0000        0.0000        0.0000        0.0000        0.0000        0.0000        0.0000        0.0000        0.0000        0.0000        0.0000        0.0000        0.0000        0.0000        0.0000        0.0000        0.0000        0.0000        0.0000        0.0000
        0.0000        0.0000        0.0000        0.0000        0.0000        0.0000        0.0000        0.0000        0.0000        0.0000        0.0000        0.0000        0.0000        0.0000        0.0000        0.0000        0.0000        0.0000        0.0000       54.2075       52.9929       55.7416       57.0745       27.4702       29.1826       34.3117       35.9479       21.8057       25.1674       30.3858       40.3325       18.9596       25.3624       32.3638       34.1347       28.6308       29.9083       24.3898       31.8240       44.3479       26.7977       17.8405       10.0259        9.8594        8.9134       10.2070        8.6843       11.3284        4.0853        6.3209        4.9864        5.2035        6.3272       12.6581       14.4167        8.8867        7.7578       10.5661        9.2584       26.4756       29.9567       25.0318       28.8650       25.6315       31.1828       42.7216       41.3169       36.7566       32.1125       31.8872       30.8214       46.3212       50.1861       52.1821       47.8142       60.4605       51.4934       49.2397       51.7460       57.5151       82.1174       69.3210       42.6676       45.8136       42.9415       41.9696       52.8432       70.7172       57.6962       56.6206       51.1660       36.0456       40.6207       45.1317       55.6733       61.1612       64.8705       76.6392       77.1992       70.8495       74.4941       76.0473       73.3033       84.8855       93.4606       80.3683       88.7055      101.5803       94.2683       98.3407       97.6366      100.5307      110.7982      124.5438      129.8148      128.3080      130.1787      136.3188      139.7818      138.6920      138.4855      140.4043      140.5147      138.8333      122.0660      116.2411      116.6847      105.9312      106.7264      102.4294      103.1829      114.1531      122.5630      130.3658      125.2229      135.8432      142.5318      134.3371      132.4542      125.7589      129.4471      118.4842      120.8368      123.3463      124.3397      124.8752      129.4681      148.1798      157.2177      156.0674      165.4729      172.8036      180.2728      186.4477      195.8009      189.5419      200.8834      200.8541      208.0631      188.4470      193.1749      197.5897      203.9701      208.1871      212.8856      217.2818      216.0594      212.2393      232.9741      246.5468      253.6349      252.1802      262.6591      281.8833      304.4477      317.9292      379.9375      402.2785      363.3789      383.0902      308.9349      288.1490      280.7946      251.9510      232.0786      235.2294        0.0000        0.0000        0.0000        0.0000        0.0000        0.0000        0.0000        0.0000        0.0000        0.0000        0.0000        0.0000        0.0000        0.0000        0.0000        0.0000        0.0000        0.0000        0.0000        0.0000        0.0000        0.0000        0.0000        0.0000        0.0000        0.0000        0.0000        0.0000        0.0000        0.0000        0.0000        0.0000        0.0000        0.0000        0.0000        0.0000        0.0000        0.0000        0.0000        0.0000        0.0000        0.0000        0.0000        0.0000        0.0000        0.0000        0.0000        0.0000        0.0000        0.0000        0.0000        0.0000        0.0000        0.0000        0.0000        0.0000        0.0000        0.0000        0.0000        0.0000        0.0000        0.0000        0.0000
        0.0000        0.0000        0.0000        0.0000        0.0000        0.0000        0.0000        0.0000        0.0000        0.0000        0.0000        0.0000        0.0000        0.0000        0.0000        0.0000        0.0000        0.0000        0.0000       55.9691       57.2497       58.7597       52.3672       27.8981       40.0466       40.6680       42.6924       24.7911       27.7880       37.3569       38.9807       26.5994       32.6793       36.3225       33.1111       25.6349       32.0454       28.7169       34.3084       26.9124       28.5009       26.7349       17.3729       12.5372       11.8542       13.2224       13.3411       13.9409        6.3351        5.4470        7.8836       11.7890       10.0961       17.0325       18.3007       12.6577        8.2199       17.7322       17.1890       50.3846       40.5478       29.8615       53.8151       45.5380       37.8392       40.2841       49.6840       41.7349       43.5195       49.6094       38.1553       45.2194       45.8003       51.1350       48.4591       59.4096       68.0796       79.8909       48.8272       56.2532       70.8805       75.1853       48.2811       46.9393       50.4734       58.1631       55.8782       68.0523       50.4968       53.5773       43.0954       45.8166       46.8050       56.5513       73.1675       78.3909       78.1433       73.8536       72.8100       73.7671       75.9213       77.8090       80.9264       89.6764       94.1907       89.2005       91.0702      123.8562      125.6161      128.2339      123.9229      117.1592      131.3914      141.8353      142.9841      144.8794      154.6919      160.1310      157.9169      151.7155      155.0507      156.5732      155.2640      147.5573      142.8981      128.0076      118.9910      106.5538      105.2197      103.2646      108.8541      121.1529      128.3418      139.8924      141.2430      145.9213      150.4706      156.1413      147.9182      127.5460      133.2043      124.2544      127.6107      128.9283      131.2767      137.3651      146.1510      170.2601      184.5588      188.0137      192.9211      198.3309      202.1632      202.0856      205.5163      199.6519      206.4948      206.4269      206.8794      189.2140      185.7275      188.7238      198.6469      200.1807      202.1025      212.9654      221.0354      208.2173      232.5785      251.1287      247.3060      241.2712      247.1406      266.8924      288.0508      311.5471      347.5838      361.9138      383.9341      384.5258      351.9329      330.3069      288.3445      251.3423      253.5012      248.8642      248.0835      216.0505        0.0000        0.0000        0.0000        0.0000        0.0000        0.0000        0.0000        0.0000        0.0000        0.0000        0.0000        0.0000        0.0000        0.0000        0.0000        0.0000        0.0000        0.0000        0.0000        0.0000        0.0000        0.0000        0.0000        0.0000        0.0000        0.0000        0.0000        0.0000        0.0000        0.0000        0.0000        0.0000        0.0000        0.0000        0.0000        0.0000        0.0000        0.0000        0.0000        0.0000        0.0000        0.0000        0.0000        0.0000        0.0000        0.0000        0.0000        0.0000        0.0000        0.0000        0.0000        0.0000        0.0000        0.0000        0.0000        0.0000        0.0000        0.0000        0.0000        0.0000        0.0000
        0.0000        0.0000        0.0000        0.0000        0.0000        0.0000        0.0000        0.0000        0.0000        0.0000        0.0000        0.0000        0.0000        0.0000        0.0000        0.0000        0.0000        0.0000        0.0000        0.0000       65.7203       59.7687       42.0742       23.8207       31.3904       47.5801       50.2260       35.3379       29.6067       30.8658       50.8925       31.9192       33.0807       41.4638       41.0066       39.2026       42.9634       31.5147       32.3144       29.0293       39.4939       34.8446       15.7588       13.8567       16.3386       18.2705       15.9664        8.9095        9.4876       15.2968        8.3449        9.8839        8.0225       10.2838       14.0588       18.3750       17.0767       20.3848       23.5371       48.9628       37.0732       47.6205       55.5640       53.3760       60.5596       65.1216       60.4239       59.7162       57.4221       60.1623       42.2125       49.6062       54.5181       49.5652       45.4208       61.0596       77.5077       78.9157       43.5716       55.8632       59.5019       56.6391       66.0884       67.1176       59.2372       67.9422       67.1341       63.4765       62.5000       70.4587       47.5806       58.3887       61.7512       67.6667       88.9970       95.3544       86.6579       85.0205       78.0283       75.2170       73.8606       82.6798       86.0820       88.2123       89.5721       91.5349      104.9256      128.3790      146.4614      146.1976      130.5785      127.8738      138.1285      145.6099      156.8625      169.4659      180.0130      170.3103      166.2322      159.6785      165.9750      162.5180      157.9529      156.1315      151.8176      143.2272      129.1010      116.8390      114.2729      116.5546      124.4832      134.9429      144.6901      150.8869      151.7787      158.0602      158.4094      156.8510      153.9137      141.3728      144.8026      145.1378      150.9754      151.2098      160.8217      169.2708      180.0053      199.6280      204.5685      207.0203      215.0906      217.9599      214.0556      214.3445      215.8159      203.2483      206.9735      209.2691      212.9454      198.0858      193.3098      196.1740      201.3997      204.1595      207.5546      216.6569      219.4174      216.6667      227.6952      236.7165      233.8779      246.1652      250.9511      260.6411      282.3407      283.0314      315.4232      349.7342      366.6057      357.9777      337.1222      365.8864      343.3691      283.9734      276.2785      256.1480      229.0040      200.9965      195.9957        0.0000        0.0000        0.0000        0.0000        0.0000        0.0000        0.0000        0.0000        0.0000        0.0000        0.0000        0.0000        0.0000        0.0000        0.0000        0.0000        0.0000        0.0000        0.0000        0.0000        0.0000        0.0000        0.0000        0.0000        0.0000        0.0000        0.0000        0.0000        0.0000        0.0000        0.0000        0.0000        0.0000        0.0000        0.0000        0.0000        0.0000        0.0000        0.0000        0.0000        0.0000        0.0000        0.0000        0.0000        0.0000        0.0000        0.0000        0.0000        0.0000        0.0000        0.0000        0.0000        0.0000        0.0000        0.0000        0.0000        0.0000        0.0000        0.0000        0.0000
        0.0000        0.0000        0.0000        0.0000        0.0000        0.0000        0.0000        0.0000        0.0000        0.0000        0.0000        0.0000        0.0000        0.0000        0.0000        0.0000        0.0000        0.0000        0.0000        0.0000        0.0000       38.0276       52.3412       33.1012       39.3293       50.1694       47.4166       31.5965       39.5444       49.9648       65.6544       50.6254       48.7882       43.1223       43.9851       42.1898       69.0702       67.4353       60.0440       38.1986       27.7060       30.9121       18.5101       16.0323       15.9454       17.3764       16.5371        8.0575        6.7688        6.9931        9.2101       11.1121       13.8260       17.5761       16.5532       12.5652       16.5150       18.1577       19.2049       42.1053       63.3293       80.4690      105.5129       86.8073       75.6459       81.9249       75.4139       76.5251       80.2460       74.1839       50.7378       61.4202       63.3872       67.9581       50.6742       73.9997       78.1135       71.6295       46.4359       54.6709       63.1627       66.9645       71.2156       84.3581       94.0268       67.4594       56.1739       80.2321      119.3772      113.6927       84.1693       79.1830       74.7505       69.5519       84.2909       98.0731       89.4410       89.8391       91.9790       79.5128       81.5087       92.5318       96.1995       95.3783       95.3619       99.5090      106.2129      124.9833      140.4996      145.1410      140.9808      143.8011      156.2545      165.2248      170.3877      191.9936      182.6966      177.1488      180.0287      182.4659      176.7279      167.9705      170.1679      172.6903      160.5838      148.8756      143.2129      131.0896      128.5064      135.8292      153.6789      165.0841      176.3337      179.0002      178.3265      192.0439      181.9439      176.0426      176.6012      161.8523      169.7663      189.3699      193.5176      189.7057      193.6799      191.6276      188.5089      218.5575      213.5167      207.9996      212.7214      215.4738      221.1213      226.5224      228.9959      213.5041      212.7440      217.7856      229.0725      213.9622      221.4979      224.3617      221.7925      223.2534      240.1906      232.9416      230.4572      217.7041      208.9574      222.7300      238.1116      232.2543      237.4108      243.4814      256.5436      282.2873      322.8649      368.6724      408.2599      363.2668      341.5891      369.2823      369.0559      338.9464      332.8249      337.7471      258.1128      210.1872      207.0695      174.7417        0.0000        0.0000        0.0000        0.0000        0.0000        0.0000        0.0000        0.0000        0.0000        0.0000        0.0000        0.0000        0.0000        0.0000        0.0000        0.0000        0.0000        0.0000        0.0000        0.0000        0.0000        0.0000        0.0000        0.0000        0.0000        0.0000        0.0000        0.0000        0.0000        0.0000        0.0000        0.0000        0.0000        0.0000        0.0000        0.0000        0.0000        0.0000        0.0000        0.0000        0.0000        0.0000        0.0000        0.0000        0.0000        0.0000        0.0000        0.0000        0.0000        0.0000        0.0000        0.0000        0.0000        0.0000        0.0000        0.0000        0.0000        0.0000        0.0000
        0.0000        0.0000        0.0000        0.0000        0.0000        0.0000        0.0000        0.0000        0.0000        0.0000        0.0000        0.0000        0.0000        0.0000        0.0000        0.0000        0.0000        0.0000        0.0000        0.0000        0.0000       25.9799       27.9622       17.4953       26.7308       30.3794       38.2129       19.8283       24.1184       26.6079       33.9479       29.4589       32.6980       33.6466       35.9019       26.7152       73.5651       47.7308       45.8166       20.8279       20.2803       21.6819       22.0993       19.9805       20.5151       20.7897       20.3662       21.8398       20.9962       21.6278       23.0046       10.7594        9.5670        9.4728       10.6681        9.0997       10.3543       11.6248       24.0070       41.3510       58.5475       70.2198       89.4604       83.3814       67.9398       76.1016       74.9099       88.6996       88.7564       73.0351       65.5842       75.1239       72.9313       71.0235       63.0932       57.7184       53.2299       46.3648       43.2479       38.2356       46.0853       53.8021       55.5415       71.1693       71.4455       66.8089       66.9014       69.6058       70.7197       85.4897       90.8512       76.4586       75.9929       74.6391       83.2457       86.3571       85.7239       85.2361       88.1203       85.1225       84.8001       84.4353       88.8354       89.9365       90.8833       90.5646       91.3736      110.8214      118.5471      118.8313      128.0145      131.5930      148.0817      161.3673      164.0952      178.6063      166.0678      165.2085      159.4251      176.8387      184.0996      181.0022      196.5772      180.4729      189.6009      167.7206      158.4831      163.2384      171.2083      178.5101      194.7726      221.8814      230.0276      229.4133      243.0591      212.1419      200.3759      208.4513      205.2922      208.0474      212.4046      227.0544      247.3312      251.9263      245.0547      242.3446      235.7103      241.2899      231.5960      220.9532      220.6387      229.7043      224.9378      230.3467      228.0543      217.6395      221.4411      227.5992      237.9955      254.9086      241.2918      241.7083      241.6852      234.9120      241.6897      237.9068      248.9693      221.3113      230.2214      232.7423      246.6280      238.2864      258.5781      262.8033      278.2328      257.5144      286.2961      345.6788      360.0650      351.6928      349.6179      343.5352      332.3401      301.3156      312.7484      274.6712      241.3765      204.8466      192.0987      177.2100        0.0000        0.0000        0.0000        0.0000        0.0000        0.0000        0.0000        0.0000        0.0000        0.0000        0.0000        0.0000        0.0000        0.0000        0.0000        0.0000        0.0000        0.0000        0.0000        0.0000        0.0000        0.0000        0.0000        0.0000        0.0000        0.0000        0.0000        0.0000        0.0000        0.0000        0.0000        0.0000        0.0000        0.0000        0.0000        0.0000        0.0000        0.0000        0.0000        0.0000        0.0000        0.0000        0.0000        0.0000        0.0000        0.0000        0.0000        0.0000        0.0000        0.0000        0.0000        0.0000        0.0000        0.0000        0.0000        0.0000        0.0000        0.0000        0.0000
        0.0000        0.0000        0.0000        0.0000        0.0000        0.0000        0.0000        0.0000        0.0000        0.0000        0.0000        0.0000        0.0000        0.0000        0.0000        0.0000        0.0000        0.0000        0.0000        0.0000        0.0000       39.0560       29.8791       16.9921       25.7086       52.6744       44.6738       23.3078       24.2634       27.9499       35.0710       39.3312       40.3840       42.3345       50.5553       44.4712       54.1215       49.0597       54.5465       25.9801       23.4938       25.8224       24.6372       21.8293       23.6277       23.7981       23.5214       23.2759       28.2525       24.1138       22.1696       15.0013       16.9455       16.1446       11.4302       15.2032       16.8416       26.7495       26.7743       42.5359       68.6832       91.9618       95.5207      100.4111      104.8909       91.1098       96.5750      118.9861      103.8341       97.7003       79.1855       91.9414       84.5013       88.4441       85.6662       78.8348       64.4703       57.3708       54.1179       56.9211       53.6680       65.8473       71.6046       73.9309       77.5119       92.1377       83.8139       82.6916       83.4745      102.9836      102.9582       93.2029       88.8085       86.5844       89.5284       97.3757      103.3280      105.0196      105.5511      106.2408       98.3913       98.8097       95.8572      101.7826       96.3011       95.2786      103.3622      108.5293      112.2507      115.7147      127.0471      132.6571      149.5667      157.9371      159.6440      164.2209      163.2482      165.3815      165.0208      176.7518      182.6396      179.5743      195.0255      186.6799      180.5281      179.7388      171.2343      189.9706      197.0372      212.3853      229.1744      257.1727      275.3366      264.6412      250.5222      223.5727      219.4027      239.0122      229.0190      240.4017      251.8843      251.3979      256.8513      276.9838      277.9035      269.2519      276.7826      242.0683      232.7120      238.5299      240.1649      242.5845      236.3392      236.1013      236.6392      231.3504      243.8100      251.7123      263.8637      252.9916      256.8362      273.2185      269.2224      268.6008      263.3549      253.0528      260.4988      245.6124      240.0841      248.3606      249.8326      234.8234      255.3830      246.2230      253.7992      258.2230      268.8995      327.7056      319.4379      340.2267      344.8864      325.0011      325.4465      287.8669      276.2929      268.7548      223.1316      197.9967      177.8308      167.1010        0.0000        0.0000        0.0000        0.0000        0.0000        0.0000        0.0000        0.0000        0.0000        0.0000        0.0000        0.0000        0.0000        0.0000        0.0000        0.0000        0.0000        0.0000        0.0000        0.0000        0.0000        0.0000        0.0000        0.0000        0.0000        0.0000        0.0000        0.0000        0.0000        0.0000        0.0000        0.0000        0.0000        0.0000        0.0000        0.0000        0.0000        0.0000        0.0000        0.0000        0.0000        0.0000        0.0000        0.0000        0.0000        0.0000        0.0000        0.0000        0.0000        0.0000        0.0000        0.0000        0.0000        0.0000        0.0000        0.0000        0.0000        0.0000        0.0000
        0.0000        0.0000        0.0000        0.0000        0.0000        0.0000        0.0000        0.0000        0.0000        0.0000        0.0000        0.0000        0.0000        0.0000        0.0000        0.0000        0.0000        0.0000        0.0000        0.0000        0.0000       52.0467       53.6559       26.2468       30.6567       41.2157       51.7874       20.9494       25.2540       30.0099       32.8583       41.0478       43.2318       45.9129       52.6777       46.9402       47.5500       51.2191       31.0221       28.1746       28.3328       28.3624       26.1032       23.5284       24.3814       27.1440       22.8576       34.6403       33.2591       25.2441       27.3928       12.4920       30.5645       21.3376       12.3392       16.8196       19.2022       26.2172       20.0810       51.1130      100.1472      110.7848       94.3865      124.4315      116.4658      104.2720      125.3994      128.1241      119.5198      115.6174       96.7658      102.5228       98.4521       99.4055       92.1366       81.6574       72.0261       73.1417       69.9440       68.7378       57.4601       64.3295       73.8345       99.7542      109.4789      120.6003      101.6868       94.7609       87.2773      112.9353      104.3946      101.5533      105.2350      101.1173      106.8420      109.6627      113.3846      107.4656      117.3971      121.1272      115.7732      113.5161      105.5546      110.9919       98.7656       97.9910      105.3686      111.1900      113.8244      117.7956      122.3785      142.8126      155.8784      159.6322      157.2196      172.3862      162.1645      168.2022      169.3678      169.5862      176.2839      173.5124      177.5294      189.9011      190.3940      178.7775      178.2069      201.3399      212.0313      233.6620      257.2671      288.8525      290.2291      261.8957      261.5889      244.1964      242.1239      239.4770      245.7944      268.7912      275.9796      276.7305      270.3178      284.7505      284.0422      282.8578      284.6348      248.2946      237.6582      245.3649      237.5077      235.0628      231.5637      228.7611      230.6784      226.4890      242.2839      259.0300      270.7474      259.7877      269.8174      279.6513      284.9479      273.4047      286.5253      298.6737      264.7546      230.6732      223.5439      209.2155      209.8103      209.9017      209.8675      240.6652      218.1871      210.0299      244.6788      261.7671      238.4331      296.6723      321.6448      321.7177      314.6536      269.8925      272.4020      252.8704      211.9873      184.5545      160.0552      152.2984      142.7155        0.0000        0.0000        0.0000        0.0000        0.0000        0.0000        0.0000        0.0000        0.0000        0.0000        0.0000        0.0000        0.0000        0.0000        0.0000        0.0000        0.0000        0.0000        0.0000        0.0000        0.0000        0.0000        0.0000        0.0000        0.0000        0.0000        0.0000        0.0000        0.0000        0.0000        0.0000        0.0000        0.0000        0.0000        0.0000        0.0000        0.0000        0.0000        0.0000        0.0000        0.0000        0.0000        0.0000        0.0000        0.0000        0.0000        0.0000        0.0000        0.0000        0.0000        0.0000        0.0000        0.0000        0.0000        0.0000        0.0000        0.0000        0.0000
        0.0000        0.0000        0.0000        0.0000        0.0000        0.0000        0.0000        0.0000        0.0000        0.0000        0.0000        0.0000        0.0000        0.0000        0.0000        0.0000        0.0000        0.0000        0.0000        0.0000        0.0000        0.0000       52.3417       35.9013       41.2245       38.1953       36.7769       26.5293       27.1604       36.3526       54.0853       38.2859       40.5890       52.5694       56.6486       47.9404       49.7674       41.2174       38.2468       30.3080       33.3155       35.0274       29.0105       27.4646       22.8544       26.3704       23.4775       23.2411       24.8662       27.3447       26.9611       19.8229       18.7537       17.6550       24.3703       20.4140       21.5950       22.0028       38.3272       62.9843      117.9204      139.8651      117.0121      108.7342       98.4092      119.5761      151.6023      125.5746      119.1545      115.8287      107.1563      113.9715      107.5533      110.4447      102.3088       95.3915       93.9961       96.3035      100.3860      119.6176       98.8085      113.6640       88.5044      123.6058      155.6245      138.6287      116.1574      114.3654      111.9744      116.6254      133.6471      128.9062      128.6348      135.1601      125.6573      119.0506      119.1600      117.6051      121.8465      120.4377      118.8106      117.5116      111.9277      105.2466      101.0335      114.7504      107.6572      120.0032      118.0145      116.4818      118.3570      134.4435      144.8836      154.7220      151.4646      161.6789      163.0760      170.8249      166.0593      162.0360      162.0862      160.1366      161.1509      169.6691      172.7200      180.4000      193.9581      222.0154      233.2227      244.6694      261.2306      263.9539      265.3046      259.0275      256.3700      245.4643      247.3303      249.7189      251.6723      273.9686      282.1600      286.8503      285.9402      276.5903      277.9795      267.4920      270.2562      245.4751      237.4681      235.6184      235.4778      229.0946      228.6513      227.2776      229.2154      227.6596      233.3208      255.7379      275.2373      280.3005      306.2275      308.7381      324.0124      316.1016      308.1863      291.5125      260.1075      230.5952      221.8187      213.6769      203.3918      209.5861      209.0235      212.8811      200.6297      211.2578      200.9222      214.0329      230.9229      273.3440      259.1906      284.6880      277.3256      246.0526      220.9557      220.3206      214.6117      165.0630      146.0473      145.9310      126.5597        0.0000        0.0000        0.0000        0.0000        0.0000        0.0000        0.0000        0.0000        0.0000        0.0000        0.0000        0.0000        0.0000        0.0000        0.0000        0.0000        0.0000        0.0000        0.0000        0.0000        0.0000        0.0000        0.0000        0.0000        0.0000        0.0000        0.0000        0.0000        0.0000        0.0000        0.0000        0.0000        0.0000        0.0000        0.0000        0.0000        0.0000        0.0000        0.0000        0.0000        0.0000        0.0000        0.0000        0.0000        0.0000        0.0000        0.0000        0.0000        0.0000        0.0000        0.0000        0.0000        0.0000        0.0000        0.0000        0.0000        0.0000        0.0000
        0.0000        0.0000        0.0000        0.0000        0.0000        0.0000        0.0000        0.0000        0.0000        0.0000        0.0000        0.0000        0.0000        0.0000        0.0000        0.0000        0.0000        0.0000        0.0000        0.0000        0.0000       27.5309       26.4814       25.0989       21.9807       21.4151       27.3399       19.8859       31.0130       40.3641       69.7621       37.8825       33.4235       35.1566       36.7662       43.4313       36.8114       34.2052       37.4362       36.4238       36.6780       44.4373       41.1604       36.6881       30.9825       30.7899       35.8626       29.2081       35.0336       43.7496       49.5849       59.9987       32.4192       79.9828       61.6015       67.6271       70.2224       74.8207       80.1964      106.1929      139.6247      122.2732      108.2925      113.6565      115.6182      127.2838      141.7619      130.6021      128.2247      117.7044      120.5019      135.7806      130.0791      145.0632      144.0032      143.9461      144.6266      134.3172      129.6927      126.6637      134.3598      133.2442      122.0443      127.5796      129.3085      127.8695      124.9220      132.1242      116.8803      127.0002      159.2134      134.4565      135.7879      134.9114      133.3631      123.5741      126.2239      119.1300      119.8606      129.3662      121.4933      114.6130      116.6746      116.5599      106.8134      107.4681      112.2654      108.5575      103.4726      100.0669      103.8229      127.0804      145.7919      140.5649      139.8657      131.5637      143.0464      149.7093      136.2982      139.6476      135.8272      136.0535      139.2925      152.6314      157.5027      157.3220      179.9382      229.0359      248.6000      259.8780      267.4059      247.3818      242.6182      243.5033      242.1013      252.7834      264.5355      256.6152      263.2545      265.4002      269.4514      268.1911      259.5045      231.4150      233.3293      241.2294      232.0501      219.5401      215.2889      218.9040      215.7600      202.8754      209.4928      206.4197      208.7222      209.9188      221.6366      261.6171      278.2508      309.9219      330.3373      335.2299      341.6962      359.7354      353.9651      324.1505      300.8832      251.2613      240.1951      222.9887      210.1222      219.8092      204.0167      204.7679      198.2977      204.8668      204.9338      200.6538      216.2966      212.9587      201.9869      207.2851      206.9616      183.3569      169.0372      169.8595      157.8315      145.1471      130.8508      129.8181      108.8232       84.4602        0.0000        0.0000        0.0000        0.0000        0.0000        0.0000        0.0000        0.0000        0.0000        0.0000        0.0000        0.0000        0.0000        0.0000        0.0000        0.0000        0.0000        0.0000        0.0000        0.0000        0.0000        0.0000        0.0000        0.0000        0.0000        0.0000        0.0000        0.0000        0.0000        0.0000        0.0000        0.0000        0.0000        0.0000        0.0000        0.0000        0.0000        0.0000        0.0000        0.0000        0.0000        0.0000        0.0000        0.0000        0.0000        0.0000        0.0000        0.0000        0.0000        0.0000        0.0000        0.0000        0.0000        0.0000        0.0000        0.0000        0.0000
        0.0000        0.0000        0.0000        0.0000        0.0000        0.0000        0.0000        0.0000        0.0000        0.0000        0.0000        0.0000        0.0000        0.0000        0.0000        0.0000        0.0000        0.0000        0.0000        0.0000       30.0541       27.8617       35.3202       30.8016       24.9191       22.0062       25.2456       21.7805       33.1243       41.0125       46.2558       28.9236       34.2714       38.6485       36.7784       36.2550       40.1103       39.1793       46.1726       46.2265       40.6452       42.7215       42.0926       37.2496       38.2589       40.2823       47.0497       36.5768       50.1564       54.4450       63.1828       88.0784       94.4948       62.6563       65.0725       68.2845       85.2295      110.5887      126.9305      114.2242      121.7612      110.7887      126.7870      100.9827      108.5128       94.0954      129.6052      130.7470      131.2923      127.9050      127.9878      144.4355      147.9108      163.9596      169.3235      179.0199      157.8455      150.9039      151.8104      152.9440      155.7545      156.7989      155.9835      151.3640      147.9148      148.3709      140.1248      144.8769      156.4487      158.5779      170.3330      161.7585      154.2307      159.6391      161.7347      141.3400      137.5737      133.1474      122.3308      126.9559      130.4661      130.6647      126.0132      124.6616      122.3082      115.7217      110.3998      105.6145      104.8300      107.4015      107.5277      130.4369      147.7165      131.5180      138.3278      129.5545      142.7816      139.7410      139.7431      137.6933      146.1122      147.6280      134.2612      144.0746      144.6900      163.7751      176.6210      227.7750      257.4900      260.8163      259.4725      245.9019      243.0513      241.0202      258.2759      268.2552      269.7663      262.9443      263.9030      265.8736      274.8006      272.7332      261.0619      239.4385      247.3364      233.2688      223.2063      220.1407      218.3973      217.4482      214.7082      196.7453      202.2546      214.6974      211.7919      221.0221      240.0203      268.3512      301.7772      320.2984      321.9000      333.0745      358.9736      361.4048      361.2852      353.8544      321.4250      266.4938      236.3927      224.6868      223.7689      242.2866      209.0082      225.1922      222.1165      203.8888      193.6612      185.3635      184.4158      188.2419      177.0809      166.8176      162.5972      156.1841      149.7763      143.7072      136.5679      139.8436      117.6305      111.7347       91.2554       73.7787       59.3573        0.0000        0.0000        0.0000        0.0000        0.0000        0.0000        0.0000        0.0000        0.0000        0.0000        0.0000        0.0000        0.0000        0.0000        0.0000        0.0000        0.0000        0.0000        0.0000        0.0000        0.0000        0.0000        0.0000        0.0000        0.0000        0.0000        0.0000        0.0000        0.0000        0.0000        0.0000        0.0000        0.0000        0.0000        0.0000        0.0000        0.0000        0.0000        0.0000        0.0000        0.0000        0.0000        0.0000        0.0000        0.0000        0.0000        0.0000        0.0000        0.0000        0.0000        0.0000        0.0000        0.0000        0.0000        0.0000        0.0000
        0.0000        0.0000        0.0000        0.0000        0.0000        0.0000        0.0000        0.0000        0.0000        0.0000        0.0000        0.0000        0.0000        0.0000        0.0000        0.0000        0.0000        0.0000        0.0000        0.0000       41.6983       37.4027       43.6467       35.8329       34.4263       38.2393       37.5445       30.4286       45.6921       42.1198       41.8109       32.2134       37.4061       38.0961       49.1437       49.5718       61.1862       89.6793       57.7832       45.5528       59.3288       56.0279       51.4825       43.4194       51.4885       55.7579       60.8180       53.1897       52.9119       60.1904       67.2024      105.2613       93.0701       64.3802       93.4334      103.4401      122.4385      152.6871      185.7152      141.3637      141.8604      141.0297      161.0221      126.5318      105.4879      105.4840      160.5032      148.2739      130.5645      131.8403      129.0213      146.0970      162.3927      188.5589      192.3450      209.2774      184.8604      182.6552      191.2155      207.6679      189.4166      186.2207      181.6911      174.5261      159.8538      161.1497      147.8334      159.5446      180.3006      194.5625      178.8069      174.8811      183.7595      183.0002      177.9691      156.9180      157.0247      146.9051      143.7435      139.5542      142.6089      136.5953      131.7197      138.4560      127.3463      118.1773      113.2334      114.8943      110.8027      119.1577      116.7307      132.1825      135.6462      138.2764      138.6874      143.8335      144.6816      145.2029      144.9776      153.2608      140.8290      155.9339      152.8018      162.2615      163.1653      185.3646      204.3192      266.6405      280.8404      282.2346      268.5649      256.9202      257.7414      263.5634      262.3334      272.8710      264.9296      261.8864      266.8774      283.8842      296.8196      293.4374      286.6458      252.8686      246.9847      242.2922      237.8884      234.1479      238.8851      240.9028      244.2526      215.9392      214.4011      220.0015      232.8008      233.4234      261.7298      273.6101      283.8481      305.5347      312.3295      331.7549      342.4029      352.9729      363.9504      334.6039      297.2357      249.1431      229.2303      216.0207      214.0141      220.8654      210.7743      201.4076      204.7801      188.0478      178.5285      174.2320      170.3441      163.8310      149.3382      139.2098      135.0749      134.9996      130.7848      132.4895      125.5721      126.9144      102.7446       90.4287       90.5347       71.9700       60.8867       50.4838        0.0000        0.0000        0.0000        0.0000        0.0000        0.0000        0.0000        0.0000        0.0000        0.0000        0.0000        0.0000        0.0000        0.0000        0.0000        0.0000        0.0000        0.0000        0.0000        0.0000        0.0000        0.0000        0.0000        0.0000        0.0000        0.0000        0.0000        0.0000        0.0000        0.0000        0.0000        0.0000        0.0000        0.0000        0.0000        0.0000        0.0000        0.0000        0.0000        0.0000        0.0000        0.0000        0.0000        0.0000        0.0000        0.0000        0.0000        0.0000        0.0000        0.0000        0.0000        0.0000        0.0000        0.0000        0.0000
        0.0000        0.0000        0.0000        0.0000        0.0000        0.0000        0.0000        0.0000        0.0000        0.0000        0.0000        0.0000        0.0000        0.0000        0.0000        0.0000        0.0000        0.0000        0.0000        0.0000       58.9395       55.5797       59.2441       41.3344       48.1906       57.1107       61.9880       42.8757       47.4544       42.7162       43.7342       39.6629       45.7381       57.2054       52.0064       54.9453       65.5363       97.9899       89.1328       77.2262       66.5150       59.5652       79.5577       62.0013       68.9054       80.6640       88.1373       60.9099       65.7499       65.0704       75.6177      115.3046      106.4722       73.9784       84.8187      120.6940      156.2832      180.8786      191.9009      165.8068      162.5467      193.0076      182.5667      133.6955      132.1100      122.4352      159.1450      125.4796      121.3001      136.8874      162.2254      146.5401      183.7747      197.2691      194.4863      205.7865      211.2874      215.5115      210.4606      215.2939      212.9270      203.9001      188.8520      191.1458      187.0199      182.6275      168.1897      170.2542      169.7054      182.2293      182.0704      183.5915      203.6326      206.1711      209.4136      176.9550      173.6580      159.7906      153.4412      152.6822      145.2514      141.0875      139.6379      138.0909      125.8998      122.1454      119.8393      126.4047      121.8950      123.4876      124.4592      134.3433      137.3471      138.9423      139.0056      140.5664      135.4201      140.1604      138.9026      148.1086      157.6497      165.5952      169.0474      182.5184      198.4835      220.4120      240.3321      296.6767      298.7577      310.2420      304.8890      270.5294      265.6696      269.4996      252.9738      270.0271      277.1798      265.4652      285.2236      315.8672      314.8239      299.6836      299.3432      265.5310      273.6642      265.4265      265.2166      260.7027      270.3096      273.7213      260.5797      239.8491      236.3385      247.6925      263.8747      260.7316      272.4272      283.0870      282.7159      310.3528      315.6588      322.9909      337.3540      353.9682      329.0367      300.1437      264.6935      221.1700      196.6309      192.0924      190.9783      186.6952      183.5993      194.3246      173.0757      163.7223      163.0780      156.4768      150.8554      141.4921      130.1913      127.5426      123.5135      125.8596      128.8965      120.1953      112.0407      107.4926       96.0526       92.1353       76.4685       56.6103       53.8696       52.3282       64.5779        0.0000        0.0000        0.0000        0.0000        0.0000        0.0000        0.0000        0.0000        0.0000        0.0000        0.0000        0.0000        0.0000        0.0000        0.0000        0.0000        0.0000        0.0000        0.0000        0.0000        0.0000        0.0000        0.0000        0.0000        0.0000        0.0000        0.0000        0.0000        0.0000        0.0000        0.0000        0.0000        0.0000        0.0000        0.0000        0.0000        0.0000        0.0000        0.0000        0.0000        0.0000        0.0000        0.0000        0.0000        0.0000        0.0000        0.0000        0.0000        0.0000        0.0000        0.0000        0.0000        0.0000        0.0000
        0.0000        0.0000        0.0000        0.0000        0.0000        0.0000        0.0000        0.0000        0.0000        0.0000        0.0000        0.0000        0.0000        0.0000        0.0000        0.0000        0.0000        0.0000        0.0000        0.0000        0.0000       83.6690       87.3007      131.0834      144.5813      151.4707      157.9179       99.2715       87.9986       83.4505       74.8633       42.5757       45.7878       50.2718       48.1118       83.2587       89.1690       97.2358       91.4688       70.9192       70.2453       72.0379       65.8748       71.1321       72.1879       85.3661       82.7241       77.9196       84.0734       84.9563       92.5824      122.4698      119.3952      112.0815      112.2491      126.0762      184.9742      169.4480      162.4068      155.2077      128.7278      122.5832      128.9615      132.8121      126.9694      133.5753      133.2936      122.9302      119.2566      130.0832      146.0484      163.9797      193.5220      185.2275      198.8030      206.6430      220.0264      223.2519      209.8287      223.1868      228.1702      210.0756      198.4349      197.6318      210.7109      216.5875      178.1605      175.8072      168.9232      182.2158      180.7910      178.3387      191.5361      223.2062      227.9662      197.3809      186.0500      170.3764      159.6519      152.3100      144.7265      148.8765      148.6287      127.9484      116.8961      120.2662      116.1696      120.0947      117.5058      121.0049      119.8770      131.5687      138.5708      143.5683      136.8412      130.4962      127.5167      132.9031      129.0702      157.0588      165.3232      173.5120      190.4809      246.0931      282.8227      326.6371      339.5702      318.7703      329.1554      330.5023      318.3536      271.8452      256.6576      250.0343      244.3555      235.4501      236.2046      259.2549      278.1131      307.2853      299.9082      293.9783      307.8369      327.3215      329.2134      319.2587      313.9199      318.8893      322.2340      324.0541      311.8933      285.6031      290.1284      302.3318      324.7417      340.1972      321.5907      325.2210      321.0149      301.6202      298.5867      281.2850      283.7264      250.6401      241.0315      221.8442      194.9528      178.8571      153.5683      150.6712      151.1505      177.8087      172.8138      177.4154      162.8891      164.1729      160.7788      140.6226      137.7586      124.4743      114.9916      109.6171      112.7270      113.2293      112.0248      104.8821       93.3831       82.7468       77.4623       71.2932       70.4689       65.7534       58.4369       56.8974       58.0434       99.5400        0.0000        0.0000        0.0000        0.0000        0.0000        0.0000        0.0000        0.0000        0.0000        0.0000        0.0000        0.0000        0.0000        0.0000        0.0000        0.0000        0.0000        0.0000        0.0000        0.0000        0.0000        0.0000        0.0000        0.0000        0.0000        0.0000        0.0000        0.0000        0.0000        0.0000        0.0000        0.0000        0.0000        0.0000        0.0000        0.0000        0.0000        0.0000        0.0000        0.0000        0.0000        0.0000        0.0000        0.0000        0.0000        0.0000        0.0000        0.0000        0.0000        0.0000        0.0000        0.0000        0.0000
        0.0000        0.0000        0.0000        0.0000        0.0000        0.0000        0.0000        0.0000        0.0000        0.0000        0.0000        0.0000        0.0000        0.0000        0.0000        0.0000        0.0000        0.0000        0.0000        0.0000        0.0000       97.6396      111.0996      171.2424      196.8087      198.5508      186.7904      123.3689      108.1072       99.9794       90.5807       41.8775       50.4192       51.8467       58.6288       91.9512       96.5765      106.4179      100.7059       71.3466       83.2405       71.3872       71.2426       79.8441       77.5583       86.8741       91.1732       95.0103      102.0979      100.7960      103.1828      127.6825      123.3436      110.7350      112.8614      136.8944      132.5099      145.6070      167.8961      158.3991      162.6377      155.1379      149.7301      133.4838      140.8042      133.9003       99.7549      121.6848      121.7735      128.5595      144.9503      174.5643      179.1090      183.4853      173.6122      190.8591      207.5057      221.5052      214.4095      231.4076      238.2402      235.1402      218.0829      188.2340      196.7223      209.6661      196.5207      200.6832      182.5956      199.7739      203.6582      197.8981      204.9297      231.0175      242.2668      214.3097      202.0465      188.9707      181.5863      167.4647      166.6393      163.7854      165.4389      143.2057      132.0080      126.1157      119.1117      122.4482      114.0836      117.5468      120.0165      136.1600      145.9592      140.8717      138.6608      140.3566      133.4106      135.9397      142.5445      165.4295      165.7287      177.4754      203.2434      278.3354      333.2597      363.7188      369.1822      346.9506      351.5647      355.4630      346.6913      287.0390      266.0354      269.2555      255.3207      236.9326      247.5008      262.3903      292.5269      302.3405      313.4780      328.6572      372.8048      375.9289      378.5675      376.6626      354.1654      348.0935      351.7807      342.1961      344.8831      317.9757      319.0091      325.9117      350.4003      350.6798      333.8714      337.2731      347.8759      300.2296      291.4317      263.5675      240.5347      203.9731      193.9414      180.8271      166.5878      154.5258      147.1022      137.6008      132.3988      144.9103      148.2215      148.5820      142.0826      135.0257      131.0163      125.4741      115.2535      108.2916       98.7601       99.7524      104.7035      108.8331      134.8562       99.1388       89.1655       77.5851       72.8116       68.0318       68.4279       71.9392       69.8623       70.5762       62.3465       79.8300        0.0000        0.0000        0.0000        0.0000        0.0000        0.0000        0.0000        0.0000        0.0000        0.0000        0.0000        0.0000        0.0000        0.0000        0.0000        0.0000        0.0000        0.0000        0.0000        0.0000        0.0000        0.0000        0.0000        0.0000        0.0000        0.0000        0.0000        0.0000        0.0000        0.0000        0.0000        0.0000        0.0000        0.0000        0.0000        0.0000        0.0000        0.0000        0.0000        0.0000        0.0000        0.0000        0.0000        0.0000        0.0000        0.0000        0.0000        0.0000        0.0000        0.0000        0.0000        0.0000        0.0000
        0.0000        0.0000        0.0000        0.0000        0.0000        0.0000        0.0000        0.0000        0.0000        0.0000        0.0000        0.0000        0.0000        0.0000        0.0000        0.0000        0.0000        0.0000        0.0000        0.0000        0.0000      149.4999      158.5333      234.8691      262.3153      259.9776      227.7202      147.7700      129.9198      122.1242      113.4309       51.4074       47.4405       51.9043       62.2785       91.1793      101.3695      112.0084      105.9345       88.7412       97.0981       79.2743      100.5774       94.8535       81.6410      113.5274      108.7636      113.6675      123.7541      118.6091      122.3088      178.5165      175.2575      153.0431      127.1199      150.5843      159.0090      185.4663      202.7524      196.9159      203.4917      201.1515      187.5775      160.2483      157.1882      135.0025      115.5423      127.4051      128.3011      145.9374      160.9865      185.6485      192.5260      193.0339      190.4784      199.3765      208.3197      231.7575      238.4877      246.6138      238.2944      214.8816      224.1417      216.6025      216.5845      244.4812      231.3858      221.7984      202.4620      200.3195      214.5049      222.8741      230.2271      213.0216      231.0956      213.0316      208.0327      202.6924      189.7909      183.2144      178.7274      181.9606      170.3054      154.0727      147.9315      137.3296      129.5761      130.6194      132.5756      140.9398      137.8447      156.0903      150.5410      147.8609      144.9537      146.7563      140.2883      142.5189      148.6153      171.1885      159.7206      183.6554      208.8021      289.4681      352.4430      369.7529      370.6869      368.0780      370.2201      371.7130      349.5125      288.5484      263.9591      253.5773      263.6067      255.6596      253.5887      244.7593      295.2830      311.8715      337.2230      375.0735      404.7208      420.9155      403.4516      386.8531      390.0665      393.5985      389.2427      373.7668      372.5577      337.4499      328.0676      333.8288      337.6296      341.3643      332.4550      333.5150      349.2109      284.4774      262.0898      229.3899      214.0684      172.7106      154.0837      140.8580      134.0265      135.3042      124.2702      132.3094      120.7805      136.3928      143.8864      140.5258      135.8027      119.3387      122.3161      111.2269      106.2086       99.0993       95.2886       98.9113      104.9522      110.4574      112.3479      104.3980       92.5178       84.6740       76.4165       72.1427       71.4137       78.9269       79.0848       82.9843       85.6925       88.0500        0.0000        0.0000        0.0000        0.0000        0.0000        0.0000        0.0000        0.0000        0.0000        0.0000        0.0000        0.0000        0.0000        0.0000        0.0000        0.0000        0.0000        0.0000        0.0000        0.0000        0.0000        0.0000        0.0000        0.0000        0.0000        0.0000        0.0000        0.0000        0.0000        0.0000        0.0000        0.0000        0.0000        0.0000        0.0000        0.0000        0.0000        0.0000        0.0000        0.0000        0.0000        0.0000        0.0000        0.0000        0.0000        0.0000        0.0000        0.0000        0.0000        0.0000        0.0000        0.0000        0.0000
        0.0000        0.0000        0.0000        0.0000        0.0000        0.0000        0.0000        0.0000        0.0000        0.0000        0.0000        0.0000        0.0000        0.0000        0.0000        0.0000        0.0000        0.0000        0.0000        0.0000        0.0000      234.3282      228.6639      314.0166      323.6051      311.1625      280.6531      181.3799      158.6727      151.1132      152.5453       72.3667       58.5187       48.8713       57.8454       95.0626      116.6372      126.1412      114.9728       82.1458       88.4588       72.8160       83.9006      100.0430       86.0832       83.3384      114.0196      148.8652      139.2409      127.6199      150.6118      189.2430      198.2010      193.2638      174.3215      244.9115      266.0550      252.9079      237.3110      212.5001      208.5064      193.5287      211.0337      189.0884      167.7877      124.6425      131.0802      132.6971      160.3862      164.5234      167.9912      207.1378      208.5973      197.6744      196.2986      209.2569      216.8095      227.8451      223.5255      233.8985      220.1292      220.4166      242.3907      245.9421      236.3647      250.0929      237.6093      231.9586      205.2194      211.6138      248.1915      236.8574      241.1919      215.4142      225.2482      221.2899      215.0453      213.9935      221.8765      212.5764      213.2342      207.3896      194.7887      173.4079      168.9046      158.4791      152.1735      156.4459      158.4961      164.4062      169.3487      178.8201      159.7929      160.1572      154.0063      151.9243      145.7670      153.6004      154.2738      172.7634      180.4563      190.1593      210.3351      281.3987      312.9239      349.4815      387.9349      394.4171      393.8350      378.1793      332.4116      276.6384      264.7264      263.9507      272.4778      288.3110      298.1059      260.4922      271.0132      341.1854      375.0517      422.5027      408.2548      402.5017      395.7420      405.9424      398.0695      406.5229      412.1938      409.2901      385.1776      343.3806      330.9370      323.4355      317.6547      312.1173      297.7304      291.7472      296.3842      251.7771      222.8447      203.8568      183.2708      143.4954      126.2395      113.2801      112.9323      109.4756      109.5149      132.6044      115.3417      124.6030      117.5338      123.7661      115.2304      101.8834      101.6587      101.9437      102.6421      102.7225      110.6410      109.1362      103.5608      107.0438      116.6768      122.2995      118.9705      102.7216       88.6213       76.6392       76.6395       73.7028       84.2107       88.1644       94.5121        0.0000        0.0000        0.0000        0.0000        0.0000        0.0000        0.0000        0.0000        0.0000        0.0000        0.0000        0.0000        0.0000        0.0000        0.0000        0.0000        0.0000        0.0000        0.0000        0.0000        0.0000        0.0000        0.0000        0.0000        0.0000        0.0000        0.0000        0.0000        0.0000        0.0000        0.0000        0.0000        0.0000        0.0000        0.0000        0.0000        0.0000        0.0000        0.0000        0.0000        0.0000        0.0000        0.0000        0.0000        0.0000        0.0000        0.0000        0.0000        0.0000        0.0000        0.0000        0.0000        0.0000        0.0000
        0.0000        0.0000        0.0000        0.0000        0.0000        0.0000        0.0000        0.0000        0.0000        0.0000        0.0000        0.0000        0.0000        0.0000        0.0000        0.0000        0.0000        0.0000        0.0000        0.0000        0.0000        0.0000      541.1534      453.6907      438.4811      419.6615      371.5685      338.0077      302.8548      261.0300      212.7158       88.2070       56.7391       44.2313       52.1728       93.7096      107.0004      109.3175       98.7640       67.0546       56.8186       58.8263       54.3699       40.6407       44.5171       44.3193       56.6604      103.7242      115.2431      110.4427      129.7153      166.6502      179.7308      176.2047      188.4799      197.6261      210.6328      200.0452      183.8652      167.5307      167.0580      174.2348      170.4640      175.5063      182.9637      159.3329      160.8464      175.1173      185.0008      167.0170      167.0127      182.7627      198.0948      201.1870      207.3458      205.1784      221.3395      221.2761      208.9548      273.5707      262.8715      258.8828      276.6502      289.6252      275.8501      301.4523      272.3105      223.1581      202.3935      214.4446      253.8856      206.9421      208.6405      194.0869      213.8026      185.3912      194.1848      189.0879      215.1131      220.8217      227.5998      239.3330      223.5992      216.9740      212.4154      210.7238      207.2507      205.2303      204.7929      211.0911      195.4399      192.9468      184.4104      188.7766      174.5265      168.5020      157.2438      155.1192      153.4303      167.9246      168.4900      177.1577      193.5563      214.5132      238.4512      286.3987      311.6991      334.9619      349.1704      340.6000      331.9403      299.5067      267.9928      256.4033      262.5502      280.6347      300.7906      289.3257      302.5701      337.6910      373.3745      388.8610      397.3200      408.2599      395.8755      406.9280      419.1339      455.3930      469.7366      452.1758      413.6757      367.8429      376.9352      326.6614      317.8004      258.7265      224.2876      208.7617      195.5747      172.0721      152.7980      131.3737      110.1786       98.8053       97.9970       81.3663       85.1655      107.2558      113.7227      141.2731      138.9288       85.8342       79.6826       90.1420       72.2353       95.1554       99.6825      103.7040      109.9813      138.6898      157.2120      154.9063      144.4075      128.7397      126.7461      136.5721      131.6319       99.9958       94.6776       91.3509       76.8106       77.8204       82.8367       88.9491      101.7685      134.6596      148.1433      146.7189      144.6025        0.0000        0.0000        0.0000        0.0000        0.0000        0.0000        0.0000        0.0000        0.0000        0.0000        0.0000        0.0000        0.0000        0.0000        0.0000        0.0000        0.0000        0.0000        0.0000        0.0000        0.0000        0.0000        0.0000        0.0000        0.0000        0.0000        0.0000        0.0000        0.0000        0.0000        0.0000        0.0000        0.0000        0.0000        0.0000        0.0000        0.0000        0.0000        0.0000        0.0000        0.0000        0.0000        0.0000        0.0000        0.0000        0.0000        0.0000        0.0000        0.0000        0.0000
        0.0000        0.0000        0.0000        0.0000        0.0000        0.0000        0.0000        0.0000        0.0000        0.0000        0.0000        0.0000        0.0000        0.0000        0.0000        0.0000        0.0000        0.0000        0.0000        0.0000        0.0000        0.0000        0.0000        0.0000        0.0000        0.0000      439.2036      404.2234      367.0961      315.5349      253.0832      103.6783       67.7902       55.6976       59.1417      101.2464      110.7320      112.0340      100.5852       67.0611       57.1504       55.1488       54.6197       45.4290       38.7634       55.8364       62.6644       91.6879       99.8654      113.8699      141.4007      187.5440      204.3575      202.8861      195.4246      198.6776      213.0973      223.8818      203.4490      188.4858      197.6439      183.7428      173.6390      187.0855      203.5830      217.1010      204.6739      192.8331      194.8451      177.3190      178.9338      192.1984      197.9554      210.5441      219.1789      225.0703      226.8000      226.4182      233.8810      311.0039      323.0135      289.3992      260.1159      278.6451      298.7264      285.9832      239.7686      198.6948      180.6154      201.1625      217.3716      177.8061      173.2563      175.5143      196.8651      185.6917      191.8940      194.5001      227.7486      233.1687      254.2565      249.5731      238.8281      244.1512      240.1154      235.1335      235.5657      234.6423      228.8851      225.9246      220.0478      218.9415      207.5367      202.4534      178.1233      174.1449      155.6457      148.6321      156.6399      174.5731      184.8477      193.1905      193.4288      204.0153      226.7522      266.2859      296.2796      322.6717      339.0256      342.3380      327.1298      289.8892      269.5115      262.9418      269.4726      299.3304      320.9086      321.3069      330.4619      363.4002      381.5482      383.0332      414.4754      414.4448      421.7814      431.8784      439.7411      479.2454      502.8429      463.4237      443.9132      381.1776      360.6873      322.8046      311.0904      248.4989      217.0338      178.9644      160.9565      137.9413      131.9459       94.5072       80.8759       74.4491       72.4282       68.0865       70.4149       95.0593      101.3440      101.2392       94.7379       65.2678       62.2597       61.3643       67.4910       85.9760       92.4360      108.9698      121.0841      145.3527      163.6821      166.1422      161.2991      141.1430      148.8555      177.0591      172.7650      105.1800      105.2213       95.2453       86.4926       86.5258       93.0779       94.7479      107.0597      141.7728      140.6616      145.3006      145.2075        0.0000        0.0000        0.0000        0.0000        0.0000        0.0000        0.0000        0.0000        0.0000        0.0000        0.0000        0.0000        0.0000        0.0000        0.0000        0.0000        0.0000        0.0000        0.0000        0.0000        0.0000        0.0000        0.0000        0.0000        0.0000        0.0000        0.0000        0.0000        0.0000        0.0000        0.0000        0.0000        0.0000        0.0000        0.0000        0.0000        0.0000        0.0000        0.0000        0.0000        0.0000        0.0000        0.0000        0.0000        0.0000        0.0000        0.0000        0.0000        0.0000        0.0000
        0.0000        0.0000        0.0000        0.0000        0.0000        0.0000        0.0000        0.0000        0.0000        0.0000        0.0000        0.0000        0.0000        0.0000        0.0000        0.0000        0.0000        0.0000        0.0000        0.0000        0.0000        0.0000        0.0000        0.0000        0.0000        0.0000        0.0000      456.4704      421.6957      371.3383      300.6539      126.4291       90.5061       71.0390       72.5754      121.8934      124.1808      119.6756      107.1089       75.4242       62.9060       64.2408       60.7176       46.3994       39.8008       65.5664       65.3191       98.2349      111.7939      128.6004      134.6025      186.9753      221.7988      207.8550      197.0861      208.8624      219.3563      235.5867      239.8211      245.8282      225.7609      207.4698      191.4034      203.0954      216.1947      209.9145      203.4620      204.3819      204.0658      207.1059      200.5702      221.8518      219.3747      226.7205      231.4815      248.9416      241.6792      247.8877      244.8969      323.9930      317.0826      299.8271      267.7505      293.1725      289.7702      283.0082      260.6282      193.6154      178.3879      181.0809      174.8221      171.6252      167.4416      166.1677      179.4923      158.3064      172.7581      193.3598      226.1674      247.9451      265.8666      252.7919      240.6495      252.5031      253.7504      256.3661      257.1544      259.9782      256.9157      256.3876      246.0792      231.1973      211.5244      204.6180      185.2470      171.1499      158.0294      157.1463      165.6339      199.6897      218.9070      211.4281      218.7586      203.5338      229.6563      243.0662      286.6767      310.7007      331.9029      340.9913      327.6743      282.7650      276.0511      270.3310      306.0855      351.5307      349.2499      354.8077      365.5005      383.1256      386.8208      375.0245      397.0077      404.9666      398.3307      411.6036      416.1584      457.6968      475.3222      450.2953      417.7577      388.3241      362.8526      320.4550      300.1802      214.4828      172.4351      141.2191      129.4833       97.3877       84.9243       72.4414       64.8160       77.0323       73.9346       61.8432       60.9041       94.9210      114.0568      117.4372      105.1846       53.8187       44.8172       48.4951       55.7887       83.4641       95.8145      115.0836      122.1062      148.1551      162.5915      162.2096      155.0167      136.7177      145.2016      165.6257      139.8174      107.4170       91.6236       85.2520       82.0120       88.4200       93.7635      104.7811      116.4518      138.3275      146.4324      143.7957      140.0967       29.0100        0.0000        0.0000        0.0000        0.0000        0.0000        0.0000        0.0000        0.0000        0.0000        0.0000        0.0000        0.0000        0.0000        0.0000        0.0000        0.0000        0.0000        0.0000        0.0000        0.0000        0.0000        0.0000        0.0000        0.0000        0.0000        0.0000        0.0000        0.0000        0.0000        0.0000        0.0000        0.0000        0.0000        0.0000        0.0000        0.0000        0.0000        0.0000        0.0000        0.0000        0.0000        0.0000        0.0000        0.0000        0.0000        0.0000        0.0000        0.0000        0.0000
        0.0000        0.0000        0.0000        0.0000        0.0000        0.0000        0.0000        0.0000        0.0000        0.0000        0.0000        0.0000        0.0000        0.0000        0.0000        0.0000        0.0000        0.0000        0.0000        0.0000        0.0000        0.0000        0.0000        0.0000        0.0000        0.0000        0.0000        0.0000        0.0000        0.0000      357.8487      158.8360      124.4581      103.7183       99.5160      159.7767      149.3119      134.9051      119.1692       83.0962       67.2085       59.4957       61.0525       45.6240       43.1772       56.4413       65.2449      106.5038      119.2336      133.0846      145.1909      196.3142      238.2719      222.3410      232.8282      245.6243      263.4286      293.0671      297.0960      277.0399      255.4414      251.4007      230.2340      220.2530      226.0406      220.8517      211.9266      202.3522      214.1980      213.4403      228.5499      273.9954      277.4639      282.8166      265.4262      266.8992      260.7515      244.5054      264.5038      321.0600      290.5763      285.7315      267.1840      303.4381      296.0606      297.9058      281.8288      232.1027      195.9374      181.4226      174.5210      182.4274      156.7363      150.4643      155.6733      144.5414      151.6017      180.2707      220.5312      238.7293      253.1720      257.2364      246.7484      273.4744      280.3053      270.2628      265.0597      272.8938      274.2386      268.2834      258.8630      239.1330      220.4575      212.8274      191.0894      193.4287      175.4094      172.7635      184.8517      220.1539      226.7084      226.0878      229.0345      223.7987      250.5941      274.8896      288.6475      336.1566      329.4167      327.3383      317.8595      283.6218      283.9586      294.1662      337.4512      351.4010      377.5104      383.1401      376.5156      371.8828      372.9116      392.6610      403.5959      410.1977      400.5768      409.0541      408.1149      444.0689      444.2276      438.9987      439.6852      390.8736      365.5607      307.4183      263.8311      183.1214      142.0865      121.5425      112.8889       86.5158       73.0614       65.5749       61.5068       62.1385       59.0787       64.3349       64.2247       87.9111      137.4847      113.7024       70.0694       52.3603       50.3748       42.6184       54.0452       88.4777       99.7530      104.3158      110.1409      140.3626      146.5116      142.8271      137.2675      126.2589      121.0518      139.2171      132.2329      117.1090       97.4248       93.3384       96.5712      100.8766      113.6947      112.1452      117.8140      140.0018      171.1320      144.3278      137.8870       32.9100        0.0000        0.0000        0.0000        0.0000        0.0000        0.0000        0.0000        0.0000        0.0000        0.0000        0.0000        0.0000        0.0000        0.0000        0.0000        0.0000        0.0000        0.0000        0.0000        0.0000        0.0000        0.0000        0.0000        0.0000        0.0000        0.0000        0.0000        0.0000        0.0000        0.0000        0.0000        0.0000        0.0000        0.0000        0.0000        0.0000        0.0000        0.0000        0.0000        0.0000        0.0000        0.0000        0.0000        0.0000        0.0000        0.0000        0.0000        0.0000        0.0000
        0.0000        0.0000        0.0000        0.0000        0.0000        0.0000        0.0000        0.0000        0.0000        0.0000        0.0000        0.0000        0.0000        0.0000        0.0000        0.0000        0.0000        0.0000        0.0000        0.0000        0.0000        0.0000        0.0000        0.0000        0.0000        0.0000        0.0000        0.0000        0.0000        0.0000        0.0000      353.2544      295.2549        0.0000        0.0000      180.0116      159.9130      139.8132      112.2214       40.6972       32.3452       29.2878       31.9506       37.7597       36.9507       43.7893       61.0384      137.7912      169.5500      189.4344      197.0417      187.7586      198.0672      202.4486      205.6209      214.2251      229.7107      229.2958      228.3745      240.1859      239.5256      232.5524      231.2526      253.7504      248.3557      223.7908      211.3549      222.5639      233.5441      231.5855      255.8464      304.8199      310.1768      309.9232      304.7700      309.3599      276.7946      268.0861      274.8879      352.1803      360.0146      351.0445      321.2294      357.4149      346.6666      362.2896      348.0322      330.6588      268.8283      253.6859      224.3981      167.5060      154.2318      145.7325      169.7831      127.9622      136.5345      178.7520      221.9880      210.4522      229.5455      257.0379      282.9849      298.6886      294.6239      289.3147      279.2258      294.7705      290.4095      288.4392      266.6991      248.8195      239.2002      227.6726      206.1042      185.1571      175.8990      173.2719      181.7532      248.8009      266.8556      280.3048      291.9118      249.8767      258.6652      261.6819      272.1211      272.0138      258.7466      257.8199      254.8479      275.2803      285.2081      307.2061      337.1119      385.2600      394.5471      389.1922      389.0674      367.9562      392.5262      390.9779      380.3364      429.4838      426.8539      429.8237      421.1007      419.5213      404.3675      386.1456      363.0957      305.3576      280.6012      254.2551      213.6013      138.0348      106.0691       90.0501       84.6765       79.0670       70.7541       70.2279       84.6810       97.2189       82.9211       89.2937       93.6514       79.5447       75.6496       66.9802       58.5722       48.0067       56.5420       57.9962       58.6560       86.6008      103.0236      107.3410      113.2241      105.0404      109.6176      100.9112       96.7007       86.1273       82.7736       84.0175       93.5518      139.2005      133.3871      132.3813      132.7917      134.7928      145.3016      146.8894      144.9428      128.8734      140.6158      135.1351        0.0000        0.0000        0.0000        0.0000        0.0000        0.0000        0.0000        0.0000        0.0000        0.0000        0.0000        0.0000        0.0000        0.0000        0.0000        0.0000        0.0000        0.0000        0.0000        0.0000        0.0000        0.0000        0.0000        0.0000        0.0000        0.0000        0.0000        0.0000        0.0000        0.0000        0.0000        0.0000        0.0000        0.0000        0.0000        0.0000        0.0000        0.0000        0.0000        0.0000        0.0000        0.0000        0.0000        0.0000        0.0000        0.0000        0.0000        0.0000        0.0000        0.0000        0.0000
        0.0000        0.0000        0.0000        0.0000        0.0000        0.0000        0.0000        0.0000        0.0000        0.0000        0.0000        0.0000        0.0000        0.0000        0.0000        0.0000        0.0000        0.0000        0.0000        0.0000        0.0000        0.0000        0.0000        0.0000        0.0000        0.0000        0.0000        0.0000        0.0000        0.0000        0.0000        0.0000        0.0000        0.0000        0.0000        0.0000        0.0000      155.0565      124.6195       45.3522       33.6235       27.9263       30.7649       39.8170       43.0181       51.7553       71.5450      160.4472      195.1599      219.1202      218.6612      194.3845      204.8964      208.0243      214.7830      221.9541      230.4632      239.7325      234.3988      256.9110      267.3139      259.7166      252.7858      265.3604      248.4508      241.4811      235.8190      242.0918      243.6107      251.2775      270.0697      340.6664      338.0993      318.8600      329.2680      335.9711      311.2381      276.4308      278.2335      352.0273      372.9743      340.7871      344.2827      384.9427      393.5099      390.7480      396.0161      373.8031      328.8141      308.7114      259.3203      178.7113      147.1106      135.5414      168.6891      117.1596      121.2482      148.2460      190.9064      187.8115      220.4140      266.0246      296.6637      295.3968      298.8329      298.5262      299.9386      311.8297      309.7963      305.6257      283.8255      254.9169      238.8492      234.5034      231.5274      192.6524      178.6342      186.6815      194.8967      275.3378      306.5681      320.7496      340.8829      278.0316      262.4399      260.4976      257.6337      250.6768      253.5593      253.3287      265.0796      307.7895      298.9547      322.1516      344.5928      397.3872      425.0100      425.9617      416.2392      401.4920      385.4198      381.1474      393.2984      448.1784      453.5454      430.9265      419.3936      397.4362      376.6711      353.3379      319.9977      268.9550      237.5782      210.5352      177.6028      117.9872       94.9176       74.0124       69.4072       70.0435       68.6761       69.3782       77.5557       96.6092       85.6212       85.6932       93.7219       86.5562       68.5822       72.5255       51.1087       38.5678       41.5745       51.8271       53.9078       82.1338       95.8109      111.5529      110.6271       97.0876       96.9439       98.9155       83.1752       66.0415       67.4436       72.2465       89.9288      124.4097      139.4380      149.3752      152.5341      152.9335      158.5630      160.0828      157.4721      131.6980      130.2848        0.0000        0.0000        0.0000        0.0000        0.0000        0.0000        0.0000        0.0000        0.0000        0.0000        0.0000        0.0000        0.0000        0.0000        0.0000        0.0000        0.0000        0.0000        0.0000        0.0000        0.0000        0.0000        0.0000        0.0000        0.0000        0.0000        0.0000        0.0000        0.0000        0.0000        0.0000        0.0000        0.0000        0.0000        0.0000        0.0000        0.0000        0.0000        0.0000        0.0000        0.0000        0.0000        0.0000        0.0000        0.0000        0.0000        0.0000        0.0000        0.0000        0.0000        0.0000        0.0000
        0.0000        0.0000        0.0000        0.0000        0.0000        0.0000        0.0000        0.0000        0.0000        0.0000        0.0000        0.0000        0.0000        0.0000        0.0000        0.0000        0.0000        0.0000        0.0000        0.0000        0.0000        0.0000        0.0000        0.0000        0.0000        0.0000        0.0000        0.0000        0.0000        0.0000        0.0000        0.0000        0.0000        0.0000        0.0000        0.0000        0.0000        0.0000        0.0000       66.0659       56.7592       52.1982       52.7690       72.1219       73.5723       81.8085      100.3935      203.2473      226.7850      242.9287      237.7923      210.5938      211.6921      219.8045      241.1985      241.6290      258.7457      275.1915      273.5223      293.2756      291.6976      301.8481      273.2586      272.8103      266.2710      247.7081      255.8277      273.0263      260.9469      251.9518      268.7007      352.9353      348.5811      328.7535      335.4509      343.6472      317.5203      280.3243      283.0307      352.9165      377.4076      366.8186      370.3740      421.6596      442.6588      450.4695      437.5415      420.3232      393.1335      345.2850      276.8338      207.3046      174.6406      159.5468      157.6288      113.3895      109.7936      133.5948      155.8933      165.7677      183.0011      202.5790      234.9008      267.1537      290.5095      304.1782      305.2738      313.3206      322.1740      312.4341      293.5411      273.0401      244.4177      234.9160      224.2915      201.7101      187.0418      190.5797      200.3820      283.8543      316.5400      327.3043      327.4824      283.3945      285.6842      273.7559      266.3512      250.1173      253.6707      264.5166      278.1542      291.9500      310.2346      323.6323      353.8173      397.9309      412.4616      424.4700      426.1987      412.8817      380.3967      355.4070      370.7735      433.4500      416.5632      395.9381      386.8668      349.4272      326.7336      298.1709      275.9677      232.6611      210.4088      186.2673      155.4339      102.0939       80.6129       66.6084       60.5615       64.8332       68.9735       68.5671       71.1582       90.3479       91.5742       94.5751       94.1988       76.5416       69.9647       55.4953       53.5612       37.9277       34.1441       37.2402       55.3922       91.2791      104.0858      124.9465      115.0993       93.6306       86.5897       85.1247       73.3554       56.9152       56.7282       64.6820       78.7792      119.9368      140.3918      159.1374      174.0004      164.4276      169.9899      165.5194      154.5256      124.0424      118.8241        0.0000        0.0000        0.0000        0.0000        0.0000        0.0000        0.0000        0.0000        0.0000        0.0000        0.0000        0.0000        0.0000        0.0000        0.0000        0.0000        0.0000        0.0000        0.0000        0.0000        0.0000        0.0000        0.0000        0.0000        0.0000        0.0000        0.0000        0.0000        0.0000        0.0000        0.0000        0.0000        0.0000        0.0000        0.0000        0.0000        0.0000        0.0000        0.0000        0.0000        0.0000        0.0000        0.0000        0.0000        0.0000        0.0000        0.0000        0.0000        0.0000        0.0000        0.0000        0.0000
        0.0000        0.0000        0.0000        0.0000        0.0000        0.0000        0.0000        0.0000        0.0000        0.0000        0.0000        0.0000        0.0000        0.0000        0.0000        0.0000        0.0000        0.0000        0.0000        0.0000        0.0000        0.0000        0.0000        0.0000        0.0000        0.0000        0.0000        0.0000        0.0000        0.0000        0.0000        0.0000        0.0000        0.0000        0.0000        0.0000        0.0000        0.0000        0.0000        0.0000      101.2843       98.8452       94.1128      131.7683      129.0776      130.7214      136.3790      252.7779      259.4563      257.2303      249.0723      216.1660      213.1776      229.5769      252.8545      265.2421      281.2360      294.2469      296.9987      322.5564      309.6122      292.6545      273.1683      273.8431      250.5666      234.2540      234.7311      252.0312      258.7397      280.1187      307.3146      344.9764      324.1548      326.7104      318.7188      321.8027      306.8012      274.6305      269.9690      351.2860      379.8101      394.7370      397.9994      481.4128      529.8484      547.8644      545.4709      506.4527      483.6583      456.0718      387.7839      257.9323      206.1344      197.0390      175.5591      127.2132      119.7713      115.9762      127.1273      149.5164      159.7039      164.4575      193.7268      235.9719      267.0240      276.5199      280.7823      301.2491      307.8696      310.7614      297.8073      285.3176      264.6712      247.0776      234.8078      213.1855      198.9457      199.3824      204.3613      279.8699      297.1170      315.1451      322.6175      278.6106      297.3781      299.5283      275.9010      265.5162      276.7303      277.1640      276.9979      279.3504      294.4555      327.3600      365.6573      408.9554      405.5302      404.7421      383.8617      356.6078      329.7326      314.2926      325.3382      362.9478      336.5386      315.8166      326.1355      285.9326      254.9359      233.3384      217.7175      197.9838      199.2124      160.9754      136.7398       91.4621       74.0818       60.6947       57.3857       60.0247       63.4334       64.4326       65.6695       71.1626       76.4171       90.5049      106.2786       96.5338       81.1354       52.6819       48.6065       41.5556       38.7859       45.3497       57.1645       88.5728      102.7841      110.2170      102.8080       80.8639       69.5471       64.0039       63.3408       54.5249       52.5570       63.1158       75.9390      117.5946      134.6995      158.4956      190.2806      180.9368      172.0814      153.5277      141.8283      118.5737        0.0000        0.0000        0.0000        0.0000        0.0000        0.0000        0.0000        0.0000        0.0000        0.0000        0.0000        0.0000        0.0000        0.0000        0.0000        0.0000        0.0000        0.0000        0.0000        0.0000        0.0000        0.0000        0.0000        0.0000        0.0000        0.0000        0.0000        0.0000        0.0000        0.0000        0.0000        0.0000        0.0000        0.0000        0.0000        0.0000        0.0000        0.0000        0.0000        0.0000        0.0000        0.0000        0.0000        0.0000        0.0000        0.0000        0.0000        0.0000        0.0000        0.0000        0.0000        0.0000        0.0000
        0.0000        0.0000        0.0000        0.0000        0.0000        0.0000        0.0000        0.0000        0.0000        0.0000        0.0000        0.0000        0.0000        0.0000        0.0000        0.0000        0.0000        0.0000        0.0000        0.0000        0.0000        0.0000        0.0000        0.0000        0.0000        0.0000        0.0000        0.0000        0.0000        0.0000        0.0000        0.0000        0.0000        0.0000        0.0000        0.0000        0.0000        0.0000        0.0000        0.0000        0.0000        0.0000        0.0000      362.1381      342.2829      322.1982      306.8680      248.1944      236.0923      226.2197      214.3439      170.0741      160.6145      166.3734      186.0259      275.3286      301.2658      309.8866      300.3709      262.5645      254.9058      245.6512      225.6199      207.6764      182.9262      173.8893      184.0230      238.6262      268.5608      283.8789      278.2998      299.4318      296.1677      293.7107      268.1915      251.8051      216.6721      211.0047      221.6106      380.6165      389.2351      430.3629      453.2981      699.8895      787.1420      851.5651      845.6440      874.3337      874.8403      833.0889      726.7441      498.9089      402.1075      339.6456      315.7464      190.5585      152.0882      150.9551      159.0548      147.7465      151.5860      168.3331      193.3146      191.5144      217.2159      235.0690      253.5764      302.3745      305.9823      310.7625      307.6330      308.7143      290.7276      271.6484      263.3737      250.0173      235.1350      226.0286      229.3318      240.0281      253.1259      266.9025      280.0455      263.4794      268.6346      267.7123      271.7039      274.0312      275.3603      267.6666      263.0892      271.3126      292.2722      299.2215      329.6678      357.5764      325.2640      332.1807      313.8279      306.8798      296.9628      286.7012      274.7574      244.7605      220.7675      195.2654      186.3720      152.9545      143.5172      135.2691      127.3589      146.3355      144.3781      124.4767      105.0892       78.7271       61.4967       51.8211       50.7229       57.2774       57.5605       66.4120       65.4082       53.1644       58.2016       62.9386       70.4824       87.7157       68.9199       59.9207       56.2014       58.7371       59.8988       73.3168       78.1130       95.9279      106.9409      105.6936      100.9582       61.7722       51.2379       46.4648       45.7736       46.0029       48.6836       55.4419       71.6212      119.1653      132.0278      157.6419      161.3720      161.6419      132.0191      116.4353      111.8584        9.2100        0.0000        0.0000        0.0000        0.0000        0.0000        0.0000        0.0000        0.0000        0.0000        0.0000        0.0000        0.0000        0.0000        0.0000        0.0000        0.0000        0.0000        0.0000        0.0000        0.0000        0.0000        0.0000        0.0000        0.0000        0.0000        0.0000        0.0000        0.0000        0.0000        0.0000        0.0000        0.0000        0.0000        0.0000        0.0000        0.0000        0.0000        0.0000        0.0000        0.0000        0.0000        0.0000        0.0000        0.0000        0.0000        0.0000        0.0000        0.0000        0.0000        0.0000        0.0000        0.0000        0.0000
        0.0000        0.0000        0.0000        0.0000        0.0000        0.0000        0.0000        0.0000        0.0000        0.0000        0.0000        0.0000        0.0000        0.0000        0.0000        0.0000        0.0000        0.0000        0.0000        0.0000        0.0000        0.0000        0.0000        0.0000        0.0000        0.0000        0.0000        0.0000        0.0000        0.0000        0.0000        0.0000        0.0000        0.0000        0.0000        0.0000        0.0000        0.0000        0.0000        0.0000        0.0000        0.0000        0.0000        0.0000      448.3390      411.3734      375.1045      287.2386      258.6419      236.8683      221.8813      172.6030      159.6385      165.0615      190.4517      285.8053      314.8849      324.4232      309.5906      266.2180      254.4795      239.3596      210.6087      190.6550      157.1344      151.4022      167.3974      237.4381      265.5844      269.3300      265.9174      285.9477      289.5496      278.3217      257.7184      219.2991      188.9178      197.5646      220.7368      386.6941      405.4249      447.9972      506.3840      768.9878      911.7093      976.4225      965.8401     1029.4236     1054.2577      999.0473      872.7234      604.5061      493.8825      407.9225      360.2148      192.5986      155.7311      140.1993      155.3857      140.6572      132.8591      141.7598      152.3644      163.9328      187.8249      205.7456      224.2663      276.4628      303.1293      305.5132      309.5336      307.7374      287.6973      279.6542      274.4469      261.7053      246.4649      237.2782      234.5546      241.3918      260.8208      270.5483      270.3111      262.8025      264.0069      267.3179      284.3712      269.5641      276.9383      273.4578      278.3814      277.6366      286.0312      290.6308      295.2569      304.1805      292.5558      289.5229      291.0557      286.4218      272.4929      250.5699      225.7867      200.3642      171.6383      150.2600      149.4654      113.0280       99.2654       91.4694       97.4232      120.8530      111.5069      103.9172       94.0931       76.2878       57.0245       46.1615       44.9420       52.0994       51.6076       53.9826       55.5647       52.8875       48.9011       48.9373       54.2169       74.8265       63.1454       48.2246       50.3304       62.1119       67.5292       75.1139       83.8616      104.3588      107.9146      101.4230       92.2502       55.7195       45.7840       42.8791       45.3368       43.9251       44.1249       47.7628       68.4721      107.1205      128.0941      142.8286      138.6898      120.5956      106.2528      108.0810      105.8030       12.2400        0.0000        0.0000        0.0000        0.0000        0.0000        0.0000        0.0000        0.0000        0.0000        0.0000        0.0000        0.0000        0.0000        0.0000        0.0000        0.0000        0.0000        0.0000        0.0000        0.0000        0.0000        0.0000        0.0000        0.0000        0.0000        0.0000        0.0000        0.0000        0.0000        0.0000        0.0000        0.0000        0.0000        0.0000        0.0000        0.0000        0.0000        0.0000        0.0000        0.0000        0.0000        0.0000        0.0000        0.0000        0.0000        0.0000        0.0000        0.0000        0.0000        0.0000        0.0000        0.0000        0.0000
        0.0000        0.0000        0.0000        0.0000        0.0000        0.0000        0.0000        0.0000        0.0000        0.0000        0.0000        0.0000        0.0000        0.0000        0.0000        0.0000        0.0000        0.0000        0.0000        0.0000        0.0000        0.0000        0.0000        0.0000        0.0000        0.0000        0.0000        0.0000        0.0000        0.0000        0.0000        0.0000        0.0000        0.0000        0.0000        0.0000        0.0000        0.0000        0.0000        0.0000        0.0000        0.0000        0.0000        0.0000        0.0000        0.0000      446.6406      339.0355      301.5797      275.1886      256.5955      199.0986      185.4390      190.9981      218.8917      321.7181      348.9125      356.5440      344.6259      291.3386      278.2285      255.1849      225.6551      183.5548      159.7804      146.9318      161.3764      246.5565      280.0816      284.0958      268.7236      274.6650      275.3740      266.1869      248.5465      208.3545      191.3568      196.1950      241.1287      405.5789      422.1493      470.0048      560.0116      823.8639      921.9416     1005.5789     1019.2946     1071.6697     1102.0975     1072.5026      920.8909      653.4171      542.3691      463.9106      381.4966      221.5399      191.0189      175.9933      175.3395      154.9102      136.4979      154.9164      147.5851      162.0395      163.9739      177.0981      203.9816      279.5795      296.4400      308.7371      301.2674      309.0468      307.8353      302.3439      284.6469      270.9349      250.8598      248.5988      244.1292      249.4316      258.7095      279.2555      279.8665      275.7380      275.1602      268.5226      280.9485      271.6151      273.3379      274.7897      285.5882      278.0595      273.4755      270.8635      264.7867      273.2365      273.4048      276.4839      279.0109      264.6735      248.3555      223.0903      206.6127      190.4686      146.3411      122.5893      110.8078       87.9369       82.5168       80.3191       79.2666       94.1995       96.4159       91.1504       93.6727       65.8921       51.1432       42.0247       41.5949       48.4501       48.3481       48.9651       47.5034       43.7784       38.2799       38.5575       43.2575       51.6397       46.3298       49.6623       52.9300       66.0608       74.3284       84.0728      101.3918      113.5888      117.4409      106.7734       92.3563       57.8107       47.8139       44.7605       52.3712       63.3096       41.1357       44.8949       60.1551      101.6136      120.7293      128.3715      113.7516       95.9774       96.1880      104.6225       92.6020        8.9700        0.0000        0.0000        0.0000        0.0000        0.0000        0.0000        0.0000        0.0000        0.0000        0.0000        0.0000        0.0000        0.0000        0.0000        0.0000        0.0000        0.0000        0.0000        0.0000        0.0000        0.0000        0.0000        0.0000        0.0000        0.0000        0.0000        0.0000        0.0000        0.0000        0.0000        0.0000        0.0000        0.0000        0.0000        0.0000        0.0000        0.0000        0.0000        0.0000        0.0000        0.0000        0.0000        0.0000        0.0000        0.0000        0.0000        0.0000        0.0000        0.0000        0.0000        0.0000        0.0000        0.0000
        0.0000        0.0000        0.0000        0.0000        0.0000        0.0000        0.0000        0.0000        0.0000        0.0000        0.0000        0.0000        0.0000        0.0000        0.0000        0.0000        0.0000        0.0000        0.0000        0.0000        0.0000        0.0000        0.0000        0.0000        0.0000        0.0000        0.0000        0.0000        0.0000        0.0000        0.0000        0.0000        0.0000        0.0000        0.0000        0.0000        0.0000        0.0000        0.0000        0.0000        0.0000        0.0000        0.0000        0.0000        0.0000        0.0000        0.0000      404.7800      368.8065      342.9720      320.6513      254.3468      239.1474      244.8943      270.1624      382.3076      408.6879      421.3815      411.7498      348.9050      334.0496      310.9343      275.4951      205.8015      176.9196      167.2336      183.0837      275.9998      296.7527      301.5191      289.1402      278.3495      262.0316      253.0551      246.2552      182.6032      179.3193      223.5039      246.6424      399.4646      442.1352      477.1726      543.4518      804.8704      891.0435      930.1997      944.6273     1013.5601     1019.4488      972.8512      880.9439      645.3586      569.6137      506.9929      445.9372      285.5577      274.4178      256.8982      237.2126      204.8130      161.8393      142.9218      153.3998      153.1090      162.4653      186.1469      216.4378      274.7146      308.0027      330.4606      327.3026      339.6345      322.1866      317.7574      302.1454      286.7787      267.4924      259.7306      248.8663      248.4984      264.2389      272.8293      282.0038      262.7236      276.0547      271.7112      280.7236      275.9407      281.1845      271.3371      269.4724      277.1665      255.6568      239.5905      238.5283      247.8627      269.4750      263.4010      255.0054      259.2541      225.5156      199.0484      190.0051      169.1564      127.8857      105.8217       97.5652       80.9557       78.0674       77.2236       88.5476       88.3802       90.1895       91.6136       78.2793       54.5419       46.6896       42.4690       41.1325       46.5874       47.2727       45.4879       43.0510       37.6530       32.3583       30.8960       34.5524       35.6427       39.3784       45.7026       50.5155       74.1320       76.7600       90.4424      116.4093      118.8801      125.9904      112.4198       99.3882       64.6647       51.8501       46.3284       52.0134       48.0266       44.4980       56.7459       75.2302      108.2887      103.9025      105.9831      102.3883       85.4594       86.3064       86.4957       82.8555        0.0000        0.0000        0.0000        0.0000        0.0000        0.0000        0.0000        0.0000        0.0000        0.0000        0.0000        0.0000        0.0000        0.0000        0.0000        0.0000        0.0000        0.0000        0.0000        0.0000        0.0000        0.0000        0.0000        0.0000        0.0000        0.0000        0.0000        0.0000        0.0000        0.0000        0.0000        0.0000        0.0000        0.0000        0.0000        0.0000        0.0000        0.0000        0.0000        0.0000        0.0000        0.0000        0.0000        0.0000        0.0000        0.0000        0.0000        0.0000        0.0000        0.0000        0.0000        0.0000        0.0000        0.0000
        0.0000        0.0000        0.0000        0.0000        0.0000        0.0000        0.0000        0.0000        0.0000        0.0000        0.0000        0.0000        0.0000        0.0000        0.0000        0.0000        0.0000        0.0000        0.0000        0.0000        0.0000        0.0000        0.0000        0.0000        0.0000        0.0000        0.0000        0.0000        0.0000        0.0000        0.0000        0.0000        0.0000        0.0000        0.0000        0.0000        0.0000        0.0000        0.0000        0.0000        0.0000        0.0000        0.0000        0.0000        0.0000        0.0000        0.0000        0.0000        0.0000        0.0000      485.6810      426.8548      404.1764      406.7032      439.0962      481.1926      511.9215      524.2348      521.5959      491.2719      476.7531      447.6919      397.8851      250.5089      214.4494      205.0764        0.0000        0.0000      314.8607      319.5479      300.7414      281.7024      268.5095      254.0291      244.1374      224.7184      237.5968      276.0995      329.2698      512.1321      552.5399      619.2834      685.0992      695.9406      752.3618      788.1076      790.0123      652.0741      645.4705        0.0000        0.0000        0.0000        0.0000      553.7335      557.0814      632.9632      631.4180      606.7766        0.0000      322.3569      230.0355      198.4472      201.7497      181.6469      182.9364      214.3751      254.2674      294.3208      321.4003      351.2574      359.3018      350.2871      340.5005      336.0610      317.4468      307.8891      299.4840      284.0273      273.9630      240.7265      239.2089      240.1083      240.7624      246.5736      278.7444      273.3343      266.7973      264.6833      261.4192      256.8465      246.5278      234.6834      230.2200      215.6336      215.8041      235.9301      257.7678      244.2498      233.3000      206.6813      186.1852      175.8404      157.4617      116.7854       96.2375       85.2765       85.6837      104.3164      102.6811       98.1152       99.2083       70.9080       64.6840       61.3007       56.2210       64.8016       62.7432       58.9727       55.2899       46.2013       44.9983       48.5919       43.8287       23.3168       18.6753       19.4995       27.9511       48.1209       46.9245       52.1387       49.0493       62.1355       67.6933       79.8551      111.3167      109.1706      113.4714      105.2685       92.2821       61.6759       57.4525       47.3213       48.0620       56.6144       64.1400      100.4655      104.2933       97.4413       90.7188       82.8907       82.0635       68.7031       65.1809        0.0000        0.0000        0.0000        0.0000        0.0000        0.0000        0.0000        0.0000        0.0000        0.0000        0.0000        0.0000        0.0000        0.0000        0.0000        0.0000        0.0000        0.0000        0.0000        0.0000        0.0000        0.0000        0.0000        0.0000        0.0000        0.0000        0.0000        0.0000        0.0000        0.0000        0.0000        0.0000        0.0000        0.0000        0.0000        0.0000        0.0000        0.0000        0.0000        0.0000        0.0000        0.0000        0.0000        0.0000        0.0000        0.0000        0.0000        0.0000        0.0000        0.0000        0.0000        0.0000        0.0000        0.0000        0.0000        0.0000
        0.0000        0.0000        0.0000        0.0000        0.0000        0.0000        0.0000        0.0000        0.0000        0.0000        0.0000        0.0000        0.0000        0.0000        0.0000        0.0000        0.0000        0.0000        0.0000        0.0000        0.0000        0.0000        0.0000        0.0000        0.0000        0.0000        0.0000        0.0000        0.0000        0.0000        0.0000        0.0000        0.0000        0.0000        0.0000        0.0000        0.0000        0.0000        0.0000        0.0000        0.0000        0.0000        0.0000        0.0000        0.0000        0.0000        0.0000        0.0000        0.0000        0.0000        0.0000        0.0000        0.0000        0.0000        0.0000      556.8353      587.4437      599.8192        0.0000        0.0000        0.0000      527.7568      464.3481      290.9840      250.0172        0.0000        0.0000        0.0000        0.0000        0.0000        0.0000        0.0000      281.6260      263.8518      261.2549      243.0756      251.6806      280.9916      355.6541      494.5998      594.1288      644.3140      687.7995      696.5755      744.2640      749.2464      701.5345      571.6315        0.0000        0.0000        0.0000        0.0000        0.0000        0.0000      646.7228      818.3152        0.0000        0.0000        0.0000      381.4890      284.6269      225.1624      209.4022      187.6217      186.4005      205.2882      240.0809      289.6187      320.7882      350.8003      362.6668      362.5262      353.9789      358.9369      328.6670      321.9169      316.7073      295.4862      276.8511      235.4415      228.9915      218.8937      224.8422      245.4988      257.3005      261.7110      270.2630      267.4519      261.3116      244.8714      238.1880      234.1540      222.1893      207.8328      204.6042      223.1947      227.1504      221.2891      209.5762      175.5327      167.4118      144.5219      129.9254       98.3054       81.1958       79.1172       87.6154      105.7974       97.8056       95.5214       90.5520       60.8293       51.9857       46.3740       52.6906       64.1766       64.6944       60.9799       55.1028       44.5811       42.4166       39.2665       34.4930       26.0423       26.8958       25.5148       31.0928       36.2557       42.4058       48.1990       50.2277       74.8975       72.5784       79.2473       85.3709       99.9456      106.7778      104.3632       90.3073       62.3409       58.6365       54.3408       52.2488       64.3076       83.5512       89.8607       83.6193       87.7976       77.0842       69.0280       67.3008       56.9315       54.4198        0.0000        0.0000        0.0000        0.0000        0.0000        0.0000        0.0000        0.0000        0.0000        0.0000        0.0000        0.0000        0.0000        0.0000        0.0000        0.0000        0.0000        0.0000        0.0000        0.0000        0.0000        0.0000        0.0000        0.0000        0.0000        0.0000        0.0000        0.0000        0.0000        0.0000        0.0000        0.0000        0.0000        0.0000        0.0000        0.0000        0.0000        0.0000        0.0000        0.0000        0.0000        0.0000        0.0000        0.0000        0.0000        0.0000        0.0000        0.0000        0.0000        0.0000        0.0000        0.0000        0.0000        0.0000        0.0000        0.0000
        0.0000        0.0000        0.0000        0.0000        0.0000        0.0000        0.0000        0.0000        0.0000        0.0000        0.0000        0.0000        0.0000        0.0000        0.0000        0.0000        0.0000        0.0000        0.0000        0.0000        0.0000        0.0000        0.0000        0.0000        0.0000        0.0000        0.0000        0.0000        0.0000        0.0000        0.0000        0.0000        0.0000        0.0000        0.0000        0.0000        0.0000        0.0000        0.0000        0.0000        0.0000        0.0000        0.0000        0.0000        0.0000        0.0000        0.0000        0.0000        0.0000        0.0000        0.0000        0.0000        0.0000        0.0000        0.0000        0.0000        0.0000        0.0000        0.0000        0.0000        0.0000      640.6409      577.4390      368.7432      325.2558        0.0000        0.0000        0.0000        0.0000        0.0000        0.0000        0.0000        0.0000      284.4102      280.4614      254.8197      251.6122      289.3768      363.4112      505.6787      571.2032      616.0582      672.2979      668.4575      682.5095        0.0000        0.0000        0.0000        0.0000        0.0000        0.0000        0.0000        0.0000        0.0000        0.0000        0.0000        0.0000        0.0000        0.0000        0.0000      285.3871      214.7297      203.7546      188.6042      196.4920      219.7422      239.6763      292.4145      331.4562      354.4722      364.1521      366.8199      374.6947      370.3887      348.4670      330.9607      311.9460      299.6814      271.8028      227.2020      218.6119      207.3034      224.4503      238.9866      244.8570      260.6282      262.5840      246.7356      247.1227      241.2247      238.5159      223.9002      213.2859      199.0666      190.4014      206.3046      216.0201      207.3504      186.8992      161.4199      142.3204      120.6550      111.8492       91.2501       76.8220       68.2196       68.4151       96.2453       93.4834       87.8408       77.4668       55.2539       46.0231       41.1202       43.2451       56.3014       58.7594       66.3785       52.2543       43.8368       42.8687       37.2606       34.8519       26.1521       34.2674       37.4456       27.0931       33.3978       40.0244       46.6052       50.2833       63.4623       81.2390       79.6539       91.6266      108.6846      114.6805      113.6916      102.4600       73.5992       69.0699       65.9301       63.4969       68.4296       73.6287       97.1902       99.4204       78.9547       68.8737       60.4815       61.0520       51.8470        0.0000        0.0000        0.0000        0.0000        0.0000        0.0000        0.0000        0.0000        0.0000        0.0000        0.0000        0.0000        0.0000        0.0000        0.0000        0.0000        0.0000        0.0000        0.0000        0.0000        0.0000        0.0000        0.0000        0.0000        0.0000        0.0000        0.0000        0.0000        0.0000        0.0000        0.0000        0.0000        0.0000        0.0000        0.0000        0.0000        0.0000        0.0000        0.0000        0.0000        0.0000        0.0000        0.0000        0.0000        0.0000        0.0000        0.0000        0.0000        0.0000        0.0000        0.0000        0.0000        0.0000        0.0000        0.0000        0.0000        0.0000
        0.0000        0.0000        0.0000        0.0000        0.0000        0.0000        0.0000        0.0000        0.0000        0.0000        0.0000        0.0000        0.0000        0.0000        0.0000        0.0000        0.0000        0.0000        0.0000        0.0000        0.0000        0.0000        0.0000        0.0000        0.0000        0.0000        0.0000        0.0000        0.0000        0.0000        0.0000        0.0000        0.0000        0.0000        0.0000        0.0000        0.0000        0.0000        0.0000        0.0000        0.0000        0.0000        0.0000        0.0000        0.0000        0.0000        0.0000        0.0000        0.0000        0.0000        0.0000        0.0000        0.0000        0.0000        0.0000        0.0000        0.0000        0.0000        0.0000        0.0000        0.0000        0.0000      746.4099      507.5238        0.0000        0.0000        0.0000        0.0000        0.0000        0.0000        0.0000        0.0000        0.0000        0.0000      293.2970      271.2892      279.4864      313.6781      354.5410      484.6540      503.8972      590.1187      626.5455      601.4493        0.0000        0.0000        0.0000        0.0000        0.0000        0.0000        0.0000        0.0000        0.0000        0.0000        0.0000        0.0000        0.0000        0.0000        0.0000        0.0000        0.0000      203.0163      204.8650      189.5657      206.2499      235.1657      245.8255      310.5995      332.4718      351.9516      353.0731      377.6667      394.8169      374.4814      347.3510      341.3207      309.4023      285.2568      261.2853      225.9254      213.6832      199.4123      212.0186      226.5102      251.8817      268.0065      254.3286      241.4037      241.8206      239.1621      234.7286      230.6047      219.6253      198.1586      184.4250      186.5649      183.7226      176.7685      161.4428      131.3941      115.3350      102.9612       97.7274       87.0774       71.6443       65.0823       63.7433       86.4131       86.4358       77.9571       69.8820       46.6982       37.7764       34.3859       35.3598       45.1562       45.6962       46.9887       47.5117       40.5457       38.3270       40.1750       34.4264       23.6864       22.2528       27.0349       27.4591       35.1540       51.5804       50.5633       54.4005       76.6549       80.5055       87.4838      110.9977      128.1374      137.2727      135.3216      122.6400       91.3579       82.6269       84.5152       83.2717       86.8048       93.6665       80.9653       68.2018       66.4390       62.2556       56.9538       56.4405        0.0000        0.0000        0.0000        0.0000        0.0000        0.0000        0.0000        0.0000        0.0000        0.0000        0.0000        0.0000        0.0000        0.0000        0.0000        0.0000        0.0000        0.0000        0.0000        0.0000        0.0000        0.0000        0.0000        0.0000        0.0000        0.0000        0.0000        0.0000        0.0000        0.0000        0.0000        0.0000        0.0000        0.0000        0.0000        0.0000        0.0000        0.0000        0.0000        0.0000        0.0000        0.0000        0.0000        0.0000        0.0000        0.0000        0.0000        0.0000        0.0000        0.0000        0.0000        0.0000        0.0000        0.0000        0.0000        0.0000        0.0000        0.0000
        0.0000        0.0000        0.0000        0.0000        0.0000        0.0000        0.0000        0.0000        0.0000        0.0000        0.0000        0.0000        0.0000        0.0000        0.0000        0.0000        0.0000        0.0000        0.0000        0.0000        0.0000        0.0000        0.0000        0.0000        0.0000        0.0000        0.0000        0.0000        0.0000        0.0000        0.0000        0.0000        0.0000        0.0000        0.0000        0.0000        0.0000        0.0000        0.0000        0.0000        0.0000        0.0000        0.0000        0.0000        0.0000        0.0000        0.0000        0.0000        0.0000        0.0000        0.0000        0.0000        0.0000        0.0000        0.0000        0.0000        0.0000        0.0000        0.0000        0.0000        0.0000        0.0000        0.0000        0.0000        0.0000        0.0000        0.0000        0.0000        0.0000        0.0000        0.0000        0.0000        0.0000        0.0000      266.3966      307.7536      322.2390      342.9168      352.2338      339.1898      371.2856      371.0182      389.1409        0.0000        0.0000        0.0000        0.0000        0.0000        0.0000        0.0000        0.0000        0.0000        0.0000        0.0000        0.0000        0.0000        0.0000        0.0000        0.0000        0.0000        0.0000      196.7762      188.7267      210.0891      217.5643      253.5931      294.6011      340.6508      382.0113      392.9594      395.9820      417.1979      422.6056      400.4903      370.2641      325.4373      299.5694      272.8992      246.6314      198.9846      178.3281      169.0218      186.9032      231.4626      260.3179      284.9061      281.4403      273.6484      274.5389      265.4792      256.5797      240.2128      221.3993      206.8380      181.0623      145.5353      139.6976      131.5047      116.0159       85.3095       75.3469       72.7753       76.6446       80.3841       74.8493       68.8723       66.4314       73.7606       80.2693       69.3908       55.1660       34.7717       28.5346       25.1360       25.0378       24.0572       24.2990       25.4982       30.0686       35.8695       37.4225       36.7736       34.2418       27.2726       28.6465       30.0960       32.4604       39.8405       45.9466       62.6321       66.9750       84.0106       88.6422      107.7163      138.0831      168.5136      179.7095      178.5974      166.2337      145.3241      137.4746      131.8592      134.7638      116.8875      110.3061       89.0551       74.9458       45.0237       43.6251       41.9613       39.3408        0.0000        0.0000        0.0000        0.0000        0.0000        0.0000        0.0000        0.0000        0.0000        0.0000        0.0000        0.0000        0.0000        0.0000        0.0000        0.0000        0.0000        0.0000        0.0000        0.0000        0.0000        0.0000        0.0000        0.0000        0.0000        0.0000        0.0000        0.0000        0.0000        0.0000        0.0000        0.0000        0.0000        0.0000        0.0000        0.0000        0.0000        0.0000        0.0000        0.0000        0.0000        0.0000        0.0000        0.0000        0.0000        0.0000        0.0000        0.0000        0.0000        0.0000        0.0000        0.0000        0.0000        0.0000        0.0000        0.0000        0.0000        0.0000
        0.0000        0.0000        0.0000        0.0000        0.0000        0.0000        0.0000        0.0000        0.0000        0.0000        0.0000        0.0000        0.0000        0.0000        0.0000        0.0000        0.0000        0.0000        0.0000        0.0000        0.0000        0.0000        0.0000        0.0000        0.0000        0.0000        0.0000        0.0000        0.0000        0.0000        0.0000        0.0000        0.0000        0.0000        0.0000        0.0000        0.0000        0.0000        0.0000        0.0000        0.0000        0.0000        0.0000        0.0000        0.0000        0.0000        0.0000        0.0000        0.0000        0.0000        0.0000        0.0000        0.0000        0.0000        0.0000        0.0000        0.0000        0.0000        0.0000        0.0000        0.0000        0.0000        0.0000        0.0000        0.0000        0.0000        0.0000        0.0000        0.0000        0.0000        0.0000        0.0000        0.0000        0.0000        0.0000        0.0000        0.0000        0.0000        0.0000        0.0000        0.0000        0.0000        0.0000        0.0000        0.0000        0.0000        0.0000        0.0000        0.0000        0.0000        0.0000        0.0000        0.0000        0.0000        0.0000        0.0000        0.0000        0.0000        0.0000        0.0000        0.0000      179.3002      182.5219      206.2240      222.6990      254.6333      280.1320      348.2344      390.3781      402.4793      405.4777      426.7199      433.2415      414.2200      378.5489      317.2080      286.0055      260.0550      232.6817      176.5988      160.6123      163.3078      181.4814      238.8838      263.2140      269.2450      269.9338      270.0697      269.1071      266.1419      251.9171      221.4948      201.6185      190.1897      169.4866      133.3407      117.2249      102.7868       93.0841       71.1914       61.1213       61.0921       54.9872       67.8867       66.6184       70.3980       75.5437       78.0009       75.3357       62.7047       46.2671       30.4028       25.0287       20.3964       19.1594       18.3645       19.6210       21.4522       26.1245       32.3916       36.0631       39.1452       37.3878       35.3701       31.5894       30.0419       37.0356       45.6779       58.3697       68.4923       75.0545       86.6401       96.6402      114.6024      146.5720      187.1019      205.5316      212.3425      197.7791      171.5285      162.1135      155.5899      147.6760      133.3587      107.4403       91.9004       77.6143       47.9015       46.0520       37.3394        0.0000        0.0000        0.0000        0.0000        0.0000        0.0000        0.0000        0.0000        0.0000        0.0000        0.0000        0.0000        0.0000        0.0000        0.0000        0.0000        0.0000        0.0000        0.0000        0.0000        0.0000        0.0000        0.0000        0.0000        0.0000        0.0000        0.0000        0.0000        0.0000        0.0000        0.0000        0.0000        0.0000        0.0000        0.0000        0.0000        0.0000        0.0000        0.0000        0.0000        0.0000        0.0000        0.0000        0.0000        0.0000        0.0000        0.0000        0.0000        0.0000        0.0000        0.0000        0.0000        0.0000        0.0000        0.0000        0.0000        0.0000        0.0000        0.0000
        0.0000        0.0000        0.0000        0.0000        0.0000        0.0000        0.0000        0.0000        0.0000        0.0000        0.0000        0.0000        0.0000        0.0000        0.0000        0.0000        0.0000        0.0000        0.0000        0.0000        0.0000        0.0000        0.0000        0.0000        0.0000        0.0000        0.0000        0.0000        0.0000        0.0000        0.0000        0.0000        0.0000        0.0000        0.0000        0.0000        0.0000        0.0000        0.0000        0.0000        0.0000        0.0000        0.0000        0.0000        0.0000        0.0000        0.0000        0.0000        0.0000        0.0000        0.0000        0.0000        0.0000        0.0000        0.0000        0.0000        0.0000        0.0000        0.0000        0.0000        0.0000        0.0000        0.0000        0.0000        0.0000        0.0000        0.0000        0.0000        0.0000        0.0000        0.0000        0.0000        0.0000        0.0000        0.0000        0.0000        0.0000        0.0000        0.0000        0.0000        0.0000        0.0000        0.0000        0.0000        0.0000        0.0000        0.0000        0.0000        0.0000        0.0000        0.0000        0.0000        0.0000        0.0000        0.0000        0.0000        0.0000        0.0000        0.0000        0.0000        0.0000      181.0519      190.7346      205.4058      229.1662      232.9680      252.2067      328.8415      362.3131      377.8913      387.2818      386.0627      389.6577      380.9511      331.7311      284.4845      255.0393      237.7175      213.2672      155.3347      147.9742      150.4239      171.1116      229.2506      260.0733      267.3812      268.0229      262.2631      263.2324      249.1484      231.9880      204.3244      192.8998      175.9445      155.8989      121.1499      106.6201       94.7863       85.4741       73.3970       60.6367       54.2697       51.3735       63.1619       60.7069       67.1099       68.5063       71.3887       72.6249       58.0300       41.5503       24.6439       23.2614       18.8313       18.3552       20.3774       23.6974       26.5457       23.7979       32.5504       40.0513       46.8353       41.6943       35.9811       34.1801       34.4320       39.2353       56.3128       63.3918       63.7928       70.4127       97.2488      106.7856      137.6309      152.2506      199.3488      221.2585      235.7043      219.4924      198.2833      186.7200      171.2704      153.0774      123.5536      106.3108       92.6744       80.5139       43.7399       38.2365       46.6567        0.0000        0.0000        0.0000        0.0000        0.0000        0.0000        0.0000        0.0000        0.0000        0.0000        0.0000        0.0000        0.0000        0.0000        0.0000        0.0000        0.0000        0.0000        0.0000        0.0000        0.0000        0.0000        0.0000        0.0000        0.0000        0.0000        0.0000        0.0000        0.0000        0.0000        0.0000        0.0000        0.0000        0.0000        0.0000        0.0000        0.0000        0.0000        0.0000        0.0000        0.0000        0.0000        0.0000        0.0000        0.0000        0.0000        0.0000        0.0000        0.0000        0.0000        0.0000        0.0000        0.0000        0.0000        0.0000        0.0000        0.0000        0.0000        0.0000
        0.0000        0.0000        0.0000        0.0000        0.0000        0.0000        0.0000        0.0000        0.0000        0.0000        0.0000        0.0000        0.0000        0.0000        0.0000        0.0000        0.0000        0.0000        0.0000        0.0000        0.0000        0.0000        0.0000        0.0000        0.0000        0.0000        0.0000        0.0000        0.0000        0.0000        0.0000        0.0000        0.0000        0.0000        0.0000        0.0000        0.0000        0.0000        0.0000        0.0000        0.0000        0.0000        0.0000        0.0000        0.0000        0.0000        0.0000        0.0000        0.0000        0.0000        0.0000        0.0000        0.0000        0.0000        0.0000        0.0000        0.0000        0.0000        0.0000        0.0000        0.0000        0.0000        0.0000        0.0000        0.0000        0.0000        0.0000        0.0000        0.0000        0.0000        0.0000        0.0000        0.0000        0.0000        0.0000        0.0000        0.0000        0.0000        0.0000        0.0000        0.0000        0.0000        0.0000        0.0000        0.0000        0.0000        0.0000        0.0000        0.0000        0.0000        0.0000        0.0000        0.0000        0.0000        0.0000        0.0000        0.0000        0.0000        0.0000        0.0000      216.8440      180.3749      186.7299      199.1970      215.6641      219.6964      231.2904      277.2430      305.1153      318.1169      324.2710      329.3389      326.8042      302.9930      268.1638      240.3176      225.5928      209.0277      193.9497      148.2176      139.1705      143.7321      162.0963      225.7890      250.0637      266.5068      256.1735      250.8173      245.9998      229.5732      204.8701      181.7615      168.5142      154.0547      142.6845      115.7592      109.6049       99.8995       93.8899       75.6673       66.7599       59.2636       57.1801       71.3123       70.8064       69.9744       66.4126       65.3533       58.9689       50.8622       40.8724       28.5140       27.3861       21.3937       32.3363       26.4871       27.8393       27.1613       27.6585       37.1841       48.3818       49.9333       48.6018       40.3002       36.2957       37.9145       44.0040       58.3329       68.8896       69.9771       80.0183      104.9059      113.0174      143.8256      166.3877      212.9845      239.4566      250.1654      239.6018      218.0638      212.4603      184.9569      157.1580      120.8487       97.9973       88.8241       78.5128       44.6916        0.0000        0.0000        0.0000        0.0000        0.0000        0.0000        0.0000        0.0000        0.0000        0.0000        0.0000        0.0000        0.0000       16.0200        0.0000        0.0000        0.0000       47.4900        0.0000        0.0000        0.0000        0.0000        0.0000        0.0000        0.0000        0.0000        0.0000        0.0000        0.0000        0.0000        0.0000        0.0000        0.0000        0.0000        0.0000        0.0000        0.0000        0.0000        0.0000        0.0000        0.0000        0.0000        0.0000        0.0000        0.0000        0.0000        0.0000        0.0000        0.0000        0.0000        0.0000        0.0000        0.0000        0.0000        0.0000        0.0000        0.0000        0.0000        0.0000        0.0000        0.0000
        0.0000        0.0000        0.0000        0.0000        0.0000        0.0000        0.0000        0.0000        0.0000        0.0000        0.0000        0.0000        0.0000        0.0000        0.0000        0.0000        0.0000        0.0000        0.0000        0.0000        0.0000        0.0000        0.0000        0.0000        0.0000        0.0000        0.0000        0.0000        0.0000        0.0000        0.0000        0.0000        0.0000        0.0000        0.0000        0.0000        0.0000        0.0000        0.0000        0.0000        0.0000        0.0000        0.0000        0.0000        0.0000        0.0000        0.0000        0.0000        0.0000        0.0000        0.0000        0.0000        0.0000        0.0000        0.0000        0.0000        0.0000        0.0000        0.0000        0.0000        0.0000        0.0000        0.0000        0.0000        0.0000        0.0000        0.0000        0.0000        0.0000        0.0000        0.0000        0.0000        0.0000        0.0000        0.0000        0.0000        0.0000        0.0000        0.0000        0.0000        0.0000        0.0000        0.0000        0.0000        0.0000        0.0000        0.0000        0.0000        0.0000        0.0000        0.0000        0.0000        0.0000        0.0000        0.0000        0.0000        0.0000        0.0000        0.0000        0.0000      241.9545      205.0914      204.0720      178.3383      191.8400      189.7739      190.8067      177.6521      194.2195      217.5991      227.7056      205.8772      199.5699      182.4684      159.8981      163.8419      158.2646      155.4952      151.9330      153.2798      140.2334      146.6527      173.0731      223.2526      244.3595      256.2935      248.3641      226.9260      222.8593      202.1589      179.4044      138.1760      128.1955      109.3639      104.6847      118.5486      124.6082      120.7177      108.0200      103.6582       95.8708       87.8059       82.3888       92.8412       92.4154       91.7218       79.9764       78.4558       71.3959       58.9029       52.0141       31.9891       25.6595       25.7196       27.8309       31.9858       35.0632       41.4865       45.7209       39.5881       44.5037       47.8915       52.2485       57.1587       55.9467       59.6410       65.4383       71.4944       80.8539       88.3236      100.5113      123.3927      130.4644      153.0345      183.3262      231.4899      255.7512      266.6116      265.3347      243.0132      232.4312      205.2227      176.1496       90.4743       70.0366       60.0262       55.3286       18.9726        0.0000        0.0000        0.0000        0.0000        0.0000        0.0000        0.0000        0.0000        0.0000        0.0000        0.0000        0.0000       26.7300       25.1400       32.3100        0.0000       59.4900       77.7000        0.0000        0.0000        0.0000        0.0000        0.0000        0.0000        0.0000        0.0000        0.0000        0.0000        0.0000        0.0000        0.0000        0.0000        0.0000        0.0000        0.0000        0.0000        0.0000        0.0000        0.0000        0.0000        0.0000        0.0000        0.0000        0.0000        0.0000        0.0000        0.0000        0.0000        0.0000        0.0000        0.0000        0.0000        0.0000        0.0000        0.0000        0.0000        0.0000        0.0000        0.0000        0.0000        0.0000
        0.0000        0.0000        0.0000        0.0000        0.0000        0.0000        0.0000        0.0000        0.0000        0.0000        0.0000        0.0000        0.0000        0.0000        0.0000        0.0000        0.0000        0.0000        0.0000        0.0000        0.0000        0.0000        0.0000        0.0000        0.0000        0.0000        0.0000        0.0000        0.0000        0.0000        0.0000        0.0000        0.0000        0.0000        0.0000        0.0000        0.0000        0.0000        0.0000        0.0000        0.0000        0.0000        0.0000        0.0000        0.0000        0.0000        0.0000        0.0000        0.0000        0.0000        0.0000        0.0000        0.0000        0.0000        0.0000        0.0000        0.0000        0.0000        0.0000        0.0000        0.0000        0.0000        0.0000        0.0000        0.0000        0.0000        0.0000        0.0000        0.0000        0.0000        0.0000        0.0000        0.0000        0.0000        0.0000        0.0000        0.0000        0.0000        0.0000        0.0000        0.0000        0.0000        0.0000        0.0000        0.0000        0.0000        0.0000        0.0000        0.0000        0.0000        0.0000        0.0000        0.0000        0.0000        0.0000        0.0000        0.0000        0.0000        0.0000      277.6412      255.8055      221.8495      205.6000      166.7422      161.6576      168.8045      182.0585      146.8472      165.0875      167.5139      182.0130      167.0848      149.9665      135.8372      126.3580      125.6789      123.4994      126.1143      128.3031      144.4920      141.2809      148.7938      169.8368      197.9648      222.2279      230.0755      237.8399      200.4783      182.3998      171.5276      155.3072      120.1941       99.1293       86.5934       86.7832      111.5569      128.0852      125.1654      111.3625      107.3751      104.7703       97.2944       94.7226      100.1165      110.9418      103.4323       87.6817       81.8508       74.3152       62.3627       51.8975       30.2575       25.1555       26.7602       29.3331       33.0196       36.6766       42.9559       44.0988       44.0363       47.0365       50.5940       54.3313       66.1377       70.8394       73.6570       79.5288       90.1426       88.7152       90.1401      105.8788      141.4714      136.4454      158.0029      191.8516      242.8832      267.4680      275.7949      276.2607      262.9816      248.6694      224.9036      181.0154       96.2919       68.4283       55.9328       55.5385       39.6190        0.0000        0.0000        0.0000        0.0000        0.0000        0.0000      247.8480       73.1700        0.0000        0.0000        0.0000        0.0000       26.8200       34.6500        0.0000        0.0000        0.0000        0.0000        0.0000        0.0000        0.0000        0.0000        0.0000        0.0000        0.0000        0.0000        0.0000        0.0000        0.0000        0.0000        0.0000        0.0000        0.0000        0.0000        0.0000        0.0000        0.0000        0.0000        0.0000        0.0000        0.0000        0.0000        0.0000        0.0000        0.0000        0.0000        0.0000        0.0000        0.0000        0.0000        0.0000        0.0000        0.0000        0.0000        0.0000        0.0000        0.0000        0.0000        0.0000        0.0000        0.0000
        0.0000        0.0000        0.0000        0.0000        0.0000        0.0000        0.0000        0.0000        0.0000        0.0000        0.0000        0.0000        0.0000        0.0000        0.0000        0.0000        0.0000        0.0000        0.0000        0.0000        0.0000        0.0000        0.0000        0.0000        0.0000        0.0000        0.0000        0.0000        0.0000        0.0000        0.0000        0.0000        0.0000        0.0000        0.0000        0.0000        0.0000        0.0000        0.0000        0.0000        0.0000        0.0000        0.0000        0.0000        0.0000        0.0000        0.0000        0.0000        0.0000        0.0000        0.0000        0.0000        0.0000        0.0000        0.0000        0.0000        0.0000        0.0000        0.0000        0.0000        0.0000        0.0000        0.0000        0.0000        0.0000        0.0000        0.0000        0.0000        0.0000        0.0000        0.0000        0.0000        0.0000        0.0000        0.0000        0.0000        0.0000        0.0000        0.0000        0.0000        0.0000        0.0000        0.0000        0.0000        0.0000        0.0000        0.0000        0.0000        0.0000        0.0000        0.0000        0.0000        0.0000        0.0000        0.0000        0.0000        0.0000      400.0216      335.9903      270.8472      251.3431      229.1484      205.6772      168.0049      165.2959      164.7827      165.9019      139.5479      132.7878      132.3732      138.9877      139.4275      133.2308      115.8659      115.9409      112.0536      102.8881      115.6714      127.9728      132.9279      142.5677      154.7446      164.1115      192.5541      210.0398      219.1912      200.9316      171.8643      159.0463      145.3976      128.1046       96.1486       85.4607       76.3197       82.3173      110.0533      126.6949      124.3441      121.8137      115.3104      114.9649      111.7496      111.4107      122.0097      130.2222      112.7836       94.3445       82.2995       79.4427       67.2429       52.7587       33.9393       34.3727       31.8576       36.8149       36.3270       40.2094       45.3555       46.1835       47.7011       56.7266       56.6309       64.6315       76.2091       92.5651       96.5074       90.0257       92.0193       92.8444       92.6941      115.2397      141.5866      143.4157      158.6992      180.6091      235.8647      260.3026      267.5362      261.0319      245.9114      235.1391      207.2104      174.8970       90.9969       66.8914       65.5850       75.4347        0.0000        0.0000        0.0000        0.0000        0.0000      238.9669      249.1705      239.0029       78.9900        0.0000        0.0000        0.0000        0.0000        0.0000        0.0000        0.0000        0.0000        0.0000        0.0000        0.0000        0.0000        0.0000        0.0000        0.0000        0.0000        0.0000        0.0000        0.0000        0.0000        0.0000        0.0000        0.0000        0.0000        0.0000        0.0000        0.0000        0.0000        0.0000        0.0000        0.0000        0.0000        0.0000        0.0000        0.0000        0.0000        0.0000        0.0000        0.0000        0.0000        0.0000        0.0000        0.0000        0.0000        0.0000        0.0000        0.0000        0.0000        0.0000        0.0000        0.0000        0.0000        0.0000
        0.0000        0.0000        0.0000        0.0000        0.0000        0.0000        0.0000        0.0000        0.0000        0.0000        0.0000        0.0000        0.0000        0.0000        0.0000        0.0000        0.0000        0.0000        0.0000        0.0000        0.0000        0.0000        0.0000        0.0000        0.0000        0.0000        0.0000        0.0000        0.0000        0.0000        0.0000        0.0000        0.0000        0.0000        0.0000        0.0000        0.0000        0.0000        0.0000        0.0000        0.0000        0.0000        0.0000        0.0000        0.0000        0.0000        0.0000        0.0000        0.0000        0.0000        0.0000        0.0000        0.0000        0.0000        0.0000        0.0000        0.0000        0.0000        0.0000        0.0000        0.0000        0.0000        0.0000        0.0000        0.0000        0.0000        0.0000        0.0000        0.0000        0.0000        0.0000        0.0000        0.0000        0.0000        0.0000        0.0000        0.0000        0.0000        0.0000        0.0000        0.0000        0.0000        0.0000        0.0000        0.0000        0.0000        0.0000        0.0000        0.0000        0.0000        0.0000        0.0000        0.0000        0.0000        0.0000        0.0000        0.0000      387.6532      342.3839      268.5237      254.0477      231.8247      218.2839      177.2340      163.7940      160.1319      159.9586      135.8939      134.4765      131.7169      138.9636      131.9915      122.8043      122.7015      119.1490      112.4491      107.0190      114.1612      115.4947      130.4286      137.8450      143.5816      152.4664      179.7160      187.1960      184.3582      168.3976      141.9983      129.9948      119.9233      118.0052       89.7151       80.9365       82.9194       91.0921      121.0913      134.9330      137.4672      137.2436      136.4716      124.4027      126.0984      129.4523      130.7386      131.0105      117.7091      107.4332       83.9332       70.4308       61.3400       62.4861       43.6855       34.9152       40.2453       44.7815       57.9299       54.0937       52.9435       58.0053       59.1447       64.4138       67.8545       73.1963       86.5424      102.9232      105.5774       94.0787      100.8304      100.3758      107.1100      117.7321      135.2018      141.2329      154.4667      163.1547      210.6520      229.6942      236.8311      226.0189      205.7170      191.0906      173.2289      155.9563       88.9378       69.9313       75.1641       85.8705        0.0000        0.0000        0.0000      150.8400      236.8454      236.5108      249.0465      245.9742      120.3000        0.0000        0.0000        0.0000        0.0000        0.0000        0.0000        0.0000        0.0000        0.0000        0.0000        0.0000        0.0000        0.0000        0.0000        0.0000        0.0000        0.0000        0.0000        0.0000        0.0000        0.0000        0.0000        0.0000        0.0000        0.0000        0.0000        0.0000        0.0000        0.0000        0.0000        0.0000        0.0000        0.0000        0.0000        0.0000        0.0000        0.0000        0.0000        0.0000        0.0000        0.0000        0.0000        0.0000        0.0000        0.0000        0.0000        0.0000        0.0000        0.0000        0.0000        0.0000        0.0000        0.0000
        0.0000        0.0000        0.0000        0.0000        0.0000        0.0000        0.0000        0.0000        0.0000        0.0000        0.0000        0.0000        0.0000        0.0000        0.0000        0.0000        0.0000        0.0000        0.0000        0.0000        0.0000        0.0000        0.0000        0.0000        0.0000        0.0000        0.0000        0.0000        0.0000        0.0000        0.0000        0.0000        0.0000        0.0000        0.0000        0.0000        0.0000        0.0000        0.0000        0.0000        0.0000        0.0000        0.0000        0.0000        0.0000        0.0000        0.0000        0.0000        0.0000        0.0000        0.0000        0.0000        0.0000        0.0000        0.0000        0.0000        0.0000        0.0000        0.0000        0.0000        0.0000        0.0000        0.0000        0.0000        0.0000        0.0000        0.0000        0.0000        0.0000        0.0000        0.0000        0.0000        0.0000        0.0000        0.0000        0.0000        0.0000        0.0000        0.0000        0.0000        0.0000        0.0000        0.0000        0.0000        0.0000        0.0000        0.0000        0.0000        0.0000        0.0000        0.0000        0.0000        0.0000        0.0000        0.0000        0.0000      418.8806      386.7529      355.1598      331.2240      292.8015      279.9537      257.2226      205.2486      189.2154      183.3756      175.5559      183.4396      190.3983      186.8559      175.3631      155.3956      146.5905      129.8429      126.0234      127.4626      117.0531      118.9827      113.5230      124.4948      141.8841      139.3176      140.5293      143.3294      137.7517      120.0738      113.2885       92.7390      103.7521       94.9937       91.5096      102.1058      101.7727      110.1512      121.0339      144.3077      156.2303      160.7748      168.0196      160.4785      155.4712      155.4610      142.6062      131.7672      127.1665      118.7680      118.3023       94.9828       75.1049       63.4668       60.9619       41.7087       41.0059       40.1693       56.6718       77.6908       86.7777       82.9146       81.5362       84.6658       92.5076       99.3933      101.7939      100.2267      114.7898      128.0807      125.0222      108.6321      112.2486      120.8303      120.9279      130.8567      168.1691      176.3654      165.0777      148.9032      152.6720      158.0219      156.1286      117.3398      107.2661      100.3368       95.7396      151.4469       69.2027       25.1081        0.0000        0.0000        0.0000        0.0000      214.0400      205.6054      208.0307      213.7872      216.3846      165.6900        0.0000        0.0000        0.0000        0.0000        0.0000        0.0000        0.0000        0.0000        0.0000        0.0000        0.0000        0.0000        0.0000        0.0000        0.0000        0.0000        0.0000        0.0000        0.0000        0.0000        0.0000        0.0000        0.0000        0.0000        0.0000        0.0000        0.0000        0.0000        0.0000        0.0000        0.0000        0.0000        0.0000        0.0000        0.0000        0.0000        0.0000        0.0000        0.0000        0.0000        0.0000        0.0000        0.0000        0.0000        0.0000        0.0000        0.0000        0.0000        0.0000        0.0000        0.0000        0.0000        0.0000
        0.0000        0.0000        0.0000        0.0000        0.0000        0.0000        0.0000        0.0000        0.0000        0.0000        0.0000        0.0000        0.0000        0.0000        0.0000        0.0000        0.0000        0.0000        0.0000        0.0000        0.0000        0.0000        0.0000        0.0000        0.0000        0.0000        0.0000        0.0000        0.0000        0.0000        0.0000        0.0000        0.0000        0.0000        0.0000        0.0000        0.0000        0.0000        0.0000        0.0000        0.0000        0.0000        0.0000        0.0000        0.0000        0.0000        0.0000        0.0000        0.0000        0.0000        0.0000        0.0000        0.0000        0.0000        0.0000        0.0000        0.0000        0.0000        0.0000        0.0000        0.0000        0.0000        0.0000        0.0000        0.0000        0.0000        0.0000        0.0000        0.0000        0.0000        0.0000        0.0000        0.0000        0.0000        0.0000        0.0000        0.0000        0.0000        0.0000        0.0000        0.0000        0.0000        0.0000        0.0000        0.0000        0.0000        0.0000        0.0000        0.0000        0.0000        0.0000        0.0000        0.0000        0.0000        0.0000        0.0000      383.7101      348.1196      317.6646      315.5550      293.8199      271.6451      258.7792      209.5720      195.4110      192.7144      189.8022      204.0856      209.3706      201.3442      186.3057      154.6983      141.8165      136.0687      126.5511      119.4360      119.9989      118.0619      127.7022      128.7690      134.9478      130.2477      141.1967      128.4644      118.1736      107.6701      101.4619       84.7109       79.7694       73.7101       87.3313      107.3037      105.0086      125.6783      139.4885      157.9905      169.0541      175.7598      178.0251      177.9243      178.4860      170.1261      157.2118      136.8773      130.7047      132.1521      109.0602       98.0955       76.4618       68.1434       59.6187       41.0848       40.9937       43.1508       58.2868       84.1421       89.8876       97.5806       92.9273       94.3144      102.2191      113.6168      120.0679      120.6924      137.2301      130.4324      126.7154      117.3375      114.8050      130.6188      131.6424      148.3385      163.7083      162.9090      166.8957      128.3103      131.4923      118.6000      111.4420       90.3345       84.0443       79.9345       76.3494        0.0000        0.0000        0.0000        0.0000        0.0000        0.0000      194.3376      199.3513      200.9658      202.4065      206.2839      209.9253        0.0000        0.0000        0.0000        0.0000        0.0000        0.0000        0.0000        0.0000        0.0000        0.0000        0.0000        0.0000        0.0000        0.0000        0.0000        0.0000        0.0000        0.0000        0.0000        0.0000        0.0000        0.0000        0.0000        0.0000        0.0000        0.0000        0.0000        0.0000        0.0000        0.0000        0.0000        0.0000        0.0000        0.0000        0.0000        0.0000        0.0000        0.0000        0.0000        0.0000        0.0000        0.0000        0.0000        0.0000        0.0000        0.0000        0.0000        0.0000        0.0000        0.0000        0.0000        0.0000        0.0000        0.0000
        0.0000        0.0000        0.0000        0.0000        0.0000        0.0000        0.0000        0.0000        0.0000        0.0000        0.0000        0.0000        0.0000        0.0000        0.0000        0.0000        0.0000        0.0000        0.0000        0.0000        0.0000        0.0000        0.0000        0.0000        0.0000        0.0000        0.0000        0.0000        0.0000        0.0000        0.0000        0.0000        0.0000        0.0000        0.0000        0.0000        0.0000        0.0000        0.0000        0.0000        0.0000        0.0000        0.0000        0.0000        0.0000        0.0000        0.0000        0.0000        0.0000        0.0000        0.0000        0.0000        0.0000        0.0000        0.0000        0.0000        0.0000        0.0000        0.0000        0.0000        0.0000        0.0000        0.0000        0.0000        0.0000        0.0000        0.0000        0.0000        0.0000        0.0000        0.0000        0.0000        0.0000        0.0000        0.0000        0.0000        0.0000        0.0000        0.0000        0.0000        0.0000        0.0000        0.0000        0.0000        0.0000        0.0000        0.0000        0.0000        0.0000        0.0000        0.0000        0.0000        0.0000        0.0000        0.0000        0.0000      340.6448      334.1523      310.7998      298.4188      277.1707      277.1260      271.9977      220.5974      205.9898      197.1659      200.3362      214.4617      227.6776      219.6895      198.7292      158.2692      146.5491      139.8541      128.6562      121.5800      121.9463      125.5653      128.2775      125.3470      123.8332      124.0438      133.2111      115.4436      123.5883      115.6060      118.2607       89.2761       83.5005       87.2878       95.1546      115.6841      133.9701      158.4646      158.3318      182.7149      188.3474      187.4333      188.2188      204.5513      181.0054      162.7068      150.5689      138.9227      130.2093      116.3189      100.9293       88.7736       79.4582       71.5129       65.0151       43.8848       49.1504       53.2449       63.5596       89.1390       88.0530       95.2635      100.7245      108.0253      112.8469      121.3474      129.4996      126.7735      129.3651      126.1622      124.9916      116.6207      122.7292      147.5306      145.9911      143.3136      147.3116      149.4830      145.3634      119.5463      114.9051      102.7412       94.2212       68.3592       63.7053       62.1488        0.0000        0.0000        0.0000        0.0000        0.0000        0.0000      226.2353      217.5771      225.4292      219.0018      215.2984      212.1106      226.6590        0.0000        0.0000        0.0000        0.0000        0.0000        0.0000        0.0000        0.0000        0.0000        0.0000        0.0000        0.0000        0.0000        0.0000        0.0000        0.0000        0.0000        0.0000        0.0000        0.0000        0.0000        0.0000        0.0000        0.0000        0.0000        0.0000        0.0000        0.0000        0.0000        0.0000        0.0000        0.0000        0.0000        0.0000        0.0000        0.0000        0.0000        0.0000        0.0000        0.0000        0.0000        0.0000        0.0000        0.0000        0.0000        0.0000        0.0000        0.0000        0.0000        0.0000        0.0000        0.0000        0.0000        0.0000
        0.0000        0.0000        0.0000        0.0000        0.0000        0.0000        0.0000        0.0000        0.0000        0.0000        0.0000        0.0000        0.0000        0.0000        0.0000        0.0000        0.0000        0.0000        0.0000        0.0000        0.0000        0.0000        0.0000        0.0000        0.0000        0.0000        0.0000        0.0000        0.0000        0.0000        0.0000        0.0000        0.0000        0.0000        0.0000        0.0000        0.0000        0.0000        0.0000        0.0000        0.0000        0.0000        0.0000        0.0000        0.0000        0.0000        0.0000        0.0000        0.0000        0.0000        0.0000        0.0000        0.0000        0.0000        0.0000        0.0000        0.0000        0.0000        0.0000        0.0000        0.0000        0.0000        0.0000        0.0000        0.0000        0.0000        0.0000        0.0000        0.0000        0.0000        0.0000        0.0000        0.0000        0.0000        0.0000        0.0000        0.0000        0.0000        0.0000        0.0000        0.0000        0.0000        0.0000        0.0000        0.0000        0.0000        0.0000        0.0000        0.0000        0.0000        0.0000        0.0000        0.0000        0.0000        0.0000        0.0000        0.0000      303.0268      290.8773      296.0875      286.4188      294.7671      287.6132      232.7168      243.2760      213.2877      210.1903      228.0393      242.6840      236.1433      217.1665      173.6233      155.8108      140.7592      134.7862      128.0427      130.7988      136.5990      126.4113      120.4181      115.4197      118.6675      135.9656      115.3618      119.7906      124.2822      119.2437      109.9245      101.3136      103.4421      124.0651      142.2564      161.8932      162.7760      156.6951      182.4827      180.8245      186.6655      202.8464      198.3336      175.4895      158.1265      147.6006      132.6380      122.5745      111.3312       92.6502       87.7681       77.9782       72.1438       71.1396       50.6718       50.9219       55.2514       70.2652       94.3560       95.0264      108.5216      115.3035      117.7568      121.6769      130.2908      132.1233      130.2792      130.9955      132.5129      131.7370      119.7503      114.4220      126.0999      138.2254      151.0436      155.3345      145.5269      142.3184      110.3294      106.1987       98.8325       90.7568       63.6387       61.1518        0.0000        0.0000        0.0000        0.0000        0.0000        0.0000        0.0000      266.8479      269.3473      267.4215      244.1425      233.2332      230.0799      244.0063        0.0000        0.0000        0.0000        0.0000        0.0000        0.0000        0.0000        0.0000        0.0000        0.0000        0.0000        0.0000        0.0000        0.0000        0.0000        0.0000        0.0000        0.0000        0.0000        0.0000        0.0000        0.0000        0.0000        0.0000        0.0000        0.0000        0.0000        0.0000        0.0000        0.0000        0.0000        0.0000        0.0000        0.0000        0.0000        0.0000        0.0000        0.0000        0.0000        0.0000        0.0000        0.0000        0.0000        0.0000        0.0000        0.0000        0.0000        0.0000        0.0000        0.0000        0.0000        0.0000        0.0000        0.0000
        0.0000        0.0000        0.0000        0.0000        0.0000        0.0000        0.0000        0.0000        0.0000        0.0000        0.0000        0.0000        0.0000        0.0000        0.0000        0.0000        0.0000        0.0000        0.0000        0.0000        0.0000        0.0000        0.0000        0.0000        0.0000        0.0000        0.0000        0.0000        0.0000        0.0000        0.0000        0.0000        0.0000        0.0000        0.0000        0.0000        0.0000        0.0000        0.0000        0.0000        0.0000        0.0000        0.0000        0.0000        0.0000        0.0000        0.0000        0.0000        0.0000        0.0000        0.0000        0.0000        0.0000        0.0000        0.0000        0.0000        0.0000        0.0000        0.0000        0.0000        0.0000        0.0000        0.0000        0.0000        0.0000        0.0000        0.0000        0.0000        0.0000        0.0000        0.0000        0.0000        0.0000        0.0000        0.0000        0.0000        0.0000        0.0000        0.0000        0.0000        0.0000        0.0000        0.0000        0.0000        0.0000        0.0000        0.0000        0.0000        0.0000        0.0000        0.0000        0.0000        0.0000        0.0000        0.0000        0.0000      279.4001      268.0589      270.6858      299.2218        0.0000      301.1031      299.9065      265.4983      250.8656      239.6938      244.8307      264.9204      278.5213      256.5323      231.1339      177.9014      160.5865      136.9099      126.1089      112.8879      111.6393      105.9601       97.7880       85.5447       82.3878       91.0305      105.8683      128.8398      139.4359      158.6781      143.2679      149.0385      150.9518      146.3951      152.3140      146.5632      145.6004      149.0366      140.0835      144.8615      146.8722      148.0670      160.4679      167.0092      155.9619      147.5834      144.0424      108.8624       93.4769       84.4614       77.1875       75.4668       70.8494       63.7829       59.4123       63.0347       71.2135       68.3840       90.1176      111.4317      117.9549      122.8203      132.7525      131.1680      134.1878      136.3531      136.3940      129.4045      129.3776      129.3169      128.0562      123.9153      119.6154      120.3860      126.9718      163.6472      152.8545      165.9057      139.4041      116.5693      108.3930      100.3807       88.6911        0.0000        0.0000        0.0000        0.0000        0.0000      131.2800      116.0400        0.0000      372.4519      385.7176      398.0321      380.2362      321.0600      301.7442      298.7422        0.0000        0.0000        0.0000        0.0000        0.0000        0.0000        0.0000        0.0000        0.0000        0.0000        0.0000        0.0000        0.0000        0.0000        0.0000        0.0000        0.0000        0.0000        0.0000        0.0000        0.0000        0.0000        0.0000        0.0000        0.0000        0.0000        0.0000        0.0000        0.0000        0.0000        0.0000        0.0000        0.0000        0.0000        0.0000        0.0000        0.0000        0.0000        0.0000        0.0000        0.0000        0.0000        0.0000        0.0000        0.0000        0.0000        0.0000        0.0000        0.0000        0.0000        0.0000        0.0000        0.0000        0.0000        0.0000
        0.0000        0.0000        0.0000        0.0000        0.0000        0.0000        0.0000        0.0000        0.0000        0.0000        0.0000        0.0000        0.0000        0.0000        0.0000        0.0000        0.0000        0.0000        0.0000        0.0000        0.0000        0.0000        0.0000        0.0000        0.0000        0.0000        0.0000        0.0000        0.0000        0.0000        0.0000        0.0000        0.0000        0.0000        0.0000        0.0000        0.0000        0.0000        0.0000        0.0000        0.0000        0.0000        0.0000        0.0000        0.0000        0.0000        0.0000        0.0000        0.0000        0.0000        0.0000        0.0000        0.0000        0.0000        0.0000        0.0000        0.0000        0.0000        0.0000        0.0000        0.0000        0.0000        0.0000        0.0000        0.0000        0.0000        0.0000        0.0000        0.0000        0.0000        0.0000        0.0000        0.0000        0.0000        0.0000        0.0000        0.0000        0.0000        0.0000        0.0000        0.0000        0.0000        0.0000        0.0000        0.0000        0.0000        0.0000        0.0000        0.0000        0.0000        0.0000        0.0000        0.0000        0.0000        0.0000        0.0000        0.0000      272.0259        0.0000        0.0000        0.0000      315.6516      310.1844      274.2091      264.3263      280.3126      296.8089      299.9662      277.3109      254.8206      241.0165      182.5162      156.3424      139.6968      128.7265      108.5493      108.5178      100.4984       92.7991       86.1259       82.7065       88.7159      100.9845      131.4922      151.4847      181.2768      159.3140      159.4930      162.7579      151.6471      160.1781      152.7859      143.7986      146.5609      149.0245      138.9576      144.8430      145.9572      153.2637      163.8983      154.4150      147.4592      137.3609      105.3424       89.9156       83.0171       76.6606       73.1412       65.7804       62.3728       63.5531       77.9992       80.7091       86.1566       96.4119      131.4752      139.3856      131.9527      132.0859      139.0054      146.0664      146.1191      142.5720      133.9849      135.0446      133.0982      130.3859      125.8862      124.8742      124.8763      134.8465      163.7948      143.8307      134.7144      122.6371      104.4237       97.8298       91.3710       81.8218        0.0000        0.0000        0.0000        0.0000        0.0000      121.8900      110.7600      153.6900      431.5617      455.1555      442.0724      411.6378      355.2045      333.8470      328.5147        0.0000        0.0000        0.0000        0.0000        0.0000        0.0000        0.0000        0.0000        0.0000        0.0000        0.0000        0.0000        0.0000        0.0000        0.0000        0.0000        0.0000        0.0000        0.0000        0.0000        0.0000        0.0000        0.0000        0.0000        0.0000        0.0000        0.0000        0.0000        0.0000        0.0000        0.0000        0.0000        0.0000        0.0000        0.0000        0.0000        0.0000        0.0000        0.0000        0.0000        0.0000        0.0000        0.0000        0.0000        0.0000        0.0000        0.0000        0.0000        0.0000        0.0000        0.0000        0.0000        0.0000        0.0000        0.0000
        0.0000        0.0000        0.0000        0.0000        0.0000        0.0000        0.0000        0.0000        0.0000        0.0000        0.0000        0.0000        0.0000        0.0000        0.0000        0.0000        0.0000        0.0000        0.0000        0.0000        0.0000        0.0000        0.0000        0.0000        0.0000        0.0000        0.0000        0.0000        0.0000        0.0000        0.0000        0.0000        0.0000        0.0000        0.0000        0.0000        0.0000        0.0000        0.0000        0.0000        0.0000        0.0000        0.0000        0.0000        0.0000        0.0000        0.0000        0.0000        0.0000        0.0000        0.0000        0.0000        0.0000        0.0000        0.0000        0.0000        0.0000        0.0000        0.0000        0.0000        0.0000        0.0000        0.0000        0.0000        0.0000        0.0000        0.0000        0.0000        0.0000        0.0000        0.0000        0.0000        0.0000        0.0000        0.0000        0.0000        0.0000        0.0000        0.0000        0.0000        0.0000        0.0000        0.0000        0.0000        0.0000        0.0000        0.0000        0.0000        0.0000        0.0000        0.0000        0.0000        0.0000        0.0000        0.0000        0.0000        0.0000        0.0000        0.0000        0.0000        0.0000      318.5103      329.4905      314.0236      281.9896      283.3271      294.9306      294.4968      281.6187      267.2523      245.6139      191.6508      178.5355      165.4445      160.7258      139.5177      138.3199      130.6226      122.2975      106.8718       99.9968      105.0750      124.6439      162.2357      179.0776      187.0713      182.3042      182.3590      183.8075      179.1263      178.5807      167.0023      150.6638      151.5891      161.8828      148.3062      149.9876      151.6833      155.7031      175.5920      170.2934      157.2496      140.2301      108.3866       96.8549       89.3371       88.7280       78.8918       78.0810       76.8111       72.8962       95.0361       95.3586       97.3725      107.6052      122.9508      127.1460      131.2880      133.8083      146.4700      155.1788      159.2158      158.1903      150.4623      153.2987      148.3329      140.3870      133.7704      131.5792      133.0458      135.0841      136.5207      116.2096      113.8173      116.1506       97.3698       92.6578        0.0000        0.0000        0.0000        0.0000        0.0000        0.0000       78.7800       98.7900       91.6200      194.3700      430.7662      478.4216      450.4876      417.5913      355.5223      335.0491      320.9826        0.0000        0.0000        0.0000        0.0000        0.0000        0.0000        0.0000        0.0000        0.0000        0.0000        0.0000        0.0000        0.0000        0.0000        0.0000        0.0000        0.0000        0.0000        0.0000        0.0000        0.0000        0.0000        0.0000        0.0000        0.0000        0.0000        0.0000        0.0000        0.0000        0.0000        0.0000        0.0000        0.0000        0.0000        0.0000        0.0000        0.0000        0.0000        0.0000        0.0000        0.0000        0.0000        0.0000        0.0000        0.0000        0.0000        0.0000        0.0000        0.0000        0.0000        0.0000        0.0000        0.0000        0.0000        0.0000
        0.0000        0.0000        0.0000        0.0000        0.0000        0.0000        0.0000        0.0000        0.0000        0.0000        0.0000        0.0000        0.0000        0.0000        0.0000        0.0000        0.0000        0.0000        0.0000        0.0000        0.0000        0.0000        0.0000        0.0000        0.0000        0.0000        0.0000        0.0000        0.0000        0.0000        0.0000        0.0000        0.0000        0.0000        0.0000        0.0000        0.0000        0.0000        0.0000        0.0000        0.0000        0.0000        0.0000        0.0000        0.0000        0.0000        0.0000        0.0000        0.0000        0.0000        0.0000        0.0000        0.0000        0.0000        0.0000        0.0000        0.0000        0.0000        0.0000        0.0000        0.0000        0.0000        0.0000        0.0000        0.0000        0.0000        0.0000        0.0000        0.0000        0.0000        0.0000        0.0000        0.0000        0.0000        0.0000        0.0000        0.0000        0.0000        0.0000        0.0000        0.0000        0.0000        0.0000        0.0000        0.0000        0.0000        0.0000        0.0000        0.0000        0.0000        0.0000        0.0000        0.0000        0.0000        0.0000        0.0000        0.0000        0.0000        0.0000        0.0000        0.0000        0.0000      318.6148      294.3863      293.8232      305.9594      305.9411      297.8872      303.0592      292.7310      278.8134      229.3306      227.0816      216.3405      211.7483      202.9040      203.9219      190.7070      176.6582      153.6412      143.9977      146.4818      166.3197      225.6615      234.1255      237.8563      227.7392      221.5949      215.5339      208.1153      191.5974      175.3058      160.4830      159.0236      161.5762      160.2159      162.0025      164.2967      167.0345      189.9065      173.7102      168.5127      154.7577      126.9098      118.0747      107.0730       98.8743       89.4218       85.3714       89.1366      106.8358      109.0343       99.6101      104.4081      109.6978      123.5890      141.5260      150.9438      144.8012      155.5829      169.5580      168.8498      171.1317      163.8884      167.4361      163.4272      155.3061      148.4378      142.9219      134.0716      127.6518      116.4413      118.6021      113.9739      118.2543       93.2612       86.9165        0.0000        0.0000        0.0000        0.0000        0.0000        0.0000        0.0000       84.2700      134.0700      269.8799      424.5484      445.9092      423.6843      383.1210      316.2068      297.7090      286.6622        0.0000        0.0000        0.0000        0.0000        0.0000        0.0000        0.0000        0.0000        0.0000        0.0000        0.0000        0.0000        0.0000        0.0000        0.0000        0.0000        0.0000        0.0000        0.0000        0.0000        0.0000        0.0000        0.0000        0.0000        0.0000        0.0000        0.0000        0.0000        0.0000        0.0000        0.0000        0.0000        0.0000        0.0000        0.0000        0.0000        0.0000        0.0000        0.0000        0.0000        0.0000        0.0000        0.0000        0.0000        0.0000        0.0000        0.0000        0.0000        0.0000        0.0000        0.0000        0.0000        0.0000        0.0000        0.0000
        0.0000        0.0000        0.0000        0.0000        0.0000        0.0000        0.0000        0.0000        0.0000        0.0000        0.0000        0.0000        0.0000        0.0000        0.0000        0.0000        0.0000        0.0000        0.0000        0.0000        0.0000        0.0000        0.0000        0.0000        0.0000        0.0000        0.0000        0.0000        0.0000        0.0000        0.0000        0.0000        0.0000        0.0000        0.0000        0.0000        0.0000        0.0000        0.0000        0.0000        0.0000        0.0000        0.0000        0.0000        0.0000        0.0000        0.0000        0.0000        0.0000        0.0000        0.0000        0.0000        0.0000        0.0000        0.0000        0.0000        0.0000        0.0000        0.0000        0.0000        0.0000        0.0000        0.0000        0.0000        0.0000        0.0000        0.0000        0.0000        0.0000        0.0000        0.0000        0.0000        0.0000        0.0000        0.0000        0.0000        0.0000        0.0000        0.0000        0.0000        0.0000        0.0000        0.0000        0.0000        0.0000        0.0000        0.0000        0.0000        0.0000        0.0000        0.0000        0.0000        0.0000        0.0000        0.0000        0.0000        0.0000        0.0000        0.0000        0.0000        0.0000        0.0000        0.0000      367.8256      363.0165      357.5022      355.7947      318.0642      305.3341      299.1710      309.5968      320.4669      324.9814      339.8816      350.4480      428.6682      448.2239      440.1675      402.8860      310.0147      280.6920      271.6926      297.0956      383.3516      410.8474      417.2105      388.0810        0.0000        0.0000      271.7889      247.5794      192.4374      174.6508      167.9481      174.5336      179.2454      177.5408      178.5470      184.3461      184.6706      176.3230      176.3420      168.4777      170.9278      158.1316      148.4882      140.7804      110.6727      102.1600       95.2673      102.1883       95.2341       89.4273       90.1054       94.6812      132.1031      144.6651      156.7285      161.2510      163.5229      173.5612      179.5015      188.2463      215.1628      223.4049      217.6403      200.4634      163.7237      146.0366      135.8314      130.4745      114.8238      111.1998      111.5774        0.0000        0.0000        0.0000        0.0000        0.0000        0.0000        0.0000        0.0000        0.0000        0.0000        0.0000        0.0000        0.0000      313.2354      322.6448      306.9530      276.9855      217.9022      204.6327        0.0000        0.0000        0.0000        0.0000        0.0000        0.0000        0.0000        0.0000        0.0000        0.0000        0.0000        0.0000        0.0000        0.0000        0.0000        0.0000        0.0000        0.0000        0.0000        0.0000        0.0000        0.0000        0.0000        0.0000        0.0000        0.0000        0.0000        0.0000        0.0000        0.0000        0.0000        0.0000        0.0000        0.0000        0.0000        0.0000        0.0000        0.0000        0.0000        0.0000        0.0000        0.0000        0.0000        0.0000        0.0000        0.0000        0.0000        0.0000        0.0000        0.0000        0.0000        0.0000        0.0000        0.0000        0.0000        0.0000
        0.0000        0.0000        0.0000        0.0000        0.0000        0.0000        0.0000        0.0000        0.0000        0.0000        0.0000        0.0000        0.0000        0.0000        0.0000        0.0000        0.0000        0.0000        0.0000        0.0000        0.0000        0.0000        0.0000        0.0000        0.0000        0.0000        0.0000        0.0000        0.0000        0.0000        0.0000        0.0000        0.0000        0.0000        0.0000        0.0000        0.0000        0.0000        0.0000        0.0000        0.0000        0.0000        0.0000        0.0000        0.0000        0.0000        0.0000        0.0000        0.0000        0.0000        0.0000        0.0000        0.0000        0.0000        0.0000        0.0000        0.0000        0.0000        0.0000        0.0000        0.0000        0.0000        0.0000        0.0000        0.0000        0.0000        0.0000        0.0000        0.0000        0.0000        0.0000        0.0000        0.0000        0.0000        0.0000        0.0000        0.0000        0.0000        0.0000        0.0000        0.0000        0.0000        0.0000        0.0000        0.0000        0.0000        0.0000        0.0000        0.0000        0.0000        0.0000        0.0000        0.0000        0.0000        0.0000        0.0000        0.0000        0.0000        0.0000        0.0000        0.0000        0.0000        0.0000      357.7656      378.1646      382.8256      394.8700      339.4630      306.5658      294.6964      310.4460      361.4792      400.1632      432.0638      452.5109      525.4230      561.8922      557.3533      502.5139      380.8150      349.5999      336.8583      368.0640      471.5819      507.0613      503.3542        0.0000        0.0000        0.0000        0.0000        0.0000        0.0000      190.5873      181.5630      182.1307      185.9163      187.9946      199.7282      194.1067      197.2745      188.7793      188.9110      184.8461      191.5844      181.7145      175.2590      155.7004      129.2535      114.8743      116.7423      101.9191       86.0168       81.2093       88.1739      103.8707      144.6490      151.1895      168.8414      185.8338      177.0202      180.7727      188.8840      198.5431      237.9583      245.9202      241.5529      218.1066      167.9815      148.9681      138.2356      136.0472      113.5454        0.0000        0.0000        0.0000        0.0000        0.0000        0.0000        0.0000        0.0000        0.0000        0.0000        0.0000        0.0000        0.0000        0.0000        0.0000      275.5713      270.4663      249.5843      236.8311      192.8100      180.9959      181.1155        0.0000        0.0000        0.0000        0.0000        0.0000        0.0000        0.0000        0.0000        0.0000        0.0000        0.0000        0.0000        0.0000        0.0000        0.0000        0.0000        0.0000        0.0000        0.0000        0.0000        0.0000        0.0000        0.0000        0.0000        0.0000        0.0000        0.0000        0.0000        0.0000        0.0000        0.0000        0.0000        0.0000        0.0000        0.0000        0.0000        0.0000        0.0000        0.0000        0.0000        0.0000        0.0000        0.0000        0.0000        0.0000        0.0000        0.0000        0.0000        0.0000        0.0000        0.0000        0.0000        0.0000        0.0000        0.0000
        0.0000        0.0000        0.0000        0.0000        0.0000        0.0000        0.0000        0.0000        0.0000        0.0000        0.0000        0.0000        0.0000        0.0000        0.0000        0.0000        0.0000        0.0000        0.0000        0.0000        0.0000        0.0000        0.0000        0.0000        0.0000        0.0000        0.0000        0.0000        0.0000        0.0000        0.0000        0.0000        0.0000        0.0000        0.0000        0.0000        0.0000        0.0000        0.0000        0.0000        0.0000        0.0000        0.0000        0.0000        0.0000        0.0000        0.0000        0.0000        0.0000        0.0000        0.0000        0.0000        0.0000        0.0000        0.0000        0.0000        0.0000        0.0000        0.0000        0.0000        0.0000        0.0000        0.0000        0.0000        0.0000        0.0000        0.0000        0.0000        0.0000        0.0000        0.0000        0.0000        0.0000        0.0000        0.0000        0.0000        0.0000        0.0000        0.0000        0.0000        0.0000        0.0000        0.0000        0.0000        0.0000        0.0000        0.0000        0.0000        0.0000        0.0000        0.0000        0.0000        0.0000        0.0000        0.0000        0.0000        0.0000        0.0000        0.0000        0.0000        0.0000        0.0000        0.0000      326.1241      352.4077      380.8755      372.2195      306.4772      295.9126      297.3383      320.4526      378.3088      414.6546      438.4875      445.1768      546.1048      593.0021        0.0000      538.6963      406.2452        0.0000        0.0000      386.0933      489.7247        0.0000        0.0000        0.0000        0.0000        0.0000        0.0000        0.0000        0.0000      196.0395      186.9557      190.3165      198.9409      204.9562      212.8122      211.8226      206.0925      204.5124      199.8402      200.9113      209.9592      194.4502      185.4965      166.5177      140.2404      124.7536      120.5010      108.3612       97.6529       95.5442      105.8656      104.6889      144.4547      160.0784      166.7859      175.5771      178.0874      180.8951      191.0077      203.9181      241.1236      252.7608      247.2769      224.8469        0.0000        0.0000        0.0000        0.0000        0.0000        0.0000        0.0000        0.0000        0.0000        0.0000        0.0000        0.0000        0.0000        0.0000        0.0000        0.0000        0.0000        0.0000        0.0000        0.0000      232.8358      224.6558      222.3183      214.3482      184.5125        0.0000        0.0000        0.0000        0.0000        0.0000        0.0000        0.0000        0.0000        0.0000        0.0000        0.0000        0.0000        0.0000        0.0000        0.0000        0.0000        0.0000        0.0000        0.0000        0.0000        0.0000        0.0000        0.0000        0.0000        0.0000        0.0000        0.0000        0.0000        0.0000        0.0000        0.0000        0.0000        0.0000        0.0000        0.0000        0.0000        0.0000        0.0000        0.0000        0.0000        0.0000        0.0000        0.0000        0.0000        0.0000        0.0000        0.0000        0.0000        0.0000        0.0000        0.0000        0.0000        0.0000        0.0000        0.0000        0.0000        0.0000
        0.0000        0.0000        0.0000        0.0000        0.0000        0.0000        0.0000        0.0000        0.0000        0.0000        0.0000        0.0000        0.0000        0.0000        0.0000        0.0000        0.0000        0.0000        0.0000        0.0000        0.0000        0.0000        0.0000        0.0000        0.0000        0.0000        0.0000        0.0000        0.0000        0.0000        0.0000        0.0000        0.0000        0.0000        0.0000        0.0000        0.0000        0.0000        0.0000        0.0000        0.0000        0.0000        0.0000        0.0000        0.0000        0.0000        0.0000        0.0000        0.0000        0.0000        0.0000        0.0000        0.0000        0.0000        0.0000        0.0000        0.0000        0.0000        0.0000        0.0000        0.0000        0.0000        0.0000        0.0000        0.0000        0.0000        0.0000        0.0000        0.0000        0.0000        0.0000        0.0000        0.0000        0.0000        0.0000        0.0000        0.0000        0.0000        0.0000        0.0000        0.0000        0.0000        0.0000        0.0000        0.0000        0.0000        0.0000        0.0000        0.0000        0.0000        0.0000        0.0000        0.0000        0.0000        0.0000        0.0000        0.0000        0.0000        0.0000        0.0000        0.0000        0.0000        0.0000      307.1010      329.2805      333.0305      328.9307      285.0266      278.2477      276.0995      295.1339      349.0608      376.2170      380.1563        0.0000        0.0000        0.0000        0.0000        0.0000        0.0000        0.0000        0.0000        0.0000        0.0000        0.0000        0.0000        0.0000        0.0000        0.0000        0.0000        0.0000        0.0000        0.0000      183.7200      202.8702      219.1850      236.0967      245.5544      245.3876      243.4529      241.5590      231.3004      218.5776      220.0888      208.0560      195.6431      179.8104      143.1491      144.0799      126.5120      115.6011      108.3820      111.7896      106.4957      117.4234      153.1511      160.3585      158.9710      177.5208      175.1922      177.1108      185.7108      198.3048      231.7563      243.1816      239.1085        0.0000        0.0000        0.0000        0.0000        0.0000        0.0000        0.0000        0.0000        0.0000        0.0000        0.0000        0.0000        0.0000        0.0000        0.0000        0.0000        0.0000        0.0000        0.0000        0.0000        0.0000        0.0000      219.5770      221.5985      218.3343        0.0000      179.0211      164.5221        0.0000        0.0000        0.0000        0.0000        0.0000        0.0000        0.0000        0.0000        0.0000        0.0000        0.0000        0.0000        0.0000        0.0000        0.0000        0.0000        0.0000        0.0000        0.0000        0.0000        0.0000        0.0000        0.0000        0.0000        0.0000        0.0000        0.0000        0.0000        0.0000        0.0000        0.0000        0.0000        0.0000        0.0000        0.0000        0.0000        0.0000        0.0000        0.0000        0.0000        0.0000        0.0000        0.0000        0.0000        0.0000        0.0000        0.0000        0.0000        0.0000        0.0000        0.0000        0.0000        0.0000        0.0000        0.0000
        0.0000        0.0000        0.0000        0.0000        0.0000        0.0000        0.0000        0.0000        0.0000        0.0000        0.0000        0.0000        0.0000        0.0000        0.0000        0.0000        0.0000        0.0000        0.0000        0.0000        0.0000        0.0000        0.0000        0.0000        0.0000        0.0000        0.0000        0.0000        0.0000        0.0000        0.0000        0.0000        0.0000        0.0000        0.0000        0.0000        0.0000        0.0000        0.0000        0.0000        0.0000        0.0000        0.0000        0.0000        0.0000        0.0000        0.0000        0.0000        0.0000        0.0000        0.0000        0.0000        0.0000        0.0000        0.0000        0.0000        0.0000        0.0000        0.0000        0.0000        0.0000        0.0000        0.0000        0.0000        0.0000        0.0000        0.0000        0.0000        0.0000        0.0000        0.0000        0.0000        0.0000        0.0000        0.0000        0.0000        0.0000        0.0000        0.0000        0.0000        0.0000        0.0000        0.0000        0.0000        0.0000        0.0000        0.0000        0.0000        0.0000        0.0000        0.0000        0.0000        0.0000        0.0000        0.0000        0.0000        0.0000        0.0000        0.0000        0.0000        0.0000        0.0000        0.0000        0.0000        0.0000      245.0950      247.9861      237.1737      244.5521      235.8138      258.0141      277.5478      285.5585      287.2773      310.6425        0.0000        0.0000        0.0000        0.0000        0.0000        0.0000        0.0000        0.0000        0.0000        0.0000        0.0000        0.0000        0.0000        0.0000        0.0000        0.0000        0.0000        0.0000      166.7047      189.3021      275.7735      308.2849      323.3607      326.7520      311.5627      302.9074      286.0402      263.8317      214.6497      193.5356      185.7847      181.4537      146.9764      144.8734      134.0314      124.2916      140.6967      133.3497      150.7142      155.6020      144.1993      153.1763      160.7646      156.3595      171.5393      173.7615      179.4086      186.3410       91.9200      101.6400        0.0000        0.0000        0.0000        0.0000        0.0000        0.0000        0.0000        0.0000        0.0000        0.0000        0.0000        0.0000        0.0000        0.0000        0.0000        0.0000        0.0000        0.0000        0.0000        0.0000        0.0000        0.0000        0.0000        0.0000      238.6679      232.8191        0.0000      236.8800      315.6900        0.0000        0.0000        0.0000        0.0000        0.0000        0.0000        0.0000        0.0000        0.0000        0.0000        0.0000        0.0000        0.0000        0.0000        0.0000        0.0000        0.0000        0.0000        0.0000        0.0000        0.0000        0.0000        0.0000        0.0000        0.0000        0.0000        0.0000        0.0000        0.0000        0.0000        0.0000        0.0000        0.0000        0.0000        0.0000        0.0000        0.0000        0.0000        0.0000        0.0000        0.0000        0.0000        0.0000        0.0000        0.0000        0.0000        0.0000        0.0000        0.0000        0.0000        0.0000        0.0000        0.0000        0.0000        0.0000
        0.0000        0.0000        0.0000        0.0000        0.0000        0.0000        0.0000        0.0000        0.0000        0.0000        0.0000        0.0000        0.0000        0.0000        0.0000        0.0000        0.0000        0.0000        0.0000        0.0000        0.0000        0.0000        0.0000        0.0000        0.0000        0.0000        0.0000        0.0000        0.0000        0.0000        0.0000        0.0000        0.0000        0.0000        0.0000        0.0000        0.0000        0.0000        0.0000        0.0000        0.0000        0.0000        0.0000        0.0000        0.0000        0.0000        0.0000        0.0000        0.0000        0.0000        0.0000        0.0000        0.0000        0.0000        0.0000        0.0000        0.0000        0.0000        0.0000        0.0000        0.0000        0.0000        0.0000        0.0000        0.0000        0.0000        0.0000        0.0000        0.0000        0.0000        0.0000        0.0000        0.0000        0.0000        0.0000        0.0000        0.0000        0.0000        0.0000        0.0000        0.0000        0.0000        0.0000        0.0000        0.0000        0.0000        0.0000        0.0000        0.0000        0.0000        0.0000        0.0000        0.0000        0.0000        0.0000        0.0000        0.0000        0.0000        0.0000        0.0000        0.0000        0.0000        0.0000        0.0000        0.0000        0.0000      227.4522      219.8649      231.2227      224.6602      236.1573      234.2818      239.5490      250.0760      264.8200        0.0000        0.0000        0.0000        0.0000        0.0000        0.0000        0.0000        0.0000        0.0000        0.0000        0.0000        0.0000        0.0000        0.0000        0.0000        0.0000        0.0000        0.0000        0.0000        0.0000      297.6867      343.9432      366.1765      366.6493      350.5003      337.1852      326.9954      286.5085      232.3477      206.2929      204.3721      206.3785      166.2553      144.4582      137.4181      135.0613      143.9016      148.0264      154.6385      153.7322      152.2341      166.0506      156.7661      152.0216      165.6771        0.0000        0.0000      182.3334        0.0000        0.0000        0.0000        0.0000        0.0000        0.0000        0.0000        0.0000        0.0000        0.0000        0.0000        0.0000        0.0000        0.0000        0.0000        0.0000        0.0000        0.0000        0.0000        0.0000        0.0000        0.0000        0.0000        0.0000        0.0000        0.0000      227.2027      223.8187        0.0000        0.0000        0.0000        0.0000        0.0000        0.0000        0.0000        0.0000        0.0000        0.0000        0.0000        0.0000        0.0000        0.0000        0.0000        0.0000        0.0000        0.0000        0.0000        0.0000        0.0000        0.0000        0.0000        0.0000        0.0000        0.0000        0.0000        0.0000        0.0000        0.0000        0.0000        0.0000        0.0000        0.0000        0.0000        0.0000        0.0000        0.0000        0.0000        0.0000        0.0000        0.0000        0.0000        0.0000        0.0000        0.0000        0.0000        0.0000        0.0000        0.0000        0.0000        0.0000        0.0000        0.0000        0.0000        0.0000        0.0000        0.0000
[truncated: 212,709 more chars]
