# Supplementary material for: Multidimensional evaluation of the TRMM 3B43V7 satellite-based precipitation product in mainland China from 1998–2016
Source: PeerJ. 2020 Feb 20;8:e8615. doi: 10.7717/peerj.8615 (PMC7036276; doi:10.7717/peerj.8615)
Supplement: Supplemental Information 2 [file peerj-08-8615-s002.zip › TRMM_3B43 data/TRMM 3B43 data-Year-Month/1998-09.txt]

ncols         249
nrows         175
xllcorner     73.250
yllcorner     6.500
cellsize      0.25000
        0.0000        0.0000        0.0000        0.0000        0.0000        0.0000        0.0000        0.0000        0.0000        0.0000        0.0000        0.0000        0.0000        0.0000        0.0000        0.0000        0.0000        0.0000        0.0000        0.0000        0.0000        0.0000        0.0000        0.0000        0.0000        0.0000        0.0000        0.0000        0.0000        0.0000        0.0000        0.0000        0.0000        0.0000        0.0000        0.0000        0.0000        0.0000        0.0000        0.0000        0.0000        0.0000        0.0000        0.0000        0.0000        0.0000        0.0000        0.0000        0.0000        0.0000        0.0000        0.0000        0.0000        0.0000        0.0000        0.0000        0.0000        0.0000        0.0000        0.0000        0.0000        0.0000        0.0000        0.0000        0.0000        0.0000        0.0000        0.0000        0.0000        0.0000        0.0000        0.0000        0.0000        0.0000        0.0000        0.0000        0.0000        0.0000        0.0000        0.0000        0.0000        0.0000        0.0000        0.0000        0.0000        0.0000        0.0000        0.0000        0.0000        0.0000        0.0000        0.0000        0.0000        0.0000        0.0000        0.0000        0.0000        0.0000        0.0000        0.0000        0.0000        0.0000        0.0000        0.0000        0.0000        0.0000        0.0000        0.0000        0.0000        0.0000        0.0000        0.0000        0.0000        0.0000        0.0000        0.0000        0.0000        0.0000        0.0000        0.0000        0.0000        0.0000        0.0000        0.0000        0.0000        0.0000        0.0000        0.0000        0.0000        0.0000        0.0000        0.0000        0.0000        0.0000        0.0000        0.0000        0.0000        0.0000        0.0000        0.0000        0.0000        0.0000        0.0000        0.0000        0.0000        0.0000        0.0000        0.0000        0.0000        0.0000        0.0000        0.0000        0.0000        0.0000        0.0000        0.0000        0.0000        0.0000        0.0000        0.0000        0.0000        0.0000        0.0000        0.0000        0.0000        0.0000        0.0000        0.0000        0.0000        0.0000        0.0000        0.0000        0.0000       41.2962       42.0570       44.9236        0.0000        0.0000        0.0000       53.8624       57.1032       60.4268       60.8789       66.7823       63.4734       64.2514       66.1332       65.3507       66.0868       62.2669       62.5074       57.7241       53.2885       48.0064       50.2205       52.8158       53.2960       59.9557       69.9518       81.8106       75.7684       79.1656       77.7515       76.0451       78.8897       81.0204       84.0171       77.7817       77.3769       76.0586       73.3908       74.5566       78.1105       76.9528       74.1732       75.7430       76.8686       66.3660       63.0493        0.0000        0.0000        0.0000        0.0000        0.0000        0.0000        0.0000        0.0000        0.0000        0.0000        0.0000        0.0000        0.0000        0.0000        0.0000        0.0000        0.0000        0.0000        0.0000        0.0000        0.0000        0.0000        0.0000        0.0000        0.0000        0.0000        0.0000        0.0000        0.0000        0.0000
        0.0000        0.0000        0.0000        0.0000        0.0000        0.0000        0.0000        0.0000        0.0000        0.0000        0.0000        0.0000        0.0000        0.0000        0.0000        0.0000        0.0000        0.0000        0.0000        0.0000        0.0000        0.0000        0.0000        0.0000        0.0000        0.0000        0.0000        0.0000        0.0000        0.0000        0.0000        0.0000        0.0000        0.0000        0.0000        0.0000        0.0000        0.0000        0.0000        0.0000        0.0000        0.0000        0.0000        0.0000        0.0000        0.0000        0.0000        0.0000        0.0000        0.0000        0.0000        0.0000        0.0000        0.0000        0.0000        0.0000        0.0000        0.0000        0.0000        0.0000        0.0000        0.0000        0.0000        0.0000        0.0000        0.0000        0.0000        0.0000        0.0000        0.0000        0.0000        0.0000        0.0000        0.0000        0.0000        0.0000        0.0000        0.0000        0.0000        0.0000        0.0000        0.0000        0.0000        0.0000        0.0000        0.0000        0.0000        0.0000        0.0000        0.0000        0.0000        0.0000        0.0000        0.0000        0.0000        0.0000        0.0000        0.0000        0.0000        0.0000        0.0000        0.0000        0.0000        0.0000        0.0000        0.0000        0.0000        0.0000        0.0000        0.0000        0.0000        0.0000        0.0000        0.0000        0.0000        0.0000        0.0000        0.0000        0.0000        0.0000        0.0000        0.0000        0.0000        0.0000        0.0000        0.0000        0.0000        0.0000        0.0000        0.0000        0.0000        0.0000        0.0000        0.0000        0.0000        0.0000        0.0000        0.0000        0.0000        0.0000        0.0000        0.0000        0.0000        0.0000        0.0000        0.0000        0.0000        0.0000        0.0000        0.0000        0.0000        0.0000        0.0000        0.0000        0.0000        0.0000        0.0000        0.0000        0.0000        0.0000        0.0000        0.0000        0.0000        0.0000        0.0000        0.0000        0.0000        0.0000        0.0000        0.0000        0.0000        0.0000       41.9608       42.9436       44.1585       44.1435       45.7286       46.5099       48.2124       54.7684       56.7994       60.3174       65.9570       68.3881       71.3148       73.4626       70.8248       71.5456       70.4837       65.2792       62.6542       52.7759       52.2638       45.2750       45.6339       49.6651       55.2754       60.0649       75.4000       80.3090       85.3789       86.3925       80.2952       77.5904       77.1133       75.8820       78.7184       81.0235       83.4332       77.5565       75.4949       78.1928       79.8075       80.5463       90.3003       85.3961       83.1020       74.2973       72.1905       70.4468       71.7380       72.6403       74.2969       74.6915       78.7331       82.8058        0.0000        0.0000        0.0000        0.0000        0.0000        0.0000        0.0000        0.0000        0.0000        0.0000        0.0000        0.0000        0.0000        0.0000        0.0000        0.0000        0.0000        0.0000        0.0000        0.0000        0.0000        0.0000        0.0000
        0.0000        0.0000        0.0000        0.0000        0.0000        0.0000        0.0000        0.0000        0.0000        0.0000        0.0000        0.0000        0.0000        0.0000        0.0000        0.0000        0.0000        0.0000        0.0000        0.0000        0.0000        0.0000        0.0000        0.0000        0.0000        0.0000        0.0000        0.0000        0.0000        0.0000        0.0000        0.0000        0.0000        0.0000        0.0000        0.0000        0.0000        0.0000        0.0000        0.0000        0.0000        0.0000        0.0000        0.0000        0.0000        0.0000        0.0000        0.0000        0.0000        0.0000        0.0000        0.0000        0.0000        0.0000        0.0000       33.2455        0.0000       24.8595       19.8720        0.0000        0.0000        0.0000        0.0000        0.0000        0.0000        0.0000        0.0000        0.0000        0.0000        0.0000        0.0000        0.0000        0.0000        0.0000        0.0000        0.0000        0.0000        0.0000        0.0000        0.0000        0.0000        0.0000        0.0000        0.0000        0.0000        0.0000        0.0000        0.0000        0.0000        0.0000        0.0000        0.0000        0.0000        0.0000        0.0000        0.0000        0.0000        0.0000        0.0000        0.0000        0.0000        0.0000        0.0000        0.0000        0.0000        0.0000        0.0000        0.0000        0.0000        0.0000        0.0000        0.0000        0.0000        0.0000        0.0000        0.0000        0.0000        0.0000        0.0000        0.0000        0.0000        0.0000        0.0000        0.0000        0.0000        0.0000        0.0000        0.0000        0.0000        0.0000        0.0000        0.0000        0.0000        0.0000        0.0000        0.0000        0.0000        0.0000        0.0000        0.0000        0.0000        0.0000        0.0000        0.0000        0.0000        0.0000        0.0000        0.0000        0.0000        0.0000        0.0000        0.0000        0.0000        0.0000        0.0000        0.0000        0.0000        0.0000        0.0000        0.0000        0.0000        0.0000        0.0000        0.0000        0.0000        0.0000        0.0000        0.0000        0.0000        0.0000        0.0000       41.5293       42.7299       43.2600       44.1164       45.5541       47.9142       50.4176       54.0826       58.5870       60.0399       64.1880       65.6210       72.7133       77.6423       77.3237       76.7824       73.1470       67.3451       68.8063       67.3391       58.3534       53.8306       45.1981       43.4411       48.1438       55.0800       62.1377       69.8619       79.4593       85.3698       96.5666       97.0797       84.3948       81.8380       82.1041       83.9809       87.1736       86.9269       89.9588       82.9462       87.3792       94.7242       91.2848       93.5261       86.1801       85.6336       86.9609       88.5794       80.5080       79.3246       82.2996       85.8977       86.1094       91.1495       97.5424       99.6356        0.0000        0.0000        0.0000        0.0000        0.0000        0.0000        0.0000        0.0000        0.0000        0.0000        0.0000        0.0000        0.0000        0.0000        0.0000        0.0000        0.0000        0.0000        0.0000        0.0000        0.0000        0.0000
        0.0000        0.0000        0.0000        0.0000        0.0000        0.0000        0.0000        0.0000        0.0000        0.0000        0.0000        0.0000        0.0000        0.0000        0.0000        0.0000        0.0000        0.0000        0.0000        0.0000        0.0000        0.0000        0.0000        0.0000        0.0000        0.0000        0.0000        0.0000        0.0000        0.0000        0.0000        0.0000        0.0000        0.0000        0.0000        0.0000        0.0000        0.0000        0.0000        0.0000        0.0000        0.0000        0.0000        0.0000        0.0000        0.0000        0.0000        0.0000        0.0000        0.0000        0.0000        0.0000        0.0000       40.2507       37.4558       31.3449       27.4572       27.3183       21.7070        6.5600        0.0000        0.0000        0.0000        0.0000        0.0000        0.0000        0.0000        0.0000        0.0000        0.0000        0.0000        0.0000        0.0000        0.0000        0.0000        0.0000        0.0000        0.0000        0.0000        0.0000        0.0000        0.0000        0.0000        0.0000        0.0000        0.0000        0.0000        0.0000        0.0000        0.0000        0.0000        0.0000        0.0000        0.0000        0.0000        0.0000        0.0000        0.0000        0.0000        0.0000        0.0000        0.0000        0.0000        0.0000        0.0000        0.0000        0.0000        0.0000        0.0000        0.0000        0.0000        0.0000        0.0000        0.0000        0.0000        0.0000        0.0000        0.0000        0.0000        0.0000        0.0000        0.0000        0.0000        0.0000        0.0000        0.0000        0.0000        0.0000        0.0000        0.0000        0.0000        0.0000        0.0000        0.0000        0.0000        0.0000        0.0000        0.0000        0.0000        0.0000        0.0000        0.0000        0.0000        0.0000        0.0000        0.0000        0.0000        0.0000        0.0000        0.0000        0.0000        0.0000        0.0000        0.0000        0.0000        0.0000        0.0000        0.0000        0.0000        0.0000        0.0000        0.0000        0.0000        0.0000        0.0000        0.0000        0.0000        0.0000        0.0000        0.0000       42.2764       43.8009       44.9463       46.5514       48.4006       49.9825       52.3330       54.8734       57.8866       62.8161       61.7328       63.1362       67.6051       74.1033       76.2823       75.7931       75.3106       75.5292       77.2791       65.3860       58.5603       48.3338       41.6912       41.6064       43.5124       49.6367       60.4020       64.5608       68.4011       72.9611       74.0544       83.9326       84.6865       89.3437       86.0188       86.1870       85.9049       86.2749       85.7495       96.1185       98.0886       98.2776      103.4982      100.3220       92.8257       83.0263       87.7928       92.7881      101.3438       97.4367       94.8400       86.5153       86.2395       85.4795       93.4100      102.3669      105.7135      119.1718      122.9232        0.0000        0.0000        0.0000        0.0000        0.0000        0.0000        0.0000        0.0000        0.0000        0.0000        0.0000        0.0000        0.0000        0.0000        0.0000        0.0000        0.0000        0.0000        0.0000        0.0000
        0.0000        0.0000        0.0000        0.0000        0.0000        0.0000        0.0000        0.0000        0.0000        0.0000        0.0000        0.0000        0.0000        0.0000        0.0000        0.0000        0.0000        0.0000        0.0000        0.0000        0.0000        0.0000        0.0000        0.0000        0.0000        0.0000        0.0000        0.0000        0.0000        0.0000        0.0000        0.0000        0.0000        0.0000        0.0000        0.0000        0.0000        0.0000        0.0000        0.0000        0.0000        0.0000        0.0000        0.0000        0.0000        0.0000        0.0000        0.0000        0.0000        0.0000        0.0000        0.0000        0.0000       30.0321       29.0025       26.8570       24.4617       22.2538       19.1188       15.9770        0.0000        0.0000        0.0000        0.0000        0.0000        0.0000        0.0000        0.0000        0.0000        0.0000        0.0000        0.0000        0.0000        0.0000        0.0000        0.0000        0.0000        0.0000        0.0000        0.0000        0.0000        0.0000        0.0000        0.0000        0.0000        0.0000        0.0000        0.0000        0.0000        0.0000        0.0000        0.0000        0.0000        0.0000        0.0000        0.0000        0.0000        0.0000        0.0000        0.0000        0.0000        0.0000        0.0000        0.0000        0.0000        0.0000        0.0000        0.0000        0.0000        0.0000        0.0000        0.0000        0.0000        0.0000        0.0000        0.0000        0.0000        0.0000        0.0000        0.0000        0.0000        0.0000        0.0000        0.0000        0.0000        0.0000        0.0000        0.0000        0.0000        0.0000        0.0000        0.0000        0.0000        0.0000        0.0000        0.0000        0.0000        0.0000        0.0000        0.0000        0.0000        0.0000        0.0000        0.0000        0.0000        0.0000        0.0000        0.0000        0.0000        0.0000        0.0000        0.0000        0.0000        0.0000        0.0000        0.0000        0.0000        0.0000        0.0000        0.0000        0.0000        0.0000        0.0000        0.0000        0.0000        0.0000        0.0000        0.0000        0.0000        0.0000       50.1826       54.5856       56.8009       59.2578       63.1524       66.4120       65.7492       66.2876       68.2079       63.9115       63.5464       65.8424       72.9884       72.4159       77.2987       79.4067       78.9620       84.2874       74.3925       64.5397       52.7167       40.5168       36.4061       44.9725       50.0729       49.2310       55.2485       62.8542       65.8339       64.7542       60.5406       67.2318       74.4516       79.3649       83.6796       85.6588       83.0445       85.2361       88.6394       93.2911       94.4747       92.3546       89.7860       90.8854       85.1410       84.2777       93.0577      106.8965      109.2994      113.2130      115.3825      103.2129       96.4334       90.8758       88.3373       99.0221      108.5223      116.0322      114.3953      119.8287      131.5714        0.0000        0.0000        0.0000        0.0000        0.0000        0.0000        0.0000        0.0000        0.0000        0.0000        0.0000        0.0000        0.0000        0.0000        0.0000        0.0000        0.0000        0.0000
        0.0000        0.0000        0.0000        0.0000        0.0000        0.0000        0.0000        0.0000        0.0000        0.0000        0.0000        0.0000        0.0000        0.0000        0.0000        0.0000        0.0000        0.0000        0.0000        0.0000        0.0000        0.0000        0.0000        0.0000        0.0000        0.0000        0.0000        0.0000        0.0000        0.0000        0.0000        0.0000        0.0000        0.0000        0.0000        0.0000        0.0000        0.0000        0.0000        0.0000        0.0000        0.0000        0.0000        0.0000        0.0000        0.0000        0.0000        0.0000        0.0000        0.0000       37.6137       29.3657       28.0309       27.9131       27.1117       25.2554       23.1494       21.7997       19.8086       17.8939       15.8521       13.8630        0.0000        0.0000        0.0000        0.0000        0.0000        0.0000        0.0000        0.0000        0.0000        0.0000        0.0000        0.0000        0.0000        0.0000        0.0000        0.0000        0.0000        0.0000        0.0000        0.0000        0.0000        0.0000        0.0000        0.0000        0.0000        0.0000        0.0000        0.0000        0.0000        0.0000        0.0000        0.0000        0.0000        0.0000        0.0000        0.0000        0.0000        0.0000        0.0000        0.0000        0.0000        0.0000        0.0000        0.0000        0.0000        0.0000        0.0000        0.0000        0.0000        0.0000        0.0000        0.0000        0.0000        0.0000        0.0000        0.0000        0.0000        0.0000        0.0000        0.0000        0.0000        0.0000        0.0000        0.0000        0.0000        0.0000        0.0000        0.0000        0.0000        0.0000        0.0000        0.0000        0.0000        0.0000        0.0000        0.0000        0.0000        0.0000        0.0000        0.0000        0.0000        0.0000        0.0000        0.0000        0.0000        0.0000        0.0000        0.0000        0.0000        0.0000        0.0000        0.0000        0.0000        0.0000        0.0000        0.0000        0.0000        0.0000        0.0000        0.0000        0.0000        0.0000        0.0000        0.0000        0.0000        0.0000        0.0000       50.3358       53.3867       59.2734       62.4700       64.8526       66.9879       66.7352       67.3773       67.7964       67.3043       66.0612       65.5066       66.1483       74.4307       76.2008       77.2051       77.1961       77.6465       77.0652       68.6183       66.2599       54.9093       46.4060       42.7009       48.1619       58.1169       55.9565       60.4857       58.0037       52.6143       57.4875       59.8465       64.3330       67.3551       78.0644       84.7941       80.0113       83.2257       89.9023       96.3789      101.3639       87.8512       87.4823       76.7907       88.1896       90.6777       95.8547       94.6139      103.4276      110.3190      110.3434      122.8065      107.0168       98.5187       94.3103       89.4572       92.9324      105.0480      113.9571      111.7513      114.7318      123.4593        0.0000        0.0000        0.0000        0.0000        0.0000        0.0000        0.0000        0.0000        0.0000        0.0000        0.0000        0.0000        0.0000        0.0000       64.6211       62.0563       51.8356        0.0000
        0.0000        0.0000        0.0000        0.0000        0.0000        0.0000        0.0000        0.0000        0.0000        0.0000        0.0000        0.0000        0.0000        0.0000        0.0000        0.0000        0.0000        0.0000        0.0000        0.0000        0.0000        0.0000        0.0000        0.0000        0.0000        0.0000        0.0000        0.0000        0.0000        0.0000        0.0000        0.0000        0.0000        0.0000        0.0000        0.0000        0.0000        0.0000        0.0000        0.0000        0.0000        0.0000        0.0000        0.0000        0.0000        0.0000        0.0000        0.0000       35.1284       35.7010       34.5205       27.2026       25.9198       26.4152       25.1435       22.4084       21.6684       21.6191       20.0386       18.1062       17.1886       17.2164       14.8610        0.0000        0.0000        0.0000        0.0000        0.0000        0.0000        0.0000        0.0000        0.0000        0.0000        0.0000        0.0000        0.0000        0.0000        0.0000        0.0000        0.0000        0.0000        0.0000        0.0000        0.0000        0.0000        0.0000        0.0000        0.0000        0.0000        0.0000        0.0000        0.0000        0.0000        0.0000        0.0000        0.0000        0.0000        0.0000        0.0000        0.0000        0.0000        0.0000        0.0000        0.0000        0.0000        0.0000        0.0000        0.0000        0.0000        0.0000        0.0000        0.0000        0.0000        0.0000        0.0000        0.0000        0.0000        0.0000        0.0000        0.0000        0.0000        0.0000        0.0000        0.0000        0.0000        0.0000        0.0000        0.0000        0.0000        0.0000        0.0000        0.0000        0.0000        0.0000        0.0000        0.0000        0.0000        0.0000        0.0000        0.0000        0.0000        0.0000        0.0000        0.0000        0.0000        0.0000        0.0000        0.0000        0.0000        0.0000        0.0000        0.0000        0.0000        0.0000        0.0000        0.0000        0.0000        0.0000        0.0000        0.0000        0.0000        0.0000        0.0000        0.0000        0.0000        0.0000        0.0000        0.0000       48.7727       50.9091       52.2949       56.3211       58.8007       59.5242       60.2554       63.4737       64.9002       67.6694       67.9970       65.2217       61.6834       69.6032       72.9193       73.3684       74.3665       70.7885       67.4819       63.3637       56.1331       56.3510       53.2275       43.4831       44.9652       44.2026       51.0986       49.6624       46.8851       49.8896       48.8314       52.4129       58.3161       65.6340       69.5632       77.3537       81.9648       84.8631       83.7920       92.0430       92.9308       88.0915       80.2543       79.4897       89.3738       85.9892       96.2319       90.4046      101.1976      113.2034      121.8078      112.0684      115.6702      101.9686       96.3492       94.7866       90.1115       95.8126       98.2988      109.8791      113.6466      113.5999      121.7344      136.9456        0.0000        0.0000        0.0000        0.0000        0.0000        0.0000        0.0000        0.0000        0.0000       92.3826       87.5965       81.2403       71.5303       65.2146       63.4039       56.8143       54.9806
        0.0000        0.0000        0.0000        0.0000        0.0000        0.0000        0.0000        0.0000        0.0000        0.0000        0.0000        0.0000        0.0000        0.0000        0.0000        0.0000        0.0000        0.0000        0.0000        0.0000        0.0000        0.0000        0.0000        0.0000        0.0000        0.0000        0.0000        0.0000        0.0000        0.0000        0.0000        0.0000        0.0000        0.0000        0.0000        0.0000        0.0000        0.0000        0.0000        0.0000        0.0000        0.0000        0.0000        0.0000        0.0000        0.0000        0.0000        0.0000       32.9979       33.5247       31.9188       25.4744       24.1060       22.7146       21.7488       20.4156       19.6611       19.6614       20.6884       20.1331       20.0873       17.3288       15.7724       15.5767       15.2391       14.6159       13.5542        0.0000        0.0000        0.0000        0.0000        0.0000        0.0000        0.0000        0.0000        0.0000        0.0000        0.0000        0.0000        0.0000        0.0000        0.0000        0.0000        0.0000        0.0000        0.0000        0.0000        0.0000        0.0000        0.0000        0.0000        0.0000        0.0000        0.0000        0.0000        0.0000        0.0000        0.0000        0.0000        0.0000        0.0000        0.0000        0.0000        0.0000        0.0000        0.0000        0.0000        0.0000        0.0000        0.0000        0.0000        0.0000        0.0000        0.0000        0.0000        0.0000        0.0000        0.0000        0.0000        0.0000        0.0000        0.0000        0.0000        0.0000        0.0000        0.0000        0.0000        0.0000        0.0000        0.0000        0.0000        0.0000        0.0000        0.0000        0.0000        0.0000        0.0000        0.0000        0.0000        0.0000        0.0000        0.0000        0.0000        0.0000        0.0000        0.0000        0.0000        0.0000        0.0000        0.0000        0.0000        0.0000        0.0000        0.0000        0.0000        0.0000        0.0000        0.0000        0.0000        0.0000        0.0000        0.0000        0.0000        0.0000        0.0000        0.0000        0.0000        0.0000       44.0895       45.3756       45.0592       51.8123       53.5895       53.1527       54.0914       59.4050       63.0310       64.7405       63.0745       60.6242       60.8829       63.5818       67.9883       66.9260       68.2410       65.8782       63.5556       59.6955       56.5653       55.4772       63.3777       55.1544       56.7942       53.3544       62.8966       58.4104       56.7580       50.3235       53.3611       56.0322       65.2035       71.0313       69.3282       69.8871       78.8310       81.6241       70.7786       79.2339       82.2695       77.8015       77.0478       71.8698       87.4327       95.7706       87.2534       98.4174       99.7297      112.1661      123.5958      108.1534      105.1734      109.7496      104.7660       98.1200       89.9263       95.3575       98.8474      106.7257      103.0471      103.7655      118.0225        0.0000        0.0000        0.0000        0.0000        0.0000        0.0000      125.3824      121.8344      106.4043      102.0941       94.6540       95.3585       84.5849       80.7251       73.6623       75.7017        0.0000        0.0000
        0.0000        0.0000        0.0000        0.0000        0.0000        0.0000        0.0000        0.0000        0.0000        0.0000        0.0000        0.0000        0.0000        0.0000        0.0000        0.0000        0.0000        0.0000        0.0000        0.0000        0.0000        0.0000        0.0000        0.0000        0.0000        0.0000        0.0000        0.0000        0.0000        0.0000        0.0000        0.0000        0.0000        0.0000        0.0000        0.0000        0.0000        0.0000        0.0000        0.0000        0.0000        0.0000        0.0000        0.0000        0.0000        0.0000        0.0000        0.0000       26.0644       26.1900       24.7441       21.5623       20.1192       19.1986       18.7255       15.2661       15.1605       14.8055       14.6548       16.1689       15.6838       14.8414       14.0811       13.0256       13.1869       12.2721       11.6811       13.2844       12.6455        0.0000        0.0000        0.0000        0.0000        0.0000        0.0000        0.0000        0.0000        0.0000        0.0000        0.0000        0.0000        0.0000        0.0000        0.0000        0.0000        0.0000        0.0000        0.0000        0.0000        0.0000        0.0000        0.0000        0.0000        0.0000        0.0000        0.0000        0.0000        0.0000        0.0000        0.0000        0.0000        0.0000        0.0000        0.0000        0.0000        0.0000        0.0000        0.0000        0.0000        0.0000        0.0000        0.0000        0.0000        0.0000        0.0000        0.0000        0.0000        0.0000        0.0000        0.0000        0.0000        0.0000        0.0000        0.0000        0.0000        0.0000        0.0000        0.0000        0.0000        0.0000        0.0000        0.0000        0.0000        0.0000        0.0000        0.0000        0.0000        0.0000        0.0000        0.0000        0.0000        0.0000        0.0000        0.0000        0.0000        0.0000        0.0000        0.0000        0.0000        0.0000        0.0000        0.0000        0.0000        0.0000        0.0000        0.0000        0.0000        0.0000        0.0000        0.0000        0.0000        0.0000        0.0000        0.0000        0.0000        0.0000        0.0000        0.0000       36.9799       35.8444       32.3598       38.8312       40.0537       45.4539       47.1918       54.9526       81.3018       97.0472       52.7794       49.7807       53.6694       55.4559       61.8372       56.2563       56.4471       58.0400       55.2844       53.5936       55.4346       58.0295       61.3335       61.0587       59.9928       55.8700       56.5339       54.8890       49.7288       44.9792       47.3915       51.9541       66.0581       74.1251       74.3190       66.9289       74.4024       74.9584       69.5303       61.5800       69.8724       66.3155       74.7761       77.2914       79.7689       88.9786       90.7882       97.5711       96.7576      107.9330      115.5811      108.4912      117.5524      118.9496      114.8125       96.7326      100.8197       99.6447       95.8242       91.3280       88.3591       94.5750       96.6218      113.6709      118.9369      123.7249      115.9028      132.9566      130.3060      132.0142      125.9328      117.4222      109.1964      103.5136      106.2824       99.1479       97.1049       94.9065       92.9196        0.0000        0.0000
        0.0000        0.0000        0.0000        0.0000        0.0000        0.0000        0.0000        0.0000        0.0000        0.0000        0.0000        0.0000        0.0000        0.0000        0.0000        0.0000        0.0000        0.0000        0.0000        0.0000        0.0000        0.0000        0.0000        0.0000        0.0000        0.0000        0.0000        0.0000        0.0000        0.0000        0.0000        0.0000        0.0000        0.0000        0.0000        0.0000        0.0000        0.0000        0.0000        0.0000        0.0000        0.0000        0.0000        0.0000        0.0000        0.0000        0.0000        0.0000       25.0469       24.1987       22.8616       19.5461       19.0042       17.8362       17.2935       13.6493       13.5785       13.3375       13.1991       15.0782       15.1878       15.5734       14.9061       13.5749       14.3980       13.1543       12.8263       13.8791       13.9683       12.9670        0.0000        0.0000        0.0000        0.0000        0.0000        0.0000        0.0000        0.0000        0.0000        0.0000        0.0000        0.0000        0.0000        0.0000        0.0000        0.0000        0.0000        0.0000        0.0000        0.0000        0.0000        0.0000        0.0000        0.0000        0.0000        0.0000        0.0000        0.0000        0.0000        0.0000        0.0000        0.0000        0.0000        0.0000        0.0000        0.0000        0.0000        0.0000        0.0000        0.0000        0.0000        0.0000        0.0000        0.0000        0.0000        0.0000        0.0000        0.0000        0.0000        0.0000        0.0000        0.0000        0.0000        0.0000        0.0000        0.0000        0.0000        0.0000        0.0000        0.0000        0.0000        0.0000        0.0000        0.0000        0.0000        0.0000        0.0000        0.0000        0.0000        0.0000        0.0000        0.0000        0.0000        0.0000        0.0000        0.0000        0.0000        0.0000        0.0000        0.0000        0.0000        0.0000        0.0000        0.0000        0.0000        0.0000        0.0000        0.0000        0.0000        0.0000        0.0000        0.0000        0.0000        0.0000        0.0000        0.0000        0.0000        0.0000        0.0000       27.6500       28.8420       38.3874       41.7475       38.6218        0.0000       47.6368       65.8524       64.8398        0.0000        0.0000        0.0000       51.9302       61.0663       54.7514       59.8243       57.7776       54.9392       57.4008       56.5130       53.9413       63.0217       57.4264       57.2696       50.9089       51.2692       47.3838       48.3143       49.9688       51.2230       58.1103       62.7250       67.1293       68.8778       61.7519       72.9449       76.0265       61.5565       54.4081       63.4498       65.8403       65.7944       72.7203       82.6127       90.2915       93.6241      100.5640       96.6785      101.6677      108.0208      109.2857      120.8302      114.8875       95.2610       88.5503       85.3768       89.6763       83.0302       89.5386       77.9079       86.8890       90.5331      102.8345      112.9640      118.1925      122.3198      138.1114      133.8181      140.7229      128.4645      120.8210      120.2377      108.5457      108.6160      106.6210      108.2158      105.4927      101.9068        0.0000        0.0000
        0.0000        0.0000        0.0000        0.0000        0.0000        0.0000        0.0000        0.0000        0.0000        0.0000        0.0000        0.0000        0.0000        0.0000        0.0000        0.0000        0.0000        0.0000        0.0000        0.0000        0.0000        0.0000        0.0000        0.0000        0.0000        0.0000        0.0000        0.0000        0.0000        0.0000        0.0000        0.0000        0.0000        0.0000        0.0000        0.0000        0.0000        0.0000       20.2872       18.6587       17.6022        0.0000        0.0000        0.0000        0.0000        0.0000        0.0000        0.0000       23.4454       22.7251       21.0633       17.3475       16.9246       16.8029       17.1698       17.3689       14.9146       12.4084       12.3861       14.0188       14.4766       15.1555       15.2733       14.0028       13.9792       14.1158       13.7402       15.7456       15.2809       14.6294        0.0000        0.0000        0.0000        0.0000        0.0000        0.0000        0.0000        0.0000        0.0000        0.0000        0.0000        0.0000        0.0000        0.0000        0.0000        0.0000        0.0000        0.0000        0.0000        0.0000        0.0000        0.0000        0.0000        0.0000        0.0000        0.0000        0.0000        0.0000        0.0000        0.0000        0.0000        0.0000        0.0000        0.0000        0.0000        0.0000        0.0000        0.0000        0.0000        0.0000        0.0000        0.0000        0.0000        0.0000        0.0000        0.0000        0.0000        0.0000        0.0000        0.0000        0.0000        0.0000        0.0000        0.0000        0.0000        0.0000        0.0000        0.0000        0.0000        0.0000        0.0000        0.0000        0.0000        0.0000        0.0000        0.0000        0.0000        0.0000        0.0000        0.0000        0.0000        0.0000        0.0000        0.0000        0.0000        0.0000        0.0000        0.0000        0.0000        0.0000        0.0000        0.0000        0.0000        0.0000        0.0000        0.0000        0.0000        0.0000        0.0000        0.0000        0.0000        0.0000        0.0000        0.0000        0.0000        0.0000        0.0000        0.0000        0.0000        0.0000        0.0000        0.0000        0.0000        0.0000        0.0000        0.0000        0.0000        0.0000        0.0000        0.0000        0.0000        0.0000        0.0000       55.7755       60.1180       57.1533       55.0367       57.5189       57.0230       63.4723       62.4633       50.9908       47.9213       50.1325       48.9809       45.8574       46.7718       44.9316       52.0033       62.9522       52.8944       58.3341       60.3168       60.7699       61.4170       56.7856       51.9317       47.0284       56.2811       56.9703       59.5007       69.8356       68.6645       75.5367       76.1147       82.0969       89.8055      101.2510       95.5082      101.8066      101.2773       83.2419       78.7417       80.1339       78.4916       82.2314       81.6207       83.9835       79.1067       76.8425       84.2059      102.5326      106.9382      122.4417      122.9143      137.7215      132.2625      139.5223      129.1872      110.7069      120.4544      112.1420      107.1856      104.5372      107.3297      111.9295        0.0000        0.0000        0.0000
        0.0000        0.0000        0.0000        0.0000        0.0000        0.0000        0.0000        0.0000        0.0000        0.0000        0.0000        0.0000        0.0000        0.0000        0.0000        0.0000        0.0000        0.0000        0.0000        0.0000        0.0000        0.0000        0.0000        0.0000        0.0000        0.0000        0.0000        0.0000        0.0000        0.0000        0.0000        0.0000        0.0000        0.0000        0.0000        0.0000        0.0000        0.0000       20.6800       21.5084       23.8886       22.0102       23.8067       28.6581       27.6589       26.2309       27.0714       27.0185       27.1770       24.0442       21.0242       16.7909       16.3313       15.7048       15.3674       16.7185       12.4043       11.9166       12.4735       13.2415       13.7332       14.2510       14.8777       14.1724       14.6101       14.7670       14.8347       16.9909       16.9356       15.8517       14.6218       11.1670        0.0000        0.0000        0.0000        0.0000        0.0000        0.0000        0.0000        0.0000        0.0000        0.0000        0.0000        0.0000        0.0000        0.0000        0.0000        0.0000        0.0000        0.0000        0.0000        0.0000        0.0000        0.0000        0.0000        0.0000        0.0000        0.0000        0.0000        0.0000        0.0000        0.0000        0.0000        0.0000        0.0000        0.0000        0.0000        0.0000        0.0000        0.0000        0.0000        0.0000        0.0000        0.0000        0.0000        0.0000        0.0000        0.0000        0.0000        0.0000        0.0000        0.0000        0.0000        0.0000        0.0000        0.0000        0.0000        0.0000        0.0000        0.0000        0.0000        0.0000        0.0000        0.0000        0.0000        0.0000        0.0000        0.0000        0.0000        0.0000        0.0000        0.0000        0.0000        0.0000        0.0000        0.0000        0.0000        0.0000        0.0000        0.0000        0.0000        0.0000        0.0000        0.0000        0.0000        0.0000        0.0000        0.0000        0.0000        0.0000        0.0000        0.0000        0.0000        0.0000        0.0000        0.0000        0.0000        0.0000        0.0000        0.0000        0.0000        0.0000        0.0000        0.0000        0.0000        0.0000        0.0000        0.0000        0.0000        0.0000        0.0000        0.0000        0.0000        0.0000       63.3765       64.1846       62.1853       61.5195       64.9834       69.7433       64.2081       53.1010       48.7113       53.5181       52.8690       49.5481       49.0171       44.4871       47.4709       54.8292       50.7155       50.9493       51.0291       50.0967       51.0415       46.4363       45.7281       47.6219       48.2989       53.8156       58.2645       66.2809       61.5232       62.5112       67.7049       76.2749       79.7741       97.1291       88.5211       76.7773       88.0515       85.9619       77.1756       75.9870       77.3862       82.1572       86.8797       77.8738       75.3626       78.2875       76.7242       88.8689      102.4961      119.0997      128.6121      139.8023      132.7977      141.0900      132.1545      117.3217      120.6572      123.9052      117.4284      112.6366      111.5608        0.0000        0.0000        0.0000        0.0000
        0.0000        0.0000        0.0000        0.0000        0.0000        0.0000        0.0000        0.0000        0.0000        0.0000        0.0000        0.0000        0.0000        0.0000        0.0000        0.0000        0.0000        0.0000        0.0000        0.0000        0.0000        0.0000        0.0000        0.0000        0.0000        0.0000        0.0000        0.0000        0.0000        0.0000        0.0000        0.0000        0.0000        0.0000        0.0000        0.0000        0.0000       17.3411       17.3012       18.9350       20.6024       20.5187       20.4113       21.4653       22.6681       23.0850       23.7776       22.3930       24.2787       20.3005       18.3188       16.9221       16.1374       14.0369       12.6883       11.2191       14.6105       10.3002       10.1249       12.3682       13.4207       13.3978       13.6002       15.1972       15.1002       16.0270       15.8554       18.4269       18.6539       18.1311       16.5783       11.9570        0.0000        0.0000        0.0000        0.0000        0.0000        0.0000        0.0000        0.0000        0.0000        0.0000        0.0000        0.0000        0.0000        0.0000        0.0000        0.0000        0.0000        0.0000        0.0000        0.0000        0.0000        0.0000        0.0000        0.0000        0.0000        0.0000        0.0000        0.0000        0.0000        0.0000        0.0000        0.0000        0.0000        0.0000        0.0000        0.0000        0.0000        0.0000        0.0000        0.0000        0.0000        0.0000        0.0000        0.0000        0.0000        0.0000        0.0000        0.0000        0.0000        0.0000        0.0000        0.0000        0.0000        0.0000        0.0000        0.0000        0.0000        0.0000        0.0000        0.0000        0.0000        0.0000        0.0000        0.0000        0.0000        0.0000        0.0000        0.0000        0.0000        0.0000        0.0000        0.0000        0.0000        0.0000        0.0000        0.0000        0.0000        0.0000        0.0000        0.0000        0.0000        0.0000        0.0000        0.0000        0.0000        0.0000        0.0000        0.0000        0.0000        0.0000        0.0000        0.0000        0.0000        0.0000        0.0000        0.0000        0.0000        0.0000        0.0000        0.0000        0.0000        0.0000        0.0000        0.0000        0.0000        0.0000        0.0000       54.6908       61.8990       57.8379       57.4192       54.2043        0.0000       64.5851       63.8569       50.3262       60.2148       73.6416       61.8391       52.4009       52.4794       52.0259       51.4664       53.4523       52.0273       50.0011       47.3960       46.0197       49.5212       46.6069       42.8716       46.5701       48.4486       47.9977       45.9889       42.7459       43.8961       47.6093       55.1652       61.4457       56.8021       57.3183       59.1811       63.2411       65.7180       73.2402       76.0548       68.9949       78.0363       81.1796       73.0571       70.1857       69.7752       76.2624       82.9292       71.2470       68.9219       61.7975       75.3906       90.1610       94.6912      105.3521      103.7463      109.1067      118.3502      124.9168      125.2066      115.8557      117.4473      117.6762      120.6127      108.0889      106.3119        0.0000        0.0000        0.0000        0.0000
        0.0000        0.0000        0.0000        0.0000        0.0000        0.0000        0.0000        0.0000        0.0000        0.0000        0.0000        0.0000        0.0000        0.0000        0.0000        0.0000        0.0000        0.0000        0.0000        0.0000        0.0000        0.0000        0.0000        0.0000        0.0000        0.0000        0.0000        0.0000        0.0000        0.0000        0.0000        0.0000        0.0000        0.0000        0.0000        0.0000        0.0000       16.3561       17.2564       18.9859       19.2115       19.0871       19.4456       20.3359       20.5697       20.3129       20.1287       16.4278       17.3181       16.4307       15.6634       14.9242       13.2734       12.5222       12.1219       10.0128        8.5917        9.0433       10.5240       11.6006       12.3358       12.6799       12.6244       14.7375       15.4778       16.5012       17.1905       19.7049       20.1941       19.4037       17.7761       13.0732       11.1742        0.0000        0.0000        0.0000        0.0000        0.0000        0.0000        0.0000        0.0000        0.0000        0.0000        0.0000        0.0000        0.0000        0.0000        0.0000        0.0000        0.0000        0.0000        0.0000        0.0000        0.0000        0.0000        0.0000        0.0000        0.0000        0.0000        0.0000        0.0000        0.0000        0.0000        0.0000        0.0000        0.0000        0.0000        0.0000        0.0000        0.0000        0.0000        0.0000        0.0000        0.0000        0.0000        0.0000        0.0000        0.0000        0.0000        0.0000        0.0000        0.0000        0.0000        0.0000        0.0000        0.0000        0.0000        0.0000        0.0000        0.0000        0.0000        0.0000        0.0000        0.0000        0.0000        0.0000        0.0000        0.0000        0.0000        0.0000        0.0000        0.0000        0.0000        0.0000        0.0000        0.0000        0.0000        0.0000        0.0000        0.0000        0.0000        0.0000        0.0000        0.0000        0.0000        0.0000        0.0000        0.0000        0.0000        0.0000        0.0000        0.0000        0.0000        0.0000        0.0000        0.0000        0.0000        0.0000        0.0000        0.0000        0.0000        0.0000        0.0000        0.0000        0.0000       46.1417       45.8468       43.2586       43.1333       53.2747       57.4974       64.9369       62.2409       54.0534       58.4250       58.0080       53.5413       50.9877       48.0675       47.9023       46.5401       47.7882       51.5186       45.8775       48.8328       53.4738       52.4975       53.1807       55.0017       46.2282       44.4559       44.0638       41.6004       46.2000       47.6456       41.0275       42.4964       38.5804       39.1113       44.5644       50.4633       54.8061       52.6654       50.0655       51.9213       61.5668       59.2370       60.7280       60.7224       64.2129       65.4748       69.6930       69.4611       66.1571       70.0689       68.6122       73.3649       80.8416       71.5188       65.1305       70.6567       89.9921       91.6121       99.7249       98.7725      107.9584      107.1630      117.1369      125.4509      119.0524      122.8699      118.8764      119.8065      112.4115        0.0000        0.0000        0.0000        0.0000        0.0000
        0.0000        0.0000        0.0000        0.0000        0.0000        0.0000        0.0000        0.0000        0.0000        0.0000        0.0000        0.0000        0.0000        0.0000        0.0000        0.0000        0.0000        0.0000        0.0000        0.0000        0.0000        0.0000        0.0000        0.0000        0.0000        0.0000        0.0000        0.0000        0.0000        0.0000        0.0000        0.0000        0.0000        0.0000        0.0000        0.0000       16.6544       16.1677       16.9949       18.4323       18.9756       19.3679       19.9080       21.4099       20.0324       19.7886       18.7039       14.7447       14.4133       13.9637       13.5826       12.8439       11.4848       12.0090       12.0124        9.8360        8.8859        8.1635        9.2919       10.4221       11.2892       12.3917       12.1329       14.9148       15.7527       16.8199       16.4671       19.3549       19.9949       19.1685       17.4467       13.0304        0.0000        0.0000        0.0000        0.0000        0.0000        0.0000        0.0000        0.0000        0.0000        0.0000        0.0000        0.0000        0.0000        0.0000        0.0000        0.0000        0.0000        0.0000        0.0000        0.0000        0.0000        0.0000        0.0000        0.0000        0.0000        0.0000        0.0000        0.0000        0.0000        0.0000        0.0000        0.0000        0.0000        0.0000        0.0000        0.0000        0.0000        0.0000        0.0000        0.0000        0.0000        0.0000        0.0000        0.0000        0.0000        0.0000        0.0000        0.0000        0.0000        0.0000        0.0000        0.0000        0.0000        0.0000        0.0000        0.0000        0.0000        0.0000        0.0000        0.0000        0.0000        0.0000        0.0000        0.0000        0.0000        0.0000        0.0000        0.0000        0.0000        0.0000        0.0000        0.0000        0.0000        0.0000        0.0000        0.0000        0.0000        0.0000        0.0000        0.0000        0.0000        0.0000        0.0000        0.0000        0.0000        0.0000        0.0000        0.0000        0.0000        0.0000        0.0000        0.0000        0.0000        0.0000        0.0000        0.0000        0.0000        0.0000        0.0000        0.0000       36.1665       34.9221       36.6603       43.9543       41.9280       42.3866       42.1903       51.5120       56.1815       55.4139       60.9342       53.6920       53.2992       49.7005       49.3678       45.0004       43.4882       43.6597       42.6063       46.6883       45.1218       45.8780       46.1272       47.9029       49.7513       55.2464       53.4105       46.0673       42.7812       41.3124       42.3360       44.8390       46.9448       43.6642       40.2958       38.8555       39.7223       41.8341       49.5908       51.8082       55.8086       52.1026       56.6900       64.7765       62.4857       62.9169       65.2894       71.7324       70.8987       70.5449       71.2009       67.7229       70.3022       70.3313       78.1265       76.7095       71.9684       72.8377       68.4568       79.4514       88.8327      100.8292       99.8675      110.2324      110.0911      112.1261      117.3323      112.9181      113.7297      117.3720      115.8956      115.5230        0.0000        0.0000        0.0000        0.0000        0.0000
        0.0000        0.0000        0.0000        0.0000        0.0000        0.0000        0.0000        0.0000        0.0000        0.0000        0.0000        0.0000        0.0000        0.0000        0.0000        0.0000        0.0000        0.0000        0.0000        0.0000        0.0000        0.0000        0.0000        0.0000        0.0000        0.0000        0.0000        0.0000        0.0000        0.0000        0.0000        0.0000        0.0000        0.0000        0.0000       17.5853       17.1042       16.8285       17.0508       18.4706       19.0911       19.4617       19.5222       20.4283       19.5412       19.1255       18.7188       15.3385       14.9702       13.6494       14.4692       13.8681       11.9488       12.2232       11.8854        8.1283        7.9051        7.4316        7.5402        9.4825        9.8782       10.8533       11.2632       14.1743       15.1884       14.8895       15.4202       17.5118       17.8415       17.2424       15.6554       11.8861        0.0000        0.0000        0.0000        0.0000        0.0000        0.0000        0.0000        0.0000        0.0000        0.0000        0.0000        0.0000        0.0000        0.0000        0.0000        0.0000        0.0000        0.0000        0.0000        0.0000        0.0000        0.0000        0.0000        0.0000        0.0000        0.0000        0.0000        0.0000        0.0000        0.0000        0.0000        0.0000        0.0000        0.0000        0.0000        0.0000        0.0000        0.0000        0.0000        0.0000        0.0000        0.0000        0.0000        0.0000        0.0000        0.0000        0.0000        0.0000        0.0000        0.0000        0.0000        0.0000        0.0000        0.0000        0.0000        0.0000        0.0000        0.0000        0.0000        0.0000        0.0000        0.0000        0.0000        0.0000        0.0000        0.0000        0.0000        0.0000        0.0000        0.0000        0.0000        0.0000        0.0000        0.0000        0.0000        0.0000        0.0000        0.0000        0.0000        0.0000        0.0000        0.0000        0.0000        0.0000        0.0000        0.0000        0.0000        0.0000        0.0000        0.0000        0.0000        0.0000        0.0000        0.0000        0.0000        0.0000        0.0000        0.0000        0.0000       35.9648       35.7389       32.7985       31.6486       32.0462       36.4351       36.7624       40.2090       45.7432       49.2301       51.1115       52.3189       47.9370       46.2013       41.6795       41.9329       35.9021       39.2681       38.5096       41.4541       49.9753       46.3990       44.7474       45.4709       48.1110       48.7871       50.8851       50.8258       45.7618       43.0415       41.6263       43.2746       43.2669       46.4153       42.8729       45.6193       45.2180       42.2843       44.3858       48.2792       63.9706       60.9875       56.5342       65.6007       69.6732       73.5051       75.0131       73.9496       82.7345       80.9200       84.5564       81.6916       73.5101       75.0126       74.6738       83.5714       81.6517       75.0832       75.8818       72.7129       83.3621       94.3468      108.6130      118.6324      130.1199      127.5208      122.3614      119.8548      117.6026      117.1413      116.5824      127.0539      130.0900        0.0000        0.0000        0.0000        0.0000        0.0000
        0.0000        0.0000        0.0000        0.0000        0.0000        0.0000        0.0000        0.0000        0.0000        0.0000        0.0000        0.0000        0.0000        0.0000        0.0000        0.0000        0.0000        0.0000        0.0000        0.0000        0.0000        0.0000        0.0000        0.0000        0.0000        0.0000        0.0000        0.0000        0.0000        0.0000        0.0000        0.0000        0.0000        0.0000        0.0000       17.5737       17.0216       17.4078       17.3463       22.1303       22.6959       22.5097       22.0269       19.1411       18.4798       18.0348       17.8694       16.3057       14.9541       17.6260       25.6102       17.8299       17.3046       12.7369       12.3134        8.7860        8.3252        8.3721        8.6912        9.5506       10.3538       10.3889       10.7566       12.0565       13.0444       12.7070       13.0857       14.2650       14.0732       13.4356       12.4840        9.8000        0.0000        0.0000        0.0000        0.0000        0.0000        0.0000        0.0000        0.0000        0.0000        0.0000        0.0000        0.0000        0.0000        0.0000        0.0000        0.0000        0.0000        0.0000        0.0000        0.0000        0.0000        0.0000        0.0000        0.0000        0.0000        0.0000        0.0000        0.0000        0.0000        0.0000        0.0000        0.0000        0.0000        0.0000        0.0000        0.0000        0.0000        0.0000        0.0000        0.0000        0.0000        0.0000        0.0000        0.0000        0.0000        0.0000        0.0000        0.0000        0.0000        0.0000        0.0000        0.0000        0.0000        0.0000        0.0000        0.0000        0.0000        0.0000        0.0000        0.0000        0.0000        0.0000        0.0000        0.0000        0.0000        0.0000        0.0000        0.0000        0.0000        0.0000        0.0000        0.0000        0.0000        0.0000        0.0000        0.0000        0.0000        0.0000        0.0000        0.0000        0.0000        0.0000        0.0000        0.0000        0.0000        0.0000        0.0000        0.0000        0.0000        0.0000        0.0000        0.0000        0.0000        0.0000        0.0000        0.0000        0.0000        0.0000       30.9764       31.2464       30.2792       26.9581       26.0638       27.5863       30.8232       30.2883       28.2656       29.9351       29.6617       31.0948       33.5892       29.7486       31.2615       29.9572       31.1991       30.4778       31.1179       30.1089       35.8270       48.7755       47.9431       43.8343       45.1638       51.5031       54.1372       54.6247       56.2767       58.4193       54.4330       50.3833       52.1546       54.1379       55.9182       53.3337       57.4043       54.8076       52.8631       53.9882       59.2764       83.0245       75.4998       75.9401       84.3009       98.1573       97.3361       99.4174       93.5543       84.7940       97.8924      100.2894       92.0040       79.0114       88.9438       85.1751       92.0408       88.4694       85.2099       86.7934       87.9761       91.6515       97.8223      107.0327      117.9624      112.3253      117.7652      126.8621      129.3914      134.8301      124.1244      120.0944      133.7687        0.0000        0.0000        0.0000        0.0000        0.0000        0.0000
        0.0000        0.0000        0.0000        0.0000        0.0000        0.0000        0.0000        0.0000        0.0000        0.0000        0.0000        0.0000        0.0000        0.0000        0.0000        0.0000        0.0000        0.0000        0.0000        0.0000        0.0000        0.0000        0.0000        0.0000        0.0000        0.0000        0.0000        0.0000        0.0000        0.0000        0.0000        0.0000        0.0000        0.0000        0.0000       16.4197       15.6332       17.7070       18.7342       23.5717       25.3202       26.4756       23.6943       20.4774       19.5529       17.8266       17.1460       14.7666       13.9293       17.6720       15.9442       13.8945       13.7209       12.6606       12.6086        8.5961        8.5360        8.2549        8.4059        9.2950        9.7475       10.3223       10.4386       11.1076       11.5437       11.6879       11.7901       12.7673       12.5265       11.9540       11.3280        0.0000        0.0000        0.0000        0.0000        0.0000        0.0000        0.0000        0.0000        0.0000        0.0000        0.0000        0.0000        0.0000        0.0000        0.0000        0.0000        0.0000        0.0000        0.0000        0.0000        0.0000        0.0000        0.0000        0.0000        0.0000        0.0000        0.0000        0.0000        0.0000        0.0000        0.0000        0.0000        0.0000        0.0000        0.0000        0.0000        0.0000        0.0000        0.0000        0.0000        0.0000        0.0000        0.0000        0.0000        0.0000        0.0000        0.0000        0.0000        0.0000        0.0000        0.0000        0.0000        0.0000        0.0000        0.0000        0.0000        0.0000        0.0000        0.0000        0.0000        0.0000        0.0000        0.0000        0.0000        0.0000        0.0000        0.0000        0.0000        0.0000        0.0000        0.0000        0.0000        0.0000        0.0000        0.0000        0.0000        0.0000        0.0000        0.0000        0.0000        0.0000        0.0000        0.0000        0.0000        0.0000        0.0000        0.0000        0.0000        0.0000        0.0000        0.0000        0.0000        0.0000        0.0000       29.4170       28.9222        0.0000       32.2297       33.4386       31.6768       28.1485       23.9364       22.6703       23.9967       28.6696       66.2585       58.8857       37.6025       25.8483       23.7107       26.0122       30.1203       26.8913       28.6739       29.4883       31.1802       31.0860       29.7260       31.2270       33.6520       39.5931       39.9435       43.6009       45.6238       51.6574       58.1282       56.9687       56.4362       57.5351       55.6521       51.2377       52.8933       53.6532       58.9356       54.5060       59.3419       56.0993       56.5259       60.6162       67.4622       82.6014       80.4434       82.0395       92.2030       95.2362       97.0511       97.7129       99.9210      100.7268      108.9750      110.9780      105.2006       88.4260       97.1279       98.3178       93.8324       89.9425       91.9902       89.4672       88.8202       93.2868       97.7450      106.0913      113.2068      117.3138      125.1371      136.0329      141.8516      137.8244      128.4213      125.8048        0.0000        0.0000        0.0000        0.0000        0.0000        0.0000        0.0000
        0.0000        0.0000        0.0000        0.0000        0.0000        0.0000        0.0000        0.0000        0.0000        0.0000        0.0000        0.0000        0.0000        0.0000        0.0000        0.0000        0.0000        0.0000        0.0000        0.0000        0.0000        0.0000        0.0000        0.0000        0.0000        0.0000        0.0000        0.0000        0.0000       37.9783       35.0715       27.9493       26.0451       22.6708       18.0678       15.5249       15.2692       14.9395       15.5517       20.1934       22.1538       22.5689       22.0228       19.2122       18.7045       17.5252       16.6184       14.9532       14.4940       14.1084       14.0704       14.0326       13.9635       13.4922       12.7262       10.1875        9.3286        8.7278        8.6947        9.4485        9.2966        9.7143        9.9158       10.4140       10.5694       10.6002       10.5785       11.3100       11.2723       10.9794       10.4217        8.7147        8.2244        0.0000        0.0000        0.0000        0.0000        0.0000        0.0000        0.0000        0.0000        0.0000        0.0000        0.0000        0.0000        0.0000        0.0000        0.0000        0.0000        0.0000        0.0000        0.0000        0.0000        0.0000        0.0000        0.0000        0.0000        0.0000        0.0000        0.0000        0.0000        0.0000        0.0000        0.0000        0.0000        0.0000        0.0000        0.0000        0.0000        0.0000        0.0000        0.0000        0.0000        0.0000        0.0000        0.0000        0.0000        0.0000        0.0000        0.0000        0.0000        0.0000        0.0000        0.0000        0.0000        0.0000        0.0000        0.0000        0.0000        0.0000        0.0000        0.0000        0.0000        0.0000        0.0000        0.0000        0.0000        0.0000        0.0000        0.0000        0.0000        0.0000        0.0000        0.0000        0.0000        0.0000        0.0000        0.0000        0.0000        0.0000        0.0000        0.0000        0.0000        0.0000        0.0000        0.0000        0.0000        0.0000        0.0000        0.0000        0.0000        0.0000        0.0000        0.0000       23.1277       24.2391       26.1804       31.1807       32.5920       29.9089       27.9892       23.9868       23.7013       25.0512       23.2462       32.2313       77.8076       35.1040       23.3762       23.9452       23.6188       23.6361       24.9244       32.9556       30.0783       35.7631       34.7216       30.3883       26.2521       25.0083       28.8490       34.9379       37.5352       40.3872       41.4520       50.7879       49.4686       54.1073       53.6618       51.7093       49.1592       50.5331       55.9592       61.7323       65.7965       61.3013       58.2602       50.8118       57.2546       56.1106       59.5667       72.4666       73.3347       88.5782       93.4545      104.7212      100.2639      108.8951      106.1656      108.9173      111.9577      116.8038      110.5218      102.2462       99.2333       97.2510       98.5219       95.0624      101.4037       93.6036       90.2422       94.4894       97.9009      101.0606      110.1730      118.9577      129.1078      143.5363      144.7169      141.4986      148.3003        0.0000        0.0000        0.0000        0.0000        0.0000        0.0000        0.0000        0.0000
        0.0000        0.0000        0.0000        0.0000        0.0000        0.0000        0.0000        0.0000        0.0000        0.0000        0.0000        0.0000        0.0000        0.0000        0.0000        0.0000        0.0000        0.0000        0.0000        0.0000        0.0000        0.0000        0.0000        0.0000        0.0000        0.0000       37.5242       43.3785       42.4541       39.6614       36.6213       26.5282       24.3682       21.9061       17.9696       15.2559       14.6549       14.1006       14.1846       17.4411       18.8811       18.7399       19.1147       17.9486       17.2837       16.5271       16.1600       14.4154       14.7789       14.1981       14.0970       14.2338       13.5843       13.0950       12.6732       10.6632        9.4765        9.4285        8.9724        9.8828        9.3395        9.1372        9.1751        9.7131        9.7362        9.7159        9.7892       10.5522       10.8793       10.7876       10.2894        8.8469        8.6236        8.4651        8.3463        5.6050        5.6971        6.3136        5.7217        2.1846        1.8714        1.2675        0.0000        0.0000        0.0000        0.0000        0.0000        0.0000        0.0000        0.0000        0.0000        0.0000        0.0000        0.0000        0.0000        0.0000        0.0000        0.0000        0.0000        0.0000        0.0000        0.0000        0.0000        0.0000        0.0000        0.0000        0.0000        0.0000        0.0000        0.0000        0.0000        0.0000        0.0000        0.0000        0.0000        0.0000        0.0000        0.0000        0.0000        0.0000        0.0000        0.0000        0.0000        0.0000        0.0000        0.0000        0.0000        0.0000        0.0000        0.0000        0.0000        0.0000        0.0000        0.0000        0.0000        0.0000        0.0000        0.0000        0.0000        0.0000        0.0000        0.0000        0.0000        0.0000        0.0000        0.0000        0.0000        0.0000        0.0000        0.0000        0.0000        0.0000        0.0000       20.8161       19.3209       18.4485       16.2371       15.3486        0.0000        0.0000        0.0000        0.0000       14.9385       17.7532       20.9906       24.4248       23.2595       25.8700       26.1758       24.8408       22.7288       22.3942       19.7600       18.9650       18.0910       18.1715       19.2612       20.1548       21.2486       25.7654       19.4533       16.2652       25.2356       25.5719       24.1587       32.6880       38.2543       31.8947       30.2406       25.7023       27.0831       31.4804       34.2858       33.7511       35.6909       40.9900       41.4801       46.0184       50.1070       44.7477       43.9224       47.0282       47.0757       51.9372       57.3715       58.2556       56.9020       51.5234       51.6901       50.1273       56.0519       76.4031       74.8753       86.8838       92.4016      105.3478      107.5071      106.2932      113.2723      113.3263      116.5461      112.5104      111.4357      107.5427       93.4558       91.4196       89.6545      104.6666      104.9482       96.0097       96.8606      106.3299      109.7683      109.9702      109.7077      123.2934      136.1742      153.8611      162.7766      158.6288      155.6420        0.0000        0.0000        0.0000        0.0000        0.0000        0.0000        0.0000        0.0000
        0.0000        0.0000        0.0000        0.0000        0.0000        0.0000        0.0000        0.0000        0.0000        0.0000        0.0000        0.0000        0.0000        0.0000        0.0000        0.0000        0.0000        0.0000        0.0000        0.0000        0.0000        0.0000        0.0000        0.0000        0.0000       47.7536       46.8038       41.7343       39.9252       36.5177       32.9903       28.7241       25.6489       23.0628       21.3039       16.6367       14.8816       18.8430       18.0540       13.4550       13.8520       12.7457       12.5250       16.0241       16.7411       16.0215       16.0300       15.9036       16.4342       15.6357       15.0774       14.9234       15.0239       14.7601       13.8781       14.1220       13.0035       13.1933       12.8489       13.4421       13.2583       13.7725       13.4651       14.9787       14.1877       13.0186       12.3085       11.9216       11.7020       10.8295       10.1789        8.4881        8.6783        8.6214        9.1851       13.1586       15.4417       16.3406       14.6322       15.3902       13.8863       13.3804       16.4656       16.4330        0.0000        0.0000        0.0000        0.0000        0.0000        0.0000        0.0000        0.0000        0.0000        0.0000        0.0000        0.0000        0.0000        0.0000        0.0000        0.0000        0.0000        0.0000        0.0000        0.0000        0.0000        0.0000        0.0000        0.0000        0.0000        0.0000        0.0000        0.0000        0.0000        0.0000        0.0000        0.0000        0.0000        0.0000        0.0000        0.0000        0.0000        0.0000        0.0000        0.0000        0.0000        0.0000        0.0000        0.0000        0.0000        0.0000        0.0000        0.0000        0.0000        0.0000        0.0000        0.0000        0.0000        0.0000        0.0000        0.0000        0.0000        0.0000        0.0000        0.0000        0.0000        0.0000        0.0000        0.0000        0.0000        0.0000        0.0000        0.0000       13.2352       11.1784       12.2048       13.0693       10.7991       11.2159       10.5340       11.5510       12.7704       12.1169       10.5268       10.6176       12.8580       14.2625       13.4666       14.7012       15.3675       16.3742       11.2181       12.4050       10.4893        9.3631       11.7737       16.3112       19.9665       20.6259       18.1532       18.9978       18.5827       16.8343       19.4872       16.6301       16.7429       20.9863       22.5407       27.2748       26.6763       18.4413       22.3060       23.1627       22.0303       21.4225       23.7486       29.4827       31.3053       34.1236       36.4009       42.2067       38.7605       41.0485       43.3001       51.9024       52.1014       52.5744       53.1395       51.2134       53.3611       52.9946       56.4328       58.0420       72.0159       76.6412       85.0546       88.6352       95.0170      104.1625      112.4818      127.8157      128.4372      122.2658      114.7303      114.8601      104.0310       97.1618       96.9903      100.7280      109.4279       95.8486      101.9700      109.4853      110.9488      108.7415        0.0000        0.0000      153.5282      165.5841      174.1635      164.5485        0.0000        0.0000        0.0000        0.0000        0.0000        0.0000        0.0000        0.0000        0.0000
        0.0000        0.0000        0.0000        0.0000        0.0000        0.0000        0.0000        0.0000        0.0000        0.0000        0.0000        0.0000        0.0000        0.0000        0.0000        0.0000        0.0000        0.0000        0.0000        0.0000        0.0000        0.0000        0.0000        0.0000        0.0000        0.0000       48.9973       46.9268       43.5780       38.3448       38.7519       33.6896       26.3086       23.3118       21.3227       16.8480       15.1994       13.4825       15.6644       12.9416       13.0210       13.2962       12.7643       16.2033       16.1964       16.6833       16.9693       15.9453       15.7373       15.3731       14.9572       15.1729       15.6158       13.8297       12.7450       13.2185       12.8665       13.3494       13.0421       14.3162       15.1770       14.2294       13.5512       13.9868       13.0839       11.6589       12.4387       11.2020       11.2728        9.8355       10.8838        9.0015        8.9653        9.7623       11.3185       16.3482       17.8802       18.7694       17.2747       17.6370       16.3616       15.5309       17.0290       19.3115       13.3906       12.0899        0.0000        0.0000        0.0000        0.0000        0.0000        0.0000        0.0000        0.0000        0.0000        0.0000        0.0000        0.0000        0.0000        0.0000        0.0000        0.0000        0.0000        0.0000        0.0000        0.0000        0.0000        0.0000        0.0000        0.0000        0.0000        0.0000        0.0000        0.0000        0.0000        0.0000        0.0000        0.0000        0.0000        0.0000        0.0000        0.0000        0.0000        0.0000        0.0000        0.0000        0.0000        0.0000        0.0000        0.0000        0.0000        0.0000        0.0000        0.0000        0.0000        0.0000        0.0000        0.0000        0.0000        0.0000        0.0000        0.0000        0.0000        0.0000        0.0000        0.0000        0.0000        0.0000        0.0000        0.0000        0.0000        0.0000        7.5365        7.7295       11.0812        9.7883        8.6263        7.1941        8.4686        9.4804       10.2582       10.6531        9.1095        8.7802        8.6130        9.8958       12.9337       11.8328       12.9316        9.6686        8.5021       11.0616        7.3523        7.5010       10.5462       14.8530       15.6271       15.7719       16.0422       15.1240       16.9857       14.6657       15.7654       15.0688       16.0438       15.6967       18.9244       18.6312       17.0415       17.5737       19.5247       21.2975       16.8237       18.2629       19.1814       23.7109       25.7976       27.9337       28.2197       33.7802       33.0720       36.8754       37.7196       42.6184       44.3490       46.1078       46.6361       42.3367       46.4199       52.3092       54.5428       59.2273       57.2995       58.3761       68.8852       81.6969       90.3030       99.4487       99.9870      123.6875      140.7243      129.4717      118.9760      115.6310      115.3249      105.7159       99.5977       99.5175      106.9259       98.6077      106.3494      110.8692      115.9541        0.0000        0.0000        0.0000        0.0000        0.0000        0.0000        0.0000        0.0000        0.0000        0.0000        0.0000        0.0000        0.0000        0.0000        0.0000        0.0000
        0.0000        0.0000        0.0000        0.0000        0.0000        0.0000        0.0000        0.0000        0.0000        0.0000        0.0000        0.0000        0.0000        0.0000        0.0000        0.0000        0.0000        0.0000        0.0000        0.0000        0.0000        0.0000        0.0000        0.0000        0.0000        0.0000        0.0000       45.7307       41.1231       37.8022       34.0916       31.4609       28.9919       26.2383       24.5278       18.2809       15.9840       14.7959       15.5816       13.8872       12.5361       12.2723       12.4889       16.6527       17.5833       16.4200       16.6198       14.4051       14.6827       14.9825       16.0929       15.7677       14.6382       13.5474       12.9304       13.7454       14.0370       12.9666       12.5231       13.8391       14.4163       14.5078       14.6938       13.8888       13.1274       12.9168       12.6350        9.3624        9.1781        9.6085       10.4861        8.9799        9.3943       10.1889       11.4762       16.5323       18.5914       18.2117       17.9755       18.8620       19.6535       20.0813       18.9261       18.2532       13.4539       12.4705       10.8016        5.9914        5.9652        5.5001        0.0000        0.0000        0.0000        0.0000        0.0000        0.0000        0.0000        0.0000        0.0000        0.0000        0.0000        0.0000        0.0000        0.0000        0.0000        0.0000        0.0000        0.0000        0.0000        0.0000        0.0000        0.0000        0.0000        0.0000        0.0000        0.0000        0.0000        0.0000        0.0000        0.0000        0.0000        0.0000        0.0000        0.0000        0.0000        0.0000        0.0000        0.0000        0.0000        0.0000        0.0000        0.0000        0.0000        0.0000        0.0000        0.0000        0.0000        0.0000        0.0000        0.0000        0.0000        0.0000        0.0000        0.0000        0.0000        0.0000        0.0000        0.0000        0.0000        0.0000        0.0000        5.1836        5.3414        6.2010        6.6982        7.5838        5.9674        6.4674        7.7629        7.5467        8.7624        8.3742        7.1417        7.1866        7.7264        7.2706        7.2993        9.4617        7.2271        7.3989        5.5588        7.1960        6.4873        6.7851        7.0252       10.1493       10.8930       12.5189       13.3527       12.2764       17.4005       17.1350       17.3017       11.3059       12.9035       15.6080       20.3746       14.2181       15.4216       17.4182       22.5160       16.7116       15.5278       15.7479       16.1991       20.4426       21.2517       23.1140       23.5540       27.1400       27.4223       28.8654       31.6672       37.7394       40.8968       41.1277       38.5521       38.6550       44.6840       51.3927       64.6395       58.2324       53.7431       59.6110       70.4262       80.8589       90.6759      111.7367      110.2555      106.9062      118.5285      112.7719      113.0182      114.5960      116.6763      102.8270       86.0924       88.3257       91.1308      100.6710      114.1924      113.9508      114.6928        0.0000        0.0000        0.0000        0.0000        0.0000        0.0000        0.0000        0.0000        0.0000        0.0000        0.0000        0.0000        0.0000        0.0000        0.0000        0.0000
        0.0000        0.0000        0.0000        0.0000        0.0000        0.0000        0.0000        0.0000        0.0000        0.0000        0.0000        0.0000        0.0000        0.0000        0.0000        0.0000        0.0000        0.0000        0.0000        0.0000        0.0000        0.0000        0.0000        0.0000        0.0000        0.0000        0.0000       45.5223       42.5062       40.0121       38.3276       35.4725       33.1650       29.9200       27.5172       20.4510       19.7892       20.1007       20.9331       21.1426       21.1550       17.9753       16.7147       17.4223       16.9469       16.7286       16.6789       15.5653       15.9490       16.1632       16.1738       15.8796       15.1495       14.4201       13.6219       14.4525       14.1946       13.3532       13.2869       13.8606       14.1649       13.6094       14.2002       12.4779       12.8397       12.4513       11.5856        9.4225        9.3447        9.7725       11.0010        8.6080        8.5331        9.7510       11.3005       14.7639       15.0265       16.0889       17.2692       20.1175       21.8817       21.4430       20.6717       24.5356       12.2017       11.5012       10.5268        6.1742        6.5252        6.1053        0.0000        0.0000        0.0000        0.0000        0.0000        0.0000        0.0000        0.0000        0.0000        0.0000        0.0000        0.0000        0.0000        0.0000        0.0000        0.0000        0.0000        0.0000        0.0000        0.0000        0.0000        0.0000        0.0000        0.0000        0.0000        0.0000        0.0000        0.0000        0.0000        0.0000        0.0000        0.0000        0.0000        0.0000        0.0000        0.0000        0.0000        0.0000        0.0000        0.0000        0.0000        0.0000        0.0000        0.0000        0.0000        0.0000        0.0000        0.0000        0.0000        0.0000        0.0000        0.0000        0.0000        0.0000        0.0000        0.0000        0.0000        0.0000        0.0000        0.0000        0.0000        0.0000        4.2096        4.7848        4.6077        5.9591        6.0215        5.9955        6.1608        6.9020        7.1574        7.7057        6.2566        7.8914        7.9361        6.9401        7.5073        9.5625        7.5917        6.2595        5.0324        5.9639        7.2777        7.7288        7.6892       10.5593       10.0894       10.5656       13.0820       13.9351       17.8642       16.0793       18.3871       16.3777       13.8911       16.6525       19.1318       15.3876       13.5786       16.1532       20.5897       17.2044       16.0773       18.5112       16.4645       18.5775       20.2664       21.4398       24.2690       26.5439       25.7270       27.3754       30.4081       33.8079       35.2041       41.7985       42.4540       42.4845       47.7178       54.0831       49.3602       42.6231       44.1791       54.5331       76.4476       84.8956       89.2460       89.5961       82.7550       81.9967       86.6928       90.5976       92.9240       91.2306       92.2423       86.0742       80.8301       81.2038       82.8646       91.7589      100.3220      104.4491      111.5693        0.0000        0.0000        0.0000        0.0000        0.0000        0.0000        0.0000        0.0000        0.0000        0.0000        0.0000        0.0000        0.0000        0.0000        0.0000        0.0000
        0.0000        0.0000        0.0000        0.0000        0.0000        0.0000        0.0000        0.0000        0.0000        0.0000        0.0000        0.0000        0.0000        0.0000        0.0000        0.0000        0.0000        0.0000        0.0000        0.0000        0.0000        0.0000        0.0000        0.0000        0.0000        0.0000        0.0000        0.0000       41.0456       38.6742       37.1541       38.8873       36.4829       34.3080       30.8210       37.5491       36.6887       38.0096       40.0847       39.5707       44.8389       48.8764       38.8020       36.8208       31.7766       31.0983       32.9879       23.1117       22.8261       22.9916       22.5435       21.0733       20.1245       20.1607       18.9666       17.2614       16.4272       15.3649       15.9709       23.5383       24.3476       14.6560       13.0865       12.4616       11.8751       11.1238       11.0807        9.0264        8.9099        9.5428        9.2783        5.8147        5.6763        6.2343        6.7897       14.2457       16.1400       18.6834       19.8830       25.5842       24.1028       23.0124       22.5750       25.8507       15.4497       12.9588       13.1154       10.4214       10.3004       10.3928        9.6093        0.0000        0.0000        0.0000        0.0000        0.0000        0.0000        0.0000        0.0000        0.0000        0.0000        0.0000        0.0000        0.0000        0.0000        0.0000        0.0000        0.0000        0.0000        0.0000        0.0000        0.0000        0.0000        0.0000        0.0000        0.0000        0.0000        0.0000        0.0000        0.0000        0.0000        0.0000        0.0000        0.0000        0.0000        0.0000        0.0000        0.0000        0.0000        0.0000        0.0000        0.0000        0.0000        0.0000        0.0000        0.0000        0.0000        0.0000        0.0000        0.0000        0.0000        0.0000        0.0000        0.0000        0.0000        0.0000        0.0000        0.0000        0.0000        0.0000        0.0000        0.0000        0.0000        4.4519        3.6739        3.5199        3.6623        3.9345        4.9609        6.3839        7.2737        7.4655        5.9793        5.6498        4.3555        3.1516        3.3197        6.8648        6.7162        5.6172        4.5611        6.4654        7.2551        7.6300        7.8281        8.1071        7.7161        8.1676       10.6023       13.4207       13.2289       11.2194       12.3084       13.0780       13.8057       13.1088       13.2900       13.5188       14.2868       14.3708       16.5262       15.5503       16.5436       20.9213       19.7237       17.8863       18.8417       21.3589       23.9127       23.1288       23.2901       23.6570       25.1286       28.6777       32.8880       39.2137       36.1436       39.6493       43.4849       46.3414       41.2246       37.8019       40.9459       55.3246       55.9036       48.9663       50.2221       54.7530       54.9901       55.2269       57.2245       61.9278       65.7897       71.5641       71.3651       72.4487       74.3487       69.8659       67.9872       67.1207       81.9347      114.4602      123.9007        0.0000        0.0000        0.0000        0.0000        0.0000        0.0000        0.0000        0.0000        0.0000        0.0000        0.0000        0.0000        0.0000        0.0000        0.0000        0.0000
        0.0000        0.0000        0.0000        0.0000        0.0000        0.0000        0.0000        0.0000        0.0000        0.0000        0.0000        0.0000        0.0000        0.0000        0.0000        0.0000        0.0000        0.0000        0.0000        0.0000        0.0000        0.0000        0.0000        0.0000        0.0000        0.0000        0.0000        0.0000       46.3945       44.4647       42.0651       43.1528       40.8785       38.2810       35.0551       41.6466       39.5867       38.9101       38.5000       33.7376       33.5991       32.6302       33.3098       38.9410       41.8134       43.0094       47.2371       28.1407       24.2075       23.2513       24.8371       21.8419       21.7005       22.7115       20.2211       17.9662       16.4356       15.4122       15.5538       19.5480       18.6651       18.9430       18.5097       18.3892       13.1175       11.9856       13.7826       14.8051       11.7131       10.2061       10.1748        4.8819        4.9438        6.0324        6.6298       15.2287       17.4502       19.6046       19.7528       25.3751       23.0354       23.5038       23.4943       35.1901       16.6534       15.1037       13.2543        9.5397        9.9988       10.4836        8.9286        0.0000        0.0000        0.0000        0.0000        0.0000        0.0000        0.0000        0.0000        0.0000        0.0000        0.0000        0.0000        0.0000        0.0000        0.0000        0.0000        0.0000        0.0000        0.0000        0.0000        0.0000        0.0000        0.0000        0.0000        0.0000        0.0000        0.0000        0.0000        0.0000        0.0000        0.0000        0.0000        0.0000        0.0000        0.0000        0.0000        0.0000        0.0000        0.0000        0.0000        0.0000        0.0000        0.0000        0.0000        0.0000        0.0000        0.0000        0.0000        0.0000        0.0000        0.0000        0.0000        0.0000        0.0000        0.0000        0.0000        0.0000        0.0000        0.0000        0.0000        4.6080        4.3575        3.9559        3.5282        2.8976        3.0564        3.2467        4.7706        5.8768        6.1439        6.1193        4.8093        2.4806        2.3916        2.4602        2.8922        5.0537        4.8042        4.8101        5.1860        6.7108        7.4951        8.7375        8.1643       10.4214       11.1965        9.7882        9.2880       13.1287       13.0341       12.6217       12.2277       12.5605       12.3113       12.9153       13.6582       13.0700       13.7786       15.0570       14.8699       14.4447       15.8721       14.5329       15.3905       22.0002       20.9072       23.1689       25.3501       21.2021       22.2110       21.9767       22.9027       28.0402       29.5383       29.4378       32.1445       34.7396       37.0315       42.9314       41.3259       41.4177       44.4309       57.2397       52.3653       44.6924       42.4967       42.9179       45.0962       46.0757       48.0658       52.1181       52.1398       61.7700       64.3221       68.5327       71.1739       62.6429       62.6554       66.4283       79.1840      116.2721      132.7192        0.0000        0.0000        0.0000        0.0000        0.0000        0.0000        0.0000        0.0000        0.0000        0.0000        0.0000        0.0000        0.0000        0.0000        0.0000        0.0000
        0.0000        0.0000        0.0000        0.0000        0.0000        0.0000        0.0000        0.0000        0.0000        0.0000        0.0000        0.0000        0.0000        0.0000        0.0000        0.0000        0.0000        0.0000        0.0000        0.0000        0.0000        0.0000        0.0000        0.0000        0.0000        0.0000        0.0000        0.0000       53.1855       49.7962       47.0515       49.4495       44.2347       40.8781       37.4811       47.2124       42.1801       40.1330       37.2241       32.1699       31.8453       30.8747       32.0338       36.6813       38.7282       41.8137       45.4043       27.5027       25.6493       23.0334       26.1078       24.2968       23.9508       23.2348       22.5156       18.3746       16.6988       15.4981       14.8141       11.4993        9.8558        9.9004       11.0454       19.8375       26.0864       27.5575       21.0549       16.3496       10.9637        8.2496        8.4616        5.4647        5.8403        5.7740        6.7589       14.0402       16.4705       17.6886       21.1620       28.3249       24.9637       22.9026       24.4563       40.1593       16.4088       14.2246       13.7223        9.4724        9.9465        9.4143        7.0969        1.8757        0.0000        0.0000        0.0000        0.0000        0.0000        0.0000        0.0000        0.0000        0.0000        0.0000        0.0000        0.0000        0.0000        0.0000        0.0000        0.0000        0.0000        0.0000        0.0000        0.0000        0.0000        0.0000        0.0000        0.0000        0.0000        0.0000        0.0000        0.0000        0.0000        0.0000        0.0000        0.0000        0.0000        0.0000        0.0000        0.0000        0.0000        0.0000        0.0000        0.0000        0.0000        0.0000        0.0000        0.0000        0.0000        0.0000        0.0000        0.0000        0.0000        0.0000        0.0000        0.0000        0.0000        0.0000        0.0000        0.0000        0.0000        0.0000        7.4864        4.3720        4.5631        4.4506        4.1131        3.5059        2.6654        3.3960        4.6967        5.0694        5.2966        5.0653        4.8377        2.6134        2.6391        3.1409        4.6261        6.3218        7.8574        8.5401        8.7538       12.1752       54.5559       64.2556       11.3190       17.6324       18.7234       16.4251       13.1209       10.3898       11.0001       12.4273       12.7998       12.0725       11.5363       11.4995       13.8766       14.6725       16.9523       20.5181       17.3176       19.0902       21.6350       16.9871       17.1093       20.4666       21.2510       21.7250       24.6005       26.7284       26.1265       24.1374       27.6018       38.6725       40.7193       37.9988       41.6164       43.8699       47.5079       48.7612       53.0089       57.9532       49.9151       60.1830       45.8989       45.5302       41.3404       40.9458       43.8547       42.9169       47.2235       46.2224       48.8948       59.1660       60.0795       61.1621       61.1926       57.9439       71.4408       67.8243       78.6169      113.4372      130.8485      146.4036        0.0000        0.0000        0.0000        0.0000        0.0000        0.0000        0.0000        0.0000        0.0000        0.0000        0.0000        0.0000        0.0000        0.0000        0.0000
        0.0000        0.0000        0.0000        0.0000        0.0000        0.0000        0.0000        0.0000        0.0000        0.0000        0.0000        0.0000        0.0000        0.0000        0.0000        0.0000        0.0000        0.0000        0.0000        0.0000        0.0000        0.0000        0.0000        0.0000        0.0000        0.0000        0.0000       54.6390       53.1079       48.6050       44.9839       46.6606       43.0503       40.0859       36.0163       44.5417       39.1413       36.5624       34.7837       34.3600       35.6740       41.4663       36.3240       35.3653       35.9284       36.6664       36.0144       24.4169       24.2607       21.9196       22.4832       23.1459       24.6484       25.0016       23.5268       19.1594       15.9879       14.7327       12.7737        8.6969        7.9771        7.7562        7.9958        9.7799       10.0314        9.2744        9.0625        6.9337        7.2581        7.4014        8.5839        5.8783        5.8729        6.7558        6.7132       12.6196       14.1684       15.4972       16.5610       22.4619       22.4798       18.5975       19.5456       56.2446       26.9570       13.1761       12.3481        8.9729        8.6803        6.4086        4.5976        1.5732        1.3686        0.0000        0.0000        0.0000        0.0000        0.0000        0.0000        0.0000        0.0000        0.0000        0.0000        0.0000        0.0000        0.0000        0.0000        0.0000        0.0000        0.0000        0.0000        0.0000        0.0000        0.0000        0.0000        0.0000        0.0000        0.0000        0.0000        0.0000        0.0000        0.0000        0.0000        0.0000        0.0000        0.0000        0.0000        0.0000        0.0000        0.0000        0.0000        0.0000        0.0000        0.0000        0.0000        0.0000        0.0000        0.0000        0.0000        0.0000        0.0000        0.0000        0.0000        0.0000        0.0000        0.0000        0.0000        0.0000        0.0000        6.8808        5.8581        4.4740        4.7668        4.7877        4.5610        3.5677        3.5568        2.8280        3.2552        4.4826        4.8422        5.1990        5.6049        4.6095        3.8607        5.2267        8.0694       10.9315       13.1459       14.3551       15.2350       19.2829       40.5824       30.1892       18.1831       21.8576       22.9043       16.7958       13.9421       12.0418       10.7296       11.2170       12.1778       11.4424       11.9427       13.6755       16.8702       17.3297       24.2408       29.1718       25.4681       23.4481       25.5386       26.1541       21.1901       21.7152       21.7159       26.0843       27.8066       30.3133       35.9357       34.4281       40.2176       41.8827       39.7757       40.2847       47.6562       51.4468       58.3106       65.8433       66.1206       70.8674       58.3612       60.4204       59.3061       51.3576       49.7940       45.9901       42.9678       44.6778       47.4459       49.2936       52.3316       57.3002       57.6616       57.8544       56.1141       53.9373       58.3687       61.6891       70.9876      108.7200      116.0730        0.0000        0.0000        0.0000        0.0000        0.0000        0.0000        0.0000        0.0000        0.0000        0.0000        0.0000        0.0000        0.0000        0.0000        0.0000        0.0000
        0.0000        0.0000        0.0000        0.0000        0.0000        0.0000        0.0000        0.0000        0.0000        0.0000        0.0000        0.0000        0.0000        0.0000        0.0000        0.0000        0.0000        0.0000        0.0000        0.0000        0.0000        0.0000        0.0000        0.0000        0.0000        0.0000        0.0000       53.5133       50.8977       47.9779       45.0048       40.4889       37.7026       34.1803       30.1514       37.1646       33.8549       31.2217       32.7185       35.9197       32.5594       32.0402       31.3769       36.6567       37.5258       38.3548       37.3744       25.5765       25.9302       25.9559       24.4649       22.4822       25.6578       29.4280       27.8150       20.6756       16.0297       14.3035       12.1702       11.0249       10.2867       10.3227        9.6941        8.9614        9.9693        9.6902        9.7802        6.7379        7.1832        7.6500        8.2266        6.3216        5.9682        6.6076        7.8409       12.4522       13.1455       15.5665       15.7979       18.5056       17.2198       15.0830       16.2942       27.5694       18.4452       11.8819       11.7088        9.2342        6.9871        6.0127        5.3671        2.6161        2.1872        1.7743        1.3868        0.2174        0.1306        0.1725        0.1648        0.0000        0.0000        0.0000        0.0000        0.0000        0.0000        0.0000        0.0000        2.6225        3.9290        5.2711        7.0092        0.0000        0.0000        0.0000        0.0000        0.0000        0.0000        0.0000        0.0000        0.0000        0.0000        0.0000        0.0000        0.0000        0.0000        0.0000        0.0000        0.0000        0.0000        0.0000        0.0000        0.0000        0.0000        0.0000        0.0000        0.0000        0.0000        0.0000        0.0000        0.0000        0.0000        0.0000        0.0000        0.0000        0.0000        0.0000        0.0000        7.9356        8.5769        6.7585        7.0507        6.0042        5.6803        5.8655        6.5032        3.1771        2.4370        2.4202        3.3750        3.6964        4.0502        4.8968        5.9900        6.4630        5.8262        8.7739       14.7896       34.1367       42.3194       47.9537       50.1179       52.3750       57.1366       57.1685       48.7694       37.5413       31.4005       25.1626       20.8275       12.1727        9.5822       10.6414       12.8514       13.4892       14.1991       17.8215       20.5047       30.8151       36.0055       37.3931       36.5496       30.1031       31.6010       32.6941       31.1632       27.8038       28.6653       30.2387       32.0600       34.9919       38.3561       40.8226       42.5556       48.2397       46.6209       47.4826       53.4803       64.8343       74.6001       86.1340       83.6536       65.9790       63.1194       59.4219       57.8987       56.2183       54.8361       55.0043       55.8348       58.1047       57.8916       59.9394       59.0252       50.4426       50.4283       47.2508       47.0392       54.2500       54.4051       63.0392       68.8882       85.6917       82.7034        0.0000        0.0000        0.0000        0.0000        0.0000        0.0000        0.0000        0.0000        0.0000        0.0000        0.0000        0.0000        0.0000        0.0000        0.0000        0.0000
        0.0000        0.0000        0.0000        0.0000        0.0000        0.0000        0.0000        0.0000        0.0000        0.0000        0.0000        0.0000        0.0000        0.0000        0.0000        0.0000        0.0000        0.0000        0.0000        0.0000        0.0000        0.0000        0.0000        0.0000        0.0000        0.0000       63.6820       55.7997       52.2115       48.7359       45.1717       40.1901       37.2808       34.1138       29.1357       37.1665       35.2143       37.3157       39.4410       39.8723       35.6178       35.8965       32.3120       38.8568       38.4386       36.4791       40.4582       32.4155       32.2063       27.4812       23.2477       21.5320       23.3410       24.5211       24.7448       16.5878       14.6328       14.0602       11.6251       10.8378        9.9148        8.7866        9.0483        7.9114        7.3932        6.7920        7.6350        5.6118        5.0662        5.3984        6.9439        4.7049        5.6535        5.7439        7.4004       11.4271       11.4088       11.6093       11.1896       14.4852       14.0136       14.4629       13.3695       20.7484       11.6097       10.6674        9.2986        5.5923        5.0583        3.9616        3.9751        1.8770        1.4705        1.1334        0.8653        0.1291        0.2282        0.1187        0.0910        0.0000        0.0000        0.0000        0.0000        0.0868        0.1010        0.1274        0.6785        2.7285        3.8748        4.9305        6.7081        2.8339        2.9538        2.9100        2.6923        0.0000        0.0000        0.0000        0.0000        0.0000        0.0000        0.0000        0.0000        0.0000        0.0000        0.0000        0.0000        0.0000        0.0000        0.0000        0.0000        0.0000        0.0000        0.0000        0.0000        0.0000        2.6761        2.5296        3.8657        7.6847        7.1479        3.6089        3.5972        5.4938        8.0121        7.4826        5.9118        5.2915        4.8879        7.2019        6.1555        7.0046        7.6478        6.0401        5.1958        2.9886        2.5234        2.4318        3.1023        3.7861        4.0479        4.7128        5.7679        6.6679        6.7241       10.9660       17.7915       44.1579       54.6353       62.0939       66.2765       71.2009       76.9699       73.3784       63.4933       47.1219       38.7550       30.9374       25.9844       14.4398        8.8613        8.8519       12.6126       13.9363       13.9591       16.8743       20.4822       33.3780       37.8469       39.2717       37.9256       31.4328       30.0154       31.4089       31.6123       30.7545       32.6502       32.4969       35.1181       41.2711       45.8133       45.9556       45.3726       46.3002       49.9186       49.4751       57.1314       75.0105       91.7406       97.1818       90.6606       71.5151       67.8968       64.0591       62.3093       61.0517       59.5594       60.1587       60.8395       60.4624       60.8071       59.1241       56.6104       49.4680       49.0915       43.7489       45.0758       56.0482       55.2835       58.8871       57.5178        0.0000        0.0000        0.0000        0.0000        0.0000        0.0000        0.0000        0.0000        0.0000        0.0000        0.0000        0.0000        0.0000        0.0000        0.0000        0.0000        0.0000        0.0000
        0.0000        0.0000        0.0000        0.0000        0.0000        0.0000        0.0000        0.0000        0.0000        0.0000        0.0000        0.0000        0.0000        0.0000        0.0000        0.0000        0.0000        0.0000        0.0000        0.0000        0.0000        0.0000        0.0000        0.0000        0.0000        0.0000       60.1480       52.0368       48.0443       44.8877       42.6632       37.3264       34.5430       33.3787       28.0932       33.7926       29.0526       26.1481       27.3588       28.9150       30.8699       36.2009       33.9180       54.3090       40.2637       36.7848       36.3730       23.6416       24.5887       23.0265       20.4064       18.0215       18.2896       17.2620       17.9458       15.1215       13.6767       12.7627       10.8285       10.4888        8.9777        8.0258        7.8566        6.6300        6.3909        6.4689        6.4212        4.2402        4.1277        5.0613        7.7493        5.5234        5.8013        5.8728        6.0859        9.2532        9.7326        9.0252        9.0578       11.0475       10.3782       10.3514       10.0902       20.8452        9.7195        9.0570        6.9106        4.4208        3.7307        4.1059        5.0085        1.5037        1.0739        0.7709        0.5837        0.0849        0.0429        0.0206        0.5583        0.0000        0.0000        0.0000        0.0000        0.0317        0.0408        0.0643        0.1031        1.4747        2.9108        3.7377        2.4895        2.1975        2.3262        2.3247        2.1809        1.9440        1.8103        2.9386        0.0000        0.0000        0.0000        0.0000        0.0000        0.0000        0.0000        0.0000        0.0000        0.0000        0.0000        0.0000        7.1414        6.6863        6.4673        5.8412        4.8190        4.0068        3.4495        3.6325        4.5752       14.0971       11.9088        6.9152        4.0874        7.7738        6.3830        7.1229        3.9362        4.3863        4.3763        5.6466        6.4243        8.6722        9.5496        8.5764        7.1708        4.8347        4.4416        3.8035        4.1273        5.3659        4.8126        5.5581        6.6354        7.6905        8.6926       12.3318       18.6821       46.7949       56.9447       67.7173       72.9569       76.8675       83.3122       79.0531       68.7906       49.6787       39.4962       31.8511       26.7220       15.2289        7.9361        6.7668       11.0023       12.9782       13.4659       16.9165       20.2327       32.0249       38.2964       41.2105       39.7525       34.0825       33.5211       31.7068       33.4345       36.6183       36.1465       38.4927       42.7927       49.6939       51.6496       50.1532       54.4399       48.9978       52.2407       55.8546       66.5382       84.0772       98.0376      101.2742       96.7978       76.0944       73.6087       69.9171       69.2369       66.2587       65.9344       65.7003       64.2128       62.7132       62.2197       60.9776       57.2316       48.3187       46.0776       45.8227       47.9997        0.0000       62.8994       60.1829       65.0169        0.0000        0.0000        0.0000        0.0000        0.0000        0.0000        0.0000        0.0000        0.0000        0.0000        0.0000        0.0000        0.0000        0.0000        0.0000        0.0000        0.0000        0.0000
        0.0000        0.0000        0.0000        0.0000        0.0000        0.0000        0.0000        0.0000        0.0000        0.0000        0.0000        0.0000        0.0000        0.0000        0.0000        0.0000        0.0000        0.0000        0.0000        0.0000        0.0000        0.0000        0.0000        0.0000        0.0000       55.1234       50.7143       42.8629       38.6576       35.2326       33.4929       29.0519       26.7104       23.9710       20.5894       29.7693       24.6769       21.3208       20.1989       19.9583       19.7297       20.6205       23.5166       27.9916       26.1145       25.0851       26.2170       17.7786       17.5633       16.7804       15.3063       14.4825       15.9780       17.0777       18.7644       12.9944       12.2839       13.4995       10.2457        9.8726        8.5496        7.7900        7.7453        6.7095        5.9911        6.7608        7.7745        6.3764        6.0020        6.1321        7.1755        5.1349        4.8206        4.3584        4.6123        8.0492        8.7547        8.3997        7.9567        8.8198        9.1250        7.2166        6.2606       14.2596        7.8773        6.2696        5.9320        3.6706        4.5270        4.2649        3.5092        1.2203        0.9096        0.6962        0.5452        0.0852        0.4664        1.3307        1.1577        0.0000        0.0000        0.0000        0.0000        0.0302        0.0317        0.0467        0.0759        1.0172        1.0078        1.1591        1.2391        1.6324        1.7331        1.7375        1.6495        1.4865        1.4053        1.5698        1.9833        1.1451        1.3394        0.0000        0.0000        0.0000        0.0000        0.0000        0.0000        0.0000        0.0000       10.5320       10.9286        8.9369        8.6521        7.9114        6.7707        5.3114        4.9811        4.0993        4.9498       14.5982       13.1895       10.7604        6.6844        7.9270        7.1857        6.7141        5.6487        5.2951        5.0536        5.9175        7.7796        9.1455        9.9041       10.3784       11.8179        7.7607        7.6608        7.2491        5.8858        6.3506        6.4117        6.8260        7.7566        8.1791        8.4363       11.6789       18.0795       43.0000       53.1568       61.5088       64.0985       67.6005       70.7959       66.5821       58.2755       43.8609       34.2691       28.1967       24.7644       11.7937        7.2582        5.8133        8.8266       11.3894       15.2961       17.7828       19.8396       27.9120       33.7305       36.8049       38.2765       32.0649       32.1097       32.9159       37.4638       40.8321       43.1479       44.7249       47.1342       51.0066       52.8307       60.9272       62.8705       58.0339       59.0443       64.3159       70.1221       89.3503       98.8787      101.1099       99.0727       82.3532       79.3889       77.7700       76.3141       71.6063       68.4996       66.9079       65.3038       64.1034       63.9109       61.9781       58.0430       47.5862       45.9070        0.0000        0.0000        0.0000        0.0000        0.0000        0.0000        0.0000        0.0000        0.0000        0.0000        0.0000        0.0000        0.0000        0.0000        0.0000        0.0000        0.0000        0.0000        0.0000        0.0000        0.0000        0.0000        0.0000        0.0000
        0.0000        0.0000        0.0000        0.0000        0.0000        0.0000        0.0000        0.0000        0.0000        0.0000        0.0000        0.0000        0.0000        0.0000        0.0000        0.0000        0.0000        0.0000        0.0000        0.0000        0.0000        0.0000       49.6413       42.1804       39.1414       35.8060       32.3492       18.8832       16.5900       14.2275       13.1222       16.7508       15.2608       13.9695       12.5268       16.3476       15.7575       12.9259       11.2202       13.1871       12.5024       11.7597       11.6466       14.6556       13.8245       15.8515       16.1414       12.3719       12.7892       11.8189       10.1666       11.0754       10.4456       16.6006       19.0236       13.5558        8.3777       10.1367        6.6252        6.4139        6.0025        6.4093        6.6497        8.4365        6.9622        8.4624        8.8039        9.8797        9.6522        8.7444        8.0917        5.4571        5.4424        5.9969        6.1746        5.2488        5.6689        5.5100        4.4564        4.5607        4.1630        3.7739        3.4034       10.1557        3.3275        2.6117        2.2021        2.6464        2.8866        2.8294        2.4574        1.3243        1.0274        0.8246        0.6759        0.6084        1.5317        2.1336        2.0055        0.4537        0.4611        0.4337        0.3704        0.0042        0.0033        0.0043        0.0070        0.1205        0.1548        0.1783        0.1911        0.1515        0.1614        0.1636        0.1588        0.1932        0.1873        0.2632        0.4214        2.6289        3.4362        4.9856        6.5949        8.1856        9.7493       10.7649       11.1619       12.4830       12.9397       12.8828       13.6240       16.5221       14.3663       12.6255       10.5576        8.5073        7.1179        6.7427        6.4956        9.6787        4.8098        6.4188       10.3111       11.6642       11.4116       12.5037        8.6730        9.0589        9.9186        9.7583        9.4942       15.4138       16.9729       17.9329       16.9654       15.7301       14.4821       14.4838       12.5429       11.4122       12.2640       10.2194       10.9007       12.9818       12.9993       17.1059       22.8509       32.7964       40.8957       43.3346       41.9374       45.2915       46.5529       43.8459       40.7394       31.8482       25.0040       21.1981       18.3491       15.4855       12.0081        8.2333        8.3849       12.4972       16.7326       19.7330       19.6428       20.1757       23.3350       27.2090       32.6139       27.6370       28.5523       32.3731       36.2728       49.1408       55.5011       59.0217       57.5804       55.7096       58.3147       62.7612       67.6246       61.2101       59.3348       64.2252       71.1965       81.9085       89.6048       92.4670       90.8483       85.9217       84.6979       81.0400       77.6507       72.3903       69.3503       67.4819       65.8973       62.7666       62.0669       61.1455       60.7359       53.8974        0.0000        0.0000        0.0000        0.0000        0.0000        0.0000        0.0000        0.0000        0.0000        0.0000        0.0000        0.0000        0.0000        0.0000        0.0000        0.0000        0.0000        0.0000        0.0000        0.0000        0.0000        0.0000        0.0000        0.0000        0.0000
        0.0000        0.0000        0.0000        0.0000        0.0000        0.0000        0.0000        0.0000        0.0000        0.0000        0.0000        0.0000        0.0000        0.0000        0.0000        0.0000        0.0000        0.0000       48.5082       50.0887       50.4626       48.4215       43.6013       36.6408       32.6998       28.8471       25.4242       13.4978       10.5867        9.0333        8.1868       10.4997       10.1712        8.9576        7.8893       10.4257        9.5963        8.7984        7.6489        7.5520        8.4520        8.5842        6.8026        9.9535        9.1238       11.5275       12.1147       10.1228        8.9908        9.1685        8.7527        8.9562        9.4917        9.8409        8.9360        8.1412        7.6927        7.1778        6.6120        6.2479        6.2779        6.3704        6.3561        7.3173        6.8881        7.8902        7.7972        8.2053        7.5291        8.7519        8.9617        7.0644        5.2180        7.9806        9.4313        5.4942        5.0321        4.4227        4.5098        4.3695        3.8119        3.0161        2.5887        5.9847        3.1868        2.2045        2.3466        2.0422        2.0636        2.0494        2.0649        0.9878        0.8429        0.7216        0.6684        0.5170        1.7010        2.5244        1.7294        0.6123        0.6368        0.5781        0.4356        0.0039        0.0020        0.0017        0.0030        0.0529        0.0692        0.0806        0.0867        0.0690        0.0736        0.0777        0.0809        0.1055        0.1095        0.2312        0.4679        3.1706        4.7031        6.5613        8.4347       10.2895       12.0879       13.1767       13.5065       14.9283       16.4277       17.6923       19.0450       17.9721       18.4932       16.4357       13.9214       12.1546        9.9225        7.8701        6.9638        7.6464        7.1655        5.4770        7.4017       18.0392       15.7978       14.8255       11.9500        9.7063       11.0175       10.5092       11.3707       17.4451       24.2075       23.0449       21.6705       18.0693       16.9767       16.4452       15.1741       12.4018       12.5355       12.1212       13.9435       14.8176       15.8965       20.2325       22.8782       28.9363       34.4677       35.0283       33.4879       34.4091       35.6027       34.2367       31.1281       23.8405       19.3120       17.0896       14.7098       16.6009       17.0223       12.5793        9.7211       10.0488       12.7504       14.4281       15.2967       17.2903       21.9068       25.0696       30.7993       27.5142       30.2070       35.2705       40.5773       54.9761       58.0341       59.0905       62.6119       62.2046       68.5024       67.0821       69.0063       65.2993       68.9469       71.7839       78.2745       85.5107       92.3497       94.8927       94.3207       91.0455       89.2270       85.4384       82.1831       75.9545       71.0002       68.3802       67.6589       65.4679       63.7503        0.0000        0.0000        0.0000        0.0000        0.0000        0.0000        0.0000        0.0000        0.0000        0.0000        0.0000        0.0000        0.0000        0.0000        0.0000        0.0000        0.0000        0.0000        0.0000        0.0000        0.0000        0.0000        0.0000        0.0000        0.0000        0.0000        0.0000        0.0000
        0.0000        0.0000        0.0000        0.0000        0.0000        0.0000        0.0000        0.0000        0.0000        0.0000        0.0000        0.0000        0.0000        0.0000        0.0000       38.7741       43.7979       45.8434       46.7642       47.4704       48.4233       44.8104       40.7396       33.6669       28.2448       23.0625       18.7908        9.4895        6.9146        5.4247        5.1645        6.7429        6.8877        6.1768        5.4653        6.3454        5.8756        6.1523        5.9012        7.3834        8.2234        7.0797        7.4741       11.0682       10.9507       10.2784       10.2358        6.7228        6.2518        7.4866        8.2983        8.4142        7.8737        7.7781        7.0994        6.2736        6.3115        5.9271        5.8318        5.5591        5.5853        6.1399        5.9888        7.0871        6.8513        6.2429        5.9538        5.5801        8.4015        8.9525        9.3119       10.8390        8.3546       10.1123        9.7724        6.2812        5.3206        4.9921        4.6556        3.6357        2.8474        2.7528        2.4693        2.7477        5.0316        1.3549        0.8687        2.4333        1.4038        1.3885        1.4948        0.9748        0.8789        0.7843        0.6931        0.5575        1.3712        1.8522        2.1047        0.7397        0.7644        0.7020        0.5475        0.0053        0.0032        0.0027        0.0038        0.0607        0.0747        0.0981        0.1303        0.1210        0.1453        0.1580        0.1606        0.2043        0.2065        0.3465        0.6220        4.4796        6.1832        8.1042        9.9724       11.8736       13.6519       14.7012       15.0045       17.5816       18.4216       19.4059       18.9133       17.5881       16.7919       14.8506       12.2705       10.7618        9.0883        8.3174        8.0788        8.3596        8.0501        9.2247        7.3666       16.4828       15.0266       14.4553       10.8166       13.5809       14.0663       13.8194       15.0274       24.7738       28.5492       25.7444       27.2028       22.6173       17.9467       16.9163       17.9800       18.1656       16.7183       15.1102       15.6739       15.7527       18.9605       20.5828       24.3177       28.0000       29.0267       30.3001       30.8964       31.4512       31.4298       30.4199       26.1124       18.7492       15.7812       13.1854       13.2433       12.7755       14.3355       11.2718       10.1605       11.7564       12.4595       15.0926       15.3995       17.9662       19.9885       20.2018       24.2350       24.3959       28.9019       34.6211       38.3249       50.4168       55.9034       61.4627       65.2536       66.8269       73.5742       74.7491       75.0918       70.1465       76.8180       81.9390       87.8572       93.5163       98.8765      102.2655       99.5386       93.2268       89.0973       86.0172        0.0000       76.4502       70.6693       67.7600       67.1712       64.7057       62.2985        0.0000        0.0000        0.0000        0.0000        0.0000        0.0000        0.0000        0.0000        0.0000        0.0000        0.0000        0.0000        0.0000        0.0000        0.0000        0.0000        0.0000        0.0000        0.0000        0.0000        0.0000        0.0000        0.0000        0.0000        0.0000        0.0000        0.0000        0.0000
        0.0000        0.0000        0.0000        0.0000        0.0000        0.0000        0.0000        0.0000        0.0000        0.0000        0.0000        0.0000        0.0000       32.0635       34.7048       40.7067       43.8337       46.0209       46.0275       45.5618       46.3278       41.9016       38.0418       31.5754       26.9118       19.5943       14.5994        7.7836        5.6683        4.2093        3.9035        6.0782        5.9088        5.5088        4.3873        6.1210        5.7951        5.5439        5.5425        7.0130        7.4931        5.5030        5.3331        8.5381        7.8262        8.2328        8.4499        6.9502        7.9381        7.8781        7.6878        6.4068        5.0463        4.9472        4.6869        3.9549        4.4547        4.8144        6.1485        4.9500        4.4350        4.7196        5.0076        6.0539        5.3623        4.6243        5.9294        8.0509        9.2357        7.9231        9.5373       12.9647       11.1834        8.6392        7.5876        4.1096        3.9434        3.6388        4.1995        3.2259        2.5085        2.8398        3.5227        2.6792        3.5259        0.8823        1.1763        2.7458        3.1489        2.8966        4.8300        1.3223        1.3631        1.0124        0.8830        0.8547        0.9820        1.1297        1.1684        0.8337        0.8476        0.8054        0.7050        0.0082        0.0069        0.0073        0.0095        0.1439        0.1713        0.2306        0.3219        0.3073        0.3751        0.4043        0.3965        0.4871        0.4760        0.6089        0.8925        5.5819        7.2478        9.0443       10.7367       12.4223       14.0879       15.0814       15.3331       19.3449       19.6047       19.3131       19.6753       17.3281       17.3770       15.1300       11.8041       10.1971        8.4491        7.4571        8.8928        9.0112       11.4001       16.1982       12.4300       17.2522       18.3202       18.3317       14.2721       14.8011       18.8395       21.4853       21.4268       26.9563       31.1245       28.9647       27.0216       28.0205       25.6185       21.5953       24.5607       23.4959       18.8302       16.9356       18.4312       19.9413       19.8034       20.6406       21.2810       27.4309       26.9636       27.7150       28.9586       32.9706       30.1557       25.2619       21.9433       16.3560       13.5969       12.4224       12.3696       12.1298       11.3841       11.7386       12.5019       13.9874       13.6900       16.5595       18.5901       19.7852       19.9843       20.2687       21.2075       20.7656       23.2786       29.4331       34.3300       46.5674       54.6062       60.2734       66.7725       69.9978       77.9811       80.6086       84.0621       78.6104       86.1217       93.8959      101.4720      103.3400      106.1363      104.7365       99.4597       93.4157       89.9810        0.0000        0.0000        0.0000        0.0000        0.0000        0.0000        0.0000        0.0000        0.0000        0.0000        0.0000        0.0000        0.0000        0.0000        0.0000        0.0000        0.0000        0.0000        0.0000        0.0000        0.0000        0.0000        0.0000        0.0000        0.0000        0.0000        0.0000        0.0000        0.0000        0.0000        0.0000        0.0000        0.0000        0.0000        0.0000        0.0000
        0.0000        0.0000        0.0000        0.0000        0.0000        0.0000        0.0000        0.0000        0.0000       44.8922        0.0000        0.0000       37.6738       39.1737       43.1745       41.2753       44.4258       45.1142       43.6157       39.7421       38.2244       34.4753       29.2179       17.3370       13.6683       10.3902        8.8497        8.7566        5.6492        4.4786        4.5316        4.7545        4.4201        3.1825        2.8092        2.9679        2.8486        2.4742        2.0786        1.0790        0.8238        0.7023        0.7193        0.6277        0.6394        0.7453        0.9491        2.6294        2.5932        2.7364        3.0892        2.8109        2.4821        1.8149        1.8780        1.2363        1.1666        0.9319        0.9727        0.9374        0.9737        1.1846        1.0633        3.0973        1.9796        2.9962        8.9984       52.9816       41.8498        9.8319        4.6938        6.2363        2.9139        4.8961        4.6152        0.4706        0.4519        0.4222        0.3849        1.1850        1.0481        0.9372        0.8604        2.1541       10.4353        1.4977        1.4826        5.6669        5.5136        4.8029        4.7390        5.0150        5.2691        5.5112        4.9835        6.3096        6.8346        4.2557        4.4027        1.9605        2.4308        2.3431        1.6981        1.8541        1.7799        1.3040        1.7259        0.6985        0.8227        1.1140        1.5767        3.1198        3.7976        4.0892        3.9709        3.2546        3.1612        3.6754        4.7859        7.1815        8.9044       10.6876       12.3086       13.7651       15.3067       16.2391       16.4333       18.2752       18.4775       18.0520       17.1510       16.8563       16.1544       14.6629       11.9272        7.9648        6.4970        6.0396        7.4606       17.8070       17.7311       15.4556       16.9306       20.7410       26.0845       27.2763       28.2201       33.1610       34.4830       33.1091       30.6726       35.0219       34.5417       31.4982       34.3652       35.6472       32.6799       29.0568       28.9750       28.1592       24.5682       22.0354       22.7085       26.1767       29.7193       24.0417       23.3879       28.1625       25.7544       25.4377       26.6444       23.4687       20.4504       18.0426       16.5446       17.7872       15.0684       13.6278       13.5822       12.5240       12.4059       11.5529       12.0260       17.4022       19.2069       19.4974       20.0380       19.7515       20.9678       24.0639       25.7904       18.2496       20.3361       22.3382       25.9298       38.6792       46.1494       52.6140       59.5621       68.6618       74.9351       82.6532       86.2615       86.8757       92.9278       97.5220       99.4555      102.7785      106.8004      104.1010       98.6884       86.5210        0.0000        0.0000        0.0000        0.0000        0.0000        0.0000        0.0000        0.0000        0.0000        0.0000        0.0000        0.0000        0.0000        0.0000        0.0000        0.0000        0.0000        0.0000        0.0000        0.0000        0.0000        0.0000        0.0000        0.0000        0.0000        0.0000        0.0000        0.0000        0.0000        0.0000        0.0000        0.0000        0.0000        0.0000        0.0000        0.0000        0.0000
        0.0000        0.0000        0.0000        0.0000        0.0000       37.5624       40.5781       46.0039       46.2547       48.5196       48.9172       43.1692       44.9087       42.5334       45.4497       42.5975       44.7476       44.7741       42.4129       37.4111       34.7524       29.9976       24.3033       14.2914       10.4529        7.7849        6.4571        6.2257        5.8016        4.8683        3.5219        2.9610        2.2106        1.6272        1.7043        2.0498        2.0217        2.1103        1.5574        0.8028        0.6091        0.5225        0.5450        0.4879        0.5042        0.6169        0.8214        1.9632        2.3480        2.4451        2.6964        2.2711        2.2802        1.7003        1.9793        0.9711        0.5237        0.4841        0.7906        0.4860        0.7347        0.8132        0.9666        2.1380        3.5035        3.6442       14.1355       46.1079       40.1233       28.1472        1.5519        4.1235        3.9336        4.8917        4.6218        0.3142        0.2783        0.2521        0.2370        0.7541        0.6935        0.6647        0.6666        1.5682       11.9657        2.1569        2.0592        6.3175        5.3914        6.0411        5.8266        5.6962        5.5111        5.0936        4.6164        5.9783        6.1485        5.3481        5.3213        2.2459        2.8305        2.2939        2.9987        2.0603        1.6942        1.9749        1.8885        0.9530        1.1176        1.5199        2.1536        4.2596        5.1872        5.5649        5.3916        4.4035        4.2652        4.7485        5.8399        8.2838        9.9817       11.6221       13.0342       14.2881       15.6676       16.5096       16.7186       18.5944       18.8007       18.2909       17.2215       16.1033       14.9034       13.2845       11.4455        7.5419        6.0335        5.8428        7.0839       10.7274       14.0908       15.9729       19.1286       26.6386       27.4378       28.5204       29.0690       33.7894       33.5565       33.3119       34.1797       36.3612       38.7377       39.2864       35.3013       36.5158       34.7594       35.3672       26.9009       28.2799       24.9783       25.7850       24.8065       30.7398       33.2035       26.7814       25.6820       27.5220       24.8038       23.0700       21.4772       17.0936       17.0184       13.8630       13.6347       13.9405       14.1068       14.0623       12.7906       11.9245       10.6132       10.7832       11.3527       14.2711       15.7449       17.7741       18.7888       18.8593       23.0424       27.3121       28.6583       18.5133        0.0000        0.0000       25.4869       38.1345       46.1038       53.1485       61.0773       71.7175       79.9754       86.8287       91.4813       92.9497       96.7153      100.8198      105.8310      108.4637      111.5921      110.2902      104.3179        0.0000        0.0000        0.0000        0.0000        0.0000        0.0000        0.0000        0.0000        0.0000        0.0000        0.0000        0.0000        0.0000        0.0000        0.0000        0.0000        0.0000        0.0000        0.0000        0.0000        0.0000        0.0000        0.0000        0.0000        0.0000        0.0000        0.0000        0.0000        0.0000        0.0000        0.0000        0.0000        0.0000        0.0000        0.0000        0.0000        0.0000        0.0000
        0.0000        0.0000        0.0000        0.0000       33.3185       38.1629       40.0561       43.3773       45.7954       49.1493       47.3231       42.1654       42.5284       39.8968       43.1485       38.9257       40.0902       39.4337       36.2514       31.5469       28.5336       24.8844       20.3371       11.7714        8.3613        6.0366        4.8533        5.9798        3.2423        1.9452        1.8174        1.2056        1.1897        1.0143        1.1497        1.4039        1.4472        1.4729        1.2599        0.6003        0.4650        0.4087        0.4351        0.3953        0.4163        0.5176        0.6968        1.6818        2.3023        2.5849        2.1590        1.4290        1.2693        1.1108        1.1042        0.3939        0.9791        1.4675        1.0828        0.5675        0.6292        0.8030        0.8201        4.1907        4.5421        5.7008        5.6489       33.1366       17.1525        8.7548        4.0855        4.1868        3.4996        4.8505        7.2200        0.2275        0.1828        0.1590        0.1535        0.5058        0.4873        0.5615        0.5494        1.7798        5.2001        2.0044        2.1876        5.8587        7.0432        7.6452        7.0240        5.9461        5.9313        5.8105        5.2302        7.5818        8.5227        7.1075        6.3747        3.1317        3.4067        3.4081        3.9797        2.9029        2.3583        2.2026        2.2073        1.9000        2.1601        2.6748        3.4485        6.4031        7.5102        7.9485        7.6770        6.2500        6.0241        6.3172        7.1334        9.4485       10.7707       12.1495       13.5039       14.6992       16.0132       16.8194       17.0174       19.0117       19.1950       18.5798       17.3112       15.9720       14.5387       12.8446       11.0914        7.3024        5.8547        5.9749        7.4567       11.5118       13.3675       16.0023       19.3849       27.8481       30.1634       30.8548       30.5902       36.5192       39.9065       40.5666       37.1058       38.2413       35.9265       35.7680       36.3641       34.2318       32.5447       31.3046       27.3339       25.9132       25.2393       25.5489       27.1193       27.6635       31.2351       29.2306       26.1697       26.2895       25.4731       23.3208       20.9693       13.4636       11.0234       10.8462       11.9461       13.7940       14.0126       16.3024       15.5751       12.4498       11.5928       11.1219       10.8247       14.5630       15.6824       19.0136       21.4933       22.5036       25.4648       29.9373       30.1038        0.0000        0.0000        0.0000       31.2204       44.3150       49.0378       55.7213       61.6896       72.7737       80.2379       88.3232       96.8292       98.5955      106.2158      111.3285      116.1884      121.5301        0.0000        0.0000        0.0000        0.0000        0.0000        0.0000        0.0000        0.0000        0.0000        0.0000        0.0000        0.0000        0.0000        0.0000        0.0000        0.0000        0.0000        0.0000        0.0000        0.0000        0.0000        0.0000        0.0000        0.0000        0.0000        0.0000        0.0000        0.0000        0.0000        0.0000        0.0000        0.0000        0.0000        0.0000        0.0000        0.0000        0.0000        0.0000        0.0000        0.0000        0.0000
        0.0000        0.0000       17.9232       25.1215       29.9844       34.3577       36.6503       40.0286       42.2850       42.6072       40.4000       32.3950       31.2424       31.0883       31.6845       29.7028       30.1362       29.6909       27.0028       23.7775       21.6307       19.1508       15.8787        9.3642        6.9016        5.1776        4.2047        4.0220        2.4561        2.0566        1.8240        1.6536        1.2931        1.1051        1.2190        1.0407        1.1575        0.9931        0.8664        0.4741        0.3933        0.3645        0.3890        0.3545        0.3734        0.4490        0.5801        1.3609        1.8860        1.6487        1.4878        0.9919        0.8684        0.9245        0.9586        0.4879        0.7678        0.9303        1.3333        1.0873        1.1993        1.4029        1.8741        7.2533        5.9920        6.5673        5.0464        7.9578        6.0863        3.9691        4.9952        5.5200        7.3533        7.6080        8.1023        0.2168        0.1705        0.1450        0.1395        0.4513        0.4311        0.5106        0.5117        1.6047        3.2530        2.1642        2.5120        5.5019        5.8720        6.0344        5.0850        5.0679        7.1724        8.2616        9.3465        8.6868        6.9783        7.3205        9.5799        5.3028        5.4961        5.6224        5.5752        4.5753        3.7055        3.6461        3.8754        3.5173        3.9223        4.5568        5.4289        9.4922       10.7425       11.1730       10.7548        8.7329        8.3839        8.3717        8.6301       10.3880       11.1096       12.2359       13.6164       14.9014       16.2691       17.1343       17.3424       19.5452       19.7353       20.3601       18.4380       16.9193       14.2400       12.5085       10.9339        7.2912        6.0966        6.4344        7.9506       12.1809       14.0901       16.9866       20.8366       30.5907       36.5276       39.3897       38.7890       41.4215       43.2446       41.6502       37.4340       36.2853       38.7463       36.8308       36.4586       32.5831       29.0042       26.2997       25.8685       26.3824       25.3838       25.9504       25.7924       26.6725       28.9549       29.5298       27.2133       24.6823       25.6811       23.7641       18.8475       11.4201       10.2270       10.5724       10.1857       13.0346       13.5678       15.0181       17.0553       13.8783       14.1919       12.5773       13.4607       20.1723       20.6132       22.3832       24.9810       27.8463       30.8690       39.8160        0.0000        0.0000        0.0000       39.1447       43.4763       56.9839       55.3491       60.0117       66.4437       76.6883       81.4485       87.5606       97.2468      103.0105      115.3566      124.7362      132.1721        0.0000        0.0000        0.0000        0.0000        0.0000        0.0000        0.0000        0.0000        0.0000        0.0000        0.0000        0.0000        0.0000        0.0000        0.0000        0.0000        0.0000        0.0000        0.0000        0.0000        0.0000        0.0000        0.0000        0.0000        0.0000        0.0000        0.0000        0.0000        0.0000        0.0000        0.0000        0.0000        0.0000        0.0000        0.0000        0.0000        0.0000        0.0000        0.0000        0.0000        0.0000        0.0000
        0.0000        8.5408       11.3508       23.3293       27.0001       31.3915       34.1261       30.8470       31.8291       30.6661       28.7800       20.4155       19.6655       19.5095       20.5993        9.9357        9.8241        9.4917        8.8447        8.9459        8.0313        7.0631        6.0209        7.4425        5.9501        4.7297        3.8375        3.1265        2.4326        1.9615        1.2472        0.4276        0.3253        0.2694        0.2589        0.0000        0.0000        0.0000        0.0000        0.1247        0.1163        0.1165        0.1240        0.3476        0.3690        0.4221        0.5097        0.8254        0.5739        0.5832        0.5282        0.6934        0.9613        0.8186        0.7127        1.0436        0.7814        1.3749        1.4360        1.9914        1.1667        1.1039        1.5680        7.9557        7.4417        6.5565        5.3618        7.7179        6.8182        6.4683        6.4968        6.9337        7.7278        7.5446        5.6030        0.7105        0.5438        0.5034        0.4247        0.4323        0.4046        0.4326        0.6701        0.9635        2.3327        1.3474        1.4719        4.0242        3.8951        7.0067        5.5920        8.0317       13.9486       11.8204       13.9850       13.3612       13.8212       15.5952       16.8144       12.0835       11.1903       11.6002       10.1550        8.0248        8.3699        8.8000        9.4613        9.7023       10.9478       13.1881       15.5495       17.7562       19.3993       20.3046       20.1719       16.3956       15.6645       15.1695       14.8503       10.5567       10.7078       11.5113       12.8466       17.9604       19.5031       20.4106       20.6565       22.3187       22.5189       21.5875       19.5362       15.0771       13.1744       11.5295       10.5071        7.7089        6.8220        7.2792        8.9092       12.4310       13.6361       16.5194       20.5951       32.9661       34.8581       38.1218       35.6266       45.9663       46.8846       43.6139       43.9410       48.0358       46.9400       45.2300       42.4962       38.0199       33.7255       31.5301       31.2054       29.4449       28.3783       29.7695       30.8027       36.4400       36.8153       36.1386       33.6186       25.6580       25.8486       24.6658       21.6432       14.2542       12.1465       11.6476       12.2629       11.3200       11.3530       14.0512       14.8889       18.9948       20.0991       21.9011       24.6114       27.9997       28.1448       31.3702       32.2233       48.5523        0.0000        0.0000        0.0000        0.0000       66.3765       73.1685       74.1217       62.6253       65.8635       66.3149       67.4972       69.3162       72.4132       81.0113       90.5863      123.7203      140.3049      155.7759        0.0000        0.0000        0.0000        0.0000        0.0000        0.0000        0.0000        0.0000        0.0000        0.0000        0.0000        0.0000        0.0000        0.0000        0.0000        0.0000        0.0000        0.0000        0.0000        0.0000        0.0000        0.0000        0.0000        0.0000        0.0000        0.0000        0.0000        0.0000        0.0000        0.0000        0.0000        0.0000        0.0000        0.0000        0.0000        0.0000        0.0000        0.0000        0.0000        0.0000        0.0000        0.0000        0.0000
        0.0000        7.5526       10.5617       19.9006       24.0034       27.4528       30.0234       24.2089       24.0451       23.2732       20.7435       15.1552       13.7099       13.2041       13.3730        6.2432        5.7862        5.3521        4.9428        4.7778        4.3586        3.8998        3.4592        4.6574        4.0530        3.7543        2.9764        2.4630        1.7742        1.3844        1.1061        0.3499        0.2303        0.1588        0.1354        0.0000        0.0000        0.0000        0.0000        0.0785        0.0902        0.1005        0.1077        0.3032        0.3224        0.3467        0.3768        0.3420        0.3668        0.3645        0.3318        0.6135        0.4453        0.4918        0.5984        1.0866        1.3127        1.4165        1.6370        1.8483        1.8060        1.4722        1.4314        6.5929        7.9261        6.4311        7.1417        9.6730        7.1977        7.0648        6.9701        8.0280        9.1746        8.4204        9.0359        0.6856        0.7751        0.7626        0.3876        0.3871        0.6043        0.7854        0.8343        0.9921        9.7913        0.9681        1.2830        3.3106        5.4528        6.4180        6.6242       13.3842       17.8853       13.2255       15.4997       16.4370       16.0407       20.5751       22.5628       15.4130       15.5744       14.4195       12.9363        9.7659       10.0098       10.9132       16.3546       15.2601       14.6637       17.5766       19.8188       21.8664       24.5489       25.3090       25.8064       22.9397       19.0294       18.0664       17.0364       11.5533       11.0765       11.6459       13.0258       18.3791       19.9895       20.9569       21.2233       23.0267       23.2869       22.2405       19.9024       15.1330       12.9622       11.2831       10.2358        7.7945        7.2083        7.7595        9.4330       12.4449       14.3090       17.4205       21.7670       32.8442       33.1331       35.8519       35.3357       46.0817       45.8701       48.2233       48.3873       52.4534       50.1003       45.2686       42.0235       37.8801       34.9934       32.9777       30.7994       30.4897       32.5240       34.1815       33.8709       40.4964       38.7508       39.0281       37.9355       30.2260       26.9450       22.9285       19.5462       13.6707       11.6086       11.6301       11.9790       11.9199       12.1317       13.3303       16.1506       22.4446       22.5107       24.9010       27.3855       30.5964       31.2153       32.1687        0.0000        0.0000        0.0000        0.0000        0.0000       84.8139       79.7175       83.6994       85.6474       70.0389       69.1201       69.6754       71.8650       70.9235       76.2127       83.9348       96.9962      132.9416        0.0000        0.0000        0.0000        0.0000        0.0000        0.0000        0.0000        0.0000        0.0000        0.0000        0.0000        0.0000        0.0000        0.0000        0.0000        0.0000        0.0000        0.0000        0.0000        0.0000        0.0000        0.0000        0.0000        0.0000        0.0000        0.0000        0.0000        0.0000        0.0000        0.0000        0.0000        0.0000        0.0000        0.0000        0.0000        0.0000        0.0000        0.0000        0.0000        0.0000        0.0000        0.0000        0.0000        0.0000        0.0000
        5.9359        7.9087        9.2314       17.7472       22.3411       24.9785       26.0783       21.5657       20.5794       18.1991       17.5460       12.2822       11.0100        9.5885       10.2246        6.1382        3.5787        3.1230        2.8359        2.6251        2.3677        2.1703        2.1007        3.0755        3.0665        2.8323        2.4417        1.9150        1.8458        1.4047        0.9755        0.3007        0.1879        0.1184        0.0930        0.0000        0.0000        0.0000        0.0000        0.0678        0.0867        0.1002        0.1059        0.2929        0.3074        0.3141        0.3120        0.2611        0.2603        0.2507        0.2316        0.5082        0.5635        0.8575        1.1402        0.9875        0.9962        1.3205        1.3559        0.6413        1.1144        0.8396        1.0042        7.2539        7.4415        7.1837        7.9534        9.0243        6.7501       10.6881       10.9528       10.3185       12.4624       11.7913       11.5363        0.7254        0.7459        0.4247        0.4056        0.4983        0.3749        0.4564        0.6491        1.6214        8.2393        1.4396        1.8597        9.2875        7.4516        7.5790        6.9158       11.5911       20.9535       27.9897       19.1103       21.6408       27.1881       28.0465       35.3731       27.7950       24.4852       21.5124       20.9735       16.3464       16.7414       19.3852       24.7638       23.6117       20.9227       23.6408       24.9098       26.0386       28.4598       31.6493       34.2774       22.1242       20.9684       19.6290       18.1692       12.0652       11.2340       11.6574       13.1188       18.5493       20.2127       21.2633       21.6135       23.6358       24.0364       22.9904       20.5441       15.6157       13.3699       11.7873       11.0079        8.6802        8.2895        8.9568       10.6554       13.8255       15.7127       18.7742       22.9825       31.7686       34.7790       36.2941       37.4206       46.8577       52.0398       50.0511       47.3099       52.2750       51.5677       47.4581       42.0108       36.6236       33.7838       30.2344       30.0054       27.9078       27.0758       28.1820       27.5007       34.0855       35.9421       36.8354       38.5404       32.2335       26.8503       22.0076       19.9271       13.9493       12.3716       11.4625       11.0794        9.5661       11.3244       13.3495       15.5973       20.1781       22.5329       24.1889       26.6104       32.2072       33.5057        0.0000        0.0000        0.0000        0.0000        0.0000        0.0000      106.6749      104.6851       98.4050       95.0156       77.2829       76.1544       78.1959       76.7742       74.6012       75.4180        0.0000        0.0000        0.0000        0.0000        0.0000        0.0000        0.0000        0.0000        0.0000        0.0000        0.0000        0.0000        0.0000        0.0000        0.0000        0.0000        0.0000        0.0000        0.0000        0.0000        0.0000        0.0000        0.0000        0.0000        0.0000        0.0000        0.0000        0.0000        0.0000        0.0000        0.0000        0.0000        0.0000        0.0000        0.0000        0.0000        0.0000        0.0000        0.0000        0.0000        0.0000        0.0000        0.0000        0.0000        0.0000        0.0000        0.0000        0.0000
        3.4829        6.4648        7.3431       14.3755       17.8944       22.7299       22.9678       18.6166       17.9177       16.4907       15.2206       10.8222        9.0842        8.6497        8.1788        3.8485        3.3347        2.9336        2.6432        2.3877        2.1578        1.9144        1.8505        2.6639        2.7547        2.3550        2.0384        1.8677        1.5752        1.2062        0.8555        0.2804        0.1985        0.1492        0.1326        0.0000        0.0000        0.0000        0.0000        0.0927        0.1063        0.1154        0.1183        0.3178        0.3253        0.3255        0.3173        0.2600        0.2565        0.2449        0.2280        0.2541        0.5180        0.6011        0.5969        0.7639        0.7613        0.9884        1.0851        1.1490        1.4441        1.4491        1.2015        6.6606        6.4646        6.4788        6.9243        9.8216       10.3286       11.7080       12.4042       13.8233       15.9108       13.5927       15.4126        0.9502        0.6067        0.4995        0.4844        0.4962        0.4746        1.5722        1.0001        3.4418        6.0946        2.3564        2.9551       13.5373       11.0677        9.7281       10.9021       19.0065       24.6873       30.9453       32.4931       37.4817       36.4522       36.8498       46.7275       35.4285       36.1685       33.8337       38.0616       29.7905       31.0711       31.2418       33.9355       32.9613       31.1668       31.6891       33.5541       33.2526       34.3346       39.1592       38.6706       29.0358       21.4614       19.8608       18.2601       12.0288       11.0338       11.4548       12.9442       18.3681       20.0474       21.2322       21.7286       24.0107       24.9569       24.4160       21.3993       16.4495       14.2852       12.9058       12.6950       10.1704       10.0409       10.8568       12.5335       15.9393       17.8136       20.5636       24.1251       31.2158       37.1909       42.2197       40.2865       44.4789       52.3418       51.0998       46.0280       52.9758       50.4008       45.9884       40.3027       35.2662       35.5702       31.4067       27.5476       27.5284       26.2219       25.8623       24.0367       28.9708       30.9065       30.1382       29.5169       25.3361       23.1726       21.9666       21.7150       14.7118       12.7300       11.4144        9.2879        7.6694        8.1646        9.5088       11.6885       17.5738       19.0987       21.1739       24.3620       29.0821        0.0000        0.0000        0.0000        0.0000        0.0000        0.0000      112.7100      104.0559      105.9490      109.2612      104.5644       88.4371       79.4843       80.8444       82.6927       77.5571       75.3654        0.0000        0.0000        0.0000        0.0000        0.0000        0.0000        0.0000        0.0000        0.0000        0.0000        0.0000        0.0000        0.0000        0.0000        0.0000        0.0000        0.0000        0.0000        0.0000        0.0000        0.0000        0.0000        0.0000        0.0000        0.0000        0.0000        0.0000        0.0000        0.0000        0.0000        0.0000        0.0000        0.0000        0.0000        0.0000        0.0000        0.0000        0.0000        0.0000        0.0000        0.0000        0.0000        0.0000        0.0000        0.0000        0.0000        0.0000        0.0000
        3.1184        8.1501       11.7401       11.3039       13.1416       16.3195       18.2062       18.7608       15.9718       15.3935       13.9202       12.5171       11.4250       11.2769        9.3046        5.8033        5.1337        4.5650        4.0902        3.7091        3.2247        2.8857        2.7122        2.3069        2.1263        1.8546        1.7234        1.1557        0.8572        0.5405        0.4644        0.4710        0.3800        0.3257        0.3115        0.4115        0.3942        0.4018        0.4360        0.4706        0.5033        0.5202        0.5771        0.6078        0.5155        0.5061        0.4869        0.3299        0.3184        0.3032        0.2852        0.2564        0.2390        0.2297        0.2292        0.2050        0.2033        0.2262        0.2721        0.3206        0.3676        0.5829        0.6231        1.1785        1.4018        1.6403        1.9060        1.7098        1.9081        1.9825        1.9343        2.3180        2.0627        2.4401        1.5774        0.8549        0.6646        0.5642        0.5562        0.4250        0.4151        1.3386        0.9704        5.5534        5.9835        5.3967        7.0451       16.7084       17.4535       17.2297       15.2569       22.1102       27.1226       31.3978       37.4522       38.7579       37.5024       39.9724       44.6289       39.2544       39.3580       42.9084       47.3739       55.5032       54.2285       54.9530       54.3821       45.2005       46.2802       47.4612       47.8010       42.2484       42.8656       45.2039       41.8729       33.3339       30.3483       24.0166       21.6344       14.5989       12.9980       13.3312       14.2097       19.4432       21.2412       22.5783       23.3231       27.2784       28.0390       27.2272       26.3344       18.9038       16.3089       15.9052       16.0336       15.6994       14.8651       16.3899       18.1727       22.3711       24.9251       26.9495       31.8707       38.3992       40.4321       42.7160       44.4446       47.5254       46.2902       46.0446       43.4008       50.4776       49.1170       45.5763       41.1366       34.2511       32.0505       29.7004       27.9651       32.3511       29.9430       27.6145       26.0072       22.9467       24.5844       21.0990       21.1618       25.9428       24.9602       21.9385       20.4208       17.9848       14.8560       12.0417       10.5375        6.5294        6.2659        6.5410        8.0272       11.2150       12.8771       16.0827        0.0000        0.0000        0.0000        0.0000        0.0000        0.0000        0.0000        0.0000      124.8000      113.8183      117.0503      123.5071      118.6331      135.9900        0.0000      140.0100      146.6700      158.2200      121.2300        0.0000        0.0000        0.0000        0.0000        0.0000        0.0000        0.0000        0.0000        0.0000        0.0000        0.0000        0.0000        0.0000        0.0000        0.0000        0.0000        0.0000        0.0000        0.0000        0.0000        0.0000        0.0000        0.0000        0.0000        0.0000        0.0000        0.0000        0.0000        0.0000        0.0000        0.0000        0.0000        0.0000        0.0000        0.0000        0.0000        0.0000        0.0000        0.0000        0.0000        0.0000        0.0000        0.0000        0.0000        0.0000        0.0000        0.0000        0.0000
        5.0924        8.1602       10.2056        8.9816       11.4141       12.9482       14.2012       18.7106       15.4897       13.1505       12.8604       11.2570       12.2024        9.9732        7.9083        5.1896        4.6985        4.2281        3.7546        3.3585        2.8721        2.5139        2.2822        1.7418        1.5441        1.3731        1.2552        0.7133        0.4842        0.6013        0.5949        0.5941        0.5386        0.3774        0.3808        0.5283        0.5344        0.5414        0.5536        0.5667        0.6263        0.5779        0.5678        0.5510        0.5380        0.5189        0.5579        0.3272        0.3095        0.4016        0.2797        0.2539        0.2403        0.2334        0.2342        0.2104        0.2160        0.2988        0.8987        0.3761        0.7931        1.4149        0.7281        1.3355        1.5788        1.8131        2.0549        4.0220        3.8358        2.1152        2.1547        1.9628        1.8934        1.7143        4.0609        0.9204        0.7284        0.6330        0.6290        0.4860        0.4798        0.7230        1.4276        6.9958       15.3836        6.7767        7.5923       15.7128       16.0289       20.4694       24.3407       29.2022       31.3852       31.2062       39.4437       41.9029       47.6953       52.3351       54.6687       47.2113       47.3338       49.7344       58.2647       64.1248       66.0877       66.9367       68.5923       61.6201       57.1928       56.8292       57.3829       45.5495       44.8299       43.9733       43.2072       33.9838       29.0629       22.9594       20.8045       14.2413       12.5785       11.8844       13.0142       18.9876       20.8385       22.2837       23.2687       26.9708       28.0839       27.4861       25.8670       19.3902       17.2315       17.4531       17.5441       16.3991       16.9976       18.3349       20.4587       24.0073       25.9657       29.9570       34.0738       39.4082       44.3762       45.6702       41.2543       40.3932       39.5597       39.8777       41.4757       50.1768       47.1940       44.2236       40.7876       33.8551       29.3323       27.6705       25.1369       26.3942       26.4662       25.1476       22.2951       18.2805       19.0667       19.1500       19.9822       24.5875       22.8384       20.3528       19.2331       14.6808       13.2932       11.1586        9.9957        6.5726        5.8519        5.0940        5.7146        0.0000        0.0000        0.0000        0.0000        0.0000        0.0000        0.0000        0.0000        0.0000        0.0000        0.0000      137.4600      124.0569      130.0927      126.5646        0.0000        0.0000        0.0000        0.0000        0.0000        0.0000        0.0000        0.0000        0.0000        0.0000        0.0000        0.0000        0.0000        0.0000        0.0000        0.0000        0.0000        0.0000        0.0000        0.0000        0.0000        0.0000        0.0000        0.0000        0.0000        0.0000        0.0000        0.0000        0.0000        0.0000        0.0000        0.0000        0.0000        0.0000        0.0000        0.0000        0.0000        0.0000        0.0000        0.0000        0.0000        0.0000        0.0000        0.0000        0.0000        0.0000        0.0000        0.0000        0.0000        0.0000        0.0000        0.0000        0.0000        0.0000        0.0000
        0.0000        0.0000        7.8143        7.8653        0.0000       11.8733       12.5365       13.9460       12.4507       10.5452       11.5737       11.0359        9.7249        7.7462        7.1071        4.5754        4.1787        3.7476        3.2967        2.9164        2.4444        2.0896        1.8584        1.4939        1.3966        1.1611        0.9184        0.4502        0.5511        0.4339        0.3356        0.4124        0.4153        0.4233        0.4387        0.6282        0.6487        0.6539        0.6439        0.6356        0.6239        0.6084        0.5883        0.5613        0.6192        0.5874        0.5713        0.6540        0.4668        0.3947        0.2733        0.2511        0.2442        0.2502        0.2581        0.2358        0.2384        0.5367        2.0051        1.3705        1.4849        2.6163        3.3808        2.8530        3.1713        2.3883        2.1844        1.9309        5.6549        8.8585       10.7373        7.5135        2.0252        1.8666        1.9519        1.2949        1.1390        1.0663        0.9503        0.6644        0.6765        0.9328        1.4324        6.9884       17.9524        8.5068        9.2180       21.1361       20.6515       20.9736       26.8519       40.4254       38.8116       39.2651       39.9993       46.1688       51.1287       52.5308       53.1647       47.0824       48.7607       56.8049       63.7458       68.7578       74.6228       78.2192       76.6648       73.6577       69.6853       62.7252       60.1684       52.6800       47.2197       44.5878       43.0174       34.7745       29.4154       25.5582       20.9093       13.6613       12.0820       11.5786       12.5806       18.0119       19.3568       20.7441       22.3927       27.2357       26.7058       26.4691       24.7388       19.5856       17.9473       17.3937       18.0285       18.0504       18.9606       20.7483       23.6296       26.1808       28.3272       33.5329       35.9424       42.1256       40.5322       41.0138       36.2511       42.6112       41.5696       41.7443       45.6751       47.1724       45.1018       40.8071       36.2379       29.2858       27.1349       23.2304       22.9037       24.4209       25.3652       24.0050       21.7456       17.8820       18.4960       17.0503       16.9831       20.5446       19.2179       17.7494       15.2178       12.4795       11.7508       10.6537        9.8721        6.7549        4.8661        4.9386        6.0082        7.4843        0.0000        0.0000        8.2909        0.0000        0.0000        0.0000        0.0000        0.0000        0.0000       83.7900      121.1400       97.2041        0.0000        0.0000        0.0000        0.0000        0.0000        0.0000        0.0000        0.0000        0.0000        0.0000        0.0000        0.0000        0.0000        0.0000        0.0000        0.0000        0.0000        0.0000        0.0000        0.0000        0.0000        0.0000        0.0000        0.0000        0.0000        0.0000        0.0000        0.0000        0.0000        0.0000        0.0000        0.0000        0.0000        0.0000        0.0000        0.0000        0.0000        0.0000        0.0000        0.0000        0.0000        0.0000        0.0000        0.0000        0.0000        0.0000        0.0000        0.0000        0.0000        0.0000        0.0000        0.0000        0.0000        0.0000        0.0000        0.0000        0.0000
        0.0000        0.0000        0.0000        0.0000        0.0000       11.2726       11.2836       11.4358       10.3055        9.7968       10.3066        7.9955        7.4335        8.1163        7.0515        4.0290        3.5935        3.1637        2.7468        2.3849        1.9514        1.6375        1.4510        1.1724        0.9848        0.8016        0.7148        0.3679        0.3155        0.2997        0.3219        0.4176        0.4430        0.4680        0.4909        0.7141        0.7440        0.7462        0.7149        0.6843        0.6527        0.6203        0.5905        0.6407        0.6418        0.5915        0.5572        0.4988        0.4608        0.6441        0.5941        0.2650        0.2621        0.2605        0.2699        1.3460        0.9706        1.0178        1.1190        1.6991        0.9810        1.5114        2.7638        1.6740        1.9523        2.1881        2.3849        2.0563        2.3188       54.8028       35.3887       42.5130        2.1778        2.0593        1.8808        1.3186        1.4650        1.2949        1.1988        0.9521        0.9784        1.2246        1.6835        6.6795       16.9617        8.5523       10.8575       29.0663       31.2218       25.5027       33.9558       44.2274       40.7819       36.8215       38.0020       40.3246       44.2545       45.2413       50.2060       47.5617       50.5359       60.1167       60.6565       67.8491       71.9502       75.0437       75.4571       62.6765       63.1905       56.8749       54.0163       47.4004       46.6980       43.8297       42.4039       37.0274       33.7625       30.1231       23.2394       15.2119       13.4185       12.2583       12.2366       16.6111       16.8861       17.6404       18.9992       22.5550       23.4337       23.7307       23.0640       19.9991       18.7023       18.4590       19.4202       20.8311       22.1783       26.8097       24.1827       27.5820       30.2099       35.0581       36.2540       36.5276       35.1037       35.9284       47.8352       49.5866       44.9230       40.9890       41.1960       44.4978       42.5896       38.1650       35.2681       27.7485       23.2256       21.0549       22.1278       24.8275       23.8953       21.8159       20.1969       16.5454       15.0453       13.1151       12.9565       16.2719       15.8415       14.6095       12.3948        9.6577        8.7531        8.0069        8.4100        5.6421        4.8054        4.8324        5.2346        8.3556        8.5464       10.4122        8.7305        8.0216        0.0000        0.0000        0.0000        0.0000       17.5500       25.4100       43.9800       69.6154        0.0000        0.0000        0.0000        0.0000        0.0000        0.0000        0.0000        0.0000        0.0000        0.0000        0.0000        0.0000        0.0000        0.0000        0.0000        0.0000        0.0000        0.0000        0.0000        0.0000        0.0000        0.0000        0.0000        0.0000        0.0000        0.0000        0.0000        0.0000        0.0000        0.0000        0.0000        0.0000        0.0000        0.0000        0.0000        0.0000        0.0000        0.0000        0.0000        0.0000        0.0000        0.0000        0.0000        0.0000        0.0000        0.0000        0.0000        0.0000        0.0000        0.0000        0.0000        0.0000        0.0000        0.0000        0.0000        0.0000        0.0000
        0.0000        0.0000        0.0000        0.0000        0.0000       12.0817       11.4711        9.0183        8.1286       10.1346       10.1289        7.1150        7.6569        7.4760        6.9659        2.3539        2.0393        1.7484        1.4867        0.9941        0.7756        0.6296        0.5559        0.4330        0.3662        0.3208        0.2953        0.6827        0.5216        0.4355        0.3859        0.5994        0.6968        0.7557        0.7693        0.9654        1.0200        1.0144        0.9506        0.6367        0.5907        0.5509        0.5178        0.4605        0.4263        0.3997        0.3821        0.2803        0.2669        0.2640        0.2730        1.0196        3.3593        6.5085        4.4711       15.1144       16.7664        8.4419        7.2028        6.7527        6.8282        7.9917        7.2038       10.4477       10.5893       10.1336        7.4928       12.9493       14.2794       48.3641       68.7088       49.1804        9.2618       11.1106        7.3248        6.1389       10.3553        7.6469        7.8827        5.2858        4.7473        5.2914        7.8821        9.9625       20.6079       12.4306       14.9872       17.7813       17.9258       18.7800       18.8837       17.7588       18.5499       18.2630       18.8813       17.7989       19.6445       22.6792       25.0459       33.3925       35.9097       42.5639       44.5800       48.2192       49.9107       51.8329       53.8559       52.9729       48.7132       47.1214       48.9641       54.1710       56.8512       52.6409       48.5975       42.7845       38.5835       33.0314       29.1178       24.0514       20.9733       17.7975       16.8059       11.5353       10.8567       11.2555       12.1309       17.0599       16.9071       17.5265       18.9564       27.2800       25.9898       25.5230       27.7747       30.5455       32.0866       37.1070       37.9650       38.2629       39.2354       41.3039       42.4375       43.0827       44.4584       45.6415       51.0355       51.5697       45.2737       45.4658       44.4159       41.4252       39.4158       37.1085       31.6171       21.2729       17.7619       15.9435       17.2147       22.6826       22.2280       21.5663       21.3325       14.9120       11.1327        8.7979        8.5718        9.7086        9.0224        8.5742        7.4637        5.5255        4.8138        4.6650        5.0411        7.6472        7.7762        7.6613        8.4973        8.3301        8.6728        9.8878       10.2811       10.9422        0.0000        0.0000        0.0000       12.5052       13.4220       24.3331       27.8210       43.2740       51.2547        0.0000        0.0000        0.0000        0.0000        0.0000        0.0000        0.0000        0.0000        0.0000        0.0000        0.0000        0.0000        0.0000        0.0000        0.0000        0.0000        0.0000        0.0000        0.0000        0.0000        0.0000        0.0000        0.0000        0.0000        0.0000        0.0000        0.0000        0.0000        0.0000        0.0000        0.0000        0.0000        0.0000        0.0000        0.0000        0.0000        0.0000        0.0000        0.0000        0.0000        0.0000        0.0000        0.0000        0.0000        0.0000        0.0000        0.0000        0.0000        0.0000        0.0000        0.0000        0.0000        0.0000        0.0000        0.0000        0.0000
        0.0000        0.0000        0.0000        0.0000        0.0000       12.4390       12.6280        9.7614       11.0243       13.5723       15.0294        7.6414        8.5682        8.2850        7.0180        1.9940        1.6546        1.3606        1.1182        0.7091        0.5079        0.3833        0.3364        0.2599        0.2177        0.1968        0.1962        0.4695        0.5497        0.4592        0.3716        0.6093        0.7397        0.8180        0.8683        1.0655        1.1338        1.1224        1.0324        0.6770        0.6138        0.5617        0.5188        0.4561        0.4151        0.3870        0.3714        0.2838        0.2926        0.2901        0.2896        2.2722        5.0026        7.9122        5.4984        8.2172        9.5915        6.7731        5.2436        8.9629        7.7191        9.3923       12.5178       20.6223       15.1497       12.3414       10.9674       15.6261       21.4669       18.5690       15.8622       11.2079       10.3929       12.5516       10.2341       12.6893       10.4389       10.6966       10.4430        7.5924        8.1508       26.4220       10.0335       11.0035       16.1726       12.9565       13.9887       15.2939       18.0023       18.5532       17.9736       16.5134       17.4741       17.8709       18.3494       17.7770       19.6787       21.0436       23.7341       30.4716       37.4443       44.3311       44.8558       47.4744       48.3507       50.1819       51.6099       52.2287       50.8630       49.3985       50.2445       56.7576       67.1538       62.9677       55.6096       46.3766       41.6875       37.2186       31.6139       25.1207       21.5266       18.9437       16.6370       10.6604        9.0851        8.7597        9.5473       14.3804       16.1188       17.0653       17.0585       22.1439       24.3815       29.1280       30.4713       34.3602       34.7412       37.4075       36.4118       38.9533       38.6243       40.6184       40.6860       44.0759       46.1602       52.0638       52.1046       50.4158       47.8304       52.5356       47.7028       42.6690       38.1943       33.1384       26.9911       19.5796       16.8624       17.8122       18.9000       24.8439       20.7150       19.5175       17.4697       10.3469        7.3687        5.9846        6.4760        7.1532        6.6349        6.3271        5.9154        4.3507        3.6623        4.0709        4.3955        6.9646        7.4200        7.2041        7.9563        7.5683        8.3999        9.1490       11.8473       12.4557        0.0000        0.0000       13.3206       12.0825       12.2825       19.4444       23.2358       34.8865       41.7142       51.5675       57.7095       62.1096       64.1399       66.5095        0.0000        0.0000        0.0000        0.0000        0.0000        0.0000        0.0000        0.0000        0.0000        0.0000        0.0000        0.0000        0.0000        0.0000        0.0000        0.0000        0.0000        0.0000        0.0000        0.0000        0.0000        0.0000        0.0000        0.0000        0.0000        0.0000        0.0000        0.0000        0.0000        0.0000        0.0000        0.0000        0.0000        0.0000        0.0000        0.0000        0.0000        0.0000        0.0000        0.0000        0.0000        0.0000        0.0000        0.0000        0.0000        0.0000        0.0000        0.0000        0.0000        0.0000        0.0000
        0.0000        0.0000        0.0000        0.0000       16.1509       16.3961       15.3231       12.1787       13.8879       18.6549       18.3382       12.2221       16.5994       12.6798        9.4710        2.4427        1.5744        1.2326        0.9838        0.5900        0.3810        0.2598        0.2265        0.2343        0.1440        0.1354        0.1485        0.3106        0.3562        0.4265        0.4737        0.6108        0.7200        0.8083        0.8952        1.1202        1.1981        1.1941        1.1031        0.7279        0.6650        0.6065        0.5580        0.4906        0.4584        0.4348        0.4181        0.3245        0.3133        0.7780        1.2569        4.1047        2.9089        5.6267        4.9109        5.6847        9.5600        9.9969        8.7056       13.9982       11.9786       11.5436       16.3552       16.9027       15.1688       10.3514       19.6399       12.6207       17.9217       14.8274       13.0585       16.8243       22.2938       24.5686       26.8093       20.9077       23.3955       15.7862       16.6718       10.0149        7.5777        9.7089       10.5402       11.4316       14.0790       11.8186       13.0875       14.4339       15.6269       16.0737       15.3042       15.4531       15.6922       16.0890       29.9572       19.2355       15.9802       19.7137       23.4441       29.2843       36.8295       42.2137       40.8681       43.7498       47.6747       48.6875       49.5769       48.6503       46.5282       50.8728       49.2779       53.1054       56.8659       61.5857       57.7858       48.5295       44.2576       41.9424       34.6827       26.3381       22.4029       19.2586       16.5632       10.3771        8.6133        8.3346       10.0948       12.4212       13.1548       15.0492       16.0341       24.5911       27.0273       31.9885       32.1879       34.0077       35.8233       38.2031       35.8960       36.0549       36.9888       39.4269       39.3449       44.2452       46.7619       48.7998       51.0680       48.5223       45.2798       44.9455       45.1588       40.0510       35.7141       32.0264       26.7145       18.0721       15.2592       18.9336       19.9415       22.5577       21.5117       20.1436       16.2637        7.5817        5.5956        4.7311        4.8931        6.1357        6.3871        5.8579        5.2549        4.1749        3.2857        3.1413        3.6628        6.4219        7.3743        7.9477        9.3746        8.7492        8.6504        9.1913       10.5542       11.6379        0.0000       13.3776       15.6167       13.6057       16.6417       20.0479       24.4307       34.6563       44.7560       48.9431       54.0049       59.1970       63.2527       67.1059       67.8186        0.0000        0.0000        0.0000        0.0000        0.0000        0.0000        0.0000        0.0000        0.0000        0.0000        0.0000        0.0000        0.0000        0.0000        0.0000        0.0000        0.0000        0.0000        0.0000        0.0000        0.0000        0.0000        0.0000        0.0000        0.0000        0.0000        0.0000        0.0000        0.0000        0.0000        0.0000        0.0000        0.0000        0.0000        0.0000        0.0000        0.0000        0.0000        0.0000        0.0000        0.0000        0.0000        0.0000        0.0000        0.0000        0.0000        0.0000        0.0000        0.0000        0.0000
        0.0000        0.0000        0.0000        0.0000       22.4495       21.6261       23.5218       19.2594       19.7780       18.2966       18.7505       15.7049       17.1084       15.6026       16.8564        2.8822        2.0186        1.6216        1.2025        0.6813        0.4174        0.3952        0.2256        0.1729        0.1437        0.1375        0.1532        0.3321        0.4561        0.5881        0.6053        0.6040        0.7034        0.7896        0.8636        1.1149        1.2039        1.2178        1.1530        0.7829        0.7371        0.6938        0.6527        0.5942        0.5504        0.5102        0.4809        0.5027        0.5220        2.3167        2.6596        2.6323        3.9138        3.2707        5.5977       11.8165       11.9956        8.3989       14.9568       22.9542       13.5357       14.3226       14.3041       16.8865       17.9517       16.7686       18.9005       18.0374       19.0985       20.8944       25.1292       22.1194       25.5133       31.1530       20.0030       16.1786       16.7637       11.5002       11.8194       12.2069       11.1892        9.9750        9.6750       11.0853       31.8638       10.9504       12.3890       18.1276       18.0056       17.9379       16.2146       14.2699       15.7957       40.9877       63.4774       34.6266       20.6379       20.8944       23.2095       30.1386       34.8109       46.3355       39.5617       47.0416       47.5567       44.3022       42.8448       41.4511       40.0229       40.7657       43.7748       47.9515       53.0183       55.9000       53.4835       48.1162       47.7568       44.7434       33.7847       26.7311       21.8220       19.1179       16.8092       11.1547       12.6920       11.4226       10.7073       12.9844       13.5788       16.6976       17.1842       25.4370       24.6436       27.8964       30.2857       32.9863       30.0531       31.9255       32.2509       34.2101       36.5705       41.4527       39.6697       41.8872       43.0915       48.6933       47.1838       45.0282       41.1497       39.7965       39.7550       39.8927       36.5842       33.4858       28.9008       20.9265       17.0180       16.6520       17.3147       21.5029       21.6294       19.2822       15.9403        8.6343        5.8343        4.5004        4.8541        6.6214        7.4826        7.3301        6.1585        4.3932        3.0494        2.8222        3.6930        6.2370        7.6751        8.3583        8.8210        9.2956       12.2662       11.6528       12.3713       12.5980       13.6207       15.1868       17.6962       16.5313       21.9150       31.0482       31.2037       34.7573       37.4085       45.6032       54.1133       61.3787       68.4930       66.7480       67.7963        0.0000        0.0000        0.0000        0.0000        0.0000        0.0000        0.0000        0.0000        0.0000        0.0000        0.0000        0.0000        0.0000        0.0000        0.0000        0.0000        0.0000        0.0000        0.0000        0.0000        0.0000        0.0000        0.0000        0.0000        0.0000        0.0000        0.0000        0.0000        0.0000        0.0000        0.0000        0.0000        0.0000        0.0000        0.0000        0.0000        0.0000        0.0000        0.0000        0.0000        0.0000        0.0000        0.0000        0.0000        0.0000        0.0000        0.0000        0.0000        0.0000        0.0000
        0.0000        0.0000        0.0000        0.0000       19.6438       17.1529       17.1278       15.2891       15.1753       12.6338       13.1200       17.0742       19.2721       19.0265       17.7930       25.8947       23.5831       29.7780       17.4843        7.1228       11.6461       11.4970       16.3990       11.4677       10.2014        6.9249        5.0657        0.2624        0.2899        0.3389        0.4105        0.5249        0.6020        0.6777        0.7626        1.0781        1.1925        1.2420        1.2124        1.2247        2.4751        2.8153        2.1753        3.2247        3.9249        8.8977        5.3111        7.6589        5.9250        7.0053        7.4793        6.9092        6.5898        7.4883        9.7033       15.4722       18.3038       15.5135       16.4385       15.6747       15.6859       20.7316       13.5460        8.5982       18.3058       20.9862       24.1251       21.4444       21.0845       23.8274       21.7520       20.9082       24.7546       35.3271       16.1252       17.0284       16.3648       18.0569       20.6536       12.9529       16.7358       16.3462       12.0084        9.4541       15.6043        9.3238        9.8426       13.4426       15.1537       15.8195       14.8230       14.6873       15.3360       18.6577       26.6034       20.6301       20.8645       21.8554       23.4669       28.6483       32.4348       34.8260       47.5249       42.7185       38.4334       37.8586       34.3963       26.4286       25.2807       28.7378       28.1219       30.0886       30.3047       31.7652       33.3982       41.7296       40.5739       36.8763       32.2430       23.5470       21.5709       18.8255       16.3534       14.5364       18.1308       15.5539       13.0627       15.0563       16.6778       18.0102       21.4446       28.3915       28.8773       28.2670       25.1854       24.2434       23.7475       26.7064       33.0199       35.9588       39.4865       40.4062       41.8414       41.1692       43.4045       45.9971       43.2578       40.4251       40.5630       36.7887       34.0576       34.1196       36.6087       35.2260       32.0414       25.6534       19.6025       19.5288       17.7755       20.2180       19.0678       16.2813       12.3129        4.9632        4.5307        3.6104        3.6867        9.4978       11.7654       11.1796        8.9705        2.7331        1.6493        2.2819        2.5885        3.0007        3.1547        3.8615        5.3422        9.4350       13.8543       15.0018       15.7350       15.3629       16.5678       18.4584       20.7723       24.7263       31.4452       38.6295       35.5509       33.0667       34.2040       38.6843       45.5648       55.0585       61.6730       65.4414       66.1483        0.0000        0.0000        0.0000        0.0000        0.0000        0.0000        0.0000        0.0000        0.0000        0.0000        0.0000        0.0000        0.0000        0.0000        0.0000        0.0000        0.0000        0.0000        0.0000        0.0000        0.0000        0.0000        0.0000        0.0000        0.0000        0.0000        0.0000        0.0000        0.0000        0.0000        0.0000        0.0000        0.0000        0.0000        0.0000        0.0000        0.0000        0.0000        0.0000        0.0000        0.0000        0.0000        0.0000        0.0000        0.0000        0.0000        0.0000        0.0000        0.0000        0.0000
        0.0000        0.0000        0.0000        0.0000        0.0000        0.0000        0.0000        0.0000       15.7096       14.7686       17.8835       16.3029       17.9521       19.3727       17.9321       22.3143       24.9283       25.4171       10.5964        5.5140       11.8343       17.7811       15.7054        8.5547        7.7193        9.9418       11.1101        2.5120        9.2196        0.3625        0.4239        0.5310        0.6126        0.7315        0.8375        1.1616        1.2820        1.3331        1.3079        2.3930        3.2346        4.2736        4.0012        6.7410        8.6776        8.6041        6.4861        9.0962       10.4146        8.9378       10.2628       10.2140        7.4634       10.2209       13.6967       22.1832       21.4718       17.1660       14.0288       12.8218       13.6736       14.4623       16.8590       15.8293       19.2585       25.4974       31.2297       25.8327       29.0503       29.1723       22.7499       18.7349       22.7626       29.6299       37.6541       25.3282       26.0903       25.0876       29.8128       20.8841       22.9712       20.0333       13.0549       11.5464       33.5322        9.7370       10.2130       13.7872       13.7745       15.8793       17.3326       18.6915       19.2879       22.1177       21.2851       20.8071       21.9308       24.2187       26.2132       30.7465       33.7811       36.0581       42.4505       38.3894       37.2603       35.6427       31.9321       24.7823       30.9012       21.6821       22.1936       26.2006       26.2429       28.5733       34.5287       36.0187       38.4825       36.4414       32.0443       24.3730       21.2829       17.5904       15.9832       14.0154       18.1378       17.3858       14.8391       26.4487       20.3247       20.2876       20.6289       22.6870       27.3600       24.2105       24.3315       23.7744       24.3483       24.9322       27.6888       32.6708       34.0536       35.6754       37.7022       41.2105       38.1864       41.2851       44.3035       43.2522       39.7424       33.8115       31.5676       30.9180       33.1482       32.1905       31.4942       27.9629       21.1970       17.3006       17.7395       19.7324       19.0438       15.5387       11.6176        5.1065        4.1178        3.5805        4.4439       10.5524       12.6208       12.6142        9.6101        2.5233        1.4494        1.3864        1.1867        2.2983        2.4584        3.5492        5.2790        9.6166       11.4544       14.1481       16.4895       16.1755       16.7096       19.2845       23.1680       26.9333       30.2904       35.5497       39.2939       34.8767       36.7473       40.0783       47.3037       57.6858       63.5748        0.0000        0.0000        0.0000        0.0000        0.0000        0.0000        0.0000        0.0000        0.0000        0.0000        0.0000        0.0000        0.0000        0.0000        0.0000        0.0000        0.0000        0.0000        0.0000        0.0000        0.0000        0.0000        0.0000        0.0000        0.0000        0.0000        0.0000        0.0000        0.0000        0.0000        0.0000        0.0000        0.0000        0.0000        0.0000        0.0000        0.0000        0.0000        0.0000        0.0000        0.0000        0.0000        0.0000        0.0000        0.0000        0.0000        0.0000        0.0000        0.0000        0.0000        0.0000        0.0000
        0.0000        0.0000        0.0000        0.0000        0.0000        0.0000        0.0000        0.0000        0.0000        0.0000       18.1628       19.9573       27.7486       26.4418       26.5572       27.1918       18.8246       12.4973        6.4903        5.9983       11.2336       18.9769       22.7528       16.8470       19.0906       14.8748       12.6740        1.9571        0.6211        0.4322        0.4976        0.6070        0.6768        0.7618        0.8570        1.2771        1.4511        1.5133        1.6919        5.4793        7.2314        6.3590        6.3412        7.8657        6.0903        5.9035        4.0187        6.5848        9.7970       10.4832        9.6562        6.9862        7.4300       11.6758       15.6908       25.3087       25.6319       27.3665       23.2358       23.3407       19.5488       23.6383       16.3873       15.2406       20.7211       24.9334       23.7635       24.8058       35.3609       33.2782       37.5811       36.3777       38.0595       61.6648       60.2765       33.7574       40.9365       30.2281       32.0850       35.3756       32.5882       26.1007       21.3961       17.8052       42.1775       17.1773       15.2631       18.6179       19.8048       21.9161       26.8329       24.4265       25.9051       24.4772       24.5074       24.2863       24.6332       26.8841       27.3813       31.5807       33.7428       35.6524       38.7943       36.5563       36.0619       33.9253       31.4661       25.3665       20.8065       20.8929       21.5064       25.9894       26.6865       28.9066       32.3176       35.7305       37.4170       34.5644       31.1421       23.2731       21.5654       17.7144       16.4139       14.6520       15.8518       14.7946       14.5268       20.6452       29.0345       25.7895       19.9078       21.2300       22.7721       24.0539       21.7036       24.8444       30.1430       25.6446       22.6505       27.6849       30.7663       33.1153       34.1915       40.2073       40.0614       39.9881       43.0407       40.2940       41.2338       34.0086       32.4580       32.4247       35.2682       32.9150       29.2224       25.4591       20.5289       18.1142       16.2767       20.2882       17.3014       14.2213        9.2525        4.6644        2.8947        2.4984        3.4490       11.7879       14.2869       14.2166       10.6815        3.1395        1.7582        2.5615        2.2944        3.1569        1.9519        2.9063        6.9699        9.7015       10.8303       13.2671       14.2398       14.7560       18.3781       19.8662       23.8805       28.9281       33.8707       38.7494       40.8144       34.3282       35.4294       42.0211        0.0000        0.0000        0.0000        0.0000        0.0000        0.0000        0.0000        0.0000        0.0000        0.0000        0.0000        0.0000        0.0000        0.0000        0.0000        0.0000        0.0000        0.0000        0.0000        0.0000        0.0000        0.0000        0.0000        0.0000        0.0000        0.0000        0.0000        0.0000        0.0000        0.0000        0.0000        0.0000        0.0000        0.0000        0.0000        0.0000        0.0000        0.0000        0.0000        0.0000        0.0000        0.0000        0.0000        0.0000        0.0000        0.0000        0.0000        0.0000        0.0000        0.0000        0.0000        0.0000        0.0000        0.0000        0.0000
        0.0000        0.0000        0.0000        0.0000        0.0000        0.0000        0.0000        0.0000        0.0000        0.0000       19.2934       28.0526       30.7653       31.0644       23.2859       21.7719       14.6917        8.0428       10.3245        7.6278        7.1156       15.8546       15.8699       10.9656       13.1781       13.3233       10.8737        0.8074        2.6958        0.5366        0.5448        0.6336        0.7125        0.8115        0.8532        1.1786        1.2731        1.3774        1.6454        4.8818        4.1879        4.1853        4.9231        3.9364        5.4370        3.8826        3.3183        5.8359        8.3954        6.8766        7.4354        4.4363        7.1483        9.9919       23.3308       24.5561       22.9649       20.0296       18.0288       22.2765       19.2230       22.4852       15.9116       22.7071       23.0301       18.8753       28.5705       19.0710       29.0862       31.5423       29.0080       40.9381       39.6002       42.2137       57.9352       48.0484       41.2055       45.9416       49.3624       39.0567       40.2772       33.3848       34.7339       26.2153       40.8000       25.3950       20.4032       22.8280       24.6985       29.5308       35.6869       34.5892       28.6518       29.9293       29.7510       30.2108       27.9292       28.2093       28.3854       31.6872       33.2947       34.8388       37.8441       40.1766       35.5551       35.1450       34.8888       25.7478       28.4061       24.0342       25.6786       31.3834       27.5189       31.2166       33.2173       35.9056       38.0412       33.0306       30.9039       24.2502       22.9139       19.2167       17.7665       17.1424       16.4508       15.9368       15.9866       23.9605       21.4920       23.2942       20.3760       20.6441       20.8735       24.5461       23.8334       24.7738       25.0239       24.9257       26.3789       29.5334       29.7939       30.9455       34.8480       39.1461       42.5909       38.5871       37.1954       36.0462       34.0636       33.2095       32.2381       31.0688       30.4893       27.7057       27.0387       23.9829       22.8663       20.0296       17.8987       17.9547       13.7768       10.7066        9.0886        4.2083        2.8442        2.5438        3.6886       11.1362       14.3918       14.3608       11.8440        5.4426        3.3124        2.6621        5.1055        4.8837        2.7151        3.1698        6.3645        7.8880       10.3298       13.1238       14.4286       13.4397       14.7167       17.6378       24.3656       31.1599       34.4047       37.6592       36.9000       31.5868       33.8574        0.0000        0.0000        0.0000        0.0000        0.0000        0.0000        0.0000        0.0000        0.0000        0.0000        0.0000        0.0000        0.0000        0.0000        0.0000        0.0000        0.0000        0.0000        0.0000        0.0000        0.0000        0.0000        0.0000        0.0000        0.0000        0.0000        0.0000        0.0000        0.0000        0.0000        0.0000        0.0000        0.0000        0.0000        0.0000        0.0000        0.0000        0.0000        0.0000        0.0000        0.0000        0.0000        0.0000        0.0000        0.0000        0.0000        0.0000        0.0000        0.0000        0.0000        0.0000        0.0000        0.0000        0.0000        0.0000        0.0000
        0.0000        0.0000        0.0000        0.0000        0.0000        0.0000        0.0000        0.0000        0.0000        0.0000       24.6144       41.8640       46.6619       42.1203       21.8152       26.0798       13.3236        7.9450       10.6265        8.7912       27.3951       32.1454       45.8925       34.2042       50.7004       39.4699       36.1786       27.7651       23.4646       19.3001       16.4974       17.2220       19.0187       11.1486        7.5984       11.0251       13.0613       12.6207       12.4469       12.8886       10.8563       11.2862        9.0205        7.7286        7.1556       13.0114       11.7997        9.2743        6.3138        8.4816        9.6039        7.9129       13.6110       15.4997       18.3720       17.6360       19.2163       16.3240       24.5931       23.5402       21.9713       28.0277       30.3834       21.8899       22.8642       18.6260       23.7701       23.8178       35.6093       24.4367       27.6974       25.6925       25.3184       26.1098       24.6069       34.2612       31.9385       37.8419       38.5775       40.9864       39.6629       36.6205       27.9592       30.0719       49.6526       34.2516       30.0084       28.9698       28.6597       31.8569       30.6890       23.5730       25.4560       30.9671       31.0282       29.4282       27.7988       28.7152       25.9965       28.4708       31.5431       31.2742       31.0738       35.4518       32.8296       32.5820       30.5492       39.8227       40.3556       34.0556       34.8647       33.8125       30.3096       32.0551       33.9150       33.5474       32.4650       27.5826       24.7748       25.1884       21.8781       19.8112       19.4115       19.6416       21.3344       20.0531       19.6508       18.9982       21.4950       21.5949       23.7804       23.2455       19.1266       18.2418       18.2947       21.4169       23.1435       25.4053       28.1180       27.2445       28.6427       29.9902       30.2838       33.7557       34.2372       34.8026       34.7195       29.1163       27.9078       26.5070       25.0546       25.9222       25.7733       23.9239       24.8528       29.2907       27.4223       23.7461       21.9122       12.9325        8.1579        6.1039        8.2428        6.4538        4.3804        4.6172        5.1792       12.2373       15.5502       15.8813       13.4950       10.3030        6.1089        4.1922        4.3263        1.7914        1.6270        4.9024        4.9279        5.5197        8.3483        7.7282        8.7108        8.6382       10.2429       13.9005       15.6772       28.0839       34.5229       37.3376        0.0000        0.0000        0.0000        0.0000        0.0000        0.0000        0.0000        0.0000        0.0000        0.0000        0.0000        0.0000        0.0000        0.0000        0.0000        0.0000        0.0000        0.0000        0.0000        0.0000        0.0000        0.0000        0.0000        0.0000        0.0000        0.0000        0.0000        0.0000        0.0000        0.0000        0.0000        0.0000        0.0000        0.0000        0.0000        0.0000        0.0000        0.0000        0.0000        0.0000        0.0000        0.0000        0.0000        0.0000        0.0000        0.0000        0.0000        0.0000        0.0000        0.0000        0.0000        0.0000        0.0000        0.0000        0.0000        0.0000        0.0000        0.0000        0.0000
        0.0000        0.0000        0.0000        0.0000        0.0000        0.0000        0.0000        0.0000        0.0000        0.0000        0.0000       42.7235       58.5576       52.8530       28.2366       37.2716       16.8840        8.5866        8.5029       10.6378       15.3303       25.8732       21.5314       25.7940       32.5262       48.9062       56.7952       30.8167       31.2268       26.9403       20.9186       19.5730        9.8582        6.2349        8.5462        9.2583        9.8968       11.0605       13.1277       16.5111       13.5918        9.0933        7.2033        7.0605        8.9523       11.9219       11.9149        5.3306        7.0227       12.6140        9.6275       12.2401       14.3730       15.1717       16.6427       20.8592       24.0896       20.2897       19.7335       20.6529       20.0832       26.1690       30.2948       20.9507       19.6930       20.7210       20.4259       16.8830       23.6109       23.9833       29.8267       27.2271       27.9984       27.7920       28.2782       38.6063       37.0250       40.3061       50.3650       49.8089       45.7842       42.9176       34.4367       35.1296       57.5367       44.1330       37.0273       34.8356       29.5956       24.2792       29.8428       27.1646       28.3553       26.6743       23.5563       25.7487       34.6554       31.5454       29.0373       31.8420       30.4257       31.5548       31.8908       30.2016       28.8907       30.3105       31.6103       38.6223       38.0342       40.1147       40.1391       36.2792       37.2953       35.7051       36.5546       35.2245       29.9706       26.6201       24.1412       23.0257       23.2988       22.0377       20.4709       21.3274       21.5145       20.4133       19.8821       21.3685       21.7016       21.9037       22.5576       22.3691       18.1397       17.0264       19.0268       20.6800       23.0490       29.3668       30.5509       27.5826       28.6460       28.9695       29.4411       31.7002       34.0297       33.4378       32.1415       27.8203       27.6826       26.0660       24.0982       24.5934       23.9529       23.4728       24.3312       28.8301       29.2844       30.6931       25.3773       14.3479        6.9934        6.1747        9.6941        6.9185        3.9672        5.1344        6.2848       12.8555       18.0720       16.5302       13.9312       12.0446        9.2508        4.9377        3.6816        1.2073        1.4452        2.1421        2.9548       10.2216       11.3605        6.8813        6.6806        6.7828        8.0114       11.5407       13.9577       27.4893       34.2313        0.0000        0.0000        0.0000        0.0000        0.0000        0.0000        0.0000        0.0000        0.0000        0.0000        0.0000        0.0000        0.0000        0.0000        0.0000        0.0000        0.0000        0.0000        0.0000        0.0000        0.0000        0.0000        0.0000        0.0000        0.0000        0.0000        0.0000        0.0000        0.0000        0.0000        0.0000        0.0000        0.0000        0.0000        0.0000        0.0000        0.0000        0.0000        0.0000        0.0000        0.0000        0.0000        0.0000        0.0000        0.0000        0.0000        0.0000        0.0000        0.0000        0.0000        0.0000        0.0000        0.0000        0.0000        0.0000        0.0000        0.0000        0.0000        0.0000        0.0000
        0.0000        0.0000        0.0000        0.0000        0.0000        0.0000        0.0000        0.0000        0.0000        0.0000        0.0000        0.0000        0.0000        0.0000       63.3320       92.7997       53.2899       16.1793        9.2169       12.2437       15.3326       14.4728       11.1373       14.6006       46.2682       75.8176       65.3699       33.2423       40.4603       35.5868       29.8295       18.5351       10.6223        8.1334        7.0118        8.4058       10.0290       12.6368       12.3915       17.3214       10.7960       10.7479        9.5767        8.2283        8.4747        8.9370        8.7123        6.6642        9.1582       11.3695       14.6674       15.4855       18.5160       14.7946       18.1258       18.3749       24.6697       16.9482       19.0721       22.5137       22.3408       22.1653       28.5341       26.8751       25.2187       26.3196       35.4246       26.3102       26.4833       30.5314       42.7520       29.8325       33.9288       33.2034       31.0749       41.2333       42.3461       44.9696       49.2599       53.2543       51.3651       48.0679       45.6366       38.8455       63.0068       39.8958       35.4235       39.6677       39.0068       35.5408       38.2432       47.7075       36.3865       28.9792       26.6256       30.2795       33.5589       35.1059       34.0821       32.5549       34.4357       33.8095       31.7135       34.0168       30.6384       33.4224       34.5810       43.7063       45.4491       47.7567       45.8891       41.4551       42.8468       46.4626       47.5425       37.7764       34.1799       33.2771       30.1667       26.1999       24.2903       24.4948       21.5740       22.5425       23.0460       23.4742       24.1415       24.6909       24.2803       22.3630       20.8359       24.6414       18.5834       19.1322       20.4728       25.9630       28.9337       33.7202       32.1747       29.4734       28.5702       28.0770       28.9447       30.4242       31.4820       30.7260       28.7035       25.4524       23.5116       22.8941       24.1415       23.8210       24.2139       22.7717       25.3375       30.3804       30.5441       26.1482       22.7348       10.6625        8.4654        7.7900        7.9517        4.8659        3.5788        3.9725        5.7976       13.1841       15.9047       15.3550       12.9894       10.2814        7.6299        4.8030        3.5943        0.1467        0.3996        2.0565        1.9252        4.0967        3.8676        4.3581        6.4538        4.9550        5.5320        8.1054        0.0000        0.0000        0.0000        0.0000        0.0000        0.0000        0.0000        0.0000        0.0000        0.0000        0.0000        0.0000        0.0000        0.0000        0.0000        0.0000        0.0000        0.0000        0.0000        0.0000        0.0000        0.0000        0.0000        0.0000        0.0000        0.0000        0.0000        0.0000        0.0000        0.0000        0.0000        0.0000        0.0000        0.0000        0.0000        0.0000        0.0000        0.0000        0.0000        0.0000        0.0000        0.0000        0.0000        0.0000        0.0000        0.0000        0.0000        0.0000        0.0000        0.0000        0.0000        0.0000        0.0000        0.0000        0.0000        0.0000        0.0000        0.0000        0.0000        0.0000        0.0000        0.0000        0.0000
        0.0000        0.0000        0.0000        0.0000        0.0000        0.0000        0.0000        0.0000        0.0000        0.0000        0.0000        0.0000        0.0000        0.0000        0.0000        0.0000        0.0000        0.0000       23.5683       15.2135       17.7538       13.1181       22.1034       36.0190       45.6793       62.1588       69.6450       45.0028       35.7738       38.2738       29.1648       20.2760       12.5103        8.8523        8.5004       12.1487       12.2640       11.2470        9.0428       10.2171       15.8850       11.4124        8.3606        6.9517        5.8741        8.4665       10.0834       10.1299        9.7549       11.8583       13.1701       12.1575       14.3609       16.7575       19.8124       17.8980       23.5120       20.7215       19.4048       17.6992       27.6668       26.1623       28.4245       27.9825       29.9130       30.8428       48.2258       38.3707       30.5874       44.4180       45.9936       33.5333       29.7210       28.6839       28.3970       43.9114       45.6503       47.6864       49.9020       53.9559       53.8555       50.7442       51.0311       42.4274       44.7987       38.3936       38.8140       41.2719       38.5519       39.0229       49.2714       41.7737       39.2796       40.4520       32.1738       33.9002       33.8359       35.3232       35.1527       34.9622       35.2353       33.7807       32.2194       32.9127       31.6680       33.8074       36.6421       48.9093       49.6972       51.3356       57.5711       53.0997       48.3666       48.8759       55.9663       49.2668       53.4722       44.1917       37.7390       35.5390       32.3792       29.8684       25.8755       25.5982       28.7356       27.3589       26.9862       29.2747       26.1805       23.6692       22.6848       22.6804       20.9772       22.3223       25.3635       28.2250       31.3688       28.7886       28.7199       31.5024       30.5623       29.6368       28.2002       28.6077       29.3255       28.4318       26.7624       23.5380       22.1035       22.7336       22.4859       23.8208       25.8551       23.4256       25.0771       30.9026       33.7117       31.6162       23.7642       15.9020       13.8215        8.2631        6.5800        5.4860        4.1503        3.8544        5.1986       10.7861       12.6656       12.3821       10.4854        8.1574        6.2126        3.8430        2.7657        0.0074        0.0121        0.1324        3.0466        2.5737        2.9426        3.5928        4.2041        3.9231        4.4205        6.6193        0.0000        0.0000        0.0000        0.0000        0.0000        0.0000        0.0000        0.0000        0.0000        0.0000        0.0000        0.0000        0.0000        0.0000        0.0000        0.0000        0.0000        0.0000        0.0000        0.0000        0.0000        0.0000        0.0000        0.0000        0.0000        0.0000        0.0000        0.0000        0.0000        0.0000        0.0000        0.0000        0.0000        0.0000        0.0000        0.0000        0.0000        0.0000        0.0000        0.0000        0.0000        0.0000        0.0000        0.0000        0.0000        0.0000        0.0000        0.0000        0.0000        0.0000        0.0000        0.0000        0.0000        0.0000        0.0000        0.0000        0.0000        0.0000        0.0000        0.0000        0.0000        0.0000        0.0000
        0.0000        0.0000        0.0000        0.0000        0.0000        0.0000        0.0000        0.0000        0.0000        0.0000        0.0000        0.0000        0.0000        0.0000        0.0000        0.0000        0.0000        0.0000        0.0000       47.3657       39.5841       32.5288       60.6804       61.3637       69.5734       82.0236       86.6820       72.5964       60.5421       49.8251       42.2388       37.8313       29.1876       30.6802       25.0869       20.4509       16.6880       15.7110       12.3476       16.1968       20.3240       19.6878       15.2322        9.9851       11.1040       13.1690       17.1236       17.4049       18.6929       20.5735       23.2533       20.9412       21.5362       21.2894       21.4649       22.3127       28.6508       31.7467       35.9678       28.6379       40.2119       40.1472       35.1483       26.7214       29.1631       33.6096       37.1663       31.9861       34.6338       46.1902       43.9290       28.3839       26.6092       25.8928       23.1414       33.4190       35.5740       44.1429       38.3058       38.9130       35.4848       33.9061       37.2105       31.9779       57.9780       45.5631       43.3315       39.0555       45.7333       47.5856       45.3915       41.3971       45.6490       41.5367       39.6633       36.0711       37.8160       38.1110       39.2168       42.4708       39.9078       37.4625       36.1266       39.5311       50.7386       42.9206       46.6463       48.5180       53.3634       53.5206       54.9234       56.4473       54.7166       55.7945       60.1172       70.5492       65.9384       57.7098       52.8462       43.0386       36.8231       32.4480       31.4817       30.3870       27.2741       25.5612       24.5417       24.8393       24.4285       24.6924       25.6831       27.3204       29.6799       28.5471       28.3212       28.1147       28.0433       27.8863       27.4224       28.2996       27.8266       28.0214       26.7967       23.3350       22.9824       22.6234       21.5435       21.3862       20.5250       21.1736       21.4183       22.8657       24.4474       24.3236       27.0908       42.5616       46.2066       44.3078       35.1211       12.3874        9.3596        4.8590        6.4746        5.8560        5.4614        3.9424        4.6387        4.6619        4.9544        4.6765        4.1278        2.8092        1.5306        1.1012        0.9083        1.3490        0.9771        1.0253        1.4033        1.2917        1.5733        1.8874        2.2614        1.1767        1.2872        1.9646        0.0000        0.0000        0.0000        0.0000        0.0000        0.0000        0.0000        0.0000        0.0000        0.0000        0.0000        0.0000        0.0000        0.0000        0.0000        0.0000        0.0000        0.0000        0.0000        0.0000        0.0000        0.0000        0.0000        0.0000        0.0000        0.0000        0.0000        0.0000        0.0000        0.0000        0.0000        0.0000        0.0000        0.0000        0.0000        0.0000        0.0000        0.0000        0.0000        0.0000        0.0000        0.0000        0.0000        0.0000        0.0000        0.0000        0.0000        0.0000        0.0000        0.0000        0.0000        0.0000        0.0000        0.0000        0.0000        0.0000        0.0000        0.0000        0.0000        0.0000        0.0000        0.0000        0.0000
        0.0000        0.0000        0.0000        0.0000        0.0000        0.0000        0.0000        0.0000        0.0000        0.0000        0.0000        0.0000        0.0000        0.0000        0.0000        0.0000        0.0000        0.0000        0.0000       87.4675       52.2323       40.4199       52.4074       43.6278       37.8617       44.1274       50.9820       57.2986       60.6361       56.4874       42.7879       40.9414       38.7577       36.7501       29.1365       22.7138       21.3265       15.5651       13.8269       13.3567       15.3930       18.4845       14.6992       12.2735       10.9084       16.5506       17.4496       19.1198       17.6012       14.9985       13.9819       17.6184       21.0306       22.6796       19.1523       18.7963       20.6937       24.6417       25.9185       15.7455       24.3082       22.2152       30.8488       26.9260       38.4940       34.0867       33.7966       23.6521       39.0783       44.2652       33.8954       25.5692       25.1886       25.9604       23.2738       31.1067       44.1682       44.7480       37.5555       33.0806       34.2571       37.8132       41.1918       40.1925       70.5145       57.2648       58.5815       52.1679       54.4321       72.5724       55.0417       46.6942       49.0402       51.9293       43.6961       39.7426       39.4268       43.2353       44.1562       45.2377       41.5231       42.1369       40.4694       43.0499       49.2201       46.1892       48.3122       53.2917       52.6854       52.5493       52.3663       58.1362       59.4357       62.7225       58.4361       72.4911       76.9104       67.5150       58.2569       48.1638       42.9514       38.0198       33.9433       31.1322       28.1398       26.6562       26.6336       28.1214       27.9153       31.3718       29.6056       33.6522       32.8988       39.7386       34.1840       32.1013       30.4867       31.1404       30.8178       30.0200       29.8667       27.6952       25.2815       22.9953       22.0382       20.8861       19.8327       19.9205       19.3597       19.8188       20.8798       22.7953       24.5592       25.1082       30.0470       47.2105       50.8323       48.0781       38.3593       12.4393        7.5544        6.2150        6.8829        6.5873        4.9173        3.9552        5.4969        4.9746        4.6265        3.4120        3.8644        1.8445        1.2170        0.9387        0.9704       12.8551        1.6822        1.9299        2.1279        1.2137        1.2627        1.4212        1.6536        1.3094        1.1817        1.9400        3.1112        9.0670        0.0000        0.0000        0.0000        0.0000        0.0000        0.0000        0.0000        0.0000        0.0000        0.0000        0.0000        0.0000        0.0000        0.0000        0.0000        0.0000        0.0000        0.0000        0.0000        0.0000        0.0000        0.0000        0.0000        0.0000        0.0000        0.0000        0.0000        0.0000        0.0000        0.0000        0.0000        0.0000        0.0000        0.0000        0.0000        0.0000        0.0000        0.0000        0.0000        0.0000        0.0000        0.0000        0.0000        0.0000        0.0000        0.0000        0.0000        0.0000        0.0000        0.0000        0.0000        0.0000        0.0000        0.0000        0.0000        0.0000        0.0000        0.0000        0.0000        0.0000        0.0000
        0.0000        0.0000        0.0000        0.0000        0.0000        0.0000        0.0000        0.0000        0.0000        0.0000        0.0000        0.0000        0.0000        0.0000        0.0000        0.0000        0.0000        0.0000        0.0000        0.0000       77.3975       60.4917       59.7433       36.2757       53.5273       51.6195       48.7837       49.0839       51.9631       49.6320       40.7348       44.0402       41.5147       27.9904       22.8359       18.9321       17.7122       15.9483       13.4535       12.6234       12.7821       12.8610       12.7202       12.0777       10.4997       11.6584       16.9413       19.6517       19.3858       19.2276       12.6850       12.3997       15.6907       17.2004       19.2016       18.8641       15.3034       21.3991       16.2166       14.4865       19.0825       26.0954       35.5473       30.7451       30.6776       31.2385       35.1295       35.6225       39.0314       42.5052       40.3994       27.6218       25.1621       22.7746       25.7803       34.6330       37.2964       36.1007       34.8988       35.2858       41.8406       47.2060       46.4296       53.7871       67.6364       66.9477       65.4538       58.7589       59.2739       59.7351       51.6560       46.8281       59.5625       66.1031       55.6442       44.1130       46.5016       44.5123       45.4734       46.5080       44.6938       46.6116       44.0380       45.4746       44.7145       45.6952       51.3611       54.9259       52.1543       55.1047       61.3183       63.6552       68.5968       73.8725       68.7844       75.1792       81.5490       72.2022       66.5589       57.1768       46.9250       46.0747       38.1781       36.5719       31.9729       30.2412       31.3277       37.8325       38.3835       44.8992       38.6467       40.5710       43.8299       41.7334       37.3593       36.8199       35.5666       33.9236       32.7931       31.2754       29.3669       28.2387       26.1692       23.4207       22.0134       21.9892       21.2404       20.5246       19.9323       20.1829       20.2861       23.1078       25.6143       28.8175       30.8968       46.1759       48.7086       45.9158       37.7054       14.1696        9.9428        8.0048        8.8164        7.5240        5.8298        5.4592        7.2157        6.2228        4.2501        2.8164        4.4422        2.2359        1.4357        1.5156        1.1692        2.7583        2.6672        2.1921        1.8825        1.4060        1.3432        1.6996        2.5713        1.4794        2.0548        2.7580        3.5337       10.3541       13.3017        0.0000        0.0000        0.0000        0.0000        0.0000        0.0000        0.0000        0.0000        0.0000        0.0000        0.0000        0.0000        0.0000        0.0000        0.0000        0.0000        0.0000        0.0000        0.0000        0.0000        0.0000        0.0000        0.0000        0.0000        0.0000        0.0000        0.0000        0.0000        0.0000        0.0000        0.0000        0.0000        0.0000        0.0000        0.0000        0.0000        0.0000        0.0000        0.0000        0.0000        0.0000        0.0000        0.0000        0.0000        0.0000        0.0000        0.0000        0.0000        0.0000        0.0000        0.0000        0.0000        0.0000        0.0000        0.0000        0.0000        0.0000        0.0000        0.0000        0.0000
        0.0000        0.0000        0.0000        0.0000        0.0000        0.0000        0.0000        0.0000        0.0000        0.0000        0.0000        0.0000        0.0000        0.0000        0.0000        0.0000        0.0000        0.0000        0.0000        0.0000        0.0000       80.3258       67.6769       56.3284       60.8151       66.2555       91.5097       59.9455       43.9190       63.3158       52.8581       36.1847       32.9194       25.1327       17.2951       13.8939       14.1099       12.5948       11.1801        9.4996       12.3830       13.2820       14.1813       10.0390        8.0434       12.9915       15.0167       17.2529       14.0880       18.2578       20.3701       11.9607       11.8373       12.7271       18.0305       14.0586       13.6686       15.0138       15.2266       14.8728       26.5157       37.2903       32.7314       26.6285       27.4906       34.8083       35.7164       24.6341       44.1102       37.1942       42.4477       24.0270       24.3143       22.4758       24.2406       34.4489       33.5481       34.8187       37.1753       47.4592       48.7594       49.0356       50.2735       59.5444       72.8012       72.2128       83.9316       69.5337       68.1718       56.4700       56.9345       49.6505       63.7117       73.8411       58.1120       44.4592       40.6296       38.2470       40.5814       49.9554       50.1228       48.5879       46.4491       54.0302       49.0238       48.6531       51.7540       53.6652       65.2465       73.0514       83.4066       79.9221       83.7243       87.5856       80.2227       90.5917       81.3559       78.2817       75.1532       63.0713       56.4350       46.4858       47.2970       45.6340       39.4535       38.0214       39.4492       43.9832       49.4258       53.5132       49.9379       48.3547       51.2181       50.9635       50.3560       49.0951       43.4796       39.7073       36.0114       33.3470       29.7482       27.1753       26.2214       22.8619       21.8274       22.8374       23.1457       20.8752       19.9737       20.9342       21.6515       24.2771       25.0466       27.4778       30.3525       40.8931       41.4021       40.1006       32.4681       14.6635        9.6724        7.3634       10.0932       10.2380       10.2343        9.6871       12.4784        9.1394        5.3199        3.2508        4.2416        3.9315        3.6632        2.3373        2.8632        5.6468        2.7067        2.2284        3.1082        4.5818        2.1268        3.8964        4.8863        5.0478        9.4444        7.3224       17.2898       16.6247       19.4753       26.8102        0.0000        0.0000        0.0000        0.0000        0.0000        0.0000        0.0000        0.0000        0.0000        0.0000        0.0000        0.0000        0.0000        0.0000        0.0000        0.0000        0.0000        0.0000        0.0000        0.0000        0.0000        0.0000        0.0000        0.0000        0.0000        0.0000        0.0000        0.0000        0.0000        0.0000        0.0000        0.0000        0.0000        0.0000        0.0000        0.0000        0.0000        0.0000        0.0000        0.0000        0.0000        0.0000        0.0000        0.0000        0.0000        0.0000        0.0000        0.0000        0.0000        0.0000        0.0000        0.0000        0.0000        0.0000        0.0000        0.0000        0.0000        0.0000        0.0000
        0.0000        0.0000        0.0000        0.0000        0.0000        0.0000        0.0000        0.0000        0.0000        0.0000        0.0000        0.0000        0.0000        0.0000        0.0000        0.0000        0.0000        0.0000        0.0000        0.0000        0.0000      152.5337      103.3456       46.2378       52.3639       64.9702       75.1934       47.7389       46.0009       38.1636       37.1297       39.9918       38.2536       28.5334       26.3000       24.8659       18.8240       15.8978       16.6752       13.1323       11.6740       13.2778       15.5972       13.3744       13.0080       13.2726       16.2650       16.2642       16.4688       19.3116       18.9045       16.1054       18.2277       16.1965       22.1138       25.2014       21.9813       19.5118       26.5838       19.6275       26.1367       36.2678       36.8694       29.3375       30.3582       35.7405       45.4825       31.7713       32.9000       35.2770       32.9008       31.7444       30.6906       31.9968       29.5711       29.2869       30.3296       30.3644       30.9205       30.6262       35.5988       38.0606       39.0318       51.8549       51.4468       52.8813       51.9183       50.3306       51.8405       49.0787       44.2336       45.5734       46.8663       47.2601       45.5862       44.6202       44.7307       43.5310       46.8775       56.1860       48.7023       49.5486       50.0816       47.5597       49.3008       49.6546       55.9957       64.5822       75.6842       80.1224       83.1211       92.3480       88.0044       87.0074       83.6437       80.8524       81.0403       78.3327       70.2927       67.3509       61.6716       53.3007       53.6493       41.3762       36.6828       37.8825       48.2391       59.5616       52.6652       53.0347       49.1971       60.9250       62.2035       65.6000       68.2647       59.1774       53.2972       47.6604       40.4252       34.2300       31.8418       28.4835       26.8980       22.9401       20.3372       21.1888       20.5939       21.2720       21.0822       21.3237       21.6389       22.3876       22.1106       22.5662       23.2424       15.4214       12.8355       11.8871       10.8289       15.2640       12.4913       11.1120       11.2968       16.8387       19.0128       18.2475       17.0778        7.7525        4.8874        3.1009        3.0021        4.0131        3.8869        3.1858        2.9746        3.1965        3.0340        2.6195        2.8169        3.2797        3.3237        6.7590        9.7563       20.8462       28.5953       31.0777       37.4490       43.8079       47.6635       53.7002        0.0000        0.0000        0.0000        0.0000        0.0000        0.0000        0.0000        0.0000        0.0000        0.0000        0.0000        0.0000        0.0000        0.0000        0.0000        0.0000        0.0000        0.0000        0.0000        0.0000        0.0000        0.0000        0.0000        0.0000        0.0000        0.0000        0.0000        0.0000        0.0000        0.0000        0.0000        0.0000        0.0000        0.0000        0.0000        0.0000        0.0000        0.0000        0.0000        0.0000        0.0000        0.0000        0.0000        0.0000        0.0000        0.0000        0.0000        0.0000        0.0000        0.0000        0.0000        0.0000        0.0000        0.0000        0.0000        0.0000        0.0000        0.0000        0.0000
        0.0000        0.0000        0.0000        0.0000        0.0000        0.0000        0.0000        0.0000        0.0000        0.0000        0.0000        0.0000        0.0000        0.0000        0.0000        0.0000        0.0000        0.0000        0.0000        0.0000        0.0000      153.8693      115.3897       49.7781       46.2507       47.8021       52.8607       38.8640       29.1283       34.5659       25.2264       31.8596       29.7622       33.2115       25.6006       27.2419       23.6029       16.1133       15.2701       15.7925       14.0940       14.5076       19.1322       16.5530       11.5789       13.6253       15.0915       13.7258       16.7695       18.7990       16.2260       22.8327       22.5973       15.5632       20.3596       27.8824       26.5601       22.8313       23.8256       17.1679       21.4296       38.5620       35.0308       28.2819       33.7967       37.5710       44.6598       31.4743       30.2355       32.2454       34.7875       35.4825       33.1019       34.8735       32.7386       29.4525       27.7389       30.1975       36.9857       36.5863       43.1209       46.5268       39.4500       53.4389       80.0684       68.1875       64.9372       54.4078       52.3789       50.9153       46.5713       45.2647       46.7728       47.1326       47.4385       46.7822       47.7353       47.8471       50.6144       54.9695       55.1177       53.0371       50.9698       53.3983       51.0085       56.6558       74.8017       76.8766       79.1479       76.4656       83.2022       91.5245       93.4620       90.0279       94.7740       95.4216       91.4835       79.8585       71.2354       70.9942       69.6938       63.2431       57.6447       40.3791       33.1395       36.1972       37.5016       49.8475       54.9796       57.8874       58.2968       66.8723       72.7193       78.3869       78.4222       68.0586       60.2643       52.7813       44.9355       37.0120       33.9360       28.6821       26.6970       24.4537       22.1917       21.7749       20.9373       20.9258       21.2755       21.3563       24.8853       20.3141       19.7759       19.0873       18.9056        9.6221        7.5430        7.4678        7.4593       13.5877       11.0805       11.2669       14.0031       19.2826       21.2751       23.5754       22.1953        9.3433        6.2133        4.2844        3.8569        4.6696        5.8786        6.8224        5.0153        4.1765        3.5832        4.1304        3.9690        4.2309        5.5868        8.4672       15.0685       32.3119       34.3207       31.9835       35.4557       49.6355       61.9104       63.4403        0.0000        0.0000        0.0000        0.0000        0.0000        0.0000        0.0000        0.0000        0.0000        0.0000        0.0000        0.0000        0.0000        0.0000        0.0000        0.0000        0.0000        0.0000        0.0000        0.0000        0.0000        0.0000        0.0000        0.0000        0.0000        0.0000        0.0000        0.0000        0.0000        0.0000        0.0000        0.0000        0.0000        0.0000        0.0000        0.0000        0.0000        0.0000        0.0000        0.0000        0.0000        0.0000        0.0000        0.0000        0.0000        0.0000        0.0000        0.0000        0.0000        0.0000        0.0000        0.0000        0.0000        0.0000        0.0000        0.0000        0.0000        0.0000        0.0000
        0.0000        0.0000        0.0000        0.0000        0.0000        0.0000        0.0000        0.0000        0.0000        0.0000        0.0000        0.0000        0.0000        0.0000        0.0000        0.0000        0.0000        0.0000        0.0000        0.0000        0.0000      151.7148      119.2904       42.7831       31.2622       41.7160       54.2267       42.8795       38.8488       29.4354       20.5133       17.2574       25.2393       26.0396       20.4735       21.7972       17.1010       15.7501       12.7842       14.6507       12.8722       13.9867       16.2683       17.2084       12.7597       13.7629       14.8783       14.0612       16.3113       15.6663       17.5648       20.8874       17.5066       16.6729       23.9901       21.1855       18.7784       22.4210       22.4624       21.8109       22.3711       26.2996       34.7073       33.3745       33.8005       35.5963       45.1501       31.9055       29.1345       31.9681       34.0361       32.4168       32.4501       35.5783       33.9400       30.4976       29.5063       29.4127       29.4975       23.2789       31.0020       48.3591       44.3978       47.5034       50.8283       55.3030       56.8508       51.7155       51.2548       50.0673       48.5938       47.8816       46.7028       45.8855       46.8148       48.2614       49.3479       50.2135       53.2890       57.6823       59.3708       54.0001       57.3359       55.8187       54.5152       57.0619       60.7997       74.4402       85.3771       82.6518       89.4761       91.7951       92.9915       96.2147      102.0328      114.0576      101.8188       88.0793       78.3322       75.5348       69.0362       61.7757       55.3301       39.3264       36.6056       36.6987       40.7440       55.7243       63.1609       68.8990       72.6719       92.1020       93.7086       85.4057       86.5045       73.8788       62.4511       52.4178       44.1033       35.6043       31.8504       29.6176       28.2680       26.0055       23.5983       21.6229       20.6589       21.4580       21.0009       21.9851       22.8719       20.4925       18.5737       17.8892       16.1653        7.7826        6.7380        7.3459        7.0027       13.7504       12.6421       13.6556       19.4823       22.3934       24.5181       34.2826       29.9519       14.3555       11.9688       10.3902        8.6229       10.3422       10.0324        9.4523        9.5204        9.4739        8.4559        6.9550        6.5884        5.9925        6.8085       10.4882       14.7368       27.1383       30.0262       35.9560       42.7406       60.1558       75.6265       80.9866       88.6095        0.0000        0.0000        0.0000        0.0000        0.0000        0.0000        0.0000        0.0000        0.0000        0.0000        0.0000        0.0000        0.0000        0.0000        0.0000        0.0000        0.0000        0.0000        0.0000        0.0000        0.0000        0.0000        0.0000        0.0000        0.0000        0.0000        0.0000        0.0000        0.0000        0.0000        0.0000        0.0000        0.0000        0.0000        0.0000        0.0000        0.0000        0.0000        0.0000        0.0000        0.0000        0.0000        0.0000        0.0000        0.0000        0.0000        0.0000        0.0000        0.0000        0.0000        0.0000        0.0000        0.0000        0.0000        0.0000        0.0000        0.0000        0.0000
        0.0000        0.0000        0.0000        0.0000        0.0000        0.0000        0.0000        0.0000        0.0000        0.0000        0.0000        0.0000        0.0000        0.0000        0.0000        0.0000        0.0000        0.0000        0.0000        0.0000        0.0000        0.0000      134.4518       56.6256       47.5556       41.2876       30.0188       37.3946       48.2554       42.2663       20.9117       21.2399       20.6410       19.6466       20.9547       23.0829       19.9029       17.7209       17.8727       19.4827       16.9445       15.8529       19.2183       20.8295       15.6303       12.5979       13.2249       13.0432       12.6349       13.2219       15.4661       19.9536       16.7429       17.6925       20.8029       18.1954       16.2970       19.4417       23.3978       19.2464       20.9211       24.4738       32.1140       32.1062       36.9186       40.4303       54.3835       40.8186       40.7908       35.4276       31.6912       31.6384       32.9463       36.4264       37.5697       34.3378       32.6309       33.3373       32.2389       26.4023       30.7653       34.6050       52.2023       48.5749       50.6756       49.8115       46.3696       49.4670       48.9637       47.0737       47.7644       46.9673       47.7669       46.6439       48.2288       49.2077       53.8122       52.9627       55.3138       59.5208       58.2066       59.3797       59.1020       56.4478       57.7700       64.1310       64.2724       74.9458       88.6287       85.0087       84.4462       89.7436       95.8456       96.6016      102.1209       98.2803       98.3291       91.2323       83.0251       78.7442       66.7620       59.1288       55.7413       43.1170       37.8372       38.8232       45.8883       71.0359       82.5053       91.0260      102.9519      124.8536      124.5642      112.1862       97.4263       77.9054       61.0643       51.2962       46.5267       37.5191       32.2042       29.0276       26.3092       23.5904       22.0511       20.5814       19.4023       22.7783       21.2754       23.4467       26.1959       23.2155       21.2983       19.6546       17.8673       10.0039        9.8579        9.6330       10.7192       17.0951       19.5237       21.6394       22.7562       29.8975       32.4073       39.5063       37.4555       19.1069       19.7644       20.5777       16.7740       16.6670       14.0654       13.0983       12.3607       11.7893        8.3191        5.7357        5.7072        6.1448        8.7273       13.5642       16.9255       31.0108       36.6849       51.8052       56.5690       73.2500       85.4066      100.5356      102.9946        0.0000        0.0000        0.0000        0.0000        0.0000        0.0000        0.0000        0.0000        0.0000        0.0000        0.0000        0.0000        0.0000        0.0000        0.0000        0.0000        0.0000        0.0000        0.0000        0.0000        0.0000        0.0000        0.0000        0.0000        0.0000        0.0000        0.0000        0.0000        0.0000        0.0000        0.0000        0.0000        0.0000        0.0000        0.0000        0.0000        0.0000        0.0000        0.0000        0.0000        0.0000        0.0000        0.0000        0.0000        0.0000        0.0000        0.0000        0.0000        0.0000        0.0000        0.0000        0.0000        0.0000        0.0000        0.0000        0.0000        0.0000        0.0000
        0.0000        0.0000        0.0000        0.0000        0.0000        0.0000        0.0000        0.0000        0.0000        0.0000        0.0000        0.0000        0.0000        0.0000        0.0000        0.0000        0.0000        0.0000        0.0000        0.0000        0.0000      167.8255      135.7391       61.5835       58.4646       37.6511       29.8567       41.0097       39.9494       39.4270       40.1685       36.7718       27.3859       25.0242       26.6552       33.9658       23.4808       24.7005       22.2128       25.3261       22.1987       17.7189       20.6841       22.2567       19.8663       20.2943       18.4636       16.2089       19.2122       21.6816       25.8927       27.2169       23.1003       23.1643       21.4764       19.3341       20.4789       17.3307       27.1751       19.6507       27.6173       34.8268       28.0905       32.5965       43.2596       45.7630       53.0635       44.5000       45.6650       48.1383       45.7420       40.4736       41.7410       44.0450       46.5910       42.7024       40.8136       41.5560       42.5548       38.8759       41.8068       56.7417       54.9639       46.8688       52.9332       51.4215       48.0955       46.1141       45.1990       46.6975       48.2152       51.0324       51.2577       50.4746       55.4250       54.3899       55.6104       56.6484       59.0570       64.3459       62.2728       64.2830       61.7019       61.8595       61.9821       63.8247       65.9710       75.9368       78.3645       78.4374       77.7481       88.0240       97.8195      104.9382       94.6647       88.9124       94.7107       89.3965       79.7934       59.5027       56.2167       49.2889       47.9519       46.5296       45.9660       49.3091       61.0625      107.0938      126.7670      132.7363      146.2942      144.0287      139.2014      119.4086      106.1061       78.3083       55.9922       46.1571       42.8562       35.6781       29.7105       26.4681       25.3718       25.1530       25.5235       24.5018       21.7182       23.4482       22.4142       21.9104       21.3302       18.9358       19.1389       16.5287       16.7000       22.0218       21.0569       22.1912       22.8544       24.7506       28.4375       30.3863       37.0151       31.8721       34.9857       36.8868       42.7014       48.8638       53.6046       52.1026       44.7557       34.0336       27.9053       24.9025       21.3662       12.2952        9.2910        6.7246        7.6388       10.5328        9.4861       16.2405       24.1957       60.7549       52.5663       58.4708       67.8657       96.9581      113.3026      126.0828      135.7622      126.0871        0.0000        0.0000        0.0000        0.0000        0.0000        0.0000        0.0000        0.0000        0.0000        0.0000        0.0000        0.0000        0.0000        0.0000        0.0000        0.0000        0.0000        0.0000        0.0000        0.0000        0.0000        0.0000        0.0000        0.0000        0.0000        0.0000        0.0000        0.0000        0.0000        0.0000        0.0000        0.0000        0.0000        0.0000        0.0000        0.0000        0.0000        0.0000        0.0000        0.0000        0.0000        0.0000        0.0000        0.0000        0.0000        0.0000        0.0000        0.0000        0.0000        0.0000        0.0000        0.0000        0.0000        0.0000        0.0000        0.0000        0.0000
        0.0000        0.0000        0.0000        0.0000        0.0000        0.0000        0.0000        0.0000        0.0000        0.0000        0.0000        0.0000        0.0000        0.0000        0.0000        0.0000        0.0000        0.0000        0.0000        0.0000      202.5755      161.4088      128.5006       70.3550       46.6406       43.7841       25.7416       28.2649       26.0028       35.5734       42.8160       36.7938       34.9176       37.6056       33.7878       33.3915       25.6646       28.5699       21.7252       21.4119       20.9162       17.9563       17.4612       18.6855       17.7284       17.2691       20.0633       19.0081       20.7893       23.3756       22.7866       24.5703       23.4142       23.7088       23.1377       17.9389       23.6795       31.9813       49.3162       28.8865       27.3833       27.9371       30.4114       34.1625       35.5170       43.7041       44.9113       40.5525       42.1252       44.3806       47.8448       41.2425       45.0137       42.9352       42.3608       42.1077       43.9586       51.5746       47.4754       49.7285       51.8228       53.7915       53.4379       48.2717       64.9148       49.4900       48.3903       49.8310       46.9640       48.0840       61.2756       54.9048       55.2209       55.1144       51.8166       54.2611       55.5239       59.8308       57.2763       62.3340       65.0175       69.0708       73.2051       67.7476       68.8456       69.8393       72.3525       82.3637       83.1930       80.9043       78.6435       94.6501       93.8034       93.3469       92.6590       94.4275       93.5352       87.5405       81.7436       63.9390       57.3559       52.3762       56.3152       52.5006       53.6659       59.6731       73.5433      136.0844      156.5268      168.8444      168.1147      162.9418      149.8507      134.3840      114.4654       81.0014       63.7193       49.2304       42.0776       35.5640       30.4958       28.5708       26.7785       25.4472       25.2652       24.4728       23.9503       22.9575       20.8156       20.5399       20.2445       16.8267       16.3611       16.8001       20.1094       24.1455       25.1816       28.6888       29.3535       27.1605       33.3775       36.2524       36.9454       36.6590       41.0434       39.4459       48.1712       60.1222       65.1924       66.2693       56.9490       43.6475       38.3401       29.7604       25.3457       13.4212        8.2653        7.0735        6.6861        8.0348       11.1030       19.2087       22.7100       45.5856       57.7516       67.5739       84.4708      116.2131      129.8911      143.6042      152.4548      132.0473      130.7336        0.0000        0.0000        0.0000        0.0000        0.0000        0.0000        0.0000        0.0000        0.0000        0.0000        0.0000        0.0000        0.0000        0.0000        0.0000        0.0000        0.0000        0.0000        0.0000        0.0000        0.0000        0.0000        0.0000        0.0000        0.0000        0.0000        0.0000        0.0000        0.0000        0.0000        0.0000        0.0000        0.0000        0.0000        0.0000        0.0000        0.0000        0.0000        0.0000        0.0000        0.0000        0.0000        0.0000        0.0000        0.0000        0.0000        0.0000        0.0000        0.0000        0.0000        0.0000        0.0000        0.0000        0.0000        0.0000        0.0000
        0.0000        0.0000        0.0000        0.0000        0.0000        0.0000        0.0000        0.0000        0.0000        0.0000        0.0000        0.0000        0.0000        0.0000        0.0000        0.0000        0.0000        0.0000        0.0000        0.0000      190.9435      151.5718      124.1786       72.3654       43.5201       34.9620       57.9621       47.9409       40.1674       39.3091       26.1258       27.1622       28.0694       34.9458       34.0636       36.7108       37.4826       41.7512       37.5446       25.6622       22.7182       19.4360       19.7752       18.9861       20.0646       21.0794       21.5891       20.8141       21.6635       22.8874       25.8524       22.1453       24.2965       24.2582       29.5341       25.8110       35.7910       48.9427       44.6829       38.4131       39.0634       45.2296       37.8915       35.5124       42.8657       31.3719       47.8255       35.6090       42.7294       46.3956       50.1462       40.9381       43.5464       46.0364       49.9719       43.9536       44.6553       52.7953       61.6392       63.7552       60.6890       57.8340       63.5431       51.3106       51.6091       52.7181       52.7002       52.6404       48.6915       46.4163       54.4694       54.6912       55.0995       51.9547       53.8033       55.0301       52.2177       56.0533       61.1447       66.0618       72.3849       74.1754       73.8526       75.6901       73.9595       77.1896       84.4131       87.9645       83.7809       82.6641       87.3910       95.8677       92.8718       90.0668       91.5127       93.9156       94.4978       91.5890       86.9693       73.1540       66.4111       60.1478       61.7159       70.9913       72.9494       79.1356       96.5779      175.9917      206.0183      227.8821      193.2814      163.4076      153.1954      132.8365      104.5834       80.0568       58.7006       49.3722       44.3161       36.2429       30.5728       30.3900       29.6303       29.9613       26.1182       26.3350       26.3848       24.4293       25.4968       22.4103       20.6298       18.7493       17.2272       18.4354       20.3101       32.2864       35.1056       31.7395       38.0135       32.2272       40.1436       37.1603       37.0110       37.2299       38.0469       39.8627       47.3419       63.3160       69.4628       72.8499       65.0243       50.9648       45.5594       37.5768       30.7820       15.6358       10.5786        8.6189       10.7555       12.5003       13.6992       19.2604       27.5018       53.5408       63.9736       76.6877       97.3993      131.8897      143.3228      151.5945      158.8017      140.1212      128.3561      115.7493        0.0000        0.0000        0.0000        0.0000        0.0000        0.0000        0.0000        0.0000        0.0000        0.0000        0.0000        0.0000        0.0000        0.0000        0.0000        0.0000        0.0000        0.0000        0.0000        0.0000        0.0000        0.0000        0.0000        0.0000        0.0000        0.0000        0.0000        0.0000        0.0000        0.0000        0.0000        0.0000        0.0000        0.0000        0.0000        0.0000        0.0000        0.0000        0.0000        0.0000        0.0000        0.0000        0.0000        0.0000        0.0000        0.0000        0.0000        0.0000        0.0000        0.0000        0.0000        0.0000        0.0000        0.0000        0.0000
        0.0000        0.0000        0.0000        0.0000        0.0000        0.0000        0.0000        0.0000        0.0000        0.0000        0.0000        0.0000        0.0000        0.0000        0.0000        0.0000        0.0000        0.0000        0.0000        0.0000      167.8824      136.5413      119.8269       58.9474       60.6943       58.5463       58.0595       81.1304       57.5391       68.8271       59.3615       42.2072       33.8076       38.3504       37.6446       37.6155       30.7260       44.5325       48.6665       34.6149       32.3837       30.1043       34.6632       22.9530       22.8288       23.9084       27.1674       23.4684       20.6980       24.3919       21.2539       18.7691       20.6295       25.1168       28.8667       29.8093       42.7799       40.1851       31.7637       31.3525       25.7655       31.6884       40.0457       30.9740       35.5847       34.3347       38.2017       32.2274       37.2292       44.2879       58.7359       43.8969       56.8387       47.1215       46.0170       43.7340       64.9764       47.7899       60.7097       69.3962       63.3255       60.5182       63.9121       54.8361       55.5011       54.6866       50.4752       48.9426       49.7899       49.6485       56.6933       54.1789       51.0044       54.6769       66.7427       61.6090       64.2566       60.4271       65.3596       70.9257       81.7707       85.5384       85.0954       80.3832       84.6166       81.0715       80.3736       80.0262       78.7905       82.3088       81.2574       92.3801       88.9259       91.7007       88.9367       96.8762       90.1233       91.0148       96.1546       84.9523       83.7722       80.3463       82.1744       96.8063       89.4242      100.2303      122.3335      219.3766      241.6250      237.5901      185.9369      150.8000      139.8121      121.1955      102.9340       76.6266       58.9561       52.4608       47.3353       40.1353       37.3172       35.0679       34.8207       36.8502       29.7630       29.4300       27.9578       26.3178       28.2363       26.0037       25.2060       22.1896       20.5692       20.2023       21.1358       37.1334       39.9301       37.2111       37.6909       38.4003       34.8793       31.6139       30.0976       37.9054       41.1256       45.3262       47.8506       65.2009       71.3628       75.7465       69.9974       54.7243       49.9554       44.6167       38.1618       20.8919       16.4278       14.9296       15.4119       18.9460       21.8169       25.3147       32.5679       61.6569       76.3871       90.2254      108.3495      134.0280      149.6821      155.2713      150.8565      132.3857      124.8514      109.0499      110.5326        0.0000        0.0000        0.0000        0.0000        0.0000        0.0000        0.0000        0.0000        0.0000        0.0000        0.0000        0.0000        0.0000        0.0000        0.0000        0.0000        0.0000        0.0000        0.0000        0.0000        0.0000        0.0000        0.0000        0.0000        0.0000        0.0000        0.0000        0.0000        0.0000        0.0000        0.0000        0.0000        0.0000        0.0000        0.0000        0.0000        0.0000        0.0000        0.0000        0.0000        0.0000        0.0000        0.0000        0.0000        0.0000        0.0000        0.0000        0.0000        0.0000        0.0000        0.0000        0.0000        0.0000        0.0000
        0.0000        0.0000        0.0000        0.0000        0.0000        0.0000        0.0000        0.0000        0.0000        0.0000        0.0000        0.0000        0.0000        0.0000        0.0000        0.0000        0.0000        0.0000        0.0000        0.0000        0.0000      112.9383       99.8885      130.2253      121.0179      110.1639      100.7290      101.9488       94.6361       94.4049       89.1761       53.6846       39.3454       37.6640       32.9116       40.9588       49.2396       49.0469       46.2179       38.0971       36.2686       51.8442       40.1509       30.3913       25.4151       30.7866       32.0515       28.6974       27.4582       28.4071       26.2578       30.1256       32.0541       38.9379       44.6815       33.6742       38.1948       37.6550       36.2754       27.9946       29.6317       38.4702       41.8109       30.9949       36.7030       38.3450       34.4624       35.7812       38.9159       41.2872       44.0717       46.2216       51.2116       51.4217       49.7467       46.4877       53.4145       60.8703       63.8318       67.5469       72.0425       65.1470       60.9922       62.1098       76.5902       78.6595       62.7483       56.0009       56.9642       56.1324       64.6099       51.2397       56.2305       62.2575       68.4280       62.0371       58.2271       62.0581       68.8016       83.8217       92.8553      103.2848      108.8071       92.1862       86.2562       86.4007       81.9248       82.7979       78.4095       84.7772       88.0825       84.1750       85.5680       80.1643       82.9588       88.0197       81.8457       85.0175       93.8457      145.2269      150.6219      151.2746      142.7216      126.3636      137.9548      136.4155      155.0099      200.3772      190.4863      171.4156      137.9422      121.4011      112.8208      103.1285       89.2701       68.3448       53.8387       46.1978       43.8375       50.5123       47.5556       41.5001       38.6437       34.3742       39.2299       37.4463       32.1965       30.4520       30.7469       28.7453       27.1112       26.0963       24.7245       24.6514       26.0940       32.8016       34.0305       34.0080       31.7324       23.4509       23.3935       22.7084       23.1543       26.1947       28.9010       36.0125       40.5677       58.0987       67.3000       72.0655       67.5320       59.4633       56.0704       51.3524       43.3457       27.4568       23.8303       23.2155       24.9199       30.4663       32.0459       41.4389       52.0283       72.4064       83.9655       96.5254      110.9817      127.4898      147.7708      160.5413      150.6488      118.4547      112.5791      100.1086       99.2103       33.6600        0.0000        0.0000        0.0000        0.0000        0.0000        0.0000        0.0000        0.0000        0.0000        0.0000        0.0000        0.0000        0.0000        0.0000        0.0000        0.0000        0.0000        0.0000        0.0000        0.0000        0.0000        0.0000        0.0000        0.0000        0.0000        0.0000        0.0000        0.0000        0.0000        0.0000        0.0000        0.0000        0.0000        0.0000        0.0000        0.0000        0.0000        0.0000        0.0000        0.0000        0.0000        0.0000        0.0000        0.0000        0.0000        0.0000        0.0000        0.0000        0.0000        0.0000        0.0000        0.0000        0.0000
        0.0000        0.0000        0.0000        0.0000        0.0000        0.0000        0.0000        0.0000        0.0000        0.0000        0.0000        0.0000        0.0000        0.0000        0.0000        0.0000        0.0000        0.0000        0.0000        0.0000        0.0000      106.0776      102.5172      143.3694      137.1472      124.5983      120.3344      102.7035      100.1041      102.7235       98.8795       71.5056       46.6450       41.1187       38.9323       51.5813       48.2376       52.7971       43.2795       37.9549       44.4694       46.8380       34.1215       28.0496       27.6819       30.0921       39.0377       43.2764       38.4821       36.0723       33.9755       31.5018       36.2465       39.6377       45.8474       37.3374       38.6860       49.0561       48.5435       29.9366       37.3249       42.2064       44.4542       37.2327       39.5344       38.1300       38.6468       40.9165       44.3086       43.4280       48.1562       47.7627       46.1411       47.4922       49.3791       47.9427       47.0249       55.4766       59.7252       66.1211       72.7520       67.1453       66.2478       65.6783       72.1441       77.7372       64.0940       55.7587       58.9612       54.3572       48.5855       50.1016       53.6784       53.1856       53.7049       57.9555       57.0121       58.8931       65.2347       80.5487       90.3601       96.0700      108.3428       93.0178       87.8994       86.8754       86.4100       84.9443       82.5641       83.3089       81.5287       80.1350       81.8086       79.5738       82.1619       82.2198       80.6184       89.5433      102.4785      163.4391      184.0017      184.5287      174.8258      170.9961      159.8522      133.8159      142.7907      151.2557      146.6250      147.6247      127.4792      114.7027      109.1501       95.9883       79.1553       59.1472       50.3101       43.7403       46.1953       54.5906       54.0459       52.7047       45.4714       36.4425       46.6727       42.5886       34.4421       35.2352       35.9702       35.9664       31.2018       30.2621       29.6255       27.1797       27.9023       28.8393       29.5129       29.8980       27.0030       21.2005       19.8266       19.6840       22.9203       25.1582       24.7725       30.9053       39.3024       56.4444       66.7724       68.9912       67.3356       63.4319       61.0477       55.6684       48.2677       31.9872       34.3517       30.7951       31.6649       37.8246       39.3647       49.0326       61.5549       76.6987       89.4468      106.2794      113.9072      131.6472      142.5145      149.5037      149.2122      124.2641      111.5039      105.5569       97.9155       35.1300        0.0000        0.0000        0.0000        0.0000        0.0000        0.0000        0.0000        0.0000        0.0000        0.0000        0.0000        0.0000        0.0000        0.0000        0.0000        0.0000        0.0000        0.0000        0.0000        0.0000        0.0000        0.0000        0.0000        0.0000        0.0000        0.0000        0.0000        0.0000        0.0000        0.0000        0.0000        0.0000        0.0000        0.0000        0.0000        0.0000        0.0000        0.0000        0.0000        0.0000        0.0000        0.0000        0.0000        0.0000        0.0000        0.0000        0.0000        0.0000        0.0000        0.0000        0.0000        0.0000        0.0000
        0.0000        0.0000        0.0000        0.0000        0.0000        0.0000        0.0000        0.0000        0.0000        0.0000        0.0000        0.0000        0.0000        0.0000        0.0000        0.0000        0.0000        0.0000        0.0000        0.0000        0.0000      108.4055      107.2823      153.2066      159.0925      148.6611      138.8995      113.3850      108.8254      104.6644       88.6610       60.3657       57.0856       49.3352       37.9746       60.6868       66.1103       57.5415       48.1777       42.3236       42.8747       40.8526       32.3486       32.3918       31.4611       34.9379       41.7175       39.2267       31.6447       32.9397       40.0760       33.8676       40.2331       46.6801       52.3811       43.2457       51.4596       54.0565       52.9564       38.2288       45.3882       42.0719       46.1019       41.2017       40.9243       44.1590       48.7154       49.4315       53.5823       56.6118       63.3137       50.2323       47.2526       47.0204       48.9973       52.3732       49.8417       56.4760       62.3189       67.0480       69.3366       73.4091       77.4301       70.3199       70.5085       64.6972       60.6951       57.2139       62.3588       58.1361       56.8345       54.6062       55.5776       57.0549       57.2369       55.5989       56.8631       58.0937       65.2076       80.3026       94.9051      104.7059       95.7216       88.4154       87.5960       87.3542       87.9116       85.3817       86.0577       80.2000       81.4617       81.9486       81.6319       86.2070       87.6325       85.1116       84.8700       95.6427      109.5852      177.3515      199.6911      209.0319      203.0337      184.7577      155.2470      139.4766      139.1391      137.6966      138.1435      128.6410      114.0837      106.1325      105.5703       89.3865       72.8008       52.7920       47.9663       42.8112       46.3844       56.8198       56.1756       55.3112       53.9962       42.9016       53.4655       42.4729       38.7771       42.5966       41.6891       38.6108       35.2642       32.7975       31.1845       30.5431       28.4596       29.3818       28.9868       27.6577       26.4214       20.6574       19.0569       19.4223       24.4663       23.4880       23.9836       28.8707       36.0013       54.6276       64.0525       66.5770       65.9923       63.6591       64.3366       61.0092       56.1164       36.9976       37.3388       35.9199       36.6060       41.9058       45.6596       59.0144       66.9518       88.4102       97.8045      109.5322      117.0045      135.8913      152.4947      161.8289      143.7857      120.7562      116.3609      123.8555      134.9727       62.8500        0.0000        0.0000        0.0000        0.0000        0.0000        0.0000        0.0000        0.0000        0.0000        0.0000        0.0000        0.0000        0.0000        0.0000        0.0000        0.0000        0.0000        0.0000        0.0000        0.0000        0.0000        0.0000        0.0000        0.0000        0.0000        0.0000        0.0000        0.0000        0.0000        0.0000        0.0000        0.0000        0.0000        0.0000        0.0000        0.0000        0.0000        0.0000        0.0000        0.0000        0.0000        0.0000        0.0000        0.0000        0.0000        0.0000        0.0000        0.0000        0.0000        0.0000        0.0000        0.0000        0.0000
        0.0000        0.0000        0.0000        0.0000        0.0000        0.0000        0.0000        0.0000        0.0000        0.0000        0.0000        0.0000        0.0000        0.0000        0.0000        0.0000        0.0000        0.0000        0.0000        0.0000        0.0000      123.1891      123.9595      167.8372      175.7782      177.8470      168.9262      137.5129      126.4865      122.5568      105.7813       67.0745       56.2590       44.3516       41.3309       69.6059       78.9425       69.3567       59.7149       48.6570       38.5067       36.9693       35.6917       37.4149       35.6132       41.2691       36.1067       37.5782       32.9943       36.7806       46.8412       42.8563       43.3750       50.7153       50.9719       45.3163       50.9456       53.8374       55.0711       45.8628       42.9951       46.4994       52.8930       44.3857       47.7321       55.4308       69.0783       64.2352       70.1697       74.9602       74.4769       64.7653       57.3653       54.7826       56.7632       58.5262       64.1564       68.5229       72.4956       78.8986       81.8719       83.3094       84.7658       76.2519       75.2491       72.4498       69.0266       69.4286       65.6837       63.4970       59.9140       66.4539       59.7126       58.6723       57.6846       53.8408       60.0006       65.7990       72.3295       87.6553       97.4345      108.9689       97.0738       86.6425       83.9137       84.3360       87.6015       88.5594       86.0310       84.6139       81.7726       87.3919       89.7674       92.0408       92.5797       92.8110       95.4673      114.4127      130.1623      184.3945      206.3089      212.4561      224.6831      171.8743      158.9360      154.8683      147.0967      147.4478      140.2893      122.9183      111.5611      104.3420       94.9627       86.6657       74.9474       56.1461       47.8361       44.8067       51.4467       61.3485       66.4949       66.7069       67.8001       51.7340       52.5547       52.9708       50.0142       50.9547       48.8529       47.0689       43.3862       38.0320       33.7263       30.8955       28.9205       28.0752       26.7314       25.6606       25.1271       19.3517       19.4071       23.1895       26.2886       25.8223       23.9328       28.1613       34.7078       51.9595       61.4619       63.1638       62.6608       61.7377       62.2771       60.9689       61.1721       42.0698       38.4786       38.7618       41.6647       52.1406       57.4655       63.7658       75.3109       99.4013      110.3275      122.9927      137.5568      148.5088      151.2945      155.1380      152.5142      124.2231      130.1215      144.5639      151.9065        0.0000        0.0000        0.0000        0.0000        0.0000        0.0000        0.0000        0.0000        0.0000        0.0000        0.0000        0.0000        0.0000        0.0000        0.0000        0.0000        0.0000        0.0000        0.0000        0.0000        0.0000        0.0000        0.0000        0.0000        0.0000        0.0000        0.0000        0.0000        0.0000        0.0000        0.0000        0.0000        0.0000        0.0000        0.0000        0.0000        0.0000        0.0000        0.0000        0.0000        0.0000        0.0000        0.0000        0.0000        0.0000        0.0000        0.0000        0.0000        0.0000        0.0000        0.0000        0.0000        0.0000        0.0000
        0.0000        0.0000        0.0000        0.0000        0.0000        0.0000        0.0000        0.0000        0.0000        0.0000        0.0000        0.0000        0.0000        0.0000        0.0000        0.0000        0.0000        0.0000        0.0000        0.0000        0.0000        0.0000      155.5248      154.4517      155.1118      153.4982      149.7664      176.7362      173.3813      156.2924      123.8682       55.9572       37.1958       29.4306       31.6243       58.0989       64.8252       60.2431       48.5708       20.4830       18.8458       11.9034       15.3821       13.6931       13.9586       14.9308       13.2056       41.1782       40.2512       37.5006       46.5006       41.4218       40.3080       42.6066       50.0400       42.0542       43.8904       46.4882       49.8545       38.4754       40.1622       46.0824       46.2041       46.1933       50.5517       54.0289       55.8601       62.3827       68.5444       70.1140       68.9488       65.2006       70.2946       70.3206       68.2635       70.1340       76.9018       78.5333       82.9400       96.3097       97.4118       91.7080       97.2818      109.6655      109.0135       97.8136       98.5223      111.4362       99.1740       89.2871       89.1144       96.5571       95.2807       85.2403       83.5841       54.3355       57.4944       68.7711       77.8764       84.5131       95.0347      103.9538       99.1627       82.8220       84.0721       82.4213       83.2433       88.8779       94.2630       90.8630       94.5151      108.8466      110.8959      110.8121      114.8396      130.7274      126.0643      140.0277      157.2802      183.3432      202.8999      228.4171      208.8812      156.1385      162.6575      153.3862      141.8741      138.1772      124.4900      108.2298      104.4911      113.6587       95.3523       88.4425       80.9356       70.8402       62.8495       64.2800       63.2689       68.3545       70.4960       73.0904       74.5751       79.4046       80.8798       80.4849       82.3555       78.8941       70.6067       65.7233       57.4478       42.9672       38.9036       34.8155       31.4558       22.4607       20.3634       19.9538       20.5289       20.7145       20.9595       21.0040       23.5769       23.1082       25.9374       29.1938       33.0134       42.5932       47.7441       48.7360       50.8873       51.0192       54.0915       53.9798       50.8659       55.0006       55.6424       58.4828       63.1433       76.7312       86.2294       95.9799      107.8496      125.3019      141.7178      155.1664      157.8964      159.5192      165.0523      166.9969      167.3102      153.6613      158.0191      172.7875      196.7932      231.7184      262.6822      314.5061      320.9951        0.0000        0.0000        0.0000        0.0000        0.0000        0.0000        0.0000        0.0000        0.0000        0.0000        0.0000        0.0000        0.0000        0.0000        0.0000        0.0000        0.0000        0.0000        0.0000        0.0000        0.0000        0.0000        0.0000        0.0000        0.0000        0.0000        0.0000        0.0000        0.0000        0.0000        0.0000        0.0000        0.0000        0.0000        0.0000        0.0000        0.0000        0.0000        0.0000        0.0000        0.0000        0.0000        0.0000        0.0000        0.0000        0.0000        0.0000        0.0000        0.0000        0.0000
        0.0000        0.0000        0.0000        0.0000        0.0000        0.0000        0.0000        0.0000        0.0000        0.0000        0.0000        0.0000        0.0000        0.0000        0.0000        0.0000        0.0000        0.0000        0.0000        0.0000        0.0000        0.0000        0.0000        0.0000        0.0000        0.0000      167.1263      201.0251      205.1941      187.8135      147.9374       63.2546       40.9984       32.3218       35.4587       64.3080       71.3174       65.9379       50.2203       19.3819       15.4776       11.4040       15.3033       16.3667       13.0993       13.6387       12.5606       40.1672       46.1397       50.8256       61.9617       47.6937       47.5188       46.3472       58.8088       46.5518       48.6489       54.9949       58.8372       43.8744       48.7115       51.0664       54.4794       50.6622       53.6593       59.8129       63.7894       68.1749       71.1499       67.4899       68.4603       69.8558       71.8819       70.6680       75.5930       81.5748       76.5659       75.0061       78.7256       95.4183       97.7217       99.7643       96.9333      109.2091      120.4102      113.1021      118.2800      134.3576      109.4728      102.3099      100.0159       99.1559      100.3484      102.5260       98.3760       62.2008       56.6338       56.8554       62.0420       72.8003       76.1272       91.2221       91.6397       82.7560       90.7289       84.7460       83.7836       90.5605       87.8254       90.7854      100.4027      111.9434      120.5486      123.1238      123.7407      138.5815      132.5551      139.9243      154.5780      192.1205      222.5031      212.4477      187.9476      163.1620      145.3307      142.9255      150.8080      137.2594      113.9127      103.3621       98.3566      114.7888       98.9184       91.0953       83.0976       73.1313       71.8038       70.0824       72.2949       75.8457       79.8458       83.8863       90.3288      102.0539      109.3837       98.0101       93.8882       90.3194       83.8333       76.1444       66.7059       49.1580       43.9572       37.0033       32.4189       23.2393       20.5966       20.2753       20.0974       24.1071       24.6191       23.0576       26.1415       25.1279       28.4014       29.2647       32.1560       42.4408       47.6842       52.1947       54.7955       54.2651       54.9109       56.7238       55.8785       62.8067       67.9294       68.2485       75.3491       90.1748      100.3765      108.3218      121.5536      140.1606      158.2885      166.6506      171.8649      167.0031      170.6018      179.3544      190.0570      168.0843      169.9291      181.9259      216.4443      256.1205      284.5952      311.4009      315.2838        0.0000        0.0000        0.0000        0.0000        0.0000        0.0000        0.0000        0.0000        0.0000        0.0000        0.0000        0.0000        0.0000        0.0000        0.0000        0.0000        0.0000        0.0000        0.0000        0.0000        0.0000        0.0000        0.0000        0.0000        0.0000        0.0000        0.0000        0.0000        0.0000        0.0000        0.0000        0.0000        0.0000        0.0000        0.0000        0.0000        0.0000        0.0000        0.0000        0.0000        0.0000        0.0000        0.0000        0.0000        0.0000        0.0000        0.0000        0.0000        0.0000        0.0000
        0.0000        0.0000        0.0000        0.0000        0.0000        0.0000        0.0000        0.0000        0.0000        0.0000        0.0000        0.0000        0.0000        0.0000        0.0000        0.0000        0.0000        0.0000        0.0000        0.0000        0.0000        0.0000        0.0000        0.0000        0.0000        0.0000        0.0000      224.0887      230.2971      211.6966      171.0921       75.6192       55.7551       43.5246       45.2823       77.7233       79.3273       72.3514       55.6746       21.8521       14.5323       14.2899       18.8889       15.3975       13.4477       17.6410       16.1227       48.3666       59.1139       64.1968       70.2047       53.2235       52.5673       53.6019       62.3571       49.4037       60.2954       65.1152       66.7881       47.9302       52.4862       57.6440       57.9218       53.0183       53.6440       58.9959       61.0530       64.8831       71.5569       74.6057       72.6365       69.3059       73.1017       69.4470       74.7386       78.0142       77.3173       79.3062       82.0877       92.4511       97.2493      108.6534      109.3251      113.5832      119.2020      117.1753      124.8236      141.1136      133.2153      124.6921      125.2132      120.0149      114.8339      114.8761      114.6940       65.1691       61.6299       56.6570       57.6413       66.8860       76.2352       80.9863       94.4415       80.0548       88.2403       82.8269       79.6706       84.1930       90.0758       92.0710       98.2918      111.2791      123.5572      129.7191      122.6866      128.7099      131.8796      143.4215      162.7072      192.2909      205.9837      187.8295      172.5779      152.2948      148.9331      164.0890      146.4193      130.7425      101.3969       96.8664       98.1854      120.8627      100.7872       96.3696       89.3787       77.0698       76.5535       74.5299       75.8111       88.9962       83.4426       85.4677       92.0961      112.6782      136.6452      127.3841      103.2442       96.3373       88.9808       82.4029       70.7250       52.5790       46.4564       39.8187       32.9528       23.5428       21.0683       21.2900       22.9208       25.9835       28.0575       26.6225       31.8474       30.8929       33.0378       37.3202       40.7457       49.3992       58.7469       66.0316       63.9838       65.3652       63.5576       63.1052       62.2859       66.7334       69.8682       73.3161       79.2903       92.9132       99.6344      107.2714      120.4164      142.2380      155.8632      168.2610      172.2190      171.9723      177.0547      185.7757      191.3477      176.5601      179.7577      190.7703      219.3876      266.4100      298.2062      312.5925      307.7637      150.9900        0.0000        0.0000        0.0000        0.0000        0.0000        0.0000        0.0000        0.0000        0.0000        0.0000        0.0000        0.0000        0.0000        0.0000        0.0000        0.0000        0.0000        0.0000        0.0000        0.0000        0.0000        0.0000        0.0000        0.0000        0.0000        0.0000        0.0000        0.0000        0.0000        0.0000        0.0000        0.0000        0.0000        0.0000        0.0000        0.0000        0.0000        0.0000        0.0000        0.0000        0.0000        0.0000        0.0000        0.0000        0.0000        0.0000        0.0000        0.0000        0.0000
        0.0000        0.0000        0.0000        0.0000        0.0000        0.0000        0.0000        0.0000        0.0000        0.0000        0.0000        0.0000        0.0000        0.0000        0.0000        0.0000        0.0000        0.0000        0.0000        0.0000        0.0000        0.0000        0.0000        0.0000        0.0000        0.0000        0.0000        0.0000        0.0000        0.0000      191.0242       90.9262       71.6504       60.5698       61.0730       96.5592       91.0591       80.7222       59.7254       18.6379       15.0184       14.1782       16.8358       17.0946       15.2086       16.9182       20.3297       64.8432       66.9876       80.6719       85.7342       61.8095       59.3517       59.5728       65.6826       53.5705       64.6919       67.1531       67.2288       47.0704       49.9278       53.8018       55.7655       54.5728       53.9466       56.9772       65.8243       67.3418       70.4368       70.1298       72.8772       69.5475       63.2924       68.5022       70.8199       74.5189       76.9386       77.6059       84.0298       87.5840       99.7448      104.6285      107.1961      121.7692      126.4379      120.0921      120.2080      137.7403      134.3280      133.5323      132.9303      133.6492      134.1423      119.9396      108.8440       66.8270       59.7435       73.3863       55.5057       59.5107       67.0662       78.0914       88.2480       77.1796       85.7706       82.2885       75.2440       80.7081       82.2274       83.8585       89.2625      104.2057      108.9535      116.4142      116.8561      119.9630      127.8504      142.7323      159.3772      209.0161      228.2141      180.8479      162.4903      137.7836      137.8968      157.4306      129.6303      106.5895       94.7387       94.2054       93.9042      104.3464      104.3529      103.4374       96.4947       88.6100       84.8310       82.1622       84.6992       94.6125       90.7581       89.6690       93.2775      102.2975      119.4139      123.2348       98.3207       91.3016       87.2130       78.4615       69.5376       53.1253       49.8724       41.2991       35.9924       26.1671       22.6587       24.7023       27.7415       39.1886       35.1058       35.4634       37.6727       38.3258       44.8970       47.4158       56.5914       65.0504       74.4950       81.9033       75.2735       76.0384       76.6148       76.0472       69.3557       71.4623       64.8044       64.1533       70.3947       82.6685       87.8148       95.6057      109.5595      129.4881      142.3240      152.6942      160.1857      163.9036      176.3177      193.9260      203.4717      191.1839      203.3341      204.7378      234.4525      267.8153      296.4317      309.8497      304.7416      188.4600        0.0000        0.0000        0.0000        0.0000        0.0000        0.0000        0.0000        0.0000        0.0000        0.0000        0.0000        0.0000        0.0000        0.0000        0.0000        0.0000        0.0000        0.0000        0.0000        0.0000        0.0000        0.0000        0.0000        0.0000        0.0000        0.0000        0.0000        0.0000        0.0000        0.0000        0.0000        0.0000        0.0000        0.0000        0.0000        0.0000        0.0000        0.0000        0.0000        0.0000        0.0000        0.0000        0.0000        0.0000        0.0000        0.0000        0.0000        0.0000        0.0000
        0.0000        0.0000        0.0000        0.0000        0.0000        0.0000        0.0000        0.0000        0.0000        0.0000        0.0000        0.0000        0.0000        0.0000        0.0000        0.0000        0.0000        0.0000        0.0000        0.0000        0.0000        0.0000        0.0000        0.0000        0.0000        0.0000        0.0000        0.0000        0.0000        0.0000        0.0000      153.6318      126.5062        0.0000        0.0000       90.9175       82.9182       70.9458       52.2483        9.3800        6.0661        5.1642        5.9038       10.5327       12.4402       15.7956       20.8596       60.4938       71.9816       77.1215       74.7691       52.0895       44.0925       43.8483       44.9924       32.5901       34.9856       41.0770       46.9667       43.9480       46.8360       46.7124       48.3923       47.9522       52.2775       56.9142       63.1446       68.3777       66.4655       64.4643       69.0823       66.7370       72.9527       74.6218       79.6986       91.7563       95.4297       90.3202       89.1903      119.0129      130.5884      140.0214      136.8422      163.1579      172.5843      152.9070      156.8913      165.0630      167.0586      171.3782      181.1846      180.5300      201.9757      174.3221      186.3853       94.6768       86.0152       82.6237       79.2038       64.3720       72.8406       85.4182       86.3914       75.6860       84.5542       82.6078       76.4470       80.5329       80.7218       83.2681       87.2692      105.8738      108.3137      120.5745      120.3414      111.3519      118.7457      130.5444      146.5574      192.9083      212.1096      184.8932      154.6498      131.2811      125.8802      136.7208      121.0129      102.5719       98.4445       98.5420      100.1105      113.9624      116.6564      116.4860      113.0524      109.1321      107.3474      100.0431      100.6315       97.6078      101.5297       99.9492       94.7570       91.1516       93.2948       90.5764       84.2122       73.7179       70.3425       63.2055       58.1731       45.2781       43.0266       36.4799       30.3939       29.7399       28.4517       30.4406       34.2595       50.6811       50.5365       53.3734       60.1828       76.8423       75.8483       88.5572       90.8372      122.1113      132.6862      147.2105      131.4816      112.7147      110.3354      105.4216       93.5113       56.8529       47.7869       47.6055       48.8092       53.1828       55.1358       61.4500       73.8336      103.9054      117.4064      125.9611      130.7762      146.4675      160.2932      180.4208      197.3437      223.7430      242.4234      257.1453      271.8670      269.4225      297.6158      305.7328        0.0000        0.0000        0.0000        0.0000        0.0000        0.0000        0.0000        0.0000        0.0000        0.0000        0.0000        0.0000        0.0000        0.0000        0.0000        0.0000        0.0000        0.0000        0.0000        0.0000        0.0000        0.0000        0.0000        0.0000        0.0000        0.0000        0.0000        0.0000        0.0000        0.0000        0.0000        0.0000        0.0000        0.0000        0.0000        0.0000        0.0000        0.0000        0.0000        0.0000        0.0000        0.0000        0.0000        0.0000        0.0000        0.0000        0.0000        0.0000        0.0000        0.0000        0.0000
        0.0000        0.0000        0.0000        0.0000        0.0000        0.0000        0.0000        0.0000        0.0000        0.0000        0.0000        0.0000        0.0000        0.0000        0.0000        0.0000        0.0000        0.0000        0.0000        0.0000        0.0000        0.0000        0.0000        0.0000        0.0000        0.0000        0.0000        0.0000        0.0000        0.0000        0.0000        0.0000        0.0000        0.0000        0.0000        0.0000        0.0000       77.6720       58.1025       11.2390        7.4821        5.4537        6.0989       11.5895       12.9908       17.5378       22.8581       68.2390       84.1715       88.3230       80.7523       52.0760       44.5870       40.6672       39.4060       28.7101       33.5362       36.0954       40.4556       39.3731       42.3862       44.4522       48.4137       50.6616       55.3061       59.8544       64.5065       69.0900       67.4598       64.5132       63.5384       79.2620       77.5834       76.1651       73.6759       79.5614       85.6949       83.9413       84.5732      110.0516      113.5619      127.6752      121.0715      152.8097      161.9635      146.1038      207.3910      247.7313      219.3705      194.7072      207.6026      185.6196      195.8448      177.5998      181.4675      112.2289       74.4160       78.2696       88.2802       68.0414       70.4273       71.0816       69.6550       59.9274       62.6590       66.9242       73.4691       78.9505       72.7416       78.1230       83.6832      100.3047      108.6651      138.3782      128.5608      104.9945      107.4879      118.1246      139.5487      176.0730      183.2711      172.4499      157.3667      126.1055      120.0551      132.8334      113.5581       99.2589       99.6651       92.6747       95.5570      115.4797      119.7975      118.4630      116.8285      114.3218      116.5836      111.5183      103.2086      106.7375       99.2160       97.8734       91.9526       83.6346       86.2816       89.2167       83.0428       65.9628       64.5127       57.3469       49.4552       37.5120       32.8754       31.4734       28.3895       29.8221       30.4747       32.3221       38.7845       55.3273       62.1168       70.9713       72.3304       83.1211       94.8648      106.9438      115.3289      142.5615      156.9896      169.2601      167.5157      139.8111      119.7943      112.5492      105.7905       67.2520       48.8265       44.2820       46.1616       49.0826       49.3420       55.3174       69.1385       98.3983      107.9818      113.9432      120.0417      137.7749      157.8341      176.8036      193.7410      233.1165      256.3323      272.4411      296.9309      269.9493      288.4020        0.0000        0.0000        0.0000        0.0000        0.0000        0.0000        0.0000        0.0000        0.0000        0.0000        0.0000        0.0000        0.0000        0.0000        0.0000        0.0000        0.0000        0.0000        0.0000        0.0000        0.0000        0.0000        0.0000        0.0000        0.0000        0.0000        0.0000        0.0000        0.0000        0.0000        0.0000        0.0000        0.0000        0.0000        0.0000        0.0000        0.0000        0.0000        0.0000        0.0000        0.0000        0.0000        0.0000        0.0000        0.0000        0.0000        0.0000        0.0000        0.0000        0.0000        0.0000        0.0000
        0.0000        0.0000        0.0000        0.0000        0.0000        0.0000        0.0000        0.0000        0.0000        0.0000        0.0000        0.0000        0.0000        0.0000        0.0000        0.0000        0.0000        0.0000        0.0000        0.0000        0.0000        0.0000        0.0000        0.0000        0.0000        0.0000        0.0000        0.0000        0.0000        0.0000        0.0000        0.0000        0.0000        0.0000        0.0000        0.0000        0.0000        0.0000        0.0000       16.4428       14.2079       12.5747       11.5006       23.1866       23.8818       27.1760       32.0542       84.5366       97.6758      101.1745       84.6418       47.4694       44.0468       39.3961       44.6151       35.8354       35.5782       39.2954       45.9509       41.9912       44.2483       47.3819       48.3895       51.9556       56.3517       60.4530       67.5309       68.7148       66.7528       65.3120       62.6376       69.8584       74.9070       72.5990       69.1170       75.8214       74.4392       67.8358       72.1594      107.9785      107.2556      118.0114      122.2547      147.1948      159.6619      152.0861      181.4323      193.0772      224.1965      224.1936      202.7720      190.8205      228.3920      225.9744      170.1993      107.5095       88.6485       78.8755       82.6938       71.8975       71.3132       64.1307       61.6791       58.0979       58.8222       58.6184       62.5360       66.8665       71.8442       74.3146       80.9921      102.8621      105.8365      110.3426      109.6404       99.8764       98.6943      102.4958      109.7578      140.6026      152.7656      152.8194      139.9902      117.7131      117.6686      108.9400      102.4192       98.5901       98.2975       90.7389       95.0582      110.5343      115.3945      118.6261      116.2598      113.4370      112.8390      108.3919      100.9087      100.8486       97.3239       87.4823       93.1745       86.1113       85.2208       82.7799       76.0594       64.0012       57.7749       49.8262       49.0990       37.7971       34.2391       32.1698       32.1825       33.7419       35.6086       40.5467       46.9764       59.8916       64.5472       78.8322       79.7880       95.0943       91.2186      107.9556      124.7074      152.5157      166.4007      174.4415      174.0247      128.1577      116.2373      110.2876      103.0154       69.4583       54.6184       58.8179       65.2537       52.9474       49.0433       55.3432       65.2586       86.8949       95.9650      104.1981      116.3376      143.7492      164.0129      174.7545      193.9059      230.2469      246.7817      267.0312      291.1319      263.1332      282.7246        0.0000        0.0000        0.0000        0.0000        0.0000        0.0000        0.0000        0.0000        0.0000        0.0000        0.0000        0.0000        0.0000        0.0000        0.0000        0.0000        0.0000        0.0000        0.0000        0.0000        0.0000        0.0000        0.0000        0.0000        0.0000        0.0000        0.0000        0.0000        0.0000        0.0000        0.0000        0.0000        0.0000        0.0000        0.0000        0.0000        0.0000        0.0000        0.0000        0.0000        0.0000        0.0000        0.0000        0.0000        0.0000        0.0000        0.0000        0.0000        0.0000        0.0000        0.0000        0.0000
        0.0000        0.0000        0.0000        0.0000        0.0000        0.0000        0.0000        0.0000        0.0000        0.0000        0.0000        0.0000        0.0000        0.0000        0.0000        0.0000        0.0000        0.0000        0.0000        0.0000        0.0000        0.0000        0.0000        0.0000        0.0000        0.0000        0.0000        0.0000        0.0000        0.0000        0.0000        0.0000        0.0000        0.0000        0.0000        0.0000        0.0000        0.0000        0.0000        0.0000       23.8492       22.9129       19.7162       45.3081       45.3929       46.6895       47.2776      112.6090      113.4456      105.9556       90.1531       54.9658       47.7135       42.6247       46.1055       44.0108       45.3509       46.0877       45.7144       49.2425       51.7668       52.6213       55.8012       51.5732       51.3921       53.7966       60.3998       63.1375       70.4107       72.0713       70.4721       72.0592       73.9191       82.4308       70.5267       63.1722       61.4765       66.3850       73.9116       97.8629       96.3996      115.4516      130.3159      158.4978      162.0114      177.3202      204.3603      245.3950      244.0742      238.3770      222.8298      209.0632      185.9037      187.0722      166.2228       94.7329       81.0814       82.8935       74.6580       72.5280       68.0648       66.3302       63.3773       54.3581       55.8754       54.5393       57.9348       63.2543       67.9116       72.5979       82.9925      101.6893      108.6377      107.4465       98.8177       92.9855       93.1136       94.5427       97.5992      126.8379      140.9506      141.2600      122.1508      108.4813      109.4977      110.6645       95.2089       92.6615       88.2733       88.4588       91.1022      104.5267      109.3913      109.7788      107.1616      106.1002      103.1124      103.5437       98.5701       94.2567       97.1409       89.7324       90.3085       81.8974       80.4178       83.5946       75.4166       60.5562       59.0120       54.1693       51.2839       42.7524       40.1765       40.5294       40.3281       42.0543       41.9229       48.2775       56.8568       69.2867       74.6213       86.8154       88.5398       97.8185       90.6008      108.1709      123.5464      155.2219      157.1301      156.9286      145.1846      108.2210      100.5164       92.2391       86.9854       59.4273       59.4033       68.0220       64.2922       56.0489       51.7771       57.8707       64.0463       89.8154       92.6584      103.0849      114.2268      140.3264      153.5019      168.5283      181.8539      203.1040      217.7987      238.7504      243.6475      246.6417        0.0000        0.0000        0.0000        0.0000        0.0000        0.0000        0.0000        0.0000        0.0000        0.0000        0.0000        0.0000        0.0000        0.0000        0.0000        0.0000        0.0000        0.0000        0.0000        0.0000        0.0000        0.0000        0.0000        0.0000        0.0000        0.0000        0.0000        0.0000        0.0000        0.0000        0.0000        0.0000        0.0000        0.0000        0.0000        0.0000        0.0000        0.0000        0.0000        0.0000        0.0000        0.0000        0.0000        0.0000        0.0000        0.0000        0.0000        0.0000        0.0000        0.0000        0.0000        0.0000        0.0000
        0.0000        0.0000        0.0000        0.0000        0.0000        0.0000        0.0000        0.0000        0.0000        0.0000        0.0000        0.0000        0.0000        0.0000        0.0000        0.0000        0.0000        0.0000        0.0000        0.0000        0.0000        0.0000        0.0000        0.0000        0.0000        0.0000        0.0000        0.0000        0.0000        0.0000        0.0000        0.0000        0.0000        0.0000        0.0000        0.0000        0.0000        0.0000        0.0000        0.0000        0.0000        0.0000        0.0000      150.6483      146.8193      141.9641      136.7174      114.6012      109.9843       99.2626       82.9270       39.8926       29.9407       27.9974       33.6699       66.1799       75.4821       78.6689       74.2288       57.8313       56.0830       54.2901       51.0028       41.9491       39.4298       38.5381       43.9255       69.1682       76.0788       77.5580       75.3352       77.8449       75.2817       69.0669       67.7675       49.3444       46.7863       47.5186       54.3365      140.9056      139.5545      139.6166      182.0754      241.7653      269.6678      297.0594      311.6718      327.7747      327.1299      310.7303      279.7833      213.1937      181.4698      155.6669      135.8681       87.9666       83.1531       86.2215       90.5548       85.7901       82.1429       82.0929       73.2355       52.8598       51.7546       54.2500       57.2690       72.2036       77.1029       79.2403       87.7256       99.7031      110.2298      111.1240      107.9432      101.0715       99.2373       96.7659       96.8849      100.1271      106.7571      110.9545       97.5339       98.3402       95.1308       88.8246       85.4437       88.2759       86.1850       87.9264       90.7289       94.4260       96.3172       97.5112       94.9521       94.5270       92.9256       90.7945       89.0097       93.8627       92.0991       88.8203       86.3041       75.7870       78.4253       68.0339       60.6806       62.6861       63.8397       63.1945       62.0287       62.6908       62.8953       62.8091       61.1815       60.7535       60.2898       64.6634       77.6458       88.9010      102.2943      111.6353      107.7464      106.4806      103.8083      103.0335      112.0345      123.0833      120.5431      113.3989       96.9212       85.4149       80.2701       78.1647       76.2104       86.5079       90.5145       94.7400       85.8893       70.0499       67.5725       70.0135       75.3646       83.5572       89.3541       97.6778      106.0474      140.4476      152.2152      168.9680      171.7984      154.3094      164.9597      176.3348      187.4637       87.3900        0.0000        0.0000        0.0000        0.0000        0.0000        0.0000        0.0000        0.0000        0.0000        0.0000        0.0000        0.0000        0.0000        0.0000        0.0000        0.0000        0.0000        0.0000        0.0000        0.0000        0.0000        0.0000        0.0000        0.0000        0.0000        0.0000        0.0000        0.0000        0.0000        0.0000        0.0000        0.0000        0.0000        0.0000        0.0000        0.0000        0.0000        0.0000        0.0000        0.0000        0.0000        0.0000        0.0000        0.0000        0.0000        0.0000        0.0000        0.0000        0.0000        0.0000        0.0000        0.0000        0.0000
        0.0000        0.0000        0.0000        0.0000        0.0000        0.0000        0.0000        0.0000        0.0000        0.0000        0.0000        0.0000        0.0000        0.0000        0.0000        0.0000        0.0000        0.0000        0.0000        0.0000        0.0000        0.0000        0.0000        0.0000        0.0000        0.0000        0.0000        0.0000        0.0000        0.0000        0.0000        0.0000        0.0000        0.0000        0.0000        0.0000        0.0000        0.0000        0.0000        0.0000        0.0000        0.0000        0.0000        0.0000      196.4455      185.8767      172.1784      137.9979      126.2782      111.0882       92.2366       44.0193       33.2543       31.3955       39.8355       79.1453       93.8774       96.6242       89.9196       68.6394       63.6918       58.1043       53.8643       41.7575       37.5160       37.6675       44.1051       70.8441       80.3181       82.2289       79.5079       75.9606       71.4908       61.7130       56.1426       40.0683       38.8877       33.0937       41.0602       92.6654      118.1399      162.6099      175.7849      258.6938      306.1653      330.8223      337.0658      356.9027      370.5622      346.3128      308.6887      224.1610      180.1620      146.5817      134.0481       95.4530       83.7491       83.0507       86.7976       85.5365       86.7382       91.7729       75.6414       59.8307       56.6963       55.4925       62.6312       62.4410       70.0189       75.8448       84.1867       99.3648      104.9379      108.3197      106.9218      111.0848      101.6976       98.1506       91.7155       90.4513       93.4754       98.4572       86.7414       88.0249       83.5214       79.0196       80.3516       84.2296       84.9505       85.2412       89.6795       89.9171       89.2524       90.1498       87.9391       85.8441       85.1209       82.7146       81.0726       84.9098       93.5539       91.3428       90.7272       78.0859       76.0288       69.0188       56.6032       57.4711       59.1630       63.5221       75.6274       76.2327       74.9005       77.1292       78.2162       75.5061       72.8987       76.4703       85.1326       99.6060      105.3798      112.2510      108.7176      106.3539       98.5607       99.1959      108.7140      122.1539      117.6307      104.7062       92.9348       89.7195       82.2834       78.0950       83.8878       89.4759       97.8105       98.3864       94.5922       77.1314       72.8084       72.6638       76.5536       82.0111       87.0721       97.8499      104.4870      147.5457      150.7276      159.5763      166.1444      145.3468      152.1180      155.4732      162.2426       77.2800        0.0000        0.0000        0.0000        0.0000        0.0000        0.0000        0.0000        0.0000        0.0000        0.0000        0.0000        0.0000        0.0000        0.0000        0.0000        0.0000        0.0000        0.0000        0.0000        0.0000        0.0000        0.0000        0.0000        0.0000        0.0000        0.0000        0.0000        0.0000        0.0000        0.0000        0.0000        0.0000        0.0000        0.0000        0.0000        0.0000        0.0000        0.0000        0.0000        0.0000        0.0000        0.0000        0.0000        0.0000        0.0000        0.0000        0.0000        0.0000        0.0000        0.0000        0.0000        0.0000        0.0000
        0.0000        0.0000        0.0000        0.0000        0.0000        0.0000        0.0000        0.0000        0.0000        0.0000        0.0000        0.0000        0.0000        0.0000        0.0000        0.0000        0.0000        0.0000        0.0000        0.0000        0.0000        0.0000        0.0000        0.0000        0.0000        0.0000        0.0000        0.0000        0.0000        0.0000        0.0000        0.0000        0.0000        0.0000        0.0000        0.0000        0.0000        0.0000        0.0000        0.0000        0.0000        0.0000        0.0000        0.0000        0.0000        0.0000      197.2209      159.4196      145.9159      130.9921      112.3066       57.0057       46.6523       45.8906       55.7291      106.7928      122.7395      126.6690      119.3902       92.0375       85.2973       77.7608       69.8608       51.6894       44.5536       44.5774       50.5495       79.8554       89.4399       90.3523       84.6368       76.8530       70.8265       66.0021       60.8301       32.6246       31.4479       31.2082       43.7825      101.0305      134.9774      167.5817      201.6771      278.2290      324.2733      353.0926      340.4460      344.5415      362.6272      353.7502      321.6812      227.4433      185.2201      162.5500      150.4491      105.6731       99.3272       94.5715       86.7851       89.7344       99.2760      132.8502       85.9350       64.6752       54.5345       52.2884       55.7835       68.4694       76.1078       78.2807       88.1987       97.6122      104.6441      110.5167      108.4623      103.7169      105.0734      102.1850       96.0845       88.5875       79.5921       74.3288       70.7152       74.4399       75.1348       74.1710       76.2764       79.1400       81.6203       86.9407       92.0547       86.0761       81.8774       82.9996       80.0404       76.2675       77.5396       75.7341       75.5088       89.0529       92.4607       90.7496       90.7324       75.8813       73.4598       69.7381       58.0146       58.6441       68.5422       66.2399       74.1642       79.1309       78.7340       84.0008       84.5077       79.3827       80.2087       81.5047       85.8739       99.0843      105.3822      109.5067      104.3316       92.1754      111.7302      107.1321      102.4364      102.9722       97.9482       98.8642       98.8290       85.1169       83.4141       82.9505       83.8415       94.3587      105.4615      107.8824      103.7165       85.7409       81.6796       79.5023       80.9930       83.9886       88.6895       98.2001      105.8454      134.7325      150.0980      146.0299      150.2934      133.6690      135.2598      130.3056      108.6697       85.9800        0.0000        0.0000        0.0000        0.0000        0.0000        0.0000        0.0000        0.0000        0.0000        0.0000        0.0000        0.0000        0.0000        0.0000        0.0000        0.0000        0.0000        0.0000        0.0000        0.0000        0.0000        0.0000        0.0000        0.0000        0.0000        0.0000        0.0000        0.0000        0.0000        0.0000        0.0000        0.0000        0.0000        0.0000        0.0000        0.0000        0.0000        0.0000        0.0000        0.0000        0.0000        0.0000        0.0000        0.0000        0.0000        0.0000        0.0000        0.0000        0.0000        0.0000        0.0000        0.0000        0.0000
        0.0000        0.0000        0.0000        0.0000        0.0000        0.0000        0.0000        0.0000        0.0000        0.0000        0.0000        0.0000        0.0000        0.0000        0.0000        0.0000        0.0000        0.0000        0.0000        0.0000        0.0000        0.0000        0.0000        0.0000        0.0000        0.0000        0.0000        0.0000        0.0000        0.0000        0.0000        0.0000        0.0000        0.0000        0.0000        0.0000        0.0000        0.0000        0.0000        0.0000        0.0000        0.0000        0.0000        0.0000        0.0000        0.0000        0.0000      177.1712      167.9257      156.9687      142.7924       77.9318       69.8247       71.3155       81.2081      149.1155      165.7227      170.8530      162.9119      127.0768      120.7005      111.1877       95.9150       68.2676       58.4123       55.4493       62.0362       94.9444      101.8843      103.2372       96.9532       85.2332       84.7890       78.0620       74.5414       37.0006       41.3024       49.8811       57.1581      147.9357      190.4329      249.6645      221.7496      270.3592      313.2419      304.7935      298.6292      320.0872      333.4204      335.9653      312.2645      222.4244      185.5974      177.3332      171.3093      140.8833      133.6623      128.1078      122.7275      120.3429      112.3536      101.1142       88.4736       71.8439       57.6195       54.2652       56.5272       65.8124       73.1311       77.1794       83.8441       99.1308      102.9330      117.0147      114.4771      104.6541      108.2057       99.5430       91.7333       78.4547       71.3693       65.0887       64.3083       68.1507       68.3288       70.0300       73.1652       76.6234       79.1662       79.5806       76.8272       74.9087       73.2653       71.6499       69.8143       71.1362       68.9943       66.6800       69.8375       76.0498       78.4983       86.1142       83.7758       59.8881       57.9152       68.6078       57.5962       59.7778       63.3382       64.1241       73.5438       79.7448       81.2355       81.2965       79.9822       79.6169       82.8708       81.2140       80.2634       89.8970       94.6600       98.5150       94.4139       83.2046       85.0072       95.9216       88.6725       96.9179       99.9109       92.7375      103.6366       94.2945       88.0003       83.4744       86.7168       98.1202      102.3584      108.1156      105.5910       93.9479       87.6748       95.5937       88.7387       88.9450       91.9756       96.6168      107.8108      132.0609      130.1871      130.2405      125.3960      109.1567      111.0567       98.4696       99.6768        0.0000        0.0000        0.0000        0.0000        0.0000        0.0000        0.0000        0.0000        0.0000        0.0000        0.0000        0.0000        0.0000        0.0000        0.0000        0.0000        0.0000        0.0000        0.0000        0.0000        0.0000        0.0000        0.0000        0.0000        0.0000        0.0000        0.0000        0.0000        0.0000        0.0000        0.0000        0.0000        0.0000        0.0000        0.0000        0.0000        0.0000        0.0000        0.0000        0.0000        0.0000        0.0000        0.0000        0.0000        0.0000        0.0000        0.0000        0.0000        0.0000        0.0000        0.0000        0.0000        0.0000        0.0000
        0.0000        0.0000        0.0000        0.0000        0.0000        0.0000        0.0000        0.0000        0.0000        0.0000        0.0000        0.0000        0.0000        0.0000        0.0000        0.0000        0.0000        0.0000        0.0000        0.0000        0.0000        0.0000        0.0000        0.0000        0.0000        0.0000        0.0000        0.0000        0.0000        0.0000        0.0000        0.0000        0.0000        0.0000        0.0000        0.0000        0.0000        0.0000        0.0000        0.0000        0.0000        0.0000        0.0000        0.0000        0.0000        0.0000        0.0000        0.0000        0.0000        0.0000      195.3482      179.8541      169.9241      174.7989      195.4704      224.8758      246.3372      252.1175      242.2622      203.9483      194.8852      178.6020      155.6889       94.7912       78.9485       72.0514        0.0000        0.0000      104.6146      104.3846       97.9854       85.8672       82.8789       76.4537       78.4792       96.7691      101.4808      113.3212      137.3241      175.8540      181.9623      180.2828      203.4400      204.6133      251.7758      240.5866      242.3918      175.2200      185.6351        0.0000        0.0000        0.0000        0.0000      177.6339      176.3962      235.9703      251.3626      242.4397        0.0000      175.2521      151.7742      124.2716      106.8118       83.5257       70.4845       66.8884       63.3522       66.7563       71.7613       76.7607       86.3012      103.3421      101.7095      103.6626      106.0233      122.1606      119.5474      115.0299      104.5608       82.6194       72.8269       61.9595       61.1334       62.5203       66.9103       68.5734       78.3535       94.5659       82.2868       75.2873       70.1184       63.2585       60.8040       60.7662       59.2753       52.1712       51.2872       52.0603       55.4653       66.2366       71.5420       71.9703       74.7176       52.0925       44.7307       41.7508       47.4403       64.9208       71.8550       70.9633       69.4149       84.0973       82.8416       80.2975       76.0504       71.5741       72.6774       73.9796       73.1327       69.8063       74.4837       77.4236       72.3956       59.6291       58.9445       63.7512       66.2679       83.8727       95.2402       96.5752      117.0772       93.1466       85.2961       83.9786       91.3775      107.4305      114.9907      118.9212      112.9499      106.2828      108.8487      110.0142       98.4191       95.6087       99.4920       96.3544       99.8359      102.0439       96.8408       93.7460       91.9601       82.2405       70.0241        0.0000        0.0000        0.0000        0.0000        0.0000        0.0000        0.0000        0.0000        0.0000        0.0000        0.0000        0.0000        0.0000        0.0000        0.0000        0.0000        0.0000        0.0000        0.0000        0.0000        0.0000        0.0000        0.0000        0.0000        0.0000        0.0000        0.0000        0.0000        0.0000        0.0000        0.0000        0.0000        0.0000        0.0000        0.0000        0.0000        0.0000        0.0000        0.0000        0.0000        0.0000        0.0000        0.0000        0.0000        0.0000        0.0000        0.0000        0.0000        0.0000        0.0000        0.0000        0.0000        0.0000        0.0000        0.0000        0.0000
        0.0000        0.0000        0.0000        0.0000        0.0000        0.0000        0.0000        0.0000        0.0000        0.0000        0.0000        0.0000        0.0000        0.0000        0.0000        0.0000        0.0000        0.0000        0.0000        0.0000        0.0000        0.0000        0.0000        0.0000        0.0000        0.0000        0.0000        0.0000        0.0000        0.0000        0.0000        0.0000        0.0000        0.0000        0.0000        0.0000        0.0000        0.0000        0.0000        0.0000        0.0000        0.0000        0.0000        0.0000        0.0000        0.0000        0.0000        0.0000        0.0000        0.0000        0.0000        0.0000        0.0000        0.0000        0.0000      276.1288      298.9038      304.7485        0.0000        0.0000        0.0000      219.4561      189.6020      114.1921       95.8560        0.0000        0.0000        0.0000        0.0000        0.0000        0.0000        0.0000       90.3697       87.1560       93.6246      118.3609      125.7472      141.9427      169.2529      176.7514      183.6732      185.1178      204.3438      212.0410      253.2349      238.2229      216.3057      154.4936        0.0000        0.0000        0.0000        0.0000        0.0000        0.0000      201.9331      286.1585        0.0000        0.0000        0.0000      223.4578      176.5271      143.9284      124.5031       87.6353       69.4562       65.6498       65.3453       72.3319       74.0295       77.0401       85.5110       94.2251       91.8178       92.3696       92.7269      117.8417      119.7911      113.6639       99.0330       79.1399       64.3401       59.4396       64.7981       63.9315       68.0842       78.0471       87.0560       95.1513       84.6564       68.3430       64.5250       57.0509       52.9459       51.8999       52.7482       45.6710       44.9190       45.0691       46.4783       55.6976       58.5527       67.8802       72.3973       43.9409       38.4299       38.9548       53.0838       60.1590       65.5208       69.7421       74.9334       80.7534       79.3089       73.6122       70.5610       70.3012       67.6541       64.6115       62.3573       62.7440       63.5381       62.2276       60.0901       52.1932       50.3595       54.0261       60.9411       69.3000       73.3950       79.5502       87.9637       74.1432       78.7988       90.3532       95.4688      116.4485      121.0679      123.9900      121.7804      120.6122      111.8426      107.1726      108.4592      108.9738      103.4120       99.0038       96.1161       89.8905       85.3049       84.4823       85.5736       85.7331       59.9549        0.0000        0.0000        0.0000        0.0000        0.0000        0.0000        0.0000        0.0000        0.0000        0.0000        0.0000        0.0000        0.0000        0.0000        0.0000        0.0000        0.0000        0.0000        0.0000        0.0000        0.0000        0.0000        0.0000        0.0000        0.0000        0.0000        0.0000        0.0000        0.0000        0.0000        0.0000        0.0000        0.0000        0.0000        0.0000        0.0000        0.0000        0.0000        0.0000        0.0000        0.0000        0.0000        0.0000        0.0000        0.0000        0.0000        0.0000        0.0000        0.0000        0.0000        0.0000        0.0000        0.0000        0.0000        0.0000        0.0000
        0.0000        0.0000        0.0000        0.0000        0.0000        0.0000        0.0000        0.0000        0.0000        0.0000        0.0000        0.0000        0.0000        0.0000        0.0000        0.0000        0.0000        0.0000        0.0000        0.0000        0.0000        0.0000        0.0000        0.0000        0.0000        0.0000        0.0000        0.0000        0.0000        0.0000        0.0000        0.0000        0.0000        0.0000        0.0000        0.0000        0.0000        0.0000        0.0000        0.0000        0.0000        0.0000        0.0000        0.0000        0.0000        0.0000        0.0000        0.0000        0.0000        0.0000        0.0000        0.0000        0.0000        0.0000        0.0000        0.0000        0.0000        0.0000        0.0000        0.0000        0.0000      272.3220      241.8113      150.2411      131.1009        0.0000        0.0000        0.0000        0.0000        0.0000        0.0000        0.0000        0.0000      107.3930      113.8620      139.1168      147.5804      165.7014      185.6330      169.8454      176.4167      199.4145      225.1006      234.9045      251.2522        0.0000        0.0000        0.0000        0.0000        0.0000        0.0000        0.0000        0.0000        0.0000        0.0000        0.0000        0.0000        0.0000        0.0000        0.0000      170.6779      153.8805      129.7329       91.7302       69.7142       62.4081       69.9024       79.9772       77.4317       85.8888       84.3925       81.8646       76.9834       81.3121       97.6046      109.0807      115.4604      112.6390       94.8348       70.4007       62.2078       56.4630       59.5801       66.9585       67.6147       73.2339       77.0735       67.6100       64.4113       62.1896       59.4472       50.3821       46.7457       46.5737       45.6025       39.8863       37.4601       35.3457       38.6055       47.7692       48.4802       57.8580       55.1482       38.4398       32.3408       33.9161       40.4545       56.6051       61.3758       65.1618       66.1206       75.6007       79.9910       67.2741       66.4764       62.1345       59.5601       56.3137       55.9934       56.2441       56.8946       55.2574       54.0301       46.5663       49.6389       55.3380       58.6277       61.2492       67.5963       72.2497       76.4138       73.7878       78.4124       96.1826      108.8000      114.3819      123.3144      125.1679      125.5638      119.1791      113.9245      111.9449      114.7258      108.0161      104.5642       94.9470       88.9050       79.1968       80.0048       80.3439       76.1619       58.5758        0.0000        0.0000        0.0000        0.0000        0.0000        0.0000        0.0000        0.0000        0.0000        0.0000        0.0000        0.0000        0.0000        0.0000        0.0000        0.0000        0.0000        0.0000        0.0000        0.0000        0.0000        0.0000        0.0000        0.0000        0.0000        0.0000        0.0000        0.0000        0.0000        0.0000        0.0000        0.0000        0.0000        0.0000        0.0000        0.0000        0.0000        0.0000        0.0000        0.0000        0.0000        0.0000        0.0000        0.0000        0.0000        0.0000        0.0000        0.0000        0.0000        0.0000        0.0000        0.0000        0.0000        0.0000        0.0000        0.0000        0.0000
        0.0000        0.0000        0.0000        0.0000        0.0000        0.0000        0.0000        0.0000        0.0000        0.0000        0.0000        0.0000        0.0000        0.0000        0.0000        0.0000        0.0000        0.0000        0.0000        0.0000        0.0000        0.0000        0.0000        0.0000        0.0000        0.0000        0.0000        0.0000        0.0000        0.0000        0.0000        0.0000        0.0000        0.0000        0.0000        0.0000        0.0000        0.0000        0.0000        0.0000        0.0000        0.0000        0.0000        0.0000        0.0000        0.0000        0.0000        0.0000        0.0000        0.0000        0.0000        0.0000        0.0000        0.0000        0.0000        0.0000        0.0000        0.0000        0.0000        0.0000        0.0000        0.0000      315.7721      210.6145        0.0000        0.0000        0.0000        0.0000        0.0000        0.0000        0.0000        0.0000        0.0000        0.0000      136.2287      158.7186      174.0962      194.4026      191.2489      184.1477      168.5841      192.3994      212.9940      194.1635        0.0000        0.0000        0.0000        0.0000        0.0000        0.0000        0.0000        0.0000        0.0000        0.0000        0.0000        0.0000        0.0000        0.0000        0.0000        0.0000        0.0000      130.8135      116.1902       79.7977       58.7482       61.0619       66.8404       85.3922       86.5546       85.3468       79.6704       78.6683       78.7548       80.4210       92.5062      100.2768      105.1273      106.0303       91.7890       68.1743       60.1282       53.5891       55.6311       64.7700       71.3146       71.0594       64.1004       66.5760       62.0146       58.5260       54.0451       47.3814       41.2834       40.5188       39.6794       34.7463       33.4068       33.6665       34.6700       41.2472       41.2943       43.1516       46.8185       46.9043       31.3430       31.7986       36.2847       51.4089       58.5305       64.6583       66.4027       62.8666       64.1204       67.7595       60.0837       53.7750       50.8026       49.4829       50.5647       49.4101       51.0421       53.2114       53.7274       57.9184       58.9143       52.1791       55.3670       62.7063       64.5541       75.4102       73.9497       78.0041       84.1663       94.9388      103.4701      109.2842      116.5975      115.1751      115.0262      111.5809      109.2832      113.3854      114.4538      108.3056      105.4071       96.9610       88.1649       80.7221       81.1160       80.3837       70.4691        0.0000        0.0000        0.0000        0.0000        0.0000        0.0000        0.0000        0.0000        0.0000        0.0000        0.0000        0.0000        0.0000        0.0000        0.0000        0.0000        0.0000        0.0000        0.0000        0.0000        0.0000        0.0000        0.0000        0.0000        0.0000        0.0000        0.0000        0.0000        0.0000        0.0000        0.0000        0.0000        0.0000        0.0000        0.0000        0.0000        0.0000        0.0000        0.0000        0.0000        0.0000        0.0000        0.0000        0.0000        0.0000        0.0000        0.0000        0.0000        0.0000        0.0000        0.0000        0.0000        0.0000        0.0000        0.0000        0.0000        0.0000        0.0000
        0.0000        0.0000        0.0000        0.0000        0.0000        0.0000        0.0000        0.0000        0.0000        0.0000        0.0000        0.0000        0.0000        0.0000        0.0000        0.0000        0.0000        0.0000        0.0000        0.0000        0.0000        0.0000        0.0000        0.0000        0.0000        0.0000        0.0000        0.0000        0.0000        0.0000        0.0000        0.0000        0.0000        0.0000        0.0000        0.0000        0.0000        0.0000        0.0000        0.0000        0.0000        0.0000        0.0000        0.0000        0.0000        0.0000        0.0000        0.0000        0.0000        0.0000        0.0000        0.0000        0.0000        0.0000        0.0000        0.0000        0.0000        0.0000        0.0000        0.0000        0.0000        0.0000        0.0000        0.0000        0.0000        0.0000        0.0000        0.0000        0.0000        0.0000        0.0000        0.0000        0.0000        0.0000      182.5804      174.0453      182.0826      180.9970      180.8758      167.4288      145.5652      143.5141      151.0327        0.0000        0.0000        0.0000        0.0000        0.0000        0.0000        0.0000        0.0000        0.0000        0.0000        0.0000        0.0000        0.0000        0.0000        0.0000        0.0000        0.0000        0.0000       69.0850       59.9723       69.3426       62.0898       60.5813       61.3273       73.4132       85.8553       86.2705       94.0738       97.2214       86.8857       84.0180       87.1329       95.0200       97.6930       98.2872       86.5959       63.9444       51.7709       48.0588       46.4984       61.8903       67.9042       68.2779       63.3248       56.8323       52.0136       50.6677       47.0884       38.5120       34.4281       32.1220       30.0804       31.2187       31.3727       31.4196       30.5772       30.8019       31.2578       31.3975       35.8676       47.1358       37.4611       32.8358       28.4128       46.7729       61.5260       60.9525       59.0373       47.8154       43.9395       42.2357       39.5130       37.3092       36.6876       36.9885       37.9337       43.9862       45.2637       46.4068       51.3041       63.0243       58.4614       58.3669       62.5998       63.2987       65.7413       70.7376       70.2042       79.3798       86.6077       96.7400      103.5423       94.9694       96.8059       95.9562       91.8595       85.8903       86.9375       80.7963       77.2770      107.0777      105.3109      100.2377       96.0979       72.3211       77.6380       82.2926       65.9639        0.0000        0.0000        0.0000        0.0000        0.0000        0.0000        0.0000        0.0000        0.0000        0.0000        0.0000        0.0000        0.0000        0.0000        0.0000        0.0000        0.0000        0.0000        0.0000        0.0000        0.0000        0.0000        0.0000        0.0000        0.0000        0.0000        0.0000        0.0000        0.0000        0.0000        0.0000        0.0000        0.0000        0.0000        0.0000        0.0000        0.0000        0.0000        0.0000        0.0000        0.0000        0.0000        0.0000        0.0000        0.0000        0.0000        0.0000        0.0000        0.0000        0.0000        0.0000        0.0000        0.0000        0.0000        0.0000        0.0000        0.0000        0.0000
        0.0000        0.0000        0.0000        0.0000        0.0000        0.0000        0.0000        0.0000        0.0000        0.0000        0.0000        0.0000        0.0000        0.0000        0.0000        0.0000        0.0000        0.0000        0.0000        0.0000        0.0000        0.0000        0.0000        0.0000        0.0000        0.0000        0.0000        0.0000        0.0000        0.0000        0.0000        0.0000        0.0000        0.0000        0.0000        0.0000        0.0000        0.0000        0.0000        0.0000        0.0000        0.0000        0.0000        0.0000        0.0000        0.0000        0.0000        0.0000        0.0000        0.0000        0.0000        0.0000        0.0000        0.0000        0.0000        0.0000        0.0000        0.0000        0.0000        0.0000        0.0000        0.0000        0.0000        0.0000        0.0000        0.0000        0.0000        0.0000        0.0000        0.0000        0.0000        0.0000        0.0000        0.0000        0.0000        0.0000        0.0000        0.0000        0.0000        0.0000        0.0000        0.0000        0.0000        0.0000        0.0000        0.0000        0.0000        0.0000        0.0000        0.0000        0.0000        0.0000        0.0000        0.0000        0.0000        0.0000        0.0000        0.0000        0.0000        0.0000        0.0000       57.6592       46.1110       56.4485       56.7345       54.2029       54.7921       72.8202       80.9152       82.5436       93.4393       85.5910       83.5148       93.0479       92.3055       87.8426       94.5975       92.3861       81.7536       63.9322       46.5149       46.7397       42.2371       56.8858       60.0144       63.7254       58.0654       51.5594       48.5191       45.8060       41.3686       34.4685       29.3807       27.2442       27.0050       27.5525       31.1499       32.0293       27.3077       26.6289       26.0421       24.8675       26.4009       37.4118       37.1038       31.6184       28.1685       44.9579       52.7898       57.3087       53.4030       39.9848       37.4778       35.6529       34.5509       32.3697       30.3311       31.3449       33.8031       40.5665       41.3946       45.9697       48.9052       55.1639       60.1919       64.6925       68.0282       68.7204       72.5160       71.9524       73.2014       83.4362       92.4752      102.6043       95.8941       89.0906       90.9403       87.9202       81.7726       72.1932       73.5839       75.1134       70.2855       97.2240       99.1637      103.3128      101.2546       81.0456       78.7494       72.3242        0.0000        0.0000        0.0000        0.0000        0.0000        0.0000        0.0000        0.0000        0.0000        0.0000        0.0000        0.0000        0.0000        0.0000        0.0000        0.0000        0.0000        0.0000        0.0000        0.0000        0.0000        0.0000        0.0000        0.0000        0.0000        0.0000        0.0000        0.0000        0.0000        0.0000        0.0000        0.0000        0.0000        0.0000        0.0000        0.0000        0.0000        0.0000        0.0000        0.0000        0.0000        0.0000        0.0000        0.0000        0.0000        0.0000        0.0000        0.0000        0.0000        0.0000        0.0000        0.0000        0.0000        0.0000        0.0000        0.0000        0.0000        0.0000        0.0000
        0.0000        0.0000        0.0000        0.0000        0.0000        0.0000        0.0000        0.0000        0.0000        0.0000        0.0000        0.0000        0.0000        0.0000        0.0000        0.0000        0.0000        0.0000        0.0000        0.0000        0.0000        0.0000        0.0000        0.0000        0.0000        0.0000        0.0000        0.0000        0.0000        0.0000        0.0000        0.0000        0.0000        0.0000        0.0000        0.0000        0.0000        0.0000        0.0000        0.0000        0.0000        0.0000        0.0000        0.0000        0.0000        0.0000        0.0000        0.0000        0.0000        0.0000        0.0000        0.0000        0.0000        0.0000        0.0000        0.0000        0.0000        0.0000        0.0000        0.0000        0.0000        0.0000        0.0000        0.0000        0.0000        0.0000        0.0000        0.0000        0.0000        0.0000        0.0000        0.0000        0.0000        0.0000        0.0000        0.0000        0.0000        0.0000        0.0000        0.0000        0.0000        0.0000        0.0000        0.0000        0.0000        0.0000        0.0000        0.0000        0.0000        0.0000        0.0000        0.0000        0.0000        0.0000        0.0000        0.0000        0.0000        0.0000        0.0000        0.0000        0.0000       47.9068       41.1930       54.2658       56.5453       51.7314       55.6596       72.7665       70.9913       77.4216       83.3667       86.9274       80.2651       87.0993       88.0334       90.9896       94.3653       89.4399       76.3925       54.2822       44.0024       43.5368       47.6809       67.7245       73.5495       76.5142       60.5226       50.7550       47.1414       42.8447       38.1423       31.0868       26.9921       25.4669       24.4033       25.5254       25.7974       26.0686       25.3668       25.2525       24.9070       24.4309       25.4245       23.7431       36.8340       29.6979       27.6973       43.7604       49.6594       48.3371       45.7330       38.2673       34.5369       33.9863       34.6508       31.0514       31.4570       31.3105       32.5392       37.6964       40.9820       46.1188       50.6195       55.7858       61.2048       70.7093       84.2296       88.6602       82.7373       77.5360       85.6695      106.2549       98.5994       95.6373       92.2997       83.6425       79.1752       74.4487       73.2627       62.3877       61.2241       63.5039       66.4863       96.8245      100.2030      106.9973      110.4596       83.2890       84.4610       96.7462        0.0000        0.0000        0.0000        0.0000        0.0000        0.0000        0.0000        0.0000        0.0000        0.0000        0.0000        0.0000        0.0000        0.0000        0.0000        0.0000        0.0000        0.0000        0.0000        0.0000        0.0000        0.0000        0.0000        0.0000        0.0000        0.0000        0.0000        0.0000        0.0000        0.0000        0.0000        0.0000        0.0000        0.0000        0.0000        0.0000        0.0000        0.0000        0.0000        0.0000        0.0000        0.0000        0.0000        0.0000        0.0000        0.0000        0.0000        0.0000        0.0000        0.0000        0.0000        0.0000        0.0000        0.0000        0.0000        0.0000        0.0000        0.0000        0.0000
        0.0000        0.0000        0.0000        0.0000        0.0000        0.0000        0.0000        0.0000        0.0000        0.0000        0.0000        0.0000        0.0000        0.0000        0.0000        0.0000        0.0000        0.0000        0.0000        0.0000        0.0000        0.0000        0.0000        0.0000        0.0000        0.0000        0.0000        0.0000        0.0000        0.0000        0.0000        0.0000        0.0000        0.0000        0.0000        0.0000        0.0000        0.0000        0.0000        0.0000        0.0000        0.0000        0.0000        0.0000        0.0000        0.0000        0.0000        0.0000        0.0000        0.0000        0.0000        0.0000        0.0000        0.0000        0.0000        0.0000        0.0000        0.0000        0.0000        0.0000        0.0000        0.0000        0.0000        0.0000        0.0000        0.0000        0.0000        0.0000        0.0000        0.0000        0.0000        0.0000        0.0000        0.0000        0.0000        0.0000        0.0000        0.0000        0.0000        0.0000        0.0000        0.0000        0.0000        0.0000        0.0000        0.0000        0.0000        0.0000        0.0000        0.0000        0.0000        0.0000        0.0000        0.0000        0.0000        0.0000        0.0000        0.0000        0.0000        0.0000       67.2835       51.3381       43.5934       62.1050       60.1255       56.1612       65.4188       72.8741       76.6506       77.3992       85.9234       81.3729       78.7071       82.3652       83.8434       90.6040       89.2679       87.0916       75.9956       51.7640       53.9072       57.2121       57.7647       77.6362       94.2234       92.4988       71.0243       55.4462       50.5156       45.2525       39.6385       31.4898       26.0829       24.5387       24.3949       26.3487       26.9019       26.4771       26.3833       25.4965       26.9023       30.1881       29.5163       25.2720       27.8884       29.3314       27.2824       48.6696       44.4227       43.1018       43.6862       37.2897       38.2711       33.5649       34.9235       34.1853       35.5767       34.9509       34.2280       39.9302       44.4459       59.8762       54.6796       64.8042       73.7481       77.5216      100.9685       95.7360       98.4715       90.0026       88.0973       92.7798       97.3634       96.3876       89.1157       81.0657       76.9790       73.2346       73.0756       62.1762       60.7337       61.9144       67.1689       94.2210       96.2698      106.1845      102.6971       81.2735        0.0000        0.0000        0.0000        0.0000        0.0000        0.0000        0.0000        0.0000        0.0000        0.0000        0.0000        0.0000        0.0000      214.2900        0.0000        0.0000        0.0000      240.5400        0.0000        0.0000        0.0000        0.0000        0.0000        0.0000        0.0000        0.0000        0.0000        0.0000        0.0000        0.0000        0.0000        0.0000        0.0000        0.0000        0.0000        0.0000        0.0000        0.0000        0.0000        0.0000        0.0000        0.0000        0.0000        0.0000        0.0000        0.0000        0.0000        0.0000        0.0000        0.0000        0.0000        0.0000        0.0000        0.0000        0.0000        0.0000        0.0000        0.0000        0.0000        0.0000        0.0000
        0.0000        0.0000        0.0000        0.0000        0.0000        0.0000        0.0000        0.0000        0.0000        0.0000        0.0000        0.0000        0.0000        0.0000        0.0000        0.0000        0.0000        0.0000        0.0000        0.0000        0.0000        0.0000        0.0000        0.0000        0.0000        0.0000        0.0000        0.0000        0.0000        0.0000        0.0000        0.0000        0.0000        0.0000        0.0000        0.0000        0.0000        0.0000        0.0000        0.0000        0.0000        0.0000        0.0000        0.0000        0.0000        0.0000        0.0000        0.0000        0.0000        0.0000        0.0000        0.0000        0.0000        0.0000        0.0000        0.0000        0.0000        0.0000        0.0000        0.0000        0.0000        0.0000        0.0000        0.0000        0.0000        0.0000        0.0000        0.0000        0.0000        0.0000        0.0000        0.0000        0.0000        0.0000        0.0000        0.0000        0.0000        0.0000        0.0000        0.0000        0.0000        0.0000        0.0000        0.0000        0.0000        0.0000        0.0000        0.0000        0.0000        0.0000        0.0000        0.0000        0.0000        0.0000        0.0000        0.0000        0.0000        0.0000        0.0000        0.0000       91.4921       70.4508       65.2720       71.5283       75.3167       73.4541       75.9492       92.8017       72.9231       78.7433       80.1297       73.9867       75.3642       79.8017       82.0819       73.4625       73.2267       66.7887       57.7798       49.7872       51.1506       55.6146       60.3574       91.1329       96.0099       94.1400       74.8417       66.3526       59.9250       54.9558       47.3574       26.0519       20.7498       18.9543       19.4600       27.3689       28.0435       29.2864       28.7587       32.6684       34.8265       41.9383       43.5488       42.6348       46.1507       51.2092       50.7099       30.4204       28.1971       26.7521       31.8780       33.5109       31.9555       31.5715       32.4112       39.9389       42.2206       43.5152       43.7431       44.1990       55.9126       58.1327       57.2105       63.0845       80.7894       82.4903       84.8086      102.2445      113.2514      116.6962      110.4938       93.6512       95.9713       94.5612       85.7723       71.8151       64.7543       63.4514       64.2495       74.9414       74.9992       75.9965       77.6842       78.4259       84.7019       89.0326       90.8239       62.2064        0.0000        0.0000        0.0000        0.0000        0.0000        0.0000        0.0000        0.0000        0.0000        0.0000        0.0000        0.0000      206.1000      183.9900      191.4600        0.0000      195.8700      223.5600        0.0000        0.0000        0.0000        0.0000        0.0000        0.0000        0.0000        0.0000        0.0000        0.0000        0.0000        0.0000        0.0000        0.0000        0.0000        0.0000        0.0000        0.0000        0.0000        0.0000        0.0000        0.0000        0.0000        0.0000        0.0000        0.0000        0.0000        0.0000        0.0000        0.0000        0.0000        0.0000        0.0000        0.0000        0.0000        0.0000        0.0000        0.0000        0.0000        0.0000        0.0000        0.0000        0.0000
        0.0000        0.0000        0.0000        0.0000        0.0000        0.0000        0.0000        0.0000        0.0000        0.0000        0.0000        0.0000        0.0000        0.0000        0.0000        0.0000        0.0000        0.0000        0.0000        0.0000        0.0000        0.0000        0.0000        0.0000        0.0000        0.0000        0.0000        0.0000        0.0000        0.0000        0.0000        0.0000        0.0000        0.0000        0.0000        0.0000        0.0000        0.0000        0.0000        0.0000        0.0000        0.0000        0.0000        0.0000        0.0000        0.0000        0.0000        0.0000        0.0000        0.0000        0.0000        0.0000        0.0000        0.0000        0.0000        0.0000        0.0000        0.0000        0.0000        0.0000        0.0000        0.0000        0.0000        0.0000        0.0000        0.0000        0.0000        0.0000        0.0000        0.0000        0.0000        0.0000        0.0000        0.0000        0.0000        0.0000        0.0000        0.0000        0.0000        0.0000        0.0000        0.0000        0.0000        0.0000        0.0000        0.0000        0.0000        0.0000        0.0000        0.0000        0.0000        0.0000        0.0000        0.0000        0.0000        0.0000        0.0000        0.0000        0.0000      148.7762       91.5911       73.9926       77.9528       86.7411       64.4777       68.3333       74.4547       93.4930       73.3594       72.7799       73.7133       65.1654       68.8155       66.3111       75.1623       61.4880       55.8148       51.7537       54.1603       45.2396       44.0290       50.1617       58.4284       83.8365       95.4277       87.4796       81.4351       75.6362       68.2632       59.1342       50.0957       26.4644       20.8234       18.4290       19.1701       26.7607       29.5571       30.4115       32.0192       38.1967       41.8065       40.4793       44.0630       51.5803       57.1133       57.1498       52.2708       27.8856       23.6840       22.2406       25.4704       28.5165       28.4343       29.3514       33.0767       42.4505       44.7402       45.6764       49.9770       49.5269       49.3048       54.1569       60.7711       66.5838       82.0357       89.2749       93.8449      107.2650      129.2819      144.0227      122.4145      104.7367       98.6684       90.8373       90.7027       71.0601       62.6204       62.8721       66.9667       83.6034       80.1385       80.5919       80.4527       82.8717       80.9916       85.8516       85.0445       57.1311        0.0000        0.0000        0.0000        0.0000        0.0000        0.0000      353.7002      221.2800        0.0000        0.0000        0.0000        0.0000      202.0500      188.7600        0.0000        0.0000        0.0000        0.0000        0.0000        0.0000        0.0000        0.0000        0.0000        0.0000        0.0000        0.0000        0.0000        0.0000        0.0000        0.0000        0.0000        0.0000        0.0000        0.0000        0.0000        0.0000        0.0000        0.0000        0.0000        0.0000        0.0000        0.0000        0.0000        0.0000        0.0000        0.0000        0.0000        0.0000        0.0000        0.0000        0.0000        0.0000        0.0000        0.0000        0.0000        0.0000        0.0000        0.0000        0.0000        0.0000        0.0000
        0.0000        0.0000        0.0000        0.0000        0.0000        0.0000        0.0000        0.0000        0.0000        0.0000        0.0000        0.0000        0.0000        0.0000        0.0000        0.0000        0.0000        0.0000        0.0000        0.0000        0.0000        0.0000        0.0000        0.0000        0.0000        0.0000        0.0000        0.0000        0.0000        0.0000        0.0000        0.0000        0.0000        0.0000        0.0000        0.0000        0.0000        0.0000        0.0000        0.0000        0.0000        0.0000        0.0000        0.0000        0.0000        0.0000        0.0000        0.0000        0.0000        0.0000        0.0000        0.0000        0.0000        0.0000        0.0000        0.0000        0.0000        0.0000        0.0000        0.0000        0.0000        0.0000        0.0000        0.0000        0.0000        0.0000        0.0000        0.0000        0.0000        0.0000        0.0000        0.0000        0.0000        0.0000        0.0000        0.0000        0.0000        0.0000        0.0000        0.0000        0.0000        0.0000        0.0000        0.0000        0.0000        0.0000        0.0000        0.0000        0.0000        0.0000        0.0000        0.0000        0.0000        0.0000        0.0000        0.0000        0.0000      214.1499      189.4308      131.8603      103.7472       84.0025       81.4905       92.1313       73.4043       75.4505       69.1761       74.9491       75.9687       73.3873       76.2938       66.4926       69.7505       62.6614       61.1022       49.7266       47.4333       48.3009       50.4614       48.2480       51.5330       59.5518       60.0707       74.2678       80.0392       85.1010       86.7382       79.5512       67.7522       61.5692       53.5001       29.4563       23.8980       21.1099       21.9354       31.0377       33.7041       34.1951       37.7876       41.3582       50.1700       41.5006       50.9300       57.7667       56.0865       56.6175       48.4556       26.4153       23.0850       21.9254       24.8451       27.7677       28.5169       32.5257       35.0822       48.1636       51.4445       60.4690       67.4452       61.6606       50.1802       57.9091       64.2459       69.5838       78.3427       88.8938      105.4695      129.6890      135.2284      130.4826      122.4597      114.1062      104.2863      104.1505      104.0772       77.6412       71.3947       74.5008       81.6433      104.3150       87.2986       85.5485       81.7609       85.7831       85.5672       95.8294       91.7233        0.0000        0.0000        0.0000        0.0000        0.0000      339.7136      349.8942      359.0413      208.6500        0.0000        0.0000        0.0000        0.0000        0.0000        0.0000        0.0000        0.0000        0.0000        0.0000        0.0000        0.0000        0.0000        0.0000        0.0000        0.0000        0.0000        0.0000        0.0000        0.0000        0.0000        0.0000        0.0000        0.0000        0.0000        0.0000        0.0000        0.0000        0.0000        0.0000        0.0000        0.0000        0.0000        0.0000        0.0000        0.0000        0.0000        0.0000        0.0000        0.0000        0.0000        0.0000        0.0000        0.0000        0.0000        0.0000        0.0000        0.0000        0.0000        0.0000        0.0000        0.0000        0.0000
        0.0000        0.0000        0.0000        0.0000        0.0000        0.0000        0.0000        0.0000        0.0000        0.0000        0.0000        0.0000        0.0000        0.0000        0.0000        0.0000        0.0000        0.0000        0.0000        0.0000        0.0000        0.0000        0.0000        0.0000        0.0000        0.0000        0.0000        0.0000        0.0000        0.0000        0.0000        0.0000        0.0000        0.0000        0.0000        0.0000        0.0000        0.0000        0.0000        0.0000        0.0000        0.0000        0.0000        0.0000        0.0000        0.0000        0.0000        0.0000        0.0000        0.0000        0.0000        0.0000        0.0000        0.0000        0.0000        0.0000        0.0000        0.0000        0.0000        0.0000        0.0000        0.0000        0.0000        0.0000        0.0000        0.0000        0.0000        0.0000        0.0000        0.0000        0.0000        0.0000        0.0000        0.0000        0.0000        0.0000        0.0000        0.0000        0.0000        0.0000        0.0000        0.0000        0.0000        0.0000        0.0000        0.0000        0.0000        0.0000        0.0000        0.0000        0.0000        0.0000        0.0000        0.0000        0.0000        0.0000        0.0000      195.3563      164.4160      125.7066      100.3682       85.0057       80.3356       88.9930       89.7689       74.8716       82.7292       79.8564       76.7732       74.5625       74.6844       73.1145       63.4367       54.7478       58.1328       46.4410       41.6121       42.9272       46.9965       53.1196       55.6387       58.8361       59.1740       72.7034       78.8707       88.1985       91.2787       86.9271       69.2911       61.9820       57.0849       34.6107       29.7744       27.9502       28.9703       42.6785       42.1807       42.5141       37.1624       41.5992       43.3999       39.5755       44.1385       53.8273       48.3209       46.3284       43.9360       26.2126       25.3514       27.2331       27.7482       31.0767       34.2859       42.7396       48.2820       66.5678       60.3979       65.5887       66.2523       56.7796       53.3045       68.7232       79.5588       82.9321      101.3583      114.2578      115.2339      133.5204      134.5829      131.7652      120.2692      109.8907      105.7350      108.6886      108.4677       87.2777       88.3380       87.7663       86.4632      105.1714       94.3891       86.6648       85.1468       88.2503       95.8831      100.3679      100.2088        0.0000        0.0000        0.0000      128.2200      300.0216      333.1599      353.3280      364.6546      200.0700        0.0000        0.0000        0.0000        0.0000        0.0000        0.0000        0.0000        0.0000        0.0000        0.0000        0.0000        0.0000        0.0000        0.0000        0.0000        0.0000        0.0000        0.0000        0.0000        0.0000        0.0000        0.0000        0.0000        0.0000        0.0000        0.0000        0.0000        0.0000        0.0000        0.0000        0.0000        0.0000        0.0000        0.0000        0.0000        0.0000        0.0000        0.0000        0.0000        0.0000        0.0000        0.0000        0.0000        0.0000        0.0000        0.0000        0.0000        0.0000        0.0000        0.0000        0.0000        0.0000        0.0000
        0.0000        0.0000        0.0000        0.0000        0.0000        0.0000        0.0000        0.0000        0.0000        0.0000        0.0000        0.0000        0.0000        0.0000        0.0000        0.0000        0.0000        0.0000        0.0000        0.0000        0.0000        0.0000        0.0000        0.0000        0.0000        0.0000        0.0000        0.0000        0.0000        0.0000        0.0000        0.0000        0.0000        0.0000        0.0000        0.0000        0.0000        0.0000        0.0000        0.0000        0.0000        0.0000        0.0000        0.0000        0.0000        0.0000        0.0000        0.0000        0.0000        0.0000        0.0000        0.0000        0.0000        0.0000        0.0000        0.0000        0.0000        0.0000        0.0000        0.0000        0.0000        0.0000        0.0000        0.0000        0.0000        0.0000        0.0000        0.0000        0.0000        0.0000        0.0000        0.0000        0.0000        0.0000        0.0000        0.0000        0.0000        0.0000        0.0000        0.0000        0.0000        0.0000        0.0000        0.0000        0.0000        0.0000        0.0000        0.0000        0.0000        0.0000        0.0000        0.0000        0.0000        0.0000        0.0000        0.0000      190.1900      176.0560      144.4727      115.3995      100.5238       96.6394       84.3606       95.0467       83.3802       81.1284       89.7333       87.6436       82.6459       79.0429       74.0995       61.8444       57.0503       55.7496       49.1900       43.0124       42.6753       60.2907       43.1202       63.6486       69.2524       71.0331       73.1070       67.1453       72.7390       69.3887       72.7472       65.4873       64.6400       47.9940       45.2272       56.2253       53.0703       53.4383       53.8590       55.6519       65.6808       58.7273       49.1098       39.5198       35.7706       31.1727       36.0084       35.3065       30.7157       29.1337       29.0768       36.4912       37.7293       38.2951       42.6477       46.1581       50.6667       62.4516       65.8428       66.6974       73.4324       75.8752       73.4955       41.8697       51.5788       65.5853       66.2644      113.5918      132.4390      138.1275      139.1796      139.1900      142.0616      140.4692      129.1107      101.5512       93.9438      106.0536      109.0067      124.9490      126.9892      132.6223      124.2128      123.5149       98.4536       86.5330       85.4664      140.2566      146.6943      138.9674        0.0000        0.0000        0.0000        0.0000      188.6121      304.3485      350.4703      377.2968      382.7631      215.9700        0.0000        0.0000        0.0000        0.0000        0.0000        0.0000        0.0000        0.0000        0.0000        0.0000        0.0000        0.0000        0.0000        0.0000        0.0000        0.0000        0.0000        0.0000        0.0000        0.0000        0.0000        0.0000        0.0000        0.0000        0.0000        0.0000        0.0000        0.0000        0.0000        0.0000        0.0000        0.0000        0.0000        0.0000        0.0000        0.0000        0.0000        0.0000        0.0000        0.0000        0.0000        0.0000        0.0000        0.0000        0.0000        0.0000        0.0000        0.0000        0.0000        0.0000        0.0000        0.0000        0.0000
        0.0000        0.0000        0.0000        0.0000        0.0000        0.0000        0.0000        0.0000        0.0000        0.0000        0.0000        0.0000        0.0000        0.0000        0.0000        0.0000        0.0000        0.0000        0.0000        0.0000        0.0000        0.0000        0.0000        0.0000        0.0000        0.0000        0.0000        0.0000        0.0000        0.0000        0.0000        0.0000        0.0000        0.0000        0.0000        0.0000        0.0000        0.0000        0.0000        0.0000        0.0000        0.0000        0.0000        0.0000        0.0000        0.0000        0.0000        0.0000        0.0000        0.0000        0.0000        0.0000        0.0000        0.0000        0.0000        0.0000        0.0000        0.0000        0.0000        0.0000        0.0000        0.0000        0.0000        0.0000        0.0000        0.0000        0.0000        0.0000        0.0000        0.0000        0.0000        0.0000        0.0000        0.0000        0.0000        0.0000        0.0000        0.0000        0.0000        0.0000        0.0000        0.0000        0.0000        0.0000        0.0000        0.0000        0.0000        0.0000        0.0000        0.0000        0.0000        0.0000        0.0000        0.0000        0.0000        0.0000      186.7194      161.8607      140.4971      120.5166      108.3098       97.1249       84.8965       96.1393       97.6085       88.4355       87.8795       93.4131       93.0918       90.0779       81.9105       60.2229       54.4163       52.9489       50.3598       42.4799       42.2818       49.5017       54.2661       66.5451       79.9385       85.1170       85.0939       73.8480       76.5660       74.8467       71.1948       63.8440       57.3823       56.1974       50.2821       63.9002       66.1901       65.8349       66.9452       71.9726       68.5789       58.2469       54.7077       36.9829       43.6677       29.2262       28.4405       27.0164       25.0335       25.9684       29.6883       35.3591       48.0323       44.5860       48.9899       50.2132       58.0090       65.9243       66.4756       71.9499       77.5812       72.6759       64.7738       52.4515       55.0718       55.8941       76.5350      131.1471      155.3199      152.1452      154.2479      150.4275      152.7708      144.6148      131.3189      101.4302       99.5630      105.1970      113.2863      136.7530      140.0465      147.4639      136.2481      109.3242      103.7085       91.9756       95.0086        0.0000        0.0000        0.0000        0.0000        0.0000        0.0000      132.3144      172.0233      291.9793      352.0886      383.0060      383.6254        0.0000        0.0000        0.0000        0.0000        0.0000        0.0000        0.0000        0.0000        0.0000        0.0000        0.0000        0.0000        0.0000        0.0000        0.0000        0.0000        0.0000        0.0000        0.0000        0.0000        0.0000        0.0000        0.0000        0.0000        0.0000        0.0000        0.0000        0.0000        0.0000        0.0000        0.0000        0.0000        0.0000        0.0000        0.0000        0.0000        0.0000        0.0000        0.0000        0.0000        0.0000        0.0000        0.0000        0.0000        0.0000        0.0000        0.0000        0.0000        0.0000        0.0000        0.0000        0.0000        0.0000        0.0000
        0.0000        0.0000        0.0000        0.0000        0.0000        0.0000        0.0000        0.0000        0.0000        0.0000        0.0000        0.0000        0.0000        0.0000        0.0000        0.0000        0.0000        0.0000        0.0000        0.0000        0.0000        0.0000        0.0000        0.0000        0.0000        0.0000        0.0000        0.0000        0.0000        0.0000        0.0000        0.0000        0.0000        0.0000        0.0000        0.0000        0.0000        0.0000        0.0000        0.0000        0.0000        0.0000        0.0000        0.0000        0.0000        0.0000        0.0000        0.0000        0.0000        0.0000        0.0000        0.0000        0.0000        0.0000        0.0000        0.0000        0.0000        0.0000        0.0000        0.0000        0.0000        0.0000        0.0000        0.0000        0.0000        0.0000        0.0000        0.0000        0.0000        0.0000        0.0000        0.0000        0.0000        0.0000        0.0000        0.0000        0.0000        0.0000        0.0000        0.0000        0.0000        0.0000        0.0000        0.0000        0.0000        0.0000        0.0000        0.0000        0.0000        0.0000        0.0000        0.0000        0.0000        0.0000        0.0000        0.0000      170.3801      156.5851      141.3722      126.2928      114.8992      102.0325       87.8864       93.7751       92.5147       93.0827       87.6767       96.6028       97.9246       98.8072       87.9368       68.6790       59.6214       57.1666       64.1746       60.2245       57.3345       47.7909       53.7941       68.8868       81.4287       85.5709       89.1744       82.2855       77.8138       73.9915       70.5206       65.7453       62.4518       62.3705       65.2204       69.9854       74.1994       78.5787       71.2457       67.3366       61.2729       56.7589       54.9225       44.6212       45.1137       28.9355       29.7308       26.7153       24.0806       27.6153       32.0804       43.0529       53.8561       52.2294       55.7450       52.5630       56.6063       56.1274       61.0150       66.1932       81.5589       77.5729       76.3630       54.1596       54.3267       69.9844       88.9935      132.0418      154.9258      163.0457      159.2071      159.9023      158.2921      147.9849      138.2871      110.0490      102.4556      105.3609      113.3696      149.1624      160.3230      157.4061      154.3720      134.9674      111.1020       97.2478        0.0000        0.0000        0.0000        0.0000        0.0000        0.0000       98.4414      121.9319      168.4063      283.5497      345.6673      376.2628      383.3366        0.0000        0.0000        0.0000        0.0000        0.0000        0.0000        0.0000        0.0000        0.0000        0.0000        0.0000        0.0000        0.0000        0.0000        0.0000        0.0000        0.0000        0.0000        0.0000        0.0000        0.0000        0.0000        0.0000        0.0000        0.0000        0.0000        0.0000        0.0000        0.0000        0.0000        0.0000        0.0000        0.0000        0.0000        0.0000        0.0000        0.0000        0.0000        0.0000        0.0000        0.0000        0.0000        0.0000        0.0000        0.0000        0.0000        0.0000        0.0000        0.0000        0.0000        0.0000        0.0000        0.0000        0.0000
        0.0000        0.0000        0.0000        0.0000        0.0000        0.0000        0.0000        0.0000        0.0000        0.0000        0.0000        0.0000        0.0000        0.0000        0.0000        0.0000        0.0000        0.0000        0.0000        0.0000        0.0000        0.0000        0.0000        0.0000        0.0000        0.0000        0.0000        0.0000        0.0000        0.0000        0.0000        0.0000        0.0000        0.0000        0.0000        0.0000        0.0000        0.0000        0.0000        0.0000        0.0000        0.0000        0.0000        0.0000        0.0000        0.0000        0.0000        0.0000        0.0000        0.0000        0.0000        0.0000        0.0000        0.0000        0.0000        0.0000        0.0000        0.0000        0.0000        0.0000        0.0000        0.0000        0.0000        0.0000        0.0000        0.0000        0.0000        0.0000        0.0000        0.0000        0.0000        0.0000        0.0000        0.0000        0.0000        0.0000        0.0000        0.0000        0.0000        0.0000        0.0000        0.0000        0.0000        0.0000        0.0000        0.0000        0.0000        0.0000        0.0000        0.0000        0.0000        0.0000        0.0000        0.0000        0.0000        0.0000        0.0000      154.2488      153.6750      125.1984      120.8090      100.2421       89.4250       95.7537       99.1008      104.0563       98.4800      100.5657      104.3472      107.4994       92.3596       72.6489       74.6225       74.1222       66.9294       59.8760       59.8334       51.2737       53.9470       70.3646       78.2291       93.7603       89.0527       73.0851       74.9248       70.0852       65.5749       55.6936       62.9808       61.9561       56.9659       75.3845       77.7938       78.4011       77.4742       64.8659       61.0326       54.4282       51.7816       37.4363       34.0516       28.6963       33.3768       27.2597       29.7051       36.2797       39.1623       49.0659       56.9972       49.0974       49.7934       56.9309       49.4681       60.3619       83.0721       87.6631       85.0693       86.5491       87.7397       62.2896       71.3797       79.4169       90.0219      145.4725      160.5046      165.6146      161.6360      155.1095      150.0207      149.3211      146.4553      117.1827      112.8341      109.5795      127.7258      169.5365      178.6197      184.5226      168.6785      139.4544      117.9750        0.0000        0.0000        0.0000        0.0000        0.0000        0.0000        0.0000      102.5373      124.5488      166.4339      277.6431      343.1689      380.5685      381.8737        0.0000        0.0000        0.0000        0.0000        0.0000        0.0000        0.0000        0.0000        0.0000        0.0000        0.0000        0.0000        0.0000        0.0000        0.0000        0.0000        0.0000        0.0000        0.0000        0.0000        0.0000        0.0000        0.0000        0.0000        0.0000        0.0000        0.0000        0.0000        0.0000        0.0000        0.0000        0.0000        0.0000        0.0000        0.0000        0.0000        0.0000        0.0000        0.0000        0.0000        0.0000        0.0000        0.0000        0.0000        0.0000        0.0000        0.0000        0.0000        0.0000        0.0000        0.0000        0.0000        0.0000        0.0000
        0.0000        0.0000        0.0000        0.0000        0.0000        0.0000        0.0000        0.0000        0.0000        0.0000        0.0000        0.0000        0.0000        0.0000        0.0000        0.0000        0.0000        0.0000        0.0000        0.0000        0.0000        0.0000        0.0000        0.0000        0.0000        0.0000        0.0000        0.0000        0.0000        0.0000        0.0000        0.0000        0.0000        0.0000        0.0000        0.0000        0.0000        0.0000        0.0000        0.0000        0.0000        0.0000        0.0000        0.0000        0.0000        0.0000        0.0000        0.0000        0.0000        0.0000        0.0000        0.0000        0.0000        0.0000        0.0000        0.0000        0.0000        0.0000        0.0000        0.0000        0.0000        0.0000        0.0000        0.0000        0.0000        0.0000        0.0000        0.0000        0.0000        0.0000        0.0000        0.0000        0.0000        0.0000        0.0000        0.0000        0.0000        0.0000        0.0000        0.0000        0.0000        0.0000        0.0000        0.0000        0.0000        0.0000        0.0000        0.0000        0.0000        0.0000        0.0000        0.0000        0.0000        0.0000        0.0000        0.0000      162.8403      155.7043      163.9880      145.5873        0.0000      116.6242      106.6785      112.3564      107.6811      113.7577      110.6889      111.8137      102.4447      102.7447       97.4728       73.3019       70.5097       69.3245       68.2369       57.6931       53.1053       51.4012       55.2838       63.7928       68.2905       72.5399       71.2337       57.8347       55.4348       52.3279       49.7224       51.4055       49.5659       50.6719       53.7914       72.7667       78.7493       78.1400       71.1142       50.9248       46.8334       41.9042       37.8949       32.6736       25.4383       29.1549       30.8643       34.8443       40.1318       52.5856       49.9067       67.2736       56.4074       45.6911       57.1630       50.9872       54.3648       60.4193       57.4011       82.3127       87.3661       92.0020       98.8867      118.9222      130.3072      138.2237      146.3295      149.8275      162.3103      165.3438      165.2587      158.6009      153.9614      153.0010      150.0091      135.1942      133.8083      133.3295      157.8485      192.2806      201.2342      201.1353      185.0515        0.0000        0.0000        0.0000        0.0000        0.0000       71.5800       63.9600        0.0000      115.8883      117.8135      143.0467      184.6824      276.9322      340.3385      370.1425        0.0000        0.0000        0.0000        0.0000        0.0000        0.0000        0.0000        0.0000        0.0000        0.0000        0.0000        0.0000        0.0000        0.0000        0.0000        0.0000        0.0000        0.0000        0.0000        0.0000        0.0000        0.0000        0.0000        0.0000        0.0000        0.0000        0.0000        0.0000        0.0000        0.0000        0.0000        0.0000        0.0000        0.0000        0.0000        0.0000        0.0000        0.0000        0.0000        0.0000        0.0000        0.0000        0.0000        0.0000        0.0000        0.0000        0.0000        0.0000        0.0000        0.0000        0.0000        0.0000        0.0000        0.0000        0.0000
        0.0000        0.0000        0.0000        0.0000        0.0000        0.0000        0.0000        0.0000        0.0000        0.0000        0.0000        0.0000        0.0000        0.0000        0.0000        0.0000        0.0000        0.0000        0.0000        0.0000        0.0000        0.0000        0.0000        0.0000        0.0000        0.0000        0.0000        0.0000        0.0000        0.0000        0.0000        0.0000        0.0000        0.0000        0.0000        0.0000        0.0000        0.0000        0.0000        0.0000        0.0000        0.0000        0.0000        0.0000        0.0000        0.0000        0.0000        0.0000        0.0000        0.0000        0.0000        0.0000        0.0000        0.0000        0.0000        0.0000        0.0000        0.0000        0.0000        0.0000        0.0000        0.0000        0.0000        0.0000        0.0000        0.0000        0.0000        0.0000        0.0000        0.0000        0.0000        0.0000        0.0000        0.0000        0.0000        0.0000        0.0000        0.0000        0.0000        0.0000        0.0000        0.0000        0.0000        0.0000        0.0000        0.0000        0.0000        0.0000        0.0000        0.0000        0.0000        0.0000        0.0000        0.0000        0.0000        0.0000        0.0000      153.6823        0.0000        0.0000        0.0000      120.5661      113.5102      121.1832      110.1172       98.3697       97.1838      107.2732      107.7303      103.3125      102.5374       84.3721       83.9898       71.6905       64.9615       57.7217       54.5118       54.4928       57.9811       63.9112       67.3986       69.9123       68.2278       56.5888       63.4431       54.3201       53.6445       55.9477       50.8961       54.0276       59.3756       79.6203       86.8767       82.9335       73.9820       52.1269       46.9915       43.0335       38.5403       36.8165       23.3951       34.4151       31.8127       37.9984       42.3889       45.8313       50.8116       56.0680       55.0872       54.6348       57.6703       43.9776       42.7336       51.8015       49.0648       72.2691       86.8038      101.0125      111.3882      136.5202      149.8952      159.5643      168.8448      166.1516      174.1371      172.2036      169.0544      161.1723      157.9337      156.4476      156.7405      155.0174      144.9180      146.3812      158.8646      190.5523      211.8957      213.0523      190.0222        0.0000        0.0000        0.0000        0.0000        0.0000       92.7300       67.0500       60.6900      120.0222      124.6425      144.7482      183.7960      276.0989      332.5846      367.7657        0.0000        0.0000        0.0000        0.0000        0.0000        0.0000        0.0000        0.0000        0.0000        0.0000        0.0000        0.0000        0.0000        0.0000        0.0000        0.0000        0.0000        0.0000        0.0000        0.0000        0.0000        0.0000        0.0000        0.0000        0.0000        0.0000        0.0000        0.0000        0.0000        0.0000        0.0000        0.0000        0.0000        0.0000        0.0000        0.0000        0.0000        0.0000        0.0000        0.0000        0.0000        0.0000        0.0000        0.0000        0.0000        0.0000        0.0000        0.0000        0.0000        0.0000        0.0000        0.0000        0.0000        0.0000        0.0000
        0.0000        0.0000        0.0000        0.0000        0.0000        0.0000        0.0000        0.0000        0.0000        0.0000        0.0000        0.0000        0.0000        0.0000        0.0000        0.0000        0.0000        0.0000        0.0000        0.0000        0.0000        0.0000        0.0000        0.0000        0.0000        0.0000        0.0000        0.0000        0.0000        0.0000        0.0000        0.0000        0.0000        0.0000        0.0000        0.0000        0.0000        0.0000        0.0000        0.0000        0.0000        0.0000        0.0000        0.0000        0.0000        0.0000        0.0000        0.0000        0.0000        0.0000        0.0000        0.0000        0.0000        0.0000        0.0000        0.0000        0.0000        0.0000        0.0000        0.0000        0.0000        0.0000        0.0000        0.0000        0.0000        0.0000        0.0000        0.0000        0.0000        0.0000        0.0000        0.0000        0.0000        0.0000        0.0000        0.0000        0.0000        0.0000        0.0000        0.0000        0.0000        0.0000        0.0000        0.0000        0.0000        0.0000        0.0000        0.0000        0.0000        0.0000        0.0000        0.0000        0.0000        0.0000        0.0000        0.0000        0.0000        0.0000        0.0000        0.0000        0.0000      125.0308      120.5078      112.8583      108.1802      102.7498      103.3087      101.7791      102.8493      103.1049      103.2564       83.0094      108.1226       99.5976       88.0508       61.6910       55.9480       57.8506       63.8855       68.3524       74.2758       76.0866       73.3337       64.0811       65.9406       70.4768       68.9698       68.8952       58.2903       58.1748       68.1140       97.0225       92.2049       87.7557       79.1171       56.8807       63.6198       57.1348       44.4414       34.2173       32.4646       47.1911       34.1025       46.8515       48.5146       49.9821       54.4963       57.2427       73.8557       54.8862       49.1694       34.6767       39.9114       62.2704       64.2859       78.9292       88.2746      107.7245      115.6376      148.6837      163.1160      179.5676      184.5101      177.4370      180.8352      180.4648      175.2458      166.9057      160.4053      157.6507      159.9665      158.4855      163.3272      184.6176      184.1673      211.0863      228.0048        0.0000        0.0000        0.0000        0.0000        0.0000        0.0000       99.4800       95.4000       55.4400       65.7300      138.1010      137.4937      156.2251      188.5537      277.8495      322.8377      348.8119        0.0000        0.0000        0.0000        0.0000        0.0000        0.0000        0.0000        0.0000        0.0000        0.0000        0.0000        0.0000        0.0000        0.0000        0.0000        0.0000        0.0000        0.0000        0.0000        0.0000        0.0000        0.0000        0.0000        0.0000        0.0000        0.0000        0.0000        0.0000        0.0000        0.0000        0.0000        0.0000        0.0000        0.0000        0.0000        0.0000        0.0000        0.0000        0.0000        0.0000        0.0000        0.0000        0.0000        0.0000        0.0000        0.0000        0.0000        0.0000        0.0000        0.0000        0.0000        0.0000        0.0000        0.0000        0.0000
        0.0000        0.0000        0.0000        0.0000        0.0000        0.0000        0.0000        0.0000        0.0000        0.0000        0.0000        0.0000        0.0000        0.0000        0.0000        0.0000        0.0000        0.0000        0.0000        0.0000        0.0000        0.0000        0.0000        0.0000        0.0000        0.0000        0.0000        0.0000        0.0000        0.0000        0.0000        0.0000        0.0000        0.0000        0.0000        0.0000        0.0000        0.0000        0.0000        0.0000        0.0000        0.0000        0.0000        0.0000        0.0000        0.0000        0.0000        0.0000        0.0000        0.0000        0.0000        0.0000        0.0000        0.0000        0.0000        0.0000        0.0000        0.0000        0.0000        0.0000        0.0000        0.0000        0.0000        0.0000        0.0000        0.0000        0.0000        0.0000        0.0000        0.0000        0.0000        0.0000        0.0000        0.0000        0.0000        0.0000        0.0000        0.0000        0.0000        0.0000        0.0000        0.0000        0.0000        0.0000        0.0000        0.0000        0.0000        0.0000        0.0000        0.0000        0.0000        0.0000        0.0000        0.0000        0.0000        0.0000        0.0000        0.0000        0.0000        0.0000        0.0000        0.0000      127.5971      106.0418      100.5225       98.4140       92.6819       94.8720       94.4394       93.3889       89.7527       82.1406       91.5998       89.1297       83.9524       72.2105       65.2083       63.6405       70.8363       75.4414       81.3167       88.3387       91.2587       79.7643       83.2373       85.8447       79.8166       79.5080       73.8238       72.8523       70.2334       92.4531       95.7076       95.3230       95.6537       72.9701       75.5087       62.7747       59.7178       69.9305       50.8540       43.9304       48.2699       60.9981       58.0250       56.7623       57.3675       70.7337       62.0451       55.3618       58.6486       43.6098       55.9283       70.7546       68.2486       88.1170      103.5626      114.9500      124.6374      155.0104      169.3456      184.0685      192.9306      182.3188      181.6260      184.5226      181.1455      172.1965      164.1783      163.6146      162.8842      161.2983      167.0645      195.9164      198.0365      199.6632      209.6835        0.0000        0.0000        0.0000        0.0000        0.0000        0.0000        0.0000      117.4500      107.7000      111.4500      142.4597      143.4453      165.4620      193.4740      272.6186      318.2109      333.0426        0.0000        0.0000        0.0000        0.0000        0.0000        0.0000        0.0000        0.0000        0.0000        0.0000        0.0000        0.0000        0.0000        0.0000        0.0000        0.0000        0.0000        0.0000        0.0000        0.0000        0.0000        0.0000        0.0000        0.0000        0.0000        0.0000        0.0000        0.0000        0.0000        0.0000        0.0000        0.0000        0.0000        0.0000        0.0000        0.0000        0.0000        0.0000        0.0000        0.0000        0.0000        0.0000        0.0000        0.0000        0.0000        0.0000        0.0000        0.0000        0.0000        0.0000        0.0000        0.0000        0.0000        0.0000        0.0000
        0.0000        0.0000        0.0000        0.0000        0.0000        0.0000        0.0000        0.0000        0.0000        0.0000        0.0000        0.0000        0.0000        0.0000        0.0000        0.0000        0.0000        0.0000        0.0000        0.0000        0.0000        0.0000        0.0000        0.0000        0.0000        0.0000        0.0000        0.0000        0.0000        0.0000        0.0000        0.0000        0.0000        0.0000        0.0000        0.0000        0.0000        0.0000        0.0000        0.0000        0.0000        0.0000        0.0000        0.0000        0.0000        0.0000        0.0000        0.0000        0.0000        0.0000        0.0000        0.0000        0.0000        0.0000        0.0000        0.0000        0.0000        0.0000        0.0000        0.0000        0.0000        0.0000        0.0000        0.0000        0.0000        0.0000        0.0000        0.0000        0.0000        0.0000        0.0000        0.0000        0.0000        0.0000        0.0000        0.0000        0.0000        0.0000        0.0000        0.0000        0.0000        0.0000        0.0000        0.0000        0.0000        0.0000        0.0000        0.0000        0.0000        0.0000        0.0000        0.0000        0.0000        0.0000        0.0000        0.0000        0.0000        0.0000        0.0000        0.0000        0.0000        0.0000        0.0000      105.1758       93.8813       82.8737       75.2971       78.6007       77.8306       75.9711       78.2063       91.1144      101.1910       96.6353       86.3325       61.9815       61.8584       62.9125       67.6002       88.8533       98.1725      106.3968      117.4681      138.1715      146.2909      141.6274      129.9487        0.0000        0.0000       75.0100       78.2834       84.2358       89.5634       91.2533       87.8405       83.3604       78.6726       74.9047       70.5234       66.6961       66.6192       60.2780       60.9861       58.7219       56.4490       59.4432       56.5293       65.6800       53.7952       55.0775       55.2444       67.3131       76.2678       91.8825       92.8180       98.7723      112.8259      126.4077      136.2005      154.4184      165.5020      176.7844      181.0799      191.1529      192.9160      190.0025      181.9559      164.3774      159.3678      163.4561      166.0797      199.0592      184.4015      191.9812        0.0000        0.0000        0.0000        0.0000        0.0000        0.0000        0.0000        0.0000        0.0000        0.0000        0.0000        0.0000        0.0000      146.4681      153.4341      173.3455      196.0702      251.4732      287.3716        0.0000        0.0000        0.0000        0.0000        0.0000        0.0000        0.0000        0.0000        0.0000        0.0000        0.0000        0.0000        0.0000        0.0000        0.0000        0.0000        0.0000        0.0000        0.0000        0.0000        0.0000        0.0000        0.0000        0.0000        0.0000        0.0000        0.0000        0.0000        0.0000        0.0000        0.0000        0.0000        0.0000        0.0000        0.0000        0.0000        0.0000        0.0000        0.0000        0.0000        0.0000        0.0000        0.0000        0.0000        0.0000        0.0000        0.0000        0.0000        0.0000        0.0000        0.0000        0.0000        0.0000        0.0000        0.0000        0.0000
        0.0000        0.0000        0.0000        0.0000        0.0000        0.0000        0.0000        0.0000        0.0000        0.0000        0.0000        0.0000        0.0000        0.0000        0.0000        0.0000        0.0000        0.0000        0.0000        0.0000        0.0000        0.0000        0.0000        0.0000        0.0000        0.0000        0.0000        0.0000        0.0000        0.0000        0.0000        0.0000        0.0000        0.0000        0.0000        0.0000        0.0000        0.0000        0.0000        0.0000        0.0000        0.0000        0.0000        0.0000        0.0000        0.0000        0.0000        0.0000        0.0000        0.0000        0.0000        0.0000        0.0000        0.0000        0.0000        0.0000        0.0000        0.0000        0.0000        0.0000        0.0000        0.0000        0.0000        0.0000        0.0000        0.0000        0.0000        0.0000        0.0000        0.0000        0.0000        0.0000        0.0000        0.0000        0.0000        0.0000        0.0000        0.0000        0.0000        0.0000        0.0000        0.0000        0.0000        0.0000        0.0000        0.0000        0.0000        0.0000        0.0000        0.0000        0.0000        0.0000        0.0000        0.0000        0.0000        0.0000        0.0000        0.0000        0.0000        0.0000        0.0000        0.0000        0.0000      127.3744      102.3356       84.7105       69.4969       72.1082       72.4885       73.2400       74.7584       96.1854      114.9351      100.9424       91.4118       66.9343       61.1003       58.5107       66.5943       94.0912      103.3047      118.4689      130.7084      161.2682      175.5788      176.5115        0.0000        0.0000        0.0000        0.0000        0.0000        0.0000       99.5828      100.0471      101.1325       95.0043       92.6979       85.9079       81.5939       81.2939       78.8668       74.2672       76.4198       76.5835       66.9357       78.3541       61.4198       54.9011       55.1648       67.1350       70.1138       85.7982       93.8033      107.7260      104.6094      113.1344      122.4275      134.6541      143.6790      164.2665      175.3943      185.2041      186.9444      194.3297      199.5638      195.9694      187.8920      164.6372      158.6441      161.3806      168.1880      175.2082        0.0000        0.0000        0.0000        0.0000        0.0000        0.0000        0.0000        0.0000        0.0000        0.0000        0.0000        0.0000        0.0000        0.0000        0.0000      155.0584      157.5358      170.4493      200.2493      249.8951      276.1872      288.2541        0.0000        0.0000        0.0000        0.0000        0.0000        0.0000        0.0000        0.0000        0.0000        0.0000        0.0000        0.0000        0.0000        0.0000        0.0000        0.0000        0.0000        0.0000        0.0000        0.0000        0.0000        0.0000        0.0000        0.0000        0.0000        0.0000        0.0000        0.0000        0.0000        0.0000        0.0000        0.0000        0.0000        0.0000        0.0000        0.0000        0.0000        0.0000        0.0000        0.0000        0.0000        0.0000        0.0000        0.0000        0.0000        0.0000        0.0000        0.0000        0.0000        0.0000        0.0000        0.0000        0.0000        0.0000        0.0000
        0.0000        0.0000        0.0000        0.0000        0.0000        0.0000        0.0000        0.0000        0.0000        0.0000        0.0000        0.0000        0.0000        0.0000        0.0000        0.0000        0.0000        0.0000        0.0000        0.0000        0.0000        0.0000        0.0000        0.0000        0.0000        0.0000        0.0000        0.0000        0.0000        0.0000        0.0000        0.0000        0.0000        0.0000        0.0000        0.0000        0.0000        0.0000        0.0000        0.0000        0.0000        0.0000        0.0000        0.0000        0.0000        0.0000        0.0000        0.0000        0.0000        0.0000        0.0000        0.0000        0.0000        0.0000        0.0000        0.0000        0.0000        0.0000        0.0000        0.0000        0.0000        0.0000        0.0000        0.0000        0.0000        0.0000        0.0000        0.0000        0.0000        0.0000        0.0000        0.0000        0.0000        0.0000        0.0000        0.0000        0.0000        0.0000        0.0000        0.0000        0.0000        0.0000        0.0000        0.0000        0.0000        0.0000        0.0000        0.0000        0.0000        0.0000        0.0000        0.0000        0.0000        0.0000        0.0000        0.0000        0.0000        0.0000        0.0000        0.0000        0.0000        0.0000        0.0000      118.8443       97.6820       87.5146       81.0302       82.7767       80.9513       79.6251       81.3839      105.9513      127.3427      118.7194      114.7220       75.0818       75.7856        0.0000       72.5848       98.2877        0.0000        0.0000      135.1382      168.3690        0.0000        0.0000        0.0000        0.0000        0.0000        0.0000        0.0000        0.0000      108.5909      110.0453      118.1647      118.7626      119.9218      119.4882      109.6919      102.6504      101.2039       97.1449       91.1887       90.4338       86.9511       89.5762       75.8685       69.1110       73.0828       76.1584       78.7643       95.6045      111.4704      118.0049      119.6107      135.8138      141.4953      156.3441      158.7567      175.7672      184.9962      194.8891      196.2243      202.9969      207.3157      208.0300      192.6321        0.0000        0.0000        0.0000        0.0000        0.0000        0.0000        0.0000        0.0000        0.0000        0.0000        0.0000        0.0000        0.0000        0.0000        0.0000        0.0000        0.0000        0.0000        0.0000        0.0000      176.1994      170.9996      180.6544      203.4922      248.6169        0.0000        0.0000        0.0000        0.0000        0.0000        0.0000        0.0000        0.0000        0.0000        0.0000        0.0000        0.0000        0.0000        0.0000        0.0000        0.0000        0.0000        0.0000        0.0000        0.0000        0.0000        0.0000        0.0000        0.0000        0.0000        0.0000        0.0000        0.0000        0.0000        0.0000        0.0000        0.0000        0.0000        0.0000        0.0000        0.0000        0.0000        0.0000        0.0000        0.0000        0.0000        0.0000        0.0000        0.0000        0.0000        0.0000        0.0000        0.0000        0.0000        0.0000        0.0000        0.0000        0.0000        0.0000        0.0000        0.0000        0.0000
        0.0000        0.0000        0.0000        0.0000        0.0000        0.0000        0.0000        0.0000        0.0000        0.0000        0.0000        0.0000        0.0000        0.0000        0.0000        0.0000        0.0000        0.0000        0.0000        0.0000        0.0000        0.0000        0.0000        0.0000        0.0000        0.0000        0.0000        0.0000        0.0000        0.0000        0.0000        0.0000        0.0000        0.0000        0.0000        0.0000        0.0000        0.0000        0.0000        0.0000        0.0000        0.0000        0.0000        0.0000        0.0000        0.0000        0.0000        0.0000        0.0000        0.0000        0.0000        0.0000        0.0000        0.0000        0.0000        0.0000        0.0000        0.0000        0.0000        0.0000        0.0000        0.0000        0.0000        0.0000        0.0000        0.0000        0.0000        0.0000        0.0000        0.0000        0.0000        0.0000        0.0000        0.0000        0.0000        0.0000        0.0000        0.0000        0.0000        0.0000        0.0000        0.0000        0.0000        0.0000        0.0000        0.0000        0.0000        0.0000        0.0000        0.0000        0.0000        0.0000        0.0000        0.0000        0.0000        0.0000        0.0000        0.0000        0.0000        0.0000        0.0000        0.0000        0.0000      113.0928      100.4148       94.4955       96.7285       94.3864       92.7386       86.0813       89.8506      114.6775      121.5298      118.7894        0.0000        0.0000        0.0000        0.0000        0.0000        0.0000        0.0000        0.0000        0.0000        0.0000        0.0000        0.0000        0.0000        0.0000        0.0000        0.0000        0.0000        0.0000        0.0000      137.5038      146.7003      157.3498      165.9951      171.9100      148.9026      136.8878      130.4741      128.7440      126.5935      119.3019      112.3005      109.1870      116.3588      104.0242       95.1007       99.5785      101.3535      118.9888      125.5296      131.2440      134.8611      145.9768      148.1685      157.9946      170.5254      184.0669      195.5905      206.2168      208.1397      216.1400      217.9096      208.1828        0.0000        0.0000        0.0000        0.0000        0.0000        0.0000        0.0000        0.0000        0.0000        0.0000        0.0000        0.0000        0.0000        0.0000        0.0000        0.0000        0.0000        0.0000        0.0000        0.0000        0.0000        0.0000      189.0865      199.0252      209.8392        0.0000      270.8995      290.9794        0.0000        0.0000        0.0000        0.0000        0.0000        0.0000        0.0000        0.0000        0.0000        0.0000        0.0000        0.0000        0.0000        0.0000        0.0000        0.0000        0.0000        0.0000        0.0000        0.0000        0.0000        0.0000        0.0000        0.0000        0.0000        0.0000        0.0000        0.0000        0.0000        0.0000        0.0000        0.0000        0.0000        0.0000        0.0000        0.0000        0.0000        0.0000        0.0000        0.0000        0.0000        0.0000        0.0000        0.0000        0.0000        0.0000        0.0000        0.0000        0.0000        0.0000        0.0000        0.0000        0.0000        0.0000        0.0000
        0.0000        0.0000        0.0000        0.0000        0.0000        0.0000        0.0000        0.0000        0.0000        0.0000        0.0000        0.0000        0.0000        0.0000        0.0000        0.0000        0.0000        0.0000        0.0000        0.0000        0.0000        0.0000        0.0000        0.0000        0.0000        0.0000        0.0000        0.0000        0.0000        0.0000        0.0000        0.0000        0.0000        0.0000        0.0000        0.0000        0.0000        0.0000        0.0000        0.0000        0.0000        0.0000        0.0000        0.0000        0.0000        0.0000        0.0000        0.0000        0.0000        0.0000        0.0000        0.0000        0.0000        0.0000        0.0000        0.0000        0.0000        0.0000        0.0000        0.0000        0.0000        0.0000        0.0000        0.0000        0.0000        0.0000        0.0000        0.0000        0.0000        0.0000        0.0000        0.0000        0.0000        0.0000        0.0000        0.0000        0.0000        0.0000        0.0000        0.0000        0.0000        0.0000        0.0000        0.0000        0.0000        0.0000        0.0000        0.0000        0.0000        0.0000        0.0000        0.0000        0.0000        0.0000        0.0000        0.0000        0.0000        0.0000        0.0000        0.0000        0.0000        0.0000        0.0000        0.0000        0.0000      120.4927      120.1977      107.4049      102.7508      102.9971      111.4428      126.7635      128.1460      126.9435      120.6102        0.0000        0.0000        0.0000        0.0000        0.0000        0.0000        0.0000        0.0000        0.0000        0.0000        0.0000        0.0000        0.0000        0.0000        0.0000        0.0000        0.0000        0.0000      169.9330      187.3433      239.5279      264.8339      272.4557      248.1094      201.0010      187.3015      181.3825      174.8845      172.3034      160.8250      160.5020      159.7969      147.4730      145.3747      147.4936      150.0699      156.6190      164.0784      156.5211      162.4611      156.4363      162.9753      185.6023      189.2412      199.7841      217.0571      225.7741      222.5387      330.9900      451.0800        0.0000        0.0000        0.0000        0.0000        0.0000        0.0000        0.0000        0.0000        0.0000        0.0000        0.0000        0.0000        0.0000        0.0000        0.0000        0.0000        0.0000        0.0000        0.0000        0.0000        0.0000        0.0000        0.0000        0.0000      247.9421      258.1642        0.0000      349.5600      353.3400        0.0000        0.0000        0.0000        0.0000        0.0000        0.0000        0.0000        0.0000        0.0000        0.0000        0.0000        0.0000        0.0000        0.0000        0.0000        0.0000        0.0000        0.0000        0.0000        0.0000        0.0000        0.0000        0.0000        0.0000        0.0000        0.0000        0.0000        0.0000        0.0000        0.0000        0.0000        0.0000        0.0000        0.0000        0.0000        0.0000        0.0000        0.0000        0.0000        0.0000        0.0000        0.0000        0.0000        0.0000        0.0000        0.0000        0.0000        0.0000        0.0000        0.0000        0.0000        0.0000        0.0000        0.0000        0.0000
        0.0000        0.0000        0.0000        0.0000        0.0000        0.0000        0.0000        0.0000        0.0000        0.0000        0.0000        0.0000        0.0000        0.0000        0.0000        0.0000        0.0000        0.0000        0.0000        0.0000        0.0000        0.0000        0.0000        0.0000        0.0000        0.0000        0.0000        0.0000        0.0000        0.0000        0.0000        0.0000        0.0000        0.0000        0.0000        0.0000        0.0000        0.0000        0.0000        0.0000        0.0000        0.0000        0.0000        0.0000        0.0000        0.0000        0.0000        0.0000        0.0000        0.0000        0.0000        0.0000        0.0000        0.0000        0.0000        0.0000        0.0000        0.0000        0.0000        0.0000        0.0000        0.0000        0.0000        0.0000        0.0000        0.0000        0.0000        0.0000        0.0000        0.0000        0.0000        0.0000        0.0000        0.0000        0.0000        0.0000        0.0000        0.0000        0.0000        0.0000        0.0000        0.0000        0.0000        0.0000        0.0000        0.0000        0.0000        0.0000        0.0000        0.0000        0.0000        0.0000        0.0000        0.0000        0.0000        0.0000        0.0000        0.0000        0.0000        0.0000        0.0000        0.0000        0.0000        0.0000        0.0000        0.0000      136.9417      122.7760      116.0639      117.1301      127.1683      141.5262      145.3342      144.9254      140.1754        0.0000        0.0000        0.0000        0.0000        0.0000        0.0000        0.0000        0.0000        0.0000        0.0000        0.0000        0.0000        0.0000        0.0000        0.0000        0.0000        0.0000        0.0000        0.0000        0.0000      296.2221      326.2068      333.8931      304.5032      244.6876      227.8893      219.5138      205.6173      211.5203      193.9063      186.6653      180.5400      176.6770      175.0288      178.2563      179.0269      182.4682      182.1699      177.4810      179.1235      176.1451      174.9497      192.4228      196.9524      202.5914        0.0000        0.0000      217.4137        0.0000        0.0000        0.0000        0.0000        0.0000        0.0000        0.0000        0.0000        0.0000        0.0000        0.0000        0.0000        0.0000        0.0000        0.0000        0.0000        0.0000        0.0000        0.0000        0.0000        0.0000        0.0000        0.0000        0.0000        0.0000        0.0000      267.4906      269.0911        0.0000        0.0000        0.0000        0.0000        0.0000        0.0000        0.0000        0.0000        0.0000        0.0000        0.0000        0.0000        0.0000        0.0000        0.0000        0.0000        0.0000        0.0000        0.0000        0.0000        0.0000        0.0000        0.0000        0.0000        0.0000        0.0000        0.0000        0.0000        0.0000        0.0000        0.0000        0.0000        0.0000        0.0000        0.0000        0.0000        0.0000        0.0000        0.0000        0.0000        0.0000        0.0000        0.0000        0.0000        0.0000        0.0000        0.0000        0.0000        0.0000        0.0000        0.0000        0.0000        0.0000        0.0000        0.0000        0.0000        0.0000        0.0000
[truncated: 212,709 more chars]
