# Supplementary material for: Multidimensional evaluation of the TRMM 3B43V7 satellite-based precipitation product in mainland China from 1998–2016
Source: PeerJ. 2020 Feb 20;8:e8615. doi: 10.7717/peerj.8615 (PMC7036276; doi:10.7717/peerj.8615)
Supplement: Supplemental Information 2 [file peerj-08-8615-s002.zip › TRMM_3B43 data/TRMM 3B43 data-Year-Month/1998-10.txt]

ncols         249
nrows         175
xllcorner     73.250
yllcorner     6.500
cellsize      0.25000
        0.0000        0.0000        0.0000        0.0000        0.0000        0.0000        0.0000        0.0000        0.0000        0.0000        0.0000        0.0000        0.0000        0.0000        0.0000        0.0000        0.0000        0.0000        0.0000        0.0000        0.0000        0.0000        0.0000        0.0000        0.0000        0.0000        0.0000        0.0000        0.0000        0.0000        0.0000        0.0000        0.0000        0.0000        0.0000        0.0000        0.0000        0.0000        0.0000        0.0000        0.0000        0.0000        0.0000        0.0000        0.0000        0.0000        0.0000        0.0000        0.0000        0.0000        0.0000        0.0000        0.0000        0.0000        0.0000        0.0000        0.0000        0.0000        0.0000        0.0000        0.0000        0.0000        0.0000        0.0000        0.0000        0.0000        0.0000        0.0000        0.0000        0.0000        0.0000        0.0000        0.0000        0.0000        0.0000        0.0000        0.0000        0.0000        0.0000        0.0000        0.0000        0.0000        0.0000        0.0000        0.0000        0.0000        0.0000        0.0000        0.0000        0.0000        0.0000        0.0000        0.0000        0.0000        0.0000        0.0000        0.0000        0.0000        0.0000        0.0000        0.0000        0.0000        0.0000        0.0000        0.0000        0.0000        0.0000        0.0000        0.0000        0.0000        0.0000        0.0000        0.0000        0.0000        0.0000        0.0000        0.0000        0.0000        0.0000        0.0000        0.0000        0.0000        0.0000        0.0000        0.0000        0.0000        0.0000        0.0000        0.0000        0.0000        0.0000        0.0000        0.0000        0.0000        0.0000        0.0000        0.0000        0.0000        0.0000        0.0000        0.0000        0.0000        0.0000        0.0000        0.0000        0.0000        0.0000        0.0000        0.0000        0.0000        0.0000        0.0000        0.0000        0.0000        0.0000        0.0000        0.0000        0.0000        0.0000        0.0000        0.0000        0.0000        0.0000        0.0000        0.0000        0.0000        0.0000        0.0000        0.0000        0.0000        0.0000        0.0000        0.0000       29.4709       31.4748       24.8554        0.0000        0.0000        0.0000       44.1201       46.9355       52.1184       60.1045       69.6237       78.1578       84.9578       86.3242       82.2143       84.3370       87.1092       82.2595      105.0545      102.6758       90.7576       96.2519       78.1556       53.3865       64.2477       61.0275       59.2331       52.8925       55.8213       58.5324       59.5491       56.4246       56.1663       56.3995       57.1376       58.9144       58.7550       62.1538       67.6251       73.0450       75.8723       82.2935       83.8628       81.9254       81.7823       85.8116        0.0000        0.0000        0.0000        0.0000        0.0000        0.0000        0.0000        0.0000        0.0000        0.0000        0.0000        0.0000        0.0000        0.0000        0.0000        0.0000        0.0000        0.0000        0.0000        0.0000        0.0000        0.0000        0.0000        0.0000        0.0000        0.0000        0.0000        0.0000        0.0000        0.0000
        0.0000        0.0000        0.0000        0.0000        0.0000        0.0000        0.0000        0.0000        0.0000        0.0000        0.0000        0.0000        0.0000        0.0000        0.0000        0.0000        0.0000        0.0000        0.0000        0.0000        0.0000        0.0000        0.0000        0.0000        0.0000        0.0000        0.0000        0.0000        0.0000        0.0000        0.0000        0.0000        0.0000        0.0000        0.0000        0.0000        0.0000        0.0000        0.0000        0.0000        0.0000        0.0000        0.0000        0.0000        0.0000        0.0000        0.0000        0.0000        0.0000        0.0000        0.0000        0.0000        0.0000        0.0000        0.0000        0.0000        0.0000        0.0000        0.0000        0.0000        0.0000        0.0000        0.0000        0.0000        0.0000        0.0000        0.0000        0.0000        0.0000        0.0000        0.0000        0.0000        0.0000        0.0000        0.0000        0.0000        0.0000        0.0000        0.0000        0.0000        0.0000        0.0000        0.0000        0.0000        0.0000        0.0000        0.0000        0.0000        0.0000        0.0000        0.0000        0.0000        0.0000        0.0000        0.0000        0.0000        0.0000        0.0000        0.0000        0.0000        0.0000        0.0000        0.0000        0.0000        0.0000        0.0000        0.0000        0.0000        0.0000        0.0000        0.0000        0.0000        0.0000        0.0000        0.0000        0.0000        0.0000        0.0000        0.0000        0.0000        0.0000        0.0000        0.0000        0.0000        0.0000        0.0000        0.0000        0.0000        0.0000        0.0000        0.0000        0.0000        0.0000        0.0000        0.0000        0.0000        0.0000        0.0000        0.0000        0.0000        0.0000        0.0000        0.0000        0.0000        0.0000        0.0000        0.0000        0.0000        0.0000        0.0000        0.0000        0.0000        0.0000        0.0000        0.0000        0.0000        0.0000        0.0000        0.0000        0.0000        0.0000        0.0000        0.0000        0.0000        0.0000        0.0000        0.0000        0.0000        0.0000        0.0000        0.0000        0.0000       25.3862       28.0991       30.9466       23.8335       24.7512       27.6053       32.6977       41.5735       47.4295       52.0136       60.4496       70.1378       80.6453       86.1182       88.7283       84.2219       85.9478       85.6233       82.0190       98.6497       78.0558       80.0310       68.8151       71.7287       60.6733       58.3348       56.2925       67.3673       61.1241       61.8275       55.5980       55.3110       54.8637       55.6505       55.7578       59.1488       59.1063       61.3644       62.1351       67.4890       72.2270       74.4514       77.1116       81.5836       78.1907       79.8837       81.8920       83.2881       79.4421       82.5534       89.5876       95.0436       96.7829      105.6538        0.0000        0.0000        0.0000        0.0000        0.0000        0.0000        0.0000        0.0000        0.0000        0.0000        0.0000        0.0000        0.0000        0.0000        0.0000        0.0000        0.0000        0.0000        0.0000        0.0000        0.0000        0.0000        0.0000
        0.0000        0.0000        0.0000        0.0000        0.0000        0.0000        0.0000        0.0000        0.0000        0.0000        0.0000        0.0000        0.0000        0.0000        0.0000        0.0000        0.0000        0.0000        0.0000        0.0000        0.0000        0.0000        0.0000        0.0000        0.0000        0.0000        0.0000        0.0000        0.0000        0.0000        0.0000        0.0000        0.0000        0.0000        0.0000        0.0000        0.0000        0.0000        0.0000        0.0000        0.0000        0.0000        0.0000        0.0000        0.0000        0.0000        0.0000        0.0000        0.0000        0.0000        0.0000        0.0000        0.0000        0.0000        0.0000       38.2407        0.0000       29.6279       22.7875        0.0000        0.0000        0.0000        0.0000        0.0000        0.0000        0.0000        0.0000        0.0000        0.0000        0.0000        0.0000        0.0000        0.0000        0.0000        0.0000        0.0000        0.0000        0.0000        0.0000        0.0000        0.0000        0.0000        0.0000        0.0000        0.0000        0.0000        0.0000        0.0000        0.0000        0.0000        0.0000        0.0000        0.0000        0.0000        0.0000        0.0000        0.0000        0.0000        0.0000        0.0000        0.0000        0.0000        0.0000        0.0000        0.0000        0.0000        0.0000        0.0000        0.0000        0.0000        0.0000        0.0000        0.0000        0.0000        0.0000        0.0000        0.0000        0.0000        0.0000        0.0000        0.0000        0.0000        0.0000        0.0000        0.0000        0.0000        0.0000        0.0000        0.0000        0.0000        0.0000        0.0000        0.0000        0.0000        0.0000        0.0000        0.0000        0.0000        0.0000        0.0000        0.0000        0.0000        0.0000        0.0000        0.0000        0.0000        0.0000        0.0000        0.0000        0.0000        0.0000        0.0000        0.0000        0.0000        0.0000        0.0000        0.0000        0.0000        0.0000        0.0000        0.0000        0.0000        0.0000        0.0000        0.0000        0.0000        0.0000        0.0000        0.0000        0.0000        0.0000       21.8062       22.5846       27.6001       31.4183       23.3446       23.7210       27.0999       32.2555       39.3146       46.0848       54.6683       64.0886       74.3996       82.2480       87.8249       87.5582       87.9872       87.4892       82.4846       82.5461       85.9738       74.5060       81.6106       73.9639       63.3215       58.8229       58.1992       54.4081       57.5140       64.9463       68.3385       59.7062       55.0851       55.7718       56.3416       56.2357       59.3539       61.4037       61.3030       63.7176       68.7332       68.6726       70.6890       71.9178       73.4867       75.0703       79.4233       80.1012       79.5901       77.2691       77.5984       80.5323       88.5937       90.6507       96.5284      103.1055        0.0000        0.0000        0.0000        0.0000        0.0000        0.0000        0.0000        0.0000        0.0000        0.0000        0.0000        0.0000        0.0000        0.0000        0.0000        0.0000        0.0000        0.0000        0.0000        0.0000        0.0000        0.0000
        0.0000        0.0000        0.0000        0.0000        0.0000        0.0000        0.0000        0.0000        0.0000        0.0000        0.0000        0.0000        0.0000        0.0000        0.0000        0.0000        0.0000        0.0000        0.0000        0.0000        0.0000        0.0000        0.0000        0.0000        0.0000        0.0000        0.0000        0.0000        0.0000        0.0000        0.0000        0.0000        0.0000        0.0000        0.0000        0.0000        0.0000        0.0000        0.0000        0.0000        0.0000        0.0000        0.0000        0.0000        0.0000        0.0000        0.0000        0.0000        0.0000        0.0000        0.0000        0.0000        0.0000       40.2344       37.2547       30.6611       27.7823       23.5087       18.3458        6.8886        0.0000        0.0000        0.0000        0.0000        0.0000        0.0000        0.0000        0.0000        0.0000        0.0000        0.0000        0.0000        0.0000        0.0000        0.0000        0.0000        0.0000        0.0000        0.0000        0.0000        0.0000        0.0000        0.0000        0.0000        0.0000        0.0000        0.0000        0.0000        0.0000        0.0000        0.0000        0.0000        0.0000        0.0000        0.0000        0.0000        0.0000        0.0000        0.0000        0.0000        0.0000        0.0000        0.0000        0.0000        0.0000        0.0000        0.0000        0.0000        0.0000        0.0000        0.0000        0.0000        0.0000        0.0000        0.0000        0.0000        0.0000        0.0000        0.0000        0.0000        0.0000        0.0000        0.0000        0.0000        0.0000        0.0000        0.0000        0.0000        0.0000        0.0000        0.0000        0.0000        0.0000        0.0000        0.0000        0.0000        0.0000        0.0000        0.0000        0.0000        0.0000        0.0000        0.0000        0.0000        0.0000        0.0000        0.0000        0.0000        0.0000        0.0000        0.0000        0.0000        0.0000        0.0000        0.0000        0.0000        0.0000        0.0000        0.0000        0.0000        0.0000        0.0000        0.0000        0.0000        0.0000        0.0000        0.0000        0.0000        0.0000        0.0000       22.7553       20.8534       22.4807       23.4449       26.2941       21.8395       24.0750       26.7723       31.5019       40.0769       42.7859       49.1696       61.4244       69.7304       78.0097       85.3016       85.9548       81.6437       81.5292       83.6510       77.2180       77.8063       69.8770       75.8335       71.3415       63.1336       65.5680       61.2500       63.7200       61.0090       57.2775       57.3068       59.6169       54.8391       54.3291       54.8591       56.3791       56.6345       57.2197       60.2567       60.2486       64.2416       63.7524       65.5721       68.1285       68.1304       70.8678       74.3312       73.6057       74.5686       71.3784       71.4348       78.3102       86.8799       87.6254       88.1158       86.6683       90.9211       90.1327        0.0000        0.0000        0.0000        0.0000        0.0000        0.0000        0.0000        0.0000        0.0000        0.0000        0.0000        0.0000        0.0000        0.0000        0.0000        0.0000        0.0000        0.0000        0.0000        0.0000
        0.0000        0.0000        0.0000        0.0000        0.0000        0.0000        0.0000        0.0000        0.0000        0.0000        0.0000        0.0000        0.0000        0.0000        0.0000        0.0000        0.0000        0.0000        0.0000        0.0000        0.0000        0.0000        0.0000        0.0000        0.0000        0.0000        0.0000        0.0000        0.0000        0.0000        0.0000        0.0000        0.0000        0.0000        0.0000        0.0000        0.0000        0.0000        0.0000        0.0000        0.0000        0.0000        0.0000        0.0000        0.0000        0.0000        0.0000        0.0000        0.0000        0.0000        0.0000        0.0000        0.0000       22.9130       20.8144       17.3745       15.6262       13.4006       10.5405        5.4266        0.0000        0.0000        0.0000        0.0000        0.0000        0.0000        0.0000        0.0000        0.0000        0.0000        0.0000        0.0000        0.0000        0.0000        0.0000        0.0000        0.0000        0.0000        0.0000        0.0000        0.0000        0.0000        0.0000        0.0000        0.0000        0.0000        0.0000        0.0000        0.0000        0.0000        0.0000        0.0000        0.0000        0.0000        0.0000        0.0000        0.0000        0.0000        0.0000        0.0000        0.0000        0.0000        0.0000        0.0000        0.0000        0.0000        0.0000        0.0000        0.0000        0.0000        0.0000        0.0000        0.0000        0.0000        0.0000        0.0000        0.0000        0.0000        0.0000        0.0000        0.0000        0.0000        0.0000        0.0000        0.0000        0.0000        0.0000        0.0000        0.0000        0.0000        0.0000        0.0000        0.0000        0.0000        0.0000        0.0000        0.0000        0.0000        0.0000        0.0000        0.0000        0.0000        0.0000        0.0000        0.0000        0.0000        0.0000        0.0000        0.0000        0.0000        0.0000        0.0000        0.0000        0.0000        0.0000        0.0000        0.0000        0.0000        0.0000        0.0000        0.0000        0.0000        0.0000        0.0000        0.0000        0.0000        0.0000        0.0000        0.0000        0.0000       21.2980       20.5756       22.9970       23.1502       22.6712       26.7798       33.7440       40.9088       47.6709       51.0275       57.6562       65.8888       82.0651       65.8328       70.5473       74.4584       76.0600       75.2592       79.6795       90.4314       79.2234       72.2286       81.8712       78.4702       62.0739       58.3213       55.7254       62.9651       65.1040       60.4037       58.1723       56.4998       58.0512       56.2974       54.3177       55.2661       53.4424       52.4322       53.0365       56.6649       56.8763       58.2068       61.7503       67.2861       64.1348       64.1551       67.1167       66.3113       65.9642       70.0024       65.4860       64.3091       69.9032       79.8444       83.0641       81.6634       77.4332       74.9921       73.9971       78.1308       82.5071        0.0000        0.0000        0.0000        0.0000        0.0000        0.0000        0.0000        0.0000        0.0000        0.0000        0.0000        0.0000        0.0000        0.0000        0.0000        0.0000        0.0000        0.0000
        0.0000        0.0000        0.0000        0.0000        0.0000        0.0000        0.0000        0.0000        0.0000        0.0000        0.0000        0.0000        0.0000        0.0000        0.0000        0.0000        0.0000        0.0000        0.0000        0.0000        0.0000        0.0000        0.0000        0.0000        0.0000        0.0000        0.0000        0.0000        0.0000        0.0000        0.0000        0.0000        0.0000        0.0000        0.0000        0.0000        0.0000        0.0000        0.0000        0.0000        0.0000        0.0000        0.0000        0.0000        0.0000        0.0000        0.0000        0.0000        0.0000        0.0000       17.7265       16.8845       16.9223       16.1754       14.7536       12.2130       10.8258        9.4804        7.4494        4.0657        2.5975        1.6644        0.0000        0.0000        0.0000        0.0000        0.0000        0.0000        0.0000        0.0000        0.0000        0.0000        0.0000        0.0000        0.0000        0.0000        0.0000        0.0000        0.0000        0.0000        0.0000        0.0000        0.0000        0.0000        0.0000        0.0000        0.0000        0.0000        0.0000        0.0000        0.0000        0.0000        0.0000        0.0000        0.0000        0.0000        0.0000        0.0000        0.0000        0.0000        0.0000        0.0000        0.0000        0.0000        0.0000        0.0000        0.0000        0.0000        0.0000        0.0000        0.0000        0.0000        0.0000        0.0000        0.0000        0.0000        0.0000        0.0000        0.0000        0.0000        0.0000        0.0000        0.0000        0.0000        0.0000        0.0000        0.0000        0.0000        0.0000        0.0000        0.0000        0.0000        0.0000        0.0000        0.0000        0.0000        0.0000        0.0000        0.0000        0.0000        0.0000        0.0000        0.0000        0.0000        0.0000        0.0000        0.0000        0.0000        0.0000        0.0000        0.0000        0.0000        0.0000        0.0000        0.0000        0.0000        0.0000        0.0000        0.0000        0.0000        0.0000        0.0000        0.0000        0.0000        0.0000        0.0000        0.0000        0.0000        0.0000       20.3395       21.7264       21.9668       20.6152       21.9208       23.8437       26.2408       31.9427       38.7410       46.2248       52.6317       57.5039       61.4069       74.9444       61.8141       69.4754       73.7515       71.3898       73.1223       84.2866       85.6907       79.0946       77.6587       76.7999       77.1981       66.1644       56.2711       53.7682       57.0998       59.7485       59.6360       58.1954       55.9426       59.7708       53.5017       52.7107       55.0442       54.1474       49.7796       52.5972       55.3415       55.9176       61.6507       62.7416       66.6867       63.2771       63.2458       61.8443       60.1153       59.1606       66.1958       64.4478       66.2959       66.3604       71.3543       73.4981       72.1082       72.6195       72.9066       69.3821       68.8678       71.7521        0.0000        0.0000        0.0000        0.0000        0.0000        0.0000        0.0000        0.0000        0.0000        0.0000        0.0000        0.0000        0.0000        0.0000       74.6368       73.7652       77.8531        0.0000
        0.0000        0.0000        0.0000        0.0000        0.0000        0.0000        0.0000        0.0000        0.0000        0.0000        0.0000        0.0000        0.0000        0.0000        0.0000        0.0000        0.0000        0.0000        0.0000        0.0000        0.0000        0.0000        0.0000        0.0000        0.0000        0.0000        0.0000        0.0000        0.0000        0.0000        0.0000        0.0000        0.0000        0.0000        0.0000        0.0000        0.0000        0.0000        0.0000        0.0000        0.0000        0.0000        0.0000        0.0000        0.0000        0.0000        0.0000        0.0000       14.1721       14.1973       14.1993       13.1193       12.5968       11.9874       10.6449        8.7570        7.8786        7.0537        5.5993        3.2822        2.0390        1.6402        1.5969        0.0000        0.0000        0.0000        0.0000        0.0000        0.0000        0.0000        0.0000        0.0000        0.0000        0.0000        0.0000        0.0000        0.0000        0.0000        0.0000        0.0000        0.0000        0.0000        0.0000        0.0000        0.0000        0.0000        0.0000        0.0000        0.0000        0.0000        0.0000        0.0000        0.0000        0.0000        0.0000        0.0000        0.0000        0.0000        0.0000        0.0000        0.0000        0.0000        0.0000        0.0000        0.0000        0.0000        0.0000        0.0000        0.0000        0.0000        0.0000        0.0000        0.0000        0.0000        0.0000        0.0000        0.0000        0.0000        0.0000        0.0000        0.0000        0.0000        0.0000        0.0000        0.0000        0.0000        0.0000        0.0000        0.0000        0.0000        0.0000        0.0000        0.0000        0.0000        0.0000        0.0000        0.0000        0.0000        0.0000        0.0000        0.0000        0.0000        0.0000        0.0000        0.0000        0.0000        0.0000        0.0000        0.0000        0.0000        0.0000        0.0000        0.0000        0.0000        0.0000        0.0000        0.0000        0.0000        0.0000        0.0000        0.0000        0.0000        0.0000        0.0000        0.0000        0.0000        0.0000        0.0000       17.1618       18.9870       19.1258       20.5643       20.7353       20.5220       22.1535       26.5948       33.0438       39.2905       44.9077       53.0667       57.3677       57.9300       64.6829       59.1192       68.6242       72.8788       75.9211       73.4602       75.4806       69.7512       74.4974       68.0834       68.2906       60.3413       64.6223       55.8754       51.9253       55.0240       54.0872       54.4570       55.1186       55.5002       56.0015       51.1236       50.5702       51.3721       50.0360       46.6173       47.5956       51.2955       53.2577       55.5107       58.5581       60.6928       54.8592       55.5650       56.6737       55.9540       54.0714       58.9121       60.2568       62.2027       62.8580       67.0575       65.9990       69.5467       69.5068       68.8136       66.4994       62.5191       60.6525       61.3503        0.0000        0.0000        0.0000        0.0000        0.0000        0.0000        0.0000        0.0000        0.0000       88.0870       81.5003       75.4449       74.8661       71.6990       72.4475       76.3185       77.9667
        0.0000        0.0000        0.0000        0.0000        0.0000        0.0000        0.0000        0.0000        0.0000        0.0000        0.0000        0.0000        0.0000        0.0000        0.0000        0.0000        0.0000        0.0000        0.0000        0.0000        0.0000        0.0000        0.0000        0.0000        0.0000        0.0000        0.0000        0.0000        0.0000        0.0000        0.0000        0.0000        0.0000        0.0000        0.0000        0.0000        0.0000        0.0000        0.0000        0.0000        0.0000        0.0000        0.0000        0.0000        0.0000        0.0000        0.0000        0.0000       13.3572       13.1617       12.5666       11.2574       10.8064       10.0359        8.8504        7.4681        6.5063        5.9476        4.4032        2.6469        1.9807        1.6187        1.2182        1.3587        1.4688        1.9960        1.9071        0.0000        0.0000        0.0000        0.0000        0.0000        0.0000        0.0000        0.0000        0.0000        0.0000        0.0000        0.0000        0.0000        0.0000        0.0000        0.0000        0.0000        0.0000        0.0000        0.0000        0.0000        0.0000        0.0000        0.0000        0.0000        0.0000        0.0000        0.0000        0.0000        0.0000        0.0000        0.0000        0.0000        0.0000        0.0000        0.0000        0.0000        0.0000        0.0000        0.0000        0.0000        0.0000        0.0000        0.0000        0.0000        0.0000        0.0000        0.0000        0.0000        0.0000        0.0000        0.0000        0.0000        0.0000        0.0000        0.0000        0.0000        0.0000        0.0000        0.0000        0.0000        0.0000        0.0000        0.0000        0.0000        0.0000        0.0000        0.0000        0.0000        0.0000        0.0000        0.0000        0.0000        0.0000        0.0000        0.0000        0.0000        0.0000        0.0000        0.0000        0.0000        0.0000        0.0000        0.0000        0.0000        0.0000        0.0000        0.0000        0.0000        0.0000        0.0000        0.0000        0.0000        0.0000        0.0000        0.0000        0.0000        0.0000        0.0000        0.0000        0.0000       16.2510       16.2668       15.9140       17.5106       18.4254       20.4065       23.4294       28.8973       33.2678       40.5242       45.7708       51.4852       56.5369       57.1763       61.0772       53.9005       64.1689       65.7663       68.0630       67.9072       70.0767       70.9911       64.5933       60.2390       61.5963       57.6274       58.5243       53.4838       52.5410       50.9173       51.2299       51.4516       53.5043       53.1657       52.2667       50.5777       48.4694       47.5391       48.9521       44.0127       44.3697       45.6294       50.2501       50.6702       49.7153       50.7788       51.4715       51.7308       51.9971       52.5145       53.9443       55.8418       56.0563       58.5600       59.5135       60.6942       61.8053       57.8344       53.3465       52.5982       53.2622       53.0293       56.3720        0.0000        0.0000        0.0000        0.0000        0.0000        0.0000       87.6392       83.4325       80.9748       77.3940       78.7340       74.0275       69.6740       66.8976       69.5423       69.1631        0.0000        0.0000
        0.0000        0.0000        0.0000        0.0000        0.0000        0.0000        0.0000        0.0000        0.0000        0.0000        0.0000        0.0000        0.0000        0.0000        0.0000        0.0000        0.0000        0.0000        0.0000        0.0000        0.0000        0.0000        0.0000        0.0000        0.0000        0.0000        0.0000        0.0000        0.0000        0.0000        0.0000        0.0000        0.0000        0.0000        0.0000        0.0000        0.0000        0.0000        0.0000        0.0000        0.0000        0.0000        0.0000        0.0000        0.0000        0.0000        0.0000        0.0000       12.2841       11.8536       11.2320       10.0038        9.1454        7.8984        7.0089        5.1606        4.6065        4.0624        3.1838        2.9070        2.3020        1.9516        1.5803        1.1625        1.0794        1.3965        1.3567        0.7149        0.7896        0.0000        0.0000        0.0000        0.0000        0.0000        0.0000        0.0000        0.0000        0.0000        0.0000        0.0000        0.0000        0.0000        0.0000        0.0000        0.0000        0.0000        0.0000        0.0000        0.0000        0.0000        0.0000        0.0000        0.0000        0.0000        0.0000        0.0000        0.0000        0.0000        0.0000        0.0000        0.0000        0.0000        0.0000        0.0000        0.0000        0.0000        0.0000        0.0000        0.0000        0.0000        0.0000        0.0000        0.0000        0.0000        0.0000        0.0000        0.0000        0.0000        0.0000        0.0000        0.0000        0.0000        0.0000        0.0000        0.0000        0.0000        0.0000        0.0000        0.0000        0.0000        0.0000        0.0000        0.0000        0.0000        0.0000        0.0000        0.0000        0.0000        0.0000        0.0000        0.0000        0.0000        0.0000        0.0000        0.0000        0.0000        0.0000        0.0000        0.0000        0.0000        0.0000        0.0000        0.0000        0.0000        0.0000        0.0000        0.0000        0.0000        0.0000        0.0000        0.0000        0.0000        0.0000        0.0000        0.0000        0.0000        0.0000        0.0000       15.7346       15.8780       16.3493       15.4346       19.6610       26.8347       25.5478       31.2202       42.0714       44.4877       45.9757       43.1259       45.2838       49.4658       56.1752       44.8039       49.1278       53.5674       55.4145       59.0795       61.4331       67.9646       55.3168       57.5315       52.3987       51.1185       52.0414       54.2146       54.1433       53.6734       52.2554       52.5641       55.1057       55.2004       56.0769       52.1649       49.8463       46.8772       46.6684       44.1550       41.6244       44.3072       46.1349       46.9438       45.5778       46.5590       47.1028       46.4097       47.1529       48.4069       52.7233       45.5593       44.5769       48.6769       47.1743       43.9409       43.9261       40.1802       38.6731       38.5928       36.8407       36.1518       41.6213       48.2029       49.5136       53.1157       53.3050       59.0850       60.1443       59.9403       60.5117       68.2322       65.8465       66.5896       63.9906       64.5066       64.8708       65.4913       66.7992        0.0000        0.0000
        0.0000        0.0000        0.0000        0.0000        0.0000        0.0000        0.0000        0.0000        0.0000        0.0000        0.0000        0.0000        0.0000        0.0000        0.0000        0.0000        0.0000        0.0000        0.0000        0.0000        0.0000        0.0000        0.0000        0.0000        0.0000        0.0000        0.0000        0.0000        0.0000        0.0000        0.0000        0.0000        0.0000        0.0000        0.0000        0.0000        0.0000        0.0000        0.0000        0.0000        0.0000        0.0000        0.0000        0.0000        0.0000        0.0000        0.0000        0.0000       10.9721       10.6091       10.2200        8.5722        7.2360        7.1051        6.5352        4.7611        3.9910        3.9724        2.2726        1.9741        1.5499        1.7631        1.6660        1.7598        1.0898        0.7062        0.8738        0.5022        0.5012        0.6309        0.0000        0.0000        0.0000        0.0000        0.0000        0.0000        0.0000        0.0000        0.0000        0.0000        0.0000        0.0000        0.0000        0.0000        0.0000        0.0000        0.0000        0.0000        0.0000        0.0000        0.0000        0.0000        0.0000        0.0000        0.0000        0.0000        0.0000        0.0000        0.0000        0.0000        0.0000        0.0000        0.0000        0.0000        0.0000        0.0000        0.0000        0.0000        0.0000        0.0000        0.0000        0.0000        0.0000        0.0000        0.0000        0.0000        0.0000        0.0000        0.0000        0.0000        0.0000        0.0000        0.0000        0.0000        0.0000        0.0000        0.0000        0.0000        0.0000        0.0000        0.0000        0.0000        0.0000        0.0000        0.0000        0.0000        0.0000        0.0000        0.0000        0.0000        0.0000        0.0000        0.0000        0.0000        0.0000        0.0000        0.0000        0.0000        0.0000        0.0000        0.0000        0.0000        0.0000        0.0000        0.0000        0.0000        0.0000        0.0000        0.0000        0.0000        0.0000        0.0000        0.0000        0.0000        0.0000        0.0000        0.0000        0.0000        0.0000       15.4969       16.8703       16.4443       19.9522       23.7768        0.0000       32.7088       45.6800       44.4411        0.0000        0.0000        0.0000       47.8589       57.6418       42.7968       46.4729       52.8433       51.8568       51.7402       54.2328       53.1960       50.6876       56.2933       51.0290       49.8450       56.0363       56.8943       52.4440       56.0011       54.2631       50.9611       56.6306       57.5108       57.1706       54.6370       51.4689       46.3965       44.9078       41.1725       40.7342       41.8820       42.5923       42.4573       42.4992       43.8171       45.1810       45.2970       45.4231       44.4907       45.6898       42.8460       38.7204       41.7459       46.3943       41.0821       36.7366       32.5349       32.3903       29.3992       28.8913       27.5689       34.9649       40.5265       42.9561       45.2355       47.0300       49.5392       49.5692       51.0911       52.8437       57.2547       58.0347       57.3205       56.7444       60.3824       60.6882       64.3781       63.3855        0.0000        0.0000
        0.0000        0.0000        0.0000        0.0000        0.0000        0.0000        0.0000        0.0000        0.0000        0.0000        0.0000        0.0000        0.0000        0.0000        0.0000        0.0000        0.0000        0.0000        0.0000        0.0000        0.0000        0.0000        0.0000        0.0000        0.0000        0.0000        0.0000        0.0000        0.0000        0.0000        0.0000        0.0000        0.0000        0.0000        0.0000        0.0000        0.0000        0.0000       17.2377       10.7048       10.5938        0.0000        0.0000        0.0000        0.0000        0.0000        0.0000        0.0000       10.2955        9.7718        9.5731        9.0235        7.2086        6.7070        5.6064        4.1510        3.9722        2.7376        1.6400        1.2740        1.3559        1.8767        1.1850        0.6162        0.3357        0.2900        0.3692        0.3099        0.3581        0.4544        0.0000        0.0000        0.0000        0.0000        0.0000        0.0000        0.0000        0.0000        0.0000        0.0000        0.0000        0.0000        0.0000        0.0000        0.0000        0.0000        0.0000        0.0000        0.0000        0.0000        0.0000        0.0000        0.0000        0.0000        0.0000        0.0000        0.0000        0.0000        0.0000        0.0000        0.0000        0.0000        0.0000        0.0000        0.0000        0.0000        0.0000        0.0000        0.0000        0.0000        0.0000        0.0000        0.0000        0.0000        0.0000        0.0000        0.0000        0.0000        0.0000        0.0000        0.0000        0.0000        0.0000        0.0000        0.0000        0.0000        0.0000        0.0000        0.0000        0.0000        0.0000        0.0000        0.0000        0.0000        0.0000        0.0000        0.0000        0.0000        0.0000        0.0000        0.0000        0.0000        0.0000        0.0000        0.0000        0.0000        0.0000        0.0000        0.0000        0.0000        0.0000        0.0000        0.0000        0.0000        0.0000        0.0000        0.0000        0.0000        0.0000        0.0000        0.0000        0.0000        0.0000        0.0000        0.0000        0.0000        0.0000        0.0000        0.0000        0.0000        0.0000        0.0000        0.0000        0.0000        0.0000        0.0000        0.0000        0.0000        0.0000        0.0000        0.0000        0.0000        0.0000       41.9851       43.7939       44.9555       45.6492       47.7260       47.5042       50.4944       48.7943       53.3941       52.1909       50.1374       50.5071       46.7761       50.8738       54.3791       52.6723       52.9741       56.4134       55.3992       49.9962       43.9932       44.7638       43.8257       42.4718       39.1800       38.4868       41.8970       40.4101       39.7847       40.6000       41.2322       43.0444       44.1889       44.2172       45.3357       43.2893       40.8030       37.3860       37.4617       45.9711       38.5449       36.4045       30.5716       29.4227       24.5255       23.7140       23.7834       28.5352       33.0122       35.5639       40.3069       42.2221       43.1252       43.6011       45.2186       46.1965       50.1782       53.6266       53.4556       53.0665       57.6530       57.7603       62.3834        0.0000        0.0000        0.0000
        0.0000        0.0000        0.0000        0.0000        0.0000        0.0000        0.0000        0.0000        0.0000        0.0000        0.0000        0.0000        0.0000        0.0000        0.0000        0.0000        0.0000        0.0000        0.0000        0.0000        0.0000        0.0000        0.0000        0.0000        0.0000        0.0000        0.0000        0.0000        0.0000        0.0000        0.0000        0.0000        0.0000        0.0000        0.0000        0.0000        0.0000        0.0000       14.3328       14.8122       17.1777       14.3336       14.5069       17.3421       13.4578       12.7680       12.0188       12.6504       12.9458       11.2882        8.0060        7.6020        6.8787        5.5314        5.3595        5.8991        4.8970        3.9222        2.6499        2.1447        2.2651        2.1017        1.3482        0.6681        0.3973        0.2380        0.2874        0.3180        0.4226        0.4789        0.5551        0.7305        0.0000        0.0000        0.0000        0.0000        0.0000        0.0000        0.0000        0.0000        0.0000        0.0000        0.0000        0.0000        0.0000        0.0000        0.0000        0.0000        0.0000        0.0000        0.0000        0.0000        0.0000        0.0000        0.0000        0.0000        0.0000        0.0000        0.0000        0.0000        0.0000        0.0000        0.0000        0.0000        0.0000        0.0000        0.0000        0.0000        0.0000        0.0000        0.0000        0.0000        0.0000        0.0000        0.0000        0.0000        0.0000        0.0000        0.0000        0.0000        0.0000        0.0000        0.0000        0.0000        0.0000        0.0000        0.0000        0.0000        0.0000        0.0000        0.0000        0.0000        0.0000        0.0000        0.0000        0.0000        0.0000        0.0000        0.0000        0.0000        0.0000        0.0000        0.0000        0.0000        0.0000        0.0000        0.0000        0.0000        0.0000        0.0000        0.0000        0.0000        0.0000        0.0000        0.0000        0.0000        0.0000        0.0000        0.0000        0.0000        0.0000        0.0000        0.0000        0.0000        0.0000        0.0000        0.0000        0.0000        0.0000        0.0000        0.0000        0.0000        0.0000        0.0000        0.0000        0.0000        0.0000        0.0000        0.0000        0.0000        0.0000        0.0000        0.0000        0.0000       46.4762       45.8785       46.9252       45.7276       45.4545       44.0074       42.2614       51.1701       51.7603       52.5741       49.7222       43.3934       42.6886       43.2562       39.5487       48.8858       52.7374       49.9547       44.7468       39.5613       40.7420       40.2216       38.1774       35.2266       37.8788       39.7899       37.7913       38.0017       39.2073       41.5110       45.5388       42.9905       45.1483       44.0867       41.6456       39.1982       37.5374       36.9202       42.4934       34.0147       31.1866       29.2922       25.3576       23.2238       22.6073       22.7893       26.7680       29.4992       32.1230       34.9534       37.6030       38.6234       40.2854       43.7339       42.2407       48.9177       52.7791       55.7753       54.9803       57.4364       55.2245        0.0000        0.0000        0.0000        0.0000
        0.0000        0.0000        0.0000        0.0000        0.0000        0.0000        0.0000        0.0000        0.0000        0.0000        0.0000        0.0000        0.0000        0.0000        0.0000        0.0000        0.0000        0.0000        0.0000        0.0000        0.0000        0.0000        0.0000        0.0000        0.0000        0.0000        0.0000        0.0000        0.0000        0.0000        0.0000        0.0000        0.0000        0.0000        0.0000        0.0000        0.0000       12.1844       15.7780       11.1655       12.5845       12.2343       11.5672       10.9452       11.5750       11.5739       10.3473       11.9063       11.2719        9.6139        7.5614        8.1663        6.6155        5.9507        5.6627        5.7985        5.8790        3.6696        2.9283        3.5866        3.6338        2.7350        2.0068        1.2043        0.7039        0.6294        0.5588        0.5907        0.7063        0.7322        0.8387        0.3484        0.0000        0.0000        0.0000        0.0000        0.0000        0.0000        0.0000        0.0000        0.0000        0.0000        0.0000        0.0000        0.0000        0.0000        0.0000        0.0000        0.0000        0.0000        0.0000        0.0000        0.0000        0.0000        0.0000        0.0000        0.0000        0.0000        0.0000        0.0000        0.0000        0.0000        0.0000        0.0000        0.0000        0.0000        0.0000        0.0000        0.0000        0.0000        0.0000        0.0000        0.0000        0.0000        0.0000        0.0000        0.0000        0.0000        0.0000        0.0000        0.0000        0.0000        0.0000        0.0000        0.0000        0.0000        0.0000        0.0000        0.0000        0.0000        0.0000        0.0000        0.0000        0.0000        0.0000        0.0000        0.0000        0.0000        0.0000        0.0000        0.0000        0.0000        0.0000        0.0000        0.0000        0.0000        0.0000        0.0000        0.0000        0.0000        0.0000        0.0000        0.0000        0.0000        0.0000        0.0000        0.0000        0.0000        0.0000        0.0000        0.0000        0.0000        0.0000        0.0000        0.0000        0.0000        0.0000        0.0000        0.0000        0.0000        0.0000        0.0000        0.0000        0.0000        0.0000        0.0000        0.0000        0.0000        0.0000       49.7786       55.9266       60.7181       70.9095       44.9305        0.0000       64.5489       66.6230       39.1674       39.5558       39.1689       39.3887       39.7529       40.6805       41.4285       40.3107       34.0930       32.2711       33.4649       30.1780       33.1039       35.1112       37.2167       32.3372       32.5930       33.9866       33.9262       33.7990       33.1095       35.5875       36.1944       35.3545       37.0914       38.6607       40.1311       40.7704       41.5657       42.0048       40.3345       37.7658       36.6761       35.1961       33.5298       36.4812       31.4331       29.4782       28.6386       25.5247       24.2368       23.7611       24.1347       25.4655       28.0282       32.5046       34.9878       37.0161       37.2521       38.5111       41.3314       41.8018       53.2085       56.3860       59.2586       62.6537       67.1839       67.2458        0.0000        0.0000        0.0000        0.0000
        0.0000        0.0000        0.0000        0.0000        0.0000        0.0000        0.0000        0.0000        0.0000        0.0000        0.0000        0.0000        0.0000        0.0000        0.0000        0.0000        0.0000        0.0000        0.0000        0.0000        0.0000        0.0000        0.0000        0.0000        0.0000        0.0000        0.0000        0.0000        0.0000        0.0000        0.0000        0.0000        0.0000        0.0000        0.0000        0.0000        0.0000       16.9093       18.2487       11.0086       10.8403       10.7521       10.9398       10.9587       11.3984       10.3312        9.3765        7.8227        6.7445        5.6331        5.3589        6.4721        5.9874        5.3603        4.5173        4.7653        4.8849        3.8204        4.1137        4.1886        3.7077        3.0671        2.2538        1.4788        1.0894        0.7473        0.7278        0.7598        0.8734        0.8832        0.6764        0.3010        0.3119        0.0000        0.0000        0.0000        0.0000        0.0000        0.0000        0.0000        0.0000        0.0000        0.0000        0.0000        0.0000        0.0000        0.0000        0.0000        0.0000        0.0000        0.0000        0.0000        0.0000        0.0000        0.0000        0.0000        0.0000        0.0000        0.0000        0.0000        0.0000        0.0000        0.0000        0.0000        0.0000        0.0000        0.0000        0.0000        0.0000        0.0000        0.0000        0.0000        0.0000        0.0000        0.0000        0.0000        0.0000        0.0000        0.0000        0.0000        0.0000        0.0000        0.0000        0.0000        0.0000        0.0000        0.0000        0.0000        0.0000        0.0000        0.0000        0.0000        0.0000        0.0000        0.0000        0.0000        0.0000        0.0000        0.0000        0.0000        0.0000        0.0000        0.0000        0.0000        0.0000        0.0000        0.0000        0.0000        0.0000        0.0000        0.0000        0.0000        0.0000        0.0000        0.0000        0.0000        0.0000        0.0000        0.0000        0.0000        0.0000        0.0000        0.0000        0.0000        0.0000        0.0000        0.0000        0.0000        0.0000        0.0000        0.0000        0.0000        0.0000        0.0000        0.0000       25.4699       29.6191       32.1191       35.0163       45.6580       51.1322       58.3013       75.4065       46.5003       51.7743       64.3642       49.1687       39.4434       36.2084       38.3996       37.7506       32.7736       30.2474       28.8881       28.9419       25.4126       24.6056       26.6630       26.3711       28.3543       29.0223       30.2334       27.1946       28.5141       29.4231       31.2924       31.2214       30.8779       31.0231       31.9844       33.6533       35.4535       37.1842       37.7319       39.4609       40.9644       41.2990       38.1641       35.0845       32.5805       33.7713       30.3706       28.0778       27.0317       23.9840       24.3402       25.5818       23.3276       22.6848       24.3284       25.4980       28.3876       30.4531       32.4160       33.5077       33.4571       36.4977       36.5908       41.0482       51.1890       55.9838       58.2700       59.8526       66.4197        0.0000        0.0000        0.0000        0.0000        0.0000
        0.0000        0.0000        0.0000        0.0000        0.0000        0.0000        0.0000        0.0000        0.0000        0.0000        0.0000        0.0000        0.0000        0.0000        0.0000        0.0000        0.0000        0.0000        0.0000        0.0000        0.0000        0.0000        0.0000        0.0000        0.0000        0.0000        0.0000        0.0000        0.0000        0.0000        0.0000        0.0000        0.0000        0.0000        0.0000        0.0000       20.9893       19.8438       18.4817       11.0358       11.1692       11.3348       11.3950       12.2649        9.9518        9.2480        7.9954        5.6247        4.7875        4.9581        4.8244        5.6497        5.5934        4.8253        4.5829        4.3443        4.7688        4.2208        3.9889        3.1234        3.6307        3.7146        2.8063        2.5090        1.6106        0.7113        0.4281        0.8887        1.0123        1.0104        0.8418        0.3525        0.0000        0.0000        0.0000        0.0000        0.0000        0.0000        0.0000        0.0000        0.0000        0.0000        0.0000        0.0000        0.0000        0.0000        0.0000        0.0000        0.0000        0.0000        0.0000        0.0000        0.0000        0.0000        0.0000        0.0000        0.0000        0.0000        0.0000        0.0000        0.0000        0.0000        0.0000        0.0000        0.0000        0.0000        0.0000        0.0000        0.0000        0.0000        0.0000        0.0000        0.0000        0.0000        0.0000        0.0000        0.0000        0.0000        0.0000        0.0000        0.0000        0.0000        0.0000        0.0000        0.0000        0.0000        0.0000        0.0000        0.0000        0.0000        0.0000        0.0000        0.0000        0.0000        0.0000        0.0000        0.0000        0.0000        0.0000        0.0000        0.0000        0.0000        0.0000        0.0000        0.0000        0.0000        0.0000        0.0000        0.0000        0.0000        0.0000        0.0000        0.0000        0.0000        0.0000        0.0000        0.0000        0.0000        0.0000        0.0000        0.0000        0.0000        0.0000        0.0000        0.0000        0.0000        0.0000        0.0000        0.0000        0.0000        0.0000        0.0000       15.0813       20.0717       23.4396       22.7311       21.8995       26.9982       31.0963       39.7216       46.5339       52.3500       61.7997       43.2628       48.2876       48.5340       44.9531       35.6303       32.1130       29.1886       28.5094       28.1338       25.5712       26.4744       26.0661       21.6752       20.4549       20.4952       22.5048       25.1780       24.3847       25.5840       25.3156       26.4019       27.8293       31.7458       33.5789       32.4324       31.8710       31.8678       34.5059       35.0579       36.5578       36.8930       36.0898       40.6179       42.3433       38.0006       35.5595       31.7159       32.0073       28.0458       26.3766       26.0031       22.5241       21.6907       24.1579       21.7683       22.8972       24.9285       25.9655       30.1229       29.6297       30.6973       33.6453       32.8636       35.9697       36.1726       38.0587       49.2090       54.2306       63.6660       60.3155       61.9901        0.0000        0.0000        0.0000        0.0000        0.0000
        0.0000        0.0000        0.0000        0.0000        0.0000        0.0000        0.0000        0.0000        0.0000        0.0000        0.0000        0.0000        0.0000        0.0000        0.0000        0.0000        0.0000        0.0000        0.0000        0.0000        0.0000        0.0000        0.0000        0.0000        0.0000        0.0000        0.0000        0.0000        0.0000        0.0000        0.0000        0.0000        0.0000        0.0000        0.0000       19.8023       19.2901       17.9649       17.3635       10.8210       11.2536       11.3657       10.6931       10.3220        8.9446        7.9437        6.8987        5.2791        4.3961        3.9996        7.6128        9.4178        4.6162        4.8295        4.4541        4.9128        3.9698        3.8482        4.5114        3.6771        3.7594        4.2550        3.3430        2.4880        1.3666        0.7343        0.5764        1.3231        1.3254        1.2629        1.0326        0.5827        0.0000        0.0000        0.0000        0.0000        0.0000        0.0000        0.0000        0.0000        0.0000        0.0000        0.0000        0.0000        0.0000        0.0000        0.0000        0.0000        0.0000        0.0000        0.0000        0.0000        0.0000        0.0000        0.0000        0.0000        0.0000        0.0000        0.0000        0.0000        0.0000        0.0000        0.0000        0.0000        0.0000        0.0000        0.0000        0.0000        0.0000        0.0000        0.0000        0.0000        0.0000        0.0000        0.0000        0.0000        0.0000        0.0000        0.0000        0.0000        0.0000        0.0000        0.0000        0.0000        0.0000        0.0000        0.0000        0.0000        0.0000        0.0000        0.0000        0.0000        0.0000        0.0000        0.0000        0.0000        0.0000        0.0000        0.0000        0.0000        0.0000        0.0000        0.0000        0.0000        0.0000        0.0000        0.0000        0.0000        0.0000        0.0000        0.0000        0.0000        0.0000        0.0000        0.0000        0.0000        0.0000        0.0000        0.0000        0.0000        0.0000        0.0000        0.0000        0.0000        0.0000        0.0000        0.0000        0.0000        0.0000        0.0000        0.0000       12.6041       14.2897       17.2933       20.6942       22.5555       23.5769       27.8716       29.3981       30.7138       37.1365       42.9838       50.6789       34.3981       41.0202       44.5305       40.2978       32.2329       31.2799       28.8655       27.1201       25.1106       23.6196       22.2025       21.7691       19.8449       18.9887       19.1515       20.2267       25.2493       28.7509       31.2881       27.3804       26.2739       29.5519       30.9471       34.7027       36.3694       32.6752       34.1689       38.0863       37.1258       37.6706       37.9984       36.8638       39.0486       38.6989       37.4388       35.6753       32.3926       30.5128       27.7320       28.7027       24.1384       23.7882       21.1550       23.1145       21.5624       21.8986       21.3307       23.3377       25.9127       28.7265       31.0955       32.2536       33.5665       37.6153       37.6941       40.1121       57.9503       59.8624       67.8221       65.0516       61.5444        0.0000        0.0000        0.0000        0.0000        0.0000
        0.0000        0.0000        0.0000        0.0000        0.0000        0.0000        0.0000        0.0000        0.0000        0.0000        0.0000        0.0000        0.0000        0.0000        0.0000        0.0000        0.0000        0.0000        0.0000        0.0000        0.0000        0.0000        0.0000        0.0000        0.0000        0.0000        0.0000        0.0000        0.0000        0.0000        0.0000        0.0000        0.0000        0.0000        0.0000       10.0557        9.1904       11.0526       10.2654       11.7936       11.7914       11.2978       10.8454        8.4004        7.3681        6.6841        5.7749        4.9456        4.0287       10.4067       24.8871       18.2236       17.3337        5.5717        5.6224        4.4563        4.6416        4.1938        4.2395        3.9596        4.8511        4.7238        3.9170        2.9473        2.7064        2.3748        2.0051        1.7601        1.6626        1.6319        1.5285        1.2834        0.0000        0.0000        0.0000        0.0000        0.0000        0.0000        0.0000        0.0000        0.0000        0.0000        0.0000        0.0000        0.0000        0.0000        0.0000        0.0000        0.0000        0.0000        0.0000        0.0000        0.0000        0.0000        0.0000        0.0000        0.0000        0.0000        0.0000        0.0000        0.0000        0.0000        0.0000        0.0000        0.0000        0.0000        0.0000        0.0000        0.0000        0.0000        0.0000        0.0000        0.0000        0.0000        0.0000        0.0000        0.0000        0.0000        0.0000        0.0000        0.0000        0.0000        0.0000        0.0000        0.0000        0.0000        0.0000        0.0000        0.0000        0.0000        0.0000        0.0000        0.0000        0.0000        0.0000        0.0000        0.0000        0.0000        0.0000        0.0000        0.0000        0.0000        0.0000        0.0000        0.0000        0.0000        0.0000        0.0000        0.0000        0.0000        0.0000        0.0000        0.0000        0.0000        0.0000        0.0000        0.0000        0.0000        0.0000        0.0000        0.0000        0.0000        0.0000        0.0000        0.0000        0.0000        0.0000        0.0000        0.0000        0.0000        7.0571        8.8568       10.8769       12.3110       16.0260       15.2813       17.7078       23.1227       24.6159       20.2480       20.8806       22.4235       29.5604       26.4277       28.7805       31.7514       26.5141       28.2255       24.8565       22.0726       22.6787       21.7198       19.8481       18.3611       18.1296       16.1592       15.4880       15.8193       16.4713       17.9085       19.4296       20.2654       22.5232       31.1246       34.2912       36.5484       40.1959       42.0680       39.2269       39.6746       46.5873       41.3932       41.4725       42.0924       42.7549       40.5934       39.6116       37.2749       36.0423       30.6574       27.4313       25.3891       25.6571       24.2432       23.0289       23.4576       23.9803       20.9872       19.9656       20.4453       21.6731       23.0830       25.0179       27.4499       29.6119       38.8651       44.1739       45.5577       48.0094       57.5570       58.6925       57.6382       58.8308        0.0000        0.0000        0.0000        0.0000        0.0000        0.0000
        0.0000        0.0000        0.0000        0.0000        0.0000        0.0000        0.0000        0.0000        0.0000        0.0000        0.0000        0.0000        0.0000        0.0000        0.0000        0.0000        0.0000        0.0000        0.0000        0.0000        0.0000        0.0000        0.0000        0.0000        0.0000        0.0000        0.0000        0.0000        0.0000        0.0000        0.0000        0.0000        0.0000        0.0000        0.0000        9.5769        8.6267       10.7301       10.2505       11.9068       11.8758       12.8627       10.6238        8.3521        6.8586        6.2099        5.4226        5.2823        4.1676        8.5381       13.9213       15.7094        8.5134        5.6596        4.8660        3.5198        3.0412        3.5372        3.8075        3.9001        3.9093        4.4880        3.6045        3.3667        3.1053        2.7780        2.6192        2.2334        2.1592        2.1387        2.2742        0.0000        0.0000        0.0000        0.0000        0.0000        0.0000        0.0000        0.0000        0.0000        0.0000        0.0000        0.0000        0.0000        0.0000        0.0000        0.0000        0.0000        0.0000        0.0000        0.0000        0.0000        0.0000        0.0000        0.0000        0.0000        0.0000        0.0000        0.0000        0.0000        0.0000        0.0000        0.0000        0.0000        0.0000        0.0000        0.0000        0.0000        0.0000        0.0000        0.0000        0.0000        0.0000        0.0000        0.0000        0.0000        0.0000        0.0000        0.0000        0.0000        0.0000        0.0000        0.0000        0.0000        0.0000        0.0000        0.0000        0.0000        0.0000        0.0000        0.0000        0.0000        0.0000        0.0000        0.0000        0.0000        0.0000        0.0000        0.0000        0.0000        0.0000        0.0000        0.0000        0.0000        0.0000        0.0000        0.0000        0.0000        0.0000        0.0000        0.0000        0.0000        0.0000        0.0000        0.0000        0.0000        0.0000        0.0000        0.0000        0.0000        0.0000        0.0000        0.0000        0.0000        0.0000        7.0414        7.3701        0.0000        6.2577        5.7647        5.8338        6.9432        9.4936       11.4146       14.0995       16.1833       29.6828       31.0146       22.2390       18.9462       20.0216       22.0146       25.5369       17.3631       22.6129       32.7108       26.7049       23.8373       19.3680       18.0209       17.5279       16.6659       17.2868       17.4958       16.6149       13.9903       13.4127       13.8422       14.6061       15.7037       16.5227       18.5514       21.7750       31.0000       34.0403       36.4129       39.3503       39.7528       38.7367       40.1375       41.7890       40.7186       41.3894       43.6118       46.3706       41.6737       40.2358       35.9853       33.3539       31.3850       27.2338       24.0155       27.6359       27.8050       24.8513       24.5944       25.3359       19.2963       19.2221       19.6858       20.8787       22.2654       23.6101       26.8814       28.8259       38.7690       43.3069       47.1511       49.2471       50.4842       55.5000       55.2749        0.0000        0.0000        0.0000        0.0000        0.0000        0.0000        0.0000
        0.0000        0.0000        0.0000        0.0000        0.0000        0.0000        0.0000        0.0000        0.0000        0.0000        0.0000        0.0000        0.0000        0.0000        0.0000        0.0000        0.0000        0.0000        0.0000        0.0000        0.0000        0.0000        0.0000        0.0000        0.0000        0.0000        0.0000        0.0000        0.0000       26.0681       23.4196       16.3976       14.5658       13.5796       10.0376        8.7293        8.1732        8.1810        9.1403       10.9473       11.4432       11.1324       10.1383        8.0558        7.0668        6.4425        5.8396        5.9239        4.7324        3.8289        4.1846        5.5150        6.1148        5.2795        4.3447        3.1494        3.2281        3.2205        3.4724        4.1431        4.4230        4.5480        4.1386        4.0061        4.2459        4.0415        3.7274        3.3134        3.3440        3.3439        3.0471        2.0899        1.9135        0.0000        0.0000        0.0000        0.0000        0.0000        0.0000        0.0000        0.0000        0.0000        0.0000        0.0000        0.0000        0.0000        0.0000        0.0000        0.0000        0.0000        0.0000        0.0000        0.0000        0.0000        0.0000        0.0000        0.0000        0.0000        0.0000        0.0000        0.0000        0.0000        0.0000        0.0000        0.0000        0.0000        0.0000        0.0000        0.0000        0.0000        0.0000        0.0000        0.0000        0.0000        0.0000        0.0000        0.0000        0.0000        0.0000        0.0000        0.0000        0.0000        0.0000        0.0000        0.0000        0.0000        0.0000        0.0000        0.0000        0.0000        0.0000        0.0000        0.0000        0.0000        0.0000        0.0000        0.0000        0.0000        0.0000        0.0000        0.0000        0.0000        0.0000        0.0000        0.0000        0.0000        0.0000        0.0000        0.0000        0.0000        0.0000        0.0000        0.0000        0.0000        0.0000        0.0000        0.0000        0.0000        0.0000        0.0000        0.0000        0.0000        0.0000        0.0000        4.2276        4.4957        5.2008        5.8151        4.9728        5.1709        6.3934        7.6802        8.5775       10.1994       14.3289       17.6357       32.2767       21.8220       20.7858       16.4642       17.2608       17.0597       23.6734       15.0456       19.4807       24.8495       25.9440       25.4631       14.6948       15.0070       15.6799       14.4171       13.7924       13.9739       14.4775       12.7021       11.8860       12.2251       13.1346       14.3839       15.3667       17.5606       22.4467       30.5845       34.0934       39.0835       39.6715       41.0726       40.5671       42.1348       40.8743       39.7898       41.2594       49.6747       48.6036       41.9078       36.7596       34.8002       37.9270       29.9924       27.9514       30.3368       30.7567       32.3041       28.0012       25.6775       22.7102       18.9425       18.8855       19.3532       20.5484       21.9421       23.0426       25.4765       29.2041       40.2846       44.4503       48.5726       54.0002       52.7287       57.5262        0.0000        0.0000        0.0000        0.0000        0.0000        0.0000        0.0000        0.0000
        0.0000        0.0000        0.0000        0.0000        0.0000        0.0000        0.0000        0.0000        0.0000        0.0000        0.0000        0.0000        0.0000        0.0000        0.0000        0.0000        0.0000        0.0000        0.0000        0.0000        0.0000        0.0000        0.0000        0.0000        0.0000        0.0000       20.6437       23.3778       23.9637       22.9375       20.5370       14.2343       12.4202       11.5715       10.6558        9.7186        9.0313        8.9351        9.1145       10.5176       11.0401       10.8278        9.7056        7.9368        7.1168        6.4555        6.5113        6.4182        5.9792        4.6468        4.4769        5.7597        5.8987        5.1173        4.5353        3.7264        3.6682        3.6547        4.0250        4.2073        4.5926        4.9413        5.2172        5.2926        5.6546        5.9425        5.6260        5.1018        5.0725        4.6551        4.3174        3.0511        2.6583        2.2157        2.4483        2.4912        2.6232        2.8833        2.4598        2.1066        2.1054        2.1465        0.0000        0.0000        0.0000        0.0000        0.0000        0.0000        0.0000        0.0000        0.0000        0.0000        0.0000        0.0000        0.0000        0.0000        0.0000        0.0000        0.0000        0.0000        0.0000        0.0000        0.0000        0.0000        0.0000        0.0000        0.0000        0.0000        0.0000        0.0000        0.0000        0.0000        0.0000        0.0000        0.0000        0.0000        0.0000        0.0000        0.0000        0.0000        0.0000        0.0000        0.0000        0.0000        0.0000        0.0000        0.0000        0.0000        0.0000        0.0000        0.0000        0.0000        0.0000        0.0000        0.0000        0.0000        0.0000        0.0000        0.0000        0.0000        0.0000        0.0000        0.0000        0.0000        0.0000        0.0000        0.0000        0.0000        0.0000        0.0000        0.0000        0.0000        0.0000        1.4745        1.3699        0.9054        0.8739        0.8132        0.0000        0.0000        0.0000        0.0000        2.6849        3.5585        4.1270        4.1351        4.4172        4.4260        4.5972        4.7712        5.4781        7.2982        8.4176        9.7143       11.2968       15.3703       16.7791       16.3519       18.0146       18.9238       18.1752       17.2298       21.3264       17.1604       26.1377       21.8652       16.6056       13.8087       12.8950       14.7725       14.6163       12.5961       12.2936       12.5572       12.4697       11.1238       10.5868       12.2357       12.5675       14.0813       14.8859       17.0524       20.2002       29.1627       34.1024       37.1081       37.9790       40.5732       41.6275       38.5435       40.0181       39.1658       42.7035       47.5587       48.4816       43.6860       36.6165       35.2035       31.7054       27.5343       32.4459       34.0678       31.0762       25.1378       27.8208       25.9944       23.7985       20.1325       18.8744       19.3491       20.5520       21.9754       23.0722       25.6902       29.7752       40.8940       45.8853       49.2104       52.9170       56.1862       61.2319        0.0000        0.0000        0.0000        0.0000        0.0000        0.0000        0.0000        0.0000
        0.0000        0.0000        0.0000        0.0000        0.0000        0.0000        0.0000        0.0000        0.0000        0.0000        0.0000        0.0000        0.0000        0.0000        0.0000        0.0000        0.0000        0.0000        0.0000        0.0000        0.0000        0.0000        0.0000        0.0000        0.0000       16.9348       16.4290       14.2570       13.7612       13.1342       12.4898       14.5340       13.6433       12.6938       12.1521       10.1944        9.1487       10.1911       10.6017        9.8256        9.7043        8.6938        7.8261        8.3442        7.6482        7.7396        7.6540        8.9661        7.9780        7.1197        7.6081        7.2163        6.7730        6.2325        5.5091        3.8620        3.4081        3.5524        4.4123        5.4634        5.8897        6.4833        7.0657        8.7176        9.5017        9.6340        9.0741        8.2914        7.7193        7.0875        6.9285        5.1737        4.5252        5.0425        5.1486        5.5680        6.2454        6.1294        5.3176        5.0962        5.0240        4.7174        3.9219        2.7548        0.0000        0.0000        0.0000        0.0000        0.0000        0.0000        0.0000        0.0000        0.0000        0.0000        0.0000        0.0000        0.0000        0.0000        0.0000        0.0000        0.0000        0.0000        0.0000        0.0000        0.0000        0.0000        0.0000        0.0000        0.0000        0.0000        0.0000        0.0000        0.0000        0.0000        0.0000        0.0000        0.0000        0.0000        0.0000        0.0000        0.0000        0.0000        0.0000        0.0000        0.0000        0.0000        0.0000        0.0000        0.0000        0.0000        0.0000        0.0000        0.0000        0.0000        0.0000        0.0000        0.0000        0.0000        0.0000        0.0000        0.0000        0.0000        0.0000        0.0000        0.0000        0.0000        0.0000        0.0000        0.0000        0.0000        0.0000        0.0000        2.2606        2.2418        2.1273        1.9296        1.8148        1.7821        1.8223        1.7810        1.8236        1.9083        2.1102        2.7273        3.0318        3.1466        3.0730        4.6702        4.7875        5.5474        7.3329       11.0359       10.9223       11.9123       15.2287       18.4366       18.9008       21.6078       21.8494       15.1436       17.0299       18.6049       21.7837       10.8642       10.5102        9.9797       10.9861       13.1535       13.0314       12.5467       12.2426       11.6828       11.2513       11.0861       10.7772        8.6199        8.1914        8.7650        9.8458       13.1963       14.6113       16.8225       19.8211       26.2541       30.2263       33.9396       35.3519       38.3872       41.8537       40.6886       42.6957       37.6395       40.7853       44.6474       46.1240       37.6483       32.8042       30.8027       31.6398       30.7451       34.4055       36.7972       31.6380       26.6431       26.7887       28.0518       22.8747       21.3433       17.8137       18.2766       20.4725       20.4343       21.2114       24.7425        0.0000        0.0000       47.5318       51.6681       58.1941       68.8941        0.0000        0.0000        0.0000        0.0000        0.0000        0.0000        0.0000        0.0000        0.0000
        0.0000        0.0000        0.0000        0.0000        0.0000        0.0000        0.0000        0.0000        0.0000        0.0000        0.0000        0.0000        0.0000        0.0000        0.0000        0.0000        0.0000        0.0000        0.0000        0.0000        0.0000        0.0000        0.0000        0.0000        0.0000        0.0000       14.8391       12.3008       11.2446       11.3091       11.0123       14.3458       14.2990       13.9819       13.1951       11.2194       10.0472        9.5187        9.7853        9.5459        8.7477        8.0460        9.6300        9.1516        7.7700        8.1356        7.6519        7.9966        7.7822        7.5310        7.5887        7.3860        7.3327        6.5158        5.6336        3.7858        3.2455        3.5923        4.1586        5.7841        6.3909        7.2504        8.5206       10.4335       11.4944       11.4705       11.6256       10.0248        9.5143        8.8697        8.2474        5.8471        4.7904        4.6349        5.0376        6.8364        7.7362        7.7290        7.4013        6.4731        6.2760        5.7690        4.8735        3.5855        3.4619        7.9544        0.0000        0.0000        0.0000        0.0000        0.0000        0.0000        0.0000        0.0000        0.0000        0.0000        0.0000        0.0000        0.0000        0.0000        0.0000        0.0000        0.0000        0.0000        0.0000        0.0000        0.0000        0.0000        0.0000        0.0000        0.0000        0.0000        0.0000        0.0000        0.0000        0.0000        0.0000        0.0000        0.0000        0.0000        0.0000        0.0000        0.0000        0.0000        0.0000        0.0000        0.0000        0.0000        0.0000        0.0000        0.0000        0.0000        0.0000        0.0000        0.0000        0.0000        0.0000        0.0000        0.0000        0.0000        0.0000        0.0000        0.0000        0.0000        0.0000        0.0000        0.0000        0.0000        0.0000        0.0000        0.0000        0.0000        2.3901        2.4349        2.3489        2.1659        2.0816        2.0186        1.9751        1.9312        2.1403        2.0718        2.0608        2.4774        2.3458        2.5034        2.7653        5.7303        4.3102        4.2115        5.3074       10.1413       11.3976       12.3057       15.2348       17.6896       18.8884       20.2643       20.8251       21.0147       19.3607       19.5522       19.2174        8.8851        9.0757        9.1518       11.0023       11.5609       11.0090       11.0546       12.0647       10.3452       10.2824        9.8551        9.5013        7.5473        7.1052        7.7346        8.9747       12.4865       14.0942       16.2868       19.0116       26.4512       29.0869       32.6397       34.1400       34.3023       41.4919       43.9692       47.1915       43.5885       43.8268       41.7276       39.0175       32.3292       31.1297       32.9865       36.2343       32.5522       33.2269       34.1178       29.1977       22.3604       23.0011       23.3769       19.0479       18.3362       18.6099       18.7362       20.5249       21.7842       22.0717        0.0000        0.0000        0.0000        0.0000        0.0000        0.0000        0.0000        0.0000        0.0000        0.0000        0.0000        0.0000        0.0000        0.0000        0.0000        0.0000
        0.0000        0.0000        0.0000        0.0000        0.0000        0.0000        0.0000        0.0000        0.0000        0.0000        0.0000        0.0000        0.0000        0.0000        0.0000        0.0000        0.0000        0.0000        0.0000        0.0000        0.0000        0.0000        0.0000        0.0000        0.0000        0.0000        0.0000       11.0806       10.4159       10.0470       10.5787       14.7283       15.0036       15.5537       16.2321       12.9686       11.3553       10.4447       10.0265        8.8655        7.7836        7.4191        7.1669        8.3765        8.4927        8.2490        7.7293        7.8096        7.5064        7.4464        7.0757        6.3602        6.3689        5.9649        5.7508        4.0259        3.3272        3.4365        4.1328        6.3632        6.9619        7.9726        9.2873       11.2809       11.8402       11.8633       11.1817        9.8431        9.2144        9.3514        7.8449        5.3453        4.4416        4.3336        5.2614        6.9474        8.0439        7.7131        7.1915        6.9121        6.7195        6.1797        5.2554        3.6867        3.0573        3.4535        2.5604        0.5234        0.3924        1.5217        0.0000        0.0000        0.0000        0.0000        0.0000        0.0000        0.0000        0.0000        0.0000        0.0000        0.0000        0.0000        0.0000        0.0000        0.0000        0.0000        0.0000        0.0000        0.0000        0.0000        0.0000        0.0000        0.0000        0.0000        0.0000        0.0000        0.0000        0.0000        0.0000        0.0000        0.0000        0.0000        0.0000        0.0000        0.0000        0.0000        0.0000        0.0000        0.0000        0.0000        0.0000        0.0000        0.0000        0.0000        0.0000        0.0000        0.0000        0.0000        0.0000        0.0000        0.0000        0.0000        0.0000        0.0000        0.0000        0.0000        0.0000        0.0000        0.0000        0.0000        0.0000        2.2803        2.5236        2.6042        2.5386        2.3609        2.2978        2.2180        2.1194        2.0610        2.2935        2.2355        1.9148        1.9510        1.9920        2.2755        2.6826        5.3703        5.1443        5.3636        6.1460       10.7166       12.0366       13.3549       14.0085       16.5970       20.1486       21.8952       24.4084       23.0366       21.3478       21.0095       19.0451       10.8947        9.0396        8.5741       10.3013       11.8463       13.0223       12.0214       11.4932       10.2841       13.6805       12.4309        9.0442        7.2084        6.7680        7.4633        8.8922       13.2254       15.0525       17.2129       19.3140       26.5654       29.6108       33.7743       32.9350       35.7287       39.1745       43.2245       44.0277       44.5216       42.5441       40.7954       31.9552       29.3035       29.5138       28.4628       33.4754       30.9823       36.0721       32.3348       32.8418       25.4929       22.8150       23.2800       18.9941       19.5172       19.5231       21.3486       23.6718       24.6073       24.9778        0.0000        0.0000        0.0000        0.0000        0.0000        0.0000        0.0000        0.0000        0.0000        0.0000        0.0000        0.0000        0.0000        0.0000        0.0000        0.0000
        0.0000        0.0000        0.0000        0.0000        0.0000        0.0000        0.0000        0.0000        0.0000        0.0000        0.0000        0.0000        0.0000        0.0000        0.0000        0.0000        0.0000        0.0000        0.0000        0.0000        0.0000        0.0000        0.0000        0.0000        0.0000        0.0000        0.0000       11.6691       12.1344       11.9811       11.9918       15.5543       16.3288       17.0361       16.1586       13.5042       13.0943       12.0562       10.0506        8.8679        7.2031        6.4328        6.8283        7.4980        7.3901        7.2236        7.0564        7.3729        7.3824        7.6335        7.2503        6.3689        6.0680        5.8407        5.1984        3.7275        3.3735        4.2063        4.4377        5.8745        6.2486        7.1619        8.9767       11.0222       12.0927       12.1172       11.6047       10.3980        9.0202        8.1182        7.2872        5.0381        4.0161        4.0338        4.9308        6.9944        7.3861        7.4851        7.4865        6.7944        6.5269        5.9278        5.0517        3.6308        2.7418        3.0784        2.3181        0.4722        0.3079        1.3175        0.0000        0.0000        0.0000        0.0000        0.0000        0.0000        0.0000        0.0000        0.0000        0.0000        0.0000        0.0000        0.0000        0.0000        0.0000        0.0000        0.0000        0.0000        0.0000        0.0000        0.0000        0.0000        0.0000        0.0000        0.0000        0.0000        0.0000        0.0000        0.0000        0.0000        0.0000        0.0000        0.0000        0.0000        0.0000        0.0000        0.0000        0.0000        0.0000        0.0000        0.0000        0.0000        0.0000        0.0000        0.0000        0.0000        0.0000        0.0000        0.0000        0.0000        0.0000        0.0000        0.0000        0.0000        0.0000        0.0000        0.0000        0.0000        0.0000        0.0000        0.0000        0.0000        2.6528        2.7481        2.6883        2.5117        2.4586        2.3774        2.2639        2.4462        2.4272        2.3881        2.2254        2.0491        2.0955        2.4566        2.9576        5.5455        6.1505        7.2928        8.2735       11.6691       12.7863       13.2202       17.0024       22.2151       26.1997       24.8515       28.9720       21.4345       19.1065       17.4143       18.1981       10.3141        9.2571        8.9037        9.0997        9.9258       12.2936       11.3455       11.0176       11.6680       16.7134       13.4457       10.2871        7.8346        7.3699        8.1675        9.7904       16.0459       17.2983       19.4012       22.8677       29.4152       32.4711       36.2714       33.8199       35.0168       37.6652       38.8497       44.3139       40.5934       42.6870       39.8352       33.1038       30.8582       28.7878       28.7816       31.8309       36.2594       40.3577       33.3405       29.7721       26.4907       25.6463       23.1820       20.7342       22.3318       23.4563       25.2832       27.9065       30.7728       31.3794        0.0000        0.0000        0.0000        0.0000        0.0000        0.0000        0.0000        0.0000        0.0000        0.0000        0.0000        0.0000        0.0000        0.0000        0.0000        0.0000
        0.0000        0.0000        0.0000        0.0000        0.0000        0.0000        0.0000        0.0000        0.0000        0.0000        0.0000        0.0000        0.0000        0.0000        0.0000        0.0000        0.0000        0.0000        0.0000        0.0000        0.0000        0.0000        0.0000        0.0000        0.0000        0.0000        0.0000        0.0000       14.6803       14.7798       14.6741       15.7928       15.0456       14.8681       14.3914       14.7231       12.4773       11.0395        9.7781        7.6667        5.6323        5.2102        4.8160        5.8804        6.0642        6.1350        5.4616        5.7047        5.9888        5.9849        5.6525        5.3462        5.1107        5.2390        5.1604        6.0931        6.1501        6.1142        6.3453        7.6160        8.1726        5.7211        5.4688        9.3084       10.4251       10.7475       10.2042        9.2526        8.8045        7.8769        7.3552        3.3047        2.5411        2.8883        4.1580        7.3221        7.6003        7.6895        8.0428        7.1029        6.6486        6.2095        5.5623        3.5268        2.6729        1.9444        1.5317        0.9913        0.5203        0.3077        0.8204        0.0000        0.0000        0.0000        0.0000        0.0000        0.0000        0.0000        0.0000        0.0000        0.0000        0.0000        0.0000        0.0000        0.0000        0.0000        0.0000        0.0000        0.0000        0.0000        0.0000        0.0000        0.0000        0.0000        0.0000        0.0000        0.0000        0.0000        0.0000        0.0000        0.0000        0.0000        0.0000        0.0000        0.0000        0.0000        0.0000        0.0000        0.0000        0.0000        0.0000        0.0000        0.0000        0.0000        0.0000        0.0000        0.0000        0.0000        0.0000        0.0000        0.0000        0.0000        0.0000        0.0000        0.0000        0.0000        0.0000        0.0000        0.0000        0.0000        0.0000        0.0000        0.0000        2.5375        2.4881        2.3348        2.2950        2.2208        2.1081        1.7483        1.6476        1.5868        1.5683        1.0360        1.0254        1.1378        1.3754        8.7133        8.4741       10.0040        9.5245       18.1993       20.6293       21.9746       25.8745       26.2465       28.5756       26.3411       22.8216       17.4234       17.9285       17.5303       18.2892       11.7402       11.0911       10.9054       11.5921       12.9276       14.2855       14.4450       14.1072       12.7849       13.3321       12.9624       11.5839        9.9487        8.6643       11.5207       15.2566       21.4952       23.3428       24.9520       30.7989       40.4530       38.1368       36.8098       36.9158       38.7350       41.3221       43.0774       49.6788       45.0460       42.9144       37.3031       35.7565       34.7279       31.6347       34.8594       44.5237       47.8351       47.5021       37.4084       36.3516       29.2727       26.4515       22.8118       24.0343       28.6512       30.2524       33.1225       36.0408       42.2424       45.3689        0.0000        0.0000        0.0000        0.0000        0.0000        0.0000        0.0000        0.0000        0.0000        0.0000        0.0000        0.0000        0.0000        0.0000        0.0000        0.0000
        0.0000        0.0000        0.0000        0.0000        0.0000        0.0000        0.0000        0.0000        0.0000        0.0000        0.0000        0.0000        0.0000        0.0000        0.0000        0.0000        0.0000        0.0000        0.0000        0.0000        0.0000        0.0000        0.0000        0.0000        0.0000        0.0000        0.0000        0.0000       15.5856       16.0141       14.9187       16.4024       15.7186       14.5104       13.7252       13.7949       13.0657       11.7525       10.5956        7.2373        5.9234        5.2967        4.8273        5.8052        5.2458        4.9513        5.0593        4.9914        5.1702        4.9206        4.7951        4.5908        4.7591        4.9313        5.1146        6.5629        6.5546        6.5320        6.5019        5.4409        4.3957        5.7570        6.7611       10.1541        9.3626        9.8140        9.7394        9.2941        8.4594        7.3314        6.2343        3.1235        3.6934        3.0721        3.7016        6.4951        7.2558        7.7160        7.6982        6.4871        6.5421        5.9195        4.9386        2.9874        2.3123        1.9313        1.3316        0.8668        0.4545        0.4190        0.6549        0.0000        0.0000        0.0000        0.0000        0.0000        0.0000        0.0000        0.0000        0.0000        0.0000        0.0000        0.0000        0.0000        0.0000        0.0000        0.0000        0.0000        0.0000        0.0000        0.0000        0.0000        0.0000        0.0000        0.0000        0.0000        0.0000        0.0000        0.0000        0.0000        0.0000        0.0000        0.0000        0.0000        0.0000        0.0000        0.0000        0.0000        0.0000        0.0000        0.0000        0.0000        0.0000        0.0000        0.0000        0.0000        0.0000        0.0000        0.0000        0.0000        0.0000        0.0000        0.0000        0.0000        0.0000        0.0000        0.0000        0.0000        0.0000        0.0000        0.0000        2.2746        2.5473        2.6620        2.6213        2.4685        2.4336        2.3585        2.2328        1.8466        1.7331        1.6625        1.6301        1.3670        1.0497        1.1730        1.7372        9.2654        9.0653       10.5707       12.6474       20.4596       19.8868       21.5297       28.7249       24.5222       27.4868       28.1871       26.0233       16.9013       16.7105       15.8687       16.0864       12.5867       11.9228       11.8321       12.4951       14.4544       15.9553       16.1794       15.2201       13.8313       13.7091       13.3239       12.6836       10.5517        9.9976       13.6259       17.0304       24.0295       25.7866       29.3165       33.4925       38.9134       34.5644       36.5266       37.7303       38.5965       45.3643       46.5162       50.6166       40.0606       38.2212       38.8855       58.9166       65.7816       38.5384       57.6099       67.6512       65.4734       52.4739       41.0019       38.8561       32.3003       26.0477       24.2944       26.8717       31.5276       33.9860       36.9045       40.6020       46.5759       50.9227        0.0000        0.0000        0.0000        0.0000        0.0000        0.0000        0.0000        0.0000        0.0000        0.0000        0.0000        0.0000        0.0000        0.0000        0.0000        0.0000
        0.0000        0.0000        0.0000        0.0000        0.0000        0.0000        0.0000        0.0000        0.0000        0.0000        0.0000        0.0000        0.0000        0.0000        0.0000        0.0000        0.0000        0.0000        0.0000        0.0000        0.0000        0.0000        0.0000        0.0000        0.0000        0.0000        0.0000        0.0000       27.4624       21.8746       21.6764       23.8295       16.7208       15.1697       14.8324       14.3847       13.5114       11.7608        9.8487        7.0774        5.7363        4.4512        4.2949        5.7642        4.9462        4.4326        4.2804        4.6717        4.6252        4.6951        4.5813        4.6899        4.7686        5.1102        5.3359        6.4472        7.1150        6.9854        6.4527        3.8206        2.8392        3.1171        4.3959        9.8671       13.4226       14.2254       12.1438        8.8140        7.5834        6.8893        5.7912        2.8605        2.8403        2.3751        2.8749        6.3108        7.1583        7.2005        6.9662        7.9037        6.5439        5.1130        4.7632        3.2774        1.9282        1.2714        1.0849        1.1423        0.6048        0.4210        0.6295        0.5269        0.0000        0.0000        0.0000        0.0000        0.0000        0.0000        0.0000        0.0000        0.0000        0.0000        0.0000        0.0000        0.0000        0.0000        0.0000        0.0000        0.0000        0.0000        0.0000        0.0000        0.0000        0.0000        0.0000        0.0000        0.0000        0.0000        0.0000        0.0000        0.0000        0.0000        0.0000        0.0000        0.0000        0.0000        0.0000        0.0000        0.0000        0.0000        0.0000        0.0000        0.0000        0.0000        0.0000        0.0000        0.0000        0.0000        0.0000        0.0000        0.0000        0.0000        0.0000        0.0000        0.0000        0.0000        0.0000        0.0000        0.0000        0.0000        2.1600        2.8026        3.1969        3.3401        3.2357        2.9869        2.8874        2.8065        2.7515        2.3601        2.3040        2.3186        2.4006        1.9777        2.0322        1.9299        3.9281       10.6462       10.3253       10.9830       13.3593       21.5829       55.5546       64.1524       31.5973       29.4375       29.4099       30.6846       28.7025       22.0651       22.4105       21.1383       19.3692       13.6601       12.5868       12.7510       13.6430       15.6977       17.6667       18.5061       18.1135       15.7834       16.5919       16.2714       18.1700       14.6546       17.4871       18.7247       18.1698       26.0755       29.7686       34.6595       37.2343       36.3758       36.8735       37.3421       38.1264       40.3872       47.4330       49.3460       42.4711       41.0129       38.4016       37.9785       54.9970       43.5603       41.3579       39.8163       45.6591       49.0246       49.7923       43.1829       43.5776       32.0224       24.9931       25.6730       28.9870       33.9135       37.7170       42.0643       47.2908       52.9566       58.9461       59.7098        0.0000        0.0000        0.0000        0.0000        0.0000        0.0000        0.0000        0.0000        0.0000        0.0000        0.0000        0.0000        0.0000        0.0000        0.0000
        0.0000        0.0000        0.0000        0.0000        0.0000        0.0000        0.0000        0.0000        0.0000        0.0000        0.0000        0.0000        0.0000        0.0000        0.0000        0.0000        0.0000        0.0000        0.0000        0.0000        0.0000        0.0000        0.0000        0.0000        0.0000        0.0000        0.0000       22.0504       26.4453       19.7187       17.9762       17.1777       15.4353       14.6600       13.5902       13.2358       12.3998       11.0779        9.2128        6.9431        5.2081        5.9205        4.2007        5.0281        3.8178        3.7098        3.4745        3.9500        4.3368        4.2532        4.1572        4.1127        4.7010        5.6954        5.9968        7.2205        7.5304        6.7714        5.9079        3.2530        3.1002        3.2158        3.6747        5.9055        6.8866        7.0019        6.2822        6.6275        6.4072        5.8230        5.2020        3.7655        4.0506        4.4516        4.2220        5.9024        6.8558        6.4661        6.0011        4.8826        4.5787        4.0140        3.4371        3.7978        2.4273        1.0387        0.9636        0.9561        0.5704        0.2958        0.2970        0.1228        0.4125        0.0000        0.0000        0.0000        0.0000        0.0000        0.0000        0.0000        0.0000        0.0000        0.0000        0.0000        0.0000        0.0000        0.0000        0.0000        0.0000        0.0000        0.0000        0.0000        0.0000        0.0000        0.0000        0.0000        0.0000        0.0000        0.0000        0.0000        0.0000        0.0000        0.0000        0.0000        0.0000        0.0000        0.0000        0.0000        0.0000        0.0000        0.0000        0.0000        0.0000        0.0000        0.0000        0.0000        0.0000        0.0000        0.0000        0.0000        0.0000        0.0000        0.0000        0.0000        0.0000        0.0000        0.0000        0.0000        0.0000        2.2611        2.8162        4.6403        5.8705        4.5549        4.3109        3.8815        3.6416        3.5705        4.1934        3.2819        3.3521        3.5481        3.8689        4.5280        3.0116        3.3793        5.6490       12.9248       13.4923       15.4396       16.9549       25.7247       54.4784       40.7894       36.1658       33.8773       32.7584       28.7319       30.4770       25.6818       25.4155       26.1337       23.1748       16.1114       14.8871       15.8741       20.1750       20.3582       19.4561       18.9738       20.1303       20.8902       20.5711       19.2338       20.1927       18.5628       23.7540       23.1067       21.5595       30.1854       34.7599       36.9732       36.1427       36.4378       36.5931       36.8811       38.7283       39.3717       44.7066       43.7280       38.8010       43.3671       39.9400       38.8380       37.2849       38.2719       39.7301       36.1409       39.0615       44.4204       44.1349       46.3071       46.1170       29.2145       25.3740       25.8111       30.3516       37.8845       42.9781       48.8911       55.0548       61.8027       68.8606        0.0000        0.0000        0.0000        0.0000        0.0000        0.0000        0.0000        0.0000        0.0000        0.0000        0.0000        0.0000        0.0000        0.0000        0.0000        0.0000
        0.0000        0.0000        0.0000        0.0000        0.0000        0.0000        0.0000        0.0000        0.0000        0.0000        0.0000        0.0000        0.0000        0.0000        0.0000        0.0000        0.0000        0.0000        0.0000        0.0000        0.0000        0.0000        0.0000        0.0000        0.0000        0.0000        0.0000       29.4204       28.9113       26.8082       23.9331       16.5744       14.6318       12.6716       12.1132       10.2763       10.6911        9.0741        7.9679        7.2726        5.2193        3.7376        3.3024        3.0144        2.6663        2.5732        2.5332        3.2847        3.5031        3.3383        3.1602        3.0969        3.3443        3.8116        5.4664        6.5619        5.7332        6.4368        5.8692        6.1937        5.0283        4.7154        4.9864        3.9484        3.9549        4.1134        4.9190        5.1218        4.1927        3.3619        3.5409        3.2764        3.6363        4.5089        4.7232        4.0585        4.1335        4.0622        3.9920        2.7486        2.9128        2.0751        2.1210        1.8182        1.1743        1.0771        0.9556        1.0199        0.8237        0.6979        0.6071        0.3985        0.5831        1.0177        1.3139        1.5909        1.6540        1.6646        3.0072        4.7950        1.8548        0.0000        0.0000        0.0000        0.0000        0.0000        0.0000        3.9853        4.3967        4.8734        5.2873        0.0000        0.0000        0.0000        0.0000        0.0000        0.0000        0.0000        0.0000        0.0000        0.0000        0.0000        0.0000        0.0000        0.0000        0.0000        0.0000        0.0000        0.0000        0.0000        0.0000        0.0000        0.0000        0.0000        0.0000        0.0000        0.0000        0.0000        0.0000        0.0000        0.0000        0.0000        0.0000        0.0000        0.0000        0.0000        0.0000        2.6305        4.0149        4.5137        4.6740        8.0280       10.5617        8.0209        8.6288        5.2183        5.0032        6.1734        6.4512        7.3134        6.3814        6.6179        7.8646       10.4730       11.1855       12.2124       13.2603       26.0261       27.2461       27.7411       29.1158       39.9593       43.5489       45.1219       45.0792       41.9798       44.9805       42.9701       40.2575       31.2491       29.4182       30.4636       29.0327       23.7713       22.7958       21.0875       22.5032       24.8859       27.1238       25.3653       26.8855       30.7559       30.9534       30.7616       31.9079       39.0931       41.4888       40.3032       38.2191       39.4650       42.4929       39.4410       37.7784       36.0946       37.2229       35.2713       37.8345       32.9575       34.1706       32.2583       34.6299       45.5689       45.6826       46.0691       43.7444       40.7453       40.8983       47.6377       46.9847       42.1906       41.5261       42.2224       39.7123       26.3679       25.2016       24.6628       30.2804       45.0347       51.7316       59.0306       66.0779       81.7222       91.1170        0.0000        0.0000        0.0000        0.0000        0.0000        0.0000        0.0000        0.0000        0.0000        0.0000        0.0000        0.0000        0.0000        0.0000        0.0000        0.0000
        0.0000        0.0000        0.0000        0.0000        0.0000        0.0000        0.0000        0.0000        0.0000        0.0000        0.0000        0.0000        0.0000        0.0000        0.0000        0.0000        0.0000        0.0000        0.0000        0.0000        0.0000        0.0000        0.0000        0.0000        0.0000        0.0000       28.5952       31.9242       32.0923       30.3290       26.6843       18.2904       14.4841       12.2547       11.4212        9.5159        9.6555        8.7086        8.6613        6.3355        4.5697        5.7079        5.4904        5.9204        2.3554        2.3033        2.6209        3.1839        3.5669        3.1666        3.0929        2.9790        3.1776        3.6372        4.1302        5.0080        5.5513        5.7019        5.0479        4.8925        4.4906        4.5298        4.3773        3.0611        2.9130        2.9450        3.0595        2.5550        2.7132        2.1912        2.1935        2.3803        2.8357        3.0627        2.0299        1.9566        1.9154        1.7297        1.9319        1.2579        1.4434        1.0440        1.0600        0.9924        0.9396        0.7144        0.6660        0.5963        0.6510        0.6836        0.3856        0.2625        0.4596        0.9915        1.1619        2.0672        2.7134        1.6019        2.7152        1.4728        1.1196        3.2950        4.6399        7.4121        7.9138        6.0767        0.8211        3.1031        3.4215        3.8523        4.2184        4.5510        4.8343        5.1802        5.5032        0.0000        0.0000        0.0000        0.0000        0.0000        0.0000        0.0000        0.0000        0.0000        0.0000        0.0000        0.0000        0.0000        0.0000        0.0000        0.0000        0.0000        0.0000        0.0000        0.0000        0.0000        2.9982        3.0419        3.1049        3.4645        3.5443        3.3958        3.0739        2.9763        1.9591        1.9264        2.0822        2.5781        4.0245        4.1260        4.1242        7.9576       13.6717       15.5686        9.8068        6.3570        6.2820        7.1138        6.4833        7.5334        7.6873        8.4511        9.3953       12.7205       13.2200       15.0807       15.4018       29.1005       32.6918       33.5997       34.9056       39.4105       49.0700       52.3984       55.4126       48.2283       47.9192       47.2293       44.6684       34.4596       32.5423       31.8652       30.4245       23.9141       24.2145       22.7782       22.8825       24.5557       27.3591       29.9719       28.3726       31.0506       32.8524       39.0690       39.0572       45.4148       45.8839       45.5930       45.6630       47.8359       44.8025       42.1526       40.7700       37.5258       36.3066       35.7677       38.9129       32.3750       33.2177       34.1859       34.6539       39.4063       41.7870       42.4444       40.8011       39.8094       40.4445       46.1137       46.6870       41.0784       40.9583       38.8823       37.9763       25.2595       23.4732       25.0166       31.6564       46.9504       57.7494       70.2997       73.1721        0.0000        0.0000        0.0000        0.0000        0.0000        0.0000        0.0000        0.0000        0.0000        0.0000        0.0000        0.0000        0.0000        0.0000        0.0000        0.0000        0.0000        0.0000
        0.0000        0.0000        0.0000        0.0000        0.0000        0.0000        0.0000        0.0000        0.0000        0.0000        0.0000        0.0000        0.0000        0.0000        0.0000        0.0000        0.0000        0.0000        0.0000        0.0000        0.0000        0.0000        0.0000        0.0000        0.0000        0.0000       28.3158       30.3595       30.7756       29.5954       25.5524       16.4773       14.4299       13.4778       11.1498        9.2416        8.9787        7.0150        5.9850        5.3796        4.0362        3.1948        4.2698        7.7483        2.6490        2.9560        3.7542        3.8541        3.9521        4.0591        3.8331        3.2311        3.9694        4.0020        3.4068        4.4533        4.6957        5.0561        5.2206        5.4925        5.4591        5.3696        4.5572        2.9990        2.3463        2.0178        2.0241        2.0366        2.3796        1.7139        1.6461        1.9475        1.7887        1.4325        1.2868        1.3392        1.2412        1.3807        1.1919        0.5465        0.2725        0.2398        0.2675        0.2531        0.2544        0.2147        0.3057        0.4313        0.5102        0.4978        0.4330        0.3498        0.5680        1.1708        1.5587        2.1510        2.3079        1.9447        1.8188        0.7820        0.8910        1.4099        1.4561        6.8591       12.1061        3.7007        0.6158        2.3223        2.4892        2.9100        3.2947        3.6285        3.9525        4.3400        4.7192        5.2047        5.5686        5.8952        0.0000        0.0000        0.0000        0.0000        0.0000        0.0000        0.0000        0.0000        0.0000        0.0000        0.0000        0.0000        4.6208        3.7979        3.4499        3.2388        3.1746        3.4675        3.5299        3.6247        3.7245        4.1644        4.2705        4.1818        3.8690        8.9989        6.9647        2.6275        2.8273        3.0661        3.9890        5.1268        5.8892        9.8360       12.0747       16.8253       11.3678        8.0822        7.3725        7.6131        7.0414        8.3683        9.1724       10.3159       11.0687       13.4591       14.0649       16.4907       17.6489       31.3732       34.4639       35.7585       38.3987       43.0132       47.5192       52.5409       58.4741       52.9272       52.3329       51.8104       51.6675       39.3432       36.0494       35.9693       36.7826       28.5169       26.4583       26.8533       27.7693       28.4955       28.9666       32.9951       31.4340       34.9047       37.0719       42.4424       42.7891       46.8606       49.0045       50.0766       49.6261       47.5958       46.3866       43.8206       42.2640       37.9375       36.3002       36.8638       39.7291       34.1141       33.0881       32.5680       33.6231       40.7788       42.0537       41.0361       37.9839       38.1731       38.7654       42.5763       42.9926       39.5389       37.4390       37.7440       35.7276       24.0461       23.7598       25.3165       31.6950        0.0000       56.9392       70.8482       76.4033        0.0000        0.0000        0.0000        0.0000        0.0000        0.0000        0.0000        0.0000        0.0000        0.0000        0.0000        0.0000        0.0000        0.0000        0.0000        0.0000        0.0000        0.0000
        0.0000        0.0000        0.0000        0.0000        0.0000        0.0000        0.0000        0.0000        0.0000        0.0000        0.0000        0.0000        0.0000        0.0000        0.0000        0.0000        0.0000        0.0000        0.0000        0.0000        0.0000        0.0000        0.0000        0.0000        0.0000       21.2613       21.5793       23.2590       23.6585       22.5504       20.1953       13.7275       12.7820       11.5179        9.5638        8.8276        6.8664        5.2923        4.8932        4.1941        3.4606        3.0266        2.6389        3.3737        3.4157        3.3846        4.7098        4.1766        4.6919        4.8846        4.7396        4.7412        4.5143        4.5597        3.8760        4.7725        4.7264        6.7908        4.6965        5.5705        5.7371        5.5882        5.0942        3.1205        2.4837        2.4493        2.3953        2.3963        2.4374        1.9617        1.7025        2.0184        2.2051        1.4068        1.1107        1.1794        1.2026        1.2621        1.0919        0.3628        0.2528        0.1569        0.1601        0.1899        0.2251        0.2093        0.3566        0.5208        0.3756        0.4933        0.4530        0.3473        0.8775        1.0254        1.5063        1.9339        1.2559        1.8093        0.7056        0.9227        0.9199        1.0849        1.2882        2.1550       10.1178        9.1160        7.5144        1.6802        1.7873        2.1566        2.6149        3.0291        3.4426        3.9133        4.3602        4.9030        5.3430        5.7029        5.9185        6.4181        6.6722        0.0000        0.0000        0.0000        0.0000        0.0000        0.0000        0.0000        0.0000        5.0682        4.7399        4.0103        3.7438        4.5679        5.4318        3.9856        4.1291        4.2629        4.3576        4.8525        4.9452        4.9531        4.8401        3.7198        7.7102        7.2405        7.3850        7.6888        9.0032        9.0700        8.2399       12.3397       13.9817       13.9814       16.2288        9.7163        9.1431        8.2913        8.1787        9.6617        9.9478       11.1018       11.8434       13.7770       14.5381       15.6854       17.4865       30.1224       29.8898       32.6587       36.7547       43.2587       49.6122       58.4622       57.2630       56.2940       59.0632       61.2137       60.8317       45.3367       42.6739       39.1325       38.2092       31.7721       30.9027       30.7223       30.9910       31.8181       32.9414       33.2209       34.6326       38.9649       43.7504       43.7415       42.9658       49.0168       50.7898       51.5157       50.8741       45.7736       43.6234       42.7887       42.5999       39.2083       39.7551       40.1578       39.4196       34.7120       34.6731       33.3700       33.6538       39.1811       38.4198       34.2152       34.7779       35.9006       40.0808       40.6410       50.9169       34.2257       30.9810       31.9280       30.9815       22.8342       22.1560        0.0000        0.0000        0.0000        0.0000        0.0000        0.0000        0.0000        0.0000        0.0000        0.0000        0.0000        0.0000        0.0000        0.0000        0.0000        0.0000        0.0000        0.0000        0.0000        0.0000        0.0000        0.0000        0.0000        0.0000
        0.0000        0.0000        0.0000        0.0000        0.0000        0.0000        0.0000        0.0000        0.0000        0.0000        0.0000        0.0000        0.0000        0.0000        0.0000        0.0000        0.0000        0.0000        0.0000        0.0000        0.0000        0.0000        9.8166        9.5263       11.4046       11.6309       10.5487        9.1455        9.7290        9.6014        7.9579       10.4704        8.9281        8.9801        7.6742        6.1843        5.4879        4.8180        4.2576        2.9222        2.4214        2.1474        2.0938        1.5120        1.4724        1.6360        2.0425        4.9396        5.8125        6.0937        6.0688        6.3403        6.4932        6.3648        6.0166        6.1036        5.0346        9.5288        4.6200        5.4214        6.1444        5.6124        4.9301        4.8001        4.4013        4.5434        3.4117        2.7991        2.8337        2.9503        2.7708        2.5984        1.9927        1.3447        0.9421        1.1753        1.6359        2.5278        1.7095        0.4469        0.0965        0.0522        0.1102        0.0849        0.2502        0.1654        0.3336        0.5419        0.6527        0.9207        0.7735        1.3100        1.3845        0.7307        0.9317        1.3222        1.9057        1.1801        0.5703        0.2432        0.3182        0.5167        0.8431        0.3676        5.1072        4.3912        2.0866        0.0803        0.0860        0.2523        0.5259        2.2212        2.7247        3.8885        4.2321        4.8908        5.4386        5.8441        6.0383        6.1385        6.3535        6.4650        6.3312        6.1774        6.1087        5.9972        5.7888        5.1891        4.9683        4.7226        4.5198        4.2649        5.1165        5.8682        5.9023        5.5868        5.8383        5.1909        5.3025        5.2572        5.3449        5.4354        5.5032       10.5121        7.8817        9.4600       10.2485       13.1537       13.1487       14.0615       13.6343       17.2147       19.9864       19.7488       19.2783       15.0550       13.6049       12.7688       12.3087       11.9351       11.6256       12.3995       13.4367       13.6748       14.5065       15.2490       16.9555       21.4117       23.2251       25.3365       26.7175       35.4091       39.3668       46.1183       48.1102       50.8265       58.0522       60.9749       56.9816       56.4280       50.6821       47.9451       45.5419       40.7101       40.0707       38.9779       38.2989       38.7735       44.7567       42.6501       47.6611       50.4846       52.8159       51.5886       51.8961       53.4117       53.3865       55.0621       50.3854       44.7207       42.1726       41.3548       39.4830       43.3419       43.2215       41.4279       40.0051       39.1276       39.6109       38.8955       38.1955       31.4620       31.9706       27.3229       27.0955       25.9483       25.5558       26.7047       36.7625       25.6866       21.6246       22.4843       22.6349       25.2318        0.0000        0.0000        0.0000        0.0000        0.0000        0.0000        0.0000        0.0000        0.0000        0.0000        0.0000        0.0000        0.0000        0.0000        0.0000        0.0000        0.0000        0.0000        0.0000        0.0000        0.0000        0.0000        0.0000        0.0000        0.0000
        0.0000        0.0000        0.0000        0.0000        0.0000        0.0000        0.0000        0.0000        0.0000        0.0000        0.0000        0.0000        0.0000        0.0000        0.0000        0.0000        0.0000        0.0000        9.7012        7.0605        7.0235        7.3137        7.1675        7.2314        7.9159        8.0628        9.2425        7.2124        7.4409        6.3504        5.1745        7.2528        7.8976        7.3158        6.7905        5.3992        4.7960        4.3579        3.8514        2.6107        2.1936        1.9535        1.9087        1.3391        1.3181        1.5637        2.0938        5.7252        6.7531        7.0396        7.0350        7.6872        7.8566        7.4902        6.8138        6.2155        5.3206        4.7251        4.4568        5.5075        5.8597        5.2937        4.6601        4.5503        3.8215        3.8357        3.5350        2.6471        2.6240        2.1218        2.3031        1.9143        1.0564        0.8406        1.7671        2.2385        2.5841        2.3879        1.5265        0.9926        0.4434        0.1125        0.7264        0.0562        0.0363        0.2300        0.4377        0.8413        0.8705        1.0307        1.0452        0.7520        0.6517        0.5778        0.7762        0.7950        1.1345        0.9650        0.5139        0.2372        0.1674        0.3196        0.3030        0.0000        0.1636        0.2820        0.9568        0.0283        0.0309        0.0663        0.3759        1.7089        2.3154        4.0718        3.9901        5.0331        5.3137        5.7559        5.9098        5.9795        6.1565        6.2414        6.0821        6.0488        5.9644        5.8746        5.7282        5.1014        4.9431        5.7215        5.6087        4.5005        5.4317        4.3517        4.4480        5.2764        5.6205        5.8375        5.9406        5.8663        5.9480        6.0941        6.3359        8.0438        8.3356       10.8818       11.6685       12.0276       11.6497       13.7390       15.5600       19.8887       23.2127       23.1557       20.9553       16.8438       15.2124       14.1262       14.9248       13.0894       12.4708       12.6221       13.7789       14.2207       14.1837       14.9110       16.8808       21.2771       24.1294       28.0230       30.6195       38.7110       37.1856       44.5724       46.4605       54.7970       58.3962       60.3845       59.5301       54.1463       55.0816       53.7177       50.2826       44.8781       43.4261       42.4784       43.5264       44.0892       45.0496       52.0057       51.2083       52.7365       53.4448       52.6028       54.4804       56.4000       55.6482       53.7700       50.7126       44.9496       41.6444       38.4082       37.5280       40.8003       40.6030       41.0227       40.4184       41.6272       40.6172       40.6547       37.9235       32.6830       27.8385       25.0341       25.9561       20.8711       18.2346       20.2426       22.1915       20.7015       18.7295        0.0000        0.0000        0.0000        0.0000        0.0000        0.0000        0.0000        0.0000        0.0000        0.0000        0.0000        0.0000        0.0000        0.0000        0.0000        0.0000        0.0000        0.0000        0.0000        0.0000        0.0000        0.0000        0.0000        0.0000        0.0000        0.0000        0.0000        0.0000
        0.0000        0.0000        0.0000        0.0000        0.0000        0.0000        0.0000        0.0000        0.0000        0.0000        0.0000        0.0000        0.0000        0.0000        0.0000        7.9961        8.7602        8.7137        7.8475        5.1006        4.8934        5.3651        5.6127        4.7972        4.7891        5.4159        4.8893        6.4174        4.8145        4.0442        3.4029        6.1740        6.9485        5.2914        5.6243        4.4456        4.2688        3.9640        3.5038        2.4037        2.0529        1.8534        1.8191        1.6058        1.5676        1.7874        2.0066        5.7175        6.5263        7.0964        7.1115        8.1082        8.2455        7.5411        6.5602        5.4363        4.5726        4.2540        4.5579        4.1291        4.4616        4.3781        3.8879        3.3129        3.3033        3.3805        3.2487        2.4085        2.2445        2.3095        1.5022        0.5204        0.5700        0.5949        1.1109        1.8585        2.2869        1.5393        1.2379        0.3407        0.1116        0.0221        0.0391        0.0829        0.1929        0.2404        0.4334        0.9933        1.0098        1.0538        0.8349        0.4823        0.3923        0.3116        0.2434        0.3501        0.5652        0.3559        0.5405        0.1942        0.1367        0.4257        0.2413        0.3619        1.1022        0.5872        1.3441        0.0059        0.0075        0.0270        1.1083        2.5261        2.6201        5.6243        7.4584        5.9779        6.0793        6.0039        5.7301        5.7453        5.8661        5.9297        5.7752        5.7788        5.7049        5.6540        5.5635        4.9857        4.8868        4.7982        4.7553        4.6354        4.5739        4.5762        4.6530        5.5971        5.9395        6.1524        6.2685        6.1971        6.2966        6.4981        6.8476        8.0901        9.3378       10.9984       12.0177       15.4800       16.7879       15.8732       17.8085       21.1406       22.5260       26.1853       22.0242       18.1772       15.7464       14.9441       13.8400       13.6711       12.7895       12.5010       13.2021       13.5054       13.2393       14.3093       16.3394       21.9958       23.6131       27.9725       31.0824       36.4822       39.3791       45.1079       52.4562       55.3718       60.2328       61.0298       59.3888       53.2935       54.3560       51.6497       50.6510       47.0570       45.2002       44.2918       44.7626       48.1714       46.7308       49.8149       52.0601       53.6716       53.4463       53.1268       52.5334       54.5144       53.0609       51.9344       49.8511       44.4201       39.5576       37.0713       37.7453       39.6318       38.1437       39.7424       41.4696       42.9762       42.5963       41.4544       38.1507       31.7381       28.6932       26.5446        0.0000       19.9785       17.9852       18.7699       19.4103       19.1034       20.0598        0.0000        0.0000        0.0000        0.0000        0.0000        0.0000        0.0000        0.0000        0.0000        0.0000        0.0000        0.0000        0.0000        0.0000        0.0000        0.0000        0.0000        0.0000        0.0000        0.0000        0.0000        0.0000        0.0000        0.0000        0.0000        0.0000        0.0000        0.0000
        0.0000        0.0000        0.0000        0.0000        0.0000        0.0000        0.0000        0.0000        0.0000        0.0000        0.0000        0.0000        0.0000        7.3255        6.9629        6.5358        7.0065        7.8309        7.1375        5.4872        5.3340        4.9670        4.1895        3.1124        3.5009        3.0956        3.4686        4.2950        3.2431        2.0885        2.3191        4.0894        4.8408        4.6729        4.5713        3.7942        3.7066        3.4891        3.1321        2.1906        1.9010        1.7542        2.2586        1.8881        2.1901        2.9704        2.1726        5.2975        6.1810        6.5871        6.7386        7.1024        6.3992        5.7381        5.0038        4.2896        3.8656        4.0904        4.0607        4.0968        3.6741        3.0771        2.8132        2.7378        2.5870        2.4936        2.4257        1.7792        1.7837        2.1593        1.6405        0.8250        1.4539        0.9418        1.9720        1.7410        1.2178        1.4256        0.5149        0.1986        0.2314        0.2142        0.3649        0.0841        0.1279        0.2359        0.5519        0.9191        0.8803        0.7319        0.5118        0.3228        0.2048        0.1550        0.1706        0.4415        0.3518        0.2586        0.5679        0.2096        0.1786        0.3595        0.6639        0.4988        0.8841        2.4551        3.8308        0.0131        0.0159        0.8383        0.9863        3.2484        5.0788        7.0892        6.3506        6.1425        5.3056        5.6619        5.6936        5.6427        5.7018        5.7566        5.6420        5.6589        5.5888        5.5604        5.4929        5.0200        4.9727        4.9345        4.9277        4.8438        4.8230        4.8084        4.8063        5.8212        6.0734        6.2518        6.3923        6.3358        6.4689        6.8759        7.3892        8.7989        9.3851       11.5807       12.3274       14.6246       20.3515       20.2534       19.6823       21.2966       23.7794       23.7961       24.9061       18.1365       15.6128       13.7115       13.0602       12.7728       11.9319       12.0614       12.2338       12.3682       13.0135       14.4956       18.3615       22.6503       22.4380       26.5390       28.6679       38.3565       44.6670       51.2165       54.9731       57.0722       60.7428       61.8186       59.1847       55.2056       53.1885       53.5055       53.2107       47.0721       43.2570       43.5868       46.5790       48.4441       49.4353       50.8523       54.5400       49.3694       51.6407       53.2052       50.1321       48.4617       46.6708       47.9842       47.4714       39.9601       40.4127       36.7919       35.4029       36.4084       39.6661       39.6754       40.8841       42.5314       42.7057       41.1136       37.7512       31.4328       29.4114        0.0000        0.0000        0.0000        0.0000        0.0000        0.0000        0.0000        0.0000        0.0000        0.0000        0.0000        0.0000        0.0000        0.0000        0.0000        0.0000        0.0000        0.0000        0.0000        0.0000        0.0000        0.0000        0.0000        0.0000        0.0000        0.0000        0.0000        0.0000        0.0000        0.0000        0.0000        0.0000        0.0000        0.0000        0.0000        0.0000
        0.0000        0.0000        0.0000        0.0000        0.0000        0.0000        0.0000        0.0000        0.0000        7.8347        0.0000        0.0000        5.6667        6.0237        6.6801        6.6470        6.4887        7.3230        7.2357        2.2982        1.9834        1.7521        1.5887        1.0275        1.3833        1.9396        1.3585        1.3394        1.3420        1.4637        1.7000        2.3880        2.6812        2.8256        2.8313        3.2000        3.0836        3.0610        3.0007        2.5531        2.4507        2.6270        3.6483        4.6890        2.7206        2.5344        2.5768        4.4890        5.0667        5.2818        5.5085        3.8117        3.1359        2.7949        2.2781        2.7449        2.3171        2.3027        1.4982        1.6659        0.8325        1.0550        0.8821        1.0034        1.0611        1.2491        3.4044       11.6297       10.5594        3.3484        2.0039        2.0869        0.5597        1.2356        2.9083        2.1522        2.3869        2.0072        1.9604        1.0166        1.9112        1.7216        1.3928        0.2498        0.3486        0.4989        1.0760        0.9606        0.7833        0.4579        0.4193        0.1391        0.1630        0.1804        0.2477        0.3563        0.3412        0.4646        0.7914        0.3963        0.4601        1.4121        1.4855        0.8860        0.9749        1.6236        2.9275        0.1675        0.2008        0.4503        0.9066        3.2912        6.5345        9.7733        9.0710        5.7633        5.7456        5.9607        5.8649        5.4150        5.4275        5.4903        5.4112        5.2244        5.1362        5.1070        5.0712        4.8346        4.8368        4.8842        4.9999        5.2779        5.3976        5.5307        5.6959        5.7242        5.9363        6.1655        6.4347        7.1968        7.6947        8.2991        8.9539       14.0718       14.1935       14.2367       15.4016       18.1655       20.1758       19.0058       18.4993       20.9624       21.7776       20.7328       19.5226       17.6349       16.4241       13.4709       11.7219       13.0759       10.5631       10.6615       10.9084       11.7207       11.9614       12.8913       14.5807       17.0533       19.4209       20.1327       25.1505       35.9277       43.6308       49.8155       53.2229       60.8276       65.8651       68.2588       67.5342       62.5404       59.9410       59.2678       56.5947       49.9003       44.6077       44.7013       44.2822       40.2994       41.3753       46.7630       44.1956       48.0542       50.3560       52.4753       51.7738       39.1775       36.1826       37.1337       36.1332       36.9493       35.8772       34.2237       33.4712       36.9253       39.1780       40.1840       41.1359       44.9895       44.7992       42.2079       38.9824       35.0207        0.0000        0.0000        0.0000        0.0000        0.0000        0.0000        0.0000        0.0000        0.0000        0.0000        0.0000        0.0000        0.0000        0.0000        0.0000        0.0000        0.0000        0.0000        0.0000        0.0000        0.0000        0.0000        0.0000        0.0000        0.0000        0.0000        0.0000        0.0000        0.0000        0.0000        0.0000        0.0000        0.0000        0.0000        0.0000        0.0000        0.0000
        0.0000        0.0000        0.0000        0.0000        0.0000       20.1295       17.4371       12.1845        9.5576        6.5138        4.6564        4.2587        3.9016        4.6034        5.2529        5.1363        6.3991        5.1509        4.6706        1.4964        1.1961        1.0903        0.8352        1.2360        0.6868        0.4421        0.4804        0.8010        0.8597        0.9847        1.1745        1.6841        1.9164        2.0734        2.1527        2.6511        2.5067        2.5820        2.4182        1.8887        2.2111        2.3872        2.8392        4.1924        2.7071        2.4390        2.2913        4.0113        4.9146        4.9210        4.5870        2.8210        2.3355        2.1352        1.8463        1.8450        1.0701        0.5793        0.3100        0.3433        0.5214        0.5442        0.2577        0.5307        1.0969        1.4322        3.3628       13.6379       12.0771       10.1675        3.2177        2.0165        1.2342        2.8550        2.1675        1.8425        2.4957        2.1970        1.9671        1.9374        1.9734        0.7000        0.5979        0.2298        0.3157        0.4213        0.7988        0.8186        0.6480        0.2996        0.4248        0.3999        0.4168        0.2324        0.1994        0.6451        0.4930        0.6527        0.8366        0.3865        0.9617        2.3793        1.7516        1.2597        1.6942        2.6412        4.7863        0.2266        0.6917        0.5633        1.0937        4.1501        5.9367        6.1270        7.2040        8.6177        7.8986        7.2239        5.7250        5.1401        5.0979        5.1590        5.1122        4.9435        4.8596        4.8545        4.8396        5.5314        4.8556        4.9703        5.1525        6.5260        5.7479        5.8586        5.9301        5.8456        5.9865        6.2151        6.6309        7.6531        8.1933        8.8438        9.6137       12.1458       12.5347       12.7594       12.2820       14.5124       21.3520       20.5158       18.4284       18.6179       19.4981       17.7261       15.4416       13.9406       15.9368       16.4106       15.0010       12.5750       10.0268       10.5610       11.0016       11.1445       11.2876       12.1213       13.6629       17.4117       19.6975       20.4099       27.3711       39.1363       46.5056       52.4821       58.8650       64.7794       70.1996       71.7995       69.7782       66.9169       64.3567       61.6121       57.1971       48.9038       43.4152       41.1656       39.4945       37.7148       38.5186       39.9700       38.4653       45.7948        0.0000        0.0000       48.1400       36.9498       33.0811       31.5701       31.3850       32.3630       31.0594       31.6031       32.1672       34.2867       34.1974       35.8873       39.2280       45.8423       43.4423       40.7540       38.8094        0.0000        0.0000        0.0000        0.0000        0.0000        0.0000        0.0000        0.0000        0.0000        0.0000        0.0000        0.0000        0.0000        0.0000        0.0000        0.0000        0.0000        0.0000        0.0000        0.0000        0.0000        0.0000        0.0000        0.0000        0.0000        0.0000        0.0000        0.0000        0.0000        0.0000        0.0000        0.0000        0.0000        0.0000        0.0000        0.0000        0.0000        0.0000
        0.0000        0.0000        0.0000        0.0000       20.2449       16.8043       12.8959        7.6079        5.5496        3.9904        3.4172        2.9565        3.3496        4.2109        4.2707        3.8403        5.3168        4.7985        4.7895        0.9171        0.6690        0.9948        0.9389        0.2643        0.4241        0.2091        0.2711        0.5152        0.6105        0.7343        0.8873        1.2843        1.4724        1.6103        1.6958        1.9376        2.0340        2.0237        1.9106        1.6157        1.6796        2.2833        3.3393        2.6287        2.7019        2.7070        2.3889        4.0882        3.9476        3.9860        3.5597        2.1688        2.0507        1.4083        1.0706        0.6280        0.3409        0.0917        0.0882        0.1342        0.1189        0.2141        0.3013        0.3820        0.2992        0.3019        1.5911        9.9480        4.1268        3.4518        2.8119        1.7010        2.0039        3.0046        0.6717        0.7521        0.8922        1.1112        2.9729        1.1304        1.3126        0.8613        1.0326        0.3243        0.1756        0.3051        0.8922        0.6878        0.4909        0.3770        0.5100        0.5963        0.3555        0.2576        0.5650        0.9576        0.4751        0.9903        0.9653        1.0355        1.9783        2.0351        1.6008        1.3746        2.2485        2.3740        3.7203        1.0238        0.4079        1.1302        1.7545        4.2020        6.2522        7.0022        8.1017        8.4031        8.7247        7.7251        6.6951        4.5819        4.4713        4.5523        4.5921        4.5151        4.5158        4.5779        4.5950        4.8361        4.9737        5.1565        5.3970        6.9349        7.1532        6.3489        6.3799        6.2510        6.3995        6.7552        7.2335        8.2690        8.7731        9.3448        9.9835       11.0065       11.6707       12.1317       12.4486       13.5246       15.4426       16.6738       15.6048       15.2394       15.6356       15.6646       15.1995       14.3197       13.2214       13.4224       12.7302       11.8053       11.2596       11.9904       10.9470       11.7029       12.2351       12.6524       14.2315       17.7540       20.6498       30.3284       28.8360       41.7114       47.3301       51.9323       60.9447       64.4198       69.8797       72.4001       72.5994       66.1645       64.8182       60.9276       56.4201       45.4013       39.3343       37.9163       38.8557       36.4116       37.4499       36.0719       34.0617        0.0000        0.0000        0.0000       42.9664       32.9910       32.3934       29.0214       27.7592       32.5046       31.1471       30.5593       29.5967       32.2348       34.1908       37.4143       39.4461       41.4193        0.0000        0.0000        0.0000        0.0000        0.0000        0.0000        0.0000        0.0000        0.0000        0.0000        0.0000        0.0000        0.0000        0.0000        0.0000        0.0000        0.0000        0.0000        0.0000        0.0000        0.0000        0.0000        0.0000        0.0000        0.0000        0.0000        0.0000        0.0000        0.0000        0.0000        0.0000        0.0000        0.0000        0.0000        0.0000        0.0000        0.0000        0.0000        0.0000        0.0000        0.0000
        0.0000        0.0000       21.5353       16.3896       13.0495       10.0432        8.3991        5.2953        3.7530        3.1346        3.0674        2.6544        2.6965        2.8704        3.9329        4.3410        4.5277        5.0240        3.2904        0.6406        0.6842        0.5837        0.3087        0.1883        0.1475        0.1645        0.2387        0.4845        0.5988        0.7171        0.8432        1.1963        1.3499        1.4398        1.4641        1.6628        1.6850        1.6260        1.5048        1.2168        1.5764        1.1304        1.3403        1.5473        1.7484        2.3604        1.5196        2.5089        3.1943        2.9845        2.6012        1.6059        1.3065        1.0353        0.7908        0.2834        0.1603        0.0854        0.0721        0.2174        0.3441        0.6486        0.6253        0.5921        0.3142        0.4442        0.5525        2.1020        2.1455        5.1338        3.0812        2.8921        2.5115        1.4727        0.8288        0.5282        1.3493        1.6705        1.6578        0.6582        0.4873        0.3855        0.4173        0.0686        0.0378        0.6534        0.8078        0.6175        0.4985        0.6882        0.8670        0.7359        0.2340        0.2404        0.4573        0.7675        0.6978        1.2446        1.6162        1.7123        1.6452        1.8528        2.0374        1.6573        1.4960        2.7869        4.0259        0.5473        0.6091        1.6924        2.3710        4.9580        6.6462        9.7299        7.4848        7.4261        7.5792        5.9799        5.2196        4.1946        4.0076        4.1310        4.3183        4.3825        4.5401        4.7123        4.7633        5.2847        6.1809        6.4017        6.6764        6.7276        7.6363        8.4840        7.8065        7.1746        7.4430        7.7376        8.0940        9.0610        9.4350        9.7908       10.1523       11.5953       11.2310       11.6435       12.0618       13.2073       16.1023       16.2254       14.7076       15.0069       16.0572       17.0603       17.9307       17.8531       15.9850       14.8705       14.6151       12.5171       12.4846       12.1514       11.9791       12.2939       12.4472       13.5201       16.1600       20.6989       22.6520       26.2492       30.8836       41.2275       46.1810       48.7839       55.0835       63.3695       68.2969       69.0297       68.9265       62.6465       61.0310       56.2971       52.0974       42.7043       35.1100       34.5383       35.9226       36.8783       35.8031       33.2356        0.0000        0.0000        0.0000       39.4475       39.3802       30.2067       29.7917       29.5054       29.2328       32.0716       32.5070       33.2074       31.3987       33.7837       36.3478       36.9511       33.1878        0.0000        0.0000        0.0000        0.0000        0.0000        0.0000        0.0000        0.0000        0.0000        0.0000        0.0000        0.0000        0.0000        0.0000        0.0000        0.0000        0.0000        0.0000        0.0000        0.0000        0.0000        0.0000        0.0000        0.0000        0.0000        0.0000        0.0000        0.0000        0.0000        0.0000        0.0000        0.0000        0.0000        0.0000        0.0000        0.0000        0.0000        0.0000        0.0000        0.0000        0.0000        0.0000
        0.0000        6.6335        5.2499        8.8174        6.6346        6.0155        5.8294        2.3322        3.1063        3.9031        3.0658        1.3427        1.8554        1.3445        2.5243        3.5936        1.5950        1.0694        0.7658        0.1605        0.0000        0.0000        0.0000        0.0116        0.2486        0.1210        0.6166        0.6820        0.8204        1.0122        1.1069        1.1053        1.1543        1.2570        1.0971        0.9681        0.8677        0.6605        0.5405        0.3756        0.2005        0.2414        0.1362        0.4642        1.7123        1.4099        0.9245        0.6186        0.5487        0.5253        0.4502        0.2969        0.2388        0.1885        0.1454        1.2890        1.0284        0.5895        0.1026        0.6104        0.4187        0.9741        0.6548        0.3453        0.4910        0.3568        0.4372        0.5567        0.8680        0.8132        0.9354        1.5130        1.7382        1.5752        1.3243        1.3168        1.0949        1.1101        0.8430        0.1018        0.4603        1.0776        1.1287        0.0259        0.1066        0.9408        0.7950        0.7041        0.9090        1.3087        1.6139        1.5858        1.3761        1.4763        1.6675        1.7220        2.1970        2.3180        3.2429        2.4816        2.5117        2.6682        2.5242        1.2680        1.3658        2.0743        2.5905        1.0193        1.2769        2.1786        3.0965        6.0480        6.7918        7.8084        9.2774        8.6700        7.9786        6.2149        5.6391        3.5044        3.2737        3.4309        3.7385        5.3947        5.8078        6.1565        6.3547        6.5496        7.5507        7.8639        8.2437        8.2541        9.3617        8.8654        9.1018       10.5659        9.4867        9.7542       10.0179       10.1913       10.4445       10.5981       10.6778        8.9726        8.2757        8.2809        8.7253       13.8437       17.3737       16.4584       15.8970       17.4864       19.2767       20.8218       23.0365       21.1465       21.0559       18.0687       15.7743       14.8855       14.8830       14.9286       15.3937       12.1115       12.4955       13.9754       18.4252       26.2257       31.5105       36.1936       38.1778       42.3897       47.5249       50.4979       52.2709       53.7877       56.8398       59.1860       58.9654       60.6809       58.1062       54.9110       49.2359       37.5379       35.2073       35.1247       40.6748       55.5538        0.0000        0.0000        0.0000        0.0000       31.3494       33.8661       34.2149       35.7260       35.3774       36.9044       35.9505       41.4724       43.1592       46.2034       44.9360       39.2698       36.6964       34.8494        0.0000        0.0000        0.0000        0.0000        0.0000        0.0000        0.0000        0.0000        0.0000        0.0000        0.0000        0.0000        0.0000        0.0000        0.0000        0.0000        0.0000        0.0000        0.0000        0.0000        0.0000        0.0000        0.0000        0.0000        0.0000        0.0000        0.0000        0.0000        0.0000        0.0000        0.0000        0.0000        0.0000        0.0000        0.0000        0.0000        0.0000        0.0000        0.0000        0.0000        0.0000        0.0000        0.0000
        0.0000        2.7933        1.9083        3.8099        4.0479        3.8490        2.4524        1.0458        0.6711        1.4260        0.7169        0.0572        0.7090        1.0084        0.6364        1.1890        0.7325        1.3712        1.8573        0.0000        0.1484        0.0000        0.0000        0.0052        0.0883        0.1369        0.2350        0.7190        0.8026        0.9607        1.0710        1.0845        1.0170        0.9137        0.8247        0.6528        0.6494        0.4379        0.3339        0.1762        0.1586        0.0769        0.0757        0.2407        0.3535        0.4816        0.3068        0.2080        0.2331        0.2378        0.1963        0.1271        0.0997        0.0785        0.0636        0.3909        0.4803        0.3253        0.9112        0.5153        0.2442        0.3727        0.3354        0.2771        0.4019        0.4381        0.3282        0.3660        0.2859        1.0087        1.5187        1.9950        2.3236        2.2104        2.2961        1.3329        1.3759        0.6458        0.6460        0.2750        0.7152        1.2573        1.2177        0.3495        1.6503        1.1363        0.9698        1.2009        1.5085        1.9979        1.9562        1.2245        1.0995        1.5945        1.4585        1.9925        2.5203        2.8136        3.6928        3.1868        3.0963        3.0960        2.9318        1.4521        1.4018        2.0596        2.4088        1.2872        1.5529        1.9052        2.9758        6.0035        7.4041        8.3997        9.7444        7.6865        6.9980        6.5608        5.7952        3.3295        2.9535        3.1328        3.5752        5.6027        6.2016        6.6683        6.9047        7.2170        9.1534       10.1734        9.4231        9.8962       10.1316        9.9289       10.8933       10.9823       10.6277       10.8430       10.9733       10.9978       11.1180       11.0757       10.8438       11.2826       10.1710        7.9267       10.4275       14.1602       15.3235       15.9179       17.0211       21.6545       25.5382       25.8769       26.6082       26.0039       20.8711       19.4895       18.2469       17.5779       18.2135       18.5463       17.7201       13.3333       14.3898       14.9709       20.1477       30.5221       34.6561       38.4338       39.9974       44.5245       48.0740       50.0450       51.3893       52.4367       53.8895       54.6118       53.8194       57.0204       54.1005       50.4867       49.8167       40.4064       35.9349       35.0049        0.0000        0.0000        0.0000        0.0000        0.0000       26.7256       28.7829       30.9730       31.5974       33.2674       31.0036       35.4591       37.8128       42.2158       41.5557       41.1977       40.2582       38.5941        0.0000        0.0000        0.0000        0.0000        0.0000        0.0000        0.0000        0.0000        0.0000        0.0000        0.0000        0.0000        0.0000        0.0000        0.0000        0.0000        0.0000        0.0000        0.0000        0.0000        0.0000        0.0000        0.0000        0.0000        0.0000        0.0000        0.0000        0.0000        0.0000        0.0000        0.0000        0.0000        0.0000        0.0000        0.0000        0.0000        0.0000        0.0000        0.0000        0.0000        0.0000        0.0000        0.0000        0.0000        0.0000
        2.7016        2.0578        2.7047        3.5019        2.9355        3.3452        1.5228        0.9569        0.6740        1.0959        0.9059        0.7183        1.5839        1.2821        1.0097        1.2417        1.6590        2.5727        2.0189        0.1216        0.0000        0.0000        0.0000        0.0087        0.0964        0.2814        0.2204        0.5350        0.6996        0.8298        0.9086        0.8217        0.9280        0.9062        0.6453        0.3472        0.2790        0.2904        0.2619        0.2418        0.6763        0.0839        0.0783        0.0983        0.1023        0.1798        0.1037        0.0768        0.1063        0.0766        0.0631        0.0390        0.0284        0.0229        0.0225        0.0658        0.2283        0.4492        0.6921        0.2862        0.3401        0.2664        0.4443        0.4698        0.3592        0.3906        0.3762        1.1154        0.6814        1.9148        2.3800        2.5237        1.9533        3.8686        3.9552        1.2084        1.0005        1.1494        1.7341        0.4904        1.0606        0.7865        1.1763        0.7139        1.0953        1.3933        1.5842        2.9260        2.8090        3.1866        2.4740        1.1160        1.1494        0.6916        1.1599        2.3950        3.3115        4.0546        5.0557        4.3967        4.5537        4.2862        3.8397        2.1905        2.4744        2.6758        3.3505        2.3430        2.3783        2.7636        3.4986        6.8796        8.0459        9.6841       10.1306        8.0583        7.9628        8.9773        6.0926        3.4792        2.9536        2.9351        3.4261        5.7984        6.5121        7.0550        7.4032        7.9447        8.7712       10.9343       10.7796       12.5251       12.4719       11.8189       11.3982       11.3154       11.5105       11.6198       11.6530       11.5752       11.5986       11.5529       11.6914       12.0633       10.6137        9.4207        9.4473       15.3683       16.6048       18.5601       22.4354       30.8704       32.7662       29.6355       27.6462       24.5457       22.7014       21.7365       20.4422       19.2146       19.6021       20.6951       18.2749       14.9891       18.2960       18.5686       23.8784       34.6177       38.5405       39.6831       39.9252       43.9898       48.1962       49.0236       49.0729       48.8030       52.1305       52.9868       52.6542       55.9487       53.0491       48.6405       46.8887       39.3245       34.0455        0.0000        0.0000        0.0000        0.0000        0.0000        0.0000       24.9758       24.7546       29.5087       28.3714       28.9947       27.2567       31.2618       34.8146       40.8249       39.9893        0.0000        0.0000        0.0000        0.0000        0.0000        0.0000        0.0000        0.0000        0.0000        0.0000        0.0000        0.0000        0.0000        0.0000        0.0000        0.0000        0.0000        0.0000        0.0000        0.0000        0.0000        0.0000        0.0000        0.0000        0.0000        0.0000        0.0000        0.0000        0.0000        0.0000        0.0000        0.0000        0.0000        0.0000        0.0000        0.0000        0.0000        0.0000        0.0000        0.0000        0.0000        0.0000        0.0000        0.0000        0.0000        0.0000        0.0000        0.0000
        0.3212        1.7547        1.5401        1.9419        2.1204        2.5639        1.7021        0.6689        1.1679        1.9773        1.0980        1.2273        1.5732        1.5574        0.7516        0.1967        1.5407        1.3085        1.8731        0.0000        0.1989        0.0000        0.0000        0.3236        0.3304        0.4855        0.0526        0.4787        0.5410        0.6393        0.6828        0.5477        0.5834        0.6269        0.7123        0.3099        0.2557        0.1726        0.1588        0.1954        0.1120        0.0881        0.1444        0.0945        0.0933        0.0870        0.0881        0.0632        0.0655        0.0615        0.0519        0.0331        0.0254        0.0217        0.0221        0.3602        0.8210        0.6399        0.3958        0.4205        0.5413        0.4229        0.2984        0.8080        1.8502        1.3030        2.4982        2.6482        2.4767        2.0643        1.8287        1.4585        2.1537        2.0000        0.9470        1.6277        1.9589        1.5524        1.3089        0.8189        0.7842        1.2223        1.5519        0.9574        1.0207        0.9529        2.4454        3.7640        2.6674        2.5479        1.8656        1.2054        0.8365        0.8770        1.0955        2.8035        3.5807        4.5659        5.8604        5.3641        5.6387        5.7765        6.3330        4.0351        4.4934        4.8799        5.2692        4.3516        4.0379        4.1651        4.5690        8.0699        8.7048        9.6638       11.0195        8.9929        8.2976        7.2552        7.0439        3.6982        3.1791        3.1876        3.7373        6.3681        7.1688        7.8266        8.3165        9.0188        9.8008       11.0077       11.9611       13.7645       13.8288       13.3741       12.9880       12.1958       12.1386       12.1061       12.0779       11.9254       11.8972       12.0465       12.3828       12.2735        9.6781       10.1467       11.0703       17.1730       20.5735       24.2019       28.8099       32.8813       29.3802       27.2037       26.3709       23.2576       22.2986       21.9163       22.8199       20.7466       30.4845       23.2545       21.4230       19.1796       21.4208       22.5501       26.0657       38.7115       39.6017       38.7246       38.6025       41.3853       43.3266       44.4034       44.3833       43.9733       46.1073       45.8753       46.0710       47.2526       46.5053       43.2300       42.6131       37.0239        0.0000        0.0000        0.0000        0.0000        0.0000        0.0000       56.4300       30.0823       30.1779       31.8725       30.9939       26.2350       25.7593       29.3802       31.2295       37.0975       40.0058        0.0000        0.0000        0.0000        0.0000        0.0000        0.0000        0.0000        0.0000        0.0000        0.0000        0.0000        0.0000        0.0000        0.0000        0.0000        0.0000        0.0000        0.0000        0.0000        0.0000        0.0000        0.0000        0.0000        0.0000        0.0000        0.0000        0.0000        0.0000        0.0000        0.0000        0.0000        0.0000        0.0000        0.0000        0.0000        0.0000        0.0000        0.0000        0.0000        0.0000        0.0000        0.0000        0.0000        0.0000        0.0000        0.0000        0.0000        0.0000
        0.2670        3.6575        5.3007        2.6805        3.0880        4.5993        4.0251        2.6382        2.4772        1.9533        2.0010        2.0099        2.7783        1.2649        0.0532        0.8649        0.9766        0.9153        1.8122        0.1283        0.0639        0.2916        0.2163        0.1205        0.0053        0.0055        0.0057        0.2573        0.2319        0.2386        0.2441        0.1682        0.2351        0.3239        0.3110        0.0855        0.1745        0.0768        0.1812        0.2583        0.2748        0.7441        0.2302        0.3290        0.1459        0.1425        0.1425        0.0842        0.0843        0.0792        0.0691        0.0651        0.0536        0.0493        0.0522        0.2198        1.1713        0.8866        0.2642        0.2232        0.0949        0.2112        0.5597        0.9466        0.7619        1.3116        1.2322        1.6912        2.2209        2.5169        3.0595        2.5478        2.7790        3.2574        1.7055        2.5841        1.8301        3.3917        2.4074        1.4837        0.9752        2.3921        3.7912        2.5007        4.2213        1.9029        2.8528        3.1194        2.6901        2.9479        2.6496        1.0677        1.3459        2.0418        2.1210        3.5158        4.7587        6.2931        7.2834        7.4235        8.1184        9.2378       11.2229       13.3936       14.4289       15.1330       14.8246       10.0163        9.5000        9.2905        9.6973        7.9117        7.9823        7.9615        8.5161        8.6256        8.2004        7.7441        7.0582        4.4607        3.7875        3.8315        4.5173        7.3861        8.3495        9.1618        9.8386       11.7179       12.4569       13.1636       13.8383       16.0772       16.5514       16.7318       16.3506       14.0289       13.0799       13.0792       12.7960       11.9692       11.8803       13.6615       14.6587       17.5477       16.7454       16.7035       18.6360       26.0163       28.0386       31.0359       32.0734       32.6077       31.9120       32.6644       32.5963       27.5999       26.7044       28.1619       27.9607       26.2448       30.3157       28.6425       27.9337       36.7026       39.0639       40.1876       45.7825       47.1488       43.7134       41.1431       40.2400       33.5396       33.5064       33.6441       33.9417       38.3567       39.1436       40.0852       38.1594       32.2097       29.9614       28.2365        0.0000        0.0000        0.0000        0.0000        0.0000        0.0000        0.0000        0.0000       63.5100       32.1505       29.8852       31.6368       27.0044       24.4800        0.0000       22.0800       17.7300       30.5100       29.1000        0.0000        0.0000        0.0000        0.0000        0.0000        0.0000        0.0000        0.0000        0.0000        0.0000        0.0000        0.0000        0.0000        0.0000        0.0000        0.0000        0.0000        0.0000        0.0000        0.0000        0.0000        0.0000        0.0000        0.0000        0.0000        0.0000        0.0000        0.0000        0.0000        0.0000        0.0000        0.0000        0.0000        0.0000        0.0000        0.0000        0.0000        0.0000        0.0000        0.0000        0.0000        0.0000        0.0000        0.0000        0.0000        0.0000        0.0000        0.0000
        0.3652        1.8532        3.5572        2.2779        2.7417        3.2986        3.0106        5.5236        4.4914        2.7705        2.4282        1.7621        1.8014        0.5260        0.6533        0.8034        1.5009        1.0566        0.8908        0.1634        0.3630        0.3621        0.2256        0.0038        0.0257        0.0572        0.0000        0.0947        0.1116        0.1272        0.1317        0.1193        0.1797        0.1876        0.0921        0.0664        0.0447        0.1029        0.0458        0.1968        0.1914        0.3941        0.3530        0.1244        0.1191        0.2609        0.1538        0.0603        0.0570        0.0533        0.0496        0.0506        0.0463        0.0465        0.0520        0.1311        0.0810        0.1753        0.1815        0.0984        0.1813        0.1892        0.8017        1.0412        1.2596        0.7979        0.9282        3.6969        3.1493        2.8101        1.8492        4.3431        4.0000        1.7500        1.5669        1.1779        2.2076        2.7979        3.2002        1.4151        1.1144        3.0616        3.2649        2.1910        2.3147        1.9149        2.5489        1.1549        1.6708        2.5741        1.8947        1.6291        1.5116        2.2592        2.6738        4.0952        5.3554        6.9682        8.6273        8.7820        9.7530       11.6547       14.2393       16.9602       19.0025       19.4690       18.5886       13.0962       12.2807       11.6350       11.2206        9.0827        8.6597        8.3544        8.1515        8.7068        8.5984        8.1739        7.1982        4.6411        4.0537        4.1313        4.8544        7.9626        9.0213        9.9513       10.7693       12.9092       13.8032       14.6095       15.3186       17.2139       17.9967       18.0770       17.4344       14.6284       13.8757       13.3399       13.2737       12.4897       12.3091       12.6641       14.4081       17.2981       21.7497       25.0830       25.1692       29.1901       30.5535       31.4099       32.2527       34.8943       38.5936       38.5246       37.9720       31.2993       28.7064       27.3132       27.9469       26.4962       28.1636       28.9681       33.1627       42.9508       51.4244       50.3833       51.1381       50.9138       49.4574       42.0919       38.7192       30.7323       29.3976       28.9986       29.5669       34.0671       35.1436       34.6758       31.3515        0.0000        0.0000        0.0000        0.0000        0.0000        0.0000        0.0000        0.0000        0.0000        0.0000        0.0000       81.6000       36.4523       37.9972       32.8640        0.0000        0.0000        0.0000        0.0000        0.0000        0.0000        0.0000        0.0000        0.0000        0.0000        0.0000        0.0000        0.0000        0.0000        0.0000        0.0000        0.0000        0.0000        0.0000        0.0000        0.0000        0.0000        0.0000        0.0000        0.0000        0.0000        0.0000        0.0000        0.0000        0.0000        0.0000        0.0000        0.0000        0.0000        0.0000        0.0000        0.0000        0.0000        0.0000        0.0000        0.0000        0.0000        0.0000        0.0000        0.0000        0.0000        0.0000        0.0000        0.0000        0.0000        0.0000        0.0000        0.0000        0.0000        0.0000
        0.0000        0.0000        3.6521        2.0068        0.0000        3.3395        2.8728        1.7613        3.6741        3.1290        2.7842        1.6638        2.0176        1.3560        1.0563        0.6961        1.3461        1.2509        0.9522        0.1669        0.0000        0.0000        0.0000        0.0000        0.1396        0.0532        0.2640        0.0701        0.0611        0.0672        0.0625        0.0535        0.0503        0.0311        0.0253        0.0272        0.0406        0.0109        0.0170        0.0823        0.1042        0.2809        0.1546        0.0987        0.0959        0.0911        0.0845        0.0454        0.0416        0.0396        0.0392        0.1634        0.1588        0.1050        0.0578        0.5648        0.3910        0.3715        0.5829        1.2014        1.3267        1.0008        1.7403        1.9116        1.9904        1.8373        3.8636        4.6763        4.1316        4.6393        3.6923        3.0758        1.6741        1.1086        0.4725        0.9965        1.9779        2.3623        3.7215        2.8785        3.0276        2.9666        4.9404        2.0078        1.6473        1.6341        1.8797        1.0062        0.9357        0.9971        1.1058        1.7675        1.5289        1.6987        2.6378        4.5341        5.8170        7.5975        8.4236        9.0364       10.3616       12.6089       15.3810       18.1313       20.0287       21.1015       20.4222       15.5292       15.1330       14.2261       13.7999       11.3004       10.9467       10.5461       10.0607       10.9192       10.9798        9.3466        8.3740        5.6105        4.9456        4.9437        5.5262        8.6775        9.5209       10.3303       11.0727       13.2000       14.0217       14.7981       15.5485       17.5135       18.3216       18.4063       17.7054       15.9399       15.3231       13.6123       13.4667       12.9882       12.9042       13.1468       14.3350       18.1963       20.8751       22.8935       23.2023       29.0586       31.9410       29.0269       30.5779       36.9696       37.4284       39.2885       35.4836       31.9521       28.0880       26.7570       27.9496       25.1818       26.9773       31.4911       36.0945       43.4570       49.4384       53.7157       50.0926       44.3632       44.6304       44.5834       35.3893       27.2751       25.2611       24.7831       25.2372       30.8839       30.8623       30.6130       27.9771       24.0742        0.0000        0.0000       23.4541        0.0000        0.0000        0.0000        0.0000        0.0000        0.0000       62.1300       52.5300       31.6836        0.0000        0.0000        0.0000        0.0000        0.0000        0.0000        0.0000        0.0000        0.0000        0.0000        0.0000        0.0000        0.0000        0.0000        0.0000        0.0000        0.0000        0.0000        0.0000        0.0000        0.0000        0.0000        0.0000        0.0000        0.0000        0.0000        0.0000        0.0000        0.0000        0.0000        0.0000        0.0000        0.0000        0.0000        0.0000        0.0000        0.0000        0.0000        0.0000        0.0000        0.0000        0.0000        0.0000        0.0000        0.0000        0.0000        0.0000        0.0000        0.0000        0.0000        0.0000        0.0000        0.0000        0.0000        0.0000        0.0000        0.0000
        0.0000        0.0000        0.0000        0.0000        0.0000        4.2862        3.2219        2.5850        2.7365        2.7811        1.5299        0.6263        2.0848        1.7019        0.6370        2.1446        1.1516        0.7917        0.1333        0.0000        0.0000        0.0000        0.0000        0.0000        0.0038        0.0230        0.0019        0.0343        0.0433        0.0477        0.0443        0.0276        0.0252        0.0220        0.0179        0.0276        0.0070        0.0077        0.0121        0.0584        0.1357        0.0819        0.1443        0.0761        0.0765        0.0751        0.0720        0.0402        0.0383        0.0984        0.0973        0.0480        0.0484        0.0516        0.0579        2.1456        4.0667        1.9464        2.3593        3.0038        1.9262        3.2362        4.6960        2.8359        3.5361        5.6513        4.8472        5.0192        3.7891        7.4056        7.8502        4.9443        2.0422        2.3288        1.6810        1.2532        2.3918        5.7816        8.3973        5.6690        1.8504        1.6590        2.7737        0.9777        1.5882        2.7795        2.5487        1.2675        1.5507        0.9989        0.8464        1.7490        2.3278        2.3381        3.7128        5.0465        6.1375        7.7361        8.8624        8.8364       10.5232       12.9620       15.8641       18.0451       19.7143       20.6009       21.3915       16.9627       16.9838       17.2244       17.2228       14.6073       14.7909       14.4316       13.5982       13.9715       12.8500       11.6040       10.8002        7.0418        6.3458        6.3078        6.5615        9.5740       10.0182       10.4244       10.8990       12.7091       13.2151       13.8490       14.6114       16.5244       17.3361       17.4864       16.9560       14.3659       14.0172       13.3725       13.7523       12.7859       12.4573       14.1894       14.4226       16.8100       17.5721       20.7634       24.0247       27.3135       29.9423       28.1730       28.6148       33.6546       33.6117       34.7438       34.8854       32.0697       24.5459       25.2863       26.7078       25.7768       28.8195       30.8286       32.3417       41.0987       45.6094       47.6293       46.1372       36.7969       34.3704       39.3821       31.5068       23.5108       21.1253       20.7828       21.8386       28.2037       27.1143       25.8096       25.7733       27.5005       21.0879       21.0257       24.8537       84.1501        0.0000        0.0000        0.0000        0.0000       57.5700       48.6300       42.0000       26.0592        0.0000        0.0000        0.0000        0.0000        0.0000        0.0000        0.0000        0.0000        0.0000        0.0000        0.0000        0.0000        0.0000        0.0000        0.0000        0.0000        0.0000        0.0000        0.0000        0.0000        0.0000        0.0000        0.0000        0.0000        0.0000        0.0000        0.0000        0.0000        0.0000        0.0000        0.0000        0.0000        0.0000        0.0000        0.0000        0.0000        0.0000        0.0000        0.0000        0.0000        0.0000        0.0000        0.0000        0.0000        0.0000        0.0000        0.0000        0.0000        0.0000        0.0000        0.0000        0.0000        0.0000        0.0000        0.0000        0.0000        0.0000
        0.0000        0.0000        0.0000        0.0000        0.0000        6.6294        6.3814        7.3668        7.5946        6.8144        3.9605        2.6778        2.2757        3.8007        2.9419        2.3107        1.0789        0.5305        0.2536        0.0000        0.0000        0.0000        0.0000        0.0000        0.0000        0.0000        0.0000        0.0000        0.0000        0.0000        0.0000        0.0000        0.0000        0.0000        0.0000        0.0000        0.0000        0.0000        0.0000        0.0000        0.0000        0.0000        0.0000        0.5194        0.5472        0.6804        0.8291        0.6281        0.6183        0.9324        0.6502        0.4568        0.5180        1.6250        6.9194        6.2169        9.3676        5.4835        4.9764        3.0341        3.3537        6.7961        7.1568        3.7416        5.0813        2.7395        3.6601        5.8398        4.6341        6.9087        7.3417        7.1166        4.4886        4.1937        3.7333        3.2337        4.2929        4.2081        4.4993        2.4856        3.2686        1.7601        1.7146        1.3970        1.5057        1.2617        1.8028        1.6845        1.5747        1.8202        1.5706        1.8198        1.8817        2.0624        2.5248        2.0860        2.1615        3.4424        4.0415        6.0723        7.0740        9.8256       12.3155       15.3195       17.5201       19.6233       22.0934       22.7300       23.8905       24.1828       26.3516       28.0514       29.0766       29.1686       27.9050       22.3908       20.0865       18.3829       17.9916       14.1670       13.2969       12.7361       12.1901       11.3032       11.3431       11.2569       11.1760       10.3062       10.7670       11.2040       12.0932       16.2934       16.1731       15.2430       15.2366       16.4227       15.4287       14.8690       14.5117       16.2878       15.6372       16.5155       18.0880       18.5759       21.0926       22.2013       20.5009       23.2089       24.9455       23.8342       24.3005       29.9553       28.3306       28.0384       26.6980       23.4101       20.5669       19.4639       20.4311       22.9955       21.3533       21.6018       21.7819       29.0790       33.4406       35.1798       35.4094       26.1922       21.6303       20.4940       19.3998       16.5923       16.1383       15.7996       15.9237       23.5707       21.8668       21.3689       22.2189       33.2390       34.9012       34.0795       22.7382       28.8560        0.0000        0.0000        0.0000       27.6063       26.6074       29.3203       25.8218       25.4336       22.9258        0.0000        0.0000        0.0000        0.0000        0.0000        0.0000        0.0000        0.0000        0.0000        0.0000        0.0000        0.0000        0.0000        0.0000        0.0000        0.0000        0.0000        0.0000        0.0000        0.0000        0.0000        0.0000        0.0000        0.0000        0.0000        0.0000        0.0000        0.0000        0.0000        0.0000        0.0000        0.0000        0.0000        0.0000        0.0000        0.0000        0.0000        0.0000        0.0000        0.0000        0.0000        0.0000        0.0000        0.0000        0.0000        0.0000        0.0000        0.0000        0.0000        0.0000        0.0000        0.0000        0.0000        0.0000        0.0000        0.0000
        0.0000        0.0000        0.0000        0.0000        0.0000        8.2750        8.6885        7.8602        6.8277        4.7092        2.7160        2.0479        4.1009        4.2699        3.0636        2.0906        1.5885        0.3813        0.3532        0.0000        0.0000        0.0000        0.0000        0.0000        0.0000        0.0000        0.0000        0.0000        0.0000        0.0000        0.0000        0.0000        0.0000        0.0000        0.0000        0.0000        0.0000        0.0000        0.0000        0.0000        0.0000        0.0000        0.0000        0.8007        0.0718        0.0425        0.1907        1.6449        1.7250        1.5747        1.3021        1.4948        1.3471        1.9773        4.0808        7.5447        9.8404       10.7861       10.5309        8.7042        9.4312        7.1801        6.3358        7.1089        6.0985        6.0831        4.7691        3.7043        3.8452        5.5874        5.3620        7.4099        5.6054        3.7906        3.1394        3.4146        3.1989        2.3843        1.7180        1.1124        1.0650        2.7028        1.4133        1.0678        1.4220        1.3379        1.5841        2.1536        1.8787        1.5355        2.2576        1.7298        3.1745        2.4726        3.9250        2.8751        2.4736        3.5137        4.3978        5.2145        6.9765        9.0080       11.3265       14.5783       17.5253       20.0523       22.2960       24.4275       26.0640       27.0183       28.9092       32.1422       36.3876       38.0593       34.6074       25.9009       23.1225       21.3257       20.6392       16.7341       15.7403       15.0395       14.6285       12.1472       11.7397       11.3186       11.0595       10.1074       10.3657       10.4515       11.0422       13.6626       13.8577       14.1785       14.5210       14.9717       15.4536       15.0244       18.9871       17.4737       16.6569       17.9913       20.3503       20.7877       20.9161       20.6416       21.8514       22.5849       22.5933       23.8448       23.5689       28.1670       31.5752       28.5677       25.5737       21.7293       21.0267       20.2884       19.8939       22.3512       20.0362       16.3943       19.6399       24.7371       27.2284       27.8475       27.9275       21.0086       20.0365       16.3701       15.8716       14.8792       14.0449       13.8255       13.1437       18.7768       23.0113       20.7613       21.8683       27.6112       25.4501       25.2700       23.0607       23.6801        0.0000        0.0000       25.0622       23.6941       22.1804       24.4121       22.1394       26.2686       25.6974       24.4100       25.4648       24.9281       26.0487       26.5961        0.0000        0.0000        0.0000        0.0000        0.0000        0.0000        0.0000        0.0000        0.0000        0.0000        0.0000        0.0000        0.0000        0.0000        0.0000        0.0000        0.0000        0.0000        0.0000        0.0000        0.0000        0.0000        0.0000        0.0000        0.0000        0.0000        0.0000        0.0000        0.0000        0.0000        0.0000        0.0000        0.0000        0.0000        0.0000        0.0000        0.0000        0.0000        0.0000        0.0000        0.0000        0.0000        0.0000        0.0000        0.0000        0.0000        0.0000        0.0000        0.0000        0.0000        0.0000
        0.0000        0.0000        0.0000        0.0000        8.1330        8.5639        8.3180        7.1511        6.0765        4.7382        4.7810        4.2075        3.9829        4.4890        3.2950        1.0671        1.1287        0.9469        0.5527        0.0000        0.0000        0.0000        0.0000        0.0000        0.1061        0.1059        0.0000        0.0000        0.0000        0.0000        0.0000        0.0000        0.0000        0.0000        0.0000        0.0000        0.0000        0.0000        0.0000        0.0000        0.0000        0.0000        0.0000        0.1443        0.1755        0.4095        0.8673        2.7479        1.7283        1.1795        0.9119        0.9020        0.9533        3.0363        4.4628        9.0617       12.0268       10.8499       11.5338        9.4036        6.1335        3.9107        3.7769        2.2227        3.0679        3.3093        2.0462        2.7728        7.0225        6.0865        5.3484        4.4172        2.8910        3.0741        2.3107        1.1239        1.3108        1.3876        1.1926        0.8612        0.9975        0.9581        1.2778        1.0062        1.3412        2.1310        2.1131        1.8320        1.6622        2.5074        2.1167        2.5951        3.1704        2.6417        5.4108        3.1235        3.6120        4.7772        4.4894        5.6913        6.4409        7.3441        9.0244       14.1462       17.9839       20.3730       22.7465       24.0806       25.8555       28.4147       30.5899       33.4311       36.0342       37.2758       35.4603       28.3684       24.7344       22.2669       21.2953       18.1590       17.1530       16.0991       15.4601       13.1161       12.1505       11.5957       11.5391       10.4550       10.6816       11.1700       13.8825       15.5249       14.3697       15.0432       15.0764       15.6994       17.3957       21.9453       21.3613       23.6879       20.2526       21.6354       20.3711       21.9897       21.0247       22.1145       25.8102       25.8970       24.7624       22.8000       20.7595       21.9991       24.9731       24.1256       25.0943       20.9715       19.3067       20.1771       18.3562       18.3787       18.2855       16.1272       18.6917       22.1648       23.8677       24.5786       24.3729       17.2103       15.2389       13.8906       13.8566       14.4437       12.7155       11.6188       12.7057       20.7967       22.3598       20.6076       20.5607       23.8917       22.5016       22.8280       23.0217       27.8470        0.0000       29.3297       23.8601       20.9399       25.7576       24.5820       23.0064       23.5673       23.5226       24.0369       25.7292       24.3565       26.2136       29.1256       25.2871        0.0000        0.0000        0.0000        0.0000        0.0000        0.0000        0.0000        0.0000        0.0000        0.0000        0.0000        0.0000        0.0000        0.0000        0.0000        0.0000        0.0000        0.0000        0.0000        0.0000        0.0000        0.0000        0.0000        0.0000        0.0000        0.0000        0.0000        0.0000        0.0000        0.0000        0.0000        0.0000        0.0000        0.0000        0.0000        0.0000        0.0000        0.0000        0.0000        0.0000        0.0000        0.0000        0.0000        0.0000        0.0000        0.0000        0.0000        0.0000        0.0000        0.0000
        0.0000        0.0000        0.0000        0.0000        7.9524        6.6622        6.4408        6.2348        5.3763        4.4294        4.0089        3.5225        3.3146        2.8698        1.6679        0.2808        0.9521        1.3157        1.4639        0.0000        0.0000        0.0000        0.0000        0.0000        0.0000        0.0000        0.0000        0.0000        0.0000        0.0000        0.0000        0.0000        0.0000        0.0000        0.0000        0.0000        0.0000        0.0000        0.0000        0.0000        0.0000        0.0000        0.0000        0.3524        0.1332        0.0930        0.6385        1.5413        1.7995        3.0389        3.2660        1.2738        3.8620        5.8696        6.0877        9.8545        7.7204        5.8243        7.5460        7.8894        4.3082        5.2259        6.8795        4.0371        3.6217        2.1537        3.2251        3.8174        5.2550        5.2309        5.1117        4.2822        3.0973        2.7175        2.5598        2.0701        2.4460        2.2327        2.7345        1.6502        1.4578        1.3422        1.6195        1.4743        1.9629        1.6848        1.6577        2.2705        2.5025        2.6042        2.6230        3.3279        4.1293        6.8963       15.7633        7.1968        4.4651        5.1426        7.2240        8.4440        8.1609       10.5055       11.4110       14.6551       17.8811       19.9557       22.1128       22.5962       24.0732       25.5303       27.9680       30.5479       33.2122       35.2811       33.6917       26.0879       24.5285       22.2346       21.2500       20.0797       17.8397       16.1550       14.8765       13.3219       13.6743       13.0222       13.0071       12.1721       12.5460       14.8180       19.4916       18.9871       17.2634       19.0029       20.3409       22.5778       22.7664       24.6943       27.7972       26.6064       24.4865       21.4347       19.0461       22.4461       20.8656       24.3386       26.8715       24.4920       22.4826       22.2112       19.9409       20.8494       19.9218       22.0130       23.1216       19.4389       20.4671       19.8591       18.7554       19.8115       15.8177       15.7186       19.9636       22.0358       23.1358       23.0710       23.8527       16.5476       14.0661       14.2174       13.4442       13.3244       13.6214       14.9892       14.9481       22.4952       21.1641       24.0305       23.9621       23.1685       19.5141       20.6805       24.9656       25.5241       25.8314       27.9654       26.0975       29.1141       29.7791       28.7291       27.7266       25.4367       24.1463       24.3569       25.0877       23.8021       25.7862       29.8785       27.3277        0.0000        0.0000        0.0000        0.0000        0.0000        0.0000        0.0000        0.0000        0.0000        0.0000        0.0000        0.0000        0.0000        0.0000        0.0000        0.0000        0.0000        0.0000        0.0000        0.0000        0.0000        0.0000        0.0000        0.0000        0.0000        0.0000        0.0000        0.0000        0.0000        0.0000        0.0000        0.0000        0.0000        0.0000        0.0000        0.0000        0.0000        0.0000        0.0000        0.0000        0.0000        0.0000        0.0000        0.0000        0.0000        0.0000        0.0000        0.0000        0.0000        0.0000
        0.0000        0.0000        0.0000        0.0000        1.5077        1.3095        1.6758        2.0911        2.3633        1.9427        1.2377        3.7571        1.8341        1.9565        1.5739        1.7203        6.5717        5.8939        7.2441        0.7058        0.2796        0.9330        1.3099        2.0501        2.0142        2.6197        3.3692        4.0135        1.0699        0.5811        0.0000        0.0000        0.0000        0.0000        0.1162        0.4003        0.7177        0.5626        0.0457        0.6761        0.1823        0.2199        0.0250        0.0905        0.3583        1.6408        1.4890        2.2487        3.7247        4.9531        2.4432        2.3428        5.6113        6.3654        7.5153        5.0317        3.5412        4.5208        5.9480        6.1329        7.5508       10.4078        2.9329        3.9352        3.0159        3.7699        7.2694        8.3686        5.7060        7.1271        5.9376        3.8534        3.9454        4.1606        3.2133        2.9402        2.3861        3.3155        3.4399        4.8074        5.0332        3.6103        3.2339        2.9039        3.7378        4.0885        4.1773        3.1107        3.1324        3.1761        4.3509        3.5283        4.8512        5.0788        8.2588        9.0661        7.2817       10.4334       15.0390       12.3115       12.1942       13.2132       13.1516       14.5081       16.2187       21.0412       20.8357       17.4562       18.8295       21.3590       21.8268       24.0244       26.8801       30.8079       29.9198       25.1680       23.2489       21.5575       19.9997       17.3360       17.2317       15.9471       15.1838       14.1712       14.9547       15.6736       15.5144       17.8848       18.7578       20.6752       22.9568       24.7593       24.9296       28.0101       31.3492       33.4234       30.7868       30.3543       31.7782       25.7758       24.1636       24.1092       22.4799       24.1503       25.7593       24.1556       26.8928       21.5829       20.9805       19.5101       17.6613       16.6789       17.3749       18.0663       16.7771       16.6156       16.4301       15.2013       13.6600       11.5304       10.9278        9.6494       10.2632        6.4262        6.5461        6.8161        6.5358        8.5299        8.2065        8.6208        8.9892       14.7244       16.1674       17.9879       18.1802       21.5556       28.8336       31.3480       28.6628       25.7278       25.0166       21.9157       20.7227       24.0683       26.0583       27.2956       30.0997       32.7455       33.7086       29.9143       29.6369       25.9999       24.1946       22.7209       21.2254       28.4978       27.1555       30.3182       27.5233        0.0000        0.0000        0.0000        0.0000        0.0000        0.0000        0.0000        0.0000        0.0000        0.0000        0.0000        0.0000        0.0000        0.0000        0.0000        0.0000        0.0000        0.0000        0.0000        0.0000        0.0000        0.0000        0.0000        0.0000        0.0000        0.0000        0.0000        0.0000        0.0000        0.0000        0.0000        0.0000        0.0000        0.0000        0.0000        0.0000        0.0000        0.0000        0.0000        0.0000        0.0000        0.0000        0.0000        0.0000        0.0000        0.0000        0.0000        0.0000        0.0000        0.0000
        0.0000        0.0000        0.0000        0.0000        0.0000        0.0000        0.0000        0.0000        2.0303        1.9965        1.1187        2.7095        2.4930        2.8465        3.2474        5.1164        1.1925        1.1067        0.7681        0.1068        0.9229        0.8842        1.7308        1.7859        2.1694        4.1575        5.9117        5.6309        6.1973        3.5097        2.2712        2.4666        2.2326        0.9827        0.8299        0.7524        1.1656        0.9880        0.0574        0.3065        0.2966        0.1411        0.0267        0.1371        0.7842        0.7132        2.3212        6.8436        9.7215        6.8032        5.5752        5.6786        4.8039        4.6049        5.9308        5.2278        5.6972        5.7343        3.5042        4.5821        6.0411        7.1671        3.7000        4.2953        4.4873        8.0677       10.3536       13.1138       10.6310        8.6725        9.1290        5.0964        2.3508        4.1676        5.9572        5.4624        5.3372        6.3188        7.1326        4.3638        3.8910        4.7588        4.6090        3.5162        4.3582        3.3040        3.4016        2.8398        2.3335        3.1891        2.4834        4.8789        5.2296        6.8313        8.8980       10.4653       10.8372       14.6982       16.7113       12.4465       10.0795        9.9943        9.9051       11.8046       13.9053       15.4238       17.4574       15.0870       15.3668       17.4222       19.2732       21.1314       23.3144       25.6862       25.3356       21.5116       20.6869       19.3469       18.0775       17.0056       17.3917       17.0183       16.2360       15.8994       15.0723       14.7533       16.8213       26.1438       21.5915       22.6272       23.0081       24.3784       26.0490       33.1207       31.6603       32.9893       30.5752       29.6656       25.7337       23.1038       23.1016       24.0553       23.8028       27.4094       25.6546       26.9939       25.2154       21.6893       19.4789       18.4883       16.5798       16.4090       16.7059       17.6688       18.1681       18.4501       14.3752       12.3064       14.4217        8.9987        8.8749        7.4651        7.5549        4.6344        3.9430        4.0042        4.2949        5.5372        5.8452        6.5972        7.8088       14.2469       15.9010       17.8367       18.8805       28.7996       29.9083       27.2457       35.1571       29.3898       25.6473       23.2565       24.9062       29.3250       29.9399       31.6434       32.9461       35.5697       32.8724       31.7572       31.9491       27.1664       19.3699       19.4665       20.7924       28.6507       27.8275        0.0000        0.0000        0.0000        0.0000        0.0000        0.0000        0.0000        0.0000        0.0000        0.0000        0.0000        0.0000        0.0000        0.0000        0.0000        0.0000        0.0000        0.0000        0.0000        0.0000        0.0000        0.0000        0.0000        0.0000        0.0000        0.0000        0.0000        0.0000        0.0000        0.0000        0.0000        0.0000        0.0000        0.0000        0.0000        0.0000        0.0000        0.0000        0.0000        0.0000        0.0000        0.0000        0.0000        0.0000        0.0000        0.0000        0.0000        0.0000        0.0000        0.0000        0.0000        0.0000
        0.0000        0.0000        0.0000        0.0000        0.0000        0.0000        0.0000        0.0000        0.0000        0.0000        0.3720        2.1894        3.6684        6.6188        4.2993        3.8523        2.6685        4.2186        2.1992        1.0978        0.6458        0.8388        1.3461        0.3672        1.0124        3.5337        5.6057        3.8482        6.2099        5.8770        4.9784        4.3853        2.4974        2.0523        1.8134        1.6087        1.7722        1.3272        0.2492        1.1117        1.1635        1.3759        1.2428        1.9259        1.6782        1.0617        1.0275        5.9841        8.5876        5.7978        7.0006        7.7767        9.3391       10.3440        9.1899        6.7724        7.4119        9.0593        8.0854        8.7943        6.2816        7.1720        4.6746        4.0900        7.2708        9.4689       13.9076       15.9031       11.7327        7.9933        9.2437        5.6193        3.1794        5.2556        9.5977        8.1557       11.3026       11.0319        9.0313        5.7743        4.5859        6.1001        6.6408        6.2316        6.3435        5.9286        6.0964        4.8857        4.5707        4.5333        4.3689        4.8942        4.0029        3.8362        5.3333        5.9908       10.5294        9.9661       10.9759       12.0152       11.8767       12.4150        9.8395       10.5939       12.9133       14.4284       15.5511       14.5595       15.3991       15.5019       17.1070       23.0606       21.1788       21.6690       20.8238       18.4954       18.2248       18.0431       18.0573       16.7449       16.6564       16.7575       17.3812       16.5755       16.2986       16.9086       18.2844       23.0768       23.6516       23.5330       25.0486       28.7816       29.8922       34.4690       33.4776       33.3621       30.6837       28.7314       26.5674       23.8640       22.8890       23.4974       24.6050       24.7215       26.2012       25.2980       23.8771       21.2489       20.0196       19.9468       19.2996       17.3758       15.8826       15.2136       15.8388       16.0874       13.1169       12.7232       11.6701        8.7649        6.7404        5.8311        5.4333        3.2854        2.8746        2.8888        3.2440        4.6632        5.1082        5.8950        7.2937       13.0851       15.9407       20.9903       22.0291       28.8280       27.0402       26.3425       30.1868       26.6678       23.2144       24.3781       27.4294       32.9124       35.7706       33.9896       34.6646       36.7226       36.4300       35.7362       33.9864       23.3556       23.0290       22.0118        0.0000        0.0000        0.0000        0.0000        0.0000        0.0000        0.0000        0.0000        0.0000        0.0000        0.0000        0.0000        0.0000        0.0000        0.0000        0.0000        0.0000        0.0000        0.0000        0.0000        0.0000        0.0000        0.0000        0.0000        0.0000        0.0000        0.0000        0.0000        0.0000        0.0000        0.0000        0.0000        0.0000        0.0000        0.0000        0.0000        0.0000        0.0000        0.0000        0.0000        0.0000        0.0000        0.0000        0.0000        0.0000        0.0000        0.0000        0.0000        0.0000        0.0000        0.0000        0.0000        0.0000        0.0000        0.0000
        0.0000        0.0000        0.0000        0.0000        0.0000        0.0000        0.0000        0.0000        0.0000        0.0000        0.7037        3.5644        2.8776        1.8804        1.8460        2.4692        3.0668        3.3864        4.5413        4.2223        2.4619        4.9449        4.0994        3.7438        4.1846       11.6056       15.6524       11.9800       13.9169       11.0830        7.4928        7.9864        4.8361        4.6811        2.0174        2.3167        1.0027        0.2056        0.1428        1.5258        0.8630        1.2265        2.1664        3.1970        3.6601        0.5515        0.2119        1.5947        5.0797        9.0619        8.9053        6.1579        7.5849        4.5783        5.0617        4.2551        7.9983        5.9525        7.2755        6.6230        8.5466        7.1373        7.4304        5.1732        4.5804        9.5123       13.1877        8.1578        7.2466        9.7497       10.3444       11.3894        9.1607        7.9657        7.1675        8.5738        8.3954        6.6638        7.6361        6.2244        6.4904        6.6382        7.1217        6.4161        8.0453        7.6866        7.4592        8.8171        7.7309        8.1558        7.8582        7.0729        4.6867        3.0901        3.8090        6.5537        8.2595        8.4689       10.0477        9.0415       10.3605       11.1153       10.1658       12.6833       14.7354       16.4894       16.9116       15.2893       14.5528       14.2600       14.6164       17.2768       17.3065       18.6753       18.6228       16.9219       16.7520       17.0844       17.9463       17.6587       18.2774       19.1345       21.2215       18.8871       20.5739       19.9505       20.9411       23.7672       25.7805       27.1536       27.7740       35.3087       38.4073       38.8742       38.2925       36.2239       31.7680       30.0739       29.4984       26.5172       25.5365       24.9955       24.4328       25.4631       25.7799       26.2546       26.9149       22.7906       21.6324       20.1997       18.4278       15.4595       14.3054       12.1938       12.4142       13.5229       12.1721       10.5571        9.5271        7.0568        6.0866        5.2292        4.9512        2.9808        2.8170        2.8557        3.2079        5.0125        5.3881        5.9913        7.1609       14.9739       15.0934       18.8815       20.1113       25.4554       25.5309       24.7735       29.1362       22.7092       22.8616       24.2867       29.1424       35.8197       37.5442       38.8325       39.2197       39.1787       39.9268       39.2221       33.4383       31.5130       27.1491        0.0000        0.0000        0.0000        0.0000        0.0000        0.0000        0.0000        0.0000        0.0000        0.0000        0.0000        0.0000        0.0000        0.0000        0.0000        0.0000        0.0000        0.0000        0.0000        0.0000        0.0000        0.0000        0.0000        0.0000        0.0000        0.0000        0.0000        0.0000        0.0000        0.0000        0.0000        0.0000        0.0000        0.0000        0.0000        0.0000        0.0000        0.0000        0.0000        0.0000        0.0000        0.0000        0.0000        0.0000        0.0000        0.0000        0.0000        0.0000        0.0000        0.0000        0.0000        0.0000        0.0000        0.0000        0.0000        0.0000
        0.0000        0.0000        0.0000        0.0000        0.0000        0.0000        0.0000        0.0000        0.0000        0.0000        6.4373       17.0693       16.5180       20.2450       11.6586       16.8276       12.0961       21.9907       26.1653       16.1362        7.3691       14.2732       19.7884        9.2298       21.0297       27.1205       32.7714       24.7899       21.9216       11.3670        8.5212       10.5913       11.0577        9.9761        4.9250        3.7332        0.9197        0.3878        0.9522        4.8445        5.2572        3.3081        4.0114        1.8810        1.2055        1.6650        1.1758        0.0880        1.1286        4.2410        5.7905        6.6840        5.0558        4.6298        3.9613        4.4499        5.1748        4.2287        5.7869        7.9027        5.2109        5.0585        4.6375        3.8669        5.2706        6.6700        6.0066        5.3449        7.3473        7.7277       15.5952       14.2710       13.7661       15.4028       13.5460        9.6426        8.5559        7.2089        7.5153        7.3066        7.0068        6.6702        7.3802        6.0676        6.4744        8.3265        9.3829       11.0326       11.3539       10.1661       10.3796       11.0301        9.6360        9.4436        8.8031        8.4719        8.6580        9.1430       10.2821       13.0499       14.0829       14.8149       16.5877       26.4629       27.2909       25.7421       24.4128       19.9844       19.2073       17.9485       17.0195        9.9616        9.4920        9.6106       10.3005       13.6383       13.6595       14.0983       15.2819       19.1447       20.5389       21.8177       23.3858       24.3102       24.6240       25.1047       26.7523       29.8516       30.4404       33.8499       38.9628       42.7229       42.9324       49.7757       47.1543       43.0646       37.8921       30.6929       31.2620       28.7696       27.3343       26.9839       25.2686       23.6374       23.7354       24.9059       23.8213       20.9615       18.4256       17.6296       14.5611       12.0730       10.1061       10.1582        9.7161       10.0555       10.0608        8.4438        7.7172        5.8338        4.8471        4.3722        4.5043        3.9179        3.5591        3.8253        4.6722        6.5833        7.4705        8.4630        9.5000       10.2355       10.3480       12.3439       13.4426       18.2851       18.3794       18.0699       17.7987       20.3296       22.4255       24.7965       31.3553       38.9089       42.0776       46.6958       48.7939       53.4287       55.6863       53.7277        0.0000        0.0000        0.0000        0.0000        0.0000        0.0000        0.0000        0.0000        0.0000        0.0000        0.0000        0.0000        0.0000        0.0000        0.0000        0.0000        0.0000        0.0000        0.0000        0.0000        0.0000        0.0000        0.0000        0.0000        0.0000        0.0000        0.0000        0.0000        0.0000        0.0000        0.0000        0.0000        0.0000        0.0000        0.0000        0.0000        0.0000        0.0000        0.0000        0.0000        0.0000        0.0000        0.0000        0.0000        0.0000        0.0000        0.0000        0.0000        0.0000        0.0000        0.0000        0.0000        0.0000        0.0000        0.0000        0.0000        0.0000        0.0000        0.0000
        0.0000        0.0000        0.0000        0.0000        0.0000        0.0000        0.0000        0.0000        0.0000        0.0000        0.0000       33.0927       35.5267       29.9697       23.4222       20.8466       12.7253       23.4074       31.6604       19.9403       13.4421       24.4660       25.6808       17.9106       19.8826       25.8358       39.8837       16.8189       13.4317       11.5559       12.8512        9.8696       10.0246        6.9713        5.9356        4.9145        2.1350        1.0498        0.6828        5.6154        3.9416        2.6517        2.6133        3.0403        1.8118        1.0780        0.9417        2.4778        3.3503        2.4802        4.4730        5.9435        6.3337        4.9093        4.6493        2.8116        1.5794        2.2023        4.6637        4.8346        3.6083        7.0014        6.9663        4.9010        3.1709        4.5122        4.2123        5.1182        8.3056       12.7803       14.0760       12.8875       13.7912       13.3141       12.1954       10.6100       10.9100       10.0854        9.3862        9.5028        9.5421        8.8988        9.5909        8.2149        8.8128        9.0241        9.3658       10.8571       12.7113       12.9700       12.3116       11.0069       12.0109       12.3767       16.6439       13.5071       13.2126       13.1288       12.3656       15.0410       15.5505       18.0926       18.6250       25.3368       27.8523       28.3381       25.9137       22.0302       20.2527       18.3674       16.3609        9.2368       10.3635        8.0838        9.5519       11.7617       12.1572       13.7782       14.9541       20.4950       22.2554       24.0981       24.6457       25.5687       26.0686       27.8375       29.9050       32.2741       33.3849       36.4420       42.4219       45.4852       47.5256       49.6126       44.2447       43.3491       41.2012       34.5955       34.8406       29.9960       29.6669       31.3962       30.1095       25.6865       24.3169       24.5921       20.6623       20.1440       18.6860       17.1071       14.2969       11.4702        9.8993        9.3455        9.1802        9.7933        9.4271        8.6235        7.0358        5.3461        4.7953        4.0699        3.9323        3.5090        3.3367        3.7702        4.7591        6.8620        7.9922        8.8504        9.4361        9.3122       10.0424       10.8801       11.2779       15.5695       15.6911       16.0942       16.2476       19.2944       20.0260       25.2676       29.9837       39.8176       45.1669       49.5764       49.9318       57.9816       59.5008        0.0000        0.0000        0.0000        0.0000        0.0000        0.0000        0.0000        0.0000        0.0000        0.0000        0.0000        0.0000        0.0000        0.0000        0.0000        0.0000        0.0000        0.0000        0.0000        0.0000        0.0000        0.0000        0.0000        0.0000        0.0000        0.0000        0.0000        0.0000        0.0000        0.0000        0.0000        0.0000        0.0000        0.0000        0.0000        0.0000        0.0000        0.0000        0.0000        0.0000        0.0000        0.0000        0.0000        0.0000        0.0000        0.0000        0.0000        0.0000        0.0000        0.0000        0.0000        0.0000        0.0000        0.0000        0.0000        0.0000        0.0000        0.0000        0.0000        0.0000
        0.0000        0.0000        0.0000        0.0000        0.0000        0.0000        0.0000        0.0000        0.0000        0.0000        0.0000        0.0000        0.0000        0.0000       35.7193       42.6047       34.8722       30.2852       30.2422       21.5466       19.7360       20.7817       27.7875       19.9111       20.0847       31.5695       29.2767        9.0992        9.7600       12.9117        8.0095        7.8752       10.7858        9.9902        5.8144        4.7189        3.3518        1.4558        0.3715        2.9438        6.6222        5.5651        5.0273        4.3976        4.5564        7.4035        6.4157        7.9226        6.3630        6.9444        5.6569        6.9465        7.0242        7.8012        4.4714        2.7296        4.9139        3.5776        3.8269        8.4864        8.3994       10.2476       11.4801        9.4079        6.1696        6.2767        6.0837        8.0549       12.7738       15.4273       15.6310       17.2674       18.3511       16.8772       13.1190       10.9616       12.4410       11.3225       10.6594       10.4078        9.7318        9.5530       10.3330       12.1041       12.4885       13.6863       13.1141       13.3634       14.1592       14.7587       13.4722       13.1919       15.4542       17.5934       17.8359       16.4601       16.1654       16.0708       17.2349       19.5535       18.5345       19.1428       22.3425       28.3843       29.8282       29.1092       27.7359       23.9727       22.2892       21.2970       18.8875       10.0460       11.9752       10.0592       11.2015       13.8534       14.2551       15.8165       17.3579       23.1592       25.4967       26.0364       27.0893       29.5340       29.8729       30.6096       31.5992       34.4933       34.8765       35.7337       38.5160       47.2771       48.4115       52.1454       45.8808       47.1802       49.6914       44.0810       38.1628       32.3098       34.7704       37.5777       35.8298       28.9348       25.9763       24.0269       22.5596       19.3295       19.4681       17.0024       16.2917       12.4126       11.5498       10.1381        9.9480       10.4458        9.2408        8.0769        7.2005        5.3342        4.6178        4.1518        4.0991        3.6930        3.5842        4.1802        5.1049        7.2021        8.4195        9.3316        9.8974        9.7513       11.4978       11.2550       11.3570       16.5846       16.2462       17.9890       18.3709       21.9369       24.3145       25.9848       29.2426       41.9572       46.1156       49.3626        0.0000        0.0000        0.0000        0.0000        0.0000        0.0000        0.0000        0.0000        0.0000        0.0000        0.0000        0.0000        0.0000        0.0000        0.0000        0.0000        0.0000        0.0000        0.0000        0.0000        0.0000        0.0000        0.0000        0.0000        0.0000        0.0000        0.0000        0.0000        0.0000        0.0000        0.0000        0.0000        0.0000        0.0000        0.0000        0.0000        0.0000        0.0000        0.0000        0.0000        0.0000        0.0000        0.0000        0.0000        0.0000        0.0000        0.0000        0.0000        0.0000        0.0000        0.0000        0.0000        0.0000        0.0000        0.0000        0.0000        0.0000        0.0000        0.0000        0.0000        0.0000        0.0000        0.0000
        0.0000        0.0000        0.0000        0.0000        0.0000        0.0000        0.0000        0.0000        0.0000        0.0000        0.0000        0.0000        0.0000        0.0000        0.0000        0.0000        0.0000        0.0000       32.6269       23.4059       23.1607       23.1369       26.3312       10.4884        6.7342       21.5033       25.0070       12.8407       14.6614       11.0067        6.5448       10.0483        9.2473       10.1350        7.6349        5.5599        4.0205        1.3016        0.5036        4.2468        6.5478        7.5119        6.5723        3.8132        4.3986        7.3288        9.2828        9.8898       10.2803       10.8054        7.6460        6.9798        6.5085        6.6625        8.9728        7.9305       10.4508       11.3145       12.9038       14.5810       17.7520       17.8873       14.7928       13.2121       12.3883       10.9922       11.3218        5.0452        4.3103        7.3151       17.8004       13.9338       14.0128       14.0929       13.8975       14.0059       15.2762       16.5103       12.1126       11.1188       12.1952       12.5101       13.2801       13.3148       12.7550       12.6499       14.5028       15.9750       15.4194       16.3561       16.1709       17.4908       22.7982       24.6243       28.1745       23.7384       24.5418       23.7860       22.1260       23.5880       21.6204       20.2176       21.1974       29.5489       31.1410       30.5808       28.7479       24.7441       23.3470       21.8172       20.6653       11.9408       11.4502       11.9257       13.2251       16.5330       18.6485       21.5064       23.0968       27.4505       28.9134       31.4282       30.8575       33.3179       33.1558       33.9952       34.2758       39.9957       39.2957       40.2257       39.9850       43.3633       49.5305       51.6218       57.5011       49.6333       49.9750       40.3631       39.4262       35.6365       34.2501       35.4420       32.0055       28.6182       26.7172       27.1031       24.3904       21.9354       20.3383       19.6689       18.8588       16.6267       13.0604       11.3326       11.3114       11.9007       10.5893        8.6223        8.1632        6.4453        5.4344        5.0590        4.9262        4.2032        4.0886        4.4644        5.3198        7.4485        8.5873        9.6271       10.5597       11.1838       12.2252       14.1397       14.9676       19.0919       19.8130       20.7873       22.2023       22.9964       25.9759       29.2938       30.7217       43.1239       44.6597       47.4801        0.0000        0.0000        0.0000        0.0000        0.0000        0.0000        0.0000        0.0000        0.0000        0.0000        0.0000        0.0000        0.0000        0.0000        0.0000        0.0000        0.0000        0.0000        0.0000        0.0000        0.0000        0.0000        0.0000        0.0000        0.0000        0.0000        0.0000        0.0000        0.0000        0.0000        0.0000        0.0000        0.0000        0.0000        0.0000        0.0000        0.0000        0.0000        0.0000        0.0000        0.0000        0.0000        0.0000        0.0000        0.0000        0.0000        0.0000        0.0000        0.0000        0.0000        0.0000        0.0000        0.0000        0.0000        0.0000        0.0000        0.0000        0.0000        0.0000        0.0000        0.0000        0.0000        0.0000
        0.0000        0.0000        0.0000        0.0000        0.0000        0.0000        0.0000        0.0000        0.0000        0.0000        0.0000        0.0000        0.0000        0.0000        0.0000        0.0000        0.0000        0.0000        0.0000       16.5081       11.9476        8.4734        9.5853       10.2616        6.5516        6.6296        8.2653        9.6679       13.2651       15.9047       18.9569       20.4011       20.2450       26.5991       20.3257       17.9687       14.0405        7.9179        5.5580        6.9486        7.8320        8.3304        8.7675       11.2985       13.0924       14.8175       16.2305       17.2380       16.6244       14.9432       11.4021       10.1665       10.5667        9.0698       11.4582       14.4624       14.8072       15.5613       13.7203       13.9298       15.6565       17.9335       13.9315        9.1474       10.0328       13.2084        7.8897        5.4687        8.1751        8.7586        8.9398       12.7962       12.4956       11.6527       10.6177       12.4480       12.6804       12.1630       12.8719       11.6292       14.0950       14.9614       17.0278       20.5026       21.3773       23.6635       22.0470       20.7663       26.1763       27.8586       30.4464       29.6814       34.7224       31.6019       32.6988       32.5053       33.4131       32.4577       31.5455       25.4668       24.9419       23.0580       24.6448       27.3648       27.7283       26.2167       24.9521       22.1203       21.7557       21.4268       20.2885       16.8371       16.3891       17.3466       19.2071       29.3873       31.9950       36.4002       36.5473       35.5269       36.8238       36.5688       38.2383       41.2787       38.7280       39.7662       39.4459       42.2655       41.8726       44.8655       45.2873       45.4942       49.4398       56.4846       56.8381       55.3843       51.4381       46.9643       43.1349       39.7632       39.9239       39.5237       35.7248       32.0757       30.5842       29.2735       27.8814       28.0986       26.2222       24.8725       22.1961       18.7990       16.7182       16.0999       17.6255       15.3127       11.9638        9.5524        8.6486        8.4502        7.5564        6.6145        6.4866        5.1683        5.0665        5.1740        5.8990        7.5109        8.6960        9.7021       11.0180       13.6506       16.5884       16.9825       18.8496       23.5398       23.2849       23.8697       25.3181       31.8611       32.7345       37.9680       39.9903       43.4126       41.6145       41.5454        0.0000        0.0000        0.0000        0.0000        0.0000        0.0000        0.0000        0.0000        0.0000        0.0000        0.0000        0.0000        0.0000        0.0000        0.0000        0.0000        0.0000        0.0000        0.0000        0.0000        0.0000        0.0000        0.0000        0.0000        0.0000        0.0000        0.0000        0.0000        0.0000        0.0000        0.0000        0.0000        0.0000        0.0000        0.0000        0.0000        0.0000        0.0000        0.0000        0.0000        0.0000        0.0000        0.0000        0.0000        0.0000        0.0000        0.0000        0.0000        0.0000        0.0000        0.0000        0.0000        0.0000        0.0000        0.0000        0.0000        0.0000        0.0000        0.0000        0.0000        0.0000        0.0000        0.0000
        0.0000        0.0000        0.0000        0.0000        0.0000        0.0000        0.0000        0.0000        0.0000        0.0000        0.0000        0.0000        0.0000        0.0000        0.0000        0.0000        0.0000        0.0000        0.0000       13.8323       15.1114       21.3796       26.7801       13.3621       16.9036       14.0316       18.2537       33.8551       21.8647       27.3358       33.1896       50.5958       32.6466       31.0204       26.2358       23.5877       20.9028       19.3285       12.9647       10.6713       10.7395        9.3960       13.6370       20.7804       21.4363       18.7716       18.5419       18.4689       18.5717       13.5336       11.7006       16.7959       12.5261       14.4799       20.9860       21.0094       14.3174       14.3099       17.5806       17.1251       19.6934       17.2031       11.9677       10.8326       14.2012       15.4127       12.7601        8.6422       11.5496       13.3493       15.3355       16.8988       12.7554       10.9048       13.0170       13.6649       13.5470       13.4722       17.6923       16.2117       17.2509       16.9893       19.6347       24.3961       29.4991       29.4901       26.1549       27.7054       34.7594       39.4183       35.6991       37.4730       37.2429       34.7291       35.4421       37.2767       42.0629       44.9717       44.8672       34.6723       31.0822       31.3978       29.5655       31.7120       30.8893       27.9461       26.6642       24.3544       23.0884       21.3945       21.2212       19.1075       19.2760       20.6918       22.8382       33.7140       37.2364       38.2814       39.1815       39.0993       40.8925       40.3377       42.6745       43.3850       42.4252       41.8951       43.8579       45.9712       45.8366       46.7384       49.7766       50.3942       52.5388       55.6014       52.8834       52.5661       55.6566       52.1536       47.9935       42.9582       42.1278       41.3792       38.7334       35.5809       34.8037       33.7270       32.7876       29.9414       29.2331       26.9601       24.4853       21.3141       20.4010       19.4400       19.0878       15.6833       12.7121       10.3628        9.8560        9.1727        8.2193        7.7966        7.4310        5.7929        5.3749        5.3996        6.1408        7.9216        9.4273       10.1674       11.6633       15.1567       17.0501       18.2555       21.6639       62.0123       25.0152       26.2573       32.1705       35.2763       36.7066       41.8319       38.3179       40.1070       38.6666       38.3698       35.8467       36.4070        0.0000        0.0000        0.0000        0.0000        0.0000        0.0000        0.0000        0.0000        0.0000        0.0000        0.0000        0.0000        0.0000        0.0000        0.0000        0.0000        0.0000        0.0000        0.0000        0.0000        0.0000        0.0000        0.0000        0.0000        0.0000        0.0000        0.0000        0.0000        0.0000        0.0000        0.0000        0.0000        0.0000        0.0000        0.0000        0.0000        0.0000        0.0000        0.0000        0.0000        0.0000        0.0000        0.0000        0.0000        0.0000        0.0000        0.0000        0.0000        0.0000        0.0000        0.0000        0.0000        0.0000        0.0000        0.0000        0.0000        0.0000        0.0000        0.0000        0.0000        0.0000
        0.0000        0.0000        0.0000        0.0000        0.0000        0.0000        0.0000        0.0000        0.0000        0.0000        0.0000        0.0000        0.0000        0.0000        0.0000        0.0000        0.0000        0.0000        0.0000        0.0000       41.4082       43.0774       48.7355       34.9526       41.4409       37.5986       39.1498       33.0449       33.0574       41.0056       32.2891       38.7912       41.3355       39.2550       29.5680       30.7749       29.7965       21.7737        8.3150       12.3718       13.0951       10.4163       12.2599       17.0069       17.1293       18.7369       17.5044       15.0381       14.5739        9.9853        8.4224       12.8982       12.9439       10.9820       16.2485       12.8024       10.8130       13.3737       15.3656       14.1505       15.7419       17.5870       16.1558       13.7210       15.8081       15.9623       13.3202       15.6949       15.7632       13.3596       17.5350       19.3488       16.4495       15.3969       19.0684       18.4560       16.4829       15.6386       14.9682       13.8994       20.1659       19.5244       21.6121       26.7386       32.5040       33.2514       35.6397       34.1789       38.5398       47.1157       45.5158       46.4542       44.2496       43.9315       43.2983       47.8200       51.3658       55.2885       56.0610       44.2012       38.0420       33.7489       32.2681       34.7820       33.8755       33.1195       34.0633       29.4062       27.4882       27.1481       26.0257       23.8000       24.2486       25.9171       27.7640       39.8561       43.1402       44.7449       44.9438       44.4845       44.7383       45.9464       42.7079       42.6342       41.9262       42.0938       44.1077       46.7730       47.3792       47.8949       50.0111       50.6811       51.0374       50.3607       54.3398       53.1241       53.0838       56.2437       53.0698       46.6054       47.6866       46.3554       44.7240       39.9983       38.5229       37.0666       35.7246       33.1311       31.6719       28.9311       25.8899       23.8018       21.7017       21.4672       20.1341       15.3944       12.3981       11.6872       10.0742        8.7986        8.5044        8.4856        8.2298        6.4491        6.0106        6.0107        7.3328        8.7559        9.3322       10.3600       12.0678       15.3261       17.3012       18.5431       20.5992       26.8044       28.1938       27.5347       27.9689       32.3824       33.4703       34.3975       34.8917       36.8115       35.9845       33.7704       35.1772       38.2484       36.1262        0.0000        0.0000        0.0000        0.0000        0.0000        0.0000        0.0000        0.0000        0.0000        0.0000        0.0000        0.0000        0.0000        0.0000        0.0000        0.0000        0.0000        0.0000        0.0000        0.0000        0.0000        0.0000        0.0000        0.0000        0.0000        0.0000        0.0000        0.0000        0.0000        0.0000        0.0000        0.0000        0.0000        0.0000        0.0000        0.0000        0.0000        0.0000        0.0000        0.0000        0.0000        0.0000        0.0000        0.0000        0.0000        0.0000        0.0000        0.0000        0.0000        0.0000        0.0000        0.0000        0.0000        0.0000        0.0000        0.0000        0.0000        0.0000        0.0000        0.0000
        0.0000        0.0000        0.0000        0.0000        0.0000        0.0000        0.0000        0.0000        0.0000        0.0000        0.0000        0.0000        0.0000        0.0000        0.0000        0.0000        0.0000        0.0000        0.0000        0.0000        0.0000       53.3753       63.5234       52.2125       69.0192       46.8224       43.2679       49.8101       45.8143       27.5313       21.4834       52.3128       50.3709       37.6352       30.4645       27.8517       18.2615       15.1877       18.3957       26.1537       24.7434       17.7780       15.8045       17.5028       17.6322       18.4396       17.2590       16.4970       16.6360       14.6930       11.2248       14.7550       13.5945       11.7473       13.5123        9.8716       12.5920       14.3844       17.5865       15.8046       19.1556       21.1906       17.3113       15.9010       16.7836       15.4328       15.4733       15.1482       18.3535       14.4385       15.4131       20.8275       23.1264       20.7034       26.8335       24.8565       18.3158       19.1850       19.2349       18.1688       20.8451       23.6246       25.2080       28.1579       32.5275       35.6591       39.9124       42.5203       40.7458       45.1017       47.9578       51.1222       52.6735       57.4788       56.9638       55.2967       59.6745       62.3768       58.2539       51.6539       48.3505       43.1457       44.7535       44.5822       42.8688       39.6078       37.4811       33.9815       34.0579       34.6974       34.0653       32.1805       31.5283       32.5756       33.9217       47.4623       51.0136       51.4116       47.7883       48.5923       52.8689       50.8138       44.9644       44.8835       43.8740       43.5403       45.2860       49.2425       44.4875       49.1036       49.3913       50.6770       53.3610       53.1938       54.5188       56.1580       52.8226       55.4456       58.8165       52.5183       50.8971       47.6401       45.8914       43.9036       40.4981       40.3428       36.7372       32.3848       30.1555       28.1726       25.3879       24.0572       22.4413       21.4585       20.9305       15.2321       11.7724       11.1938       10.9322        9.8194        8.9604        8.6793        8.0157        6.8752        6.7062        6.5805        7.4516        8.7467        9.0489       10.2047       11.9074       14.7753       16.2429       17.7948       19.8862       23.0276       25.3545       26.9308       28.2562       35.2430       29.2444       32.5973       33.0028       31.9032       32.6021       34.5478       35.9605       42.8982       44.1310       44.6407        0.0000        0.0000        0.0000        0.0000        0.0000        0.0000        0.0000        0.0000        0.0000        0.0000        0.0000        0.0000        0.0000        0.0000        0.0000        0.0000        0.0000        0.0000        0.0000        0.0000        0.0000        0.0000        0.0000        0.0000        0.0000        0.0000        0.0000        0.0000        0.0000        0.0000        0.0000        0.0000        0.0000        0.0000        0.0000        0.0000        0.0000        0.0000        0.0000        0.0000        0.0000        0.0000        0.0000        0.0000        0.0000        0.0000        0.0000        0.0000        0.0000        0.0000        0.0000        0.0000        0.0000        0.0000        0.0000        0.0000        0.0000        0.0000        0.0000
        0.0000        0.0000        0.0000        0.0000        0.0000        0.0000        0.0000        0.0000        0.0000        0.0000        0.0000        0.0000        0.0000        0.0000        0.0000        0.0000        0.0000        0.0000        0.0000        0.0000        0.0000       49.1424       40.8612       33.0709       33.3949       29.3138       27.8827       37.9413       34.1548       24.4732       22.0997       41.0516       39.5782       27.5359       20.6782       27.2489       22.1844       17.5884       26.0890       22.6928       23.5592       16.5638       20.6319       25.8494       23.1446       22.1252       18.3418       19.2410       18.9210       16.9272       17.6831       20.7905       22.8430       23.4141       23.1152       17.2588       15.4466       16.0325       18.1159       18.2814       25.5156       27.6336       28.4534       21.2353       20.9592       22.7167       28.4728       29.3635       27.5960       27.9389       27.5902       31.2512       27.7291       27.4846       33.3924       25.8179       19.9694       20.2551       21.2998       24.4163       26.9847       40.1652       43.0400       38.5684       36.3432       38.3782       43.5810       39.3154       40.3501       43.2841       46.6893       48.6206       52.1215       56.5788       60.3241       58.8507       60.9171       62.4753       62.1438       64.6502       66.7309       64.1946       58.9956       47.0282       42.8582       40.9225       39.4237       43.9366       44.6851       47.1023       48.5395       54.1400       53.0163       56.5529       55.9347       69.2994       67.8787       62.9550       63.6452       63.4942       62.2356       60.4020       60.1952       49.6859       47.4187       41.9829       41.9410       36.4296       38.2392       39.0974       40.5389       46.0706       49.2096       53.5854       52.9321       57.0983       56.9016       58.4589       63.5116       63.5930       60.3677       52.6322       49.0278       48.7298       45.4656       38.9494       35.9101       29.1020       26.3976       24.7656       22.8120       23.1984       25.5084       25.1979       22.5092       16.9718       14.2536       13.0240       10.6895       10.6894        9.6368        9.1787        8.8193        7.7990        7.3427        7.3909        7.9313        8.2170        8.3229        9.4616       10.8041       13.2127       14.5522       15.7581       17.5865       20.9435       22.9971       25.4786       23.0945       18.3221       17.8123       17.9538       20.0659       25.9046       27.9883       29.5144       31.0270       47.0423       52.2223       49.4672        0.0000        0.0000        0.0000        0.0000        0.0000        0.0000        0.0000        0.0000        0.0000        0.0000        0.0000        0.0000        0.0000        0.0000        0.0000        0.0000        0.0000        0.0000        0.0000        0.0000        0.0000        0.0000        0.0000        0.0000        0.0000        0.0000        0.0000        0.0000        0.0000        0.0000        0.0000        0.0000        0.0000        0.0000        0.0000        0.0000        0.0000        0.0000        0.0000        0.0000        0.0000        0.0000        0.0000        0.0000        0.0000        0.0000        0.0000        0.0000        0.0000        0.0000        0.0000        0.0000        0.0000        0.0000        0.0000        0.0000        0.0000        0.0000        0.0000
        0.0000        0.0000        0.0000        0.0000        0.0000        0.0000        0.0000        0.0000        0.0000        0.0000        0.0000        0.0000        0.0000        0.0000        0.0000        0.0000        0.0000        0.0000        0.0000        0.0000        0.0000       57.7753       50.1003       39.2939       41.9233       44.4395       45.8302       60.3436       38.6941       33.0342       23.9139       30.2262       30.2309       33.1401       29.7316       32.0078       26.5377       21.0705       16.6809       15.3501       15.9122       18.9793       20.9853       23.6972       24.5721       23.1516       18.4237       16.9857       13.8244       14.8293       19.2993       17.4385       22.0923       19.8216       19.2278       18.1396       20.4025       23.7923       22.8364       23.2024       25.6979       24.8730       23.5559       21.0749       23.8417       27.1201       39.5100       33.6336       34.5494       30.4451       28.3731       28.1724       29.0515       32.4992       38.2031       36.7360       34.3312       34.8039       34.4755       37.9560       36.4661       48.0544       46.0739       42.0552       42.6072       42.1283       43.3110       40.3224       42.9809       43.2313       45.3109       51.8361       55.3545       56.9124       61.1718       64.6230       67.2138       68.3132       68.4724       75.7118       79.7866       75.7566       65.2644       54.0668       49.3883       47.5036       47.8197       54.1721       59.1265       60.3127       60.7146       63.1752       62.9678       67.3138       66.5051       80.9671       80.9076       68.5126       72.2000       69.6173       70.7253       61.2853       58.9130       48.5758       45.1826       35.8855       35.3862       34.5966       34.7459       35.3853       40.6688       47.7607       50.6721       53.1068       60.4847       58.4691       57.9298       59.7949       60.7940       62.3999       64.9964       54.7125       50.7971       45.0635       42.2258       38.8897       34.7957       27.5677       25.1030       22.7405       22.1922       24.0794       23.9565       21.8119       18.0016       13.6992       12.6584       12.1089       10.7452       10.9394       10.2556        9.9090       10.1698        8.4018        8.0527        7.8787        7.6613        7.9698        8.2112        9.1506       10.7352       12.3989       14.0194       15.0145       16.4338       20.5657       22.2896       22.9992       21.6752       14.8926       14.5917       14.0052       15.9650       25.0875       27.5040       29.6004       31.4428       44.2767       53.2402       52.6602        0.0000        0.0000        0.0000        0.0000        0.0000        0.0000        0.0000        0.0000        0.0000        0.0000        0.0000        0.0000        0.0000        0.0000        0.0000        0.0000        0.0000        0.0000        0.0000        0.0000        0.0000        0.0000        0.0000        0.0000        0.0000        0.0000        0.0000        0.0000        0.0000        0.0000        0.0000        0.0000        0.0000        0.0000        0.0000        0.0000        0.0000        0.0000        0.0000        0.0000        0.0000        0.0000        0.0000        0.0000        0.0000        0.0000        0.0000        0.0000        0.0000        0.0000        0.0000        0.0000        0.0000        0.0000        0.0000        0.0000        0.0000        0.0000        0.0000
        0.0000        0.0000        0.0000        0.0000        0.0000        0.0000        0.0000        0.0000        0.0000        0.0000        0.0000        0.0000        0.0000        0.0000        0.0000        0.0000        0.0000        0.0000        0.0000        0.0000        0.0000       66.4394       61.3734       43.8971       35.8649       36.9201       38.1983       40.3696       32.5651       28.1432       19.4196       22.0290       26.2651       24.6970       27.1911       28.0704       19.2342       18.2025       15.3343       18.0582       20.2628       18.9818       17.8219       16.8024       17.4434       17.7303       15.8970       17.3563       14.2029       12.8081       16.6354       13.2857       12.9655       16.1976       16.8837       16.9481       16.4117       20.2162       19.4398       19.8095       20.7451       21.6250       21.7495       24.7498       23.2995       20.7467       30.3225       33.8562       31.4201       29.2105       29.3253       27.0334       26.9932       31.5056       35.3040       38.1277       39.5914       41.7292       42.1196       46.2241       38.3894       42.2798       49.2089       48.0079       47.8866       47.0322       41.9794       41.4772       44.0394       48.8202       52.5230       54.8950       59.2692       62.0133       65.1377       67.0606       70.1410       71.3543       74.7532       84.1519       88.2195       87.1113       74.9696       58.1287       52.7829       50.5165       55.1056       65.5510       67.3823       69.1423       66.8860       70.4240       69.5214       74.1013       72.9115       85.3316       82.0185       81.8595       74.8147       72.1928       72.8472       72.0321       60.5909       46.0700       42.2321       35.0787       34.1425       32.6502       31.8224       35.3516       37.3671       47.8890       50.9498       56.6264       62.3284       60.1078       54.2263       54.8394       54.4373       54.5071       53.3530       50.3162       47.3762       42.5436       40.9960       39.1043       34.7234       29.7861       27.5876       23.7548       22.3655       22.6968       21.6406       19.1260       17.2540       13.4351       12.4438       11.5830       11.3759       11.5636       11.2596       10.8688       10.7514       10.5870       10.5176        9.9043        9.3433        9.8885       10.0922       10.3915       11.2746       13.6019       13.9489       15.2541       17.1044       22.3522       21.7967       21.1930       19.8850       14.0694       14.3417       13.8430       14.9134       23.4323       26.7145       31.5215       35.8453       46.5448       57.2032       68.1292       62.5030        0.0000        0.0000        0.0000        0.0000        0.0000        0.0000        0.0000        0.0000        0.0000        0.0000        0.0000        0.0000        0.0000        0.0000        0.0000        0.0000        0.0000        0.0000        0.0000        0.0000        0.0000        0.0000        0.0000        0.0000        0.0000        0.0000        0.0000        0.0000        0.0000        0.0000        0.0000        0.0000        0.0000        0.0000        0.0000        0.0000        0.0000        0.0000        0.0000        0.0000        0.0000        0.0000        0.0000        0.0000        0.0000        0.0000        0.0000        0.0000        0.0000        0.0000        0.0000        0.0000        0.0000        0.0000        0.0000        0.0000        0.0000        0.0000
        0.0000        0.0000        0.0000        0.0000        0.0000        0.0000        0.0000        0.0000        0.0000        0.0000        0.0000        0.0000        0.0000        0.0000        0.0000        0.0000        0.0000        0.0000        0.0000        0.0000        0.0000        0.0000       59.3247       46.2693       45.3211       37.5477       31.0131       38.6718       34.8702       26.2103       25.8044       34.2711       28.7070       25.7371       34.2772       35.2186       24.7392       15.3288       10.8645       16.0854       17.3293       16.0270       15.7829       14.1500       14.2355       11.7086       12.1683       13.7913       11.6226       11.8758       12.1101        7.9657        9.1655       12.2534       22.1963       17.0777       17.7067       16.3947       16.0331       12.1762       14.3538       18.3132       19.5881       21.2180       20.5249       20.8324       29.4121       30.8637       30.3502       31.1187       31.4349       28.8214       26.6175       31.2646       38.5571       35.0169       37.0905       39.7988       42.1035       39.3966       38.1457       41.9637       46.0314       50.7024       49.7738       44.6488       41.7138       41.8644       43.5154       45.0606       51.3361       59.0318       71.2667       71.5726       72.4294       71.4906       75.4262       76.1649       79.0485       87.4646       95.3488       93.1500       84.6007       65.9151       59.0886       60.1128       64.2149       71.0092       71.8419       73.2135       74.4212       77.1550       76.2813       81.6762       80.0262       96.0712       90.1166       87.7553       83.9203       77.4235       75.5389       72.4026       67.5956       50.8544       46.1407       40.8982       36.7313       32.2618       29.5071       31.9502       37.4291       44.7206       44.4790       45.3520       52.2065       54.1401       53.1772       49.0877       48.4698       51.3047       46.9528       45.1398       47.5156       42.1299       38.6195       37.8335       34.5681       30.1416       31.1798       25.5945       23.2528       22.4960       20.8125       18.7311       17.4172       14.0897       12.8028       12.5051       12.6844       13.5087       13.4821       14.1858       13.1037       11.7747       11.3454       11.0687       11.0323       11.0544       11.2508       12.0246       13.2853       17.0406       15.2177       16.1098       18.0914       21.6866       22.1461       21.9975       20.1396       15.2992       14.1253       16.2717       19.0916       30.0060       31.7558       38.8119       41.2697       58.5286       59.7025       64.4599       60.4400        0.0000        0.0000        0.0000        0.0000        0.0000        0.0000        0.0000        0.0000        0.0000        0.0000        0.0000        0.0000        0.0000        0.0000        0.0000        0.0000        0.0000        0.0000        0.0000        0.0000        0.0000        0.0000        0.0000        0.0000        0.0000        0.0000        0.0000        0.0000        0.0000        0.0000        0.0000        0.0000        0.0000        0.0000        0.0000        0.0000        0.0000        0.0000        0.0000        0.0000        0.0000        0.0000        0.0000        0.0000        0.0000        0.0000        0.0000        0.0000        0.0000        0.0000        0.0000        0.0000        0.0000        0.0000        0.0000        0.0000        0.0000        0.0000
        0.0000        0.0000        0.0000        0.0000        0.0000        0.0000        0.0000        0.0000        0.0000        0.0000        0.0000        0.0000        0.0000        0.0000        0.0000        0.0000        0.0000        0.0000        0.0000        0.0000        0.0000       96.3211       78.9860       37.5808       27.7520       24.0937       23.5870       38.8373       39.1115       33.7711       29.8441       40.5790       26.6996       29.8068       32.8209       46.2073       29.2818       18.8536       25.2139       23.4229       28.8504       24.2022       21.2553       25.8898       21.8535       17.4172       16.2686       14.5638       16.9737       14.8944       14.1590        9.4212        8.7423       19.3324       23.0212       22.2033       21.5889       19.1696       16.3921       15.0395       16.5973       15.1982       17.5265       23.3884       27.3114       27.2673       33.9084       30.3150       28.6631       29.0797       27.9873       27.7403       29.0033       31.8845       34.3263       36.3859       35.7162       45.0351       48.5877       49.8978       51.0674       49.5935       52.6880       58.5113       57.0603       52.2833       55.7866       60.0531       51.5938       49.4803       54.0803       68.6536       79.1094       81.1519       79.9895       80.2277       86.5015       85.2338       91.0486       97.7348       97.5716       98.2813       95.8778       85.3828       74.8666       72.9832       74.4396       76.0155       78.0262       77.3572       77.0996       81.8387       86.6883      100.9022       91.9731      142.8016      144.3360      134.5372      133.6951      104.5179      100.2115       93.5813       90.5154       67.6370       59.2208       49.9872       45.1571       29.4973       27.4701       28.3420       29.8142       33.4904       35.5239       34.9139       37.2894       41.6759       45.5228       44.8819       42.6824       37.2709       38.6814       41.6158       38.4098       34.1623       34.0028       35.8886       32.2908       32.5588       30.6536       28.3989       26.4293       24.5729       23.3245       19.5321       17.4416       16.5119       15.9348       14.3014       14.1986       15.7119       16.0385       16.5489       17.7251       17.2249       17.5705       17.0323       15.6428       15.2007       16.8621       17.2221       17.8309       19.4405       19.4229       20.3981       20.3398       24.4616       26.1189       25.2210       24.4372       22.9609       23.6437       25.3403       28.9378       46.7876       43.1950       45.8291       49.0417       53.9160       55.1540       55.3347       54.5363       45.4912        0.0000        0.0000        0.0000        0.0000        0.0000        0.0000        0.0000        0.0000        0.0000        0.0000        0.0000        0.0000        0.0000        0.0000        0.0000        0.0000        0.0000        0.0000        0.0000        0.0000        0.0000        0.0000        0.0000        0.0000        0.0000        0.0000        0.0000        0.0000        0.0000        0.0000        0.0000        0.0000        0.0000        0.0000        0.0000        0.0000        0.0000        0.0000        0.0000        0.0000        0.0000        0.0000        0.0000        0.0000        0.0000        0.0000        0.0000        0.0000        0.0000        0.0000        0.0000        0.0000        0.0000        0.0000        0.0000        0.0000        0.0000
        0.0000        0.0000        0.0000        0.0000        0.0000        0.0000        0.0000        0.0000        0.0000        0.0000        0.0000        0.0000        0.0000        0.0000        0.0000        0.0000        0.0000        0.0000        0.0000        0.0000      118.8500      105.0657       86.2978       43.3057       36.4624       34.4996       33.8461       56.1886       37.3375       33.3850       23.6434       32.9049       21.3392       17.5264       18.9548       26.8995       22.5091       24.0323       26.8134       24.6423       25.7727       27.2506       25.9331       25.2964       22.3792       14.7687       14.6942       15.0468       15.5143       15.9773       16.2827       11.7544       15.6132       19.5629       16.5105       19.0874       19.5706       19.9298       19.5566       17.0615       15.5540       18.2150       15.6329       22.9486       26.9385       35.1204       36.7417       31.0964       31.0299       27.2159       29.0102       31.5502       32.6108       33.8334       34.1974       33.6104       36.3769       41.1105       44.3941       54.4202       61.0961       54.5503       59.4811       59.4959       54.2520       51.7986       63.2163       64.1596       58.2617       56.5971       60.8265       70.7727       74.9793       81.8560       94.9650       92.6329       94.9442       95.4535      100.4453      104.0119      104.9913      100.9181       95.7814       87.3320       82.2341       79.1577       81.5519       81.0687       81.0162       87.4620       86.9540       85.9099       91.3700      103.0464      101.5519      143.1578      152.2485      144.5923      141.4543      112.3275      106.1584      106.3131       91.1912       67.0409       58.4298       47.4663       39.5881       25.7651       24.1075       25.3153       25.2212       27.8063       30.5077       34.5385       37.2620       41.2393       46.1473       42.0041       39.7745       34.5889       37.5018       37.4928       36.2686       31.6579       37.7558       37.1956       33.7883       32.9161       28.0736       28.0604       26.8653       26.5903       27.2225       23.4133       21.9398       17.6469       17.0383       14.8214       15.2676       18.7471       19.5451       19.7994       20.7623       20.0226       20.6672       20.6220       18.7934       18.5111       19.3591       18.8890       19.0437       21.2186       20.7546       20.7612       21.2202       25.9163       28.2338       28.9509       27.7224       26.9209       26.2444       28.3561       32.5798       44.6066       47.0970       50.4430       51.9888       55.3049       56.0304       57.0663       55.0843       40.7694       41.3115        0.0000        0.0000        0.0000        0.0000        0.0000        0.0000        0.0000        0.0000        0.0000        0.0000        0.0000        0.0000        0.0000        0.0000        0.0000        0.0000        0.0000        0.0000        0.0000        0.0000        0.0000        0.0000        0.0000        0.0000        0.0000        0.0000        0.0000        0.0000        0.0000        0.0000        0.0000        0.0000        0.0000        0.0000        0.0000        0.0000        0.0000        0.0000        0.0000        0.0000        0.0000        0.0000        0.0000        0.0000        0.0000        0.0000        0.0000        0.0000        0.0000        0.0000        0.0000        0.0000        0.0000        0.0000        0.0000        0.0000
        0.0000        0.0000        0.0000        0.0000        0.0000        0.0000        0.0000        0.0000        0.0000        0.0000        0.0000        0.0000        0.0000        0.0000        0.0000        0.0000        0.0000        0.0000        0.0000        0.0000      131.3941      120.9012      104.1363       67.2450       61.0467       56.1116       47.1301       57.9957       42.4479       39.4872       24.5326       25.3981       20.6687       19.0832       17.9359       30.7164       33.0971       31.9466       33.6096       34.3828       34.4557       22.9611       20.3268       19.1844       16.8160       14.8066       13.3165       13.6236       13.3517       16.1308       20.8032       18.2979       13.4143       12.3173       18.9550       18.8463       22.5173       18.7348       18.0991       18.1050       20.4985       19.5836       18.1133       25.7598       29.9271       36.2085       35.4929       32.2623       29.0291       31.4744       33.7176       32.3059       33.0835       35.4186       39.8528       46.7060       45.7917       46.4804       49.6707       49.9652       56.7153       56.6691       56.1225       56.2066       52.5830       56.6544       59.0354       58.8209       64.6520       57.9361       59.9063       72.8462       77.1261       80.2051       92.4934       96.5270       97.7080       99.2139      102.8406      113.9484      111.5130      102.8263       94.9133       88.3726       83.0312       87.7506       88.5276       88.1980       87.3479       86.8569       89.0441       89.4184       91.0690      103.4958      100.3401      134.7810      145.3790      160.2899      151.1431      113.2138      113.8976      104.9542       88.3660       63.7110       54.5936       45.7513       38.5875       24.3018       22.0384       21.2343       22.7763       25.8666       25.8382       31.5268       35.9224       39.3540       44.6985       42.4763       42.2884       43.4822       42.1516       40.4643       40.8086       41.6740       36.2664       37.9298       36.7855       38.6490       36.7836       35.3214       36.6972       31.5887       26.1902       24.5269       24.7721       20.3263       21.6142       24.1217       23.5701       24.6352       25.6894       25.8209       25.9675       24.0823       23.1770       22.9550       22.1020       21.8496       22.4183       20.4283       20.9419       21.9524       21.2984       24.6372       21.8840       24.7899       28.2042       27.0159       28.2046       30.6176       29.5001       31.9869       34.2254       43.9654       47.2285       50.3641       50.5550       54.3537       58.6850       56.1587       52.4338       37.7192       36.3646       44.7084        0.0000        0.0000        0.0000        0.0000        0.0000        0.0000        0.0000        0.0000        0.0000        0.0000        0.0000        0.0000        0.0000        0.0000        0.0000        0.0000        0.0000        0.0000        0.0000        0.0000        0.0000        0.0000        0.0000        0.0000        0.0000        0.0000        0.0000        0.0000        0.0000        0.0000        0.0000        0.0000        0.0000        0.0000        0.0000        0.0000        0.0000        0.0000        0.0000        0.0000        0.0000        0.0000        0.0000        0.0000        0.0000        0.0000        0.0000        0.0000        0.0000        0.0000        0.0000        0.0000        0.0000        0.0000        0.0000
        0.0000        0.0000        0.0000        0.0000        0.0000        0.0000        0.0000        0.0000        0.0000        0.0000        0.0000        0.0000        0.0000        0.0000        0.0000        0.0000        0.0000        0.0000        0.0000        0.0000      140.6496      132.2341      120.9419       92.1190       96.2477       78.5997       56.4527       75.1333       53.9869       31.9232       26.9436       36.8852       28.5842       27.4195       32.0355       31.3252       34.9868       30.5337       41.5999       33.8121       20.1668       13.7549       12.2481       12.4401       10.4546       10.0388       10.8843       15.7867       13.3640       11.5474       14.5508       14.6072       17.0502       18.8319       18.1781       22.9478       27.5248       15.1585       18.5924       17.7599       23.6894       29.3485       24.3482       27.3891       29.8489       35.9034       33.2842       30.5323       31.1126       30.9073       33.5952       27.5225       34.4293       38.9781       43.8878       46.5613       49.8170       51.8261       53.1806       55.1119       59.5445       54.3011       53.9311       67.0125       69.7323       64.7544       63.9537       65.4740       60.1758       55.3934       58.3189       71.6367       77.4595       80.5688       80.9261       80.7803       82.1270       91.5276       96.6838      104.4355      107.8395      102.8339       98.6641       86.4605       81.9291       83.7643       88.4516       89.6706       84.9553       88.9009       88.1247       92.3608       94.5842      103.2105       99.9671      141.2633      154.1033      155.7462      138.9860      107.3605      106.7370       92.9225       77.4069       57.1527       47.8670       41.7906       37.7544       27.1030       21.8768       21.5456       21.7543       24.2762       25.2922       31.2693       32.9639       35.0494       39.3928       43.3101       45.0332       43.9835       46.6616       48.6192       51.8069       50.7706       47.6866       51.0020       47.8368       45.8383       45.5333       45.0951       45.9745       38.8269       31.6529       29.0040       28.3952       28.7587       27.4221       29.2057       29.3388       29.6274       29.3440       30.6572       30.0592       30.6519       32.8830       31.3052       28.5621       28.6896       28.3496       29.0469       25.5034       24.7405       22.5300       23.1042       23.4306       26.1786       26.7794       28.0149       27.1300       29.3897       30.6067       31.1122       32.8384       42.3119       44.7250       49.7201       50.1710       51.2092       54.4835       50.7359       49.0193       38.3730       40.9856       45.5839       47.5250        0.0000        0.0000        0.0000        0.0000        0.0000        0.0000        0.0000        0.0000        0.0000        0.0000        0.0000        0.0000        0.0000        0.0000        0.0000        0.0000        0.0000        0.0000        0.0000        0.0000        0.0000        0.0000        0.0000        0.0000        0.0000        0.0000        0.0000        0.0000        0.0000        0.0000        0.0000        0.0000        0.0000        0.0000        0.0000        0.0000        0.0000        0.0000        0.0000        0.0000        0.0000        0.0000        0.0000        0.0000        0.0000        0.0000        0.0000        0.0000        0.0000        0.0000        0.0000        0.0000        0.0000        0.0000
        0.0000        0.0000        0.0000        0.0000        0.0000        0.0000        0.0000        0.0000        0.0000        0.0000        0.0000        0.0000        0.0000        0.0000        0.0000        0.0000        0.0000        0.0000        0.0000        0.0000        0.0000      125.4506      125.2481      137.3984      133.6549      117.5979      101.3518       94.8842       80.4729       63.8618       48.7349       41.5129       26.3216       15.5694       18.1963       43.1854       40.2217       41.7942       40.6787       46.8932       26.5614       19.3439       17.8732       19.6454       20.5543       19.1298       18.8850       19.9033       19.2295       20.1717       20.6645       25.1431       32.0386       32.0162       31.8994       33.1399       37.7448       33.6294       35.7459       35.5526       35.6350       29.2939       31.8997       32.1788       36.3670       38.6974       38.9711       32.5789       30.5159       30.9904       34.8717       35.5137       37.3438       49.3971       54.2059       52.0314       51.0218       47.2197       61.0977       72.9828       71.8795       65.3613       70.5387       76.7477       81.7150       84.3070       83.8032       75.7165       70.6316       69.7898       71.2943       79.5145       92.8255       90.0851       87.0012       81.2823       76.8895       80.1855       85.3007       98.1892      103.8331      103.7911      113.9856      101.3195       95.1505       94.3104       93.9624       86.0860       82.2064       87.3976       90.0026       93.6932       96.3634      101.5643      104.6589      150.0907      159.4373      149.4413      148.2062      106.4617       94.1478       77.5984       65.8871       44.8673       35.3084       32.1003       30.6196       21.8941       19.1183       18.8022       19.0408       21.7128       23.4890       25.3827       30.0619       41.5761       47.5441       51.8731       53.9704       55.2413       58.2964       61.6244       61.7126       70.7864       77.8836       76.0657       75.4955       75.4796       76.4202       72.2068       70.6547       56.7790       50.8609       44.9423       45.9359       51.7794       53.3146       48.8348       45.2607       42.6723       44.0113       45.5737       44.0879       42.7429       41.8172       41.1243       37.2600       37.9057       37.7792       39.1501       36.7163       30.2512       27.2025       27.4361       27.0776       26.1196       27.5041       28.2231       27.4831       30.7341       30.6939       32.2492       35.1330       36.3854       37.5531       40.1289       43.3498       46.2334       46.4937       46.1355       49.2965       42.7324       40.5445       43.9499       41.5667       55.1400        0.0000        0.0000        0.0000        0.0000        0.0000        0.0000        0.0000        0.0000        0.0000        0.0000        0.0000        0.0000        0.0000        0.0000        0.0000        0.0000        0.0000        0.0000        0.0000        0.0000        0.0000        0.0000        0.0000        0.0000        0.0000        0.0000        0.0000        0.0000        0.0000        0.0000        0.0000        0.0000        0.0000        0.0000        0.0000        0.0000        0.0000        0.0000        0.0000        0.0000        0.0000        0.0000        0.0000        0.0000        0.0000        0.0000        0.0000        0.0000        0.0000        0.0000        0.0000        0.0000        0.0000
        0.0000        0.0000        0.0000        0.0000        0.0000        0.0000        0.0000        0.0000        0.0000        0.0000        0.0000        0.0000        0.0000        0.0000        0.0000        0.0000        0.0000        0.0000        0.0000        0.0000        0.0000      135.3251      140.7906      158.1346      149.2724      143.7153      124.6307      107.7629       95.8699       77.7727       56.6925       44.8090       23.3475       12.5334       12.1934       39.9842       50.9753       32.6219       29.1329       33.6797       28.3625       15.0663       16.8444       27.2937       23.4632       25.4535       23.5466       16.6159       19.5801       26.5283       21.8805       21.0660       28.7973       29.4254       34.0640       30.8768       34.6408       27.7595       35.9214       40.2882       36.7700       27.8960       28.5312       35.4566       37.6881       38.6274       39.3532       32.8074       30.1293       30.3248       32.5270       38.2842       38.7521       47.0528       47.7254       45.9185       44.0719       42.7950       56.2601       74.3968       70.4933       68.5303       72.5821       68.3511       75.4768       73.1239       76.5411       80.7174       68.0148       64.1793       69.5310       70.4872       76.5591       72.2484       75.1679       66.7193       66.0728       71.9215       66.4942       66.5197       74.4322       76.0082       84.4845       94.6957       93.3520       87.7035       83.4750       77.1399       81.4431       78.0337       81.6391       90.9558       95.0697      102.0746      100.4844      139.4697      143.7778      135.1647      122.2751       91.8959       82.6168       70.3969       55.0275       38.6425       30.4565       26.9452       26.3025       19.1465       18.0421       18.1857       17.9434       19.0164       20.7690       26.5785       30.5958       44.9750       55.1388       57.2420       61.8805       69.3781       77.5003       80.2339       84.2312       88.0768       97.1833       99.0188       93.8178       92.0570       88.6789       84.0036       75.0664       63.5891       59.8495       61.0024       57.9983       64.2672       64.5700       59.0372       57.8138       52.6472       50.7745       54.7615       54.1901       48.4455       43.7828       45.7628       43.0743       41.2242       43.2797       43.8296       40.7431       34.3187       31.0754       29.3183       28.4556       29.7763       41.9093       40.6944       31.1468       34.8200       33.4173       36.8882       39.4420       37.7991       38.3077       45.9939       40.1091       41.9187       39.5291       41.6932       47.9174       49.6497       46.1887       46.0998       50.3644       91.2000        0.0000        0.0000        0.0000        0.0000        0.0000        0.0000        0.0000        0.0000        0.0000        0.0000        0.0000        0.0000        0.0000        0.0000        0.0000        0.0000        0.0000        0.0000        0.0000        0.0000        0.0000        0.0000        0.0000        0.0000        0.0000        0.0000        0.0000        0.0000        0.0000        0.0000        0.0000        0.0000        0.0000        0.0000        0.0000        0.0000        0.0000        0.0000        0.0000        0.0000        0.0000        0.0000        0.0000        0.0000        0.0000        0.0000        0.0000        0.0000        0.0000        0.0000        0.0000        0.0000        0.0000
        0.0000        0.0000        0.0000        0.0000        0.0000        0.0000        0.0000        0.0000        0.0000        0.0000        0.0000        0.0000        0.0000        0.0000        0.0000        0.0000        0.0000        0.0000        0.0000        0.0000        0.0000      141.5554      144.8822      164.8274      165.2968      158.7666      138.4220      116.9518      102.9396       79.8073       60.8054       38.0827       22.7952       10.4666        8.6714       17.1622       21.7661       25.6609       25.7695       25.9064       22.5508       14.9471       19.8843       27.3020       20.0911       21.3642       19.0032       17.8586       16.8954       15.2406       15.9662       16.6227       25.1080       36.9255       39.8329       28.5408       29.2741       22.9617       26.6730       27.3771       26.1087       23.2613       27.6250       27.4030       31.6435       37.3864       42.1169       32.8188       33.1902       36.2546       34.9502       34.5791       37.2201       39.8854       43.6723       43.1598       40.1775       42.9552       51.3156       61.9996       67.9906       68.7297       69.1221       61.6769       66.3033       76.2729       79.6280       80.5289       79.5830       79.7500       67.7937       63.4048       63.0429       58.7936       55.6839       58.3213       55.8701       55.1243       62.4911       63.7179       60.0930       61.6143       62.8256       76.5709       81.4568       82.6191       79.3747       73.7123       74.4368       71.3774       72.7921       83.3330       87.9160       96.2584       94.7079      124.3502      122.1542      114.8354      101.6699       77.1040       68.9135       64.0222       53.4001       34.0872       24.0680       23.2536       20.1702       16.8987       17.9436       17.8039       18.9060       22.7698       27.2284       34.4594       38.4582       51.5938       65.6730       70.0199       75.3314       81.6401       81.0295       90.2421      110.8402      109.6859      108.4041      107.4431      108.9136       98.4723       94.3346       89.0589       84.2345       74.3200       68.9549       68.2725       68.0705       72.1070       67.9015       61.2629       58.4550       54.1305       55.1411       55.1580       53.2715       46.7005       44.5997       44.0379       41.4113       41.9889       42.2596       42.7839       39.2685       36.4429       32.7813       31.6262       30.6489       29.0166       34.7968       32.4977       33.4809       34.4387       32.9927       40.1419       36.9655       38.3474       38.2956       41.4054       42.2235       41.5646       39.1796       48.0787       38.0017       38.8167       39.4554       42.6197       49.8274      138.8400        0.0000        0.0000        0.0000        0.0000        0.0000        0.0000        0.0000        0.0000        0.0000        0.0000        0.0000        0.0000        0.0000        0.0000        0.0000        0.0000        0.0000        0.0000        0.0000        0.0000        0.0000        0.0000        0.0000        0.0000        0.0000        0.0000        0.0000        0.0000        0.0000        0.0000        0.0000        0.0000        0.0000        0.0000        0.0000        0.0000        0.0000        0.0000        0.0000        0.0000        0.0000        0.0000        0.0000        0.0000        0.0000        0.0000        0.0000        0.0000        0.0000        0.0000        0.0000        0.0000        0.0000
        0.0000        0.0000        0.0000        0.0000        0.0000        0.0000        0.0000        0.0000        0.0000        0.0000        0.0000        0.0000        0.0000        0.0000        0.0000        0.0000        0.0000        0.0000        0.0000        0.0000        0.0000      152.7522      156.7523      177.9464      183.2479      172.7523      146.6886      119.8415       95.9199       75.4749       58.9044       36.5744       20.6527       10.7754       11.2881       24.1908       28.8995       22.8606       31.2560       32.0267       24.7496       18.4906       18.0832       26.4931       17.8322       15.1900       14.9636       18.8133       17.3947       20.0031       24.1035       23.1537       20.0366       23.8332       19.6099       20.0920       20.6707       21.1594       23.1318       25.0250       30.6117       24.2090       19.8921       28.0582       25.9988       38.5139       46.1408       29.2493       28.5908       33.4782       35.9369       37.0071       35.9570       41.2405       48.0805       46.2547       44.5543       47.7023       51.2276       54.8696       64.3593       65.9004       71.6756       65.7477       60.0045       67.0373       73.6004       76.5825       83.6728       83.4893       76.9765       75.3125       72.6748       69.2782       67.5795       64.1748       60.6613       60.1585       57.0410       57.9404       58.0889       59.3669       59.2752       66.8686       68.4374       71.5014       70.9440       66.2812       64.9050       67.5560       69.4554       78.7591       82.0047       83.8269       84.7040      104.0972      104.8717      101.2427       90.9952       69.1237       58.7143       54.0796       47.7845       32.5730       25.9262       19.6935       20.3700       15.9782       15.9124       17.3655       20.2313       25.3739       31.6654       39.0289       50.7717       71.6906       77.8664       81.4963       76.7776       77.3368       77.3566       87.7267      101.7598      110.3413      116.6528      117.9717      123.2050      106.9984      113.7978      112.8840      100.5804       86.4618       76.3828       66.7704       67.6071       71.6643       69.8541       65.0281       65.1843       62.3566       59.0434       54.5503       50.3935       47.7531       46.2770       45.6090       44.6301       46.3749       46.6087       45.0689       48.2324       40.1425       37.0916       35.4507       35.2038       33.3655       35.2512       35.5981       35.3521       37.2774       37.9750       37.8037       39.2017       39.6849       40.5746       39.4152       40.1380       41.2785       39.9925       41.9451       39.8551       37.1897       40.4709       44.9960       56.8706        0.0000        0.0000        0.0000        0.0000        0.0000        0.0000        0.0000        0.0000        0.0000        0.0000        0.0000        0.0000        0.0000        0.0000        0.0000        0.0000        0.0000        0.0000        0.0000        0.0000        0.0000        0.0000        0.0000        0.0000        0.0000        0.0000        0.0000        0.0000        0.0000        0.0000        0.0000        0.0000        0.0000        0.0000        0.0000        0.0000        0.0000        0.0000        0.0000        0.0000        0.0000        0.0000        0.0000        0.0000        0.0000        0.0000        0.0000        0.0000        0.0000        0.0000        0.0000        0.0000        0.0000        0.0000
        0.0000        0.0000        0.0000        0.0000        0.0000        0.0000        0.0000        0.0000        0.0000        0.0000        0.0000        0.0000        0.0000        0.0000        0.0000        0.0000        0.0000        0.0000        0.0000        0.0000        0.0000        0.0000      198.9134      226.5483      233.0087      218.1003      183.6051      121.3893       94.3868       73.3371       56.5947       29.2198       19.5631       15.4768       16.9430       37.9730       43.9954       43.7512       37.6857       26.5593       21.9396       17.6695       13.7378       15.3136       22.6849       17.5533       15.4875       26.9301       27.5172       34.6103       31.0409       20.2896       18.4412       18.7940       16.9804       20.0942       20.4634       23.2861       24.4388       25.0385       27.0529       27.4639       25.2795       23.8482       24.0826       28.9039       36.0310       37.9368       37.8426       38.2864       40.7813       45.2328       47.2026       49.4399       53.2590       59.1731       62.1921       62.2150       65.5338       64.8256       69.7275       69.7411       74.9018       63.5955       61.1453       63.1915       76.5787      102.7734      111.3546      110.3765      109.2397      111.3915      108.0848      101.6242       96.3120       80.3501       74.3448       70.4741       65.6404       69.6151       75.8763       74.8677       67.8452       62.3720       59.2092       62.9654       66.0615       65.8696       66.3721       65.8407       64.6817       69.6880       73.1942       73.7278       74.6850       91.5628       87.2959       81.0310       78.1114       61.1405       53.6362       46.9314       41.8412       23.4982       18.8339       16.6272       16.9120       18.6684       19.3127       24.0518       23.7168       36.6690       44.4203       51.4855       59.5910       74.7666       79.1597       94.8301       94.4141       96.2475       94.9512       98.6601      110.3289      115.4720      126.7830      130.0620      123.0525      127.8659      138.9190      132.7241      115.4855       87.4473       77.8729       73.5986       77.2643       81.8202       82.2493       74.6717       71.4644       60.6637       58.8127       57.9595       53.9145       46.8525       47.3084       46.6184       44.1443       48.0734       47.5201       49.1543       51.4022       45.7868       41.3888       40.8319       43.6586       44.0414       43.8758       43.1486       43.8543       44.5669       45.2354       45.4041       45.0158       43.7098       42.8798       44.8838       42.1750       42.9991       40.2898       37.9960       36.5460       36.1561       40.7642       42.5340       38.6454       37.2257       38.8572       40.1939       55.3744        0.0000        0.0000        0.0000        0.0000        0.0000        0.0000        0.0000        0.0000        0.0000        0.0000        0.0000        0.0000        0.0000        0.0000        0.0000        0.0000        0.0000        0.0000        0.0000        0.0000        0.0000        0.0000        0.0000        0.0000        0.0000        0.0000        0.0000        0.0000        0.0000        0.0000        0.0000        0.0000        0.0000        0.0000        0.0000        0.0000        0.0000        0.0000        0.0000        0.0000        0.0000        0.0000        0.0000        0.0000        0.0000        0.0000        0.0000        0.0000        0.0000        0.0000
        0.0000        0.0000        0.0000        0.0000        0.0000        0.0000        0.0000        0.0000        0.0000        0.0000        0.0000        0.0000        0.0000        0.0000        0.0000        0.0000        0.0000        0.0000        0.0000        0.0000        0.0000        0.0000        0.0000        0.0000        0.0000        0.0000      205.0881      134.9333       98.1607       74.2431       57.3953       30.2495       20.3609       16.4142       19.0585       44.4254       51.9982       50.6498       41.4151       25.8902       19.3033       15.3514       13.3715        6.4867       12.3637       12.0261       15.9043       33.2257       35.6258       30.6936       28.0177       20.1343       16.3900       17.2801       18.6936       19.0995       19.2082       20.8147       22.0079       22.8255       25.1056       25.7823       23.8728       23.4581       25.4733       27.9831       30.4428       37.1598       39.7053       37.9648       41.7647       49.2989       46.0382       47.0504       54.1618       61.3487       64.5793       65.6086       65.9428       57.6772       62.8448       63.6438       64.5322       59.9937       64.4007       73.8619       88.8514      106.5564      116.3124      120.8258      120.3942      127.5737      124.6820      113.5904      100.6245       84.7592       72.6157       62.9445       63.6115       68.9228       68.2309       71.9775       59.2499       55.8620       53.1615       52.2463       61.2422       62.5230       61.9479       61.2952       60.7662       64.7154       67.9709       70.6778       69.5789       87.3059       71.9083       67.0805       68.5998       56.7707       52.0227       46.7020       39.3265       23.9719       18.2246       18.8746       19.5978       19.2992       19.7453       22.6636       31.9471       39.5033       45.5676       50.2014       63.1582       78.6847       94.5141       97.8087      110.0533      106.2909      110.6460      112.6670      110.4771      111.4599      116.2748      123.9007      124.1720      136.7527      143.6789      139.4508      124.4557       91.8226       82.7240       80.1823       78.9477       86.9582       85.4280       75.4001       71.8224       69.4380       63.8265       57.2359       52.8991       55.7478       66.1773       53.3555       48.1182       48.2472       52.8353       53.9797       52.1459       46.7981       42.6991       43.3016       44.7802       48.6850       48.5709       47.9024       48.2528       48.9807       50.7093       51.6259       49.8790       46.6983       44.1161       45.1815       43.2851       41.9169       37.5056       37.4042       37.4752       39.0401       39.0460       39.9308       35.3179       32.1463       34.1627       30.6784       38.7754        0.0000        0.0000        0.0000        0.0000        0.0000        0.0000        0.0000        0.0000        0.0000        0.0000        0.0000        0.0000        0.0000        0.0000        0.0000        0.0000        0.0000        0.0000        0.0000        0.0000        0.0000        0.0000        0.0000        0.0000        0.0000        0.0000        0.0000        0.0000        0.0000        0.0000        0.0000        0.0000        0.0000        0.0000        0.0000        0.0000        0.0000        0.0000        0.0000        0.0000        0.0000        0.0000        0.0000        0.0000        0.0000        0.0000        0.0000        0.0000        0.0000        0.0000
        0.0000        0.0000        0.0000        0.0000        0.0000        0.0000        0.0000        0.0000        0.0000        0.0000        0.0000        0.0000        0.0000        0.0000        0.0000        0.0000        0.0000        0.0000        0.0000        0.0000        0.0000        0.0000        0.0000        0.0000        0.0000        0.0000        0.0000      138.4823      103.5941       75.4279       58.8757       31.7813       21.9951       18.3428       21.7793       48.6015       55.2767       53.8668       44.2765       25.5484       20.1754       14.8557       12.6438        6.6795        6.0752        6.4248       11.3247       35.7686       45.1976       42.0842       35.1477       20.7484       20.2903       11.7854       16.9441       15.6885       17.2912       19.9147       19.8037       21.9199       21.8140       19.8074       19.3435       20.2967       21.8944       24.1477       26.8858       30.0037       31.7475       33.8993       38.3206       41.5376       40.8036       47.2863       51.4708       51.5776       55.5937       59.8558       60.4406       52.9238       52.7473       58.7239       66.6461       61.4787       65.4004       78.0774       90.7697      114.4663      125.8935      139.7569      137.9281      136.8533      130.1661      125.1775      120.5583       91.0686       74.4754       57.7755       54.8471       51.0563       48.4374       48.5861       53.1911       46.4488       46.2476       49.0099       51.7636       54.3996       54.8520       54.2305       56.4947       61.1457       63.9715       65.1977       63.4228       71.7295       69.2550       65.2909       61.6601       53.4074       49.9158       45.8224       38.3956       23.0963       17.3021       15.6245       18.4547       19.8717       21.0069       23.4447       31.9832       46.3754       51.0558       55.2266       65.4591       83.1603       94.3379       98.3546      103.8704      105.5222      107.5327      101.3777      100.2313      106.6961      114.1151      127.9241      130.4298      143.0460      145.2751      137.1303      125.2486       99.8429       93.5348       89.3662       88.4534       90.3589       88.9617       82.4770       82.4783       75.4364       69.4237       61.9789       64.5508       77.8262       64.9706       61.0523       56.4084       55.9440       58.7382       55.8207       54.5171       50.4403       46.5685       50.1543       49.3427       53.9557       54.2410       55.0013       54.0233       55.6478       57.3582       56.7204       52.9747       49.2428       46.2226       44.3133       42.7066       39.0005       37.7941       37.3415       37.8740       37.7345       38.7392       34.9176       33.0987       38.6286       36.7671       36.7594       42.6016      134.0400        0.0000        0.0000        0.0000        0.0000        0.0000        0.0000        0.0000        0.0000        0.0000        0.0000        0.0000        0.0000        0.0000        0.0000        0.0000        0.0000        0.0000        0.0000        0.0000        0.0000        0.0000        0.0000        0.0000        0.0000        0.0000        0.0000        0.0000        0.0000        0.0000        0.0000        0.0000        0.0000        0.0000        0.0000        0.0000        0.0000        0.0000        0.0000        0.0000        0.0000        0.0000        0.0000        0.0000        0.0000        0.0000        0.0000        0.0000        0.0000        0.0000
        0.0000        0.0000        0.0000        0.0000        0.0000        0.0000        0.0000        0.0000        0.0000        0.0000        0.0000        0.0000        0.0000        0.0000        0.0000        0.0000        0.0000        0.0000        0.0000        0.0000        0.0000        0.0000        0.0000        0.0000        0.0000        0.0000        0.0000        0.0000        0.0000        0.0000       64.2262       37.3663       26.9101       23.3494       25.2909       52.5013       56.4723       53.5803       43.6701       27.4112       17.3292       12.9579       12.6694        7.6132        8.3450        9.2562       12.6260       27.7925       32.6780       40.5903       34.9111       27.5779       14.7409       13.3834       12.3737       17.4573       17.7717       15.7890       20.8076       17.6987       16.9550       17.7085       21.0776       22.5588       21.9592       21.2156       22.3598       27.9273       28.1779       28.2538       33.5975       32.2763       38.6136       44.9923       47.0076       42.0753       45.7907       53.5436       61.8394       50.6373       52.1532       61.2330       66.7596       54.7614       59.4861       76.3258       94.0547      126.7589      143.7659      154.0121      146.1227      147.4778      149.7530      141.7376      118.9720       78.2687       58.6824       56.3290       47.4349       43.8592       40.4808       45.9684       47.4091       45.8272       45.2454       44.6969       46.7935       50.8661       51.9222       52.0085       52.1716       56.4615       59.1928       60.5835       59.7433       64.6575       67.4447       66.4368       63.5043       54.8822       56.1089       54.9314       46.4719       28.8218       22.2261       20.8333       19.3217       21.6676       22.6374       29.5675       39.2130       56.6562       62.6120       69.4529       74.5107       86.5187       93.0915       99.8587       97.1562      101.1900      100.7220      104.1779      107.2375      113.6371      119.0307      130.6639      125.0004      137.6051      142.5317      132.7518      125.5323       99.6364      102.1368      104.6422       92.1765       98.2446      102.2822       95.0410       85.5362       74.3397       78.2303       76.0760       83.5345       72.7269       68.9057       64.9729       64.4648       77.8385       69.6267       65.7296       61.0434       54.4940       54.8196       55.1995       57.5476       61.4783       59.7658       59.8599       61.0360       62.2627       62.9276       61.3626       58.2748       52.8535       46.2397       42.5769       40.4168       38.1207       38.4653       38.2327       38.2167       39.6584       39.0616       36.1152       35.3023       40.9685       39.2746       44.1336       53.2502      164.1300        0.0000        0.0000        0.0000        0.0000        0.0000        0.0000        0.0000        0.0000        0.0000        0.0000        0.0000        0.0000        0.0000        0.0000        0.0000        0.0000        0.0000        0.0000        0.0000        0.0000        0.0000        0.0000        0.0000        0.0000        0.0000        0.0000        0.0000        0.0000        0.0000        0.0000        0.0000        0.0000        0.0000        0.0000        0.0000        0.0000        0.0000        0.0000        0.0000        0.0000        0.0000        0.0000        0.0000        0.0000        0.0000        0.0000        0.0000        0.0000        0.0000
        0.0000        0.0000        0.0000        0.0000        0.0000        0.0000        0.0000        0.0000        0.0000        0.0000        0.0000        0.0000        0.0000        0.0000        0.0000        0.0000        0.0000        0.0000        0.0000        0.0000        0.0000        0.0000        0.0000        0.0000        0.0000        0.0000        0.0000        0.0000        0.0000        0.0000        0.0000       54.6694       42.6140        0.0000        0.0000       49.5304       51.3101       47.2481       37.3282       10.9506        7.2528        5.3990        5.5455       11.3441       11.7201       15.3069       18.9740       43.3491       51.0054       48.6554       39.3238       20.7679       14.4685       16.7630       16.7572       20.8965       16.4567       13.5182       13.2353        9.4734       13.4059       14.5598       18.2639       20.9269       22.1346       22.4573       26.3755       24.4619       19.9726       20.2766       23.5644       20.0816       25.7948       33.3165       30.0419       32.1926       30.9091       36.6759       48.3431       56.8175       48.3573       44.5620       56.7210       45.7935       49.7332       62.1593       87.4583      117.5678      139.8809      152.9402      178.5529      172.2030      166.2462      143.5093      121.9614       78.0419       60.9549       56.0272       51.6583       50.6476       47.2906       50.7204       49.8828       46.2078       47.8003       49.7754       50.9219       51.5618       53.2593       52.7654       52.7437       55.4852       60.4687       66.2212       64.2235       57.6777       56.7035       56.0112       56.4702       72.7684       75.9104       71.7071       65.1843       44.3058       35.5972       31.0973       31.7984       33.1302       36.7995       43.5635       50.9215       74.8775       86.6932       91.2182      100.3692      110.6261      123.1449      133.4165      129.9641      116.4037      112.9716      118.2450      123.5966      123.9485      123.5464      121.7757      120.1640      120.2493      120.6750      115.1956      109.4410      107.2305       99.2181      100.5642       96.7416      108.9390      102.8963      101.5594      102.0558      110.7703      107.9625      107.2272      101.9645       92.3044       91.0767       84.6588       87.4003       90.5745       84.3328       84.5531       81.4806       76.2860       75.7623       76.6047       74.8781       76.6492       72.8397       73.9556       74.6605       78.2041       76.9296       73.2260       69.9157       48.9578       40.9886       36.7560       36.6325       34.8972       33.7503       33.3112       34.4028       40.4339       38.0898       36.5524       35.7288       43.2060       43.4363       45.1286        0.0000        0.0000        0.0000        0.0000        0.0000        0.0000        0.0000        0.0000        0.0000        0.0000        0.0000        0.0000        0.0000        0.0000        0.0000        0.0000        0.0000        0.0000        0.0000        0.0000        0.0000        0.0000        0.0000        0.0000        0.0000        0.0000        0.0000        0.0000        0.0000        0.0000        0.0000        0.0000        0.0000        0.0000        0.0000        0.0000        0.0000        0.0000        0.0000        0.0000        0.0000        0.0000        0.0000        0.0000        0.0000        0.0000        0.0000        0.0000        0.0000        0.0000        0.0000
        0.0000        0.0000        0.0000        0.0000        0.0000        0.0000        0.0000        0.0000        0.0000        0.0000        0.0000        0.0000        0.0000        0.0000        0.0000        0.0000        0.0000        0.0000        0.0000        0.0000        0.0000        0.0000        0.0000        0.0000        0.0000        0.0000        0.0000        0.0000        0.0000        0.0000        0.0000        0.0000        0.0000        0.0000        0.0000        0.0000        0.0000       48.0015       37.0865       10.6461        7.0811        5.5577        5.9418       12.0004       13.7058       17.0889       22.0917       49.9432       59.5791       56.5338       43.5662       13.1669       11.8931       10.5476       12.6248       17.9425       13.6256       12.7141       12.9147       11.8329       12.7348       14.2196       15.0430       16.6349       16.7087       16.1691       15.2457       16.2263       16.7353       13.8117       13.9526       15.8172       20.1173       31.3851       29.3893       28.7105       28.1240       27.6721       31.5218       28.1658       35.2389       37.6326       42.8123       42.8898       48.9716       57.2058      122.0099      158.1752      160.9174      178.0297      173.4672      179.1542      170.3061      155.6347      131.5122       83.0039       56.7707       50.0144       50.5567       48.6595       39.3754       35.8979       36.1196       41.9719       40.2759       43.0135       46.8593       49.1697       51.5772       53.7518       55.9150       58.5247       56.6147       57.9160       64.1189       53.0240       54.8834       53.5909       56.6768       74.8233       81.1783       80.0964       68.0406       44.2067       36.5050       33.0503       34.4715       38.6455       42.2936       48.0967       59.7181       81.1732       92.6987      107.5144      116.3194      124.2491      136.1872      144.8898      139.6887      121.7542      127.1658      127.7431      122.0733      116.6576      113.6512      119.8721      115.7588      111.3389      112.4422      110.9459      107.3616      100.4220       96.2960       97.6842      101.6700      109.6862      112.9520      109.4973      114.2066      112.2017      112.4247      112.6934      111.6289      106.5580      101.5580       95.5395       97.9504      104.0127      106.1862      103.3390      102.1316       95.1924       90.3439       85.6727       84.0882       81.4808       80.8230       82.2843       84.0013       85.5373       83.9709       79.4022       78.2970       50.7119       43.1032       37.8704       35.8591       34.1685       33.3832       33.5505       37.0902       40.4066       39.1442       38.7805       39.9498       46.5473       51.3611        0.0000        0.0000        0.0000        0.0000        0.0000        0.0000        0.0000        0.0000        0.0000        0.0000        0.0000        0.0000        0.0000        0.0000        0.0000        0.0000        0.0000        0.0000        0.0000        0.0000        0.0000        0.0000        0.0000        0.0000        0.0000        0.0000        0.0000        0.0000        0.0000        0.0000        0.0000        0.0000        0.0000        0.0000        0.0000        0.0000        0.0000        0.0000        0.0000        0.0000        0.0000        0.0000        0.0000        0.0000        0.0000        0.0000        0.0000        0.0000        0.0000        0.0000        0.0000        0.0000
        0.0000        0.0000        0.0000        0.0000        0.0000        0.0000        0.0000        0.0000        0.0000        0.0000        0.0000        0.0000        0.0000        0.0000        0.0000        0.0000        0.0000        0.0000        0.0000        0.0000        0.0000        0.0000        0.0000        0.0000        0.0000        0.0000        0.0000        0.0000        0.0000        0.0000        0.0000        0.0000        0.0000        0.0000        0.0000        0.0000        0.0000        0.0000        0.0000       13.7384        9.7051        8.2925        9.0577       17.2099       19.0722       22.0317       27.3729       57.7250       63.9590       61.3019       47.1617       11.0143        8.0722        8.5759        8.1855        9.2660       13.5168       12.8370       12.7743       16.1918       13.0401       12.4043       11.2357       11.1602       14.2390       19.3773       19.8648       21.4927       25.8162       26.1271       22.3323       16.9974       19.9679       27.4837       26.7144       18.1075       18.5329       24.1912       27.7359       33.7378       41.5419       53.7900       53.1954       43.3684       50.4555       76.9642      111.0100      153.0061      173.2101      181.7144      179.3488      186.7181      184.4482      167.5320      138.7955       85.5542       63.9085       52.8062       50.7871       57.3984       49.4988       46.4575       43.6170       45.5800       45.1517       46.4898       44.9577       50.5300       53.4417       53.7552       56.0292       56.4190       54.5967       50.9941       52.1748       49.7467       50.6468       53.1083       55.8671       74.5582       80.5230       78.3196       67.8990       42.7723       35.0884       31.4825       33.5292       38.0064       40.1181       49.7037       60.5701       82.9164       93.2345      105.1055      120.0178      138.8563      149.3760      149.1203      147.7463      130.4332      111.1793      107.3372      115.4783      106.9437      103.7742      110.5533      106.3880      101.9575       97.7727       99.9825      100.8307      104.7005      106.8082      108.3717      114.2620      119.6710      119.9433      125.3259      125.3762      121.7926      127.8770      128.9195      124.2849      114.2274      113.0953      110.4769      110.5226      117.8119      124.5076      122.0841      114.4516       92.3149       88.4296       88.7240       82.8959       83.6728       81.3908       81.4235       79.9735       83.8303       82.5525       78.9695       72.6779       50.1713       41.2282       38.0202       38.4395       38.9485       38.8740       42.3172       42.4184       46.5530       48.5240       49.0550       48.8809       56.9252       60.5057        0.0000        0.0000        0.0000        0.0000        0.0000        0.0000        0.0000        0.0000        0.0000        0.0000        0.0000        0.0000        0.0000        0.0000        0.0000        0.0000        0.0000        0.0000        0.0000        0.0000        0.0000        0.0000        0.0000        0.0000        0.0000        0.0000        0.0000        0.0000        0.0000        0.0000        0.0000        0.0000        0.0000        0.0000        0.0000        0.0000        0.0000        0.0000        0.0000        0.0000        0.0000        0.0000        0.0000        0.0000        0.0000        0.0000        0.0000        0.0000        0.0000        0.0000        0.0000        0.0000
        0.0000        0.0000        0.0000        0.0000        0.0000        0.0000        0.0000        0.0000        0.0000        0.0000        0.0000        0.0000        0.0000        0.0000        0.0000        0.0000        0.0000        0.0000        0.0000        0.0000        0.0000        0.0000        0.0000        0.0000        0.0000        0.0000        0.0000        0.0000        0.0000        0.0000        0.0000        0.0000        0.0000        0.0000        0.0000        0.0000        0.0000        0.0000        0.0000        0.0000       16.2104       14.7440       14.8962       26.5342       27.2080       28.7377       32.0240       61.9785       66.5399       62.4100       49.2109       11.9054        8.8735        7.6786       10.7792       14.3585       12.0894       15.5329       21.8233       20.8917       13.6433       11.6823        9.6885       11.6147       17.8708       17.5811       24.4224       25.2449       30.4142       29.6400       30.3456       24.7816       23.8515       21.0048       19.4085       20.7426       16.7149       18.3325       32.5060       46.1939       49.0411       54.1678       57.5786       57.4491       69.2348       88.7801      108.2859      167.4950      187.9368      198.1886      199.3060      210.1674      205.4767      186.7911      156.4203      103.1051       85.0937       77.0900       65.4035       68.3191       69.3297       66.8444       61.1096       55.8702       45.0549       44.9961       45.6114       49.6908       53.4412       51.6674       51.5432       50.7206       49.7887       52.9613       53.3236       52.0382       51.4589       52.1115       53.7515       70.0741       71.7069       69.8971       61.4946       40.9301       33.6914       30.9749       33.2295       37.5882       40.7148       48.8191       57.1032       77.4371       91.6618      100.7932      109.7786      125.9101      140.6053      138.6274      126.5132      108.8783      108.4407      104.0756      101.1612       98.8691       95.9695      103.5071      105.6793      106.2898      111.9569      110.4221      110.8851      116.8955      119.5628      117.3719      124.2188      133.5200      142.9169      138.0084      132.1972      127.3111      139.4070      137.2676      133.2645      127.2171      127.7053      119.1355      115.0225      122.2295      122.6383      119.2622      102.6050       83.9251       81.8221       77.4839       77.2060       76.1902       72.0879       72.3626       71.5152       73.4562       74.0903       70.1859       63.5846       44.5104       38.4178       40.0253       42.7412       45.4997       46.6974       51.0080       53.7891       59.1071       64.6929       65.2480       64.9065       68.2307        0.0000        0.0000        0.0000        0.0000        0.0000        0.0000        0.0000        0.0000        0.0000        0.0000        0.0000        0.0000        0.0000        0.0000        0.0000        0.0000        0.0000        0.0000        0.0000        0.0000        0.0000        0.0000        0.0000        0.0000        0.0000        0.0000        0.0000        0.0000        0.0000        0.0000        0.0000        0.0000        0.0000        0.0000        0.0000        0.0000        0.0000        0.0000        0.0000        0.0000        0.0000        0.0000        0.0000        0.0000        0.0000        0.0000        0.0000        0.0000        0.0000        0.0000        0.0000        0.0000        0.0000
        0.0000        0.0000        0.0000        0.0000        0.0000        0.0000        0.0000        0.0000        0.0000        0.0000        0.0000        0.0000        0.0000        0.0000        0.0000        0.0000        0.0000        0.0000        0.0000        0.0000        0.0000        0.0000        0.0000        0.0000        0.0000        0.0000        0.0000        0.0000        0.0000        0.0000        0.0000        0.0000        0.0000        0.0000        0.0000        0.0000        0.0000        0.0000        0.0000        0.0000        0.0000        0.0000        0.0000       53.5657       53.6731       53.9270       55.4025       57.5726       58.1770       53.7553       43.1984       19.7847       13.9831       13.1593       18.0466       40.7179       48.8059       49.5912       44.5835       31.6797       27.1480       23.6167       18.8769        8.4246        9.0436       10.2749       17.3335       34.9402       41.9628       45.3250       44.9547       42.7984       41.8503       37.7425       36.9900       21.0362       24.5325       18.6785       18.0884       89.7959       67.7044       69.0813       81.9927      121.5190      142.0361      172.2320      198.7856      237.5785      259.6994      268.2040      275.6752      253.8087      235.3016      220.2076      205.8689      178.3185      147.1958      129.9061      111.1565      102.8774      100.7668      102.6006      106.9723       56.5456       45.7591       44.3268       44.5132       44.3951       43.6761       42.1845       41.7103       43.4401       45.8837       53.3312       55.4646       58.0085       60.0458       61.0637       59.8558       59.4200       57.0093       55.5562       48.5911       40.8139       37.4197       34.7387       37.7353       43.1764       46.2916       51.7174       59.2739       65.8288       74.1059       92.6904      100.4921      109.2726      112.8755      120.3403      109.9856       91.3181       91.7991       86.2230       84.6789       90.2149      100.8554      106.0730      104.3409      117.6368      125.0900      133.6406      133.5233      150.0187      158.2626      160.4187      153.1608      166.9883      163.3891      161.4733      136.7174      136.9420      140.6979      142.7916      145.4231      126.2877      122.9514      126.3044      120.7201      120.0616      121.8380      103.9442       93.9821       77.6208       81.7984       80.7366       71.3651       47.4134       46.3452       43.4273       46.4830       53.6066       51.9935       47.8511       43.6113       36.7887       35.3593       36.3544       43.5204       65.5063       72.8304       79.2207       82.6777       84.6625       87.3760       89.6877       91.3458      185.1900        0.0000        0.0000        0.0000        0.0000        0.0000        0.0000        0.0000        0.0000        0.0000        0.0000        0.0000        0.0000        0.0000        0.0000        0.0000        0.0000        0.0000        0.0000        0.0000        0.0000        0.0000        0.0000        0.0000        0.0000        0.0000        0.0000        0.0000        0.0000        0.0000        0.0000        0.0000        0.0000        0.0000        0.0000        0.0000        0.0000        0.0000        0.0000        0.0000        0.0000        0.0000        0.0000        0.0000        0.0000        0.0000        0.0000        0.0000        0.0000        0.0000        0.0000        0.0000        0.0000        0.0000
        0.0000        0.0000        0.0000        0.0000        0.0000        0.0000        0.0000        0.0000        0.0000        0.0000        0.0000        0.0000        0.0000        0.0000        0.0000        0.0000        0.0000        0.0000        0.0000        0.0000        0.0000        0.0000        0.0000        0.0000        0.0000        0.0000        0.0000        0.0000        0.0000        0.0000        0.0000        0.0000        0.0000        0.0000        0.0000        0.0000        0.0000        0.0000        0.0000        0.0000        0.0000        0.0000        0.0000        0.0000       66.8477       65.5659       64.3246       63.1391       61.6029       56.5855       45.5626       21.6792       16.1850       16.1514       22.5770       54.0052       64.8763       64.6976       58.6242       43.3576       38.3282       31.9059       26.6559       11.4046        8.6334       11.2645       15.8459       40.3225       51.5955       56.5728       55.9582       55.2040       51.2787       45.2922       35.9990       17.1647       12.9634       11.5782       18.3902       52.1575       72.7566       72.2163       87.3144      143.8689      172.5575      203.6229      226.2886      261.1696      283.2390      294.5286      313.5711      293.3500      258.6117      240.2383      218.0931      203.3324      176.7099      152.8279      148.9823      135.2623      128.1338      128.1097      106.8897       57.0700       51.6193       45.4333       50.2047       42.0569       39.8806       39.1508       39.3461       40.8595       44.7165       49.1946       53.5589       59.5794       62.9425       61.9812       58.9057       58.5157       52.2562       48.9930       46.2466       39.4022       36.4586       35.8122       41.3215       45.5947       47.9705       52.3543       62.0578       68.4464       73.2838       80.5589       92.2916      101.9081      105.7654      111.6326      105.8805       83.5909       86.3653       87.2238       86.1599       88.5211       94.8009       96.9100      105.3576      114.7706      123.1421      130.3251      138.8864      160.9825      161.2838      158.1069      155.8425      148.7851      142.9279      140.6677      134.4342      137.0150      137.6626      139.9005      137.9710      114.6246      107.7121      120.2313      118.7951      118.9715      117.1972      104.0001       91.9412       83.9513       80.4132       66.4628       55.0598       41.4064       34.6325       33.1228       35.3715       38.9723       38.4860       37.9030       36.8359       34.7519       33.5282       43.8832       47.4002       73.2543       86.8964       93.5958       98.3521      100.5624      108.0125      111.5919      115.7104      230.1900        0.0000        0.0000        0.0000        0.0000        0.0000        0.0000        0.0000        0.0000        0.0000        0.0000        0.0000        0.0000        0.0000        0.0000        0.0000        0.0000        0.0000        0.0000        0.0000        0.0000        0.0000        0.0000        0.0000        0.0000        0.0000        0.0000        0.0000        0.0000        0.0000        0.0000        0.0000        0.0000        0.0000        0.0000        0.0000        0.0000        0.0000        0.0000        0.0000        0.0000        0.0000        0.0000        0.0000        0.0000        0.0000        0.0000        0.0000        0.0000        0.0000        0.0000        0.0000        0.0000        0.0000
        0.0000        0.0000        0.0000        0.0000        0.0000        0.0000        0.0000        0.0000        0.0000        0.0000        0.0000        0.0000        0.0000        0.0000        0.0000        0.0000        0.0000        0.0000        0.0000        0.0000        0.0000        0.0000        0.0000        0.0000        0.0000        0.0000        0.0000        0.0000        0.0000        0.0000        0.0000        0.0000        0.0000        0.0000        0.0000        0.0000        0.0000        0.0000        0.0000        0.0000        0.0000        0.0000        0.0000        0.0000        0.0000        0.0000       72.5162       70.2579       66.9686       66.2833       53.3855       26.8279       21.6547       21.0546       27.7886       64.5902       77.9050       80.2230       74.3210       55.6734       49.7285       42.6903       36.6158       15.9632       10.6731       13.5995       19.0538       47.6442       58.5753       64.0725       63.9541       64.6901       58.1852       54.0371       48.3615       22.5146       26.9155       27.8200       31.0815       54.6829       66.0991       71.3708       88.7075      150.2444      181.2040      205.8750      225.4170      265.2235      281.2010      317.4043      350.0561      325.9033      284.1252      265.8232      232.4874      203.4937      206.4042      166.4311      161.3758      151.6191      155.5931      180.3303      121.8592       71.1421       58.9510       51.5972       53.0830       45.4411       43.4530       39.0595       40.7187       43.0158       44.9006       47.0730       50.0331       58.1451       63.0937       62.4264       56.4934       51.8999       50.7470       47.4177       45.7402       39.1626       39.1637       38.7022       44.1722       48.4067       49.7170       55.6320       63.9200       72.7165       79.9168       80.1685       86.9783       98.3547      114.9351      112.3140      107.9320       87.9429       91.6581       85.3990       87.4842       93.6792       92.7873       95.0315       97.9354      113.6168      118.2727      131.4173      136.2704      160.0087      160.1060      151.7288      139.1685      128.8328      124.4027      120.2804      118.8212      124.9218      123.8480      128.2614      120.5993      105.6012      103.0831      111.5117      103.5316      104.0452      100.4249       81.9997       78.2388       61.8974       56.3528       47.8440       44.9008       33.2991       28.5678       27.8692       27.0082       32.0104       33.3538       35.1869       36.7440       37.0057       37.9063       42.4925       52.2693       80.0821       96.1421      103.8865      109.2378      123.8818      129.7653      132.7415      135.2984      278.2500        0.0000        0.0000        0.0000        0.0000        0.0000        0.0000        0.0000        0.0000        0.0000        0.0000        0.0000        0.0000        0.0000        0.0000        0.0000        0.0000        0.0000        0.0000        0.0000        0.0000        0.0000        0.0000        0.0000        0.0000        0.0000        0.0000        0.0000        0.0000        0.0000        0.0000        0.0000        0.0000        0.0000        0.0000        0.0000        0.0000        0.0000        0.0000        0.0000        0.0000        0.0000        0.0000        0.0000        0.0000        0.0000        0.0000        0.0000        0.0000        0.0000        0.0000        0.0000        0.0000        0.0000
        0.0000        0.0000        0.0000        0.0000        0.0000        0.0000        0.0000        0.0000        0.0000        0.0000        0.0000        0.0000        0.0000        0.0000        0.0000        0.0000        0.0000        0.0000        0.0000        0.0000        0.0000        0.0000        0.0000        0.0000        0.0000        0.0000        0.0000        0.0000        0.0000        0.0000        0.0000        0.0000        0.0000        0.0000        0.0000        0.0000        0.0000        0.0000        0.0000        0.0000        0.0000        0.0000        0.0000        0.0000        0.0000        0.0000        0.0000       76.1271       73.9381       67.9001       57.1089       30.5628       24.7284       32.0625       37.5909       79.5039       96.1305      100.9415       91.9243       68.9595       62.5205       55.5099       47.2266       16.7523       12.7754       15.9125       23.8978       52.4207       62.5486       67.5212       68.4748       70.4150       64.9897       63.6885       60.4371       27.4574       27.3036       35.9652       32.7146       58.7827       75.8711       85.7930       97.2511      150.2867      170.5101      185.0728      212.0896      248.0009      267.3046      303.2913      342.9791      335.4409      343.5476      312.7760      268.3417      208.5013      182.9089      187.9996      186.2040      179.3815      163.5384      143.6910      117.4935       79.7184       67.3951       58.5510       55.1832       48.3932       43.6876       42.1181       41.7754       44.4227       43.6376       46.3195       52.3812       65.6660       71.6900       64.6952       55.4161       55.3329       55.7252       54.7014       49.3519       42.2605       38.7858       37.2663       43.3602       49.0226       51.4141       52.4216       62.2509       73.4840       80.3072       86.6398       91.4379      104.4645      111.0291      120.2039      110.6568       92.4978       89.3006       83.8023       87.2579       92.5982       94.8227      112.8195      110.8217      114.9259      122.2611      128.0969      135.6280      142.7066      134.1693      127.5294      116.1012      110.8940      107.1427      105.9704      105.9154      115.8008      110.8735      106.4944      101.6315       96.1827       92.9212       87.1718       82.7064       71.9298       72.1868       74.1873       64.7114       51.4110       44.9072       42.0124       39.6511       29.7554       26.0961       24.3496       25.4660       32.4261       33.6613       36.3598       39.8508       39.6508       44.1387       47.8679       57.3106       89.7077      105.2477      114.6621      126.9350      137.8360      142.4716      141.1415      159.0968        0.0000        0.0000        0.0000        0.0000        0.0000        0.0000        0.0000        0.0000        0.0000        0.0000        0.0000        0.0000        0.0000        0.0000        0.0000        0.0000        0.0000        0.0000        0.0000        0.0000        0.0000        0.0000        0.0000        0.0000        0.0000        0.0000        0.0000        0.0000        0.0000        0.0000        0.0000        0.0000        0.0000        0.0000        0.0000        0.0000        0.0000        0.0000        0.0000        0.0000        0.0000        0.0000        0.0000        0.0000        0.0000        0.0000        0.0000        0.0000        0.0000        0.0000        0.0000        0.0000        0.0000        0.0000
        0.0000        0.0000        0.0000        0.0000        0.0000        0.0000        0.0000        0.0000        0.0000        0.0000        0.0000        0.0000        0.0000        0.0000        0.0000        0.0000        0.0000        0.0000        0.0000        0.0000        0.0000        0.0000        0.0000        0.0000        0.0000        0.0000        0.0000        0.0000        0.0000        0.0000        0.0000        0.0000        0.0000        0.0000        0.0000        0.0000        0.0000        0.0000        0.0000        0.0000        0.0000        0.0000        0.0000        0.0000        0.0000        0.0000        0.0000        0.0000        0.0000        0.0000       62.8959       41.1019       33.5289       37.3893       54.0505      105.9855      128.2667      134.5257      124.6293       89.8422       78.8941       69.2656       59.0622       29.1535       22.9979       21.5547        0.0000        0.0000       48.0388       51.5941       52.7216       59.0043       60.1434       58.7390       56.5566       57.7017       60.3670       67.0275       72.3383       83.0762      102.0087      121.8795      130.1816      124.9555      128.7866      144.6669      172.4117      195.4362      179.9194        0.0000        0.0000        0.0000        0.0000      298.8927      268.5750      237.5604      222.5345      232.0972        0.0000      227.4517      207.1162      167.5358      138.3487       84.0718       69.1018       68.8225       66.3499       56.5688       46.6140       42.6826       46.1935       46.2506       44.7740       48.2690       63.4210       71.0358       71.8041       65.5110       59.1582       45.6307       43.8074       45.0965       42.6394       40.4649       43.4129       44.7242       44.1795       39.9825       40.6123       48.5708       60.1507       83.3903       97.7225      105.8328      111.0903      118.4811      122.8056      121.1591      113.8081      104.2386      101.6849       97.6773       97.8348       96.6616       99.5745      111.9008      112.5049      114.8429      117.0137      117.9858      117.8645      109.5437       98.5757       97.0783       93.6015       93.3794       89.0639       84.9353       86.4768       88.0593       92.9431       81.5574       77.0286       54.4384       46.5265       42.7175       44.5271       48.3470       48.8524       43.9311       38.5508       32.2034       29.8292       29.8583       31.5166       29.3150       25.2799       25.5429       27.9693       30.5708       31.7712       36.7372       40.7819       51.1073       54.9188       61.6667       73.0118       95.4837      113.3755      125.3532      139.8486      168.0943      143.9032        0.0000        0.0000        0.0000        0.0000        0.0000        0.0000        0.0000        0.0000        0.0000        0.0000        0.0000        0.0000        0.0000        0.0000        0.0000        0.0000        0.0000        0.0000        0.0000        0.0000        0.0000        0.0000        0.0000        0.0000        0.0000        0.0000        0.0000        0.0000        0.0000        0.0000        0.0000        0.0000        0.0000        0.0000        0.0000        0.0000        0.0000        0.0000        0.0000        0.0000        0.0000        0.0000        0.0000        0.0000        0.0000        0.0000        0.0000        0.0000        0.0000        0.0000        0.0000        0.0000        0.0000        0.0000        0.0000        0.0000
        0.0000        0.0000        0.0000        0.0000        0.0000        0.0000        0.0000        0.0000        0.0000        0.0000        0.0000        0.0000        0.0000        0.0000        0.0000        0.0000        0.0000        0.0000        0.0000        0.0000        0.0000        0.0000        0.0000        0.0000        0.0000        0.0000        0.0000        0.0000        0.0000        0.0000        0.0000        0.0000        0.0000        0.0000        0.0000        0.0000        0.0000        0.0000        0.0000        0.0000        0.0000        0.0000        0.0000        0.0000        0.0000        0.0000        0.0000        0.0000        0.0000        0.0000        0.0000        0.0000        0.0000        0.0000        0.0000      122.1480      149.5396      156.2734        0.0000        0.0000        0.0000       81.0269       68.5690       34.2839       26.9770        0.0000        0.0000        0.0000        0.0000        0.0000        0.0000        0.0000       66.5342       66.3058       66.9244       73.1020       75.7973       79.9841       89.0449      109.4735      126.5956      132.5257      127.8920      115.4829      120.5428      123.8375      147.0594      165.5650        0.0000        0.0000        0.0000        0.0000        0.0000        0.0000      222.9966      238.7465        0.0000        0.0000        0.0000      236.8860      211.9712      184.9958      154.1847       93.5028       79.6491       71.6098       72.5649       62.1776       49.7618       43.9430       44.7544       45.3736       43.5548       46.4118       51.3034       62.9955       66.1251       70.1973       60.0963       41.7300       42.7955       41.9710       41.6373       40.2383       43.7153       43.3015       45.5465       40.6693       44.1529       46.1932       58.3976       91.8534      106.5999      110.9515      112.6620      117.1929      123.5780      124.3369      118.7864      107.8434      104.5708      112.1980      111.6021      101.5674      106.0574      108.5450      107.9744      108.5857      108.8611      108.0445      106.0178       97.2109       92.0248       85.0390       84.4547       84.3142       76.1213       74.3058       73.7128       68.0308       70.0491       63.5920       57.8189       38.8731       34.2775       35.0378       43.8399       38.8372       33.0325       47.5281       34.9215       25.5826       24.9385       26.6445       25.4792       23.9103       24.0019       27.3136       29.9160       34.3892       37.4201       44.1813       44.2975       56.4432       64.2796       74.3915       84.6927      110.8896      125.3956      138.2380      151.6337      180.5533      165.2679        0.0000        0.0000        0.0000        0.0000        0.0000        0.0000        0.0000        0.0000        0.0000        0.0000        0.0000        0.0000        0.0000        0.0000        0.0000        0.0000        0.0000        0.0000        0.0000        0.0000        0.0000        0.0000        0.0000        0.0000        0.0000        0.0000        0.0000        0.0000        0.0000        0.0000        0.0000        0.0000        0.0000        0.0000        0.0000        0.0000        0.0000        0.0000        0.0000        0.0000        0.0000        0.0000        0.0000        0.0000        0.0000        0.0000        0.0000        0.0000        0.0000        0.0000        0.0000        0.0000        0.0000        0.0000        0.0000        0.0000
        0.0000        0.0000        0.0000        0.0000        0.0000        0.0000        0.0000        0.0000        0.0000        0.0000        0.0000        0.0000        0.0000        0.0000        0.0000        0.0000        0.0000        0.0000        0.0000        0.0000        0.0000        0.0000        0.0000        0.0000        0.0000        0.0000        0.0000        0.0000        0.0000        0.0000        0.0000        0.0000        0.0000        0.0000        0.0000        0.0000        0.0000        0.0000        0.0000        0.0000        0.0000        0.0000        0.0000        0.0000        0.0000        0.0000        0.0000        0.0000        0.0000        0.0000        0.0000        0.0000        0.0000        0.0000        0.0000        0.0000        0.0000        0.0000        0.0000        0.0000        0.0000       98.8292       88.6809       48.0449       41.3663        0.0000        0.0000        0.0000        0.0000        0.0000        0.0000        0.0000        0.0000       78.8124       79.4702       87.4779       89.1139       92.8251      100.4321      110.0237      124.2735      136.1540      131.1347      115.1631      108.4533        0.0000        0.0000        0.0000        0.0000        0.0000        0.0000        0.0000        0.0000        0.0000        0.0000        0.0000        0.0000        0.0000        0.0000        0.0000      228.2827      196.8910      163.4461      106.2590       90.6133       75.1396       79.2482       66.1482       52.5457       46.7871       43.9961       44.0525       43.7289       46.7906       53.0074       71.5227       68.9217       65.3880       57.6657       42.3335       40.9308       42.7827       40.2780       41.8703       40.0207       40.9058       45.5761       42.1236       40.4257       49.1233       58.0950       92.7352      110.1551      117.3482      114.7145      117.9401      123.6861      128.4611      119.3596      106.6561      110.3316      121.0015      114.5698      118.9619      122.1084      120.9621      111.6757      104.2277      103.7867      104.2096      101.4123       84.6752       79.8791       78.0440       72.7507       69.5992       66.3038       68.7209       64.4214       57.4800       54.4631       50.8560       47.5523       32.9046       39.0051       39.8855       34.2543       31.2837       28.6915       31.6073       28.1242       20.4646       20.1092       20.3139       23.9117       25.9346       28.9461       33.4895       37.0454       40.7320       42.3906       49.0439       55.4669       67.2338       75.5860       86.6352       96.7107      121.6543      141.9473      147.2365      143.9726      154.0827        0.0000        0.0000        0.0000        0.0000        0.0000        0.0000        0.0000        0.0000        0.0000        0.0000        0.0000        0.0000        0.0000        0.0000        0.0000        0.0000        0.0000        0.0000        0.0000        0.0000        0.0000        0.0000        0.0000        0.0000        0.0000        0.0000        0.0000        0.0000        0.0000        0.0000        0.0000        0.0000        0.0000        0.0000        0.0000        0.0000        0.0000        0.0000        0.0000        0.0000        0.0000        0.0000        0.0000        0.0000        0.0000        0.0000        0.0000        0.0000        0.0000        0.0000        0.0000        0.0000        0.0000        0.0000        0.0000        0.0000        0.0000
        0.0000        0.0000        0.0000        0.0000        0.0000        0.0000        0.0000        0.0000        0.0000        0.0000        0.0000        0.0000        0.0000        0.0000        0.0000        0.0000        0.0000        0.0000        0.0000        0.0000        0.0000        0.0000        0.0000        0.0000        0.0000        0.0000        0.0000        0.0000        0.0000        0.0000        0.0000        0.0000        0.0000        0.0000        0.0000        0.0000        0.0000        0.0000        0.0000        0.0000        0.0000        0.0000        0.0000        0.0000        0.0000        0.0000        0.0000        0.0000        0.0000        0.0000        0.0000        0.0000        0.0000        0.0000        0.0000        0.0000        0.0000        0.0000        0.0000        0.0000        0.0000        0.0000      120.1147       71.5319        0.0000        0.0000        0.0000        0.0000        0.0000        0.0000        0.0000        0.0000        0.0000        0.0000       93.3851      104.4678      107.2228      102.5329      107.9220      128.5280      141.8069      139.9310      140.9809      106.5978        0.0000        0.0000        0.0000        0.0000        0.0000        0.0000        0.0000        0.0000        0.0000        0.0000        0.0000        0.0000        0.0000        0.0000        0.0000        0.0000        0.0000      191.8171      165.5058      112.5984      101.2185       85.3316       71.5617       84.5909       62.2533       55.3636       49.9757       50.1971       48.8157       52.0119       61.8021       74.4980       68.0255       71.1749       60.8469       54.2961       49.8560       45.8590       44.2308       46.6057       47.3381       49.1862       46.1211       48.5739       44.7440       51.8569       62.1441       97.1544      114.3810      124.5620      125.6549      129.1197      130.1955      131.2853      127.2915      114.2338      124.9509      126.7361      119.1054      124.6197      118.9674      117.5893      102.7507       94.2609       91.8195      100.1053       90.1121       76.4242       72.0153       67.5439       64.9798       63.6372       61.7656       62.2425       59.5159       51.0367       46.8731       45.0512       43.7154       38.4866       40.0242       31.4765       25.6764       26.4222       26.7872       25.5311       24.0379       22.3459       22.3390       23.4814       26.7178       32.0118       37.9281       43.8756       46.8247       50.0443       55.8685       60.7949       67.3117       80.1726       88.8356       97.5086      107.1870      136.7650      141.8395      150.6457      140.2978        0.0000        0.0000        0.0000        0.0000        0.0000        0.0000        0.0000        0.0000        0.0000        0.0000        0.0000        0.0000        0.0000        0.0000        0.0000        0.0000        0.0000        0.0000        0.0000        0.0000        0.0000        0.0000        0.0000        0.0000        0.0000        0.0000        0.0000        0.0000        0.0000        0.0000        0.0000        0.0000        0.0000        0.0000        0.0000        0.0000        0.0000        0.0000        0.0000        0.0000        0.0000        0.0000        0.0000        0.0000        0.0000        0.0000        0.0000        0.0000        0.0000        0.0000        0.0000        0.0000        0.0000        0.0000        0.0000        0.0000        0.0000        0.0000
        0.0000        0.0000        0.0000        0.0000        0.0000        0.0000        0.0000        0.0000        0.0000        0.0000        0.0000        0.0000        0.0000        0.0000        0.0000        0.0000        0.0000        0.0000        0.0000        0.0000        0.0000        0.0000        0.0000        0.0000        0.0000        0.0000        0.0000        0.0000        0.0000        0.0000        0.0000        0.0000        0.0000        0.0000        0.0000        0.0000        0.0000        0.0000        0.0000        0.0000        0.0000        0.0000        0.0000        0.0000        0.0000        0.0000        0.0000        0.0000        0.0000        0.0000        0.0000        0.0000        0.0000        0.0000        0.0000        0.0000        0.0000        0.0000        0.0000        0.0000        0.0000        0.0000        0.0000        0.0000        0.0000        0.0000        0.0000        0.0000        0.0000        0.0000        0.0000        0.0000        0.0000        0.0000      105.9845      118.5739      122.5458      120.0276      126.2568      135.4541      131.9369      131.3834      116.5980        0.0000        0.0000        0.0000        0.0000        0.0000        0.0000        0.0000        0.0000        0.0000        0.0000        0.0000        0.0000        0.0000        0.0000        0.0000        0.0000        0.0000        0.0000      142.1279      119.7323      114.5389       97.3705       81.5549       77.4201       77.4105       71.7434       66.6778       62.5593       53.5178       49.7137       43.4720       50.4213       67.5141       66.3160       66.0864       62.5098       53.4731       47.7131       46.3317       51.2006       55.9666       52.3542       52.0352       55.6918       67.7004       65.6799       71.1040       86.7862      115.5402      137.4129      148.6003      145.0140      144.4838      144.7100      155.2534      149.8004      126.8852      127.0706      125.8874      115.6328      109.7599      105.5677       97.8767       94.1786       85.3784       85.2891       79.9022       72.3167       60.8363       57.5242       51.4392       49.1694       53.5786       54.5892       49.6637       46.1871       36.7918       33.2025       30.9039       34.6213       42.0892       39.9548       38.6122       37.1737       31.0600       27.7023       22.9318       21.8874       19.6492       19.1385       22.7039       30.3494       41.8550       49.0404       55.9455       62.0036       69.7502       73.7700       83.0317       90.4827      102.5373      110.1757      121.1043      135.9953      113.1999      116.6989      120.7181      108.3273        0.0000        0.0000        0.0000        0.0000        0.0000        0.0000        0.0000        0.0000        0.0000        0.0000        0.0000        0.0000        0.0000        0.0000        0.0000        0.0000        0.0000        0.0000        0.0000        0.0000        0.0000        0.0000        0.0000        0.0000        0.0000        0.0000        0.0000        0.0000        0.0000        0.0000        0.0000        0.0000        0.0000        0.0000        0.0000        0.0000        0.0000        0.0000        0.0000        0.0000        0.0000        0.0000        0.0000        0.0000        0.0000        0.0000        0.0000        0.0000        0.0000        0.0000        0.0000        0.0000        0.0000        0.0000        0.0000        0.0000        0.0000        0.0000
        0.0000        0.0000        0.0000        0.0000        0.0000        0.0000        0.0000        0.0000        0.0000        0.0000        0.0000        0.0000        0.0000        0.0000        0.0000        0.0000        0.0000        0.0000        0.0000        0.0000        0.0000        0.0000        0.0000        0.0000        0.0000        0.0000        0.0000        0.0000        0.0000        0.0000        0.0000        0.0000        0.0000        0.0000        0.0000        0.0000        0.0000        0.0000        0.0000        0.0000        0.0000        0.0000        0.0000        0.0000        0.0000        0.0000        0.0000        0.0000        0.0000        0.0000        0.0000        0.0000        0.0000        0.0000        0.0000        0.0000        0.0000        0.0000        0.0000        0.0000        0.0000        0.0000        0.0000        0.0000        0.0000        0.0000        0.0000        0.0000        0.0000        0.0000        0.0000        0.0000        0.0000        0.0000        0.0000        0.0000        0.0000        0.0000        0.0000        0.0000        0.0000        0.0000        0.0000        0.0000        0.0000        0.0000        0.0000        0.0000        0.0000        0.0000        0.0000        0.0000        0.0000        0.0000        0.0000        0.0000        0.0000        0.0000        0.0000        0.0000        0.0000      119.3161      105.0607      101.3775       87.4667       79.6630       78.0832       79.8811       76.3604       73.2881       65.8903       54.9639       45.8548       42.8604       45.0433       57.5012       62.9560       62.1275       58.4642       50.8524       48.0209       48.9698       52.9563       47.3243       50.5149       57.7589       67.4245       75.9741       78.4673       91.4504      110.2398      136.3059      150.2292      162.9036      162.8743      152.2282      155.7296      145.9948      136.6541      119.0967      113.5361      108.5186      112.6745      104.7843       98.1148       91.2714       87.0954       83.6620       77.7233       73.1280       63.8965       49.9475       47.4601       48.7535       47.2294       46.0061       45.6142       42.0391       38.9293       34.6607       27.2491       29.9582       34.5494       39.8483       38.3388       38.4973       39.4529       28.6314       27.0549       22.0712       20.9598       20.2059       22.0354       27.0722       35.7798       48.2524       54.6401       63.6126       73.1926       82.1860       87.8439      100.5921      105.4770      119.3979      127.8703      138.3137      146.3013      118.3904      114.0001      110.5124        0.0000        0.0000        0.0000        0.0000        0.0000        0.0000        0.0000        0.0000        0.0000        0.0000        0.0000        0.0000        0.0000        0.0000        0.0000        0.0000        0.0000        0.0000        0.0000        0.0000        0.0000        0.0000        0.0000        0.0000        0.0000        0.0000        0.0000        0.0000        0.0000        0.0000        0.0000        0.0000        0.0000        0.0000        0.0000        0.0000        0.0000        0.0000        0.0000        0.0000        0.0000        0.0000        0.0000        0.0000        0.0000        0.0000        0.0000        0.0000        0.0000        0.0000        0.0000        0.0000        0.0000        0.0000        0.0000        0.0000        0.0000        0.0000        0.0000
        0.0000        0.0000        0.0000        0.0000        0.0000        0.0000        0.0000        0.0000        0.0000        0.0000        0.0000        0.0000        0.0000        0.0000        0.0000        0.0000        0.0000        0.0000        0.0000        0.0000        0.0000        0.0000        0.0000        0.0000        0.0000        0.0000        0.0000        0.0000        0.0000        0.0000        0.0000        0.0000        0.0000        0.0000        0.0000        0.0000        0.0000        0.0000        0.0000        0.0000        0.0000        0.0000        0.0000        0.0000        0.0000        0.0000        0.0000        0.0000        0.0000        0.0000        0.0000        0.0000        0.0000        0.0000        0.0000        0.0000        0.0000        0.0000        0.0000        0.0000        0.0000        0.0000        0.0000        0.0000        0.0000        0.0000        0.0000        0.0000        0.0000        0.0000        0.0000        0.0000        0.0000        0.0000        0.0000        0.0000        0.0000        0.0000        0.0000        0.0000        0.0000        0.0000        0.0000        0.0000        0.0000        0.0000        0.0000        0.0000        0.0000        0.0000        0.0000        0.0000        0.0000        0.0000        0.0000        0.0000        0.0000        0.0000        0.0000        0.0000        0.0000      100.2736       94.4350       92.4478       88.1493       87.2330       89.9260       85.2873       79.8373       74.5067       66.5225       53.9632       52.3059       46.4138       45.8391       55.0418       55.8758       56.1916       57.1510       51.5960       53.6542       63.4336       62.1253       62.8827       70.6790       84.0215       85.0897       91.7767      100.4204      115.0601      124.4909      140.1945      154.8708      160.9561      154.0653      144.1765      144.4294      135.7912      124.7506      108.0890      103.0389       97.1413       91.2703       90.6639       85.9088       81.8142       80.0716       78.4107       76.0822       70.9109       59.6307       50.0372       49.5162       43.6052       40.9155       45.9554       42.4500       39.7244       33.7543       28.6939       28.8342       27.9861       26.9559       37.4071       37.0763       35.1553       34.8044       25.8154       23.9504       21.5140       23.8018       25.1746       29.4746       34.5562       39.5789       57.2571       66.9368       78.9788       86.7421       93.8437      100.1736      106.0427      115.7204      130.7574      137.8791      151.6254      154.0880      110.6708      116.9644      184.9044        0.0000        0.0000        0.0000        0.0000        0.0000        0.0000        0.0000        0.0000        0.0000        0.0000        0.0000        0.0000        0.0000        0.0000        0.0000        0.0000        0.0000        0.0000        0.0000        0.0000        0.0000        0.0000        0.0000        0.0000        0.0000        0.0000        0.0000        0.0000        0.0000        0.0000        0.0000        0.0000        0.0000        0.0000        0.0000        0.0000        0.0000        0.0000        0.0000        0.0000        0.0000        0.0000        0.0000        0.0000        0.0000        0.0000        0.0000        0.0000        0.0000        0.0000        0.0000        0.0000        0.0000        0.0000        0.0000        0.0000        0.0000        0.0000        0.0000
        0.0000        0.0000        0.0000        0.0000        0.0000        0.0000        0.0000        0.0000        0.0000        0.0000        0.0000        0.0000        0.0000        0.0000        0.0000        0.0000        0.0000        0.0000        0.0000        0.0000        0.0000        0.0000        0.0000        0.0000        0.0000        0.0000        0.0000        0.0000        0.0000        0.0000        0.0000        0.0000        0.0000        0.0000        0.0000        0.0000        0.0000        0.0000        0.0000        0.0000        0.0000        0.0000        0.0000        0.0000        0.0000        0.0000        0.0000        0.0000        0.0000        0.0000        0.0000        0.0000        0.0000        0.0000        0.0000        0.0000        0.0000        0.0000        0.0000        0.0000        0.0000        0.0000        0.0000        0.0000        0.0000        0.0000        0.0000        0.0000        0.0000        0.0000        0.0000        0.0000        0.0000        0.0000        0.0000        0.0000        0.0000        0.0000        0.0000        0.0000        0.0000        0.0000        0.0000        0.0000        0.0000        0.0000        0.0000        0.0000        0.0000        0.0000        0.0000        0.0000        0.0000        0.0000        0.0000        0.0000        0.0000        0.0000        0.0000        0.0000      115.0411       97.6268       91.8485       91.7819       90.5364       89.4255       86.9997       89.6513       84.2915       80.5779       69.5350       52.4528       43.7028       40.8895       42.6699       55.0121       50.9324       51.7074       52.8693       56.0392       63.5832       68.3904       73.1700       78.8939       78.9415       75.1338       79.0046       96.1263      104.4123      101.1962      103.6915      119.0455      130.7330      139.1367      130.8533      124.1559      117.9257      115.6748      106.3515       89.3092       83.1652       79.0795       80.6743       81.7542       75.4640       73.3693       73.8445       77.3624       74.0416       70.1325       61.7264       43.5999       36.9906       38.5656       40.7055       48.9501       45.3232       39.7801       32.4888       26.6741       24.0885       20.0351       23.8484       38.4314       33.6411       33.0944       36.1915       22.6787       22.8349       25.3803       31.0919       34.5000       39.8410       44.1757       49.4555       73.4271       82.9448       91.9417       97.9006      104.9558      112.9381      119.5897      126.2931      139.7680      148.1254      153.3600      157.3447      120.4125        0.0000        0.0000        0.0000        0.0000        0.0000        0.0000        0.0000        0.0000        0.0000        0.0000        0.0000        0.0000        0.0000      637.1100        0.0000        0.0000        0.0000      472.6200        0.0000        0.0000        0.0000        0.0000        0.0000        0.0000        0.0000        0.0000        0.0000        0.0000        0.0000        0.0000        0.0000        0.0000        0.0000        0.0000        0.0000        0.0000        0.0000        0.0000        0.0000        0.0000        0.0000        0.0000        0.0000        0.0000        0.0000        0.0000        0.0000        0.0000        0.0000        0.0000        0.0000        0.0000        0.0000        0.0000        0.0000        0.0000        0.0000        0.0000        0.0000        0.0000        0.0000
        0.0000        0.0000        0.0000        0.0000        0.0000        0.0000        0.0000        0.0000        0.0000        0.0000        0.0000        0.0000        0.0000        0.0000        0.0000        0.0000        0.0000        0.0000        0.0000        0.0000        0.0000        0.0000        0.0000        0.0000        0.0000        0.0000        0.0000        0.0000        0.0000        0.0000        0.0000        0.0000        0.0000        0.0000        0.0000        0.0000        0.0000        0.0000        0.0000        0.0000        0.0000        0.0000        0.0000        0.0000        0.0000        0.0000        0.0000        0.0000        0.0000        0.0000        0.0000        0.0000        0.0000        0.0000        0.0000        0.0000        0.0000        0.0000        0.0000        0.0000        0.0000        0.0000        0.0000        0.0000        0.0000        0.0000        0.0000        0.0000        0.0000        0.0000        0.0000        0.0000        0.0000        0.0000        0.0000        0.0000        0.0000        0.0000        0.0000        0.0000        0.0000        0.0000        0.0000        0.0000        0.0000        0.0000        0.0000        0.0000        0.0000        0.0000        0.0000        0.0000        0.0000        0.0000        0.0000        0.0000        0.0000        0.0000        0.0000        0.0000      112.1479      104.0464       95.4061      105.5755      101.3954       95.0845       94.0963      130.0863      100.1759       91.1630       76.0643       54.4369       48.5493       45.8080       40.9151       42.1488       39.8290       41.6248       41.3378       47.9250       53.9194       63.7939       75.5462       89.7101       76.6861       73.8025       87.7362      100.5080       97.7933       94.9065      104.4240       93.0456      101.6532      106.8214       99.8148       84.1696       76.5497       73.7493       66.7578       70.6759       67.1288       66.0951       69.4515       71.8818       65.6776       62.7185       62.6115       61.4356       64.3588       60.3436       46.9901       35.3725       31.8200       31.3959       33.1661       40.8770       45.0458       39.5057       32.8823       23.7159       20.3281       19.2522       19.4466       16.9134       15.7123       17.9136       20.1656       25.1395       27.5082       30.5022       36.0375       51.9777       64.0448       74.7591       86.3734       95.3073      100.1681      108.9291      117.6950      123.9046      131.2356      141.2091      141.3570      143.9726      153.3792      152.4280      153.6461      216.5373        0.0000        0.0000        0.0000        0.0000        0.0000        0.0000        0.0000        0.0000        0.0000        0.0000        0.0000        0.0000      649.6500      643.4102      643.2901        0.0000      437.9099      405.9001        0.0000        0.0000        0.0000        0.0000        0.0000        0.0000        0.0000        0.0000        0.0000        0.0000        0.0000        0.0000        0.0000        0.0000        0.0000        0.0000        0.0000        0.0000        0.0000        0.0000        0.0000        0.0000        0.0000        0.0000        0.0000        0.0000        0.0000        0.0000        0.0000        0.0000        0.0000        0.0000        0.0000        0.0000        0.0000        0.0000        0.0000        0.0000        0.0000        0.0000        0.0000        0.0000        0.0000
        0.0000        0.0000        0.0000        0.0000        0.0000        0.0000        0.0000        0.0000        0.0000        0.0000        0.0000        0.0000        0.0000        0.0000        0.0000        0.0000        0.0000        0.0000        0.0000        0.0000        0.0000        0.0000        0.0000        0.0000        0.0000        0.0000        0.0000        0.0000        0.0000        0.0000        0.0000        0.0000        0.0000        0.0000        0.0000        0.0000        0.0000        0.0000        0.0000        0.0000        0.0000        0.0000        0.0000        0.0000        0.0000        0.0000        0.0000        0.0000        0.0000        0.0000        0.0000        0.0000        0.0000        0.0000        0.0000        0.0000        0.0000        0.0000        0.0000        0.0000        0.0000        0.0000        0.0000        0.0000        0.0000        0.0000        0.0000        0.0000        0.0000        0.0000        0.0000        0.0000        0.0000        0.0000        0.0000        0.0000        0.0000        0.0000        0.0000        0.0000        0.0000        0.0000        0.0000        0.0000        0.0000        0.0000        0.0000        0.0000        0.0000        0.0000        0.0000        0.0000        0.0000        0.0000        0.0000        0.0000        0.0000        0.0000        0.0000      116.0310      106.1186      109.7499      100.2279      108.2358      101.4092       99.1386       98.4352      123.6686       98.1654       92.8529       77.3451       55.7471       45.7729       40.8941       39.1289       36.1666       34.8629       39.0139       37.3977       41.4166       46.2794       56.0749       66.8176       65.5836       80.3229       86.5124       93.2600       89.9332       88.9177       92.7270       92.8916       81.2289       82.3804       89.3093       77.2243       66.6533       60.0346       60.8696       57.5921       65.3519       64.2996       61.9108       62.6256       56.0889       58.4953       55.4869       52.7207       52.4027       50.6847       44.5482       42.4917       32.4859       29.7453       29.4552       30.8809       38.8403       41.0427       38.6503       32.4930       20.3279       17.9259       15.7010       17.2276       12.8768       12.6416       14.1291       15.9897       22.6015       26.7937       33.6235       42.2560       63.1599       84.0615      100.6537      104.0195      105.8745      116.7316      124.8020      130.4379      135.1576      143.9069      149.1200      156.8088      163.3006      171.0806      166.5864      163.5199      243.6015        0.0000        0.0000        0.0000        0.0000        0.0000        0.0000     1079.6924      769.0803        0.0000        0.0000        0.0000        0.0000      855.5698      762.7198        0.0000        0.0000        0.0000        0.0000        0.0000        0.0000        0.0000        0.0000        0.0000        0.0000        0.0000        0.0000        0.0000        0.0000        0.0000        0.0000        0.0000        0.0000        0.0000        0.0000        0.0000        0.0000        0.0000        0.0000        0.0000        0.0000        0.0000        0.0000        0.0000        0.0000        0.0000        0.0000        0.0000        0.0000        0.0000        0.0000        0.0000        0.0000        0.0000        0.0000        0.0000        0.0000        0.0000        0.0000        0.0000        0.0000        0.0000
        0.0000        0.0000        0.0000        0.0000        0.0000        0.0000        0.0000        0.0000        0.0000        0.0000        0.0000        0.0000        0.0000        0.0000        0.0000        0.0000        0.0000        0.0000        0.0000        0.0000        0.0000        0.0000        0.0000        0.0000        0.0000        0.0000        0.0000        0.0000        0.0000        0.0000        0.0000        0.0000        0.0000        0.0000        0.0000        0.0000        0.0000        0.0000        0.0000        0.0000        0.0000        0.0000        0.0000        0.0000        0.0000        0.0000        0.0000        0.0000        0.0000        0.0000        0.0000        0.0000        0.0000        0.0000        0.0000        0.0000        0.0000        0.0000        0.0000        0.0000        0.0000        0.0000        0.0000        0.0000        0.0000        0.0000        0.0000        0.0000        0.0000        0.0000        0.0000        0.0000        0.0000        0.0000        0.0000        0.0000        0.0000        0.0000        0.0000        0.0000        0.0000        0.0000        0.0000        0.0000        0.0000        0.0000        0.0000        0.0000        0.0000        0.0000        0.0000        0.0000        0.0000        0.0000        0.0000        0.0000        0.0000       78.1473       94.9849       97.7695       93.0673      104.5213       98.3065      101.8705      100.2772      101.3334       95.4951      102.3471       98.6186       87.8706       74.2079       54.3852       48.1332       39.5483       37.3651       35.6497       36.9130       36.5001       38.1187       40.9232       43.0115       49.2972       61.1161       71.1858       83.0926       91.0475       85.2203       81.0857       92.3877       94.2079       87.7293       74.8431       79.3630       72.0146       64.6818       55.8987       56.8712       55.4309       57.6921       65.2489       64.2331       56.0073       55.0556       48.8105       50.4641       50.9429       47.1216       45.1350       43.9028       42.9956       41.0600       32.6020       29.4808       29.3920       31.8453       42.1620       43.2165       40.9050       34.0241       21.1631       17.4561       14.7403       14.0148       11.1993       12.0210       13.5105       16.7964       26.9390       34.8386       42.8312       50.6953       77.2261       91.0376      103.2955      113.6831      125.5441      139.7618      144.2619      148.5605      150.6913      153.3544      159.5531      171.6313      175.4463      174.6454      177.4942      181.7477        0.0000        0.0000        0.0000        0.0000        0.0000     1019.6281     1074.5991     1110.6998      795.7800        0.0000        0.0000        0.0000        0.0000        0.0000        0.0000        0.0000        0.0000        0.0000        0.0000        0.0000        0.0000        0.0000        0.0000        0.0000        0.0000        0.0000        0.0000        0.0000        0.0000        0.0000        0.0000        0.0000        0.0000        0.0000        0.0000        0.0000        0.0000        0.0000        0.0000        0.0000        0.0000        0.0000        0.0000        0.0000        0.0000        0.0000        0.0000        0.0000        0.0000        0.0000        0.0000        0.0000        0.0000        0.0000        0.0000        0.0000        0.0000        0.0000        0.0000        0.0000        0.0000        0.0000
        0.0000        0.0000        0.0000        0.0000        0.0000        0.0000        0.0000        0.0000        0.0000        0.0000        0.0000        0.0000        0.0000        0.0000        0.0000        0.0000        0.0000        0.0000        0.0000        0.0000        0.0000        0.0000        0.0000        0.0000        0.0000        0.0000        0.0000        0.0000        0.0000        0.0000        0.0000        0.0000        0.0000        0.0000        0.0000        0.0000        0.0000        0.0000        0.0000        0.0000        0.0000        0.0000        0.0000        0.0000        0.0000        0.0000        0.0000        0.0000        0.0000        0.0000        0.0000        0.0000        0.0000        0.0000        0.0000        0.0000        0.0000        0.0000        0.0000        0.0000        0.0000        0.0000        0.0000        0.0000        0.0000        0.0000        0.0000        0.0000        0.0000        0.0000        0.0000        0.0000        0.0000        0.0000        0.0000        0.0000        0.0000        0.0000        0.0000        0.0000        0.0000        0.0000        0.0000        0.0000        0.0000        0.0000        0.0000        0.0000        0.0000        0.0000        0.0000        0.0000        0.0000        0.0000        0.0000        0.0000        0.0000       66.7855       77.2494       82.2826       82.4550       89.4765       84.9280       92.5316       93.3082       92.9278       93.8392       94.9620       86.8788       76.6469       67.2292       49.6950       43.6900       39.6213       36.7276       38.7690       33.8796       34.2173       35.3802       39.4726       45.1958       49.7419       60.0322       79.6306       77.6526       79.3827       82.8081       83.8912       84.3795       87.7055       87.2848       74.0332       71.1406       67.3858       63.3502       57.4901       58.3151       57.3974       55.1403       59.1201       57.5797       60.1910       57.0326       50.7934       50.3942       43.0377       43.6132       44.9468       44.0624       45.2641       41.5860       34.5038       33.1046       33.0611       38.5846       44.9835       47.0051       46.6648       37.2817       22.9111       16.5736       13.6586       13.0885       10.7307       12.7661       14.4457       23.8904       36.6999       45.1722       55.0840       64.5628       88.8239      100.6732      116.3835      129.0939      150.0353      170.1987      179.7050      178.7648      177.0226      175.2153      173.6789      181.5664      175.1416      178.5771      175.7557      182.7675        0.0000        0.0000        0.0000      238.8600      881.4135     1012.3280     1106.0859     1129.1934      654.8700        0.0000        0.0000        0.0000        0.0000        0.0000        0.0000        0.0000        0.0000        0.0000        0.0000        0.0000        0.0000        0.0000        0.0000        0.0000        0.0000        0.0000        0.0000        0.0000        0.0000        0.0000        0.0000        0.0000        0.0000        0.0000        0.0000        0.0000        0.0000        0.0000        0.0000        0.0000        0.0000        0.0000        0.0000        0.0000        0.0000        0.0000        0.0000        0.0000        0.0000        0.0000        0.0000        0.0000        0.0000        0.0000        0.0000        0.0000        0.0000        0.0000        0.0000        0.0000        0.0000        0.0000
        0.0000        0.0000        0.0000        0.0000        0.0000        0.0000        0.0000        0.0000        0.0000        0.0000        0.0000        0.0000        0.0000        0.0000        0.0000        0.0000        0.0000        0.0000        0.0000        0.0000        0.0000        0.0000        0.0000        0.0000        0.0000        0.0000        0.0000        0.0000        0.0000        0.0000        0.0000        0.0000        0.0000        0.0000        0.0000        0.0000        0.0000        0.0000        0.0000        0.0000        0.0000        0.0000        0.0000        0.0000        0.0000        0.0000        0.0000        0.0000        0.0000        0.0000        0.0000        0.0000        0.0000        0.0000        0.0000        0.0000        0.0000        0.0000        0.0000        0.0000        0.0000        0.0000        0.0000        0.0000        0.0000        0.0000        0.0000        0.0000        0.0000        0.0000        0.0000        0.0000        0.0000        0.0000        0.0000        0.0000        0.0000        0.0000        0.0000        0.0000        0.0000        0.0000        0.0000        0.0000        0.0000        0.0000        0.0000        0.0000        0.0000        0.0000        0.0000        0.0000        0.0000        0.0000        0.0000        0.0000       66.1916       64.1315       66.2321       77.1066       77.7766       82.8759       81.2093       85.9277       84.9015       80.1462       79.6495       74.8923       69.3253       59.4771       51.5958       53.2584       48.2914       45.8147       40.2679       31.3006       29.4835       58.2902       35.1921       47.3203       57.0551       59.4800       61.7135       71.2646       86.0330       91.0357       85.2617       91.9279       91.5308       92.9862       86.6873       78.9658       70.3777       65.4875       69.8373       75.7726       78.5781       80.2112       76.6282       78.1808       80.3080       77.7875       68.6850       51.0837       50.6465       43.8066       42.3158       46.0110       46.4990       46.0404       43.6658       45.7852       44.8377       46.7843       50.4552       60.8775       64.2389       58.6607       46.3432       20.0287       14.0812       10.7441       10.2375       11.5154       13.4290       19.7924       30.8662       55.8167       66.8732       81.8694       95.7920       97.3326      109.5595      119.6486      148.1011      214.6337      244.6418      254.1481      247.4955      197.0338      191.9725      180.8808      174.7208      118.3400      151.2880      178.1682        0.0000        0.0000        0.0000        0.0000      342.7733      902.3141     1090.9757     1187.0292     1199.8312      631.8299        0.0000        0.0000        0.0000        0.0000        0.0000        0.0000        0.0000        0.0000        0.0000        0.0000        0.0000        0.0000        0.0000        0.0000        0.0000        0.0000        0.0000        0.0000        0.0000        0.0000        0.0000        0.0000        0.0000        0.0000        0.0000        0.0000        0.0000        0.0000        0.0000        0.0000        0.0000        0.0000        0.0000        0.0000        0.0000        0.0000        0.0000        0.0000        0.0000        0.0000        0.0000        0.0000        0.0000        0.0000        0.0000        0.0000        0.0000        0.0000        0.0000        0.0000        0.0000        0.0000        0.0000
        0.0000        0.0000        0.0000        0.0000        0.0000        0.0000        0.0000        0.0000        0.0000        0.0000        0.0000        0.0000        0.0000        0.0000        0.0000        0.0000        0.0000        0.0000        0.0000        0.0000        0.0000        0.0000        0.0000        0.0000        0.0000        0.0000        0.0000        0.0000        0.0000        0.0000        0.0000        0.0000        0.0000        0.0000        0.0000        0.0000        0.0000        0.0000        0.0000        0.0000        0.0000        0.0000        0.0000        0.0000        0.0000        0.0000        0.0000        0.0000        0.0000        0.0000        0.0000        0.0000        0.0000        0.0000        0.0000        0.0000        0.0000        0.0000        0.0000        0.0000        0.0000        0.0000        0.0000        0.0000        0.0000        0.0000        0.0000        0.0000        0.0000        0.0000        0.0000        0.0000        0.0000        0.0000        0.0000        0.0000        0.0000        0.0000        0.0000        0.0000        0.0000        0.0000        0.0000        0.0000        0.0000        0.0000        0.0000        0.0000        0.0000        0.0000        0.0000        0.0000        0.0000        0.0000        0.0000        0.0000       66.1309       58.0936       63.6283       73.0125       72.7154       74.6991       76.1766       77.8438       78.2082       77.9439       74.0016       66.7091       62.4550       56.3778       49.5497       51.4198       46.7909       44.9853       41.7931       32.9797       29.1901       42.5456       43.6153       45.0875       55.1646       61.4203       67.1754       68.1482       78.0076       83.7449       78.4831       82.3942       88.0042       86.4634       79.5696       74.0780       65.5200       61.9936       67.2012       79.7836       82.3051       85.7152       77.3819       80.1827       81.4514       79.0365       72.3791       50.3017       43.4230       39.5497       40.3849       43.2847       41.8287       42.4570       42.5452       46.1174       47.3566       49.7631       54.4603       64.5592       66.5942       61.3039       47.6653       19.8141       13.5697       10.2206       11.3905       13.1564       16.5239       24.2541       34.5770       64.2367       79.0255       93.0375      107.4657      108.7325      116.4622      133.2758      165.1002      237.3516      277.1725      296.3829      290.9366      239.8275      224.0594      210.1250      191.0762        0.0000        0.0000        0.0000        0.0000        0.0000        0.0000      195.7124      305.4162      864.2214     1109.4713     1218.4280     1215.8215        0.0000        0.0000        0.0000        0.0000        0.0000        0.0000        0.0000        0.0000        0.0000        0.0000        0.0000        0.0000        0.0000        0.0000        0.0000        0.0000        0.0000        0.0000        0.0000        0.0000        0.0000        0.0000        0.0000        0.0000        0.0000        0.0000        0.0000        0.0000        0.0000        0.0000        0.0000        0.0000        0.0000        0.0000        0.0000        0.0000        0.0000        0.0000        0.0000        0.0000        0.0000        0.0000        0.0000        0.0000        0.0000        0.0000        0.0000        0.0000        0.0000        0.0000        0.0000        0.0000        0.0000        0.0000
        0.0000        0.0000        0.0000        0.0000        0.0000        0.0000        0.0000        0.0000        0.0000        0.0000        0.0000        0.0000        0.0000        0.0000        0.0000        0.0000        0.0000        0.0000        0.0000        0.0000        0.0000        0.0000        0.0000        0.0000        0.0000        0.0000        0.0000        0.0000        0.0000        0.0000        0.0000        0.0000        0.0000        0.0000        0.0000        0.0000        0.0000        0.0000        0.0000        0.0000        0.0000        0.0000        0.0000        0.0000        0.0000        0.0000        0.0000        0.0000        0.0000        0.0000        0.0000        0.0000        0.0000        0.0000        0.0000        0.0000        0.0000        0.0000        0.0000        0.0000        0.0000        0.0000        0.0000        0.0000        0.0000        0.0000        0.0000        0.0000        0.0000        0.0000        0.0000        0.0000        0.0000        0.0000        0.0000        0.0000        0.0000        0.0000        0.0000        0.0000        0.0000        0.0000        0.0000        0.0000        0.0000        0.0000        0.0000        0.0000        0.0000        0.0000        0.0000        0.0000        0.0000        0.0000        0.0000        0.0000       79.7490       70.8177       63.3386       69.1204       71.7983       71.9778       73.2190       74.1782       75.2517       71.7043       68.7460       59.0148       54.0486       55.1230       48.1572       54.5382       48.5582       43.7119       39.6801       30.8385       29.4149       34.4243       45.6848       53.1356       63.0360       68.9859       69.7892       63.5708       62.6811       72.5355       81.5688       72.6860       77.2443       74.4865       68.2139       64.3038       61.0445       59.7693       64.1837       76.3626       79.7242       75.1293       74.8552       79.0626       78.7154       73.6559       69.0416       46.4228       42.2539       36.9737       34.3543       39.0415       37.9695       39.1463       39.0387       45.2016       45.5311       50.4325       51.1969       60.3173       66.6719       58.7433       46.7912       19.9498       13.9638       11.4022       12.7895       15.5682       19.9496       27.1207       39.5098       67.0717       83.2114      101.5538      117.6098      121.3666      131.8796      146.4756      174.3292      250.0950      293.1069      315.7099      319.4492      268.7494      249.8474      233.6057        0.0000        0.0000        0.0000        0.0000        0.0000        0.0000      116.5012      173.0904      288.8678      837.7532     1094.2581     1221.8157     1224.0254        0.0000        0.0000        0.0000        0.0000        0.0000        0.0000        0.0000        0.0000        0.0000        0.0000        0.0000        0.0000        0.0000        0.0000        0.0000        0.0000        0.0000        0.0000        0.0000        0.0000        0.0000        0.0000        0.0000        0.0000        0.0000        0.0000        0.0000        0.0000        0.0000        0.0000        0.0000        0.0000        0.0000        0.0000        0.0000        0.0000        0.0000        0.0000        0.0000        0.0000        0.0000        0.0000        0.0000        0.0000        0.0000        0.0000        0.0000        0.0000        0.0000        0.0000        0.0000        0.0000        0.0000        0.0000
        0.0000        0.0000        0.0000        0.0000        0.0000        0.0000        0.0000        0.0000        0.0000        0.0000        0.0000        0.0000        0.0000        0.0000        0.0000        0.0000        0.0000        0.0000        0.0000        0.0000        0.0000        0.0000        0.0000        0.0000        0.0000        0.0000        0.0000        0.0000        0.0000        0.0000        0.0000        0.0000        0.0000        0.0000        0.0000        0.0000        0.0000        0.0000        0.0000        0.0000        0.0000        0.0000        0.0000        0.0000        0.0000        0.0000        0.0000        0.0000        0.0000        0.0000        0.0000        0.0000        0.0000        0.0000        0.0000        0.0000        0.0000        0.0000        0.0000        0.0000        0.0000        0.0000        0.0000        0.0000        0.0000        0.0000        0.0000        0.0000        0.0000        0.0000        0.0000        0.0000        0.0000        0.0000        0.0000        0.0000        0.0000        0.0000        0.0000        0.0000        0.0000        0.0000        0.0000        0.0000        0.0000        0.0000        0.0000        0.0000        0.0000        0.0000        0.0000        0.0000        0.0000        0.0000        0.0000        0.0000        0.0000       64.2533       60.2487       68.1503       73.7788       74.2301       73.3955       74.1895       73.0693       71.5918       62.6657       54.8571       49.5801       45.0541       43.0042       55.9267       54.7002       45.9402       40.6828       30.9327       28.9858       35.5626       46.7702       53.7652       63.4591       62.8645       62.4873       57.6605       63.2973       73.5155       76.0795       71.0514       69.7901       66.7399       62.1044       57.9738       60.5876       61.6950       61.1306       67.5711       70.8773       66.4157       66.2232       80.2667       76.2081       61.3269       58.9735       45.9593       40.7086       38.9474       36.1628       43.1369       40.6504       34.4105       33.4379       36.9766       37.3362       42.3820       47.7083       55.1097       56.7847       50.9325       42.2492       20.2810       14.9128       13.4013       16.2334       19.4381       24.0038       29.7023       43.5429       73.3733       91.5387      108.2005      119.3444      125.1861      139.0370      157.2340      176.0744      249.4601      291.0138      311.9412      312.9632      254.9980      258.7129        0.0000        0.0000        0.0000        0.0000        0.0000        0.0000        0.0000      133.1070      193.3858      299.9588      846.7751     1081.5347     1214.7195     1224.1276        0.0000        0.0000        0.0000        0.0000        0.0000        0.0000        0.0000        0.0000        0.0000        0.0000        0.0000        0.0000        0.0000        0.0000        0.0000        0.0000        0.0000        0.0000        0.0000        0.0000        0.0000        0.0000        0.0000        0.0000        0.0000        0.0000        0.0000        0.0000        0.0000        0.0000        0.0000        0.0000        0.0000        0.0000        0.0000        0.0000        0.0000        0.0000        0.0000        0.0000        0.0000        0.0000        0.0000        0.0000        0.0000        0.0000        0.0000        0.0000        0.0000        0.0000        0.0000        0.0000        0.0000        0.0000
        0.0000        0.0000        0.0000        0.0000        0.0000        0.0000        0.0000        0.0000        0.0000        0.0000        0.0000        0.0000        0.0000        0.0000        0.0000        0.0000        0.0000        0.0000        0.0000        0.0000        0.0000        0.0000        0.0000        0.0000        0.0000        0.0000        0.0000        0.0000        0.0000        0.0000        0.0000        0.0000        0.0000        0.0000        0.0000        0.0000        0.0000        0.0000        0.0000        0.0000        0.0000        0.0000        0.0000        0.0000        0.0000        0.0000        0.0000        0.0000        0.0000        0.0000        0.0000        0.0000        0.0000        0.0000        0.0000        0.0000        0.0000        0.0000        0.0000        0.0000        0.0000        0.0000        0.0000        0.0000        0.0000        0.0000        0.0000        0.0000        0.0000        0.0000        0.0000        0.0000        0.0000        0.0000        0.0000        0.0000        0.0000        0.0000        0.0000        0.0000        0.0000        0.0000        0.0000        0.0000        0.0000        0.0000        0.0000        0.0000        0.0000        0.0000        0.0000        0.0000        0.0000        0.0000        0.0000        0.0000       67.6729       61.7999       65.9719       68.5250        0.0000       68.3755       70.0335       73.4203       73.6851       68.9637       60.5445       43.4264       40.0098       41.9669       38.2631       36.5890       40.8792       38.6206       36.1528       26.5429       27.4595       30.0497       30.8700       34.2973       39.5502       39.9146       43.5750       57.6103       68.4763       73.5033       78.4068       78.3689       77.4686       77.3955       75.2223       73.8878       77.8794       76.5978       71.6915       49.8522       46.4232       44.4564       47.1724       46.0431       42.7694       37.9522       35.4307       32.1920       32.4573       35.6659       34.4121       35.0847       27.2543       24.7697       23.4134       15.4893       16.4443       18.5894       23.4971       25.3013       24.0681       22.5754       21.0123       24.9831       22.4163       22.1537       24.1300       25.8679       28.1682       35.7621       49.7555       78.0579       94.4560      110.0637      125.5392      141.4474      148.5768      158.3117      176.1656      205.3262      236.4507      253.8278      262.1657        0.0000        0.0000        0.0000        0.0000        0.0000      161.6400      177.3000        0.0000      197.2533      207.8706      287.4966      441.4482      818.9702     1033.3381     1155.9691        0.0000        0.0000        0.0000        0.0000        0.0000        0.0000        0.0000        0.0000        0.0000        0.0000        0.0000        0.0000        0.0000        0.0000        0.0000        0.0000        0.0000        0.0000        0.0000        0.0000        0.0000        0.0000        0.0000        0.0000        0.0000        0.0000        0.0000        0.0000        0.0000        0.0000        0.0000        0.0000        0.0000        0.0000        0.0000        0.0000        0.0000        0.0000        0.0000        0.0000        0.0000        0.0000        0.0000        0.0000        0.0000        0.0000        0.0000        0.0000        0.0000        0.0000        0.0000        0.0000        0.0000        0.0000        0.0000
        0.0000        0.0000        0.0000        0.0000        0.0000        0.0000        0.0000        0.0000        0.0000        0.0000        0.0000        0.0000        0.0000        0.0000        0.0000        0.0000        0.0000        0.0000        0.0000        0.0000        0.0000        0.0000        0.0000        0.0000        0.0000        0.0000        0.0000        0.0000        0.0000        0.0000        0.0000        0.0000        0.0000        0.0000        0.0000        0.0000        0.0000        0.0000        0.0000        0.0000        0.0000        0.0000        0.0000        0.0000        0.0000        0.0000        0.0000        0.0000        0.0000        0.0000        0.0000        0.0000        0.0000        0.0000        0.0000        0.0000        0.0000        0.0000        0.0000        0.0000        0.0000        0.0000        0.0000        0.0000        0.0000        0.0000        0.0000        0.0000        0.0000        0.0000        0.0000        0.0000        0.0000        0.0000        0.0000        0.0000        0.0000        0.0000        0.0000        0.0000        0.0000        0.0000        0.0000        0.0000        0.0000        0.0000        0.0000        0.0000        0.0000        0.0000        0.0000        0.0000        0.0000        0.0000        0.0000        0.0000        0.0000       70.0976        0.0000        0.0000        0.0000       65.8482       65.0663       70.2178       72.0201       71.2663       60.9818       44.0386       41.8811       34.8380       33.7853       35.7601       36.3371       38.9816       37.7632       27.7360       24.4333       26.1042       26.8978       31.6473       32.1305       37.6505       42.2471       55.9821       63.8759       67.0653       70.1190       76.6588       83.7918       86.0051       87.2383       80.1701       82.9101       71.8545       65.9351       44.8783       39.3824       33.6365       32.3229       30.8747       32.3436       29.8573       24.0830       30.7797       33.9160       30.9430       30.4898       28.5464       26.0239       21.0723       19.7655       13.5497       13.6361       16.0246       17.1940       17.8617       20.0998       18.8717       18.5967       24.2396       24.4509       26.3125       28.2608       30.5277       32.3585       41.0402       54.0921       83.4813      100.9757      117.6767      133.3836      150.4588      147.9874      167.8231      186.2471      204.1291      235.9396      263.2038      260.7872        0.0000        0.0000        0.0000        0.0000        0.0000      137.7900      141.7200      216.9600      218.8972      234.5840      307.4339      450.0447      828.1615     1041.0375     1172.6560        0.0000        0.0000        0.0000        0.0000        0.0000        0.0000        0.0000        0.0000        0.0000        0.0000        0.0000        0.0000        0.0000        0.0000        0.0000        0.0000        0.0000        0.0000        0.0000        0.0000        0.0000        0.0000        0.0000        0.0000        0.0000        0.0000        0.0000        0.0000        0.0000        0.0000        0.0000        0.0000        0.0000        0.0000        0.0000        0.0000        0.0000        0.0000        0.0000        0.0000        0.0000        0.0000        0.0000        0.0000        0.0000        0.0000        0.0000        0.0000        0.0000        0.0000        0.0000        0.0000        0.0000        0.0000        0.0000
        0.0000        0.0000        0.0000        0.0000        0.0000        0.0000        0.0000        0.0000        0.0000        0.0000        0.0000        0.0000        0.0000        0.0000        0.0000        0.0000        0.0000        0.0000        0.0000        0.0000        0.0000        0.0000        0.0000        0.0000        0.0000        0.0000        0.0000        0.0000        0.0000        0.0000        0.0000        0.0000        0.0000        0.0000        0.0000        0.0000        0.0000        0.0000        0.0000        0.0000        0.0000        0.0000        0.0000        0.0000        0.0000        0.0000        0.0000        0.0000        0.0000        0.0000        0.0000        0.0000        0.0000        0.0000        0.0000        0.0000        0.0000        0.0000        0.0000        0.0000        0.0000        0.0000        0.0000        0.0000        0.0000        0.0000        0.0000        0.0000        0.0000        0.0000        0.0000        0.0000        0.0000        0.0000        0.0000        0.0000        0.0000        0.0000        0.0000        0.0000        0.0000        0.0000        0.0000        0.0000        0.0000        0.0000        0.0000        0.0000        0.0000        0.0000        0.0000        0.0000        0.0000        0.0000        0.0000        0.0000        0.0000        0.0000        0.0000        0.0000        0.0000       64.8535       67.3703       69.4252       71.3112       68.8047       62.6359       41.2406       41.1841       38.6116       46.4952       47.0586       44.4393       47.3065       35.0229       26.9143       27.9345       29.0323       32.5903       31.2045       34.4399       40.8526       43.0978       53.3321       56.0665       55.4419       64.0709       73.2894       72.6715       76.0425       81.6358       80.5094       75.7126       70.7777       59.6190       44.3435       38.9382       30.0475       25.4946       23.4871       24.7983       24.4220       26.4772       35.4202       34.2917       32.3882       34.4093       26.2501       24.1756       24.7066       24.3985       15.9778       17.3316       22.7840       19.9448       21.3630       23.6919       23.6444       22.9455       31.3722       32.1292       33.7624       36.2888       36.7244       37.8203       45.0363       56.7144       85.8188      101.6607      117.3018      132.1438      151.9168      165.1654      176.1316      192.4160      206.6105      260.0827        0.0000        0.0000        0.0000        0.0000        0.0000        0.0000      182.8500      164.8200      138.2100      202.8000      271.6217      264.9218      339.1515      471.2405      839.9204     1036.0165     1161.8469        0.0000        0.0000        0.0000        0.0000        0.0000        0.0000        0.0000        0.0000        0.0000        0.0000        0.0000        0.0000        0.0000        0.0000        0.0000        0.0000        0.0000        0.0000        0.0000        0.0000        0.0000        0.0000        0.0000        0.0000        0.0000        0.0000        0.0000        0.0000        0.0000        0.0000        0.0000        0.0000        0.0000        0.0000        0.0000        0.0000        0.0000        0.0000        0.0000        0.0000        0.0000        0.0000        0.0000        0.0000        0.0000        0.0000        0.0000        0.0000        0.0000        0.0000        0.0000        0.0000        0.0000        0.0000        0.0000
        0.0000        0.0000        0.0000        0.0000        0.0000        0.0000        0.0000        0.0000        0.0000        0.0000        0.0000        0.0000        0.0000        0.0000        0.0000        0.0000        0.0000        0.0000        0.0000        0.0000        0.0000        0.0000        0.0000        0.0000        0.0000        0.0000        0.0000        0.0000        0.0000        0.0000        0.0000        0.0000        0.0000        0.0000        0.0000        0.0000        0.0000        0.0000        0.0000        0.0000        0.0000        0.0000        0.0000        0.0000        0.0000        0.0000        0.0000        0.0000        0.0000        0.0000        0.0000        0.0000        0.0000        0.0000        0.0000        0.0000        0.0000        0.0000        0.0000        0.0000        0.0000        0.0000        0.0000        0.0000        0.0000        0.0000        0.0000        0.0000        0.0000        0.0000        0.0000        0.0000        0.0000        0.0000        0.0000        0.0000        0.0000        0.0000        0.0000        0.0000        0.0000        0.0000        0.0000        0.0000        0.0000        0.0000        0.0000        0.0000        0.0000        0.0000        0.0000        0.0000        0.0000        0.0000        0.0000        0.0000        0.0000        0.0000        0.0000        0.0000        0.0000        0.0000       71.3805       79.4192       74.6986       68.9117       60.7528       43.9937       43.5464       50.0354       47.3663       42.4072       45.8407       45.6546       45.6581       42.9449       40.7067       40.4163       39.7079       37.8198       42.8249       44.8870       47.1026       56.4590       59.2080       56.6489       57.3498       60.3854       60.4359       63.4515       71.2630       66.2917       60.7896       58.8536       52.8648       38.2489       34.0996       30.8795       26.7678       29.1663       30.9356       26.7840       39.9805       37.9185       36.1495       35.2299       39.8101       31.1639       31.2484       32.7262       39.7692       24.4975       24.9237       29.8653       31.2051       34.0423       35.7495       37.7825       35.7883       46.6759       44.9030       46.1653       46.1926       44.5858       45.2879       49.6935       58.5367       84.2719       95.8348      111.1166      127.8455      163.4936      157.4212      170.7417      198.3246      219.8243      247.9024        0.0000        0.0000        0.0000        0.0000        0.0000        0.0000        0.0000      216.2400      172.8000      208.8600      289.7665      292.0586      366.9040      503.5267      869.4576     1035.9675     1158.6469        0.0000        0.0000        0.0000        0.0000        0.0000        0.0000        0.0000        0.0000        0.0000        0.0000        0.0000        0.0000        0.0000        0.0000        0.0000        0.0000        0.0000        0.0000        0.0000        0.0000        0.0000        0.0000        0.0000        0.0000        0.0000        0.0000        0.0000        0.0000        0.0000        0.0000        0.0000        0.0000        0.0000        0.0000        0.0000        0.0000        0.0000        0.0000        0.0000        0.0000        0.0000        0.0000        0.0000        0.0000        0.0000        0.0000        0.0000        0.0000        0.0000        0.0000        0.0000        0.0000        0.0000        0.0000        0.0000
        0.0000        0.0000        0.0000        0.0000        0.0000        0.0000        0.0000        0.0000        0.0000        0.0000        0.0000        0.0000        0.0000        0.0000        0.0000        0.0000        0.0000        0.0000        0.0000        0.0000        0.0000        0.0000        0.0000        0.0000        0.0000        0.0000        0.0000        0.0000        0.0000        0.0000        0.0000        0.0000        0.0000        0.0000        0.0000        0.0000        0.0000        0.0000        0.0000        0.0000        0.0000        0.0000        0.0000        0.0000        0.0000        0.0000        0.0000        0.0000        0.0000        0.0000        0.0000        0.0000        0.0000        0.0000        0.0000        0.0000        0.0000        0.0000        0.0000        0.0000        0.0000        0.0000        0.0000        0.0000        0.0000        0.0000        0.0000        0.0000        0.0000        0.0000        0.0000        0.0000        0.0000        0.0000        0.0000        0.0000        0.0000        0.0000        0.0000        0.0000        0.0000        0.0000        0.0000        0.0000        0.0000        0.0000        0.0000        0.0000        0.0000        0.0000        0.0000        0.0000        0.0000        0.0000        0.0000        0.0000        0.0000        0.0000        0.0000        0.0000        0.0000        0.0000        0.0000       83.4915       78.3099       71.7426       63.9356       53.9420       53.4389       48.9416       51.5324       64.9047       69.0793       67.9823       67.6477       63.4186       62.7954       60.8095       55.6510       57.2048       59.3826       56.4225       57.4376       51.8712       52.8797       52.1368       48.7394        0.0000        0.0000       31.0363       34.0755       48.3816       48.1023       47.4557       41.4665       31.7304       28.9976       25.7972       23.4851       30.7931       31.2044       30.1545       29.6065       31.5660       35.2372       36.7364       38.2132       46.7035       43.8281       50.3868       51.5075       47.8096       51.0023       54.3500       59.2137       77.1701       83.3065       85.6392       81.5069       71.4593       68.0279       65.3691       64.0576       60.0292       59.1453       62.5816       68.6879       68.4653       74.9316       86.0204      102.0908      132.2398      148.2854      163.6623        0.0000        0.0000        0.0000        0.0000        0.0000        0.0000        0.0000        0.0000        0.0000        0.0000        0.0000        0.0000        0.0000      350.3725      358.2827      438.2366      580.1487      891.1752     1057.4960        0.0000        0.0000        0.0000        0.0000        0.0000        0.0000        0.0000        0.0000        0.0000        0.0000        0.0000        0.0000        0.0000        0.0000        0.0000        0.0000        0.0000        0.0000        0.0000        0.0000        0.0000        0.0000        0.0000        0.0000        0.0000        0.0000        0.0000        0.0000        0.0000        0.0000        0.0000        0.0000        0.0000        0.0000        0.0000        0.0000        0.0000        0.0000        0.0000        0.0000        0.0000        0.0000        0.0000        0.0000        0.0000        0.0000        0.0000        0.0000        0.0000        0.0000        0.0000        0.0000        0.0000        0.0000        0.0000        0.0000
        0.0000        0.0000        0.0000        0.0000        0.0000        0.0000        0.0000        0.0000        0.0000        0.0000        0.0000        0.0000        0.0000        0.0000        0.0000        0.0000        0.0000        0.0000        0.0000        0.0000        0.0000        0.0000        0.0000        0.0000        0.0000        0.0000        0.0000        0.0000        0.0000        0.0000        0.0000        0.0000        0.0000        0.0000        0.0000        0.0000        0.0000        0.0000        0.0000        0.0000        0.0000        0.0000        0.0000        0.0000        0.0000        0.0000        0.0000        0.0000        0.0000        0.0000        0.0000        0.0000        0.0000        0.0000        0.0000        0.0000        0.0000        0.0000        0.0000        0.0000        0.0000        0.0000        0.0000        0.0000        0.0000        0.0000        0.0000        0.0000        0.0000        0.0000        0.0000        0.0000        0.0000        0.0000        0.0000        0.0000        0.0000        0.0000        0.0000        0.0000        0.0000        0.0000        0.0000        0.0000        0.0000        0.0000        0.0000        0.0000        0.0000        0.0000        0.0000        0.0000        0.0000        0.0000        0.0000        0.0000        0.0000        0.0000        0.0000        0.0000        0.0000        0.0000        0.0000       75.2205       73.3307       67.0999       65.9780       63.0532       54.5764       49.5373       55.7043       74.4353       82.5207       79.2840       78.6794       71.9842       70.6301       69.8652       66.0990       65.0639       63.9031       62.3845       57.6717       51.7063       48.6309       47.3240        0.0000        0.0000        0.0000        0.0000        0.0000        0.0000       42.1543       43.1893       38.3948       29.2527       27.2740       26.6919       25.5957       30.8964       36.6845       33.3582       33.3803       33.4064       31.8642       37.8374       40.4603       45.7918       54.6273       58.4455       60.7100       59.8018       61.5852       66.6013       72.8688       96.1416      105.1254      110.9156      101.7551       88.1951       83.4882       78.0427       75.6752       71.0729       67.2737       66.8609       70.4501       67.6268       73.2566       84.5430       98.8918      139.0551        0.0000        0.0000        0.0000        0.0000        0.0000        0.0000        0.0000        0.0000        0.0000        0.0000        0.0000        0.0000        0.0000        0.0000        0.0000      366.5601      383.3482      455.8471      589.1587      898.0558     1081.7275     1182.6614        0.0000        0.0000        0.0000        0.0000        0.0000        0.0000        0.0000        0.0000        0.0000        0.0000        0.0000        0.0000        0.0000        0.0000        0.0000        0.0000        0.0000        0.0000        0.0000        0.0000        0.0000        0.0000        0.0000        0.0000        0.0000        0.0000        0.0000        0.0000        0.0000        0.0000        0.0000        0.0000        0.0000        0.0000        0.0000        0.0000        0.0000        0.0000        0.0000        0.0000        0.0000        0.0000        0.0000        0.0000        0.0000        0.0000        0.0000        0.0000        0.0000        0.0000        0.0000        0.0000        0.0000        0.0000        0.0000
        0.0000        0.0000        0.0000        0.0000        0.0000        0.0000        0.0000        0.0000        0.0000        0.0000        0.0000        0.0000        0.0000        0.0000        0.0000        0.0000        0.0000        0.0000        0.0000        0.0000        0.0000        0.0000        0.0000        0.0000        0.0000        0.0000        0.0000        0.0000        0.0000        0.0000        0.0000        0.0000        0.0000        0.0000        0.0000        0.0000        0.0000        0.0000        0.0000        0.0000        0.0000        0.0000        0.0000        0.0000        0.0000        0.0000        0.0000        0.0000        0.0000        0.0000        0.0000        0.0000        0.0000        0.0000        0.0000        0.0000        0.0000        0.0000        0.0000        0.0000        0.0000        0.0000        0.0000        0.0000        0.0000        0.0000        0.0000        0.0000        0.0000        0.0000        0.0000        0.0000        0.0000        0.0000        0.0000        0.0000        0.0000        0.0000        0.0000        0.0000        0.0000        0.0000        0.0000        0.0000        0.0000        0.0000        0.0000        0.0000        0.0000        0.0000        0.0000        0.0000        0.0000        0.0000        0.0000        0.0000        0.0000        0.0000        0.0000        0.0000        0.0000        0.0000        0.0000       66.5857       62.3478       61.6463       57.1244       53.8247       50.7459       52.2469       57.0887       78.8580       89.3985       92.3321       80.2164       72.2805       67.3098        0.0000       66.0459       68.3326        0.0000        0.0000       57.9734       50.1508        0.0000        0.0000        0.0000        0.0000        0.0000        0.0000        0.0000        0.0000       40.3750       42.2474       41.5010       30.5573       28.7424       27.2389       27.7724       32.1869       38.5065       37.9921       44.6538       41.2797       37.2550       42.7508       49.8584       65.3694       64.1224       74.6122       83.9032       76.6323       78.9917       88.5825       90.8934      113.3173      135.0644      141.1986      127.0283      107.1652       99.8037       94.0484       89.6668       82.5643       76.1099       70.9158       72.8567        0.0000        0.0000        0.0000        0.0000        0.0000        0.0000        0.0000        0.0000        0.0000        0.0000        0.0000        0.0000        0.0000        0.0000        0.0000        0.0000        0.0000        0.0000        0.0000        0.0000      416.5498      412.7967      468.2849      588.4832      885.0100        0.0000        0.0000        0.0000        0.0000        0.0000        0.0000        0.0000        0.0000        0.0000        0.0000        0.0000        0.0000        0.0000        0.0000        0.0000        0.0000        0.0000        0.0000        0.0000        0.0000        0.0000        0.0000        0.0000        0.0000        0.0000        0.0000        0.0000        0.0000        0.0000        0.0000        0.0000        0.0000        0.0000        0.0000        0.0000        0.0000        0.0000        0.0000        0.0000        0.0000        0.0000        0.0000        0.0000        0.0000        0.0000        0.0000        0.0000        0.0000        0.0000        0.0000        0.0000        0.0000        0.0000        0.0000        0.0000        0.0000        0.0000
        0.0000        0.0000        0.0000        0.0000        0.0000        0.0000        0.0000        0.0000        0.0000        0.0000        0.0000        0.0000        0.0000        0.0000        0.0000        0.0000        0.0000        0.0000        0.0000        0.0000        0.0000        0.0000        0.0000        0.0000        0.0000        0.0000        0.0000        0.0000        0.0000        0.0000        0.0000        0.0000        0.0000        0.0000        0.0000        0.0000        0.0000        0.0000        0.0000        0.0000        0.0000        0.0000        0.0000        0.0000        0.0000        0.0000        0.0000        0.0000        0.0000        0.0000        0.0000        0.0000        0.0000        0.0000        0.0000        0.0000        0.0000        0.0000        0.0000        0.0000        0.0000        0.0000        0.0000        0.0000        0.0000        0.0000        0.0000        0.0000        0.0000        0.0000        0.0000        0.0000        0.0000        0.0000        0.0000        0.0000        0.0000        0.0000        0.0000        0.0000        0.0000        0.0000        0.0000        0.0000        0.0000        0.0000        0.0000        0.0000        0.0000        0.0000        0.0000        0.0000        0.0000        0.0000        0.0000        0.0000        0.0000        0.0000        0.0000        0.0000        0.0000        0.0000        0.0000       56.9236       54.3055       50.8691       50.5093       49.6122       50.7349       54.0687       61.5275       84.2376       89.1195       98.7699        0.0000        0.0000        0.0000        0.0000        0.0000        0.0000        0.0000        0.0000        0.0000        0.0000        0.0000        0.0000        0.0000        0.0000        0.0000        0.0000        0.0000        0.0000        0.0000       43.0294       44.1159       37.1637       38.3881       34.3296       33.5732       36.9130       38.8806       42.0613       45.4446       41.6698       39.5870       56.4802       74.8956       81.8942       92.8426       98.8146      109.0118      114.0611       99.9534      104.8229      108.4639      134.6983      149.9452      161.1267      147.8382      129.0430      119.3261      112.4653      104.2126       94.6592       86.6596       71.2702        0.0000        0.0000        0.0000        0.0000        0.0000        0.0000        0.0000        0.0000        0.0000        0.0000        0.0000        0.0000        0.0000        0.0000        0.0000        0.0000        0.0000        0.0000        0.0000        0.0000        0.0000        0.0000      427.4236      473.9331      575.1397        0.0000      963.9390     1217.3591        0.0000        0.0000        0.0000        0.0000        0.0000        0.0000        0.0000        0.0000        0.0000        0.0000        0.0000        0.0000        0.0000        0.0000        0.0000        0.0000        0.0000        0.0000        0.0000        0.0000        0.0000        0.0000        0.0000        0.0000        0.0000        0.0000        0.0000        0.0000        0.0000        0.0000        0.0000        0.0000        0.0000        0.0000        0.0000        0.0000        0.0000        0.0000        0.0000        0.0000        0.0000        0.0000        0.0000        0.0000        0.0000        0.0000        0.0000        0.0000        0.0000        0.0000        0.0000        0.0000        0.0000        0.0000        0.0000
        0.0000        0.0000        0.0000        0.0000        0.0000        0.0000        0.0000        0.0000        0.0000        0.0000        0.0000        0.0000        0.0000        0.0000        0.0000        0.0000        0.0000        0.0000        0.0000        0.0000        0.0000        0.0000        0.0000        0.0000        0.0000        0.0000        0.0000        0.0000        0.0000        0.0000        0.0000        0.0000        0.0000        0.0000        0.0000        0.0000        0.0000        0.0000        0.0000        0.0000        0.0000        0.0000        0.0000        0.0000        0.0000        0.0000        0.0000        0.0000        0.0000        0.0000        0.0000        0.0000        0.0000        0.0000        0.0000        0.0000        0.0000        0.0000        0.0000        0.0000        0.0000        0.0000        0.0000        0.0000        0.0000        0.0000        0.0000        0.0000        0.0000        0.0000        0.0000        0.0000        0.0000        0.0000        0.0000        0.0000        0.0000        0.0000        0.0000        0.0000        0.0000        0.0000        0.0000        0.0000        0.0000        0.0000        0.0000        0.0000        0.0000        0.0000        0.0000        0.0000        0.0000        0.0000        0.0000        0.0000        0.0000        0.0000        0.0000        0.0000        0.0000        0.0000        0.0000        0.0000        0.0000       33.1730       38.1380       51.3328       51.6176       55.1319       62.2319       72.2639       81.1886       82.0771       71.7621        0.0000        0.0000        0.0000        0.0000        0.0000        0.0000        0.0000        0.0000        0.0000        0.0000        0.0000        0.0000        0.0000        0.0000        0.0000        0.0000        0.0000        0.0000       40.1664       41.6639       54.0895       54.8118       52.2082       51.9499       47.7609       44.2014       44.6584       46.7235       45.2800       51.1146       59.8615       73.4607      114.6135      135.5474      151.9178      152.5042      154.9347      137.8128      136.1478      133.5658      159.8320      175.7972      177.4632      171.9127      160.6159      152.3006      138.7463      123.3713       83.5200       88.6200        0.0000        0.0000        0.0000        0.0000        0.0000        0.0000        0.0000        0.0000        0.0000        0.0000        0.0000        0.0000        0.0000        0.0000        0.0000        0.0000        0.0000        0.0000        0.0000        0.0000        0.0000        0.0000        0.0000        0.0000      506.0248      588.1959        0.0000      428.5500      523.4401        0.0000        0.0000        0.0000        0.0000        0.0000        0.0000        0.0000        0.0000        0.0000        0.0000        0.0000        0.0000        0.0000        0.0000        0.0000        0.0000        0.0000        0.0000        0.0000        0.0000        0.0000        0.0000        0.0000        0.0000        0.0000        0.0000        0.0000        0.0000        0.0000        0.0000        0.0000        0.0000        0.0000        0.0000        0.0000        0.0000        0.0000        0.0000        0.0000        0.0000        0.0000        0.0000        0.0000        0.0000        0.0000        0.0000        0.0000        0.0000        0.0000        0.0000        0.0000        0.0000        0.0000        0.0000        0.0000
        0.0000        0.0000        0.0000        0.0000        0.0000        0.0000        0.0000        0.0000        0.0000        0.0000        0.0000        0.0000        0.0000        0.0000        0.0000        0.0000        0.0000        0.0000        0.0000        0.0000        0.0000        0.0000        0.0000        0.0000        0.0000        0.0000        0.0000        0.0000        0.0000        0.0000        0.0000        0.0000        0.0000        0.0000        0.0000        0.0000        0.0000        0.0000        0.0000        0.0000        0.0000        0.0000        0.0000        0.0000        0.0000        0.0000        0.0000        0.0000        0.0000        0.0000        0.0000        0.0000        0.0000        0.0000        0.0000        0.0000        0.0000        0.0000        0.0000        0.0000        0.0000        0.0000        0.0000        0.0000        0.0000        0.0000        0.0000        0.0000        0.0000        0.0000        0.0000        0.0000        0.0000        0.0000        0.0000        0.0000        0.0000        0.0000        0.0000        0.0000        0.0000        0.0000        0.0000        0.0000        0.0000        0.0000        0.0000        0.0000        0.0000        0.0000        0.0000        0.0000        0.0000        0.0000        0.0000        0.0000        0.0000        0.0000        0.0000        0.0000        0.0000        0.0000        0.0000        0.0000        0.0000        0.0000       35.6297       44.0504       50.5901       54.1315       62.0967       67.8180       71.1819       66.2271       59.1980        0.0000        0.0000        0.0000        0.0000        0.0000        0.0000        0.0000        0.0000        0.0000        0.0000        0.0000        0.0000        0.0000        0.0000        0.0000        0.0000        0.0000        0.0000        0.0000        0.0000       59.8682       62.5385       61.9669       61.4590       51.2631       50.2424       50.6244       54.4781       56.1307       59.8307       71.7608       89.0433      140.9808      161.1890      171.4559      170.5211      153.9506      161.2217      162.2888      162.8042      183.1515      204.3338      220.1897      195.4817      174.1040        0.0000        0.0000      140.7996        0.0000        0.0000        0.0000        0.0000        0.0000        0.0000        0.0000        0.0000        0.0000        0.0000        0.0000        0.0000        0.0000        0.0000        0.0000        0.0000        0.0000        0.0000        0.0000        0.0000        0.0000        0.0000        0.0000        0.0000        0.0000        0.0000      512.8444      582.9211        0.0000        0.0000        0.0000        0.0000        0.0000        0.0000        0.0000        0.0000        0.0000        0.0000        0.0000        0.0000        0.0000        0.0000        0.0000        0.0000        0.0000        0.0000        0.0000        0.0000        0.0000        0.0000        0.0000        0.0000        0.0000        0.0000        0.0000        0.0000        0.0000        0.0000        0.0000        0.0000        0.0000        0.0000        0.0000        0.0000        0.0000        0.0000        0.0000        0.0000        0.0000        0.0000        0.0000        0.0000        0.0000        0.0000        0.0000        0.0000        0.0000        0.0000        0.0000        0.0000        0.0000        0.0000        0.0000        0.0000        0.0000        0.0000
[truncated: 212,709 more chars]
