# Supplementary material for: Multidimensional evaluation of the TRMM 3B43V7 satellite-based precipitation product in mainland China from 1998–2016
Source: PeerJ. 2020 Feb 20;8:e8615. doi: 10.7717/peerj.8615 (PMC7036276; doi:10.7717/peerj.8615)
Supplement: Supplemental Information 2 [file peerj-08-8615-s002.zip › TRMM_3B43 data/TRMM 3B43 data-Year-Month/1998-11.txt]

ncols         249
nrows         175
xllcorner     73.250
yllcorner     6.500
cellsize      0.25000
        0.0000        0.0000        0.0000        0.0000        0.0000        0.0000        0.0000        0.0000        0.0000        0.0000        0.0000        0.0000        0.0000        0.0000        0.0000        0.0000        0.0000        0.0000        0.0000        0.0000        0.0000        0.0000        0.0000        0.0000        0.0000        0.0000        0.0000        0.0000        0.0000        0.0000        0.0000        0.0000        0.0000        0.0000        0.0000        0.0000        0.0000        0.0000        0.0000        0.0000        0.0000        0.0000        0.0000        0.0000        0.0000        0.0000        0.0000        0.0000        0.0000        0.0000        0.0000        0.0000        0.0000        0.0000        0.0000        0.0000        0.0000        0.0000        0.0000        0.0000        0.0000        0.0000        0.0000        0.0000        0.0000        0.0000        0.0000        0.0000        0.0000        0.0000        0.0000        0.0000        0.0000        0.0000        0.0000        0.0000        0.0000        0.0000        0.0000        0.0000        0.0000        0.0000        0.0000        0.0000        0.0000        0.0000        0.0000        0.0000        0.0000        0.0000        0.0000        0.0000        0.0000        0.0000        0.0000        0.0000        0.0000        0.0000        0.0000        0.0000        0.0000        0.0000        0.0000        0.0000        0.0000        0.0000        0.0000        0.0000        0.0000        0.0000        0.0000        0.0000        0.0000        0.0000        0.0000        0.0000        0.0000        0.0000        0.0000        0.0000        0.0000        0.0000        0.0000        0.0000        0.0000        0.0000        0.0000        0.0000        0.0000        0.0000        0.0000        0.0000        0.0000        0.0000        0.0000        0.0000        0.0000        0.0000        0.0000        0.0000        0.0000        0.0000        0.0000        0.0000        0.0000        0.0000        0.0000        0.0000        0.0000        0.0000        0.0000        0.0000        0.0000        0.0000        0.0000        0.0000        0.0000        0.0000        0.0000        0.0000        0.0000        0.0000        0.0000        0.0000        0.0000        0.0000        0.0000        0.0000        0.0000        0.0000        0.0000        0.0000        0.0000       16.6976       15.7575       15.3728        0.0000        0.0000        0.0000       13.7639       13.9336       11.3023       10.7003       10.9690       11.1891       11.4992       11.5137       14.8740       13.9341       12.7209       12.9622       16.5498       19.8108       23.3597       19.9737       18.0552       15.5456       14.3943       12.9704       12.1038       10.4684        9.9492        9.9151        9.0800        8.9850        8.8394        8.7885        8.7973        9.6341       10.5789       11.8669       11.3165        9.6074        9.7076       10.4050       12.0038       12.6008       13.3510       15.2748        0.0000        0.0000        0.0000        0.0000        0.0000        0.0000        0.0000        0.0000        0.0000        0.0000        0.0000        0.0000        0.0000        0.0000        0.0000        0.0000        0.0000        0.0000        0.0000        0.0000        0.0000        0.0000        0.0000        0.0000        0.0000        0.0000        0.0000        0.0000        0.0000        0.0000
        0.0000        0.0000        0.0000        0.0000        0.0000        0.0000        0.0000        0.0000        0.0000        0.0000        0.0000        0.0000        0.0000        0.0000        0.0000        0.0000        0.0000        0.0000        0.0000        0.0000        0.0000        0.0000        0.0000        0.0000        0.0000        0.0000        0.0000        0.0000        0.0000        0.0000        0.0000        0.0000        0.0000        0.0000        0.0000        0.0000        0.0000        0.0000        0.0000        0.0000        0.0000        0.0000        0.0000        0.0000        0.0000        0.0000        0.0000        0.0000        0.0000        0.0000        0.0000        0.0000        0.0000        0.0000        0.0000        0.0000        0.0000        0.0000        0.0000        0.0000        0.0000        0.0000        0.0000        0.0000        0.0000        0.0000        0.0000        0.0000        0.0000        0.0000        0.0000        0.0000        0.0000        0.0000        0.0000        0.0000        0.0000        0.0000        0.0000        0.0000        0.0000        0.0000        0.0000        0.0000        0.0000        0.0000        0.0000        0.0000        0.0000        0.0000        0.0000        0.0000        0.0000        0.0000        0.0000        0.0000        0.0000        0.0000        0.0000        0.0000        0.0000        0.0000        0.0000        0.0000        0.0000        0.0000        0.0000        0.0000        0.0000        0.0000        0.0000        0.0000        0.0000        0.0000        0.0000        0.0000        0.0000        0.0000        0.0000        0.0000        0.0000        0.0000        0.0000        0.0000        0.0000        0.0000        0.0000        0.0000        0.0000        0.0000        0.0000        0.0000        0.0000        0.0000        0.0000        0.0000        0.0000        0.0000        0.0000        0.0000        0.0000        0.0000        0.0000        0.0000        0.0000        0.0000        0.0000        0.0000        0.0000        0.0000        0.0000        0.0000        0.0000        0.0000        0.0000        0.0000        0.0000        0.0000        0.0000        0.0000        0.0000        0.0000        0.0000        0.0000        0.0000        0.0000        0.0000        0.0000        0.0000        0.0000        0.0000        0.0000       16.7928       15.5456       14.9134       13.8204       12.6939       14.0635       12.9433       12.0591       11.4267       10.5541       10.4203       10.9767       10.5050       10.9662       10.0118       10.2882       11.3101       14.5309       13.9303       18.4939       21.4650       20.9376       15.9212       15.2655       17.4048       16.2996       13.7257       13.3232       11.2735       10.2847        9.5085        9.9444       11.0623        9.9444        9.2697        9.4862        9.5313       10.5654       11.4960       11.1203       10.7920        9.6384       10.1951       10.4970       11.6483       12.0662       14.2103       12.1112       11.8544       12.2078       14.1281       15.8710       15.6620       16.3589        0.0000        0.0000        0.0000        0.0000        0.0000        0.0000        0.0000        0.0000        0.0000        0.0000        0.0000        0.0000        0.0000        0.0000        0.0000        0.0000        0.0000        0.0000        0.0000        0.0000        0.0000        0.0000        0.0000
        0.0000        0.0000        0.0000        0.0000        0.0000        0.0000        0.0000        0.0000        0.0000        0.0000        0.0000        0.0000        0.0000        0.0000        0.0000        0.0000        0.0000        0.0000        0.0000        0.0000        0.0000        0.0000        0.0000        0.0000        0.0000        0.0000        0.0000        0.0000        0.0000        0.0000        0.0000        0.0000        0.0000        0.0000        0.0000        0.0000        0.0000        0.0000        0.0000        0.0000        0.0000        0.0000        0.0000        0.0000        0.0000        0.0000        0.0000        0.0000        0.0000        0.0000        0.0000        0.0000        0.0000        0.0000        0.0000       52.5853        0.0000       39.6508       31.7744        0.0000        0.0000        0.0000        0.0000        0.0000        0.0000        0.0000        0.0000        0.0000        0.0000        0.0000        0.0000        0.0000        0.0000        0.0000        0.0000        0.0000        0.0000        0.0000        0.0000        0.0000        0.0000        0.0000        0.0000        0.0000        0.0000        0.0000        0.0000        0.0000        0.0000        0.0000        0.0000        0.0000        0.0000        0.0000        0.0000        0.0000        0.0000        0.0000        0.0000        0.0000        0.0000        0.0000        0.0000        0.0000        0.0000        0.0000        0.0000        0.0000        0.0000        0.0000        0.0000        0.0000        0.0000        0.0000        0.0000        0.0000        0.0000        0.0000        0.0000        0.0000        0.0000        0.0000        0.0000        0.0000        0.0000        0.0000        0.0000        0.0000        0.0000        0.0000        0.0000        0.0000        0.0000        0.0000        0.0000        0.0000        0.0000        0.0000        0.0000        0.0000        0.0000        0.0000        0.0000        0.0000        0.0000        0.0000        0.0000        0.0000        0.0000        0.0000        0.0000        0.0000        0.0000        0.0000        0.0000        0.0000        0.0000        0.0000        0.0000        0.0000        0.0000        0.0000        0.0000        0.0000        0.0000        0.0000        0.0000        0.0000        0.0000        0.0000        0.0000       16.6238       15.7463       14.1056       12.5479       11.8822       11.0466       11.9695       12.8328       14.0234       13.8110       10.1235        9.7951        9.1070       10.7509       12.2249       11.3437       13.0331       11.8440       12.3095       14.6152       20.4011       22.1680       22.0272       19.9044       16.7633       14.5978       14.1340       13.2815       14.2823       12.7019       12.1133       12.0148       11.3024       11.4518       10.6922       10.8144       10.8535       10.7916       11.8261       11.7332       11.7378       10.4794        9.8375       10.0495       10.5316       11.3094       12.1197       11.5229       11.1164       12.3498       11.7064       12.8064       15.2128       15.3109       15.4692       18.1350        0.0000        0.0000        0.0000        0.0000        0.0000        0.0000        0.0000        0.0000        0.0000        0.0000        0.0000        0.0000        0.0000        0.0000        0.0000        0.0000        0.0000        0.0000        0.0000        0.0000        0.0000        0.0000
        0.0000        0.0000        0.0000        0.0000        0.0000        0.0000        0.0000        0.0000        0.0000        0.0000        0.0000        0.0000        0.0000        0.0000        0.0000        0.0000        0.0000        0.0000        0.0000        0.0000        0.0000        0.0000        0.0000        0.0000        0.0000        0.0000        0.0000        0.0000        0.0000        0.0000        0.0000        0.0000        0.0000        0.0000        0.0000        0.0000        0.0000        0.0000        0.0000        0.0000        0.0000        0.0000        0.0000        0.0000        0.0000        0.0000        0.0000        0.0000        0.0000        0.0000        0.0000        0.0000        0.0000       70.7674       64.6877       53.4250       48.0196       41.4898       33.7740       15.7360        0.0000        0.0000        0.0000        0.0000        0.0000        0.0000        0.0000        0.0000        0.0000        0.0000        0.0000        0.0000        0.0000        0.0000        0.0000        0.0000        0.0000        0.0000        0.0000        0.0000        0.0000        0.0000        0.0000        0.0000        0.0000        0.0000        0.0000        0.0000        0.0000        0.0000        0.0000        0.0000        0.0000        0.0000        0.0000        0.0000        0.0000        0.0000        0.0000        0.0000        0.0000        0.0000        0.0000        0.0000        0.0000        0.0000        0.0000        0.0000        0.0000        0.0000        0.0000        0.0000        0.0000        0.0000        0.0000        0.0000        0.0000        0.0000        0.0000        0.0000        0.0000        0.0000        0.0000        0.0000        0.0000        0.0000        0.0000        0.0000        0.0000        0.0000        0.0000        0.0000        0.0000        0.0000        0.0000        0.0000        0.0000        0.0000        0.0000        0.0000        0.0000        0.0000        0.0000        0.0000        0.0000        0.0000        0.0000        0.0000        0.0000        0.0000        0.0000        0.0000        0.0000        0.0000        0.0000        0.0000        0.0000        0.0000        0.0000        0.0000        0.0000        0.0000        0.0000        0.0000        0.0000        0.0000        0.0000        0.0000        0.0000        0.0000       15.2232       13.9433       13.3821       12.4774       11.4244       10.9432       10.9399       11.4658       11.7127       15.1700       13.1022       10.2290        9.6287        8.8035        9.1886        8.6510        9.5793       11.5038       12.7303       13.7341       15.7409       21.5467       19.3143       17.5579       17.8911       17.4395       14.9254       13.8304       13.5134       13.7803       12.0307       13.6073       14.3966       11.8123       11.4115       10.6503       11.0430       10.8706       10.7934       11.9035       10.9214       10.4128       10.1997        9.8818        9.5752       10.0037       11.3475       12.4658       12.8045       12.4250       12.4668       12.9448       13.4310       14.1652       15.0934       16.1515       18.3105       23.3173       25.0028        0.0000        0.0000        0.0000        0.0000        0.0000        0.0000        0.0000        0.0000        0.0000        0.0000        0.0000        0.0000        0.0000        0.0000        0.0000        0.0000        0.0000        0.0000        0.0000        0.0000
        0.0000        0.0000        0.0000        0.0000        0.0000        0.0000        0.0000        0.0000        0.0000        0.0000        0.0000        0.0000        0.0000        0.0000        0.0000        0.0000        0.0000        0.0000        0.0000        0.0000        0.0000        0.0000        0.0000        0.0000        0.0000        0.0000        0.0000        0.0000        0.0000        0.0000        0.0000        0.0000        0.0000        0.0000        0.0000        0.0000        0.0000        0.0000        0.0000        0.0000        0.0000        0.0000        0.0000        0.0000        0.0000        0.0000        0.0000        0.0000        0.0000        0.0000        0.0000        0.0000        0.0000       66.0865       61.0577       57.6651       52.4909       45.8471       37.6828       24.2981        0.0000        0.0000        0.0000        0.0000        0.0000        0.0000        0.0000        0.0000        0.0000        0.0000        0.0000        0.0000        0.0000        0.0000        0.0000        0.0000        0.0000        0.0000        0.0000        0.0000        0.0000        0.0000        0.0000        0.0000        0.0000        0.0000        0.0000        0.0000        0.0000        0.0000        0.0000        0.0000        0.0000        0.0000        0.0000        0.0000        0.0000        0.0000        0.0000        0.0000        0.0000        0.0000        0.0000        0.0000        0.0000        0.0000        0.0000        0.0000        0.0000        0.0000        0.0000        0.0000        0.0000        0.0000        0.0000        0.0000        0.0000        0.0000        0.0000        0.0000        0.0000        0.0000        0.0000        0.0000        0.0000        0.0000        0.0000        0.0000        0.0000        0.0000        0.0000        0.0000        0.0000        0.0000        0.0000        0.0000        0.0000        0.0000        0.0000        0.0000        0.0000        0.0000        0.0000        0.0000        0.0000        0.0000        0.0000        0.0000        0.0000        0.0000        0.0000        0.0000        0.0000        0.0000        0.0000        0.0000        0.0000        0.0000        0.0000        0.0000        0.0000        0.0000        0.0000        0.0000        0.0000        0.0000        0.0000        0.0000        0.0000        0.0000       10.8477       10.4420       10.8108       10.0328       10.1084       11.7019       10.9937       11.2278       12.0257       13.7269       11.8608       12.8069       12.2376        9.8996        9.2140        9.5151       10.0386       10.0740       10.6268       11.8984       13.6026       15.2434       15.9256       14.6007       15.1708       16.8647       16.0561       14.8928       14.3234       13.7354       13.2799       12.8894       12.2593       11.1117       10.7394       10.5546       10.0781       10.9049       10.6828       10.7991       12.5688       11.0835        8.5012        8.5591        9.0952        9.2541       10.1927        9.6688       10.3520       15.3121       16.0487       16.4241       18.2060       17.4552       17.4806       19.4500       20.1453       21.1536       22.4296       23.4245       25.0239        0.0000        0.0000        0.0000        0.0000        0.0000        0.0000        0.0000        0.0000        0.0000        0.0000        0.0000        0.0000        0.0000        0.0000        0.0000        0.0000        0.0000        0.0000
        0.0000        0.0000        0.0000        0.0000        0.0000        0.0000        0.0000        0.0000        0.0000        0.0000        0.0000        0.0000        0.0000        0.0000        0.0000        0.0000        0.0000        0.0000        0.0000        0.0000        0.0000        0.0000        0.0000        0.0000        0.0000        0.0000        0.0000        0.0000        0.0000        0.0000        0.0000        0.0000        0.0000        0.0000        0.0000        0.0000        0.0000        0.0000        0.0000        0.0000        0.0000        0.0000        0.0000        0.0000        0.0000        0.0000        0.0000        0.0000        0.0000        0.0000       79.8744       72.0978       69.3523       65.8096       61.4313       58.6853       54.1757       47.9448       39.9446       26.1903       19.6421       18.1832        0.0000        0.0000        0.0000        0.0000        0.0000        0.0000        0.0000        0.0000        0.0000        0.0000        0.0000        0.0000        0.0000        0.0000        0.0000        0.0000        0.0000        0.0000        0.0000        0.0000        0.0000        0.0000        0.0000        0.0000        0.0000        0.0000        0.0000        0.0000        0.0000        0.0000        0.0000        0.0000        0.0000        0.0000        0.0000        0.0000        0.0000        0.0000        0.0000        0.0000        0.0000        0.0000        0.0000        0.0000        0.0000        0.0000        0.0000        0.0000        0.0000        0.0000        0.0000        0.0000        0.0000        0.0000        0.0000        0.0000        0.0000        0.0000        0.0000        0.0000        0.0000        0.0000        0.0000        0.0000        0.0000        0.0000        0.0000        0.0000        0.0000        0.0000        0.0000        0.0000        0.0000        0.0000        0.0000        0.0000        0.0000        0.0000        0.0000        0.0000        0.0000        0.0000        0.0000        0.0000        0.0000        0.0000        0.0000        0.0000        0.0000        0.0000        0.0000        0.0000        0.0000        0.0000        0.0000        0.0000        0.0000        0.0000        0.0000        0.0000        0.0000        0.0000        0.0000        0.0000        0.0000        0.0000        0.0000        9.3436        9.7334       10.5253        9.8677       11.0814       10.2064       10.4361       11.1263       11.5344       12.0636       14.1215       12.2449       12.7433       14.9539       12.8972       10.4336       10.3813       10.9692       11.4599       12.8604       12.9955       12.3066       15.6518       17.5309       16.5228       16.0237       17.1503       16.3086       15.4508       15.1304       14.1813       14.0473       13.7149       12.3767       11.3195       10.7267       10.3544       10.8663       11.7156       12.4277       12.2122       11.2844       10.0919        8.9882        9.4655        9.6902        9.3695        9.4327       10.4012       11.0487       15.6972       17.1797       18.3666       19.6383       17.9758       18.0203       18.3522       20.4760       20.6045       21.9313       23.3246       23.6720        0.0000        0.0000        0.0000        0.0000        0.0000        0.0000        0.0000        0.0000        0.0000        0.0000        0.0000        0.0000        0.0000        0.0000       42.4674       45.1205       46.6847        0.0000
        0.0000        0.0000        0.0000        0.0000        0.0000        0.0000        0.0000        0.0000        0.0000        0.0000        0.0000        0.0000        0.0000        0.0000        0.0000        0.0000        0.0000        0.0000        0.0000        0.0000        0.0000        0.0000        0.0000        0.0000        0.0000        0.0000        0.0000        0.0000        0.0000        0.0000        0.0000        0.0000        0.0000        0.0000        0.0000        0.0000        0.0000        0.0000        0.0000        0.0000        0.0000        0.0000        0.0000        0.0000        0.0000        0.0000        0.0000        0.0000       81.8910       81.4591       78.1003       70.0865       67.0141       63.5290       59.5921       57.2435       53.1823       47.6705       40.6618       27.5221       22.3636       20.5775       16.4642        0.0000        0.0000        0.0000        0.0000        0.0000        0.0000        0.0000        0.0000        0.0000        0.0000        0.0000        0.0000        0.0000        0.0000        0.0000        0.0000        0.0000        0.0000        0.0000        0.0000        0.0000        0.0000        0.0000        0.0000        0.0000        0.0000        0.0000        0.0000        0.0000        0.0000        0.0000        0.0000        0.0000        0.0000        0.0000        0.0000        0.0000        0.0000        0.0000        0.0000        0.0000        0.0000        0.0000        0.0000        0.0000        0.0000        0.0000        0.0000        0.0000        0.0000        0.0000        0.0000        0.0000        0.0000        0.0000        0.0000        0.0000        0.0000        0.0000        0.0000        0.0000        0.0000        0.0000        0.0000        0.0000        0.0000        0.0000        0.0000        0.0000        0.0000        0.0000        0.0000        0.0000        0.0000        0.0000        0.0000        0.0000        0.0000        0.0000        0.0000        0.0000        0.0000        0.0000        0.0000        0.0000        0.0000        0.0000        0.0000        0.0000        0.0000        0.0000        0.0000        0.0000        0.0000        0.0000        0.0000        0.0000        0.0000        0.0000        0.0000        0.0000        0.0000        0.0000        0.0000        0.0000        8.4889        8.6146        9.3820        9.1580        8.3198        8.3248        8.2899       10.0388       10.1754       10.5388       11.2104       13.1840       14.0693       13.8312       15.3942       12.9473       11.6237       12.1798       13.3443       14.0927       16.2541       15.5578       14.0593       16.3155       19.8265       17.8582       16.8187       17.2654       16.9297       15.6795       15.3038       15.0766       15.2999       13.6203       12.4703       11.3341       10.9877       11.1385       11.3931       12.8223       13.9684       14.6120       12.5439       10.9083       10.4613       10.5635       10.3844        9.8678       10.0138       10.5538       12.4184       17.6517       20.3322       20.5075       20.0802       17.9976       18.6361       19.7748       19.4514       20.2308       21.0865       21.6938       21.9943       23.9341        0.0000        0.0000        0.0000        0.0000        0.0000        0.0000        0.0000        0.0000        0.0000       28.6892       32.2680       35.4630       37.4938       39.5861       42.0391       43.9954       47.3793
        0.0000        0.0000        0.0000        0.0000        0.0000        0.0000        0.0000        0.0000        0.0000        0.0000        0.0000        0.0000        0.0000        0.0000        0.0000        0.0000        0.0000        0.0000        0.0000        0.0000        0.0000        0.0000        0.0000        0.0000        0.0000        0.0000        0.0000        0.0000        0.0000        0.0000        0.0000        0.0000        0.0000        0.0000        0.0000        0.0000        0.0000        0.0000        0.0000        0.0000        0.0000        0.0000        0.0000        0.0000        0.0000        0.0000        0.0000        0.0000       76.1431       75.2008       72.2741       65.0998       62.9351       60.9036       56.6016       53.3377       49.5067       45.0169       41.6763       30.7398       26.4222       22.5206       19.4721       10.0719        9.4630        7.1668        6.5004        0.0000        0.0000        0.0000        0.0000        0.0000        0.0000        0.0000        0.0000        0.0000        0.0000        0.0000        0.0000        0.0000        0.0000        0.0000        0.0000        0.0000        0.0000        0.0000        0.0000        0.0000        0.0000        0.0000        0.0000        0.0000        0.0000        0.0000        0.0000        0.0000        0.0000        0.0000        0.0000        0.0000        0.0000        0.0000        0.0000        0.0000        0.0000        0.0000        0.0000        0.0000        0.0000        0.0000        0.0000        0.0000        0.0000        0.0000        0.0000        0.0000        0.0000        0.0000        0.0000        0.0000        0.0000        0.0000        0.0000        0.0000        0.0000        0.0000        0.0000        0.0000        0.0000        0.0000        0.0000        0.0000        0.0000        0.0000        0.0000        0.0000        0.0000        0.0000        0.0000        0.0000        0.0000        0.0000        0.0000        0.0000        0.0000        0.0000        0.0000        0.0000        0.0000        0.0000        0.0000        0.0000        0.0000        0.0000        0.0000        0.0000        0.0000        0.0000        0.0000        0.0000        0.0000        0.0000        0.0000        0.0000        0.0000        0.0000        0.0000        0.0000        8.9099        8.7000        9.4921       11.5292        7.7633        7.7163        8.1020        9.2347        9.9224       10.5604       11.1064       13.8745       14.8512       16.8658       17.4200       15.5804       14.6595       16.0947       16.4505       17.0394       19.5678       17.2126       18.3575       17.8906       19.9451       20.2714       18.1990       16.9593       17.6269       16.4096       15.1761       16.5955       15.0646       14.0609       13.4255       12.0695       11.6110       11.4733       11.8064       14.3598       17.0314       16.9660       14.1441       11.6332       11.9859       10.7715       10.7875       11.2208       11.2779       11.9392       14.2420       20.1711       20.9895       21.4740       20.8392       19.5765       19.1612       21.5571       20.6835       21.3922       21.1336       21.9704       22.3233        0.0000        0.0000        0.0000        0.0000        0.0000        0.0000       18.5765       21.0908       24.0296       24.3775       27.1787       30.3286       32.9650       34.3550       36.6570       40.2600        0.0000        0.0000
        0.0000        0.0000        0.0000        0.0000        0.0000        0.0000        0.0000        0.0000        0.0000        0.0000        0.0000        0.0000        0.0000        0.0000        0.0000        0.0000        0.0000        0.0000        0.0000        0.0000        0.0000        0.0000        0.0000        0.0000        0.0000        0.0000        0.0000        0.0000        0.0000        0.0000        0.0000        0.0000        0.0000        0.0000        0.0000        0.0000        0.0000        0.0000        0.0000        0.0000        0.0000        0.0000        0.0000        0.0000        0.0000        0.0000        0.0000        0.0000       65.5215       64.9180       63.1886       60.6339       59.2278       57.1546       51.0696       43.4102       41.1376       39.8636       40.3838       38.9913       32.0380       29.1955       27.5166       24.2444       21.8712       19.7359       17.8146       15.1293       13.2859        0.0000        0.0000        0.0000        0.0000        0.0000        0.0000        0.0000        0.0000        0.0000        0.0000        0.0000        0.0000        0.0000        0.0000        0.0000        0.0000        0.0000        0.0000        0.0000        0.0000        0.0000        0.0000        0.0000        0.0000        0.0000        0.0000        0.0000        0.0000        0.0000        0.0000        0.0000        0.0000        0.0000        0.0000        0.0000        0.0000        0.0000        0.0000        0.0000        0.0000        0.0000        0.0000        0.0000        0.0000        0.0000        0.0000        0.0000        0.0000        0.0000        0.0000        0.0000        0.0000        0.0000        0.0000        0.0000        0.0000        0.0000        0.0000        0.0000        0.0000        0.0000        0.0000        0.0000        0.0000        0.0000        0.0000        0.0000        0.0000        0.0000        0.0000        0.0000        0.0000        0.0000        0.0000        0.0000        0.0000        0.0000        0.0000        0.0000        0.0000        0.0000        0.0000        0.0000        0.0000        0.0000        0.0000        0.0000        0.0000        0.0000        0.0000        0.0000        0.0000        0.0000        0.0000        0.0000        0.0000        0.0000        0.0000        0.0000        8.7366        7.8531        8.6077       11.3202        6.8657        6.3414        6.8201        8.8753        9.5914       10.3209       11.2884       13.3646       12.2740       12.7745       16.0693       19.9612       17.9098       17.9150       18.0625       18.9717       20.0927       21.0000       21.9458       20.9251       19.5678       18.6236       18.5360       17.0238       16.2149       15.6295       15.4812       14.6353       13.3509       12.4866       11.7069       11.3483       10.5232       10.4017       11.0034       12.8113       12.9975       12.9805       13.3222       15.5562       14.1754       12.1868       12.6511       13.1383       13.8929       14.2652       16.0722       19.4354       21.0190       23.1063       23.6409       22.2459       22.4227       21.8335       21.9863       20.8294       20.7517       21.0473       21.7897       23.9625       25.2681       25.1887       23.7990       25.1696       24.8215       26.3466       26.2974       21.4692       21.5731       23.0408       26.1862       27.8918       28.6712       31.1382       34.8277        0.0000        0.0000
        0.0000        0.0000        0.0000        0.0000        0.0000        0.0000        0.0000        0.0000        0.0000        0.0000        0.0000        0.0000        0.0000        0.0000        0.0000        0.0000        0.0000        0.0000        0.0000        0.0000        0.0000        0.0000        0.0000        0.0000        0.0000        0.0000        0.0000        0.0000        0.0000        0.0000        0.0000        0.0000        0.0000        0.0000        0.0000        0.0000        0.0000        0.0000        0.0000        0.0000        0.0000        0.0000        0.0000        0.0000        0.0000        0.0000        0.0000        0.0000       60.1741       59.9543       58.5478       54.4902       52.6433       50.1817       47.0518       41.7079       38.8552       36.7416       37.8004       35.6493       34.0468       33.6298       30.5003       29.0928       27.2310       25.0498       22.5211       19.1902       16.7343       14.3463        0.0000        0.0000        0.0000        0.0000        0.0000        0.0000        0.0000        0.0000        0.0000        0.0000        0.0000        0.0000        0.0000        0.0000        0.0000        0.0000        0.0000        0.0000        0.0000        0.0000        0.0000        0.0000        0.0000        0.0000        0.0000        0.0000        0.0000        0.0000        0.0000        0.0000        0.0000        0.0000        0.0000        0.0000        0.0000        0.0000        0.0000        0.0000        0.0000        0.0000        0.0000        0.0000        0.0000        0.0000        0.0000        0.0000        0.0000        0.0000        0.0000        0.0000        0.0000        0.0000        0.0000        0.0000        0.0000        0.0000        0.0000        0.0000        0.0000        0.0000        0.0000        0.0000        0.0000        0.0000        0.0000        0.0000        0.0000        0.0000        0.0000        0.0000        0.0000        0.0000        0.0000        0.0000        0.0000        0.0000        0.0000        0.0000        0.0000        0.0000        0.0000        0.0000        0.0000        0.0000        0.0000        0.0000        0.0000        0.0000        0.0000        0.0000        0.0000        0.0000        0.0000        0.0000        0.0000        0.0000        0.0000        0.0000        0.0000        7.3594        7.0133        8.2222        9.5210        7.0650        0.0000        9.3604        9.8763       10.5371        0.0000        0.0000        0.0000       16.3590       18.5686       22.4131       24.1636       24.8238       22.3947       21.4991       21.7218       23.4038       24.0698       23.5255       23.5123       22.0145       20.4235       19.0060       18.4481       17.1764       15.2511       13.8819       12.4881       11.5181       11.8164       11.4711       10.9579       10.6748       11.1347       13.2630       14.1161       13.4448       13.3138       14.6948       13.9267       12.5862       13.7955       14.9191       15.1386       16.1600       17.4650       21.0504       22.1897       23.4845       25.4974       23.5254       22.0108       21.3749       21.6579       21.1776       21.9059       22.8111       23.1080       24.1940       24.1931       25.0156       24.9005       26.6457       25.8894       25.4001       24.2541       19.9696       19.0331       20.6297       22.9960       25.6954       26.7983       28.6809       33.7670        0.0000        0.0000
        0.0000        0.0000        0.0000        0.0000        0.0000        0.0000        0.0000        0.0000        0.0000        0.0000        0.0000        0.0000        0.0000        0.0000        0.0000        0.0000        0.0000        0.0000        0.0000        0.0000        0.0000        0.0000        0.0000        0.0000        0.0000        0.0000        0.0000        0.0000        0.0000        0.0000        0.0000        0.0000        0.0000        0.0000        0.0000        0.0000        0.0000        0.0000       59.4705       50.0157       45.7706        0.0000        0.0000        0.0000        0.0000        0.0000        0.0000        0.0000       53.3118       52.9460       50.3154       48.1219       46.6445       44.6595       42.7587       38.8632       34.1107       34.3621       33.1822       35.3557       34.9597       34.1074       32.8352       32.0140       30.7077       28.6914       25.9349       22.3596       19.6763       16.9353        0.0000        0.0000        0.0000        0.0000        0.0000        0.0000        0.0000        0.0000        0.0000        0.0000        0.0000        0.0000        0.0000        0.0000        0.0000        0.0000        0.0000        0.0000        0.0000        0.0000        0.0000        0.0000        0.0000        0.0000        0.0000        0.0000        0.0000        0.0000        0.0000        0.0000        0.0000        0.0000        0.0000        0.0000        0.0000        0.0000        0.0000        0.0000        0.0000        0.0000        0.0000        0.0000        0.0000        0.0000        0.0000        0.0000        0.0000        0.0000        0.0000        0.0000        0.0000        0.0000        0.0000        0.0000        0.0000        0.0000        0.0000        0.0000        0.0000        0.0000        0.0000        0.0000        0.0000        0.0000        0.0000        0.0000        0.0000        0.0000        0.0000        0.0000        0.0000        0.0000        0.0000        0.0000        0.0000        0.0000        0.0000        0.0000        0.0000        0.0000        0.0000        0.0000        0.0000        0.0000        0.0000        0.0000        0.0000        0.0000        0.0000        0.0000        0.0000        0.0000        0.0000        0.0000        0.0000        0.0000        0.0000        0.0000        0.0000        0.0000        0.0000        0.0000        0.0000        0.0000        0.0000        0.0000        0.0000        0.0000        0.0000        0.0000        0.0000        0.0000        0.0000       24.2657       25.8939       24.6660       23.0807       23.0771       23.2622       25.2568       26.4803       29.5273       29.7308       25.0680       22.9696       20.0628       20.4339       16.9732       15.7921       14.7328       13.5512       13.1024       12.2957       11.4979       10.9129       11.0453       11.6010       13.7121       14.3873       14.0590       13.7030       13.6531       14.1208       14.0417       14.4668       15.2671       15.9484       17.2444       18.6617       22.0501       22.7846       23.8267       24.1952       23.0336       21.8495       22.3694       22.4027       21.2613       21.1976       21.5812       21.3003       22.0040       22.2742       22.2932       22.2130       22.5174       22.8243       22.8104       22.6892       18.2475       17.8821       19.8975       22.0271       23.3546       25.8840       28.9561        0.0000        0.0000        0.0000
        0.0000        0.0000        0.0000        0.0000        0.0000        0.0000        0.0000        0.0000        0.0000        0.0000        0.0000        0.0000        0.0000        0.0000        0.0000        0.0000        0.0000        0.0000        0.0000        0.0000        0.0000        0.0000        0.0000        0.0000        0.0000        0.0000        0.0000        0.0000        0.0000        0.0000        0.0000        0.0000        0.0000        0.0000        0.0000        0.0000        0.0000        0.0000       60.6445       51.9225       48.4066       44.7171       46.9114       50.4262       49.4325       47.0606       46.2148       47.3261       44.7234       43.5359       42.5303       39.9922       39.0309       37.8141       36.3268       32.2707       32.4353       32.7121       31.2430       34.4693       34.7242       33.8451       33.2273       33.0315       32.3302       30.6923       28.0881       24.6595       22.1266       19.2299       15.9726       11.0300        0.0000        0.0000        0.0000        0.0000        0.0000        0.0000        0.0000        0.0000        0.0000        0.0000        0.0000        0.0000        0.0000        0.0000        0.0000        0.0000        0.0000        0.0000        0.0000        0.0000        0.0000        0.0000        0.0000        0.0000        0.0000        0.0000        0.0000        0.0000        0.0000        0.0000        0.0000        0.0000        0.0000        0.0000        0.0000        0.0000        0.0000        0.0000        0.0000        0.0000        0.0000        0.0000        0.0000        0.0000        0.0000        0.0000        0.0000        0.0000        0.0000        0.0000        0.0000        0.0000        0.0000        0.0000        0.0000        0.0000        0.0000        0.0000        0.0000        0.0000        0.0000        0.0000        0.0000        0.0000        0.0000        0.0000        0.0000        0.0000        0.0000        0.0000        0.0000        0.0000        0.0000        0.0000        0.0000        0.0000        0.0000        0.0000        0.0000        0.0000        0.0000        0.0000        0.0000        0.0000        0.0000        0.0000        0.0000        0.0000        0.0000        0.0000        0.0000        0.0000        0.0000        0.0000        0.0000        0.0000        0.0000        0.0000        0.0000        0.0000        0.0000        0.0000        0.0000        0.0000        0.0000        0.0000        0.0000        0.0000        0.0000        0.0000        0.0000        0.0000       21.5855       23.8347       23.9358       23.9217       23.3501       22.6583       23.9995       27.1181       25.4865       24.9977       25.0219       20.3539       17.0682       16.0071       15.1552       14.3281       13.1327       13.5211       13.2361       12.4609       12.5538       12.7261       12.7629       14.0783       14.8634       14.0665       13.8926       14.8114       14.8702       15.0576       15.1351       16.3654       17.4358       19.0250       19.6383       22.0305       23.7750       23.6349       22.5021       21.6376       21.6674       21.5570       22.9463       21.7777       21.0091       20.2939       19.4426       20.1416       19.7018       19.8926       19.9426       21.2224       20.4048       20.7114       22.0546       18.8565       19.4269       20.6603       23.1888       25.2575       28.3813        0.0000        0.0000        0.0000        0.0000
        0.0000        0.0000        0.0000        0.0000        0.0000        0.0000        0.0000        0.0000        0.0000        0.0000        0.0000        0.0000        0.0000        0.0000        0.0000        0.0000        0.0000        0.0000        0.0000        0.0000        0.0000        0.0000        0.0000        0.0000        0.0000        0.0000        0.0000        0.0000        0.0000        0.0000        0.0000        0.0000        0.0000        0.0000        0.0000        0.0000        0.0000       68.2529       63.5343       59.1229       54.9927       50.8052       48.7598       41.4339       39.5929       37.6145       38.7450       30.5894       32.3935       26.3729       23.7102       26.2887       25.8999       25.5111       25.0500       28.6122       31.4734       30.2466       29.5618       32.8713       33.5013       31.9956       31.8161       37.1629       37.4997       35.5634       31.8316       29.2370       26.6592       23.3738       19.4008       12.2870        0.0000        0.0000        0.0000        0.0000        0.0000        0.0000        0.0000        0.0000        0.0000        0.0000        0.0000        0.0000        0.0000        0.0000        0.0000        0.0000        0.0000        0.0000        0.0000        0.0000        0.0000        0.0000        0.0000        0.0000        0.0000        0.0000        0.0000        0.0000        0.0000        0.0000        0.0000        0.0000        0.0000        0.0000        0.0000        0.0000        0.0000        0.0000        0.0000        0.0000        0.0000        0.0000        0.0000        0.0000        0.0000        0.0000        0.0000        0.0000        0.0000        0.0000        0.0000        0.0000        0.0000        0.0000        0.0000        0.0000        0.0000        0.0000        0.0000        0.0000        0.0000        0.0000        0.0000        0.0000        0.0000        0.0000        0.0000        0.0000        0.0000        0.0000        0.0000        0.0000        0.0000        0.0000        0.0000        0.0000        0.0000        0.0000        0.0000        0.0000        0.0000        0.0000        0.0000        0.0000        0.0000        0.0000        0.0000        0.0000        0.0000        0.0000        0.0000        0.0000        0.0000        0.0000        0.0000        0.0000        0.0000        0.0000        0.0000        0.0000        0.0000        0.0000        0.0000        0.0000        0.0000        0.0000        0.0000       15.0716       14.5138       13.9159       15.7146       20.4121        0.0000       21.4604       20.7368       20.2488       21.0514       21.9096       24.3147       25.0592       24.2375       23.6274       21.1396       17.7494       16.0558       14.5857       13.4623       13.9779       13.5413       13.6738       12.7834       12.0503       12.0311       12.7955       13.2132       14.0666       14.3540       13.8988       13.8689       14.8728       15.7347       16.3208       16.4849       17.1110       18.7486       19.7472       20.4614       22.8254       22.2353       21.7423       21.0373       19.2431       18.8082       20.0142       20.4784       20.5320       19.9185       19.4139       18.6723       17.6111       16.9620       16.2581       16.7054       16.8611       15.2022       16.1807       17.3536       21.0239       22.8563       25.3345       29.3162       30.7845       33.3008        0.0000        0.0000        0.0000        0.0000
        0.0000        0.0000        0.0000        0.0000        0.0000        0.0000        0.0000        0.0000        0.0000        0.0000        0.0000        0.0000        0.0000        0.0000        0.0000        0.0000        0.0000        0.0000        0.0000        0.0000        0.0000        0.0000        0.0000        0.0000        0.0000        0.0000        0.0000        0.0000        0.0000        0.0000        0.0000        0.0000        0.0000        0.0000        0.0000        0.0000        0.0000       68.6764       64.0643       59.7207       54.8826       50.5954       46.8542       38.3313       35.0478       31.8927       32.0001       24.6525       18.7345       17.5626       17.4606       20.6483       20.6191       20.7872       21.9796       25.1111       26.4505       27.0041       25.6245       30.4183       30.7435       31.6141       31.9654       36.6018       36.5207       36.8916       33.9310       31.6391       29.2198       25.7715       21.2874       13.3416        9.8583        0.0000        0.0000        0.0000        0.0000        0.0000        0.0000        0.0000        0.0000        0.0000        0.0000        0.0000        0.0000        0.0000        0.0000        0.0000        0.0000        0.0000        0.0000        0.0000        0.0000        0.0000        0.0000        0.0000        0.0000        0.0000        0.0000        0.0000        0.0000        0.0000        0.0000        0.0000        0.0000        0.0000        0.0000        0.0000        0.0000        0.0000        0.0000        0.0000        0.0000        0.0000        0.0000        0.0000        0.0000        0.0000        0.0000        0.0000        0.0000        0.0000        0.0000        0.0000        0.0000        0.0000        0.0000        0.0000        0.0000        0.0000        0.0000        0.0000        0.0000        0.0000        0.0000        0.0000        0.0000        0.0000        0.0000        0.0000        0.0000        0.0000        0.0000        0.0000        0.0000        0.0000        0.0000        0.0000        0.0000        0.0000        0.0000        0.0000        0.0000        0.0000        0.0000        0.0000        0.0000        0.0000        0.0000        0.0000        0.0000        0.0000        0.0000        0.0000        0.0000        0.0000        0.0000        0.0000        0.0000        0.0000        0.0000        0.0000        0.0000        0.0000        0.0000       11.3760       12.9387       14.6787       14.9577       16.1942       15.8001       17.2140       17.7727       20.3155       21.2286       21.5070       21.0035       20.2131       20.6435       22.3532       23.1326       25.1043       24.1796       22.0555       19.8037       16.6582       14.9750       13.7835       13.7924       14.1443       13.4813       13.1169       12.6782       12.3676       12.5096       12.4867       13.6538       14.2061       14.5437       14.9042       15.6513       16.5547       16.6962       17.8435       18.5019       19.3582       20.7850       21.0470       21.9169       23.0049       23.1424       22.6172       21.6196       19.4491       19.2883       20.4469       21.3678       21.3830       19.5250       18.7755       18.5614       16.8368       15.7769       14.8909       15.8295       17.0715       15.3991       16.1646       17.5845       22.2355       25.4345       28.4273       31.0500       31.9776        0.0000        0.0000        0.0000        0.0000        0.0000
        0.0000        0.0000        0.0000        0.0000        0.0000        0.0000        0.0000        0.0000        0.0000        0.0000        0.0000        0.0000        0.0000        0.0000        0.0000        0.0000        0.0000        0.0000        0.0000        0.0000        0.0000        0.0000        0.0000        0.0000        0.0000        0.0000        0.0000        0.0000        0.0000        0.0000        0.0000        0.0000        0.0000        0.0000        0.0000        0.0000       68.5553       62.7194       58.8715       55.2326       51.1717       47.1468       43.1210       34.8647       31.3331       29.4958       26.3428       19.5154       16.4806       14.6011       14.5779       17.5503       19.4643       20.0687       19.6678       24.1757       22.1126       22.7862       23.6954       27.3841       28.6885       29.6448       30.1756       34.3225       35.0373       34.9743       32.3380       30.9892       28.8308       25.5690       21.1994       13.3231        0.0000        0.0000        0.0000        0.0000        0.0000        0.0000        0.0000        0.0000        0.0000        0.0000        0.0000        0.0000        0.0000        0.0000        0.0000        0.0000        0.0000        0.0000        0.0000        0.0000        0.0000        0.0000        0.0000        0.0000        0.0000        0.0000        0.0000        0.0000        0.0000        0.0000        0.0000        0.0000        0.0000        0.0000        0.0000        0.0000        0.0000        0.0000        0.0000        0.0000        0.0000        0.0000        0.0000        0.0000        0.0000        0.0000        0.0000        0.0000        0.0000        0.0000        0.0000        0.0000        0.0000        0.0000        0.0000        0.0000        0.0000        0.0000        0.0000        0.0000        0.0000        0.0000        0.0000        0.0000        0.0000        0.0000        0.0000        0.0000        0.0000        0.0000        0.0000        0.0000        0.0000        0.0000        0.0000        0.0000        0.0000        0.0000        0.0000        0.0000        0.0000        0.0000        0.0000        0.0000        0.0000        0.0000        0.0000        0.0000        0.0000        0.0000        0.0000        0.0000        0.0000        0.0000        0.0000        0.0000        0.0000        0.0000        0.0000        0.0000        9.0054        8.6904       11.4012       15.5824       23.1846       21.0454       16.1953       19.5980       18.7007       19.9146       20.9097       23.6541       22.8294       22.5593       20.3390       20.3430       21.6790       21.2344       20.5128       23.0301       22.2916       20.5734       18.3701       15.2554       13.4055       13.2643       13.9634       13.9951       12.4379       12.6000       13.0826       12.6421       12.9663       13.3529       14.2456       14.2686       15.6057       16.0444       16.6477       17.7721       18.9354       19.6212       19.9302       21.4822       21.9707       22.1253       23.2672       24.1166       25.0981       24.0026       23.0538       21.1743       20.5607       20.0662       19.7564       21.0852       19.9842       18.2982       17.1845       15.6849       14.3123       14.0934       16.2614       16.6634       16.3240       17.1184       19.9873       24.9693       27.9509       31.3462       35.3766       35.8509        0.0000        0.0000        0.0000        0.0000        0.0000
        0.0000        0.0000        0.0000        0.0000        0.0000        0.0000        0.0000        0.0000        0.0000        0.0000        0.0000        0.0000        0.0000        0.0000        0.0000        0.0000        0.0000        0.0000        0.0000        0.0000        0.0000        0.0000        0.0000        0.0000        0.0000        0.0000        0.0000        0.0000        0.0000        0.0000        0.0000        0.0000        0.0000        0.0000        0.0000       63.4003       55.4508       50.2388       47.8273       45.5851       43.1108       40.4218       37.5052       30.9658       28.3927       27.3848       24.3896       18.1087       15.5096       14.5121       14.9984       22.8457       19.8436       20.0974       17.6410       20.2672       20.4166       20.8464       21.5690       25.5454       25.6887       26.4101       26.7388       29.5942       30.2011       29.6508       27.9512       27.2823       25.5278       22.8048       19.1553       12.2935        0.0000        0.0000        0.0000        0.0000        0.0000        0.0000        0.0000        0.0000        0.0000        0.0000        0.0000        0.0000        0.0000        0.0000        0.0000        0.0000        0.0000        0.0000        0.0000        0.0000        0.0000        0.0000        0.0000        0.0000        0.0000        0.0000        0.0000        0.0000        0.0000        0.0000        0.0000        0.0000        0.0000        0.0000        0.0000        0.0000        0.0000        0.0000        0.0000        0.0000        0.0000        0.0000        0.0000        0.0000        0.0000        0.0000        0.0000        0.0000        0.0000        0.0000        0.0000        0.0000        0.0000        0.0000        0.0000        0.0000        0.0000        0.0000        0.0000        0.0000        0.0000        0.0000        0.0000        0.0000        0.0000        0.0000        0.0000        0.0000        0.0000        0.0000        0.0000        0.0000        0.0000        0.0000        0.0000        0.0000        0.0000        0.0000        0.0000        0.0000        0.0000        0.0000        0.0000        0.0000        0.0000        0.0000        0.0000        0.0000        0.0000        0.0000        0.0000        0.0000        0.0000        0.0000        0.0000        0.0000        0.0000        0.0000        0.0000        7.0651        9.6976       10.9649       11.2353       19.1837       16.9163       17.1490       14.3299       13.5378       13.9746       14.4900       18.2502       20.1112       20.5268       19.8204       19.3602       19.9149       21.6452       20.0044       19.3771       20.2901       19.3311       17.5829       15.9196       14.5067       13.5217       12.2342       12.0141       11.8452       11.5843       11.7215       12.5463       12.6940       13.7310       15.0484       16.2713       17.1511       18.9888       19.5470       19.5075       20.1843       21.1850       21.5026       22.4220       23.6407       24.9693       25.5954       25.3868       26.0380       26.8942       26.5781       24.6555       22.8743       21.9456       20.8031       19.8207       20.6832       19.7959       18.7157       17.4411       15.8332       14.8525       14.8658       16.2478       16.8064       17.6114       19.0973       22.7030       28.0342       30.7713       34.1534       38.6760       39.1080        0.0000        0.0000        0.0000        0.0000        0.0000
        0.0000        0.0000        0.0000        0.0000        0.0000        0.0000        0.0000        0.0000        0.0000        0.0000        0.0000        0.0000        0.0000        0.0000        0.0000        0.0000        0.0000        0.0000        0.0000        0.0000        0.0000        0.0000        0.0000        0.0000        0.0000        0.0000        0.0000        0.0000        0.0000        0.0000        0.0000        0.0000        0.0000        0.0000        0.0000       28.1954       24.2173       23.3978       22.3267       32.0069       31.4977       30.0430       28.4747       28.9726       28.6058       25.5192       23.6751       22.7778       21.5573       24.1434       27.8766       26.9748       27.5208       18.2578       18.5413       18.2366       18.1434       18.3608       18.8814       20.3481       21.1563       21.3587       21.3783       21.2439       21.4472       20.9765       19.8483       19.8432       18.6497       16.8267       14.3711       11.7453        0.0000        0.0000        0.0000        0.0000        0.0000        0.0000        0.0000        0.0000        0.0000        0.0000        0.0000        0.0000        0.0000        0.0000        0.0000        0.0000        0.0000        0.0000        0.0000        0.0000        0.0000        0.0000        0.0000        0.0000        0.0000        0.0000        0.0000        0.0000        0.0000        0.0000        0.0000        0.0000        0.0000        0.0000        0.0000        0.0000        0.0000        0.0000        0.0000        0.0000        0.0000        0.0000        0.0000        0.0000        0.0000        0.0000        0.0000        0.0000        0.0000        0.0000        0.0000        0.0000        0.0000        0.0000        0.0000        0.0000        0.0000        0.0000        0.0000        0.0000        0.0000        0.0000        0.0000        0.0000        0.0000        0.0000        0.0000        0.0000        0.0000        0.0000        0.0000        0.0000        0.0000        0.0000        0.0000        0.0000        0.0000        0.0000        0.0000        0.0000        0.0000        0.0000        0.0000        0.0000        0.0000        0.0000        0.0000        0.0000        0.0000        0.0000        0.0000        0.0000        0.0000        0.0000        0.0000        0.0000        0.0000        0.0000        8.7212        7.7690        7.9535        8.7343        8.4355       12.2690       11.7160       13.1650       10.4997       11.8567        9.7524       10.1155       12.3469       11.6011       11.5778       12.1743       12.6939       12.9331       14.1308       13.7202       15.4720       16.0322       14.4956       14.0576       13.9582       12.4877       11.6756       11.1522       10.2731        8.9644        9.1760        9.8191       10.7506       12.7852       13.0987       14.2041       16.0852       17.9881       20.5716       20.8207       20.8474       20.9186       20.6157       22.3530       22.9508       26.0818       27.5724       29.4130       29.9820       29.5695       28.9217       27.7500       26.9881       24.2116       22.5988       22.0207       20.8969       20.9987       21.2994       19.9773       17.3505       14.7970       14.0872       14.2730       15.6966       16.9062       17.0424       19.5693       24.1962       29.9494       34.0017       37.5049       40.5202        0.0000        0.0000        0.0000        0.0000        0.0000        0.0000
        0.0000        0.0000        0.0000        0.0000        0.0000        0.0000        0.0000        0.0000        0.0000        0.0000        0.0000        0.0000        0.0000        0.0000        0.0000        0.0000        0.0000        0.0000        0.0000        0.0000        0.0000        0.0000        0.0000        0.0000        0.0000        0.0000        0.0000        0.0000        0.0000        0.0000        0.0000        0.0000        0.0000        0.0000        0.0000       21.3732       17.4473       15.4595       15.7314       23.6564       24.3978       24.1972       23.5815       24.9125       24.1603       23.2222       22.0606       22.4750       21.1933       21.1624       23.3581       26.3632       25.5879       17.0938       17.1578       16.6519       16.3333       16.3593       16.6972       17.5810       18.0840       18.3319       18.2945       17.9640       17.9947       17.7058       16.7257       16.7427       15.9472       14.5177       12.6769        0.0000        0.0000        0.0000        0.0000        0.0000        0.0000        0.0000        0.0000        0.0000        0.0000        0.0000        0.0000        0.0000        0.0000        0.0000        0.0000        0.0000        0.0000        0.0000        0.0000        0.0000        0.0000        0.0000        0.0000        0.0000        0.0000        0.0000        0.0000        0.0000        0.0000        0.0000        0.0000        0.0000        0.0000        0.0000        0.0000        0.0000        0.0000        0.0000        0.0000        0.0000        0.0000        0.0000        0.0000        0.0000        0.0000        0.0000        0.0000        0.0000        0.0000        0.0000        0.0000        0.0000        0.0000        0.0000        0.0000        0.0000        0.0000        0.0000        0.0000        0.0000        0.0000        0.0000        0.0000        0.0000        0.0000        0.0000        0.0000        0.0000        0.0000        0.0000        0.0000        0.0000        0.0000        0.0000        0.0000        0.0000        0.0000        0.0000        0.0000        0.0000        0.0000        0.0000        0.0000        0.0000        0.0000        0.0000        0.0000        0.0000        0.0000        0.0000        0.0000        0.0000        0.0000        9.9103        9.7505        0.0000        9.2632        9.8099        9.7375        9.8433        7.8321        6.5700        6.9212        9.1121        9.6786       12.4787        8.6819        8.8882        8.7517       10.2420       10.7132       10.9990       10.7124       11.4725       13.8704       13.2919       14.1396       15.0906       16.0960       14.0612       14.4077       13.5863       14.2812       11.2137       11.1850       10.8787       10.7122       10.1515       10.0765        9.1449        9.8267       12.3799       13.7333       14.7064       16.2748       18.4620       19.7457       20.0679       21.0031       20.4455       21.1089       23.1533       25.1037       29.4236       30.9393       31.7199       30.9004       30.6391       30.6325       30.7471       29.3004       25.9537       22.5333       21.6218       22.7030       21.7785       20.3660       19.5050       17.6956       15.0774       15.0119       15.3358       16.1778       17.6811       18.2875       21.0182       26.0460       32.2338       37.1447       40.5903        0.0000        0.0000        0.0000        0.0000        0.0000        0.0000        0.0000
        0.0000        0.0000        0.0000        0.0000        0.0000        0.0000        0.0000        0.0000        0.0000        0.0000        0.0000        0.0000        0.0000        0.0000        0.0000        0.0000        0.0000        0.0000        0.0000        0.0000        0.0000        0.0000        0.0000        0.0000        0.0000        0.0000        0.0000        0.0000        0.0000      108.0629       92.6411       56.4736       45.2071       36.4819       30.3226       17.3344       13.4573       11.7670       12.2539       18.2132       19.5537       20.9260       19.6569       21.5425       21.4353       21.0606       21.7411       20.3051       19.4720       18.6794       17.9649       16.9611       16.4059       15.9797       15.8452       15.2145       14.7741       14.7067       14.9811       15.6617       16.0603       16.2863       16.2876       16.0069       16.0673       15.7541       15.0569       15.1383       14.4506       13.3448       11.8316       10.2095        8.7464        0.0000        0.0000        0.0000        0.0000        0.0000        0.0000        0.0000        0.0000        0.0000        0.0000        0.0000        0.0000        0.0000        0.0000        0.0000        0.0000        0.0000        0.0000        0.0000        0.0000        0.0000        0.0000        0.0000        0.0000        0.0000        0.0000        0.0000        0.0000        0.0000        0.0000        0.0000        0.0000        0.0000        0.0000        0.0000        0.0000        0.0000        0.0000        0.0000        0.0000        0.0000        0.0000        0.0000        0.0000        0.0000        0.0000        0.0000        0.0000        0.0000        0.0000        0.0000        0.0000        0.0000        0.0000        0.0000        0.0000        0.0000        0.0000        0.0000        0.0000        0.0000        0.0000        0.0000        0.0000        0.0000        0.0000        0.0000        0.0000        0.0000        0.0000        0.0000        0.0000        0.0000        0.0000        0.0000        0.0000        0.0000        0.0000        0.0000        0.0000        0.0000        0.0000        0.0000        0.0000        0.0000        0.0000        0.0000        0.0000        0.0000        0.0000        0.0000        7.8438        8.1764        8.1433       10.1619        8.3789        8.5064        8.5642        8.5851        6.5918        6.1830        5.9355        6.3136        9.0327        9.8588        8.9200        7.7338        6.8736        8.1905        8.6999       11.2792       13.2285       14.8736       17.4741       13.9404       14.6603       12.8816       12.4210       11.8235       11.8919       11.5177       10.4806        8.6919        9.2167        9.6722        8.9243        8.1482        8.1178        8.5141        9.7357       12.0202       12.3895       14.3928       15.5860       17.7152       19.4927       20.4103       21.2346       21.3968       22.1847       23.6956       25.8140       30.4409       31.7089       31.5896       32.3803       32.7501       32.6634       32.1621       28.3627       25.3305       23.6914       22.2820       21.2397       22.0948       21.1834       19.8146       18.3411       16.0960       15.7374       16.2803       17.6410       19.5092       20.9236       23.9948       28.3927       34.7852       40.1840        0.0000        0.0000        0.0000        0.0000        0.0000        0.0000        0.0000        0.0000
        0.0000        0.0000        0.0000        0.0000        0.0000        0.0000        0.0000        0.0000        0.0000        0.0000        0.0000        0.0000        0.0000        0.0000        0.0000        0.0000        0.0000        0.0000        0.0000        0.0000        0.0000        0.0000        0.0000        0.0000        0.0000        0.0000       86.8505       92.5193       92.8995       87.8193       76.9267       48.3492       40.3841       33.6125       28.0418       16.1832       12.7014       10.9664       12.3381       17.0452       17.7333       16.7319       16.7080       18.8304       19.1549       19.0605       18.4726       19.4089       17.9090       17.2402       16.6651       15.7928       15.3377       14.9851       14.6761       13.9932       13.5211       13.4379       13.7139       14.3773       14.7696       15.1135       15.3720       15.3885       15.7100       15.5356       14.8829       15.0180       14.3722       13.3017       11.8365       10.2329        8.8220        7.4833        6.2382        5.4187        4.9736        2.0026        4.4922        2.0650        1.0812        0.6593        0.0000        0.0000        0.0000        0.0000        0.0000        0.0000        0.0000        0.0000        0.0000        0.0000        0.0000        0.0000        0.0000        0.0000        0.0000        0.0000        0.0000        0.0000        0.0000        0.0000        0.0000        0.0000        0.0000        0.0000        0.0000        0.0000        0.0000        0.0000        0.0000        0.0000        0.0000        0.0000        0.0000        0.0000        0.0000        0.0000        0.0000        0.0000        0.0000        0.0000        0.0000        0.0000        0.0000        0.0000        0.0000        0.0000        0.0000        0.0000        0.0000        0.0000        0.0000        0.0000        0.0000        0.0000        0.0000        0.0000        0.0000        0.0000        0.0000        0.0000        0.0000        0.0000        0.0000        0.0000        0.0000        0.0000        0.0000        0.0000        0.0000        0.0000        0.0000       10.0759        9.5390        8.4203        7.7598        7.4199        0.0000        0.0000        0.0000        0.0000       10.2696       10.3779        7.9228        6.9273        6.7818        8.0215        8.2649        9.0193       10.5107        8.3335        7.4421        7.6859        8.7487        8.9300       10.4500       11.0770        9.8263       12.8060       13.9754       15.1249       13.3265       13.9442       13.8900       14.0923       13.1450       11.3716       11.3900       10.7452       12.8895       10.5683       12.0118       11.3247        7.5987        6.7029        4.1729        4.0022        5.2285        5.7407        5.8357        6.5700        6.9317        9.4404       11.3968       13.4172       16.7610       19.6883       21.0254       20.8279       21.8194       22.8596       22.5732       23.1183       26.2866       31.2255       33.8095       34.0346       33.1513       32.4521       32.5403       30.8867       28.1851       25.3413       24.8258       23.3767       22.2248       23.3174       22.7894       21.5869       20.0178       17.3660       17.5408       17.8890       19.8865       21.6319       24.5770       28.7997       32.5236       40.0893       44.3515        0.0000        0.0000        0.0000        0.0000        0.0000        0.0000        0.0000        0.0000
        0.0000        0.0000        0.0000        0.0000        0.0000        0.0000        0.0000        0.0000        0.0000        0.0000        0.0000        0.0000        0.0000        0.0000        0.0000        0.0000        0.0000        0.0000        0.0000        0.0000        0.0000        0.0000        0.0000        0.0000        0.0000       67.7559       65.3780       44.3887       42.9665       40.4255       36.7512       44.0140       38.8656       33.8474       28.0334       17.9238       16.2770       14.5827       14.7932       12.1828        9.9259        9.9690       11.4307       17.9198       17.7389       17.7545       17.2818       16.4805       16.0126       15.5371       15.1068       15.0095       14.6753       14.2697       13.7852       11.7512       12.8845       12.8817       12.6831       13.5375       13.9385       14.5237       15.1550       16.8984       17.7208       17.6079       17.2368       16.0041       15.1262       14.0599       12.6106       10.1715        8.8897        7.7575        8.9696       18.4566       15.9765       14.2234       12.5885        6.4002        4.7994        4.3652        4.1370        3.7583        0.0000        0.0000        0.0000        0.0000        0.0000        0.0000        0.0000        0.0000        0.0000        0.0000        0.0000        0.0000        0.0000        0.0000        0.0000        0.0000        0.0000        0.0000        0.0000        0.0000        0.0000        0.0000        0.0000        0.0000        0.0000        0.0000        0.0000        0.0000        0.0000        0.0000        0.0000        0.0000        0.0000        0.0000        0.0000        0.0000        0.0000        0.0000        0.0000        0.0000        0.0000        0.0000        0.0000        0.0000        0.0000        0.0000        0.0000        0.0000        0.0000        0.0000        0.0000        0.0000        0.0000        0.0000        0.0000        0.0000        0.0000        0.0000        0.0000        0.0000        0.0000        0.0000        0.0000        0.0000        0.0000        0.0000        0.0000        0.0000       10.5141        8.9893        8.3179        8.1471        7.9743        7.7499        7.6651        8.0930        9.4470        9.7430        9.4936       10.4104        9.5708        6.8253        5.8056        5.6719        5.6886        6.6549        6.5755        8.2474        9.0619        8.2979       10.1089       10.4058       11.8869       11.7000       11.1475        9.9324        9.7320        8.9220        9.1901        6.8191        6.6600        8.3420        8.0089        7.8159        7.5746        8.2639        7.6843        7.1305        7.4014        5.0298        4.9580        3.8101        2.9496        3.5270        2.8762        2.7480        2.7212        3.4349        3.8194        6.3538        8.0808       10.1148       12.1545       16.0105       17.9895       19.7673       20.4154       22.3344       22.3131       23.0292       26.4698       33.6093       34.9963       33.9388       32.3513       31.9861       31.1464       30.1838       28.1895       26.5946       26.4365       25.0806       24.3263       24.8190       24.2464       23.3791       21.7022       18.3521       18.0083       18.3655        0.0000        0.0000       31.7134       35.6768       40.2636       45.5152        0.0000        0.0000        0.0000        0.0000        0.0000        0.0000        0.0000        0.0000        0.0000
        0.0000        0.0000        0.0000        0.0000        0.0000        0.0000        0.0000        0.0000        0.0000        0.0000        0.0000        0.0000        0.0000        0.0000        0.0000        0.0000        0.0000        0.0000        0.0000        0.0000        0.0000        0.0000        0.0000        0.0000        0.0000        0.0000       52.5904       33.9649       30.6865       28.5356       27.5092       34.9630       33.5085       30.3639       28.7097       18.5258       13.3326       11.1216       10.2925        8.5862        7.8420        7.7706        8.7899       14.3891       15.2788       15.5500       15.2197       14.6471       14.3593       14.0370       13.7255       13.6954       13.4906       13.1204       12.5870       10.6376       12.4300       11.6611       10.6573       12.1387       12.6380       13.3537       14.2513       16.6717       17.6842       17.5189       16.5971       15.7177       14.9833       13.9528       13.5851       10.9129        8.9385        8.2295        7.3159        7.4339        8.8200        8.0506        9.9699        6.7611        6.1267        5.8348        5.4892        5.0289        4.8494        4.6343        0.0000        0.0000        0.0000        0.0000        0.0000        0.0000        0.0000        0.0000        0.0000        0.0000        0.0000        0.0000        0.0000        0.0000        0.0000        0.0000        0.0000        0.0000        0.0000        0.0000        0.0000        0.0000        0.0000        0.0000        0.0000        0.0000        0.0000        0.0000        0.0000        0.0000        0.0000        0.0000        0.0000        0.0000        0.0000        0.0000        0.0000        0.0000        0.0000        0.0000        0.0000        0.0000        0.0000        0.0000        0.0000        0.0000        0.0000        0.0000        0.0000        0.0000        0.0000        0.0000        0.0000        0.0000        0.0000        0.0000        0.0000        0.0000        0.0000        0.0000        0.0000        0.0000        0.0000        0.0000        0.0000        0.0000       10.6956       10.2768        8.9659        8.8345        8.4690        7.9955        6.9276        7.1776        6.3474        7.0608        6.5886        7.1527        6.6277        6.1552        5.8741        6.1721        6.3906        6.5128        6.4994        8.7926       10.4579       11.3388       11.3040       12.2533       12.7411       12.2857       11.7193        9.1975        8.5307        8.2057        7.3730        5.7169        6.7459        7.8887        7.6864        7.7673        5.9711        4.7498        4.4923        4.5356        4.3647        4.2208        3.7329        3.3456        3.5603        3.2034        3.0563        2.9454        3.7461        3.9577        4.0124        5.7904        7.8963        9.2822       10.5838       15.2242       17.8691       19.8479       20.8089       22.5524       23.8242       25.5302       27.1764       34.7024       35.7849       36.8097       34.5482       33.1593       31.5598       30.9526       30.8011       30.1042       28.8466       28.7038       26.9467       26.0419       25.1062       24.1662       23.9734       19.5351       19.6657        0.0000        0.0000        0.0000        0.0000        0.0000        0.0000        0.0000        0.0000        0.0000        0.0000        0.0000        0.0000        0.0000        0.0000        0.0000        0.0000
        0.0000        0.0000        0.0000        0.0000        0.0000        0.0000        0.0000        0.0000        0.0000        0.0000        0.0000        0.0000        0.0000        0.0000        0.0000        0.0000        0.0000        0.0000        0.0000        0.0000        0.0000        0.0000        0.0000        0.0000        0.0000        0.0000        0.0000       30.3138       25.1883       22.8992       23.2903       31.1783       31.6981       29.8060       26.0940       19.1570       15.1322       12.3919       10.9435        7.8461        6.5804        6.2303        6.8021       11.7442       12.7229       13.1707       13.1219       12.9098       12.6506       12.4787       12.3011       12.3352       12.9359       11.9877       12.2508       10.7118       12.6326       11.6872        9.6713       10.9438       11.9333       12.1292       14.3685       19.0419       19.3668       16.6985       15.6433       16.1971       15.4409       14.4760       13.3962       10.0743        8.6859        7.4524        7.0629        6.8854        6.6833        6.7378        8.3139        7.1987        6.8701        6.5532        6.1809        5.7042        5.4989        5.2585        4.9633        3.4169        3.1955        2.9185        0.0000        0.0000        0.0000        0.0000        0.0000        0.0000        0.0000        0.0000        0.0000        0.0000        0.0000        0.0000        0.0000        0.0000        0.0000        0.0000        0.0000        0.0000        0.0000        0.0000        0.0000        0.0000        0.0000        0.0000        0.0000        0.0000        0.0000        0.0000        0.0000        0.0000        0.0000        0.0000        0.0000        0.0000        0.0000        0.0000        0.0000        0.0000        0.0000        0.0000        0.0000        0.0000        0.0000        0.0000        0.0000        0.0000        0.0000        0.0000        0.0000        0.0000        0.0000        0.0000        0.0000        0.0000        0.0000        0.0000        0.0000        0.0000        0.0000        0.0000        0.0000        8.0065        9.1270        8.3241        7.7897        8.1749        7.0643        6.8688        7.2891        6.7699        6.4197        5.1739        4.9983        5.5250        5.0111        5.5318        4.6878        4.3117        5.6605        6.7927        7.4430       10.6744       10.3593       11.6352       10.3893       11.2579       11.5459       11.7065       10.9010        9.8130       10.7008        9.9143        8.7897        6.1591        6.3087        6.8348        5.6521        5.8105        5.4749        4.2321        5.2809        4.6099        4.9691        3.9835        3.4468        2.6816        2.2163        1.4264        1.9167        2.7315        3.4780        4.2028        4.6962        7.0394        8.2764       10.4359       13.2156       18.2862       21.3781       20.5707       21.7452       22.3833       24.0358       25.7754       27.8408       36.2527       37.6831       38.9131       38.3961       34.9001       31.5115       30.6104       31.5423       30.7623       27.9522       26.0340       25.4496       25.5761       25.3343       25.1319       24.6196       20.4635       19.9949        0.0000        0.0000        0.0000        0.0000        0.0000        0.0000        0.0000        0.0000        0.0000        0.0000        0.0000        0.0000        0.0000        0.0000        0.0000        0.0000
        0.0000        0.0000        0.0000        0.0000        0.0000        0.0000        0.0000        0.0000        0.0000        0.0000        0.0000        0.0000        0.0000        0.0000        0.0000        0.0000        0.0000        0.0000        0.0000        0.0000        0.0000        0.0000        0.0000        0.0000        0.0000        0.0000        0.0000       28.1930       24.8289       23.5611       24.1138       32.6637       33.4151       31.8365       28.0667       18.6832       17.3603       16.3496       12.8838        8.4699        6.1399        5.3985        5.8192        9.9426       10.6910       11.0690       11.0395       10.8214       10.8339       10.8048       10.7889       11.0508       10.9692       11.1015       10.7553        9.3574        9.2861        9.0417        8.9399       10.0255       10.3764       10.3489       11.2760       16.8749       21.0523       16.6151       13.8279       13.2531       12.8123       11.3413       10.4730        8.5933        6.9737        6.3521        6.2052        6.8419        6.6047        6.3632        6.2915        6.5747        6.7255        6.6870        6.2102        5.7709        5.5820        5.3689        5.1472        3.6022        3.4281        3.2587        0.0000        0.0000        0.0000        0.0000        0.0000        0.0000        0.0000        0.0000        0.0000        0.0000        0.0000        0.0000        0.0000        0.0000        0.0000        0.0000        0.0000        0.0000        0.0000        0.0000        0.0000        0.0000        0.0000        0.0000        0.0000        0.0000        0.0000        0.0000        0.0000        0.0000        0.0000        0.0000        0.0000        0.0000        0.0000        0.0000        0.0000        0.0000        0.0000        0.0000        0.0000        0.0000        0.0000        0.0000        0.0000        0.0000        0.0000        0.0000        0.0000        0.0000        0.0000        0.0000        0.0000        0.0000        0.0000        0.0000        0.0000        0.0000        0.0000        0.0000        0.0000        0.0000        8.5930        9.5535        8.6687        9.4511        7.5586        6.4797        6.5300        6.2187        5.8313        4.7521        4.4962        4.3780        5.1121        4.6034        4.3925        4.1438        4.5262        5.1993        6.4350        9.2884        9.4119       10.0376       10.4453       13.5221       12.5411       12.1245       12.3855       12.6069       11.4690       11.5059       11.0005        9.3890        9.2328        4.8728        4.6585        4.4477        4.7781        4.5901        4.3831        4.2552        4.9720        4.1462        2.8538        2.2183        1.9217        1.3502        1.6381        3.2297        4.4814        4.4731        5.3233        7.3765        8.9173       11.5503       14.8261       20.0077       21.7907       23.1374       23.4872       24.3269       27.6400       28.8866       31.0718       38.2729       40.1505       40.1010       38.2052       35.4244       34.0450       31.9098       30.8286       30.8492       27.6648       26.0182       24.3468       24.9771       25.1262       25.5618       24.4093       21.5978       21.1144        0.0000        0.0000        0.0000        0.0000        0.0000        0.0000        0.0000        0.0000        0.0000        0.0000        0.0000        0.0000        0.0000        0.0000        0.0000        0.0000
        0.0000        0.0000        0.0000        0.0000        0.0000        0.0000        0.0000        0.0000        0.0000        0.0000        0.0000        0.0000        0.0000        0.0000        0.0000        0.0000        0.0000        0.0000        0.0000        0.0000        0.0000        0.0000        0.0000        0.0000        0.0000        0.0000        0.0000        0.0000       33.8445       32.7653       33.7252       40.6762       41.8712       40.4142       36.3492       33.3249       29.2212       24.7547       19.9048        8.8387        7.2123        6.3243        6.1864        9.0662        9.1929        9.2000        9.0356        8.8507        9.0189        9.1446        9.2816        9.9159       10.0556       10.9079       11.0322       12.4389       12.6534       12.3149       11.6444        7.3062        6.7798        7.4067        7.8587       12.6318       14.1229       13.9567       12.8930       11.2740       10.7508        9.6989        8.3329        3.8844        3.3597        4.5904        4.9951        5.7247        5.8377        6.2463        6.6587        7.2427        9.6817        7.6180        6.5187        6.2959        6.1559        5.9835        5.7413        4.3292        4.3185        4.0964        4.4209        0.0000        0.0000        0.0000        0.0000        0.0000        0.0000        0.0000        0.0000        0.0000        0.0000        0.0000        0.0000        0.0000        0.0000        0.0000        0.0000        0.0000        0.0000        0.0000        0.0000        0.0000        0.0000        0.0000        0.0000        0.0000        0.0000        0.0000        0.0000        0.0000        0.0000        0.0000        0.0000        0.0000        0.0000        0.0000        0.0000        0.0000        0.0000        0.0000        0.0000        0.0000        0.0000        0.0000        0.0000        0.0000        0.0000        0.0000        0.0000        0.0000        0.0000        0.0000        0.0000        0.0000        0.0000        0.0000        0.0000        0.0000        0.0000        0.0000        0.0000        0.0000        0.0000        9.4878        8.8161        7.8319        7.8248        7.2386        6.4051        5.3807        5.3202        5.4859        5.0368        5.0121        4.5652        4.4784        4.3265        3.9884        4.1911        4.7004        6.0944        7.5059        9.8485       10.8095       10.8596       10.6813       10.6551       10.8373       10.5078       11.8709       10.9210       10.2541       10.4432        9.8666        8.0418        7.4687        7.2432        7.0877        6.1515        5.3426        6.1458        5.7213        5.0002        3.5900        3.3985        2.0366        2.0325        2.0989        2.2429        3.3759        4.7409        4.5990        5.3332        7.7138       11.6900       13.7925       16.2451       19.9643       21.8882       23.6887       26.3593       29.2596       31.7661       34.8563       36.1534       36.1482       35.8061       34.0398       33.0543       32.1090       30.9933       29.2310       26.5983       25.4899       23.4195       21.8791       22.0265       22.0381       21.9071       22.0269       22.1536       24.4269       24.9568        0.0000        0.0000        0.0000        0.0000        0.0000        0.0000        0.0000        0.0000        0.0000        0.0000        0.0000        0.0000        0.0000        0.0000        0.0000        0.0000
        0.0000        0.0000        0.0000        0.0000        0.0000        0.0000        0.0000        0.0000        0.0000        0.0000        0.0000        0.0000        0.0000        0.0000        0.0000        0.0000        0.0000        0.0000        0.0000        0.0000        0.0000        0.0000        0.0000        0.0000        0.0000        0.0000        0.0000        0.0000       34.1802       34.0484       34.9041       42.1594       43.5058       42.8869       38.7649       36.1232       32.6732       27.8360       21.7859        8.4382        6.4853        5.4027        5.2032        7.3730        7.3411        7.3176        7.2651        7.1033        7.3810        7.6356        7.9084        8.5554        8.9011        9.3102        9.7779       12.4477       13.0329       12.6491       11.1773        7.0611        5.6251        5.6852        6.3981        9.7002       11.4942       11.6692       11.3816       10.2628        9.6857        8.2774        6.6289        3.7626        2.7094        2.4366        3.3439        4.9211        5.8704        7.2529        7.8968        7.1464        7.1453        7.0113        6.9067        6.7644        6.3171        6.1444        6.1483        4.5806        4.1666        3.9800        3.6701        0.0000        0.0000        0.0000        0.0000        0.0000        0.0000        0.0000        0.0000        0.0000        0.0000        0.0000        0.0000        0.0000        0.0000        0.0000        0.0000        0.0000        0.0000        0.0000        0.0000        0.0000        0.0000        0.0000        0.0000        0.0000        0.0000        0.0000        0.0000        0.0000        0.0000        0.0000        0.0000        0.0000        0.0000        0.0000        0.0000        0.0000        0.0000        0.0000        0.0000        0.0000        0.0000        0.0000        0.0000        0.0000        0.0000        0.0000        0.0000        0.0000        0.0000        0.0000        0.0000        0.0000        0.0000        0.0000        0.0000        0.0000        0.0000        0.0000        0.0000        9.3999        9.2355        9.6166        8.4253        6.3104        5.6561        5.4316        5.2906        4.8008        4.5821        4.6503        5.9354        6.6184        5.8007        6.6294        7.3903        5.5541        4.9643        5.2696        6.2775       10.1534       10.3343       11.4334       10.1691       11.3121       11.5378       10.5599       11.5449       12.2780       11.2975       10.7862        9.3511        8.5143        7.7016        8.2087        7.5793        7.4820        7.1447        7.2999        7.0751        4.7888        3.7796        3.8141        3.0206        2.9818        2.3655        2.4281        2.3380        3.1132        2.9247        4.6117        6.1417        9.2039       12.0906       13.3792       16.5150       21.4673       24.2233       26.4326       29.5689       33.0333       34.9637       37.0354       36.3061       33.7472       33.9833       34.3091       32.8467       32.6952       32.0790       30.4461       28.8444       26.2962       24.1227       23.2356       23.7660       22.6942       21.8680       21.6105       22.7700       26.0301       27.8973        0.0000        0.0000        0.0000        0.0000        0.0000        0.0000        0.0000        0.0000        0.0000        0.0000        0.0000        0.0000        0.0000        0.0000        0.0000        0.0000
        0.0000        0.0000        0.0000        0.0000        0.0000        0.0000        0.0000        0.0000        0.0000        0.0000        0.0000        0.0000        0.0000        0.0000        0.0000        0.0000        0.0000        0.0000        0.0000        0.0000        0.0000        0.0000        0.0000        0.0000        0.0000        0.0000        0.0000        0.0000       36.4549       34.3031       36.2181       43.5969       41.4401       40.3480       37.0794       34.5405       31.2096       26.5677       20.5788        7.6399        5.7116        4.6202        4.3840        6.0036        5.8688        5.8071        5.7907        5.5643        5.8482        6.1174        6.4153        7.0231        7.3905        8.0399        9.4811       10.9344       12.2709       11.5253        9.6031        5.2917        4.6452        4.5128        5.1448        7.3127        8.7710        9.5237        9.1275        8.0585        7.3941        6.4599        5.2909        3.7401        2.8726        2.0141        1.9677        4.1484        5.2460        7.7477        8.0174        9.1345        8.1582        8.1497        7.4639        6.5877        6.3761        5.8104        5.6430        4.1366        4.0367        3.8289        3.5186        1.3669        0.0000        0.0000        0.0000        0.0000        0.0000        0.0000        0.0000        0.0000        0.0000        0.0000        0.0000        0.0000        0.0000        0.0000        0.0000        0.0000        0.0000        0.0000        0.0000        0.0000        0.0000        0.0000        0.0000        0.0000        0.0000        0.0000        0.0000        0.0000        0.0000        0.0000        0.0000        0.0000        0.0000        0.0000        0.0000        0.0000        0.0000        0.0000        0.0000        0.0000        0.0000        0.0000        0.0000        0.0000        0.0000        0.0000        0.0000        0.0000        0.0000        0.0000        0.0000        0.0000        0.0000        0.0000        0.0000        0.0000        0.0000        0.0000        4.8992       10.8260       11.3820        8.6203        7.4857        6.4554        5.5764        4.5703        4.3194        4.0328        3.6884        3.3513        3.4731        4.5609        4.7942        3.7170        3.8580        3.9776        4.5296        5.2807        6.0313       10.0664        9.7882        9.7908       11.2935       10.7184       11.4086       11.1751       11.5214       11.7710       10.7095       11.1605       10.1261        8.3517        8.3571        8.7030        6.2922        6.8555        6.0195        5.6085        5.3595        3.6423        3.1582        3.5167        3.9652        2.2939        1.6629        1.8709        2.6347        3.2120        3.5498        4.2649        8.6844       11.5802       13.3216       14.5622       17.5797       22.7939       25.5436       29.0950       30.7212       34.5037       37.2055       38.6068       39.5437       37.5567       38.2661       37.4753       35.8821       36.3381       36.2870       36.2351       33.4196       29.2718       26.2069       25.3733       24.4095       23.3241       22.0290       22.9314       23.5692       27.8148       29.5972       31.9940        0.0000        0.0000        0.0000        0.0000        0.0000        0.0000        0.0000        0.0000        0.0000        0.0000        0.0000        0.0000        0.0000        0.0000        0.0000
        0.0000        0.0000        0.0000        0.0000        0.0000        0.0000        0.0000        0.0000        0.0000        0.0000        0.0000        0.0000        0.0000        0.0000        0.0000        0.0000        0.0000        0.0000        0.0000        0.0000        0.0000        0.0000        0.0000        0.0000        0.0000        0.0000        0.0000       33.8636       32.4800       31.4857       30.8719       35.6313       34.8863       33.0075       29.9872       27.7599       24.6907       20.8475       16.2059        6.3811        4.8383        3.9340        3.6873        4.9115        4.7260        4.6066        4.5346        4.1794        4.3579        4.5364        4.7576        5.2160        6.1013        6.9110        6.4273        8.0092        8.3630        8.1152        7.0067        3.8755        3.2325        3.1196        3.5525        5.3448        6.1305        6.4516        5.9012        5.3611        5.3188        5.5120        4.1720        2.4425        1.8664        2.5835        2.2352        4.2790        5.0212        7.0935        8.7391       10.1487        8.5040        7.3159        7.1585        5.8142        5.3248        5.2087        4.9614        3.8818        3.7272        3.2130        2.9034        1.1167        0.9849        0.0000        0.0000        0.0000        0.0000        0.0000        0.0000        0.0000        0.0000        0.0000        0.0000        0.0000        0.0000        0.0000        0.0000        0.0000        0.0000        0.0000        0.0000        0.0000        0.0000        0.0000        0.0000        0.0000        0.0000        0.0000        0.0000        0.0000        0.0000        0.0000        0.0000        0.0000        0.0000        0.0000        0.0000        0.0000        0.0000        0.0000        0.0000        0.0000        0.0000        0.0000        0.0000        0.0000        0.0000        0.0000        0.0000        0.0000        0.0000        0.0000        0.0000        0.0000        0.0000        0.0000        0.0000        0.0000        0.0000        2.4530        3.1296        5.7842        7.4547        9.3206        7.9789        6.3486        5.7201        5.1774        4.1003        3.8948        3.2312        2.6768        2.8288        2.9343        2.7063        2.7947        3.2375        4.3347        5.0899        6.6274        7.1837       10.3979       11.1448       10.1307       11.6499       11.8504       12.1480       11.4362       11.7756       11.6976       10.4349       10.0586        8.9226        8.4741        7.7528        6.8604        5.9820        6.4763        6.6783        5.1090        5.4737        4.6628        4.7751        3.9227        2.2388        1.4455        0.9805        0.8159        1.4025        3.4329        4.1552        7.3511        9.0356       13.4558       16.1776       16.5832       19.9100       25.0435       28.3390       31.8594       33.7171       36.6826       39.1929       43.3711       44.0563       44.1272       43.4727       43.6099       42.8062       46.2013       46.6639       42.9642       36.5112       32.3068       27.4379       24.7424       24.3978       23.6019       21.8031       21.8801       24.1116       28.4170       31.3170        0.0000        0.0000        0.0000        0.0000        0.0000        0.0000        0.0000        0.0000        0.0000        0.0000        0.0000        0.0000        0.0000        0.0000        0.0000        0.0000
        0.0000        0.0000        0.0000        0.0000        0.0000        0.0000        0.0000        0.0000        0.0000        0.0000        0.0000        0.0000        0.0000        0.0000        0.0000        0.0000        0.0000        0.0000        0.0000        0.0000        0.0000        0.0000        0.0000        0.0000        0.0000        0.0000        0.0000       37.1525       35.7652       33.9686       31.7497       22.0125       20.4064       18.6423       16.7120       11.5649       10.1955        8.7132        7.1146        4.1318        3.5898        3.1606        2.8527        4.0215        4.5003        3.3483        2.3398        1.2253        1.1149        0.9403        0.8884        1.5950        2.6127        2.0975        2.0367        1.5689        1.5696        1.6919        1.7149        1.6329        1.3772        1.1588        1.4998        1.5435        2.3529        2.0373        0.8330        1.3636        1.1372        2.1583        1.0823        2.3932        6.2952        6.1017       11.8207       13.1034       11.6111        8.9659       10.6160        8.7485        7.0325        6.5383        5.3817        6.2104        5.4157        5.5603        5.5694        6.4175        7.4278        7.0152        4.6044        2.7870        3.4046        3.0558        1.7060        0.9467        0.6488        0.8414        0.5500        0.4605        0.5318        0.0000        0.0000        0.0000        0.0000        0.0000        0.0000        0.2482        0.2946        0.4893        0.5072        0.0000        0.0000        0.0000        0.0000        0.0000        0.0000        0.0000        0.0000        0.0000        0.0000        0.0000        0.0000        0.0000        0.0000        0.0000        0.0000        0.0000        0.0000        0.0000        0.0000        0.0000        0.0000        0.0000        0.0000        0.0000        0.0000        0.0000        0.0000        0.0000        0.0000        0.0000        0.0000        0.0000        0.0000        0.0000        0.0000        0.4339        0.6593        0.7577        1.1257        2.5435        3.2977        3.3356        3.0777        2.8527        2.7368        3.9422        3.9258        3.2504        3.0044        1.7405        1.1764        1.4874        1.1494        1.3822        1.7530        5.4984        6.4914        7.4912        8.5980        8.8564        9.3536        9.5293       10.3387       12.1958       14.3541       13.5415       12.5236       10.7477       10.8255       10.7037        8.6015        9.3872        8.1158        7.5396        6.6324        5.8460        4.9091        4.3071        3.0230        2.6391        2.4264        1.7773        1.5471        1.0264        0.9418        1.4368        2.5074        6.4960        8.4157       11.2093       13.4460       15.8552       18.5165       21.6117       25.1417       29.7972       33.3511       36.6020       39.7612       41.6605       43.5520       45.8226       49.8822       56.6134       58.5891       60.0800       59.9497       63.6542       62.8898       58.1109       50.6566       35.7042       29.2069       26.5139       25.5664       25.6701       24.8071       25.4576       27.6419       31.1738       35.1666        0.0000        0.0000        0.0000        0.0000        0.0000        0.0000        0.0000        0.0000        0.0000        0.0000        0.0000        0.0000        0.0000        0.0000        0.0000        0.0000
        0.0000        0.0000        0.0000        0.0000        0.0000        0.0000        0.0000        0.0000        0.0000        0.0000        0.0000        0.0000        0.0000        0.0000        0.0000        0.0000        0.0000        0.0000        0.0000        0.0000        0.0000        0.0000        0.0000        0.0000        0.0000        0.0000       36.3732       35.5183       34.3473       31.9020       28.1628       18.2826       15.5966       13.3823       11.6399        8.2165        6.9688        5.8595        4.8933        4.1890        4.5579        3.3806        3.8654        7.1057        6.5368        6.2136        1.7583        1.5541        0.7543        0.6594        0.6125        1.1131        1.4471        0.9695        1.2910        0.7965        0.8113        0.7744        0.6932        1.8072        1.7144        0.9475        0.4626        0.4142        0.3556        0.3971        0.4530        0.6208        1.1673        0.9290        1.1967        2.4333        2.6872        4.5378        3.3038        6.7015        7.8812        7.8916        6.9919        7.3089        6.4884        5.9770        6.3631        6.9532        5.1405        5.2920        4.9279        5.2530        6.5162        6.4670        5.2201        2.2888        1.3202        1.1821        1.1925        0.8212        0.4780        0.4858        0.3859        0.5969        1.3403        1.0144        0.3780        0.3698        0.5003        0.4300        0.1975        0.3503        0.3977        0.4475        0.4975        0.5418        0.5880        0.8170        0.7962        0.0000        0.0000        0.0000        0.0000        0.0000        0.0000        0.0000        0.0000        0.0000        0.0000        0.0000        0.0000        0.0000        0.0000        0.0000        0.0000        0.0000        0.0000        0.0000        0.0000        0.0000        0.1328        0.1670        0.2039        0.2312        0.2867        0.4527        0.3989        0.2825        0.3010        0.3184        0.3931        0.2764        0.4750        0.6016        0.6031        1.4187        1.7177        1.7397        1.4723        0.9161        0.8569        0.8727        0.7520        0.6666        1.1536        1.0533        1.2566        2.3563        1.6225        1.8970        1.9291        5.4086        6.8782        7.9266        8.6783        9.5890        8.9943        9.6852       11.4485       12.7073       14.4354       14.1467       12.5791       10.7207       10.1944        9.8796        8.4682        9.2845        8.8339        7.3663        5.9975        4.5111        4.1817        3.1828        2.7602        2.1956        1.8942        1.7165        1.7203        1.3917        1.0881        1.7596        3.0967        8.3896       10.4388       13.4285       16.3431       18.5726       21.7174       24.6897       28.2899       33.3438       37.1028       40.7447       43.2173       44.6636       47.3318       50.4187       54.5149       62.9961       66.0964       67.7265       67.7413       72.3267       71.8298       67.4675       57.6150       39.1823       32.0083       27.2491       26.2147       26.9625       26.8075       27.9342       29.9454        0.0000        0.0000        0.0000        0.0000        0.0000        0.0000        0.0000        0.0000        0.0000        0.0000        0.0000        0.0000        0.0000        0.0000        0.0000        0.0000        0.0000        0.0000
        0.0000        0.0000        0.0000        0.0000        0.0000        0.0000        0.0000        0.0000        0.0000        0.0000        0.0000        0.0000        0.0000        0.0000        0.0000        0.0000        0.0000        0.0000        0.0000        0.0000        0.0000        0.0000        0.0000        0.0000        0.0000        0.0000       31.6613       31.0121       30.0708       27.5897       23.5438       14.6864       11.7759        9.5868        8.1261        5.9223        4.8620        4.0392        3.4564        6.0777        4.8989        4.4788        2.6376        6.5392        6.1947        2.2569        1.3172        0.7590        1.1383        2.0726        0.6002        0.5020        0.6004        0.8063        1.2458        0.3874        0.3839        0.4533        0.3213        0.3640        0.4513        0.7530        0.3983        0.2008        0.2200        0.2600        0.0750        2.1470        3.6118        2.9343        1.3219        2.7465        4.0094       11.0855        4.7387        3.6049        4.0678        5.2285        5.2160        5.6453        4.7562        4.3097        4.0085        3.9701        4.0170        3.9533        3.1358        3.1380        3.5163        3.0657        2.6420        1.7116        0.8847        0.8171        0.4694        0.2629        0.2980        0.3179        0.4838        0.4688        0.6192        0.9145        0.3946        0.8369        0.6904        0.9606        0.3426        0.4177        0.4001        0.4481        0.4810        0.5862        0.6401        0.6709        0.8210        0.6452        0.6197        0.5947        0.0000        0.0000        0.0000        0.0000        0.0000        0.0000        0.0000        0.0000        0.0000        0.0000        0.0000        0.0000        0.0009        0.0289        0.0525        0.0529        0.1016        0.1010        0.1424        0.1666        0.1886        0.2819        0.2821        0.3103        0.2505        0.2010        0.2507        0.2125        0.1917        0.1415        0.1615        0.2538        0.3107        0.7119        0.9002        0.9234        0.8310        0.5895        0.4936        0.4076        0.3853        0.2300        0.1840        0.0915        0.1223        0.2843        0.5991        1.3447        1.8892        5.2418        7.0213        8.2476        8.6741        8.8129        8.7028        9.0235       11.5593       12.5923       14.8268       13.4547       12.5536       10.9579       11.1726       10.2274       10.7823       10.2506        7.6650        6.7257        5.7453        4.3931        4.0787        2.7943        2.9413        2.0150        1.9222        2.0019        1.9772        1.9173        1.4560        2.2159        3.6100        9.0776       11.5829       14.3434       17.3080       19.9067       22.8369       26.1822       30.1239       35.2022       39.5174       42.6310       45.4857       47.5000       49.9522       54.1375       55.9958       65.7134       69.4337       70.7687       70.9229       75.7321       76.3339       71.4980       60.6327       42.2020       33.7649       28.8287       27.4130        0.0000       30.3281       32.3232       31.1500        0.0000        0.0000        0.0000        0.0000        0.0000        0.0000        0.0000        0.0000        0.0000        0.0000        0.0000        0.0000        0.0000        0.0000        0.0000        0.0000        0.0000        0.0000
        0.0000        0.0000        0.0000        0.0000        0.0000        0.0000        0.0000        0.0000        0.0000        0.0000        0.0000        0.0000        0.0000        0.0000        0.0000        0.0000        0.0000        0.0000        0.0000        0.0000        0.0000        0.0000        0.0000        0.0000        0.0000       24.7287       24.0187       23.5947       22.8978       20.9949       18.7584       11.7320       10.0224        7.2845        6.2049        5.3768        4.5760        3.9433        3.4868        3.9380        3.6213        1.8412        1.6094        1.7655        1.5077        5.5913        1.7776        0.6962        0.8160        2.0281        2.3378        0.6408        0.3540        0.4359        2.2089        0.9023        0.3589        0.4621        0.4346        0.3059        0.2738        0.2718        0.1053        0.0669        0.0093        0.0000        0.8151        2.8451        3.6945        1.7226        5.3561        6.4186        8.9206        5.0949        2.9054        4.0974        4.3994        4.6216        4.6609        4.6224        4.2445        3.5408        3.0838        3.0148        2.7167        2.5237        2.2179        1.6597        1.4307        1.2437        1.3611        1.0052        0.8331        0.6494        0.3450        0.0898        0.0713        0.0402        0.1288        0.8364        1.0195        0.4706        0.3715        1.3865        0.5852        0.2275        0.1815        0.3560        0.3793        0.4076        0.4211        0.5100        0.5536        0.7085        0.6793        0.4544        0.4144        0.3974        0.3741        0.3163        0.3035        0.0000        0.0000        0.0000        0.0000        0.0000        0.0000        0.0000        0.0000        0.0009        0.0006        0.0000        0.0000        0.0000        0.0079        0.1078        0.1058        0.1687        0.2227        0.2303        0.2534        0.2928        0.2549        0.1597        0.1866        0.1928        0.2001        0.1167        0.0862        0.1103        0.1917        0.5032        0.6291        0.6728        0.5993        0.5645        0.3648        0.3362        0.2763        0.1485        0.0712        0.0376        0.0972        0.2206        0.5121        0.6341        1.0889        4.1709        6.5614        7.1188        7.8153        8.5096        8.2569        8.7465        9.9959       12.8374       13.6620       12.2000       13.2405       12.9938       11.5027       11.7839        9.2408        8.2852        6.6485        5.4000        4.9396        3.6828        3.4802        3.0650        2.4530        1.8158        2.1895        2.5954        2.8094        1.8821        2.0414        2.8059        4.0557        9.6317       11.8802       14.9560       17.3724       19.8788       22.7116       27.1112       30.3139       36.3629       40.3387       44.1507       46.5666       50.6143       52.7757       55.3125       57.2436       64.9891       68.7838       70.0758       71.0067       75.5560       75.6549       71.6665       61.4343       43.5924       35.3483        0.0000        0.0000        0.0000        0.0000        0.0000        0.0000        0.0000        0.0000        0.0000        0.0000        0.0000        0.0000        0.0000        0.0000        0.0000        0.0000        0.0000        0.0000        0.0000        0.0000        0.0000        0.0000        0.0000        0.0000
        0.0000        0.0000        0.0000        0.0000        0.0000        0.0000        0.0000        0.0000        0.0000        0.0000        0.0000        0.0000        0.0000        0.0000        0.0000        0.0000        0.0000        0.0000        0.0000        0.0000        0.0000        0.0000        3.9811        8.6591        8.9706        8.9959        8.7482        8.9562        8.7194        8.0860        7.0401        2.9970        2.7344        2.5207        2.3507        3.0026        2.7698        2.5500        2.3229        2.9481        2.4414        2.0535        1.7983        2.1181        1.8136        1.5387        1.2789        0.4730        0.3853        0.2902        0.2371        0.2061        0.4637        2.7839        0.5167        0.2601        0.2075        1.7696        0.1233        0.3329        0.5266        0.9459        0.8740        2.0126        1.2105        0.7714        0.9460        2.1094        1.7744        1.7212        1.4320        7.4919       10.2014        6.0394        2.6207        3.4645        4.5743        4.9474        3.7905        3.5372        3.1577        2.6017        2.2081        1.3249        1.1237        0.8708        0.9132        0.6330        0.4202        0.3598        0.3651        0.2761        0.1719        0.1093        0.0912        0.0894        0.4235        0.1597        0.1538        0.0990        0.1088        0.5187        0.5047        0.4858        0.4183        0.4955        0.9296        0.5907        0.4824        0.4351        0.4177        0.3666        0.3974        0.4363        0.4359        0.4350        0.3878        0.3536        0.3182        0.2783        0.2460        0.2158        0.1817        0.0131        0.0183        0.0052        0.0000        0.0000        0.0000        0.0000        0.0099        0.0078        0.0000        0.0314        0.0314        0.0260        0.0429        0.0521        0.0472        0.2052        0.2431        0.2316        0.3716        0.2026        0.1922        0.1944        0.1231        0.0583        0.0154        0.0109        0.1458        0.0302        0.1035        0.1538        0.0687        0.2383        0.1771        0.2208        0.2245        0.4609        0.3212        0.0789        0.1898        0.3655        0.3862        0.8095        1.4692        3.7391        5.6233        6.5650        7.4827        6.9598        7.0307        8.0521        8.5829       12.0641       11.7281       12.3021       12.1182       11.9290       10.0365        9.0006        7.9583        5.4535        4.6684        4.3161        4.4539        3.3562        2.7550        2.1449        2.0575        1.4283        1.4572        1.5080        2.0068        3.5629        4.2567        5.4966        7.2825        9.6323       11.8232       14.3714       17.1395       19.6177       21.7652       25.0996       29.5195       34.7867       38.4560       41.7156       44.4085       44.9945       47.4935       50.0473       52.3062       59.8821       62.7540       64.3070       66.7328       78.2663       77.5746       73.6373       64.2055       49.1351        0.0000        0.0000        0.0000        0.0000        0.0000        0.0000        0.0000        0.0000        0.0000        0.0000        0.0000        0.0000        0.0000        0.0000        0.0000        0.0000        0.0000        0.0000        0.0000        0.0000        0.0000        0.0000        0.0000        0.0000        0.0000
        0.0000        0.0000        0.0000        0.0000        0.0000        0.0000        0.0000        0.0000        0.0000        0.0000        0.0000        0.0000        0.0000        0.0000        0.0000        0.0000        0.0000        0.0000        3.0499        3.6155        3.5994        3.5562        3.5980        5.0198        5.3061        5.3721        5.8658        5.3495        5.2244        4.8559        4.2310        2.2901        2.1076        1.9712        1.8870        3.5045        2.3937        2.1900        1.9825        2.4012        2.0832        1.7903        1.5864        1.8378        1.5760        1.3196        1.0619        0.4529        0.2937        0.1879        0.2556        0.2628        1.4694        0.0621        0.2289        0.6636        0.4214        2.6262        0.3476        0.4925        1.1426        0.9810        0.5748        1.2870        1.6284        2.5894        2.5011        2.6697        1.4605        0.2893        0.7041        3.3638        5.0722        3.1979        2.6539        6.2214        5.1831        3.9026        3.3455        3.1613        2.7543        2.2869        1.7951        0.8910        0.5593        0.4993        0.5470        0.4925        0.2577        0.1669        0.1352        0.0831        0.1545        0.1622        0.2543        0.1622        0.1973        0.0442        0.0404        0.1408        0.1018        0.2114        0.2245        0.4681        0.4957        0.6090        0.5152        0.3329        0.3279        0.3067        0.3157        0.2977        0.3147        0.3842        0.3675        0.3680        0.3803        0.3312        0.2737        0.2213        0.1995        0.1859        0.1705        0.0183        0.0261        0.0052        0.0473        0.0156        0.0314        0.0159        0.0262        0.0353        0.0234        0.1420        0.0684        0.2490        0.0722        0.1309        0.1017        0.2212        0.1562        0.2127        0.2587        0.1217        0.1288        0.1640        0.0910        0.0354        0.0182        0.0283        0.1355        0.0381        0.0651        0.1675        0.0554        0.1998        0.0647        0.1141        0.2047        0.1718        0.0851        0.0805        0.0987        0.2935        0.4232        0.9735        1.6020        4.0997        5.7840        6.7775        7.1745        6.5042        6.1667        7.6008        7.8407       10.3191       11.3788       11.6311       11.4350       10.8141       10.7432        8.3683        7.0352        4.9341        3.9919        3.6808        3.4421        2.4700        2.1138        2.1623        1.8902        1.4424        1.9022        1.8317        2.4689        4.2430        5.1821        6.4374        7.9878       10.1476       12.3161       14.6006       17.9465       19.3847       22.1806       24.9941       28.7525       34.6107       38.2458       42.1826       44.8593       45.6399       48.1667       50.3670       52.0262       58.6716       61.8694       63.3999       65.2529       77.8260       80.8242        0.0000        0.0000        0.0000        0.0000        0.0000        0.0000        0.0000        0.0000        0.0000        0.0000        0.0000        0.0000        0.0000        0.0000        0.0000        0.0000        0.0000        0.0000        0.0000        0.0000        0.0000        0.0000        0.0000        0.0000        0.0000        0.0000        0.0000        0.0000
        0.0000        0.0000        0.0000        0.0000        0.0000        0.0000        0.0000        0.0000        0.0000        0.0000        0.0000        0.0000        0.0000        0.0000        0.0000        3.0496        2.8559        2.7195        2.6681        3.1589        3.1411        3.2053        3.2639        2.9246        3.1597        3.2292        3.1495        3.2126        3.1517        2.9446        2.5936        1.8435        1.7583        1.7070        1.6304        2.1854        4.0799        1.8356        2.6750        5.6091        1.6807        1.4366        1.2442        1.6396        1.2197        1.0066        0.7719        1.1300        0.1667        0.0615        0.8732        3.9399        1.9407        2.2164        2.4533        1.0934        1.6569        2.0722        0.0000        1.2346        5.0969        1.8881        0.1826        1.3577        1.8329        0.8420        0.4563        0.4092        0.6998        0.6923        1.4212        3.1874        2.5941        2.8166        2.2902        2.8929        2.9683        2.3876        2.0368        1.9673        2.1054        1.7363        1.1506        0.4795        0.3024        0.1702        0.2309        0.3088        0.2242        0.2127        0.2468        0.4334        0.3020        0.2542        0.1097        0.1015        0.1381        0.1792        0.2319        0.1109        0.0775        0.1518        0.2921        0.4710        0.3328        0.3002        0.4007        0.4448        0.3045        0.2580        0.2997        0.2765        0.2590        0.3353        0.3317        0.3017        0.2860        0.2447        0.2210        0.1784        0.2036        0.1741        0.1908        0.0606        0.0768        0.1120        0.1817        0.0833        0.0775        0.0787        0.0789        0.1424        0.2464        0.3308        0.4445        0.8137        0.6577        0.1862        0.1610        0.2635        0.1707        0.1406        0.2046        0.4052        0.3576        0.2432        0.1033        0.0522        0.0238        0.0137        0.1713        0.0270        0.1710        0.0526        0.1270        0.3110        0.1686        0.2577        0.2983        0.1227        0.0580        0.0751        0.0932        0.4595        0.9253        1.1452        2.0533        4.1854        5.1769        5.8355        6.8153        6.2908        6.1660        6.7689        7.4046        9.4949        9.8127        9.9183        9.1634        8.9064        8.3406        7.6008        6.4815        4.1811        3.4136        3.0549        2.6560        2.0290        1.8324        2.2013        1.9347        1.5361        1.6371        2.0806        2.8698        5.1945        6.2918        7.4460        8.6712       10.5162       12.1237       14.1702       16.9636       19.0230       21.4918       24.7973       28.9359       35.2901       39.3368       43.3940       45.5587       46.6361       49.6484       51.5550        0.0000       59.6189       60.6916       63.2701       64.8753       76.7870       79.3806        0.0000        0.0000        0.0000        0.0000        0.0000        0.0000        0.0000        0.0000        0.0000        0.0000        0.0000        0.0000        0.0000        0.0000        0.0000        0.0000        0.0000        0.0000        0.0000        0.0000        0.0000        0.0000        0.0000        0.0000        0.0000        0.0000        0.0000        0.0000
        0.0000        0.0000        0.0000        0.0000        0.0000        0.0000        0.0000        0.0000        0.0000        0.0000        0.0000        0.0000        0.0000        9.2319        7.6439        2.8195        2.6207        2.9877        4.4512        4.8470        4.8191        3.8445        2.8111        2.4799        2.6872        2.7689        2.7253        2.7981        2.7544        2.6212        2.3540        1.7452        1.6686        1.5952        2.3265        2.0535        1.8762        3.8850        1.4676        6.8566        1.3774        1.1468        2.0621        3.1591        0.8843        2.5369        0.6885        0.4484        0.2091        0.0602        4.4277        0.1746        0.2814        1.8963        0.2183        0.9901        0.1066        0.2580        1.7994        3.5137        2.9667        0.6121        0.1181        1.8946        2.4504        0.9424        0.9571        0.3758        0.6596        1.1669        2.2648        1.7403        1.2202        1.1634        0.9566        1.7160        1.9917        1.9792        1.6567        1.5106        1.2542        0.9566        0.6929        0.3913        0.3092        0.2144        0.1792        0.1103        0.0797        0.0596        0.0574        0.0539        0.0205        0.0277        0.0552        0.1510        0.2910        0.5129        0.6300        0.4296        0.3408        0.4010        0.4180        0.4209        0.1867        0.1801        0.0829        0.1734        0.5242        0.6003        0.4587        0.3424        0.2250        0.2616        0.2373        0.2365        0.2199        0.2407        0.2384        0.2093        0.2287        0.2377        0.3523        0.1993        0.2433        0.4457        0.5510        0.2801        0.0427        0.0555        0.2399        0.1873        0.3775        0.4605        0.4179        0.2475        0.2219        0.1660        0.1827        0.5743        0.2954        0.1213        0.1201        0.3109        0.2793        0.4707        0.4744        0.1116        0.1398        0.2382        0.2340        0.1080        0.2377        0.2165        0.3774        0.2843        0.2840        0.2529        0.1685        0.1491        0.2240        0.4049        0.3530        0.6242        0.8900        1.3714        2.1378        3.7677        4.2801        4.8061        5.6572        5.4160        6.0766        6.1274        6.2850        8.1073        8.2830        7.9275        7.8605        7.5223        7.0673        6.0163        4.9746        3.1983        2.5957        2.2815        1.9439        1.8052        1.6007        1.7204        2.1433        1.9444        2.2721        2.8547        3.6904        6.4126        7.5949        8.5853        9.6853       11.1362       11.9743       13.7355       16.4060       18.2353       20.8644       24.4321       28.9642       35.9011       40.5391       44.3807       47.8339       49.1038       52.1444        0.0000        0.0000        0.0000        0.0000        0.0000        0.0000        0.0000        0.0000        0.0000        0.0000        0.0000        0.0000        0.0000        0.0000        0.0000        0.0000        0.0000        0.0000        0.0000        0.0000        0.0000        0.0000        0.0000        0.0000        0.0000        0.0000        0.0000        0.0000        0.0000        0.0000        0.0000        0.0000        0.0000        0.0000        0.0000        0.0000
        0.0000        0.0000        0.0000        0.0000        0.0000        0.0000        0.0000        0.0000        0.0000        6.4893        0.0000        0.0000        8.1723        7.4550        6.3061        6.2084        5.3081        4.7322        6.3228        3.9783        4.0634        2.5697        2.6410        2.9636        2.1638        2.0684        2.0055        3.2235        4.2031        2.1741        2.0288        2.2439        1.9869        1.7955        1.6699        2.9727        1.6788        1.4743        3.5590        6.8717        4.8489        0.8230        0.6546        0.6979        8.4174        1.6532        0.1353        0.0000        0.7522        1.2495        0.0000        1.5144        6.4203        1.2823        2.7659        2.2219        0.7822        2.3388        1.5373        1.3702        0.2153        0.1172        0.9799        4.0535        1.8913        0.7376        0.1311        0.8076        2.9294        2.7244        1.7928        2.4628        1.8375        1.5170        1.9096        1.6755        1.3651        1.2615        2.2268        1.9937        1.2109        0.5868        0.5052        0.6192        0.4552        0.3645        0.2794        0.3035        0.2430        0.2643        0.3678        0.2615        0.4414        0.5198        0.4807        0.1847        0.1187        0.1039        0.1109        0.1411        0.1788        0.1224        0.1913        0.0838        0.0375        0.0070        0.0300        0.0413        0.1162        0.1714        0.0986        0.1546        0.1434        0.1882        0.1736        0.2460        0.2594        0.3219        0.2862        0.2056        0.2417        0.3142        0.1865        0.0331        0.0332        0.0745        0.0333        0.0000        0.0000        0.0000        0.0000        0.0000        0.0000        0.0428        0.1366        0.1275        0.0842        0.1832        0.1330        0.0000        0.0417        0.0000        0.0406        0.0000        0.0000        0.0000        0.0000        0.0321        0.0657        0.0890        0.0808        0.1931        0.3018        0.3415        0.3105        0.4603        0.5293        0.4992        0.4042        0.2495        0.1539        0.2686        0.4388        0.2678        0.3164        0.4970        0.9747        2.0459        2.6095        3.2267        3.7799        6.0434        6.9465        7.3419        7.3139        5.9951        5.9239        5.6802        5.3667        4.8542        4.3782        3.9743        3.4385        2.7303        2.1790        2.3752        2.1793        1.2515        1.0421        1.0835        1.4144        3.7289        4.6153        5.7520        7.1324        9.7819       11.1203       12.1083       12.7841       10.2673       10.1716       11.6010       13.9107       17.8980       20.5852       24.4631       29.7036       41.5310       47.1041       51.5840       55.2905       58.1755        0.0000        0.0000        0.0000        0.0000        0.0000        0.0000        0.0000        0.0000        0.0000        0.0000        0.0000        0.0000        0.0000        0.0000        0.0000        0.0000        0.0000        0.0000        0.0000        0.0000        0.0000        0.0000        0.0000        0.0000        0.0000        0.0000        0.0000        0.0000        0.0000        0.0000        0.0000        0.0000        0.0000        0.0000        0.0000        0.0000        0.0000
        0.0000        0.0000        0.0000        0.0000        0.0000       23.2731       18.8633        9.2214        6.7427        5.4324        5.2768        6.9835        8.5602        8.1001        5.7313        5.8654        5.7671        4.4330        3.8455        3.0417        7.0203        3.8837        3.1683        4.5052        3.6640        3.5852        2.6087        1.9328        3.8224        3.6697        6.6958        2.7582        1.7069        4.7010        2.4327        5.2545        3.7655        2.3446        4.5192        2.2279        4.7067        7.6358        0.4073        0.3613       14.2291        4.2997        3.7042        0.0000        1.1921        1.5720        0.0000        0.2611        1.0665        0.6466        0.9507        0.2424        1.2632        0.9532        0.4789        0.0704        0.0224        1.5438        0.1704        2.4277        0.4893        0.0000        0.0428        0.2769        4.1982        1.1197        0.6966        0.9633        1.9175        1.6496        0.6120        0.1824        0.3476        0.3392        0.2011        0.2698        0.6484        0.1950        0.1918        0.2127        0.2831        0.5510        0.5678        0.4445        0.3247        0.2242        0.2373        0.3674        0.5139        0.4942        0.2642        0.0333        0.0068        0.0428        0.0175        0.0425        0.0395        0.0470        0.0311        0.1097        0.0924        0.0939        0.1150        0.0877        0.1188        0.0927        0.0916        0.1294        0.1154        0.2270        0.2461        0.2310        0.2872        0.2989        0.4873        0.3173        0.3877        0.2759        0.1953        0.0510        0.0371        0.0430        0.0609        0.0000        0.0000        0.0000        0.1713        0.1429        0.1968        0.0000        0.0000        0.0436        0.0000        0.0000        0.3219        0.1431        0.0000        0.0884        0.0000        0.0000        0.0000        0.0000        0.0000        0.0000        0.0000        0.0369        0.0369        0.2723        0.2701        0.2809        0.3458        0.5627        0.6852        0.6186        0.7222        0.4336        0.0975        0.2201        0.2153        0.2068        0.2620        0.4496        0.6853        1.6500        2.0376        2.6566        3.5739        5.7730        6.8730        7.2488        8.3418        5.2728        4.9633        4.5534        4.2365        3.7503        3.4773        3.0845        2.8022        2.3873        1.8448        1.8163        1.7538        0.9710        0.9460        1.0948        1.5659        4.3721        0.0000        0.0000        8.7018       11.5835       12.7838       13.3079       13.6260       11.4460       10.1671       11.2242       13.7547       18.3066       21.1091       25.9425       30.9906       43.8581       49.9697       55.1711       58.5712        0.0000        0.0000        0.0000        0.0000        0.0000        0.0000        0.0000        0.0000        0.0000        0.0000        0.0000        0.0000        0.0000        0.0000        0.0000        0.0000        0.0000        0.0000        0.0000        0.0000        0.0000        0.0000        0.0000        0.0000        0.0000        0.0000        0.0000        0.0000        0.0000        0.0000        0.0000        0.0000        0.0000        0.0000        0.0000        0.0000        0.0000        0.0000
        0.0000        0.0000        0.0000        0.0000       29.1506       21.6444       17.3592        8.3882        6.0144        6.3223        8.0359        7.2020        6.2268        6.4898        5.7817        5.7486        4.7232        3.8852        3.4647        3.6071        3.9098        3.5166        3.5920        5.2039        5.2345        3.2912        3.2600        2.4750        3.4092        1.4622        6.5166        4.5198        2.3389        4.3539        1.2151        1.2830        3.4585        2.0668        0.7941        3.2099        1.6618        0.2725        0.1004        4.1814        6.6385        0.0000        0.0000        0.0000        0.0000        0.0000        0.0000        0.4637        0.2026        0.0000        0.6372        0.8345        0.3893        0.0183        0.0000        0.2792        0.9140        0.1262        0.4028        1.4678        0.0000        0.0313        0.1049        1.0366        2.1114        0.3872        0.0944        0.0399        0.4226        0.7477        0.4984        0.1415        0.0322        0.0287        0.1014        0.1364        0.8471        0.0168        0.0347        0.2354        0.4816        0.3465        0.3044        0.2824        0.2954        0.3006        0.2722        0.3212        0.3035        0.2468        0.1219        0.0183        0.0183        0.0069        0.0164        0.0654        0.0210        0.0043        0.0331        0.1389        0.0761        0.0930        0.0884        0.0447        0.0253        0.0333        0.0500        0.0911        0.1157        0.1624        0.2816        0.2435        0.3444        0.3008        0.2432        0.1728        0.1340        0.1200        0.0965        0.0432        0.0843        0.0196        0.0295        0.0000        0.0000        0.0000        0.2379        0.0000        0.0000        0.0000        0.0000        0.0434        0.0000        0.0000        0.0457        0.1978        0.0000        0.0000        0.0000        0.0000        0.0000        0.0000        0.0000        0.0000        0.0000        0.0387        0.0823        0.2966        0.2938        0.5007        0.4126        0.5996        0.6691        0.6910        0.5137        0.2701        0.1327        0.2184        0.1958        0.3048        0.5844        0.6402        0.5488        1.5113        2.0961        3.8419        3.3580        5.9010        6.8707        7.1678        7.0119        4.8477        4.3675        3.9993        3.7310        3.2912        2.8915        2.6977        2.6142        2.2536        1.7114        1.5221        2.2019        1.3286        0.7946        1.3347        1.9653        0.0000        0.0000        0.0000        9.3239       12.0848       13.1692       13.7400       13.9979       10.9990       10.5654       11.4961       13.8074       19.0153       21.7964       25.6867       30.3926       43.2243        0.0000        0.0000        0.0000        0.0000        0.0000        0.0000        0.0000        0.0000        0.0000        0.0000        0.0000        0.0000        0.0000        0.0000        0.0000        0.0000        0.0000        0.0000        0.0000        0.0000        0.0000        0.0000        0.0000        0.0000        0.0000        0.0000        0.0000        0.0000        0.0000        0.0000        0.0000        0.0000        0.0000        0.0000        0.0000        0.0000        0.0000        0.0000        0.0000        0.0000        0.0000
        0.0000        0.0000       54.9456       32.8532       24.0678       18.4500       15.7527        8.6165        6.7241        4.7302        4.1828        4.6604        4.6259        4.3571        4.2622        4.0716        3.5099        4.2646        4.0685        2.0167        2.2019        2.3607        3.7363        7.8690        7.0452        6.9260        5.8456        6.2246        6.1927        2.9761        3.8932        3.1112        1.0912        1.0328        0.9421        0.9594        0.8387        0.6965        0.5429        0.3278        0.1512        0.0000        0.0000        0.9582        0.0000        0.7144        0.0000        0.0000        0.0000        0.0000        0.0000        0.1589        0.0000        0.0000        0.1586        0.1165        0.1540        0.0630        0.0984        0.0386        0.0251        0.1221        0.4583        0.3583        0.2051        0.1592        0.8199        0.9720        0.5742        0.7656        0.1148        0.2754        0.5020        0.5406        0.1820        0.0254        0.1276        0.2956        0.1739        0.1664        0.0956        0.1750        0.3527        0.3799        0.1299        0.1626        0.2167        0.3527        0.3226        0.2262        0.2036        0.3204        0.1969        0.1775        0.1247        0.0251        0.0068        0.0217        0.0127        0.0225        0.0520        0.0539        0.0667        0.0758        0.0918        0.0989        0.0370        0.0025        0.0144        0.0241        0.0715        0.0971        0.1012        0.1250        0.2251        0.2290        0.2000        0.1898        0.1984        0.0901        0.1391        0.1607        0.1178        0.0020        0.0039        0.0319        0.0601        0.0537        0.0000        0.0000        0.0000        0.0944        0.0000        0.0000        0.0000        0.0000        0.0000        0.0000        0.0000        0.0000        0.0000        0.0000        0.0000        0.0000        0.0000        0.0000        0.0000        0.0000        0.0000        0.0000        0.0000        0.3710        0.4002        0.5404        0.8684        0.6897        0.6632        0.6031        0.4047        0.1808        0.1123        0.1247        0.1539        0.2752        0.1342        0.3434        0.7829        1.4568        2.0340        2.6651        3.4258        5.8329        6.9319        7.1950        6.5012        4.7785        4.2130        3.8498        3.5373        3.1020        3.2888        3.3838        2.6251        2.6324        2.2397        2.1408        2.0981        1.2777        1.3191        2.4191        0.0000        0.0000        0.0000        8.2243        9.1738       11.3407       13.0733       13.7718       13.8720       11.3401       10.0302       11.5138       14.3328       18.5906       21.1232       24.4684       28.9821        0.0000        0.0000        0.0000        0.0000        0.0000        0.0000        0.0000        0.0000        0.0000        0.0000        0.0000        0.0000        0.0000        0.0000        0.0000        0.0000        0.0000        0.0000        0.0000        0.0000        0.0000        0.0000        0.0000        0.0000        0.0000        0.0000        0.0000        0.0000        0.0000        0.0000        0.0000        0.0000        0.0000        0.0000        0.0000        0.0000        0.0000        0.0000        0.0000        0.0000        0.0000        0.0000
        0.0000       45.9161       37.3055       19.8722       17.6409       14.1809       10.2511        5.7236        4.5884        4.3196        4.8072        4.0630        5.8957        6.5770        5.4392        5.8547        4.3376        5.1205        4.3857        1.7261        3.3297        3.2235        2.1843        7.1508        1.3451        2.2908        2.2404        5.7770        5.5340        4.4187        5.8589        7.1563        1.3125        1.2153        1.0942        0.9796        0.8153        0.6185        0.4049        0.1167        0.0474        0.0440        0.0438        0.1146        0.1141        0.1108        0.1053        0.0944        0.0891        0.0829        0.0762        0.1572        0.0827        0.0687        0.1783        0.2824        0.2683        0.1953        0.1036        0.1630        0.1580        0.2192        0.2818        0.7282        0.5628        0.4918        0.3423        0.3555        0.5223        0.5683        0.1702        0.1805        0.2487        0.4074        0.4283        0.5006        0.4626        0.3985        0.7410        0.6787        0.8066        0.8085        0.5060        0.2978        0.2159        0.2348        0.1678        0.1805        0.1634        0.1587        0.1315        0.1384        0.1769        0.1918        0.2528        0.0259        0.0123        0.0714        0.1429        0.0559        0.1074        0.1370        0.1041        0.0457        0.0410        0.0210        0.0249        0.0200        0.0456        0.0860        0.0725        0.0763        0.0700        0.0556        0.0351        0.0383        0.0274        0.0313        0.0325        0.0000        0.0000        0.0000        0.0000        0.0000        0.0000        0.0000        0.0000        0.0687        0.0874        0.0898        0.1878        0.1679        0.0991        0.1212        0.0462        0.0850        0.0845        0.1477        0.1955        0.3366        0.2437        0.2001        0.1481        0.5728        0.6334        0.8979        0.7207        1.5077        1.4661        1.6105        1.9827        0.6582        0.8205        1.3456        1.7086        0.7633        0.8052        0.6651        0.4257        0.1395        0.3191        0.1787        0.2211        0.1342        0.2011        0.2869        0.3149        2.0712        2.8542        3.7553        4.7700        6.5729        7.7189        7.8826        7.0828        5.0046        4.3579        3.8608        3.5135        3.3120        3.0085        2.7345        2.6845        3.4063        3.3251        3.5786        3.5187       13.5253        0.0000        0.0000        0.0000        0.0000        7.4209        8.5428        9.2360       10.9885       13.5488       14.6906       15.1702       14.0423       13.9742       15.3380       17.4388       23.4293       26.4639       30.3268        0.0000        0.0000        0.0000        0.0000        0.0000        0.0000        0.0000        0.0000        0.0000        0.0000        0.0000        0.0000        0.0000        0.0000        0.0000        0.0000        0.0000        0.0000        0.0000        0.0000        0.0000        0.0000        0.0000        0.0000        0.0000        0.0000        0.0000        0.0000        0.0000        0.0000        0.0000        0.0000        0.0000        0.0000        0.0000        0.0000        0.0000        0.0000        0.0000        0.0000        0.0000        0.0000        0.0000
        0.0000       36.9693       30.8281       17.1608       12.0918        9.7764       10.0342        8.7614        7.4086        9.9658       14.5991        8.6967        8.3404        6.5981        3.0466        2.6418        3.3824        2.9331        3.8412        1.2872        1.1667        1.0463        0.9740        1.0252        0.9454        0.8827        0.8497        2.3267        2.3009        0.8865        0.8098        0.8831        0.8347        0.7678        0.6707        0.5741        0.4389        0.2687        0.1916        0.0696        0.0643        0.0615        0.0613        0.1607        0.1595        0.1549        0.1475        0.1318        0.1246        0.1159        0.1066        0.2371        0.2432        0.3288        0.3469        0.3760        0.2470        0.2029        0.2021        0.3962        0.3917        0.4560        0.5350        0.8288        0.9434        0.5201        0.4175        0.3311        0.2247        0.0868        0.0733        0.0606        0.0674        0.0981        0.3247        0.5515        0.8102        0.7919        0.5227        0.4094        0.7823        0.6645        0.3466        0.1898        0.1904        0.1167        0.0994        0.1535        0.1734        0.0954        0.0881        0.1337        0.2179        0.2191        0.0953        0.0214        0.0522        0.1235        0.4936        0.3393        0.2059        0.1506        0.1083        0.0362        0.0207        0.0499        0.0497        0.0400        0.0364        0.0526        0.0751        0.1266        0.1250        0.1642        0.1414        0.0736        0.0759        0.0833        0.0971        0.0000        0.0000        0.0000        0.0000        0.0000        0.0000        0.0000        0.0000        0.0866        0.0279        0.0189        0.0280        0.0243        0.0173        0.0402        0.0311        0.0749        0.0583        0.0342        0.0745        0.1573        0.1363        0.2067        0.1166        0.3011        0.4592        0.1956        0.2881        1.1605        1.5643        1.8963        1.6727        0.8313        1.1225        1.7079        1.8772        0.7321        0.5592        0.5445        0.5310        0.5039        0.6089        0.4150        0.2862        0.1163        0.1471        0.0791        0.0316        2.1932        3.0486        3.9580        4.9281        6.6947        7.7823        7.8899        7.0220        4.9073        4.2086        3.6844        3.3428        3.0058        2.7605        2.7725        2.5727        3.9356        4.2412        4.4434        0.0000        0.0000        0.0000        0.0000        0.0000        6.8139        7.3774        8.7310        9.6947       11.8498       13.4882       14.2138       13.8439       13.6080       13.6897       16.0037       17.3607       22.8987        0.0000        0.0000        0.0000        0.0000        0.0000        0.0000        0.0000        0.0000        0.0000        0.0000        0.0000        0.0000        0.0000        0.0000        0.0000        0.0000        0.0000        0.0000        0.0000        0.0000        0.0000        0.0000        0.0000        0.0000        0.0000        0.0000        0.0000        0.0000        0.0000        0.0000        0.0000        0.0000        0.0000        0.0000        0.0000        0.0000        0.0000        0.0000        0.0000        0.0000        0.0000        0.0000        0.0000        0.0000        0.0000
       32.7499       35.1588       31.4472       18.6816       19.0249       17.0410       18.6930       10.3842        6.6746        7.5788        9.8557        3.7103        2.4159        2.1109        1.7148        2.0821        1.7950        1.5425        1.1447        0.8078        0.7474        0.6756        0.6033        0.5762        0.5022        0.4600        0.4358        0.4585        0.4590        0.4214        0.3605        0.2922        0.2598        0.2323        0.2295        0.2238        0.2202        0.2132        0.2013        0.0745        0.0705        0.0684        0.0687        0.1804        0.1793        0.1755        0.1684        0.1516        0.1447        0.5379        0.3884        0.2718        0.2166        0.3523        0.5470        0.6387        0.4704        0.4343        0.2877        0.4650        0.3079        0.3974        0.4196        0.9231        0.5253        0.3028        0.6213        0.8213        0.3698        0.3287        0.0894        0.1421        0.3479        0.7187        1.1283        1.1803        1.2025        0.6663        0.4177        0.2236        0.5197        0.1653        0.1458        0.1420        0.1792        0.2507        0.2156        0.2844        0.2872        0.2987        0.2098        0.2780        0.4929        0.4054        0.2957        0.1567        0.1897        0.1947        0.2187        0.1711        0.1613        0.1165        0.0735        0.0612        0.0783        0.0694        0.0810        0.0415        0.0699        0.1161        0.1221        0.1481        0.1815        0.2566        0.2644        0.1420        0.1518        0.1614        0.1511        0.0000        0.0000        0.0000        0.0000        0.0000        0.0000        0.0000        0.0000        0.0785        0.0241        0.0120        0.0380        0.0330        0.0406        0.0386        0.0662        0.1285        0.3486        0.5371        0.5184        0.6795        0.7734        1.0556        1.2561        1.9538        1.9050        1.6023        1.6893        1.5764        1.5935        1.4425        1.5129        0.8702        1.3752        1.8906        2.0383        0.4247        0.3493        0.6242        0.5685        0.4411        1.0416        1.2295        0.4999        0.2662        0.0993        0.1037        0.0440        2.2444        3.0548        3.9134        4.7385        6.3597        7.3661        7.4003        6.6068        4.6459        4.0028        3.5235        3.2100        2.9204        2.5946        2.6383        2.6093        4.2180        4.3291        0.0000        0.0000        0.0000        0.0000        0.0000        0.0000        9.5110        9.1760        9.2563       10.0786       14.3735       13.3320       12.8597       13.3330       13.2097       14.5529        0.0000        0.0000        0.0000        0.0000        0.0000        0.0000        0.0000        0.0000        0.0000        0.0000        0.0000        0.0000        0.0000        0.0000        0.0000        0.0000        0.0000        0.0000        0.0000        0.0000        0.0000        0.0000        0.0000        0.0000        0.0000        0.0000        0.0000        0.0000        0.0000        0.0000        0.0000        0.0000        0.0000        0.0000        0.0000        0.0000        0.0000        0.0000        0.0000        0.0000        0.0000        0.0000        0.0000        0.0000        0.0000        0.0000        0.0000        0.0000
       23.9497       20.9891       16.4861       11.1284        7.3714        8.0876        6.7523        4.0125        3.3362        2.8087        2.6480        2.0956        1.6998        1.4453        1.1247        1.1079        0.8434        0.6174        0.4696        0.4155        0.3572        0.2996        0.2458        0.1841        0.1306        0.1207        0.1479        0.1613        0.1865        0.2071        0.2234        0.1984        0.2110        0.2154        0.2115        0.2050        0.2008        0.1942        0.1851        0.0694        0.0663        0.0652        0.0658        0.1737        0.1744        0.1727        0.2929        0.4137        0.1500        0.1450        0.1374        0.2415        0.2013        0.1602        0.1506        0.3953        0.2849        0.2742        0.2404        0.4840        0.4034        0.5433        0.4122        0.4600        0.3627        0.4402        0.3322        1.5133        1.0388        0.3614        0.3670        0.9011        0.7441        0.6924        0.7183        0.2402        0.1442        0.1126        0.2567        0.3064        0.3346        0.4216        0.1936        0.2194        0.3178        0.1793        0.2485        0.3255        0.3470        0.4156        0.4829        0.4174        0.4432        0.6715        0.6155        0.3651        0.3421        0.2131        0.2850        0.1652        0.1971        0.1259        0.1597        0.1570        0.1911        0.0787        0.0804        0.0669        0.0924        0.1406        0.1870        0.1385        0.1457        0.2701        0.2734        0.1447        0.1356        0.1378        0.1791        0.0000        0.0000        0.0000        0.0000        0.0000        0.0000        0.0000        0.0000        0.4775        0.3905        0.4447        0.5869        0.6130        0.5095        0.5528        0.5117        0.8204        1.0095        1.1261        1.3410        1.5659        1.5663        1.8187        1.9089        2.9946        2.9874        2.9802        2.9802        2.3817        2.2976        2.2627        2.2265        0.9285        1.8074        3.7614        3.1056        0.6225        0.4487        0.4190        0.3739        0.3224        0.9289        0.6150        0.2838        0.2313        0.1907        0.1301        0.0777        2.1880        2.7642        3.4155        4.2097        5.5402        6.4297        6.6756        6.0258        4.3872        3.8497        3.4927        3.2483        3.2741        2.8682        2.4748        2.5780        4.1621        0.0000        0.0000        0.0000        0.0000        0.0000        0.0000        6.9900       10.5632       12.3240       10.2799       10.6296       12.1889       11.8221       12.1923       13.5271       14.3842       14.9544        0.0000        0.0000        0.0000        0.0000        0.0000        0.0000        0.0000        0.0000        0.0000        0.0000        0.0000        0.0000        0.0000        0.0000        0.0000        0.0000        0.0000        0.0000        0.0000        0.0000        0.0000        0.0000        0.0000        0.0000        0.0000        0.0000        0.0000        0.0000        0.0000        0.0000        0.0000        0.0000        0.0000        0.0000        0.0000        0.0000        0.0000        0.0000        0.0000        0.0000        0.0000        0.0000        0.0000        0.0000        0.0000        0.0000        0.0000        0.0000
       10.8075       11.5340       15.8373        6.5438        4.0892        3.4187        4.5080        3.6437        2.4376        3.0606        3.7465        1.6801        1.4243        1.2265        0.9714        0.7597        0.4834        0.2531        0.2408        0.5450        0.0000        0.0000        0.0000        0.0633        0.0616        0.0718        0.0939        0.1224        0.1460        0.1619        0.1710        0.1675        0.1755        0.1771        0.1723        0.2074        0.2013        0.1951        0.1885        0.2667        0.1861        0.1843        0.1872        0.1932        0.1956        0.1960        0.1944        0.1426        0.1420        0.1396        0.1357        0.6023        0.3577        0.1450        0.1648        0.2883        0.2783        0.2460        0.2685        0.5227        0.8588        0.8086        0.2962        0.6069        0.5548        0.7519        0.4100        0.6378        0.6065        0.6000        0.6310        0.5182        0.1499        0.2166        0.1046        0.1802        0.2305        0.3666        0.3709        0.2902        0.3463        0.3878        0.2339        0.1403        0.1632        0.2238        0.1673        0.4805        0.6977        0.7148        0.7669        0.3766        0.3573        0.4306        0.3950        0.3336        0.3711        0.3075        0.2869        0.3342        0.3150        0.2886        0.2495        0.1117        0.1002        0.1084        0.1007        0.0881        0.1028        0.0920        0.1075        0.1704        0.2136        0.2892        0.2476        0.1537        0.1432        0.1252        0.1603        0.0165        0.0833        0.0851        0.0870        1.6047        1.6470        1.7525        2.1051        1.4851        1.4275        1.5880        1.6310        1.0892        1.1368        1.1222        1.1225        1.7529        1.7143        1.5733        1.6363        2.0087        2.0597        2.1546        2.1553        2.8648        2.7663        2.8827        2.7671        2.0703        2.1453        2.3298        2.0625        2.1190        2.6816        3.6937        1.8888        1.3510        0.9619        1.0034        0.9091        0.9740        1.0969        1.1799        1.3029        1.4571        1.4459        1.6018        2.1441        2.0364        2.2453        2.7228        3.2104        4.4556        5.0590        5.3035        5.0900        4.6828        4.5622        4.2238        4.0277        4.3726        3.8688        3.2386        0.0000        0.0000        0.0000        0.0000        0.0000        0.0000        0.0000        0.0000        6.6900       13.2756       12.6815       12.6142       12.2289       15.7500        0.0000       21.2100       27.7500       48.2100       43.0500        0.0000        0.0000        0.0000        0.0000        0.0000        0.0000        0.0000        0.0000        0.0000        0.0000        0.0000        0.0000        0.0000        0.0000        0.0000        0.0000        0.0000        0.0000        0.0000        0.0000        0.0000        0.0000        0.0000        0.0000        0.0000        0.0000        0.0000        0.0000        0.0000        0.0000        0.0000        0.0000        0.0000        0.0000        0.0000        0.0000        0.0000        0.0000        0.0000        0.0000        0.0000        0.0000        0.0000        0.0000        0.0000        0.0000        0.0000        0.0000
        9.0744        8.7238        9.8832        3.5237        3.0939        2.5744        2.2975        2.0748        1.9073        1.8819        1.6488        1.4009        1.0697        0.8853        0.6404        0.4494        0.1814        0.0919        0.0738        0.0000        0.0000        0.0000        0.0000        0.0376        0.0437        0.0595        0.0850        0.1161        0.1432        0.1591        0.1643        0.1572        0.1612        0.1611        0.1552        0.1854        0.1784        0.1732        0.1702        0.3319        0.1724        0.1730        0.1775        0.1846        0.1887        0.1920        0.1936        0.1440        0.1454        0.1468        0.1470        0.3553        0.1925        0.2596        0.2016        0.2790        0.3087        0.3557        0.4305        0.8209        0.6650        0.4075        0.4313        0.3713        0.4129        0.3080        0.1568        0.1136        0.1406        0.0698        0.0604        0.1396        0.1470        0.1560        0.2264        0.2577        0.1124        0.3354        0.3225        0.3460        0.2785        0.2311        0.2820        0.2110        0.3175        0.4281        0.3803        0.6601        0.6965        1.0433        1.0411        0.4508        0.4386        0.4753        0.5912        0.3688        0.3482        0.4711        0.4531        0.3697        0.3560        0.3682        0.3485        0.2450        0.2288        0.1406        0.1453        0.1254        0.1243        0.1157        0.1582        0.2159        0.2820        0.4116        0.3630        0.2277        0.2338        0.2629        0.3272        0.2325        0.2385        0.2329        0.3913        1.9588        2.0184        2.0184        2.0036        1.5740        1.6807        1.8314        1.8262        1.3020        1.3408        1.4331        1.4244        2.3178        2.2237        2.2406        1.8150        1.9659        1.9595        2.0502        2.1207        2.8118        2.8755        2.8821        3.0123        2.2497        2.3633        2.4763        2.1615        2.2680        2.2365        2.1439        2.1065        2.7172        1.5159        0.9864        1.0226        1.0114        0.9871        1.0895        1.4291        1.4936        1.6536        1.7797        2.0847        1.7082        1.9059        2.2113        2.6139        3.6085        4.2732        4.4726        4.5494        4.3142        4.3914        4.4690        4.3653        0.0000        0.0000        0.0000        0.0000        0.0000        0.0000        0.0000        0.0000        0.0000        0.0000        0.0000        5.8800       13.1182       13.7637       13.7690        0.0000        0.0000        0.0000        0.0000        0.0000        0.0000        0.0000        0.0000        0.0000        0.0000        0.0000        0.0000        0.0000        0.0000        0.0000        0.0000        0.0000        0.0000        0.0000        0.0000        0.0000        0.0000        0.0000        0.0000        0.0000        0.0000        0.0000        0.0000        0.0000        0.0000        0.0000        0.0000        0.0000        0.0000        0.0000        0.0000        0.0000        0.0000        0.0000        0.0000        0.0000        0.0000        0.0000        0.0000        0.0000        0.0000        0.0000        0.0000        0.0000        0.0000        0.0000        0.0000        0.0000        0.0000        0.0000
        0.0000        0.0000        6.4165        2.5555        0.0000        2.1366        1.9775        1.8208        1.6540        1.4321        1.1004        1.2779        0.8031        0.6317        0.3845        0.0878        0.0750        0.0604        0.0430        0.0000        0.0000        0.0000        0.0000        0.0245        0.0343        0.0527        0.0798        0.3422        0.3431        0.1556        0.1580        0.1482        0.2751        0.1474        0.1394        0.1646        0.1552        0.1489        0.1461        0.1503        0.1478        0.1659        0.1722        0.1645        0.1703        0.1765        0.1824        0.1388        0.4125        0.2769        0.1515        0.2804        0.2975        0.2109        0.2645        0.3311        0.2436        0.2430        0.2667        0.2564        0.1941        0.2110        0.1700        0.3351        0.2078        0.1522        0.1531        0.0992        0.2294        0.4781        0.6306        0.6645        0.5528        0.4392        0.6451        0.7349        0.8171        0.7589        0.7149        0.5377        0.6102        0.7596        0.8497        0.3936        0.4301        0.4726        0.6546        0.8921        1.2307        1.3429        1.0459        0.6434        0.5953        0.5784        0.5093        0.3488        0.4157        0.5316        0.5332        0.4029        0.4248        0.4042        0.3591        0.1498        0.1865        0.2294        0.2412        0.1454        0.1457        0.1553        0.1502        0.2409        0.2946        0.4221        0.4139        0.2335        0.3504        0.3519        0.4173        0.1647        0.2394        0.2424        0.2384        1.7008        1.5911        1.5648        1.8305        1.4279        1.5811        1.6166        1.6019        1.1187        1.1276        1.1748        1.1668        1.9723        1.9697        2.0515        1.9804        2.5348        2.1594        1.7704        1.9573        2.7691        2.7243        2.4653        2.6203        1.9576        2.0689        2.1499        1.9505        1.8653        2.0375        2.1295        2.1114        2.1097        1.6800        1.3723        1.1604        1.0482        1.1510        1.2797        1.6900        1.5344        1.6117        1.8515        1.9011        1.5233        1.6819        1.9179        2.2969        2.9744        3.4237        3.7444        3.7757        3.6939        3.9492        4.0645        3.9653        4.8128        0.0000        0.0000        4.9273        0.0000        0.0000        0.0000        0.0000        0.0000        0.0000       15.8700        8.5200       14.0307        0.0000        0.0000        0.0000        0.0000        0.0000        0.0000        0.0000        0.0000        0.0000        0.0000        0.0000        0.0000        0.0000        0.0000        0.0000        0.0000        0.0000        0.0000        0.0000        0.0000        0.0000        0.0000        0.0000        0.0000        0.0000        0.0000        0.0000        0.0000        0.0000        0.0000        0.0000        0.0000        0.0000        0.0000        0.0000        0.0000        0.0000        0.0000        0.0000        0.0000        0.0000        0.0000        0.0000        0.0000        0.0000        0.0000        0.0000        0.0000        0.0000        0.0000        0.0000        0.0000        0.0000        0.0000        0.0000        0.0000        0.0000
        0.0000        0.0000        0.0000        0.0000        0.0000        1.9026        1.7505        1.6269        1.4326        1.0713        0.8162        0.7696        1.7747        1.0790        0.1056        0.0761        0.0579        0.0430        0.0307        0.0000        0.0000        0.0000        0.0000        0.0236        0.0330        0.0511        0.0779        0.1090        0.1369        0.1509        0.1513        0.1411        0.1410        0.1365        0.1265        0.1458        0.1339        0.2582        0.1644        0.1438        0.1148        0.1159        0.1248        0.1356        0.2385        0.1537        0.1641        0.5457        0.2676        0.4113        0.2774        0.4438        0.3267        0.2928        0.3631        0.4544        0.3914        0.2896        0.2035        0.1999        0.1878        0.1955        0.1716        0.3628        0.1734        0.1439        0.1950        0.3380        0.4894        0.5634        0.4727        0.4254        0.3910        0.8472        1.5706        1.2597        0.9566        1.0759        0.7764        0.7513        1.0168        1.0330        0.5601        0.4556        0.6455        0.9460        0.8921        1.0309        1.0073        0.8905        0.9892        0.6526        0.7701        0.6639        0.6798        0.4415        0.4662        0.5520        0.4794        0.3568        0.3907        0.3937        0.3554        0.2210        0.2161        0.2662        0.2549        0.2015        0.2081        0.1664        0.1683        0.1804        0.2327        0.3702        0.3168        0.1586        0.2120        0.1846        0.2192        0.0242        0.0243        0.0921        0.0923        1.5208        1.3762        1.3387        1.4899        1.2506        1.1776        1.2015        1.1968        0.7616        0.8129        0.9406        0.8647        1.7564        1.8937        1.8759        1.6503        2.0994        2.0440        1.8342        1.7810        2.2792        2.2578        2.4358        2.2600        1.7443        1.5609        1.5721        1.5459        1.8227        1.8211        2.0273        2.4843        1.9632        1.8133        1.5536        1.3801        1.1202        1.2884        1.3805        1.6086        1.5987        1.8910        1.9432        2.1114        1.6621        1.7347        1.9988        2.2891        2.9257        3.2002        3.2349        3.3187        3.2668        3.2590        3.2175        3.2794        4.2763        4.3604        4.4704        4.9928       19.6873        0.0000        0.0000        0.0000        0.0000        3.1800        2.9700        3.1200       13.8725        0.0000        0.0000        0.0000        0.0000        0.0000        0.0000        0.0000        0.0000        0.0000        0.0000        0.0000        0.0000        0.0000        0.0000        0.0000        0.0000        0.0000        0.0000        0.0000        0.0000        0.0000        0.0000        0.0000        0.0000        0.0000        0.0000        0.0000        0.0000        0.0000        0.0000        0.0000        0.0000        0.0000        0.0000        0.0000        0.0000        0.0000        0.0000        0.0000        0.0000        0.0000        0.0000        0.0000        0.0000        0.0000        0.0000        0.0000        0.0000        0.0000        0.0000        0.0000        0.0000        0.0000        0.0000        0.0000        0.0000        0.0000
        0.0000        0.0000        0.0000        0.0000        0.0000        3.6108        2.8851        2.9179        2.7764        2.1495        1.4158        0.7446        0.5151        0.7990        0.2095        0.0000        0.0000        0.0000        0.0000        0.0000        0.0000        0.0000        0.1257        0.0195        0.0273        0.0425        0.0651        0.1365        0.3151        0.1877        0.1861        0.1675        0.1658        0.1577        0.1426        0.1147        0.1012        0.1682        0.0837        0.0361        0.0328        0.0334        0.0379        0.1436        0.2296        0.2421        0.2541        0.3671        0.5956        0.3698        0.6522        1.1106        0.9327        0.9293        0.8020        1.6716        1.2436        0.6726        0.4253        0.3966        0.1824        0.0279        0.0964        0.3265        0.3279        0.3638        0.7088        1.0835        0.9324        0.7452        0.5785        0.3864        0.9104        1.4173        1.5332        0.7629        0.7691        0.6866        0.7082        0.5485        0.3978        0.4168        0.4780        0.4898        0.5503        0.5890        0.4865        0.3990        0.4728        0.4598        0.5641        0.5509        0.5175        0.5419        0.6212        0.4139        0.4043        0.4554        0.3813        0.3786        0.4071        0.4570        0.4139        0.2544        0.2550        0.2625        0.3106        0.2165        0.1929        0.1801        0.1802        0.1089        0.1183        0.2256        0.2332        0.1810        0.1767        0.1883        0.2146        0.1014        0.0879        0.1093        0.0931        0.8102        0.9239        0.9005        0.8469        0.8131        0.8254        0.8606        0.9365        0.8503        0.9648        0.9425        0.9295        1.7334        1.8529        2.0834        1.9688        2.2222        1.9945        2.0050        1.8354        2.0720        1.8847        1.9129        2.1429        1.5536        1.5725        1.4151        1.4426        1.3119        1.3170        1.4534        1.7774        0.8771        0.8058        0.7613        0.7010        0.4005        0.4589        0.5185        0.5259        1.1811        1.4175        1.6388        1.8418        2.4236        2.6414        2.9310        3.2026        2.5831        2.7746        2.8280        2.7432        2.3651        2.2919        2.2306        2.1710        2.8663        3.3785        3.6816        4.2932        5.9626        0.0000        0.0000        0.0000       10.3964       11.5413       14.2533       14.6677       14.9214       15.8456        0.0000        0.0000        0.0000        0.0000        0.0000        0.0000        0.0000        0.0000        0.0000        0.0000        0.0000        0.0000        0.0000        0.0000        0.0000        0.0000        0.0000        0.0000        0.0000        0.0000        0.0000        0.0000        0.0000        0.0000        0.0000        0.0000        0.0000        0.0000        0.0000        0.0000        0.0000        0.0000        0.0000        0.0000        0.0000        0.0000        0.0000        0.0000        0.0000        0.0000        0.0000        0.0000        0.0000        0.0000        0.0000        0.0000        0.0000        0.0000        0.0000        0.0000        0.0000        0.0000        0.0000        0.0000        0.0000        0.0000
        0.0000        0.0000        0.0000        0.0000        0.0000        3.3600        2.9454        2.7226        2.2949        1.6718        1.5839        0.5848        0.2779        0.5087        0.1869        0.0393        0.0000        0.1137        0.0456        0.0000        0.0000        0.0000        0.0000        0.0192        0.0268        0.0419        0.1260        0.1333        0.1674        0.1827        0.1790        0.1592        0.1557        0.1450        0.1272        0.0983        0.0824        0.0697        0.0601        0.0238        0.0194        0.0199        0.0253        0.7800        0.8229        0.5345        0.2818        0.8350        0.3956        0.3015        0.4968        0.5512        0.8718        0.8554        0.9641        2.4334        1.7389        1.0289        0.6712        0.5053        0.2470        0.0268        0.7195        1.0798        0.9038        0.8634        1.2939        1.4728        1.3502        0.7820        0.6142        0.9587        1.1365        1.2051        1.2679        0.6625        0.6290        0.8348        0.8062        0.4005        0.4636        0.4458        0.5735        0.5277        0.4913        0.5680        0.5178        0.4575        0.4863        0.4160        0.4367        0.4062        0.4030        0.4125        0.4008        0.4083        0.5644        0.4654        0.5836        0.4286        0.4208        0.4586        0.4794        0.2361        0.2625        0.2324        0.2172        0.1551        0.1236        0.1261        0.1320        0.0956        0.1105        0.2320        0.2105        0.1776        0.1749        0.1555        0.1837        0.1030        0.1007        0.0990        0.0836        0.5998        0.6897        0.7235        0.7199        0.7552        0.8577        0.8842        0.7777        0.7657        0.8180        0.9522        0.9601        1.6777        1.7259        1.7014        1.7874        1.9507        1.8569        1.8160        1.7885        2.3002        2.0548        2.1991        2.0806        1.4611        1.4858        1.4953        1.4166        1.3175        1.4060        1.1844        1.1944        0.5862        0.6125        0.6409        0.5800        0.4176        0.2633        0.3390        0.3975        1.0699        1.3300        1.5561        1.9512        2.5456        2.9654        3.1604        3.2793        2.4824        2.5487        2.5277        2.4247        2.0637        1.9730        1.9179        1.9031        2.1955        2.4500        3.4916        4.1335        6.0403        0.0000        0.0000        7.7676       10.9283       12.5840       14.4936       14.8929       15.5915       16.7077       17.6202       18.1040       21.1735       23.6059       24.1765        0.0000        0.0000        0.0000        0.0000        0.0000        0.0000        0.0000        0.0000        0.0000        0.0000        0.0000        0.0000        0.0000        0.0000        0.0000        0.0000        0.0000        0.0000        0.0000        0.0000        0.0000        0.0000        0.0000        0.0000        0.0000        0.0000        0.0000        0.0000        0.0000        0.0000        0.0000        0.0000        0.0000        0.0000        0.0000        0.0000        0.0000        0.0000        0.0000        0.0000        0.0000        0.0000        0.0000        0.0000        0.0000        0.0000        0.0000        0.0000        0.0000        0.0000        0.0000
        0.0000        0.0000        0.0000        0.0000        3.3662        3.0232        2.6274        2.2849        1.8822        1.2887        0.8628        0.3572        0.1515        0.0782        0.0553        0.0000        0.0000        0.0000        0.0356        0.0000        0.0000        0.0868        0.0858        0.0239        0.0334        0.0486        0.5938        0.4976        0.5314        0.4050        0.3209        0.1594        0.1542        0.1414        0.1229        0.0947        0.0778        0.0637        0.0529        0.0199        0.0147        1.2676        1.2234        1.0631        0.3672        0.1989        0.1410        0.3675        0.5301        0.3981        0.6637        0.7442        1.1914        1.4349        1.1460        2.6042        2.3293        1.5953        0.8845        0.5537        0.2569        0.6989        0.8066        0.9622        1.1374        1.2808        1.0898        0.9158        0.9441        0.7720        1.2762        1.4851        1.3027        1.3656        1.4743        0.8418        0.6716        0.5864        0.7233        0.4485        0.4046        0.4305        0.5451        0.4157        0.3108        0.3553        0.2992        0.2794        0.3136        0.3772        0.4019        0.3566        0.3498        0.2859        0.3954        0.4278        0.3925        0.3989        0.4976        0.4084        0.3602        0.3624        0.2825        0.2250        0.2334        0.1765        0.1449        0.0975        0.1058        0.1323        0.1225        0.0650        0.0632        0.1235        0.1309        0.1331        0.1596        0.1205        0.1723        0.1066        0.1094        0.0581        0.0564        0.4181        0.4149        0.4878        0.6504        0.6589        0.6945        0.6895        0.8480        0.8087        0.8955        0.9925        0.8468        1.4539        1.4757        1.4944        1.5255        1.7977        1.5390        1.5183        1.5905        2.0189        2.0098        2.0376        1.8953        1.5586        1.5109        1.4863        1.4056        1.1757        1.3473        1.4416        1.2401        0.7083        0.6274        0.5062        0.4632        0.3532        0.3762        0.2924        0.5169        1.3680        1.2683        1.4207        1.8253        2.3566        2.8303        3.0464        3.0922        2.2336        2.2116        2.0834        1.9845        1.6747        1.5869        1.5655        1.6071        1.3928        1.4275        1.7479        3.7341        5.6333        0.0000        6.3519        7.1482       10.6238       13.4755       14.3694       14.6883       15.0960       15.5405       16.8128       18.3822       22.0722       22.5481       21.4518       20.1769        0.0000        0.0000        0.0000        0.0000        0.0000        0.0000        0.0000        0.0000        0.0000        0.0000        0.0000        0.0000        0.0000        0.0000        0.0000        0.0000        0.0000        0.0000        0.0000        0.0000        0.0000        0.0000        0.0000        0.0000        0.0000        0.0000        0.0000        0.0000        0.0000        0.0000        0.0000        0.0000        0.0000        0.0000        0.0000        0.0000        0.0000        0.0000        0.0000        0.0000        0.0000        0.0000        0.0000        0.0000        0.0000        0.0000        0.0000        0.0000        0.0000        0.0000
        0.0000        0.0000        0.0000        0.0000        2.5066        2.2388        1.9099        1.5648        1.2267        0.7122        0.3843        0.1968        0.1083        0.0559        0.0400        0.0000        0.0000        0.0000        0.0000        0.0000        0.0000        0.0000        0.0000        0.0320        0.0993        0.1726        0.3138        0.1534        0.1823        0.1942        0.1898        0.2424        0.1607        0.1476        0.1305        0.1027        0.0866        0.0731        0.0628        0.4207        0.6401        0.8505        0.7275        0.8542        0.6852        0.3333        0.0975        0.1936        0.6210        0.3221        0.3995        0.9151        0.6871        0.8439        1.2211        2.9084        2.3561        1.2309        1.1360        1.3551        0.6777        1.0713        0.9262        0.5184        1.0066        0.8863        0.9075        0.6541        0.4899        0.3913        0.6431        0.8245        0.9614        1.0269        0.8842        0.6948        0.6314        0.5461        0.5846        0.3916        0.3722        0.3770        0.3404        0.2708        0.2900        0.2573        0.2259        0.2386        0.2869        0.3113        0.2584        0.2140        0.2966        0.3261        0.4347        0.3710        0.3428        0.3316        0.3586        0.2827        0.3160        0.2508        0.2049        0.1755        0.1336        0.1124        0.1459        0.0887        0.0866        0.0971        0.0816        0.0517        0.0395        0.0673        0.0568        0.0917        0.0776        0.0822        0.0594        0.0738        0.1066        0.0446        0.0455        0.2688        0.3174        0.3998        0.3985        0.5219        0.7161        0.7500        0.7954        0.7707        0.8362        0.8958        0.9506        1.6324        1.8847        1.5509        1.6753        1.7060        1.5403        1.4983        1.3788        1.9108        1.8089        1.8875        1.8077        1.4232        1.4335        1.4172        1.5516        1.3138        1.4927        1.6207        1.5131        0.6363        0.5818        0.5383        0.5844        0.5567        0.2956        0.3702        0.5131        0.9743        1.0022        1.2644        1.5393        2.0382        2.4126        2.0319        1.9304        1.6660        1.5724        1.4908        1.4199        1.1988        1.1358        1.1628        1.2771        1.1902        1.2757        1.5551        3.1217        4.7540        4.9720        5.1156        6.0443        9.4824       10.6700       11.8391       11.7801       12.5580       13.5361       14.2187       16.8026       20.1504       18.0310       18.5375       18.5708        0.0000        0.0000        0.0000        0.0000        0.0000        0.0000        0.0000        0.0000        0.0000        0.0000        0.0000        0.0000        0.0000        0.0000        0.0000        0.0000        0.0000        0.0000        0.0000        0.0000        0.0000        0.0000        0.0000        0.0000        0.0000        0.0000        0.0000        0.0000        0.0000        0.0000        0.0000        0.0000        0.0000        0.0000        0.0000        0.0000        0.0000        0.0000        0.0000        0.0000        0.0000        0.0000        0.0000        0.0000        0.0000        0.0000        0.0000        0.0000        0.0000        0.0000
        0.0000        0.0000        0.0000        0.0000        1.1903        1.0456        0.8552        0.0986        0.0678        0.0000        0.0000        0.0000        0.0000        0.0000        0.0000        0.0566        0.0422        0.0302        0.1299        0.2080        0.1813        0.2184        0.4947        0.3922        0.7952        0.5779        0.2620        0.1648        0.1869        0.1795        0.1767        0.1983        0.1755        0.1656        0.3309        0.2214        0.5421        0.6588        0.6302        0.4734        0.5530        0.6488        0.7587        1.2777        1.1973        1.0687        0.3112        0.3289        0.5067        0.6788        0.4501        1.7636        1.4162        2.0920        2.1548        2.8827        2.3924        2.5167        1.2592        1.1385        0.5150        0.4523        0.4397        1.4453        1.5287        2.0197        2.9410        2.0288        1.5941        2.0433        1.5848        1.9616        1.9816        1.3444        1.7758        0.9212        0.9053        0.8064        0.7536        0.5882        0.6063        0.4246        0.3552        0.1933        0.1747        0.1951        0.2430        0.2865        0.3762        0.3203        0.4883        0.5116        0.5688        0.6564        0.6454        0.4875        0.4410        0.3837        0.3840        0.2606        0.2471        0.2146        0.1028        0.0612        0.0721        0.0713        0.1040        0.0303        0.0163        0.0291        0.0549        0.1156        0.1383        0.1697        0.1267        0.0623        0.1198        0.0626        0.0780        0.0957        0.1324        0.0492        0.0425        0.2685        0.3469        0.3626        0.3699        0.4342        0.5561        0.6145        0.7005        0.8809        0.8378        0.9002        0.9627        1.4854        1.4924        1.3065        1.0704        0.9002        0.8938        1.0206        1.0330        1.2684        1.3730        1.2984        1.3105        0.8799        0.8170        0.8788        0.8479        0.8040        0.6301        0.5927        0.6494        0.2514        0.3236        0.2363        0.2044        0.1597        0.2248        0.2672        0.2007        0.0915        0.0500        0.0772        0.1123        0.9604        1.2246        1.2863        1.1490        0.0000        0.0000        0.0000        0.0000        0.0000        0.0000        0.0000        0.0000        0.9921        1.1571        1.4177        1.7805        2.6202        4.3770        4.3522        4.5635        6.4247        6.4299        7.3348        6.8483        7.8772        8.8112        9.4786        8.3956       11.4759       12.2757       13.2844       14.8653        0.0000        0.0000        0.0000        0.0000        0.0000        0.0000        0.0000        0.0000        0.0000        0.0000        0.0000        0.0000        0.0000        0.0000        0.0000        0.0000        0.0000        0.0000        0.0000        0.0000        0.0000        0.0000        0.0000        0.0000        0.0000        0.0000        0.0000        0.0000        0.0000        0.0000        0.0000        0.0000        0.0000        0.0000        0.0000        0.0000        0.0000        0.0000        0.0000        0.0000        0.0000        0.0000        0.0000        0.0000        0.0000        0.0000        0.0000        0.0000        0.0000        0.0000
        0.0000        0.0000        0.0000        0.0000        0.0000        0.0000        0.0000        0.0000        0.8530        1.0810        0.0778        0.0000        0.0000        0.0000        0.0000        0.0000        0.0000        0.0559        0.0000        0.0000        0.0000        0.0358        0.5750        0.6654        0.7024        0.7908        0.5595        0.3924        0.6334        0.2962        0.2005        0.1927        0.1917        0.1867        0.1691        0.1595        0.1401        0.1919        0.3071        0.1902        0.1499        0.1314        0.1947        0.2849        0.7237        0.4997        0.0699        0.1202        0.4675        0.3710        0.3070        0.8027        0.9779        1.3043        1.5916        1.4734        1.2885        0.6030        0.5740        1.1544        1.1200        1.1809        1.1459        1.7041        2.2778        2.0915        1.6718        1.6406        1.3532        1.0820        1.0663        1.6293        0.8214        0.6968        0.5807        0.5451        0.4851        0.6685        0.8335        0.6166        0.4705        0.4258        0.4608        0.3159        0.2229        0.1925        0.2160        0.2279        0.2866        0.3979        0.4531        0.5987        0.6094        0.5812        0.5406        0.2851        0.1878        0.1260        0.2110        0.1135        0.0959        0.0856        0.0500        0.0254        0.0142        0.0143        0.0103        0.0172        0.0160        0.0485        0.1082        0.1811        0.2237        0.2147        0.1651        0.0638        0.0891        0.0921        0.1251        0.0398        0.0873        0.0620        0.0484        0.2546        0.2803        0.3136        0.5098        1.0303        0.7418        0.6272        0.6046        0.7622        1.1495        1.3763        0.7436        1.1113        1.2226        1.4889        1.1903        0.8548        0.9490        0.9527        0.9669        1.1999        1.1966        1.1738        1.2524        0.6296        0.7328        0.8603        0.7060        0.5716        0.5269        0.5614        0.4853        0.3343        0.1924        0.2202        0.0359        0.0051        0.0026        0.0000        0.0061        0.0295        0.0392        0.0563        0.0973        0.7038        0.9348        0.9519        0.7571        0.0000        0.0000        0.0000        0.0000        0.0000        0.0000        0.0000        0.0000        0.7655        0.9938        1.2188        1.4413        1.7571        1.9544        2.2643        2.6416        3.7089        4.4025        4.8866        5.1214        5.0637        5.5548        6.6581        7.7912        9.7243       12.3095        0.0000        0.0000        0.0000        0.0000        0.0000        0.0000        0.0000        0.0000        0.0000        0.0000        0.0000        0.0000        0.0000        0.0000        0.0000        0.0000        0.0000        0.0000        0.0000        0.0000        0.0000        0.0000        0.0000        0.0000        0.0000        0.0000        0.0000        0.0000        0.0000        0.0000        0.0000        0.0000        0.0000        0.0000        0.0000        0.0000        0.0000        0.0000        0.0000        0.0000        0.0000        0.0000        0.0000        0.0000        0.0000        0.0000        0.0000        0.0000        0.0000        0.0000        0.0000        0.0000
        0.0000        0.0000        0.0000        0.0000        0.0000        0.0000        0.0000        0.0000        0.0000        0.0000        0.0196        0.0000        0.0000        0.0000        0.0000        0.0301        0.0000        0.0365        0.0000        0.3199        0.4763        0.0509        0.1709        0.0948        0.1255        0.1420        0.1444        0.1963        0.1995        0.1997        0.1970        0.2026        0.1997        0.1995        0.2004        0.1921        0.1851        0.1479        0.1169        0.0821        0.0782        0.0648        0.0656        0.1456        0.1286        0.1027        0.1585        0.3111        0.2369        0.4251        0.2134        0.5894        0.8993        0.7597        1.3890        2.3306        1.4122        0.8832        1.5852        2.3271        1.9878        1.7789        1.7048        2.6765        1.3234        0.5047        1.0069        1.1317        0.9637        0.9954        1.0285        0.7744        0.4225        0.2181        0.2522        0.6436        0.7728        0.8602        0.7687        0.3297        0.4099        0.4658        0.4729        0.2360        0.2645        0.2197        0.1685        0.1693        0.1593        0.1766        0.2674        0.4436        0.4540        0.4260        0.3946        0.2687        0.3126        0.2803        0.2383        0.1680        0.1228        0.1329        0.1357        0.0635        0.0493        0.0225        0.0434        0.0547        0.1303        0.1347        0.0776        0.2070        0.2756        0.2530        0.2704        0.0831        0.0755        0.1006        0.1027        0.0389        0.0404        0.0401        0.0436        0.2308        0.2865        0.3069        0.4098        0.5991        0.7169        0.6722        0.6008        0.6028        0.8918        0.9241        0.6617        1.1853        1.5182        1.2126        1.2438        1.0531        1.0550        1.0515        0.9606        1.1886        1.2253        1.2738        1.1310        0.4596        0.4071        0.6613        0.6150        0.3836        0.3950        0.2154        0.2128        0.0808        0.0384        0.0556        0.1711        0.2440        0.0060        0.0026        0.0078        0.1181        0.0248        0.0377        0.0594        0.6233        0.8513        0.8441        0.6037        0.0000        0.0000        0.0000        0.0000        0.0000        0.0000        0.0045        0.0000        0.7370        1.0301        1.2312        1.3409        1.2527        1.3476        1.6577        2.1801        3.1014        3.7326        4.1591        4.4090        4.9653        5.1995        6.2914        0.0000        0.0000        0.0000        0.0000        0.0000        0.0000        0.0000        0.0000        0.0000        0.0000        0.0000        0.0000        0.0000        0.0000        0.0000        0.0000        0.0000        0.0000        0.0000        0.0000        0.0000        0.0000        0.0000        0.0000        0.0000        0.0000        0.0000        0.0000        0.0000        0.0000        0.0000        0.0000        0.0000        0.0000        0.0000        0.0000        0.0000        0.0000        0.0000        0.0000        0.0000        0.0000        0.0000        0.0000        0.0000        0.0000        0.0000        0.0000        0.0000        0.0000        0.0000        0.0000        0.0000        0.0000        0.0000
        0.0000        0.0000        0.0000        0.0000        0.0000        0.0000        0.0000        0.0000        0.0000        0.0000        0.5083        1.5585        0.0621        0.3801        0.4676        0.7610        0.1062        0.0444        0.0000        0.0000        0.0371        0.1773        0.0746        0.1799        0.2249        0.2510        0.2552        0.2936        0.2989        0.1998        0.1950        0.1984        0.1934        0.1835        0.1693        0.1711        0.1498        0.1464        0.1221        0.0950        0.0843        0.0702        0.0695        0.0686        0.0681        0.1424        0.1622        0.2071        0.2532        0.2551        0.2404        0.4611        0.4512        0.4689        0.5197        1.1952        0.7447        0.6323        0.6490        1.2441        1.1426        0.7318        0.6598        1.7550        1.1178        0.7085        0.9646        1.0306        0.7932        0.7736        0.5468        0.4327        0.2965        0.1859        0.5546        0.7242        0.7629        0.7644        0.6514        0.2224        0.2463        0.2663        0.2654        0.1668        0.1474        0.1719        0.2085        0.2964        0.2397        0.2643        0.2945        0.3475        0.3241        0.4231        0.4441        0.1004        0.1313        0.1930        0.2318        0.1961        0.2075        0.2217        0.1826        0.0917        0.1148        0.1358        0.1559        0.0682        0.0813        0.0676        0.0676        0.2031        0.2699        0.3248        0.2913        0.1104        0.1282        0.1551        0.1535        0.0495        0.0425        0.0440        0.0545        0.1970        0.3470        0.2273        0.2766        0.4491        0.4397        0.6286        0.4628        0.4658        0.5958        0.6820        0.6390        1.0221        1.1691        1.2574        1.2066        0.8868        0.9032        0.8223        0.7947        0.9307        0.9986        1.0783        1.1240        0.4096        0.3112        0.3101        0.3151        0.1768        0.1770        0.1739        0.1690        0.0388        0.0433        0.0413        0.0957        0.1011        0.0562        0.0131        0.0158        0.0727        0.0234        0.0425        0.0700        0.7204        0.9758        0.9649        0.6914        0.0020        0.0034        0.0000        0.0000        0.0000        0.0000        0.0000        0.0000        0.9102        1.2670        1.4908        1.4755        1.2871        1.3043        1.5855        2.1373        3.0900        3.7628        4.2169        4.5136        5.4858        5.4237        0.0000        0.0000        0.0000        0.0000        0.0000        0.0000        0.0000        0.0000        0.0000        0.0000        0.0000        0.0000        0.0000        0.0000        0.0000        0.0000        0.0000        0.0000        0.0000        0.0000        0.0000        0.0000        0.0000        0.0000        0.0000        0.0000        0.0000        0.0000        0.0000        0.0000        0.0000        0.0000        0.0000        0.0000        0.0000        0.0000        0.0000        0.0000        0.0000        0.0000        0.0000        0.0000        0.0000        0.0000        0.0000        0.0000        0.0000        0.0000        0.0000        0.0000        0.0000        0.0000        0.0000        0.0000        0.0000        0.0000
        0.0000        0.0000        0.0000        0.0000        0.0000        0.0000        0.0000        0.0000        0.0000        0.0000        1.3060        0.5702        1.2729        4.1629        3.2157        2.9216        0.4274        0.4826        0.0000        0.1518        0.0365        0.4152        0.5699        0.3109        0.2857        0.1471        0.1266        0.5509        0.2808        0.4876        0.1383        0.3905        0.7825        0.7360        0.9849        0.3569        0.5383        0.7351        0.6745        1.1214        1.5473        2.0623        1.5363        0.8643        1.0378        0.9080        0.9585        0.8286        1.0791        1.3248        0.8604        0.8245        0.4872        0.5161        1.3801        1.7387        0.7615        0.6153        0.1478        0.0485        0.7701        0.9690        1.5135        2.0492        3.7291        2.5381        2.2433        2.5813        1.3335        1.4173        1.2921        1.3422        1.3223        1.6678        1.7762        1.3907        1.2070        1.2495        1.1851        1.1466        1.1732        1.2634        1.1608        0.6488        0.4770        0.5685        0.7188        0.5072        0.2558        0.2306        0.2393        0.2734        0.2500        0.4016        0.4730        0.4352        0.3148        0.5730        0.7936        0.6054        0.6199        0.5806        0.8542        0.6313        0.6330        0.5039        0.5958        0.4514        0.4556        0.4469        0.3509        0.1943        0.2192        0.3293        0.3830        0.1648        0.1363        0.1679        0.2305        0.1745        0.2043        0.2323        0.2998        0.8967        0.9330        1.0119        1.1569        1.2798        1.3122        1.1664        1.0090        0.7005        0.6279        0.9082        1.0234        0.9486        0.8997        0.8816        0.9426        0.6963        0.7170        0.7012        0.6902        0.5141        0.4924        0.4512        0.5211        0.5640        0.5735        0.6493        0.5876        0.3105        0.3733        0.3017        0.1893        0.0666        0.0726        0.0622        0.0492        0.2092        0.1989        0.1247        0.0061        0.0450        0.0601        0.1419        0.2973        1.1542        1.5512        1.5330        1.1001        0.1373        0.1226        0.0197        0.0049        0.0000        0.0000        0.0000        0.0115        1.7374        2.2562        2.5733        2.5372        1.2304        1.1790        1.4133        1.9404        3.2172        4.4101        4.8109        0.0000        0.0000        0.0000        0.0000        0.0000        0.0000        0.0000        0.0000        0.0000        0.0000        0.0000        0.0000        0.0000        0.0000        0.0000        0.0000        0.0000        0.0000        0.0000        0.0000        0.0000        0.0000        0.0000        0.0000        0.0000        0.0000        0.0000        0.0000        0.0000        0.0000        0.0000        0.0000        0.0000        0.0000        0.0000        0.0000        0.0000        0.0000        0.0000        0.0000        0.0000        0.0000        0.0000        0.0000        0.0000        0.0000        0.0000        0.0000        0.0000        0.0000        0.0000        0.0000        0.0000        0.0000        0.0000        0.0000        0.0000        0.0000        0.0000
        0.0000        0.0000        0.0000        0.0000        0.0000        0.0000        0.0000        0.0000        0.0000        0.0000        0.0000        2.1986        2.2911        3.1751        1.7225        2.3138        1.6091        0.5501        0.0000        0.0356        0.0498        0.0744        0.1085        0.1996        0.9228        0.6766        0.2057        0.2385        0.1775        0.1786        0.3513        0.5638        1.1655        1.2494        0.3998        1.1967        0.9161        0.5552        1.0178        2.1571        1.8384        0.6152        0.0872        0.0896        0.0892        0.2198        0.1182        0.0107        0.0120        0.0465        0.1915        0.8312        0.4593        0.5447        0.9460        1.1811        0.9154        0.9329        0.3400        0.3819        0.3656        0.9948        1.1446        2.1256        2.1191        1.4370        1.3513        1.1305        1.1571        0.8458        0.7048        1.3852        1.9361        1.9738        1.7729        1.5037        1.4205        1.2983        1.2384        1.5460        1.5744        2.0425        1.9045        1.2265        0.6896        0.5367        0.5449        0.5223        0.3590        0.1679        0.2006        0.2938        0.5351        0.6599        0.8738        0.7005        0.9027        1.0885        1.0289        0.7400        0.7919        0.7376        0.7918        0.3679        0.4566        0.4112        0.3559        0.4212        0.5439        0.4728        0.3743        0.3398        0.3958        0.5812        0.5622        0.2866        0.2260        0.2194        0.2822        0.2541        0.2689        0.3166        0.3933        1.0460        1.2431        1.3001        1.4614        1.4422        1.3170        1.1664        1.1055        0.7086        0.6759        0.6290        0.6167        0.6166        0.6817        0.6887        0.6709        0.5386        0.5299        0.5134        0.5253        0.4988        0.4332        0.4651        0.4608        0.6046        0.6391        0.6675        0.6563        0.4432        0.3817        0.3274        0.2752        0.0757        0.0624        0.0778        0.0459        0.0270        0.1374        0.0630        0.0104        0.0512        0.0673        0.1696        0.3417        1.2902        1.7256        1.8481        1.4639        0.2298        0.2844        0.3065        0.0968        0.0022        0.0050        0.0083        0.0182        2.3386        2.8931        3.0368        2.7474        1.2791        1.1432        1.3496        1.8873        3.2487        4.3139        0.0000        0.0000        0.0000        0.0000        0.0000        0.0000        0.0000        0.0000        0.0000        0.0000        0.0000        0.0000        0.0000        0.0000        0.0000        0.0000        0.0000        0.0000        0.0000        0.0000        0.0000        0.0000        0.0000        0.0000        0.0000        0.0000        0.0000        0.0000        0.0000        0.0000        0.0000        0.0000        0.0000        0.0000        0.0000        0.0000        0.0000        0.0000        0.0000        0.0000        0.0000        0.0000        0.0000        0.0000        0.0000        0.0000        0.0000        0.0000        0.0000        0.0000        0.0000        0.0000        0.0000        0.0000        0.0000        0.0000        0.0000        0.0000        0.0000        0.0000
        0.0000        0.0000        0.0000        0.0000        0.0000        0.0000        0.0000        0.0000        0.0000        0.0000        0.0000        0.0000        0.0000        0.0000        2.1062        1.5834        0.4293        0.1474        0.0000        0.0353        0.0493        0.1989        0.1159        0.6782        1.6148        1.2596        0.7596        0.6324        0.7232        0.7327        1.2554        1.1523        0.4897        0.4966        0.6527        0.7597        0.2225        0.1045        0.1011        0.2366        0.2093        0.4701        0.0913        0.3857        0.4126        0.6522        0.3819        0.4008        0.1364        0.6694        0.6432        0.3706        0.4792        0.6445        0.6463        0.9831        1.0356        0.5838        0.1833        0.1242        0.7007        1.5171        1.4226        1.3227        1.7622        0.9897        1.2320        0.9847        1.1227        1.7007        0.9566        1.5528        1.3134        1.9780        1.8223        1.4668        1.3606        1.5942        1.5924        1.7152        1.8864        1.9162        1.7809        1.1371        0.9920        0.7586        0.6520        0.6289        0.5254        0.5036        0.4106        0.6339        1.0728        1.0997        0.8530        0.6203        0.9080        1.0505        1.1354        0.8933        0.8265        0.8560        0.8490        0.5201        0.4319        0.4423        0.6433        0.5511        0.5971        0.4905        0.4106        0.3861        0.5263        0.7846        0.8024        0.4860        0.4838        0.5792        0.5309        0.4783        0.4927        0.5201        0.5225        1.2803        1.3820        1.5225        1.4779        1.5132        1.4701        1.3118        1.2512        0.6751        0.6744        0.6509        0.6672        0.5080        0.4190        0.4387        0.5165        0.3674        0.4156        0.4016        0.4350        0.4004        0.3361        0.2083        0.2467        0.5274        0.5975        0.6379        0.6683        0.5346        0.5052        0.4476        0.3735        0.0750        0.0838        0.2804        0.1352        0.0438        0.0597        0.0243        0.0112        0.0755        0.0899        0.1835        0.4232        1.3174        1.8873        2.0281        1.6690        0.1562        0.2453        0.0050        0.0000        0.0024        0.0160        0.0147        0.0160        2.7316        2.9039        3.0457        2.6987        1.2786        1.1317        1.3689        0.0000        0.0000        0.0000        0.0000        0.0000        0.0000        0.0000        0.0000        0.0000        0.0000        0.0000        0.0000        0.0000        0.0000        0.0000        0.0000        0.0000        0.0000        0.0000        0.0000        0.0000        0.0000        0.0000        0.0000        0.0000        0.0000        0.0000        0.0000        0.0000        0.0000        0.0000        0.0000        0.0000        0.0000        0.0000        0.0000        0.0000        0.0000        0.0000        0.0000        0.0000        0.0000        0.0000        0.0000        0.0000        0.0000        0.0000        0.0000        0.0000        0.0000        0.0000        0.0000        0.0000        0.0000        0.0000        0.0000        0.0000        0.0000        0.0000        0.0000        0.0000        0.0000        0.0000
        0.0000        0.0000        0.0000        0.0000        0.0000        0.0000        0.0000        0.0000        0.0000        0.0000        0.0000        0.0000        0.0000        0.0000        0.0000        0.0000        0.0000        0.0000        0.0000        0.1222        0.2120        0.0622        0.1061        0.1525        0.4140        3.2810        0.2526        0.3431        0.2008        0.1497        0.0984        0.2028        0.6102        0.7622        1.0581        1.2230        0.2903        0.1125        0.1141        0.0223        0.0231        0.2154        0.0241        0.4948        0.7564        0.8226        0.8240        0.9567        0.8134        1.1039        0.7890        0.8963        1.0505        0.8951        1.1659        1.3790        0.9523        0.8578        0.3147        0.3524        0.7929        1.2342        0.9845        0.6415        0.2287        0.4445        0.1764        0.3591        0.9638        0.4617        0.4149        0.9783        1.0666        1.2782        1.7172        1.5619        1.5567        1.5957        1.5587        1.7834        1.7108        1.5772        1.3783        0.8304        0.6599        0.5949        0.6399        0.6830        0.7123        0.6517        0.5544        0.8572        1.0978        1.0154        0.9833        0.9592        0.8055        0.8694        1.1585        0.7024        0.6446        0.5838        0.8562        0.3712        0.2938        0.3789        0.6885        0.3853        0.3745        0.3086        0.4942        0.5462        0.8143        1.3134        1.3509        0.8188        0.8457        0.8252        0.9155        0.8610        0.7670        0.7066        0.6451        1.3729        1.2998        1.3390        1.4131        1.4886        1.3771        1.3023        1.2642        0.5794        0.5675        0.4701        0.4930        0.4492        0.4351        0.4489        0.3426        0.3536        0.3767        0.4436        0.4684        0.4510        0.3752        0.2660        0.3334        0.6553        0.7590        0.8374        0.9120        0.7309        0.7730        0.7504        0.6073        0.0952        0.0660        0.1123        0.0895        0.0553        0.0707        0.0384        0.0165        0.1173        0.1131        0.1857        0.3317        1.5349        1.6168        1.8572        1.5731        0.0073        0.0101        0.0000        0.0063        0.0026        0.0085        0.0190        0.0206        2.3975        3.1949        3.1372        2.7478        1.2842        1.3788        1.4640        0.0000        0.0000        0.0000        0.0000        0.0000        0.0000        0.0000        0.0000        0.0000        0.0000        0.0000        0.0000        0.0000        0.0000        0.0000        0.0000        0.0000        0.0000        0.0000        0.0000        0.0000        0.0000        0.0000        0.0000        0.0000        0.0000        0.0000        0.0000        0.0000        0.0000        0.0000        0.0000        0.0000        0.0000        0.0000        0.0000        0.0000        0.0000        0.0000        0.0000        0.0000        0.0000        0.0000        0.0000        0.0000        0.0000        0.0000        0.0000        0.0000        0.0000        0.0000        0.0000        0.0000        0.0000        0.0000        0.0000        0.0000        0.0000        0.0000        0.0000        0.0000        0.0000        0.0000
        0.0000        0.0000        0.0000        0.0000        0.0000        0.0000        0.0000        0.0000        0.0000        0.0000        0.0000        0.0000        0.0000        0.0000        0.0000        0.0000        0.0000        0.0000        0.0000        1.0443        0.0000        0.0000        0.5101       95.7772        6.4899        1.7574        0.4296        0.1824        0.2369        0.0357        0.0249        0.0000        1.4028        1.0425        1.6665        2.4170        1.4827        0.0372        0.3165        0.4213        0.0308        0.3913        0.4086        0.4385        0.3783        0.5905        1.2927        1.0599        1.4697        1.5168        1.4505        1.9866        1.8259        1.9620        1.9043        2.1570        1.5683        1.1437        0.5656        2.1940        2.5752        2.3011        2.1481        1.4688        1.7330        1.1624        0.1868        0.4935        0.8849        0.6510        0.4922        1.0995        1.7276        1.9054        1.4571        1.3572        1.1205        1.1189        1.5470        1.3167        1.2716        1.7096        1.4092        0.8193        0.8180        0.9919        1.1425        1.2689        1.6206        1.8606        1.6085        1.7559        2.1218        1.5882        1.4730        1.7202        1.5050        1.5897        1.5226        1.1503        1.1488        1.1194        1.0719        1.0946        1.2107        1.2064        1.6785        0.3457        0.3345        0.3240        0.3331        0.4063        0.5566        0.8888        1.0986        1.5795        1.8568        1.9334        1.7797        1.1118        0.9883        0.8627        0.7378        0.2708        0.2112        0.2053        0.2262        0.4619        0.4772        0.6345        0.5701        0.5667        0.6146        0.5212        0.4071        0.2195        0.2071        0.1475        0.2055        0.3129        0.3418        0.3792        0.4276        0.5642        0.5469        0.5886        0.6582        0.7537        0.8573        1.0006        1.1198        1.7231        1.8651        1.8393        1.5483        1.1225        0.6476        0.5050        0.5276        0.5030        0.3980        0.3578        0.3309        0.1826        0.1632        0.2448        0.4315        1.1717        1.3915        1.4111        1.4221        0.6142        0.6527        0.4118        0.5198        0.7260        0.8734        1.1036        1.4452        1.7871        2.1413        2.1965        2.0714        1.7349        1.4316        1.6005        0.0000        0.0000        0.0000        0.0000        0.0000        0.0000        0.0000        0.0000        0.0000        0.0000        0.0000        0.0000        0.0000        0.0000        0.0000        0.0000        0.0000        0.0000        0.0000        0.0000        0.0000        0.0000        0.0000        0.0000        0.0000        0.0000        0.0000        0.0000        0.0000        0.0000        0.0000        0.0000        0.0000        0.0000        0.0000        0.0000        0.0000        0.0000        0.0000        0.0000        0.0000        0.0000        0.0000        0.0000        0.0000        0.0000        0.0000        0.0000        0.0000        0.0000        0.0000        0.0000        0.0000        0.0000        0.0000        0.0000        0.0000        0.0000        0.0000        0.0000        0.0000        0.0000        0.0000
        0.0000        0.0000        0.0000        0.0000        0.0000        0.0000        0.0000        0.0000        0.0000        0.0000        0.0000        0.0000        0.0000        0.0000        0.0000        0.0000        0.0000        0.0000        0.0000        1.2951        0.7521        0.0000        0.0000        3.7678       32.5266        4.1273        0.3119        0.0703        0.0385        0.0203        0.0160        0.3722        0.1026        3.3114        0.5527        0.2119        0.0214        0.0410        0.0308        0.2158        0.1506        0.4222        1.0654        0.4676        0.3192        0.9151        0.0403        1.2196        1.2779        1.3933        2.0427        1.2796        1.8705        2.7785        2.4728        2.7997        1.5826        1.7713        0.8104        1.4488        0.9387        1.9874        2.5966        3.7868        4.7941        2.5614        0.6875        0.9351        1.3254        1.0989        1.0495        1.2574        1.7066        2.2070        1.0234        1.1281        1.0210        1.2888        1.3028        1.0443        1.8831        1.3273        1.6810        1.1273        1.8019        1.4956        1.1285        0.7537        0.6279        1.7773        1.6248        1.6025        1.6702        1.6053        1.7430        1.7592        2.0177        1.8777        1.8416        1.4913        1.3953        1.5577        2.1775        2.1961        1.7574        1.7281        1.5178        0.3350        0.3739        0.3044        0.2850        0.5273        0.6835        1.0558        1.3131        2.2203        2.6485        2.6620        2.4376        1.4667        1.3011        1.0829        0.8690        0.3189        0.2292        0.1893        0.2641        0.5393        0.5267        0.6353        0.6840        0.6232        0.6586        0.7050        0.5539        0.2158        0.1654        0.1477        0.1814        0.3726        0.4311        0.4870        0.5205        0.6089        0.6360        0.6945        0.7858        0.8899        0.9691        1.1297        1.3549        2.2077        2.3908        2.4034        2.0213        1.1904        0.8340        0.7720        0.6692        0.6372        0.5445        0.4810        0.4355        0.2220        0.1863        0.2473        0.4056        0.9117        1.2555        1.3432        1.1118        0.8100        0.9755        0.5833        0.8627        1.9420        1.2059        1.4193        1.6521        1.8594        2.1219        2.1553        1.9584        1.1778        0.9980        2.1348        2.1646        5.9926        0.0000        0.0000        0.0000        0.0000        0.0000        0.0000        0.0000        0.0000        0.0000        0.0000        0.0000        0.0000        0.0000        0.0000        0.0000        0.0000        0.0000        0.0000        0.0000        0.0000        0.0000        0.0000        0.0000        0.0000        0.0000        0.0000        0.0000        0.0000        0.0000        0.0000        0.0000        0.0000        0.0000        0.0000        0.0000        0.0000        0.0000        0.0000        0.0000        0.0000        0.0000        0.0000        0.0000        0.0000        0.0000        0.0000        0.0000        0.0000        0.0000        0.0000        0.0000        0.0000        0.0000        0.0000        0.0000        0.0000        0.0000        0.0000        0.0000        0.0000        0.0000
        0.0000        0.0000        0.0000        0.0000        0.0000        0.0000        0.0000        0.0000        0.0000        0.0000        0.0000        0.0000        0.0000        0.0000        0.0000        0.0000        0.0000        0.0000        0.0000        0.0000        0.0925        0.0000        0.0110        0.2512        0.3505        0.3558        0.2701        0.0597        0.0311        0.0147        0.0200        0.1316        0.0000        0.0000        0.0000        0.2530        0.4832        0.1075        0.0333        0.1893        0.7343        1.2837        1.1928        0.2042        0.1995        0.2744        0.3491        1.3144        1.5312        1.5412        1.6850        1.4108        1.5052        1.3833        1.9821        1.9012        2.3347        2.0149        1.8278        3.3484        2.0195        1.4027        3.4586        2.5381        2.2894        2.0949        0.1310        1.2073        1.8776        2.5304        1.2899        1.3358        1.5019        1.1150        0.8772        1.0291        1.1362        1.2339        1.0367        1.4934        1.6050        1.3101        1.2753        1.1408        1.2904        1.2677        1.5636        1.4030        1.8471        1.8591        1.5618        1.5999        1.4769        1.6480        1.7459        1.8738        1.9321        2.1387        2.1313        2.0510        2.0854        1.9196        1.8229        1.8988        2.0578        1.8676        1.6700        0.2826        0.2859        0.4295        0.4833        1.0166        1.2274        1.6991        1.9297        3.1450        3.5848        3.5975        3.3567        2.1497        2.0059        1.7443        1.4778        0.5935        0.4826        0.4004        0.6329        1.0675        1.1091        1.0305        1.0813        1.0745        0.9837        0.9682        0.7637        0.3732        0.3067        0.2949        0.3495        0.6179        0.6670        0.7023        0.7227        0.8028        0.8326        0.8983        1.0433        1.1250        1.1789        1.3037        1.5633        2.4062        2.7054        2.6671        2.2619        1.3540        1.0060        0.7444        0.6714        0.7018        0.5938        0.5150        0.4690        0.2259        0.1792        0.2231        0.3655        1.0790        1.0836        1.1467        0.9821        0.6600        0.6331        0.6897        0.9026        1.6570        1.4835        1.6689        1.8620        2.0257        2.2047        2.2463        2.1674        1.0273        1.3181        2.6747        3.1664        6.7493        8.7950        0.0000        0.0000        0.0000        0.0000        0.0000        0.0000        0.0000        0.0000        0.0000        0.0000        0.0000        0.0000        0.0000        0.0000        0.0000        0.0000        0.0000        0.0000        0.0000        0.0000        0.0000        0.0000        0.0000        0.0000        0.0000        0.0000        0.0000        0.0000        0.0000        0.0000        0.0000        0.0000        0.0000        0.0000        0.0000        0.0000        0.0000        0.0000        0.0000        0.0000        0.0000        0.0000        0.0000        0.0000        0.0000        0.0000        0.0000        0.0000        0.0000        0.0000        0.0000        0.0000        0.0000        0.0000        0.0000        0.0000        0.0000        0.0000        0.0000        0.0000
        0.0000        0.0000        0.0000        0.0000        0.0000        0.0000        0.0000        0.0000        0.0000        0.0000        0.0000        0.0000        0.0000        0.0000        0.0000        0.0000        0.0000        0.0000        0.0000        0.0000        0.0000        0.0000        0.0000        0.1921        0.2498        0.2555        1.6872        0.0434        0.0233        0.0117        0.0083        0.6963        0.6689        2.7578        1.2100        0.5496        0.0868        0.0287        0.0357        0.0392        2.4017        2.5865        3.4689        1.6173        0.1384        0.5339        0.6784        0.5058        1.3049        2.5864        2.3447        2.0387        1.4528        0.4708        0.7396        2.1990        1.3714        0.7123        1.1676        1.1296        1.4583        2.8003        1.9887        1.4011        0.8767        0.0873        0.7783        5.0616        6.1771        2.0279        1.8395        0.6691        0.6264        1.0557        0.6965        1.3366        1.2172        1.0932        0.9157        0.9777        1.4869        1.3967        1.7084        1.4898        2.5516        3.0832        2.5288        3.0447        1.8811        1.3030        1.3539        1.7438        1.6241        1.5956        1.9253        2.3208        2.5732        3.2346        3.2884        2.8138        2.8578        2.6218        2.3350        2.4733        2.5540        2.1252        2.1836        0.3945        0.6633        0.7583        0.6585        2.0941        2.4432        2.9592        3.3797        4.5905        4.7538        5.0025        5.0298        3.1488        3.1296        2.8625        2.6051        1.1876        1.5214        1.1893        1.3077        1.9952        1.8114        1.6144        1.6105        1.8850        1.4877        1.3968        1.4046        0.7576        0.6408        0.5788        0.6395        1.0175        1.0262        1.0354        1.0263        1.0899        1.1156        1.1483        1.2683        1.4625        1.4481        1.5565        1.7022        2.6299        2.9037        2.7423        2.2834        1.3986        1.1058        0.8335        0.7372        0.8363        0.6925        0.6271        0.4380        0.1901        0.1525        0.1775        0.2992        0.6279        0.8040        0.8759        0.8680        0.6204        0.6890        0.7806        0.9624        1.3606        1.7291        1.8523        2.0714        2.3806        2.4310        2.5531        2.6529        1.5637        1.3740        2.4035        4.7023        7.8668       10.7073       10.8199        0.0000        0.0000        0.0000        0.0000        0.0000        0.0000        0.0000        0.0000        0.0000        0.0000        0.0000        0.0000        0.0000        0.0000        0.0000        0.0000        0.0000        0.0000        0.0000        0.0000        0.0000        0.0000        0.0000        0.0000        0.0000        0.0000        0.0000        0.0000        0.0000        0.0000        0.0000        0.0000        0.0000        0.0000        0.0000        0.0000        0.0000        0.0000        0.0000        0.0000        0.0000        0.0000        0.0000        0.0000        0.0000        0.0000        0.0000        0.0000        0.0000        0.0000        0.0000        0.0000        0.0000        0.0000        0.0000        0.0000        0.0000        0.0000        0.0000
        0.0000        0.0000        0.0000        0.0000        0.0000        0.0000        0.0000        0.0000        0.0000        0.0000        0.0000        0.0000        0.0000        0.0000        0.0000        0.0000        0.0000        0.0000        0.0000        0.0000        0.0000        0.0041        0.0000        0.0000        0.0000        0.0000        0.0000        0.0622        0.0358        0.0274        0.0140        0.0000        0.0748        0.5955        0.2365        0.0126        0.0176        0.0233        0.0415        0.4678        0.6067        2.8359        2.1757        1.8760        0.4653        1.2962        1.6850        1.9165        2.5278        2.2691        1.7359        5.4133        2.8578        0.6037        1.3704        2.7765        2.4241        3.5200        2.7513        3.5318        3.6660        2.5551        2.3053        1.9813        1.1716        1.6467        2.3338        4.3755        3.6939        3.3426        1.9191        1.4054        1.3124        1.1838        1.0502        0.7407        0.5848        0.6061        0.7564        0.9493        1.2685        1.4903        2.3046        2.5514        2.7450        2.8352        3.3992        2.4950        2.1214        1.9286        1.7719        1.4699        1.4850        1.6559        1.9919        2.8157        3.2314        3.5590        3.8678        4.2566        4.1262        3.7987        3.3986        1.7181        1.4754        1.5507        1.8353        3.3972        4.0483        4.5441        4.9204        5.1755        5.6011        6.3484        6.4238        5.7937        5.9558        5.9868        6.0702        6.5992        5.7066        5.4897        5.2180        5.3908        4.9104        4.8104        4.5880        4.0993        3.4983        3.2899        3.1631        2.8984        2.2619        2.3340        2.1426        2.3979        2.1897        2.2011        2.0783        2.0387        2.0190        1.9585        1.9026        1.7460        1.6995        1.7505        1.8626        1.9552        2.0374        2.2211        2.3322        2.6249        2.8241        2.6320        2.3711        1.5941        1.4193        1.1906        0.8462        0.4371        0.4644        0.4494        0.3658        0.1805        0.1966        0.2179        0.2227        0.2250        0.4671        0.5310        0.8127        1.0376        1.2379        1.1942        1.4429        2.0000        2.1769        2.7630        2.3220        2.4060        3.6430        2.8074        4.0416        3.8362        3.4718        4.1607        6.6939        9.1158       10.5615       11.1792        0.0000        0.0000        0.0000        0.0000        0.0000        0.0000        0.0000        0.0000        0.0000        0.0000        0.0000        0.0000        0.0000        0.0000        0.0000        0.0000        0.0000        0.0000        0.0000        0.0000        0.0000        0.0000        0.0000        0.0000        0.0000        0.0000        0.0000        0.0000        0.0000        0.0000        0.0000        0.0000        0.0000        0.0000        0.0000        0.0000        0.0000        0.0000        0.0000        0.0000        0.0000        0.0000        0.0000        0.0000        0.0000        0.0000        0.0000        0.0000        0.0000        0.0000        0.0000        0.0000        0.0000        0.0000        0.0000        0.0000        0.0000        0.0000        0.0000
        0.0000        0.0000        0.0000        0.0000        0.0000        0.0000        0.0000        0.0000        0.0000        0.0000        0.0000        0.0000        0.0000        0.0000        0.0000        0.0000        0.0000        0.0000        0.0000        0.0000        0.0000        0.0000        0.0395        0.0161        0.0000        0.0000        0.0000        0.0251        0.0180        0.0127        0.0091        0.0000        0.0000        0.0000        0.0000        0.0132        0.0184        0.0246        1.3103        0.9983        0.8576        2.6470        3.0502        1.3989        2.1386        2.1490        2.3638        2.7848        2.6470        2.6424        2.2124        1.9143       10.0897        1.7408        1.9492        1.6922        2.8860        3.0379        1.9838        2.6277        1.1098        2.6406        2.9297        1.7188        0.9116        3.8725        2.5697        2.1568        1.9571        3.3693        4.6734        3.7820        1.2129        0.9147        0.9410        0.8519        0.9308        1.4298        1.3141        1.7837        2.7373        2.5120        2.7283        3.0560        3.7757        4.2167        3.9471        3.4086        2.8814        2.5373        2.7905        1.9074        1.8910        2.0215        2.5701        3.4739        3.8761        4.1975        4.5679        5.0287        5.1037        5.1163        4.7363        2.3778        1.9672        1.9961        2.5780        4.7982        5.7375        6.9269        7.3465        7.1601        7.6259        8.8841        8.6185        7.4864        7.1385        7.4665        7.7789        7.2542        7.2302        7.2301        6.9340        8.9377        9.0214        7.0850        6.8948        5.6544        4.6198        4.1434        3.6310        3.0246        2.7348        2.4744        2.7284        2.9171        2.8642        2.7636        2.6670        2.6999        2.6171        2.4778        2.3564        2.1177        2.0314        1.9987        2.0795        2.2138        2.2802        2.3681        2.4035        2.5841        2.6983        2.5165        2.2217        1.4644        1.1005        1.0476        0.7116        0.4576        0.3026        0.2217        0.2294        0.0103        0.0199        0.1079        0.0337        0.1277        0.2023        0.3538        0.5427        1.0556        1.0746        1.3747        1.5352        2.1113        3.4714        4.1878        3.4402        2.6289        3.2905        3.9558        6.2058        4.7871        4.4334        6.2248        6.7368        8.2177        9.7628       11.6158        0.0000        0.0000        0.0000        0.0000        0.0000        0.0000        0.0000        0.0000        0.0000        0.0000        0.0000        0.0000        0.0000        0.0000        0.0000        0.0000        0.0000        0.0000        0.0000        0.0000        0.0000        0.0000        0.0000        0.0000        0.0000        0.0000        0.0000        0.0000        0.0000        0.0000        0.0000        0.0000        0.0000        0.0000        0.0000        0.0000        0.0000        0.0000        0.0000        0.0000        0.0000        0.0000        0.0000        0.0000        0.0000        0.0000        0.0000        0.0000        0.0000        0.0000        0.0000        0.0000        0.0000        0.0000        0.0000        0.0000        0.0000        0.0000        0.0000
        0.0000        0.0000        0.0000        0.0000        0.0000        0.0000        0.0000        0.0000        0.0000        0.0000        0.0000        0.0000        0.0000        0.0000        0.0000        0.0000        0.0000        0.0000        0.0000        0.0000        0.0000        0.0000        0.0000        0.0000        0.0000        0.0000        0.0000        0.0072        0.0101        0.0101        0.0150        0.0000        0.0000        0.0160        0.0000        0.0157        0.0221        0.0287        0.0357        2.9903        3.3165        3.2365        4.1250        3.2860        3.1058        2.4183        3.2535        2.9831        2.1113        1.9929        1.4655        1.2476        1.9111        1.9817        1.5339        2.1775        1.3291        0.8351        0.7188        0.9473        0.3232        0.8732        1.0235        1.2535        1.4711        2.4262        1.9341        2.0589        2.8309        5.4928        4.5040        2.4155        0.9367        0.8365        0.7645        1.3805        2.6383        2.1912        2.3292        3.1476        2.8778        4.7278        5.3630        4.4135        3.5912        4.0394        4.5202        4.1556        3.7826        3.5145        3.4028        3.1501        3.3800        3.8940        4.2615        5.0473        5.6690        5.7506        5.9347        6.4407        7.0663        7.2225        6.7120        4.0821        3.4729        3.5801        4.2616        7.1602        8.6449        9.3281        9.8062        9.1821        9.9639       12.1903       11.3067        9.0495        8.3203        8.6813        8.7382        8.3431        8.6684        8.6905        8.4387        9.4655        9.5781        8.0989        6.5789        6.1732        5.4573        4.5074        3.8824        3.0640        2.7103        2.4177        2.4566        3.0931        3.0462        3.0232        2.7728        2.8871        2.7977        2.6694        2.4360        2.1876        1.9819        1.9653        2.1091        2.2463        2.4360        2.4419        2.4073        2.5114        2.5446        2.3226        1.9504        1.2911        1.0135        0.8610        0.7076        0.4158        0.3430        0.2957        0.2823        0.0018        0.0038        0.0182        0.0264        0.1986        0.2487        0.3311        0.5526        1.1463        1.1325        1.4623        1.5864        2.5166        3.2873        3.4434        4.1110        5.2804        6.2226        6.7488        6.4434        5.9245        5.7873        6.1815        7.4416        8.2514        9.3095       10.1427       11.9701        0.0000        0.0000        0.0000        0.0000        0.0000        0.0000        0.0000        0.0000        0.0000        0.0000        0.0000        0.0000        0.0000        0.0000        0.0000        0.0000        0.0000        0.0000        0.0000        0.0000        0.0000        0.0000        0.0000        0.0000        0.0000        0.0000        0.0000        0.0000        0.0000        0.0000        0.0000        0.0000        0.0000        0.0000        0.0000        0.0000        0.0000        0.0000        0.0000        0.0000        0.0000        0.0000        0.0000        0.0000        0.0000        0.0000        0.0000        0.0000        0.0000        0.0000        0.0000        0.0000        0.0000        0.0000        0.0000        0.0000        0.0000        0.0000
        0.0000        0.0000        0.0000        0.0000        0.0000        0.0000        0.0000        0.0000        0.0000        0.0000        0.0000        0.0000        0.0000        0.0000        0.0000        0.0000        0.0000        0.0000        0.0000        0.0000        0.0000        0.0000        0.0000        0.0000        0.0000        0.0000        0.0458        0.0084        0.0280        0.0117        0.0084        0.0000        0.0000        0.0000        0.0000        0.0205        0.0286        0.0357        0.0415        0.5965        3.4644        4.2451        3.8330        2.5436        2.6392        2.7330        2.9761        2.0285        2.1722        2.7523        1.5888        2.7099        2.5766        2.6414        1.0093        1.9257        0.9754        0.7404        0.3382        2.6737        1.6218        2.4972        1.9175        1.6284        3.3313        1.9749        1.6226        2.3737        1.7242        2.4466        1.4980        1.1885        0.9513        2.8192        3.3816        2.8281        2.4844        2.8396        3.3250        3.9055        3.3254        3.9788        5.3790        5.5942        6.7023        6.7922        4.8967        4.2426        4.2866        4.8404        5.8585        4.2982        5.1899        5.3509        5.9383        6.2482        6.6425        7.3778        7.3649        7.5892        7.8877        8.4621        8.6257        5.3059        4.7720        5.1804        6.5318       10.1592       10.4992       10.9363       10.8660       10.4280       11.9890       13.7255       13.0985       11.2647       10.7806       10.6434        9.9357        9.4840        9.6175        9.7191       10.0112       11.9679       11.0148        9.2313        8.2068        6.4197        5.5117        4.8857        4.4208        3.6373        3.2804        2.8095        2.8944        3.2840        3.0685        2.8353        2.6289        2.6225        2.4543        2.3939        2.0598        1.7602        1.5923        1.6139        1.8246        2.0385        2.2723        2.3281        2.2415        2.2693        2.2395        2.0136        1.6827        1.1214        0.8544        0.7152        0.7191        0.4734        0.4686        0.4648        0.4741        0.1389        0.0925        0.0082        0.0066        0.3942        0.4150        0.4608        0.5017        0.8529        1.0453        1.4113        1.8193        2.5035        2.8847        3.6398        5.2111        5.2562        5.8012        6.7615        6.3741        7.9857        7.8092        7.5599        8.6953        9.9538       10.6523       10.2668       10.8853        0.0000        0.0000        0.0000        0.0000        0.0000        0.0000        0.0000        0.0000        0.0000        0.0000        0.0000        0.0000        0.0000        0.0000        0.0000        0.0000        0.0000        0.0000        0.0000        0.0000        0.0000        0.0000        0.0000        0.0000        0.0000        0.0000        0.0000        0.0000        0.0000        0.0000        0.0000        0.0000        0.0000        0.0000        0.0000        0.0000        0.0000        0.0000        0.0000        0.0000        0.0000        0.0000        0.0000        0.0000        0.0000        0.0000        0.0000        0.0000        0.0000        0.0000        0.0000        0.0000        0.0000        0.0000        0.0000        0.0000        0.0000        0.0000
        0.0000        0.0000        0.0000        0.0000        0.0000        0.0000        0.0000        0.0000        0.0000        0.0000        0.0000        0.0000        0.0000        0.0000        0.0000        0.0000        0.0000        0.0000        0.0000        0.0000        0.0000        0.0672        0.0480        0.0000        0.0000        0.0000        0.0000        0.0005        0.0007        0.0007        0.5738        0.0198        1.3946        8.5963        5.8305        1.7099        0.6067        0.7200        2.0276        1.0478        2.1659        1.8463        1.9970        2.4588        2.7923        4.0286        3.4198        2.5085        3.1487        3.8738        3.1773        6.0840        4.1862        2.3021        3.5784        3.4991        1.1372        0.6167        0.9054        1.6923        2.7876        4.4620        3.9551        4.1051        3.8974        2.3987        2.3637        1.8276        2.3423        2.3322        1.5434        1.0823        1.0762        1.2590        1.9822        2.4206        2.5712        2.7683        2.8060        3.6590        5.1428        5.2018        5.4249        5.4693        6.3264        7.4832        6.7082        5.6315        5.6423        6.4169        6.9711        6.4428        6.8029        7.1308        7.5155        6.4845        6.9351        7.3796        8.2480        8.9289        8.7399        9.7475        9.7873        9.6849        9.2906        9.1196       12.6314       11.0155       11.3946       11.7161       12.2984       11.4085       11.5934       12.6880       12.5277       11.7519       12.3192       11.1609       10.5089        9.7316       10.3985       10.4230       11.6723       15.7854       14.7693       12.3379       10.4002        8.4072        7.3173        6.5731        6.0389        5.5370        4.8699        4.0202        3.5754        3.0533        2.7403        2.4845        2.2899        1.8419        1.6220        1.5416        1.3470        0.5946        0.4990        0.4436        0.5257        1.7356        2.0084        2.0797        1.9538        1.6078        1.6012        1.3586        1.1367        0.5625        0.4236        0.3881        0.4187        0.7522        0.8170        0.9261        0.9536        1.1138        1.1791        1.2217        1.2620        1.2527        1.2950        1.3357        1.4100        1.2592        1.3745        3.1153        2.9606        2.8961        3.3956        3.6462        5.0925        4.9758        6.3134        6.0941        6.3529        8.3312        9.8577       11.0600       11.0788       14.6149       14.1351       13.7614       14.0756       14.3076        0.0000        0.0000        0.0000        0.0000        0.0000        0.0000        0.0000        0.0000        0.0000        0.0000        0.0000        0.0000        0.0000        0.0000        0.0000        0.0000        0.0000        0.0000        0.0000        0.0000        0.0000        0.0000        0.0000        0.0000        0.0000        0.0000        0.0000        0.0000        0.0000        0.0000        0.0000        0.0000        0.0000        0.0000        0.0000        0.0000        0.0000        0.0000        0.0000        0.0000        0.0000        0.0000        0.0000        0.0000        0.0000        0.0000        0.0000        0.0000        0.0000        0.0000        0.0000        0.0000        0.0000        0.0000        0.0000        0.0000        0.0000
        0.0000        0.0000        0.0000        0.0000        0.0000        0.0000        0.0000        0.0000        0.0000        0.0000        0.0000        0.0000        0.0000        0.0000        0.0000        0.0000        0.0000        0.0000        0.0000        0.0000        0.2441        0.0940        0.0672        0.0839        0.0000        0.0037        0.0000        0.0006        0.0008        0.1560        0.5608        0.2095        0.6292        8.9468        6.4962        1.7321        0.3628        1.1714        1.0445        2.3072        2.5349        0.7288        1.6001        1.9292        2.2074        2.7295        3.3774        3.8076        2.9359        3.5038        1.7545        1.2935        2.4196        2.0741        1.5947        1.0659        2.0532        2.2647        1.6544        3.8222        1.6080        2.3017        2.1237        2.2495        2.8331        2.9782        2.5156        1.9443        1.7702        1.5705        1.4753        1.7206        1.2379        1.4688        1.8590        2.6869        2.3856        3.4460        3.6603        4.8840        6.0422        5.7260        5.1224        5.9604        5.8476        5.8757        6.2269        5.8387        6.5647        7.4343        7.8839        8.1569        8.2101        9.2458        9.5058        8.5779        8.4892        8.5356        9.6206       10.6881       10.5531       11.5458       11.5775       11.8126       12.0111       12.2566       13.5967       12.1264       13.0163       14.5916       14.1298       12.1130       12.6290       13.1124       13.8792       13.0128       12.5819       11.7229       11.4991       10.4693       10.7304       11.7422       12.1708       14.6665       13.3859       12.5769       11.2097        9.7271        8.3473        7.1731        6.6079        5.8169        5.2605        4.5762        4.1162        3.9582        3.0747        2.4832        2.1109        1.6848        1.4000        1.1989        1.0441        0.3877        0.2698        0.3181        0.4452        1.5344        1.8912        1.9886        1.8641        1.4777        1.5895        1.1463        0.9438        0.4650        0.3450        0.3322        0.4234        0.8437        0.9850        1.1186        1.2425        1.4734        1.6054        1.6865        1.7235        1.6827        1.7213        1.7206        1.7649        1.7693        1.7044        2.0661        1.6881        2.5791        2.8832        3.3331        3.8234        4.1567        4.6141        5.3890        6.1393        8.4749        9.5968       10.1533       11.1002       14.0267       15.3329       13.2655       14.4879       15.9112       17.3325        0.0000        0.0000        0.0000        0.0000        0.0000        0.0000        0.0000        0.0000        0.0000        0.0000        0.0000        0.0000        0.0000        0.0000        0.0000        0.0000        0.0000        0.0000        0.0000        0.0000        0.0000        0.0000        0.0000        0.0000        0.0000        0.0000        0.0000        0.0000        0.0000        0.0000        0.0000        0.0000        0.0000        0.0000        0.0000        0.0000        0.0000        0.0000        0.0000        0.0000        0.0000        0.0000        0.0000        0.0000        0.0000        0.0000        0.0000        0.0000        0.0000        0.0000        0.0000        0.0000        0.0000        0.0000        0.0000        0.0000
        0.0000        0.0000        0.0000        0.0000        0.0000        0.0000        0.0000        0.0000        0.0000        0.0000        0.0000        0.0000        0.0000        0.0000        0.0000        0.0000        0.0000        0.0000        0.0000        0.0000        0.3462        0.1979        0.5011       11.3171        5.6726        0.0000        0.0000        0.0395        0.0370        0.1876        0.1718        0.5251        1.4698        6.4104        7.9971        1.9964        1.3876        0.5736        0.3628        2.8068        3.4932        0.5010        2.4607        2.3026        2.8407        2.8401        2.3195        3.5903        2.1975        2.8575        1.3590        0.8540        1.3814        0.6688        0.9040        1.8465        1.2954        1.3073        3.0211        4.1556        1.7448        1.9947        0.8692        2.0281        2.2336        2.8191        2.8055        2.5083        1.9115        1.9412        2.5314        1.6103        2.0681        2.7465        3.7901        3.5758        3.0956        3.9310        5.0671        4.7415        4.8076        4.8375        4.4172        5.1503        5.6234        5.8734        8.1476        7.4381        6.9434        8.2252        8.6019        8.3892        8.8732        9.4172       10.3287        9.4466        9.6582       11.1779       10.8421       11.6238       11.6464       11.9526       12.6331       12.7866       12.0657       13.5881       14.2350       11.7569       12.1686       12.4774       12.8754       12.7854       13.8797       14.1348       13.9096       12.7421       12.5815       12.4878       12.8582       12.2356       12.8714       13.9035       12.6792       15.0523       14.3717       13.3876       11.9338        9.8739        8.3100        7.2122        6.7550        6.2053        5.3445        4.4802        4.1111        3.8729        3.0954        2.3408        1.9892        1.5296        1.2593        1.0503        0.9003        0.3392        0.3507        0.3746        0.4831        1.6621        2.0277        2.0949        1.8493        1.4134        1.1981        1.0182        0.8759        0.4490        0.3607        0.3782        0.5009        1.0436        1.2417        1.4586        1.5984        1.8535        2.2248        2.1395        2.2001        2.1677        2.6588        2.5765        2.3502        2.2246        2.0089        3.6937        2.5289        3.1654        3.5503        3.9770        4.4382        4.8967        5.3529        6.0106        6.7671        8.6972       10.4310       10.3549       11.1748       12.2174       16.3420       16.2334       17.8004       15.4176       16.5684       15.8426        0.0000        0.0000        0.0000        0.0000        0.0000        0.0000        0.0000        0.0000        0.0000        0.0000        0.0000        0.0000        0.0000        0.0000        0.0000        0.0000        0.0000        0.0000        0.0000        0.0000        0.0000        0.0000        0.0000        0.0000        0.0000        0.0000        0.0000        0.0000        0.0000        0.0000        0.0000        0.0000        0.0000        0.0000        0.0000        0.0000        0.0000        0.0000        0.0000        0.0000        0.0000        0.0000        0.0000        0.0000        0.0000        0.0000        0.0000        0.0000        0.0000        0.0000        0.0000        0.0000        0.0000        0.0000        0.0000
        0.0000        0.0000        0.0000        0.0000        0.0000        0.0000        0.0000        0.0000        0.0000        0.0000        0.0000        0.0000        0.0000        0.0000        0.0000        0.0000        0.0000        0.0000        0.0000        0.0000        0.2916        0.3784        1.0044        0.4394        0.8183        0.6249        0.0000        0.2655        0.1095        0.0963        0.0777        0.2472        1.1422        4.6361       10.2850        3.4697        1.5163        2.0701        8.5085        6.3707        3.4202        1.5618        3.5497        2.7751        2.9574        2.2316        1.0023        1.4276        0.6220        2.1355        0.6757        1.6773        0.4712        1.2652        2.3469        3.5495        3.7900        2.1922        1.0076        0.8114        0.9117        1.6824        2.3040        2.1622        2.2942        3.0709        3.5946        2.5132        1.9702        1.9039        2.0277        1.9983        2.2994        2.7545        3.1293        3.4141        4.4857        4.6143        5.1111        4.5910        6.5050        6.3351        6.0523        6.7371        7.4402        7.8810        6.9910        7.2763        7.7739        8.6333        8.7025        9.1401       10.1283       11.2947       12.8464       10.8937       11.2207       12.1973       12.1637       12.6191       12.6142       12.3399       11.7085       11.1994       10.6894       12.0878       13.3857       10.9065       11.8557       12.6324       12.8682       12.5919       12.4845       13.2021       13.4916       13.0508       12.8199       13.6809       15.4382       15.0617       16.0295       15.8567       14.3647       17.8712       15.3127       12.2231       10.6237        8.7520        7.2655        6.1418        5.6575        5.2798        4.8106        4.2430        3.7081        3.5394        2.7939        2.2641        1.8672        1.4747        1.1641        1.0458        0.9922        0.4475        0.4977        0.5623        0.6507        2.0802        2.4041        2.3809        2.0431        1.4850        1.1758        0.9829        0.9063        0.5127        0.4631        0.5118        0.6521        1.4171        1.5720        1.7851        1.9402        2.2463        2.5377        2.9869        2.6999        2.7626        3.3765        3.1337        3.2786        2.8214        2.5280        3.0863        3.0388        4.2632        4.6541        5.1178        5.6552        6.1406        6.6939        7.2341        7.8358        9.7342       10.1019       11.8917       11.8733       12.4426       13.1887       17.3220       17.3118       15.4859       19.0899       17.7087       15.8851        0.0000        0.0000        0.0000        0.0000        0.0000        0.0000        0.0000        0.0000        0.0000        0.0000        0.0000        0.0000        0.0000        0.0000        0.0000        0.0000        0.0000        0.0000        0.0000        0.0000        0.0000        0.0000        0.0000        0.0000        0.0000        0.0000        0.0000        0.0000        0.0000        0.0000        0.0000        0.0000        0.0000        0.0000        0.0000        0.0000        0.0000        0.0000        0.0000        0.0000        0.0000        0.0000        0.0000        0.0000        0.0000        0.0000        0.0000        0.0000        0.0000        0.0000        0.0000        0.0000        0.0000        0.0000
        0.0000        0.0000        0.0000        0.0000        0.0000        0.0000        0.0000        0.0000        0.0000        0.0000        0.0000        0.0000        0.0000        0.0000        0.0000        0.0000        0.0000        0.0000        0.0000        0.0000        0.0000        0.0000        0.0134        9.4553       13.0779       14.4543       13.5921       10.1516        9.6012        8.3051        7.5840        3.2823        3.6359        2.8931        6.2352        5.6201        6.8199        6.5098        7.7776        4.0918        2.5088        2.2721        1.9250        3.6772        4.3654        3.2506        0.7280        0.7971        1.7580        1.2884        2.7248        1.5564        1.7002        1.6110        2.2938        3.9365        3.8048        2.3834        2.4059        2.8887        2.5815        3.3131        4.9115        3.8845        3.8449        3.9215        3.3627        3.1121        3.7172        3.5374        3.8321        4.3377        4.6587        6.0337        6.3767        5.3382        6.1458        6.5730        7.1752        5.8519        7.0042        6.5106        6.7999        5.9455        5.7377        8.2942        8.2753        8.9105        8.1738        8.4487       10.4314       12.6430       13.4753       15.3200       15.4614       16.8297       17.8189       18.8836       17.3465       13.9880       13.3931       12.6805       11.5353       10.9213       10.4612       12.2661       12.7724       12.3475       11.0605       10.5367       10.4274       11.8783       12.2719       14.2037       14.8427       13.3289       14.6321       15.4854       17.0000       25.3943       27.5138       26.4164       27.2606       14.5481       12.2415        8.9676        7.6394        6.0307        5.2230        5.3324        4.7256        5.6090        4.7024        4.1413        3.9019        4.0107        3.1576        2.7799        2.5354        2.3333        2.0028        1.2048        1.0630        1.4504        1.6137        1.8830        2.0854        2.0495        2.2589        2.1959        1.8161        0.8995        0.6697        0.5512        0.5450        0.6526        0.6445        0.7331        0.9175        1.5482        1.8212        2.0868        2.1632        2.4317        2.5903        3.0052        3.4884        4.4645        4.3222        4.5661        4.6919        4.8407        4.9845        5.4608        6.1595        6.0907        6.4755        7.0106        7.7758        8.8357        9.9936        9.8415       10.3536       11.6296       12.1548       12.8317       13.9966       14.7423       11.9351       15.0310       16.5730       16.5627       20.3754       19.6514       18.5110       18.4800        0.0000        0.0000        0.0000        0.0000        0.0000        0.0000        0.0000        0.0000        0.0000        0.0000        0.0000        0.0000        0.0000        0.0000        0.0000        0.0000        0.0000        0.0000        0.0000        0.0000        0.0000        0.0000        0.0000        0.0000        0.0000        0.0000        0.0000        0.0000        0.0000        0.0000        0.0000        0.0000        0.0000        0.0000        0.0000        0.0000        0.0000        0.0000        0.0000        0.0000        0.0000        0.0000        0.0000        0.0000        0.0000        0.0000        0.0000        0.0000        0.0000        0.0000        0.0000        0.0000        0.0000
        0.0000        0.0000        0.0000        0.0000        0.0000        0.0000        0.0000        0.0000        0.0000        0.0000        0.0000        0.0000        0.0000        0.0000        0.0000        0.0000        0.0000        0.0000        0.0000        0.0000        0.0000        0.0166        0.0000       13.0940       18.1663       20.0627       18.8681       14.1295       13.1813       12.8068        9.3840        3.6875        2.4493        2.3503        4.6004        7.9553        9.4572        8.7627        7.1574        3.9302        3.5998        1.7818        3.2879        3.3488        1.7461        2.1260        1.5401        1.9203        1.9875        0.9831        3.2998        7.9660        6.5116        3.9212        4.2222        3.7400        3.6679        3.3641        2.6442        3.2189        2.9541        2.6844        2.3845        2.8469        3.3928        3.2089        3.5829        3.6208        3.8830        4.9110        7.1495        6.0362        6.6116        7.4592        7.9536        6.7841        6.9664        7.7709        8.7965        8.7092        8.5881        8.4990        7.8744        6.6950        7.3072        6.9914        7.7764        8.2016        8.9178       10.5397       12.2567       12.6211       14.9308       16.5946       16.1689       18.0811       19.8707       18.0277       16.5031       12.7739       12.2629       12.0720       12.2480       11.9879       11.2228       12.2123       12.0424       10.2099       10.2016       10.3929       10.5445       12.3944       13.4916       15.0159       14.7024       14.0915       14.9482       16.0199       17.7521       29.1007       31.9817       34.6927       46.9699       15.5449       10.5229        9.5937        7.8807        7.4330        6.2957        4.3867        4.1783        5.3068        4.1628        4.4326        4.2844        3.8574        4.2571        2.7886        2.6587        1.9417        1.0020        0.7436        1.3271        1.9335        2.2703        2.5354        2.5708        2.3997        2.5613        2.4215        1.9725        0.9424        0.6660        0.5331        0.5650        0.7228        0.7618        0.8858        1.0939        1.8294        2.1215        2.3531        2.5798        3.1192        4.4433        4.1177        4.6082        5.0027        5.0444        5.4380        5.9198        6.5591        6.8500        7.8479        8.8356        8.2197        9.4253        8.3493        9.2809       11.3210       12.6834       12.8071       13.9758       13.6380       12.5612       14.7464       12.3207       13.1056       11.4855       17.7775       22.8684       20.7883       22.6140       18.2014       17.8677        2.1600        0.0000        0.0000        0.0000        0.0000        0.0000        0.0000        0.0000        0.0000        0.0000        0.0000        0.0000        0.0000        0.0000        0.0000        0.0000        0.0000        0.0000        0.0000        0.0000        0.0000        0.0000        0.0000        0.0000        0.0000        0.0000        0.0000        0.0000        0.0000        0.0000        0.0000        0.0000        0.0000        0.0000        0.0000        0.0000        0.0000        0.0000        0.0000        0.0000        0.0000        0.0000        0.0000        0.0000        0.0000        0.0000        0.0000        0.0000        0.0000        0.0000        0.0000        0.0000        0.0000        0.0000
        0.0000        0.0000        0.0000        0.0000        0.0000        0.0000        0.0000        0.0000        0.0000        0.0000        0.0000        0.0000        0.0000        0.0000        0.0000        0.0000        0.0000        0.0000        0.0000        0.0000        0.0000        0.0000        0.0000       13.9385       19.3127       21.4619       20.3864       15.3181       14.9597       14.7087       12.4801        4.2681        3.5356        4.3976        6.1372       10.9376       11.1932       11.2318        9.5331        4.7333        3.4489        2.1497        1.9228        2.1849        2.7694        2.8551        3.2543        3.8273        2.5217        1.5369        1.4018        5.2590        8.2283        6.3895        6.5260        5.6006        4.6687        3.7598        3.2554        3.7300        3.4102        3.5363        3.0038        2.5483        2.7157        2.6910        3.5433        4.2857        4.3339        4.4446        4.7871        6.1934        7.5358        7.7512        7.2556        6.5837        7.4745        8.2503        8.3129        8.7579        8.6820        8.4480        8.3813        6.5562        6.7215        8.9701        8.0261        8.5376        9.4358       10.3080       11.1995       13.0560       15.0929       16.0451       16.1424       18.3998       19.6305       17.6101       15.7887       13.3646       12.0380       12.5145       13.0839       12.4275       13.4310       13.5129       13.0893       11.6559       10.6276       10.4597       10.5529       11.5945       13.4208       14.8715       14.7175       14.4140       16.3727       17.1870       19.7096       32.7718       34.7613       36.8783       50.7745       19.1107       15.0072       10.2992        8.1236        5.6057        4.3098        3.8099        3.5856        4.1285        3.8712        4.5889        4.3854        2.9774        2.5684        2.1252        1.7365        1.4899        0.9531        0.9280        1.2259        2.1289        2.6552        3.0491        3.4909        3.3688        3.7088        3.5445        2.8352        1.3348        0.9000        0.7250        0.8280        1.1314        1.2415        1.4006        1.5951        2.5147        2.7943        2.9815        3.8706        5.5370        5.0120        4.1262        4.8755        5.0386        5.1537        6.0455        7.2178        8.2167        8.0701        8.4148        9.3905        9.0033       10.3913       10.4582       11.5131       14.1284       13.1233       15.8543       13.3242       12.7778       12.9812       13.8327       14.4491       12.7697       12.3582       21.9912       14.4690       20.6430       21.4582       19.5873       18.5224        5.9400        0.0000        0.0000        0.0000        0.0000        0.0000        0.0000        0.0000        0.0000        0.0000        0.0000        0.0000        0.0000        0.0000        0.0000        0.0000        0.0000        0.0000        0.0000        0.0000        0.0000        0.0000        0.0000        0.0000        0.0000        0.0000        0.0000        0.0000        0.0000        0.0000        0.0000        0.0000        0.0000        0.0000        0.0000        0.0000        0.0000        0.0000        0.0000        0.0000        0.0000        0.0000        0.0000        0.0000        0.0000        0.0000        0.0000        0.0000        0.0000        0.0000        0.0000        0.0000        0.0000        0.0000
        0.0000        0.0000        0.0000        0.0000        0.0000        0.0000        0.0000        0.0000        0.0000        0.0000        0.0000        0.0000        0.0000        0.0000        0.0000        0.0000        0.0000        0.0000        0.0000        0.0000        0.0000        0.0062        0.0000       11.9521       23.1657       18.8739       18.1586       13.9991       13.9876       13.8706       13.0234        5.7076        6.4200        6.5327       15.6052       13.9626       15.0763       14.6924       12.6543        5.9355        4.4467        3.2273        2.6078        1.9875        3.0717        3.6225        2.7755        2.5732        3.4152        2.8472        2.0514        5.2454        4.2281        3.6061        3.9085        5.2808        4.0910        4.4030        3.3562        3.2934        4.3287        6.3544        4.3094        4.7603        5.0958        4.5952        4.9251        5.0244        6.2392        5.9101        5.8542        6.9351        7.5132        7.7080        7.9741        7.8846        8.0829        8.9546        9.5707        9.1483        8.7048        9.0950        9.9344        8.2053        9.0280       10.0732        9.0157        8.9018       11.1152       11.2162       10.2016       12.5470       14.4852       14.7610       14.9685       15.7329       17.1216       17.6205       16.1759       13.4738       12.5743       11.2780       11.2223       11.5602       11.5292       12.8037       13.6818       12.5739       12.1603       11.7628       11.4536       12.0886       14.1645       15.8660       16.7435       17.9957       19.2077       20.5976       22.3357       32.7880       34.9593       32.3722       27.0879       17.6776       12.4014        8.9810        6.7011        5.7562        3.7263        3.2683        2.9381        3.5786        3.3797        3.4942        3.4119        3.6017        4.3444        3.0031        2.3439        1.9036        1.2258        1.4083        1.5553        2.5643        3.1752        3.9513        4.8641        4.9649        5.6989        5.5245        4.4654        2.0575        1.3556        1.1055        1.3220        1.8604        2.0814        2.3090        2.5069        3.6407        4.2028        5.1917        6.1934        6.0112        5.4839        4.6409        4.4886        5.2985        5.7679        6.4440        6.8133        7.8557        7.6763        8.2866        9.1643        9.4311       10.6462       11.5821       13.3807       15.3724       13.6426       14.2857       15.7148       15.3288       15.1386       15.2133       15.0549       14.0757       13.9544       15.0833       17.2543       18.8466       19.2774       18.7679       18.5855        0.0000        0.0000        0.0000        0.0000        0.0000        0.0000        0.0000        0.0000        0.0000        0.0000        0.0000        0.0000        0.0000        0.0000        0.0000        0.0000        0.0000        0.0000        0.0000        0.0000        0.0000        0.0000        0.0000        0.0000        0.0000        0.0000        0.0000        0.0000        0.0000        0.0000        0.0000        0.0000        0.0000        0.0000        0.0000        0.0000        0.0000        0.0000        0.0000        0.0000        0.0000        0.0000        0.0000        0.0000        0.0000        0.0000        0.0000        0.0000        0.0000        0.0000        0.0000        0.0000        0.0000        0.0000
        0.0000        0.0000        0.0000        0.0000        0.0000        0.0000        0.0000        0.0000        0.0000        0.0000        0.0000        0.0000        0.0000        0.0000        0.0000        0.0000        0.0000        0.0000        0.0000        0.0000        0.0000        0.0000        0.2817        8.1938       11.0857       12.6789       12.7681       12.6003       12.6590       12.6285       12.4828       12.3385       12.2610       13.5663       17.3489       24.2899       28.0386       27.9959       23.5421       16.3920       12.6642        9.7633        7.1103        0.3437        1.6021        2.8224        1.7327        4.9971        4.0014        4.6365        5.6730        3.3905        2.6453        2.7389        1.8935        3.0848        2.9488        2.8598        2.6963        2.8902        3.0576        3.8096        3.8398        3.1036        3.1318        3.3007        4.1170        6.5410        8.2791        8.9441        9.5349        9.9018       10.6555       10.7729       11.1121       10.3060       10.8949       12.2025       12.4844       12.5767       12.4273       12.6772       12.7086       11.2687       10.6759       10.5166       10.1679        9.2468       10.2202       10.2896       11.7682       13.0796       13.4381       14.2821       14.5627       14.3337       13.7598       14.6110       16.9560       14.7889       12.5548       10.9305       11.0136       13.3010       13.7476       15.0816       14.3111       13.1524       13.8660       15.1429       15.4301       14.6140       15.7343       19.4085       20.3963       24.7655       25.9634       27.0036       26.6384       28.3849       30.6483       30.2491       24.0459       13.5585        9.6531        7.2561        6.3401        4.7958        3.7380        3.5590        4.0372        3.1812        2.8680        2.5012        2.4233        3.1446        3.3020        3.0068        2.7389        1.7142        1.7175        1.9575        2.5867        3.9357        4.6984        5.4943        6.7182       11.2213       12.9856       12.6242       10.1321        4.2214        2.8950        2.1115        2.8069        4.9727        6.0407        6.5586        6.5539        6.7667        8.2360        8.7088        8.3902        7.1380        6.2303        5.7017        5.1260        4.9665        4.7668        5.6759        5.0621        6.0392        6.8204        7.8084       12.0674       10.9993       12.4024       13.0508       12.8245       13.7740       15.2529       15.5634       17.3337       22.6800       20.7567       19.7839       18.8541       19.0240       18.7613       18.0546       18.3078       16.7580       17.3235       16.7945       18.6986       17.8705       18.2910       19.8107       19.8413        0.0000        0.0000        0.0000        0.0000        0.0000        0.0000        0.0000        0.0000        0.0000        0.0000        0.0000        0.0000        0.0000        0.0000        0.0000        0.0000        0.0000        0.0000        0.0000        0.0000        0.0000        0.0000        0.0000        0.0000        0.0000        0.0000        0.0000        0.0000        0.0000        0.0000        0.0000        0.0000        0.0000        0.0000        0.0000        0.0000        0.0000        0.0000        0.0000        0.0000        0.0000        0.0000        0.0000        0.0000        0.0000        0.0000        0.0000        0.0000        0.0000        0.0000
        0.0000        0.0000        0.0000        0.0000        0.0000        0.0000        0.0000        0.0000        0.0000        0.0000        0.0000        0.0000        0.0000        0.0000        0.0000        0.0000        0.0000        0.0000        0.0000        0.0000        0.0000        0.0000        0.0000        0.0000        0.0000        0.0000       11.1404       11.4147       12.0693       12.4438       13.5169       13.9530       14.8221       16.5717       20.2907       29.3079       34.2162       34.0793       29.1297       20.0174       16.1440       12.4159        9.0439        1.1977        2.3102        2.2401        1.3943        5.4883        6.6551        5.4513        5.3213        2.6016        4.9233        2.4291        2.2052        2.2958        2.5606        3.3163        3.0259        2.8048        2.6585        2.7839        2.8390        3.1229        2.5854        2.9398        5.1357        7.9790        9.6409       10.8078       11.0054       11.3658       11.8262       12.1520       12.2037       11.7436       11.7947       12.4749       14.3657       15.1004       15.5844       14.9654       15.1735       11.5726       12.1434       12.2417       11.0180        9.1400        9.2714        9.2906        9.5193       11.5820       12.6170       13.8542       13.6745       13.2010       13.0428       12.5853       12.7560       11.8897       10.2989       10.7780        9.2028       10.8645       12.1995       14.1257       15.6579       12.7179       13.8509       15.0850       16.7092       16.4396       15.1308       16.7934       18.5553       24.3622       22.9938       26.1736       26.4312       28.9696       30.5701       28.2579       23.3691       13.8499       10.1394        7.6808        6.9421        6.1197        5.1549        4.6591        3.4214        2.7139        2.3293        2.3893        2.9539        2.9032        2.4143        2.1483        1.8888        1.4728        1.7185        2.4626        2.9266        4.7983        5.3565        6.6479        8.4386       13.8671       16.3777       16.0601       12.8850        5.2485        3.4872        2.9222        3.6983        6.6834        8.0427        8.1533        8.9936        9.4196        9.3849        9.6982        9.5075       11.6977       10.8706        8.5473        6.1080        4.4410        4.1952        4.3314        5.4001        7.0556        7.7807        8.4318       12.2949       12.9640       13.5175       13.9542       14.0817       15.1669       15.6755       17.5890       19.8984       24.5463       26.1827       26.9694       25.2693       23.5601       20.9029       23.1390       26.6248       20.8012       22.6466       23.5572       20.9064       20.4796       20.1273       19.8150       20.9527        0.0000        0.0000        0.0000        0.0000        0.0000        0.0000        0.0000        0.0000        0.0000        0.0000        0.0000        0.0000        0.0000        0.0000        0.0000        0.0000        0.0000        0.0000        0.0000        0.0000        0.0000        0.0000        0.0000        0.0000        0.0000        0.0000        0.0000        0.0000        0.0000        0.0000        0.0000        0.0000        0.0000        0.0000        0.0000        0.0000        0.0000        0.0000        0.0000        0.0000        0.0000        0.0000        0.0000        0.0000        0.0000        0.0000        0.0000        0.0000        0.0000        0.0000
        0.0000        0.0000        0.0000        0.0000        0.0000        0.0000        0.0000        0.0000        0.0000        0.0000        0.0000        0.0000        0.0000        0.0000        0.0000        0.0000        0.0000        0.0000        0.0000        0.0000        0.0000        0.0000        0.0000        0.0000        0.0000        0.0000        0.0000        9.7275       10.9550       12.1302       13.6490       14.8719       16.1751       18.7913       22.0784       31.4975       35.5941       34.7369       29.6457       20.9426       16.7276       13.0568        9.8791        0.9050        1.0061        1.4480        1.2739        4.7498        6.3659        8.0227        6.9696        4.0309        3.0832        1.7996        1.1028        2.1605        2.1378        2.2355        2.2624        2.4182        3.1147        3.6754        3.4852        3.3343        3.2496        2.6616        4.7835        7.6331        9.1245        9.9743       10.6064       10.5784       11.1356       11.3469       11.6070       11.3209       11.3042       11.9125       13.2203       13.9554       15.2205       15.6666       15.0526       13.0437       12.6388       12.3694       11.4824       10.1265        8.8438        8.6614        8.9163       11.2000       12.1845       12.5519       12.6107       12.2271       13.2025       12.5591       11.2272        9.7728        8.5935        8.5695        8.8025       11.0233       11.2033       10.8062       11.1845       12.6622       13.9053       15.3313       15.7355       14.1680       14.4979       17.0149       18.1287       20.9731       22.5016       25.0950       25.8323       29.9795       31.5949       29.2912       26.1920       16.4894       12.6907        9.0921        8.5639        8.3727        6.1423        5.6751        3.8805        3.1791        2.9195        4.6025        3.2122        5.2274        3.3484        2.8732        2.6822        1.5634        1.3423        1.9137        2.8362        4.6878        5.5800        6.7210        8.5520       14.0060       16.4504       16.3214       13.4695        5.6636        3.8664        4.0257        5.1691        8.1923       10.5950       10.1542       10.7692       10.6642        9.9520       10.6810       11.5585       14.0051       10.4094        9.9049        7.1948        5.8396        5.0975        5.3375        6.4665        8.0639        9.3663       11.6584       12.3349       13.5302       16.2391       16.0281       16.4952       16.6750       17.1346       21.0875       20.6739       22.3165       26.1109       26.5802       30.6792       31.0603       28.0541       28.5653       29.3789       20.9645       20.1940       21.0703       22.1008       20.8006       19.8834       19.4542       23.9433       35.4300        0.0000        0.0000        0.0000        0.0000        0.0000        0.0000        0.0000        0.0000        0.0000        0.0000        0.0000        0.0000        0.0000        0.0000        0.0000        0.0000        0.0000        0.0000        0.0000        0.0000        0.0000        0.0000        0.0000        0.0000        0.0000        0.0000        0.0000        0.0000        0.0000        0.0000        0.0000        0.0000        0.0000        0.0000        0.0000        0.0000        0.0000        0.0000        0.0000        0.0000        0.0000        0.0000        0.0000        0.0000        0.0000        0.0000        0.0000        0.0000        0.0000
        0.0000        0.0000        0.0000        0.0000        0.0000        0.0000        0.0000        0.0000        0.0000        0.0000        0.0000        0.0000        0.0000        0.0000        0.0000        0.0000        0.0000        0.0000        0.0000        0.0000        0.0000        0.0000        0.0000        0.0000        0.0000        0.0000        0.0000        0.0000        0.0000        0.0000       13.0126       14.7186       17.1712       19.7832       22.7307       31.4980       33.4689       32.1452       27.5846       18.7896       14.2817       11.1210        9.1575        1.9758        1.0142        0.5944        0.6014        7.1936        9.0381        9.6370        7.7030        3.6705        1.9312        1.2940        1.3966        1.9432        1.8684        2.3904        2.8477        2.8735        2.4906        2.8376        2.7887        3.3860        4.7299        4.0956        4.3167        6.5649        7.2353        8.3960        9.1792        9.7571        9.4096        9.5689        9.2594        9.1124        9.1323        9.6559       10.8257       12.0771       13.6320       15.0390       14.5377       12.5207       11.8337       11.7019       10.4668        9.1293        8.5997        8.7440        9.8315       12.3795       12.8048       12.9633       13.7419       13.9013       13.1972       13.1666       11.5624        9.7630        8.3537        8.6232        9.1540       10.3649        9.9547       10.4085       10.9101       12.5721       13.1796       13.8904       14.4267       13.4922       14.3537       16.2171       17.7049       20.9438       22.9909       24.2479       26.6550       31.2901       35.7404       33.2755       25.8412       17.0694       14.2843       10.6081        9.3824        7.7808        6.7917        5.5696        4.9321        4.3878        4.1954        5.2629        5.1882        5.6189        3.7862        3.6926        3.4950        2.1691        1.9078        1.7604        2.2909        4.0216        4.5874        5.7741        7.6501       11.8165       13.8792       13.8970       11.7762        5.6130        4.2306        3.4730        4.2876        8.1911       11.2926       10.8101       10.7734       10.3725        9.7957       11.2252       13.8874        9.2816        9.5620        9.4229        9.5089       10.6016        7.2278        7.3051        7.0728        9.2170       11.5864       12.6856       13.6181       15.0867       16.7212       17.4250       17.3138       19.1746       20.2560       23.1599       22.7865       26.1124       27.2014       29.8343       32.5202       32.3821       31.6594       25.9795       26.3437       22.5808       22.2672       22.6789       20.4327       22.5682       20.6874       20.9768       22.1577       38.9700        0.0000        0.0000        0.0000        0.0000        0.0000        0.0000        0.0000        0.0000        0.0000        0.0000        0.0000        0.0000        0.0000        0.0000        0.0000        0.0000        0.0000        0.0000        0.0000        0.0000        0.0000        0.0000        0.0000        0.0000        0.0000        0.0000        0.0000        0.0000        0.0000        0.0000        0.0000        0.0000        0.0000        0.0000        0.0000        0.0000        0.0000        0.0000        0.0000        0.0000        0.0000        0.0000        0.0000        0.0000        0.0000        0.0000        0.0000        0.0000        0.0000
        0.0000        0.0000        0.0000        0.0000        0.0000        0.0000        0.0000        0.0000        0.0000        0.0000        0.0000        0.0000        0.0000        0.0000        0.0000        0.0000        0.0000        0.0000        0.0000        0.0000        0.0000        0.0000        0.0000        0.0000        0.0000        0.0000        0.0000        0.0000        0.0000        0.0000        0.0000       16.9071       20.7894        0.0000        0.0000       24.4326       25.3412       23.7953       19.6020       10.1423        7.4608        5.8130        5.2643        5.8890        5.2236        5.3860        8.0326       15.7544       19.4429       18.8211       14.7855        4.7064        2.8612        1.6797        1.5624        0.5253        0.4693        0.5341        0.6830        0.9965        1.4713        0.4442        0.9763        0.8520        1.1657        1.2243        1.3654        2.1384        2.5796        2.5785        3.1106        3.2057        3.2021        2.6300        2.8285        4.1139        3.9650        5.0148        5.9433        9.4599       10.0022       11.5162       11.5095       10.9105        9.0580        8.2768       10.7566       12.1998        9.9851       10.3478       11.5407       12.9858       14.0258       15.0103       15.2074       12.4861       11.8889       11.5936       10.6299       10.1737        9.5552        9.7420        9.0897       10.1392       10.1161       10.2932       10.9457       11.7556       12.3895       12.7957       14.0669       16.5898       19.7527       24.2954       27.9552       21.7060       23.6978       23.4709       26.4229       36.3784       39.1144       37.2333       33.8377       21.2815       15.7184       13.1233       11.9565       10.6407        8.9650        8.3912        7.6376        7.8266        7.3804        6.1208        5.6011        4.8108        4.9809        4.5509        3.7129        1.8697        2.1163        2.7728        2.8143        3.5273        4.2796        4.1998        5.0988        5.9985        6.4804        6.4737        5.7103        5.9226        5.3026        4.5574        5.3816        6.4728        7.0839        8.5261        8.2948       17.7740       11.7269       16.3647        9.1833       10.3954       10.0222        9.8668        9.6856       11.4625       14.2150       13.4809       12.1967       12.0107       14.3440       15.7581       17.8243       19.7219       20.2685       21.0052       17.6487       20.2210       22.2315       22.1879       24.7309       26.8592       24.0084       24.3187       25.9617       28.0175       27.1261       25.6862       24.6287       23.4226       24.8076       27.0956       24.4280       22.3014       21.6057       22.7347        0.0000        0.0000        0.0000        0.0000        0.0000        0.0000        0.0000        0.0000        0.0000        0.0000        0.0000        0.0000        0.0000        0.0000        0.0000        0.0000        0.0000        0.0000        0.0000        0.0000        0.0000        0.0000        0.0000        0.0000        0.0000        0.0000        0.0000        0.0000        0.0000        0.0000        0.0000        0.0000        0.0000        0.0000        0.0000        0.0000        0.0000        0.0000        0.0000        0.0000        0.0000        0.0000        0.0000        0.0000        0.0000        0.0000        0.0000        0.0000        0.0000        0.0000        0.0000
        0.0000        0.0000        0.0000        0.0000        0.0000        0.0000        0.0000        0.0000        0.0000        0.0000        0.0000        0.0000        0.0000        0.0000        0.0000        0.0000        0.0000        0.0000        0.0000        0.0000        0.0000        0.0000        0.0000        0.0000        0.0000        0.0000        0.0000        0.0000        0.0000        0.0000        0.0000        0.0000        0.0000        0.0000        0.0000        0.0000        0.0000       22.0397       17.6735        8.8272        6.1651        4.7794        4.7590        5.8718        6.0720        7.2109        9.8526       19.7231       23.7875       23.3659       18.1883        5.2631        3.3247        1.8708        1.5958        0.6901        0.4425        1.2161        1.0517        1.1102        1.3904        0.9390        1.3177        0.9892        1.0650        1.0173        0.8840        1.1817        1.5805        1.6049        1.4992        1.7716        1.6732        2.5207        3.2099        3.2064        3.3912        4.3910        5.3883        8.8751        9.3542       10.8172       10.7060        9.4038        9.1014        9.2905       14.3356       14.1086       11.9590       12.8762       15.0753       16.2856       17.8039       15.6942       14.2919       11.0917       10.1707        8.4420        8.2273        9.5798        9.0692        9.0196        8.9869       10.4845       10.9585       11.9336       11.6061       11.6382       11.7121       12.6839       14.7512       22.3433       22.3062       25.9831       25.2664       20.4817       21.6978       23.6056       28.8392       38.4579       40.9789       39.9706       33.7761       20.4177       15.8187       13.6013       12.7002       11.0069        9.3794        8.8407        8.3790        8.7725        8.3918        8.2052        7.2756        6.2484        4.9751        4.4747        3.7467        1.5508        2.3407        2.2251        2.5995        3.4363        5.4533        4.7497        5.6793        5.1840        5.2864        5.2404        4.7747        4.4899        4.2519        5.3999        5.7162        8.1431        5.6783        5.5918        7.7019        9.3268       11.4121       13.0459       13.0956       11.6571       10.5778       11.8992       11.4063       10.0456       14.0433       14.1871       15.6831       15.6418       15.9592       18.0312       20.2312       20.2043       22.3235       21.8680       28.1717       21.9093       21.3778       28.5973       40.6715       28.6031       26.1727       26.0617       28.5120       27.8172       27.2999       25.8371       25.7531       25.6253       24.3879       26.2282       24.1813       22.9537       22.0113        0.0000        0.0000        0.0000        0.0000        0.0000        0.0000        0.0000        0.0000        0.0000        0.0000        0.0000        0.0000        0.0000        0.0000        0.0000        0.0000        0.0000        0.0000        0.0000        0.0000        0.0000        0.0000        0.0000        0.0000        0.0000        0.0000        0.0000        0.0000        0.0000        0.0000        0.0000        0.0000        0.0000        0.0000        0.0000        0.0000        0.0000        0.0000        0.0000        0.0000        0.0000        0.0000        0.0000        0.0000        0.0000        0.0000        0.0000        0.0000        0.0000        0.0000        0.0000        0.0000
        0.0000        0.0000        0.0000        0.0000        0.0000        0.0000        0.0000        0.0000        0.0000        0.0000        0.0000        0.0000        0.0000        0.0000        0.0000        0.0000        0.0000        0.0000        0.0000        0.0000        0.0000        0.0000        0.0000        0.0000        0.0000        0.0000        0.0000        0.0000        0.0000        0.0000        0.0000        0.0000        0.0000        0.0000        0.0000        0.0000        0.0000        0.0000        0.0000        8.9222        5.9626        4.6641        4.8731        6.5260        6.8601        8.4220       11.2524       21.6365       25.7860       25.7538       20.8645        6.8151        5.1349        3.2574        3.1460        0.8060        0.3086        0.2712        0.5085        0.4248        0.6857        0.8951        0.9457        0.6452        0.3077        0.4957        0.6029        1.2197        1.1807        0.7890        0.6901        1.0653        1.5191        2.3154        2.7378        2.6964        2.9511        4.5225        6.3985        8.3566       10.0323       11.4731       13.0399       10.6207       12.6789       14.2926       14.6034       12.5060       15.0820       19.6566       21.1735       20.7465       22.1752       16.9559       13.7443       11.2285        9.6590        9.6917        9.8643       11.2549       11.0168       10.8733       10.1627       11.5355       12.0429       11.5852       11.2084       11.2243       11.2394       12.5046       13.8060       17.9707       19.1967       29.2127       25.2873       21.3301       23.0105       24.4138       29.3934       35.2693       38.2742       37.0816       31.9290       20.2541       17.0669       13.6660       12.7448       11.5171       10.3997       10.0236       10.8420       12.4061       11.8314       11.7031       10.0304        9.2758        8.5489        8.1133        6.1050        1.8049        1.9833        2.2350        4.2556        7.1192        8.5990        7.7322        8.2622        5.2147        4.9266        4.7861        4.7004        4.9027        7.4227        8.8487        7.7690        7.1411        9.2996       13.1583       15.3207       12.1757       13.1368       15.7071       17.5138       13.6768       14.1626       14.2002       14.7485       14.1398       14.9085       16.7840       16.0517       17.2562       19.1536       21.2071       24.6463       23.0573       27.0296       25.9531       30.2713       27.2175       29.7855       31.1677       33.3515       29.5444       28.2484       32.2083       27.9484       28.5256       30.0941       30.5275       29.7742       27.6191       27.2025       25.1107       26.3805       24.8880       24.7969        0.0000        0.0000        0.0000        0.0000        0.0000        0.0000        0.0000        0.0000        0.0000        0.0000        0.0000        0.0000        0.0000        0.0000        0.0000        0.0000        0.0000        0.0000        0.0000        0.0000        0.0000        0.0000        0.0000        0.0000        0.0000        0.0000        0.0000        0.0000        0.0000        0.0000        0.0000        0.0000        0.0000        0.0000        0.0000        0.0000        0.0000        0.0000        0.0000        0.0000        0.0000        0.0000        0.0000        0.0000        0.0000        0.0000        0.0000        0.0000        0.0000        0.0000        0.0000        0.0000
        0.0000        0.0000        0.0000        0.0000        0.0000        0.0000        0.0000        0.0000        0.0000        0.0000        0.0000        0.0000        0.0000        0.0000        0.0000        0.0000        0.0000        0.0000        0.0000        0.0000        0.0000        0.0000        0.0000        0.0000        0.0000        0.0000        0.0000        0.0000        0.0000        0.0000        0.0000        0.0000        0.0000        0.0000        0.0000        0.0000        0.0000        0.0000        0.0000        0.0000        6.7788        5.3710        5.6898        7.7771        8.3163        9.6999       11.9440       21.9476       25.2446       25.6733       22.7968        8.1226        6.9932        5.7802        4.6428        0.8610        0.7018        0.6481        0.5871        0.0854        0.6423        0.4738        0.5980        0.4792        0.4155        0.5114        0.5232        0.9277        0.6331        1.2965        2.1624        3.6340        3.1102        3.3212        3.5728        3.5177        3.7203        3.9142        5.7415        8.8319       10.9799       12.7796       13.4712       14.3711       16.3694       16.6812       16.1661       15.8805       15.5023       19.5733       22.1110       24.8626       23.6438       20.8347       18.4948       17.1154       15.4464       14.4529       13.6040       14.3889       14.0404       13.9564       13.5024       13.3816       12.4223       11.8584       11.0523       11.2257       10.9684       11.9245       14.0317       19.6345       19.7079       25.9845       22.9963       21.8424       23.5138       26.2149       27.3244       33.8094       36.0515       34.3052       30.7046       20.4423       17.2474       14.6950       14.0825       13.2252       12.4182       12.4984       13.1730       13.3997       13.8688       14.9558       17.2468       14.6551       13.9447       12.3381       10.6994        5.8542        7.0896        4.3455        7.0698        9.7634        8.9073        7.2173        6.7129        5.5421        6.0903        5.8033        6.1087        8.2521        9.4047        9.1808        8.8609       11.3054       15.2873       14.6702       14.0671       15.9973       16.2415       21.0614       14.8212       16.3521       18.8731       20.8036       22.2555       23.9115       24.8832       21.3713       22.2443       22.3468       23.1768       25.3913       27.3591       28.9992       35.4221       41.8826       37.0320       33.2287       34.3947       34.6517       35.8283       33.4753       32.2095       31.6016       31.3800       31.8759       35.6159       36.0513       34.9638       33.4733       31.0184       30.2183       26.7997       25.8173        0.0000        0.0000        0.0000        0.0000        0.0000        0.0000        0.0000        0.0000        0.0000        0.0000        0.0000        0.0000        0.0000        0.0000        0.0000        0.0000        0.0000        0.0000        0.0000        0.0000        0.0000        0.0000        0.0000        0.0000        0.0000        0.0000        0.0000        0.0000        0.0000        0.0000        0.0000        0.0000        0.0000        0.0000        0.0000        0.0000        0.0000        0.0000        0.0000        0.0000        0.0000        0.0000        0.0000        0.0000        0.0000        0.0000        0.0000        0.0000        0.0000        0.0000        0.0000        0.0000        0.0000
        0.0000        0.0000        0.0000        0.0000        0.0000        0.0000        0.0000        0.0000        0.0000        0.0000        0.0000        0.0000        0.0000        0.0000        0.0000        0.0000        0.0000        0.0000        0.0000        0.0000        0.0000        0.0000        0.0000        0.0000        0.0000        0.0000        0.0000        0.0000        0.0000        0.0000        0.0000        0.0000        0.0000        0.0000        0.0000        0.0000        0.0000        0.0000        0.0000        0.0000        0.0000        0.0000        0.0000       12.8510       13.9438       15.6631       18.0342       17.8931       20.0030       20.6882       19.9015       23.2473       22.3462       19.9142       16.0112        7.7329        5.2871        3.8816        3.5302        2.9153        2.5169        2.0695        1.5499        0.9687        0.7549        0.5986        0.8096        1.4504        1.1953        1.8880        1.8237        2.3848        1.7100        2.2045        5.1871        3.0022        1.7516        2.7742        4.1329       15.8187       12.8972       14.4591       16.2328       22.5074       26.1224       25.4885       23.1824       20.3138       14.8163       17.6106       23.7194       25.2849       27.7645       25.8620       26.3315       28.9054       27.4126       27.1378       25.0263       27.0225       26.1626       26.0695       30.0460       19.7523       16.4928       14.3034       15.2486        9.7326        8.9789        9.9759       11.1757       19.0684       20.5692       21.6099       23.2797       24.5857       27.3211       29.4190       29.2609       30.3368       32.0807       31.7469       30.9712       25.5332       26.1846       18.3832       16.2623       17.8557       18.7716       17.6634       18.8581       20.7277       21.5831       23.3146       22.3232       24.6859       24.0481       22.3926       18.7049       15.2937        9.4875        8.3577       10.2200        8.7374        8.6901        9.3938        9.5015        8.2083        7.1662        8.7014       11.4409       12.5700       11.8896       12.3391       14.3207       19.4779       26.0517       28.3924       21.5641       24.6859       23.5557       31.1602       32.5117       31.0806       31.7327       34.9223       34.0048       34.6168       33.7986       26.8517       30.5644       34.0074       34.9060       41.9909       56.0600       52.5017       56.9725       60.7179       54.9266       44.1878       43.5407       42.8544       45.7061       44.3281       39.3214       39.6486       44.0723       44.0968       46.5022       46.8663       49.5122       50.5915       44.6531       40.8781       32.6928       39.6300        0.0000        0.0000        0.0000        0.0000        0.0000        0.0000        0.0000        0.0000        0.0000        0.0000        0.0000        0.0000        0.0000        0.0000        0.0000        0.0000        0.0000        0.0000        0.0000        0.0000        0.0000        0.0000        0.0000        0.0000        0.0000        0.0000        0.0000        0.0000        0.0000        0.0000        0.0000        0.0000        0.0000        0.0000        0.0000        0.0000        0.0000        0.0000        0.0000        0.0000        0.0000        0.0000        0.0000        0.0000        0.0000        0.0000        0.0000        0.0000        0.0000        0.0000        0.0000        0.0000        0.0000
        0.0000        0.0000        0.0000        0.0000        0.0000        0.0000        0.0000        0.0000        0.0000        0.0000        0.0000        0.0000        0.0000        0.0000        0.0000        0.0000        0.0000        0.0000        0.0000        0.0000        0.0000        0.0000        0.0000        0.0000        0.0000        0.0000        0.0000        0.0000        0.0000        0.0000        0.0000        0.0000        0.0000        0.0000        0.0000        0.0000        0.0000        0.0000        0.0000        0.0000        0.0000        0.0000        0.0000        0.0000       16.2003       17.8179       19.1195       18.2084       19.6459       20.6818       21.4680       27.0783       28.0125       26.0010       21.0224       10.2716        7.0256        5.0182        4.2837        3.9493        3.1403        2.5228        2.2220        1.6417        1.5677        1.6665        3.1493        1.9778        1.6904        1.5990        1.3949        1.2889        1.3983        2.1142        2.3167        1.6258        2.2678        3.5370        4.0389       10.7203       16.0461       16.4789       16.0225       25.7171       30.0282       29.9547       26.6169       18.9263       20.3016       19.4821       23.4446       24.0560       27.6717       28.0621       28.3662       31.9082       31.6169       30.6196       29.2855       32.1974       32.2593       32.1847       29.2052       20.6942       18.0528       16.4103       16.3179       10.3040        9.4334        9.0407       10.0113       17.4545       19.3303       21.8529       27.7920       26.9040       28.3803       29.9964       30.6458       31.0568       32.8492       34.0531       33.7535       24.4919       21.3275       17.6806       16.7748       20.0804       19.8909       20.9015       23.3471       23.5089       25.2949       26.0643       26.6600       30.1356       29.3625       26.6980       21.2847       13.6369       10.5499       12.1030       12.8777        6.9117       10.5864       12.2141       11.2243       11.0528       10.0490       11.0201       11.1220       12.1886       12.1793       14.0542       15.1630       19.5883       23.5072       25.3025       23.7425       31.4828       29.7122       38.6398       38.7254       32.9528       32.5298       33.8010       35.5050       35.5319       31.8142       28.1303       33.0761       53.3622       47.4518       53.6517       55.2998       55.8509       62.1667       65.2495       64.4402       49.1532       47.9029       49.0313       45.6220       42.4350       42.6140       45.2084       46.8366       51.4894       55.8914       53.8370       52.5672       50.3825       48.1059       41.7782       35.2572       33.0600        0.0000        0.0000        0.0000        0.0000        0.0000        0.0000        0.0000        0.0000        0.0000        0.0000        0.0000        0.0000        0.0000        0.0000        0.0000        0.0000        0.0000        0.0000        0.0000        0.0000        0.0000        0.0000        0.0000        0.0000        0.0000        0.0000        0.0000        0.0000        0.0000        0.0000        0.0000        0.0000        0.0000        0.0000        0.0000        0.0000        0.0000        0.0000        0.0000        0.0000        0.0000        0.0000        0.0000        0.0000        0.0000        0.0000        0.0000        0.0000        0.0000        0.0000        0.0000        0.0000        0.0000
        0.0000        0.0000        0.0000        0.0000        0.0000        0.0000        0.0000        0.0000        0.0000        0.0000        0.0000        0.0000        0.0000        0.0000        0.0000        0.0000        0.0000        0.0000        0.0000        0.0000        0.0000        0.0000        0.0000        0.0000        0.0000        0.0000        0.0000        0.0000        0.0000        0.0000        0.0000        0.0000        0.0000        0.0000        0.0000        0.0000        0.0000        0.0000        0.0000        0.0000        0.0000        0.0000        0.0000        0.0000        0.0000        0.0000       18.6100       17.8921       19.2406       21.3091       22.1887       28.9763       30.9465       29.4572       24.4837       12.3256        9.1407        6.9632        5.8252        5.5378        4.0777        3.1515        2.4692        1.4595        1.7424        1.5068        2.5061        2.0744        2.1294        1.6629        1.2868        2.2115        1.8416        2.0694        2.2696        1.3090        2.4383        2.6031        2.8102        9.0485       12.7503       14.8853       17.1410       27.5616       31.6774       32.3426       27.2001       16.5945       17.1686       14.2403       20.6560       23.9437       25.9054       26.5474       26.9016       29.5054       31.1114       30.6474       31.1378       34.8142       35.2375       36.4998       33.7680       22.2987       19.1586       17.4727       17.7629       12.5090       13.0738        9.2731        9.8747       15.4307       16.2010       20.7616       25.1233       28.6684       33.6193       37.0124       37.8596       41.5834       32.2760       30.2636       29.0026       23.1541       20.1447       20.4226       21.2527       22.9156       22.8780       23.1354       24.1089       28.5565       28.5113       30.1504       31.2412       30.7399       32.4840       32.3111       30.0905       21.5141       17.0355       17.9865       17.6200       12.3804       11.9995       14.4028       13.7496       13.2921       12.3740       12.7395       11.7388       15.1492       16.2722       18.8583       18.3126       20.9204       22.8863       22.7343       27.0894       36.5981       35.8638       35.4627       40.3227       42.5282       38.3164       39.3771       34.6592       37.8960       39.3426       34.3223       39.3357       46.8930       50.3203       58.7102       61.8418       65.3301       67.2632       69.8572       68.9764       56.2214       51.3533       49.2332       50.4044       47.8464       46.0375       49.6748       48.5145       55.6356       59.1306       57.2388       58.2153       55.8119       51.3397       51.2582       47.6706       34.3800        0.0000        0.0000        0.0000        0.0000        0.0000        0.0000        0.0000        0.0000        0.0000        0.0000        0.0000        0.0000        0.0000        0.0000        0.0000        0.0000        0.0000        0.0000        0.0000        0.0000        0.0000        0.0000        0.0000        0.0000        0.0000        0.0000        0.0000        0.0000        0.0000        0.0000        0.0000        0.0000        0.0000        0.0000        0.0000        0.0000        0.0000        0.0000        0.0000        0.0000        0.0000        0.0000        0.0000        0.0000        0.0000        0.0000        0.0000        0.0000        0.0000        0.0000        0.0000        0.0000        0.0000
        0.0000        0.0000        0.0000        0.0000        0.0000        0.0000        0.0000        0.0000        0.0000        0.0000        0.0000        0.0000        0.0000        0.0000        0.0000        0.0000        0.0000        0.0000        0.0000        0.0000        0.0000        0.0000        0.0000        0.0000        0.0000        0.0000        0.0000        0.0000        0.0000        0.0000        0.0000        0.0000        0.0000        0.0000        0.0000        0.0000        0.0000        0.0000        0.0000        0.0000        0.0000        0.0000        0.0000        0.0000        0.0000        0.0000        0.0000       16.6405       18.9117       21.2132       22.4003       29.3580       31.3692       30.2319       26.2511       14.1251       11.6072        9.5020        7.9317        6.9861        5.2180        3.8353        2.9580        1.5904        1.6792        1.7133        2.3095        2.8244        2.2663        1.6920        1.5288        2.5070        2.8360        3.0775        2.8148        1.6695        2.6777        3.1216        2.9311       10.2008       13.9108       14.4488       17.9027       26.7458       30.9810       30.6833       27.8665       19.3595       15.3628       16.8378       18.5460       23.7224       26.2684       27.7558       28.5278       28.9786       29.5857       31.0687       31.6768       35.7947       34.8704       34.3680       31.1868       22.2707       20.7511       18.7527       19.3338       12.4635       11.2270        9.2746       10.0677       15.9884       17.4619       21.1411       26.0342       31.4329       34.7016       37.2022       37.6927       37.0376       32.9044       30.6906       28.5149       24.0334       23.0014       23.0134       22.4411       26.8542       24.9913       27.1511       25.9998       29.0577       29.7865       30.1642       30.3974       32.9324       29.3508       28.8015       27.1483       22.0985       21.9503       19.4488       16.1042       13.7997       16.1753       18.1285       17.8687       17.5434       17.5198       14.5732       15.2920       18.9395       19.7192       20.8359       23.6760       24.4621       23.7641       25.0963       26.6538       31.7717       34.2396       35.7373       39.3828       36.5799       36.4651       45.5224       45.3336       45.4852       46.3754       51.5594       62.7888       51.6243       60.6963       68.2331       73.2996       72.7821       74.8404       78.0286       76.7762       61.6356       56.9703       56.1252       57.0962       53.2176       51.4041       50.7502       52.7331       57.9079       59.3506       59.9011       59.2239       54.0580       52.6643       47.2514       47.8381        0.0000        0.0000        0.0000        0.0000        0.0000        0.0000        0.0000        0.0000        0.0000        0.0000        0.0000        0.0000        0.0000        0.0000        0.0000        0.0000        0.0000        0.0000        0.0000        0.0000        0.0000        0.0000        0.0000        0.0000        0.0000        0.0000        0.0000        0.0000        0.0000        0.0000        0.0000        0.0000        0.0000        0.0000        0.0000        0.0000        0.0000        0.0000        0.0000        0.0000        0.0000        0.0000        0.0000        0.0000        0.0000        0.0000        0.0000        0.0000        0.0000        0.0000        0.0000        0.0000        0.0000        0.0000
        0.0000        0.0000        0.0000        0.0000        0.0000        0.0000        0.0000        0.0000        0.0000        0.0000        0.0000        0.0000        0.0000        0.0000        0.0000        0.0000        0.0000        0.0000        0.0000        0.0000        0.0000        0.0000        0.0000        0.0000        0.0000        0.0000        0.0000        0.0000        0.0000        0.0000        0.0000        0.0000        0.0000        0.0000        0.0000        0.0000        0.0000        0.0000        0.0000        0.0000        0.0000        0.0000        0.0000        0.0000        0.0000        0.0000        0.0000        0.0000        0.0000        0.0000       21.4740       27.1240       29.6679       29.1407       26.5038       24.9046       22.0508       18.8926       15.6239        8.6968        5.9273        4.4040        3.5745        2.2012        1.3515        1.2541        0.0000        0.0000        2.4945        2.3553        2.1778        1.5250        1.6726        2.0272        2.3492        4.3494        4.6380        6.2066        8.5440       13.5122       15.5559       18.0530       21.5026       33.7441       31.2227       30.8257       30.0219       34.4458       43.9820        0.0000        0.0000        0.0000        0.0000       36.0151       38.3939       43.0774       40.5113       37.9501        0.0000       40.5313       39.7070       38.0389       31.5262       28.3458       28.8019       32.0733       30.4463       17.6366       14.8477       13.3152       14.4681       15.4256       16.9882       21.6653       23.4626       31.3132       38.9488       40.3631       38.2644       30.3122       30.3629       28.9845       29.1931       31.8739       30.9311       30.5295       33.6143       33.3379       36.9033       35.3142       33.7952       30.4915       30.8178       31.6114       31.0056       29.6241       31.4059       29.3119       27.6580       26.0068       21.5223       23.1556       19.8750       27.0572       26.0865       27.7112       27.4138       30.3182       27.2751       28.5145       28.8589       25.7393       27.0261       27.5993       29.0029       33.0899       33.3304       37.2659       35.0526       35.8250       38.3242       43.6929       47.3848       45.1079       45.9575       48.3713       53.2434       59.0643       62.1872       66.9859       71.7017       74.0963       82.6764       92.1177       88.7694       84.0822       86.1422       90.8827       91.0063       77.6704       75.4247       72.4222       69.9987       63.0942       62.1085       60.2207       59.5652       59.8872       60.8011       59.2143       59.6606       75.6476       59.9836        0.0000        0.0000        0.0000        0.0000        0.0000        0.0000        0.0000        0.0000        0.0000        0.0000        0.0000        0.0000        0.0000        0.0000        0.0000        0.0000        0.0000        0.0000        0.0000        0.0000        0.0000        0.0000        0.0000        0.0000        0.0000        0.0000        0.0000        0.0000        0.0000        0.0000        0.0000        0.0000        0.0000        0.0000        0.0000        0.0000        0.0000        0.0000        0.0000        0.0000        0.0000        0.0000        0.0000        0.0000        0.0000        0.0000        0.0000        0.0000        0.0000        0.0000        0.0000        0.0000        0.0000        0.0000        0.0000        0.0000
        0.0000        0.0000        0.0000        0.0000        0.0000        0.0000        0.0000        0.0000        0.0000        0.0000        0.0000        0.0000        0.0000        0.0000        0.0000        0.0000        0.0000        0.0000        0.0000        0.0000        0.0000        0.0000        0.0000        0.0000        0.0000        0.0000        0.0000        0.0000        0.0000        0.0000        0.0000        0.0000        0.0000        0.0000        0.0000        0.0000        0.0000        0.0000        0.0000        0.0000        0.0000        0.0000        0.0000        0.0000        0.0000        0.0000        0.0000        0.0000        0.0000        0.0000        0.0000        0.0000        0.0000        0.0000        0.0000       27.8698       25.9665       22.9930        0.0000        0.0000        0.0000        4.9966        4.2610        2.2728        1.7996        0.0000        0.0000        0.0000        0.0000        0.0000        0.0000        0.0000        1.8172        2.4089        3.0812        5.1195        6.0150        7.6968       10.0136       14.6276       16.5786       19.1364       21.6477       32.9928       29.7476       30.2965       29.5944       29.4325        0.0000        0.0000        0.0000        0.0000        0.0000        0.0000       35.2876       39.4770        0.0000        0.0000        0.0000       39.1270       37.2874       37.7026       31.9340       30.3906       31.9865       30.0766       32.4552       19.6800       16.1100       14.5362       15.3267       12.5169       15.9259       18.9457       22.1646       34.4026       38.7445       41.2756       38.0116       35.7016       35.6584       33.3766       29.5049       30.6241       32.5489       43.0696       44.6365       41.0777       40.7560       42.5507       38.7566       35.8529       35.1177       34.0132       31.5692       31.7134       33.4278       30.6607       28.1297       23.4921       24.3116       23.1141       24.2836       33.0093       30.9407       32.7797       34.2063       33.0424       31.9507       32.1455       33.0133       32.4088       32.7494       31.7194       30.9830       35.9962       38.2682       38.7821       39.1101       39.5465       44.7516       50.1385       52.0467       50.1780       47.4354       53.5687       58.7896       62.6868       65.0697       69.7649       75.1779       85.5745       85.0639       90.2009       92.1175       90.7994       96.4783       98.3711       93.3678       84.0007       78.9092       79.3582       76.1922       68.1022       63.3473       61.8748       58.6166       60.0366       63.3766       63.2490       64.0266       72.1305       60.2608        0.0000        0.0000        0.0000        0.0000        0.0000        0.0000        0.0000        0.0000        0.0000        0.0000        0.0000        0.0000        0.0000        0.0000        0.0000        0.0000        0.0000        0.0000        0.0000        0.0000        0.0000        0.0000        0.0000        0.0000        0.0000        0.0000        0.0000        0.0000        0.0000        0.0000        0.0000        0.0000        0.0000        0.0000        0.0000        0.0000        0.0000        0.0000        0.0000        0.0000        0.0000        0.0000        0.0000        0.0000        0.0000        0.0000        0.0000        0.0000        0.0000        0.0000        0.0000        0.0000        0.0000        0.0000        0.0000        0.0000
        0.0000        0.0000        0.0000        0.0000        0.0000        0.0000        0.0000        0.0000        0.0000        0.0000        0.0000        0.0000        0.0000        0.0000        0.0000        0.0000        0.0000        0.0000        0.0000        0.0000        0.0000        0.0000        0.0000        0.0000        0.0000        0.0000        0.0000        0.0000        0.0000        0.0000        0.0000        0.0000        0.0000        0.0000        0.0000        0.0000        0.0000        0.0000        0.0000        0.0000        0.0000        0.0000        0.0000        0.0000        0.0000        0.0000        0.0000        0.0000        0.0000        0.0000        0.0000        0.0000        0.0000        0.0000        0.0000        0.0000        0.0000        0.0000        0.0000        0.0000        0.0000        5.6539        4.6213        2.7325        2.1189        0.0000        0.0000        0.0000        0.0000        0.0000        0.0000        0.0000        0.0000        2.7249        3.8887        6.9663        8.2275       10.3697       13.1392       19.1720       22.8944       26.2098       26.2162       31.3110       32.8004        0.0000        0.0000        0.0000        0.0000        0.0000        0.0000        0.0000        0.0000        0.0000        0.0000        0.0000        0.0000        0.0000        0.0000        0.0000       41.9086       42.8448       37.0890       28.0707       28.7593       30.9373       31.6797       23.1918       17.5985       15.5428       15.4467       16.2459       15.9126       14.7943       20.6993       31.3984       35.9169       38.6454       39.2182       37.0201       37.1462       37.4900       35.4244       38.0869       40.3088       43.9903       51.0000       43.0101       42.3268       42.2746       40.1442       35.7362       35.1177       32.1899       32.2561       34.3917       31.0514       28.6791       27.2101       27.4537       25.0558       23.9320       26.7424       33.7932       29.4512       32.4943       33.1186       32.4072       35.0228       35.8257       37.8191       38.0538       35.4516       33.7973       33.2344       37.4363       40.8084       40.4920       41.3192       43.9646       44.3490       43.8487       54.2701       50.1056       55.0940       67.7455       72.3305       62.1825       67.9879       74.6840       73.9569       90.3365       90.6265       87.1780       88.1834       94.7400       99.3848      101.7305       97.0148       86.6314       83.7612       79.7024       75.3029       66.4950       64.6555       61.2836       59.9762       60.3343       58.7811       59.6330       60.5964       56.1172        0.0000        0.0000        0.0000        0.0000        0.0000        0.0000        0.0000        0.0000        0.0000        0.0000        0.0000        0.0000        0.0000        0.0000        0.0000        0.0000        0.0000        0.0000        0.0000        0.0000        0.0000        0.0000        0.0000        0.0000        0.0000        0.0000        0.0000        0.0000        0.0000        0.0000        0.0000        0.0000        0.0000        0.0000        0.0000        0.0000        0.0000        0.0000        0.0000        0.0000        0.0000        0.0000        0.0000        0.0000        0.0000        0.0000        0.0000        0.0000        0.0000        0.0000        0.0000        0.0000        0.0000        0.0000        0.0000        0.0000        0.0000
        0.0000        0.0000        0.0000        0.0000        0.0000        0.0000        0.0000        0.0000        0.0000        0.0000        0.0000        0.0000        0.0000        0.0000        0.0000        0.0000        0.0000        0.0000        0.0000        0.0000        0.0000        0.0000        0.0000        0.0000        0.0000        0.0000        0.0000        0.0000        0.0000        0.0000        0.0000        0.0000        0.0000        0.0000        0.0000        0.0000        0.0000        0.0000        0.0000        0.0000        0.0000        0.0000        0.0000        0.0000        0.0000        0.0000        0.0000        0.0000        0.0000        0.0000        0.0000        0.0000        0.0000        0.0000        0.0000        0.0000        0.0000        0.0000        0.0000        0.0000        0.0000        0.0000        5.7531        4.2966        0.0000        0.0000        0.0000        0.0000        0.0000        0.0000        0.0000        0.0000        0.0000        0.0000        5.5036        9.9994       10.9500       14.1497       18.2903       26.6093       29.9284       33.2478       32.8121       44.1838        0.0000        0.0000        0.0000        0.0000        0.0000        0.0000        0.0000        0.0000        0.0000        0.0000        0.0000        0.0000        0.0000        0.0000        0.0000        0.0000        0.0000       40.9832       34.5936       28.4660       31.5202       31.8298       33.0503       34.5475       17.6279       16.8184       16.5716       17.3410       15.6636       16.4739       18.6426       29.2227       33.5413       37.2589       45.2601       47.6104       41.6733       43.4382       41.3812       40.8214       39.9870       38.1851       43.5277       41.6337       40.0887       39.3822       35.3655       33.3203       31.7319       29.3771       30.7395       32.1669       30.2533       29.8428       27.7640       27.0194       23.3976       24.1219       25.9443       29.7966       27.3436       30.2339       32.5022       34.8246       35.5351       37.9691       38.9320       32.5457       32.7653       32.5715       32.1734       35.5790       40.1652       42.3474       43.9667       50.3350       52.4876       57.9714       55.9820       67.8741       65.9461       69.0832       66.3503       64.9916       69.0016       74.8842       76.7669       82.9110       87.7582       92.3623       93.2096       94.8204      100.9290       98.5643       93.5763       81.9398       80.4913       78.8380       75.7616       67.2831       63.7173       59.7259       56.4949       54.6253       52.8427       53.4456       51.1186        0.0000        0.0000        0.0000        0.0000        0.0000        0.0000        0.0000        0.0000        0.0000        0.0000        0.0000        0.0000        0.0000        0.0000        0.0000        0.0000        0.0000        0.0000        0.0000        0.0000        0.0000        0.0000        0.0000        0.0000        0.0000        0.0000        0.0000        0.0000        0.0000        0.0000        0.0000        0.0000        0.0000        0.0000        0.0000        0.0000        0.0000        0.0000        0.0000        0.0000        0.0000        0.0000        0.0000        0.0000        0.0000        0.0000        0.0000        0.0000        0.0000        0.0000        0.0000        0.0000        0.0000        0.0000        0.0000        0.0000        0.0000        0.0000
        0.0000        0.0000        0.0000        0.0000        0.0000        0.0000        0.0000        0.0000        0.0000        0.0000        0.0000        0.0000        0.0000        0.0000        0.0000        0.0000        0.0000        0.0000        0.0000        0.0000        0.0000        0.0000        0.0000        0.0000        0.0000        0.0000        0.0000        0.0000        0.0000        0.0000        0.0000        0.0000        0.0000        0.0000        0.0000        0.0000        0.0000        0.0000        0.0000        0.0000        0.0000        0.0000        0.0000        0.0000        0.0000        0.0000        0.0000        0.0000        0.0000        0.0000        0.0000        0.0000        0.0000        0.0000        0.0000        0.0000        0.0000        0.0000        0.0000        0.0000        0.0000        0.0000        0.0000        0.0000        0.0000        0.0000        0.0000        0.0000        0.0000        0.0000        0.0000        0.0000        0.0000        0.0000        2.7788        9.8392       11.8729       15.6230       20.1493       35.7547       41.3422       47.5001       47.2582        0.0000        0.0000        0.0000        0.0000        0.0000        0.0000        0.0000        0.0000        0.0000        0.0000        0.0000        0.0000        0.0000        0.0000        0.0000        0.0000        0.0000        0.0000       44.4737       42.8031       37.9662       37.4937       36.1896       32.8308       24.7743       22.6980       21.2294       19.9657       18.5614       19.8745       21.4380       24.6726       29.8084       38.5382       45.2998       53.6883       53.1404       44.7813       45.5180       48.0512       46.6283       42.7541       39.0297       37.6485       36.2931       35.4554       34.4941       31.6123       28.8695       28.2065       28.8139       29.0491       28.8650       27.2449       25.7443       24.5589       22.5061       18.7697       23.8034       25.9167       26.8839       25.7153       26.5543       28.3728       31.6524       32.5521       31.8485       31.5279       30.1088       30.9749       30.5804       31.0906       32.5016       34.4543       34.7818       36.2079       56.8498       62.8248       69.7781       68.3382       71.8443       65.1647       68.1401       67.2174       70.5130       72.7863       77.2946       80.7817       91.0989       97.0784       98.6059      104.2756       96.0036       95.1406       92.9297       88.3159       87.0835       85.6764       84.0904       79.7710       69.1014       64.1984       59.4952       56.5755       41.0378       41.1278       38.8299       35.0749        0.0000        0.0000        0.0000        0.0000        0.0000        0.0000        0.0000        0.0000        0.0000        0.0000        0.0000        0.0000        0.0000        0.0000        0.0000        0.0000        0.0000        0.0000        0.0000        0.0000        0.0000        0.0000        0.0000        0.0000        0.0000        0.0000        0.0000        0.0000        0.0000        0.0000        0.0000        0.0000        0.0000        0.0000        0.0000        0.0000        0.0000        0.0000        0.0000        0.0000        0.0000        0.0000        0.0000        0.0000        0.0000        0.0000        0.0000        0.0000        0.0000        0.0000        0.0000        0.0000        0.0000        0.0000        0.0000        0.0000        0.0000        0.0000
        0.0000        0.0000        0.0000        0.0000        0.0000        0.0000        0.0000        0.0000        0.0000        0.0000        0.0000        0.0000        0.0000        0.0000        0.0000        0.0000        0.0000        0.0000        0.0000        0.0000        0.0000        0.0000        0.0000        0.0000        0.0000        0.0000        0.0000        0.0000        0.0000        0.0000        0.0000        0.0000        0.0000        0.0000        0.0000        0.0000        0.0000        0.0000        0.0000        0.0000        0.0000        0.0000        0.0000        0.0000        0.0000        0.0000        0.0000        0.0000        0.0000        0.0000        0.0000        0.0000        0.0000        0.0000        0.0000        0.0000        0.0000        0.0000        0.0000        0.0000        0.0000        0.0000        0.0000        0.0000        0.0000        0.0000        0.0000        0.0000        0.0000        0.0000        0.0000        0.0000        0.0000        0.0000        0.0000        0.0000        0.0000        0.0000        0.0000        0.0000        0.0000        0.0000        0.0000        0.0000        0.0000        0.0000        0.0000        0.0000        0.0000        0.0000        0.0000        0.0000        0.0000        0.0000        0.0000        0.0000        0.0000        0.0000        0.0000        0.0000        0.0000       39.5424       37.4245       37.1925       36.7402       34.9816       31.3135       24.6832       23.0728       23.1067       21.7287       20.1900       20.0398       21.9706       24.3369       37.2039       44.9909       55.5351       52.2302       60.9834       54.9519       56.8716       53.3484       41.8262       40.6676       39.8007       36.5754       37.3463       39.0417       35.7697       31.4097       29.4596       35.0433       32.5426       33.0665       32.6758       26.6224       24.1522       23.3045       22.0559       19.6929       22.5649       24.2245       26.3947       26.0554       31.8876       32.2574       30.9791       29.0288       29.9492       29.7424       27.8302       30.4232       32.5389       31.4271       33.8521       31.8699       34.5785       38.9419       54.9421       65.0983       72.4710       82.0780       69.4777       61.6979       65.0186       67.6263       72.3405       72.9276       78.2753       84.5010       93.8611      100.1734      100.5712      104.9802       91.5278       88.8916       87.2039       89.7554       88.6306       86.6569       81.3476       75.4576       65.8559       60.8416       57.3494       56.9256       39.1237       33.2572       30.3672        0.0000        0.0000        0.0000        0.0000        0.0000        0.0000        0.0000        0.0000        0.0000        0.0000        0.0000        0.0000        0.0000        0.0000        0.0000        0.0000        0.0000        0.0000        0.0000        0.0000        0.0000        0.0000        0.0000        0.0000        0.0000        0.0000        0.0000        0.0000        0.0000        0.0000        0.0000        0.0000        0.0000        0.0000        0.0000        0.0000        0.0000        0.0000        0.0000        0.0000        0.0000        0.0000        0.0000        0.0000        0.0000        0.0000        0.0000        0.0000        0.0000        0.0000        0.0000        0.0000        0.0000        0.0000        0.0000        0.0000        0.0000        0.0000        0.0000
        0.0000        0.0000        0.0000        0.0000        0.0000        0.0000        0.0000        0.0000        0.0000        0.0000        0.0000        0.0000        0.0000        0.0000        0.0000        0.0000        0.0000        0.0000        0.0000        0.0000        0.0000        0.0000        0.0000        0.0000        0.0000        0.0000        0.0000        0.0000        0.0000        0.0000        0.0000        0.0000        0.0000        0.0000        0.0000        0.0000        0.0000        0.0000        0.0000        0.0000        0.0000        0.0000        0.0000        0.0000        0.0000        0.0000        0.0000        0.0000        0.0000        0.0000        0.0000        0.0000        0.0000        0.0000        0.0000        0.0000        0.0000        0.0000        0.0000        0.0000        0.0000        0.0000        0.0000        0.0000        0.0000        0.0000        0.0000        0.0000        0.0000        0.0000        0.0000        0.0000        0.0000        0.0000        0.0000        0.0000        0.0000        0.0000        0.0000        0.0000        0.0000        0.0000        0.0000        0.0000        0.0000        0.0000        0.0000        0.0000        0.0000        0.0000        0.0000        0.0000        0.0000        0.0000        0.0000        0.0000        0.0000        0.0000        0.0000        0.0000        0.0000       42.1140       37.5385       36.7687       35.4991       31.4624       29.9709       25.7820       24.7758       23.3458       23.2686       21.5377       22.5008       23.9627       27.3852       38.2435       43.2514       48.7557       52.1657       54.2882       55.7971       57.1047       53.6836       41.5803       42.6966       45.7815       43.6458       40.2935       37.4855       33.3611       31.6115       31.3816       35.3279       30.3144       27.9928       29.3348       25.9816       22.8458       20.7447       21.1250       18.9670       20.8710       20.2907       24.3732       27.3815       30.5254       29.7683       28.0524       29.2433       28.3751       28.0488       28.8003       31.1411       30.2432       30.3051       31.1393       30.6396       34.4726       39.9064       55.4754       66.2105       79.5111       86.3438       67.7391       61.5746       63.1714       64.6948       72.8112       72.7224       76.5781       75.2683       83.5883       85.4286       89.0827       88.1444       83.1510       83.0127       79.8426       80.8056       80.2062       76.3606       73.7051       68.9849       59.9467       56.1232       51.5980       48.9504       32.2622       35.4396       48.0417        0.0000        0.0000        0.0000        0.0000        0.0000        0.0000        0.0000        0.0000        0.0000        0.0000        0.0000        0.0000        0.0000        0.0000        0.0000        0.0000        0.0000        0.0000        0.0000        0.0000        0.0000        0.0000        0.0000        0.0000        0.0000        0.0000        0.0000        0.0000        0.0000        0.0000        0.0000        0.0000        0.0000        0.0000        0.0000        0.0000        0.0000        0.0000        0.0000        0.0000        0.0000        0.0000        0.0000        0.0000        0.0000        0.0000        0.0000        0.0000        0.0000        0.0000        0.0000        0.0000        0.0000        0.0000        0.0000        0.0000        0.0000        0.0000        0.0000
        0.0000        0.0000        0.0000        0.0000        0.0000        0.0000        0.0000        0.0000        0.0000        0.0000        0.0000        0.0000        0.0000        0.0000        0.0000        0.0000        0.0000        0.0000        0.0000        0.0000        0.0000        0.0000        0.0000        0.0000        0.0000        0.0000        0.0000        0.0000        0.0000        0.0000        0.0000        0.0000        0.0000        0.0000        0.0000        0.0000        0.0000        0.0000        0.0000        0.0000        0.0000        0.0000        0.0000        0.0000        0.0000        0.0000        0.0000        0.0000        0.0000        0.0000        0.0000        0.0000        0.0000        0.0000        0.0000        0.0000        0.0000        0.0000        0.0000        0.0000        0.0000        0.0000        0.0000        0.0000        0.0000        0.0000        0.0000        0.0000        0.0000        0.0000        0.0000        0.0000        0.0000        0.0000        0.0000        0.0000        0.0000        0.0000        0.0000        0.0000        0.0000        0.0000        0.0000        0.0000        0.0000        0.0000        0.0000        0.0000        0.0000        0.0000        0.0000        0.0000        0.0000        0.0000        0.0000        0.0000        0.0000        0.0000        0.0000        0.0000       33.8426       35.9827       34.2984       33.7468       29.7961       27.7851       28.1320       25.0168       24.3397       24.7671       25.8424       24.4947       26.1835       27.7087       29.4660       37.4279       44.7280       45.8353       45.7712       53.5565       53.4701       51.4571       53.3324       45.4031       48.2950       50.0405       46.0726       38.3628       37.5209       32.8089       30.1103       30.7966       29.2758       26.0553       23.2670       25.2364       23.7609       22.1098       21.5473       18.5945       19.4057       20.1074       20.7204       27.8008       28.6101       27.3788       28.0401       28.2669       28.1066       27.2060       29.4560       28.4813       28.4280       30.7009       31.8721       31.8223       37.0464       41.4722       42.3775       55.7471       68.6233       80.4583       88.0978       72.0396       62.0137       60.1850       64.1037       70.7021       67.0180       66.9609       68.4087       72.4642       74.3110       75.5774       74.3078       71.3164       71.8503       71.4653       71.2034       67.4521       64.5436       64.1361       61.4759       52.6488       46.4368       44.5485       47.6035       34.4318        0.0000        0.0000        0.0000        0.0000        0.0000        0.0000        0.0000        0.0000        0.0000        0.0000        0.0000        0.0000        0.0000       97.4400        0.0000        0.0000        0.0000       87.0900        0.0000        0.0000        0.0000        0.0000        0.0000        0.0000        0.0000        0.0000        0.0000        0.0000        0.0000        0.0000        0.0000        0.0000        0.0000        0.0000        0.0000        0.0000        0.0000        0.0000        0.0000        0.0000        0.0000        0.0000        0.0000        0.0000        0.0000        0.0000        0.0000        0.0000        0.0000        0.0000        0.0000        0.0000        0.0000        0.0000        0.0000        0.0000        0.0000        0.0000        0.0000        0.0000        0.0000
        0.0000        0.0000        0.0000        0.0000        0.0000        0.0000        0.0000        0.0000        0.0000        0.0000        0.0000        0.0000        0.0000        0.0000        0.0000        0.0000        0.0000        0.0000        0.0000        0.0000        0.0000        0.0000        0.0000        0.0000        0.0000        0.0000        0.0000        0.0000        0.0000        0.0000        0.0000        0.0000        0.0000        0.0000        0.0000        0.0000        0.0000        0.0000        0.0000        0.0000        0.0000        0.0000        0.0000        0.0000        0.0000        0.0000        0.0000        0.0000        0.0000        0.0000        0.0000        0.0000        0.0000        0.0000        0.0000        0.0000        0.0000        0.0000        0.0000        0.0000        0.0000        0.0000        0.0000        0.0000        0.0000        0.0000        0.0000        0.0000        0.0000        0.0000        0.0000        0.0000        0.0000        0.0000        0.0000        0.0000        0.0000        0.0000        0.0000        0.0000        0.0000        0.0000        0.0000        0.0000        0.0000        0.0000        0.0000        0.0000        0.0000        0.0000        0.0000        0.0000        0.0000        0.0000        0.0000        0.0000        0.0000        0.0000        0.0000        0.0000       32.8852       33.3157       30.4176       26.8267       23.9112       26.1632       32.7723       67.8648       30.2370       30.3484       29.9642       33.8624       35.7734       43.5708       45.8854       46.2470       48.3989       46.5108       48.9988       41.7525       42.6074       48.1716       57.3737       46.5442       42.5558       42.6710       42.4943       34.6841       36.2890       35.0763       33.0809       33.0204       28.8047       24.1100       22.1199       22.7151       20.0927       17.9051       17.0283       16.4998       18.2696       17.3734       19.8977       25.2319       24.8865       24.3880       24.7155       26.5227       25.9897       27.9488       28.7637       28.5348       30.2721       29.6695       31.6933       42.6309       46.5842       51.1898       53.1879       59.4493       66.9333       68.9480       71.1270       60.0196       55.8071       59.4300       59.6167       56.5233       56.0780       56.3294       57.2874       52.6962       50.7331       51.6741       54.6756       59.0268       58.4942       56.9789       55.8844       51.4271       47.9049       44.8353       43.9249       38.7649       35.9342       35.2523       36.8878       45.2207        0.0000        0.0000        0.0000        0.0000        0.0000        0.0000        0.0000        0.0000        0.0000        0.0000        0.0000        0.0000       82.2300       95.3400       94.7100        0.0000       99.7500       81.0000        0.0000        0.0000        0.0000        0.0000        0.0000        0.0000        0.0000        0.0000        0.0000        0.0000        0.0000        0.0000        0.0000        0.0000        0.0000        0.0000        0.0000        0.0000        0.0000        0.0000        0.0000        0.0000        0.0000        0.0000        0.0000        0.0000        0.0000        0.0000        0.0000        0.0000        0.0000        0.0000        0.0000        0.0000        0.0000        0.0000        0.0000        0.0000        0.0000        0.0000        0.0000        0.0000        0.0000
        0.0000        0.0000        0.0000        0.0000        0.0000        0.0000        0.0000        0.0000        0.0000        0.0000        0.0000        0.0000        0.0000        0.0000        0.0000        0.0000        0.0000        0.0000        0.0000        0.0000        0.0000        0.0000        0.0000        0.0000        0.0000        0.0000        0.0000        0.0000        0.0000        0.0000        0.0000        0.0000        0.0000        0.0000        0.0000        0.0000        0.0000        0.0000        0.0000        0.0000        0.0000        0.0000        0.0000        0.0000        0.0000        0.0000        0.0000        0.0000        0.0000        0.0000        0.0000        0.0000        0.0000        0.0000        0.0000        0.0000        0.0000        0.0000        0.0000        0.0000        0.0000        0.0000        0.0000        0.0000        0.0000        0.0000        0.0000        0.0000        0.0000        0.0000        0.0000        0.0000        0.0000        0.0000        0.0000        0.0000        0.0000        0.0000        0.0000        0.0000        0.0000        0.0000        0.0000        0.0000        0.0000        0.0000        0.0000        0.0000        0.0000        0.0000        0.0000        0.0000        0.0000        0.0000        0.0000        0.0000        0.0000        0.0000        0.0000       27.6142       31.1714       31.9810       30.0381       25.4992       25.0621       28.1265       32.2892       56.8313       34.6598       31.0478       33.2802       37.2792       41.0676       46.8023       46.3893       44.9321       46.9075       46.6121       46.6630       40.4429       45.9410       47.0072       49.8501       40.0633       42.8413       41.1605       39.8075       36.4833       33.5568       32.2418       33.0430       22.6487       18.7637       17.0862       16.6659       18.6229       18.2359       16.4826       15.5435       16.5341       17.4043       18.8976       20.4957       24.1494       24.9794       24.5182       24.4928       25.4295       26.2705       27.3873       27.8090       28.3817       29.0997       29.3149       32.6572       41.4149       46.4307       55.7410       56.3862       61.9834       70.8591       70.2112       65.1920       55.3268       53.4800       52.4245       52.6153       50.3229       50.2096       50.1603       47.9425       44.4473       43.7060       44.0357       45.1073       46.7253       45.0287       42.9634       39.3652       36.5404       33.9118       32.5556       31.6738       29.7711       28.3902       30.4077       31.4552       35.3841        0.0000        0.0000        0.0000        0.0000        0.0000        0.0000      262.4380       50.4900        0.0000        0.0000        0.0000        0.0000       88.7700       81.9000        0.0000        0.0000        0.0000        0.0000        0.0000        0.0000        0.0000        0.0000        0.0000        0.0000        0.0000        0.0000        0.0000        0.0000        0.0000        0.0000        0.0000        0.0000        0.0000        0.0000        0.0000        0.0000        0.0000        0.0000        0.0000        0.0000        0.0000        0.0000        0.0000        0.0000        0.0000        0.0000        0.0000        0.0000        0.0000        0.0000        0.0000        0.0000        0.0000        0.0000        0.0000        0.0000        0.0000        0.0000        0.0000        0.0000        0.0000
        0.0000        0.0000        0.0000        0.0000        0.0000        0.0000        0.0000        0.0000        0.0000        0.0000        0.0000        0.0000        0.0000        0.0000        0.0000        0.0000        0.0000        0.0000        0.0000        0.0000        0.0000        0.0000        0.0000        0.0000        0.0000        0.0000        0.0000        0.0000        0.0000        0.0000        0.0000        0.0000        0.0000        0.0000        0.0000        0.0000        0.0000        0.0000        0.0000        0.0000        0.0000        0.0000        0.0000        0.0000        0.0000        0.0000        0.0000        0.0000        0.0000        0.0000        0.0000        0.0000        0.0000        0.0000        0.0000        0.0000        0.0000        0.0000        0.0000        0.0000        0.0000        0.0000        0.0000        0.0000        0.0000        0.0000        0.0000        0.0000        0.0000        0.0000        0.0000        0.0000        0.0000        0.0000        0.0000        0.0000        0.0000        0.0000        0.0000        0.0000        0.0000        0.0000        0.0000        0.0000        0.0000        0.0000        0.0000        0.0000        0.0000        0.0000        0.0000        0.0000        0.0000        0.0000        0.0000        0.0000        0.0000       15.4477       19.2803       27.0443       30.2798       29.9371       30.8512       25.0550       25.9912       28.7160       28.6442       28.8692       29.3661       31.7725       32.9012       41.6960       42.2829       47.3567       44.0981       40.4211       41.2101       45.5159       51.9864       46.9754       48.6096       44.2576       40.5624       38.4126       41.7422       40.1191       35.8090       31.1550       30.0372       29.7837       27.8068       19.2056       16.9533       15.1008       16.6036       17.9649       16.9487       16.9618       16.5204       15.8998       17.0257       20.5262       19.7560       23.5227       23.9215       24.0797       23.9759       25.7284       27.2154       27.4383       26.6441       28.9601       30.0090       30.4743       32.8811       44.3939       47.2036       52.7035       52.7855       58.7179       60.8978       64.1772       61.7639       53.5553       50.1016       48.7435       48.5387       47.0755       45.3043       43.3542       41.1745       38.1517       38.4180       35.7020       35.6693       39.0666       37.0297       37.7300       33.0574       29.2661       26.0344       26.1950       25.5112       23.2128       24.3777       23.7806       19.9155        0.0000        0.0000        0.0000        0.0000        0.0000      241.6786      254.6202      251.3968       27.7800        0.0000        0.0000        0.0000        0.0000        0.0000        0.0000        0.0000        0.0000        0.0000        0.0000        0.0000        0.0000        0.0000        0.0000        0.0000        0.0000        0.0000        0.0000        0.0000        0.0000        0.0000        0.0000        0.0000        0.0000        0.0000        0.0000        0.0000        0.0000        0.0000        0.0000        0.0000        0.0000        0.0000        0.0000        0.0000        0.0000        0.0000        0.0000        0.0000        0.0000        0.0000        0.0000        0.0000        0.0000        0.0000        0.0000        0.0000        0.0000        0.0000        0.0000        0.0000        0.0000        0.0000
        0.0000        0.0000        0.0000        0.0000        0.0000        0.0000        0.0000        0.0000        0.0000        0.0000        0.0000        0.0000        0.0000        0.0000        0.0000        0.0000        0.0000        0.0000        0.0000        0.0000        0.0000        0.0000        0.0000        0.0000        0.0000        0.0000        0.0000        0.0000        0.0000        0.0000        0.0000        0.0000        0.0000        0.0000        0.0000        0.0000        0.0000        0.0000        0.0000        0.0000        0.0000        0.0000        0.0000        0.0000        0.0000        0.0000        0.0000        0.0000        0.0000        0.0000        0.0000        0.0000        0.0000        0.0000        0.0000        0.0000        0.0000        0.0000        0.0000        0.0000        0.0000        0.0000        0.0000        0.0000        0.0000        0.0000        0.0000        0.0000        0.0000        0.0000        0.0000        0.0000        0.0000        0.0000        0.0000        0.0000        0.0000        0.0000        0.0000        0.0000        0.0000        0.0000        0.0000        0.0000        0.0000        0.0000        0.0000        0.0000        0.0000        0.0000        0.0000        0.0000        0.0000        0.0000        0.0000        0.0000        0.0000       15.3141       18.2143       25.3726       29.8968       32.4964       31.7315       26.9501       27.2043       30.6803       26.6497       27.6103       27.1402       27.0303       29.7290       36.0868       38.8951       43.9485       43.8185       39.2286       42.2461       48.6985       49.8132       44.0146       45.7929       41.3309       43.7034       40.9825       39.2445       35.5288       34.0321       29.2343       28.1820       27.6832       26.0380       19.6845       17.5101       16.5622       16.2527       19.2718       20.3009       20.3810       19.7532       18.8863       19.9034       20.9806       23.1168       27.5364       25.8418       25.0759       24.8245       25.3845       24.7856       24.5790       25.1496       25.8822       25.8605       28.5612       29.5864       39.9729       41.3895       46.1096       48.8951       52.9843       54.5913       56.7699       55.3576       48.1084       47.5184       45.7747       44.1203       42.7463       41.3356       39.9266       40.1417       35.8574       36.0727       33.9468       31.3424       34.9493       30.5540       28.0293       26.2189       23.3396       20.9998       19.6728       21.0948       21.4902       21.7607       18.8876       16.5067        0.0000        0.0000        0.0000        8.6100      194.1502      228.7153      247.4430      248.9491       34.5300        0.0000        0.0000        0.0000        0.0000        0.0000        0.0000        0.0000        0.0000        0.0000        0.0000        0.0000        0.0000        0.0000        0.0000        0.0000        0.0000        0.0000        0.0000        0.0000        0.0000        0.0000        0.0000        0.0000        0.0000        0.0000        0.0000        0.0000        0.0000        0.0000        0.0000        0.0000        0.0000        0.0000        0.0000        0.0000        0.0000        0.0000        0.0000        0.0000        0.0000        0.0000        0.0000        0.0000        0.0000        0.0000        0.0000        0.0000        0.0000        0.0000        0.0000        0.0000        0.0000        0.0000
        0.0000        0.0000        0.0000        0.0000        0.0000        0.0000        0.0000        0.0000        0.0000        0.0000        0.0000        0.0000        0.0000        0.0000        0.0000        0.0000        0.0000        0.0000        0.0000        0.0000        0.0000        0.0000        0.0000        0.0000        0.0000        0.0000        0.0000        0.0000        0.0000        0.0000        0.0000        0.0000        0.0000        0.0000        0.0000        0.0000        0.0000        0.0000        0.0000        0.0000        0.0000        0.0000        0.0000        0.0000        0.0000        0.0000        0.0000        0.0000        0.0000        0.0000        0.0000        0.0000        0.0000        0.0000        0.0000        0.0000        0.0000        0.0000        0.0000        0.0000        0.0000        0.0000        0.0000        0.0000        0.0000        0.0000        0.0000        0.0000        0.0000        0.0000        0.0000        0.0000        0.0000        0.0000        0.0000        0.0000        0.0000        0.0000        0.0000        0.0000        0.0000        0.0000        0.0000        0.0000        0.0000        0.0000        0.0000        0.0000        0.0000        0.0000        0.0000        0.0000        0.0000        0.0000        0.0000        0.0000       15.5796       22.6391       20.3972       24.5917       30.5792       29.3835       27.7850       27.3243       27.6881       27.9600       28.6502       22.1543       21.7001       23.9054       26.2247       30.0862       34.0736       33.5841       33.0740       31.2636       40.1679       83.1597       39.6260       38.0781       37.9778       38.4064       37.8258       35.7643       33.6841       31.9939       30.9050       27.4131       27.5896       23.2621       21.7657       22.3857       20.6102       19.8456       21.2090       25.4748       26.6580       26.9168       25.6556       25.8603       26.7328       26.5345       27.5087       30.6507       31.5235       31.0935       28.4148       22.0004       21.8629       20.3523       20.1705       20.4843       19.8901       20.1932       24.4275       30.1221       32.1162       37.5178       38.5012       44.7365       49.2769       50.3753       47.7861       46.9041       48.5228       45.7377       43.8490       42.5724       40.8793       40.4005       38.4637       41.1577       41.3746       36.2194       32.2795       21.4423       19.4145       17.9832       14.9711        4.6607        4.3623        4.2429        4.1790       21.6924       15.0424       15.4671        0.0000        0.0000        0.0000        0.0000       18.0265      193.7913      242.1476      267.8983      273.5861       62.8800        0.0000        0.0000        0.0000        0.0000        0.0000        0.0000        0.0000        0.0000        0.0000        0.0000        0.0000        0.0000        0.0000        0.0000        0.0000        0.0000        0.0000        0.0000        0.0000        0.0000        0.0000        0.0000        0.0000        0.0000        0.0000        0.0000        0.0000        0.0000        0.0000        0.0000        0.0000        0.0000        0.0000        0.0000        0.0000        0.0000        0.0000        0.0000        0.0000        0.0000        0.0000        0.0000        0.0000        0.0000        0.0000        0.0000        0.0000        0.0000        0.0000        0.0000        0.0000        0.0000        0.0000
        0.0000        0.0000        0.0000        0.0000        0.0000        0.0000        0.0000        0.0000        0.0000        0.0000        0.0000        0.0000        0.0000        0.0000        0.0000        0.0000        0.0000        0.0000        0.0000        0.0000        0.0000        0.0000        0.0000        0.0000        0.0000        0.0000        0.0000        0.0000        0.0000        0.0000        0.0000        0.0000        0.0000        0.0000        0.0000        0.0000        0.0000        0.0000        0.0000        0.0000        0.0000        0.0000        0.0000        0.0000        0.0000        0.0000        0.0000        0.0000        0.0000        0.0000        0.0000        0.0000        0.0000        0.0000        0.0000        0.0000        0.0000        0.0000        0.0000        0.0000        0.0000        0.0000        0.0000        0.0000        0.0000        0.0000        0.0000        0.0000        0.0000        0.0000        0.0000        0.0000        0.0000        0.0000        0.0000        0.0000        0.0000        0.0000        0.0000        0.0000        0.0000        0.0000        0.0000        0.0000        0.0000        0.0000        0.0000        0.0000        0.0000        0.0000        0.0000        0.0000        0.0000        0.0000        0.0000        0.0000       15.9153       15.5066       19.7725       25.9366       27.2173       26.5851       24.1933       26.4715       26.7059       27.5394       26.3793       22.3819       21.7978       23.4910       25.3711       28.2782       30.2701       31.2842       30.4833       30.2001       33.1896       55.1356       52.2491       35.0727       37.4649       37.4802       38.6406       34.6904       33.4294       31.4603       29.8183       26.4837       24.5806       21.6856       22.1505       23.1053       22.1412       23.0447       24.9611       28.0961       28.5182       28.1910       29.4691       30.6003       28.3023       27.4986       29.1466       31.1772       33.4024       32.4588       28.4125       21.7058       20.3459       18.0110       17.4200       16.6651       16.6711       17.7432       20.9186       24.9403       27.8390       31.3866       33.5593       39.9423       43.4519       44.7805       43.0015       43.8963       43.7335       43.0049       40.8559       39.1803       37.5923       36.0989       35.4625       37.0373       35.3611       32.1150       26.8226       15.3390       12.7859       10.8968        8.7715        5.8949        4.5618        4.2088        4.5336        0.0000        0.0000        0.0000        0.0000        0.0000        0.0000        7.2183       14.1898      171.1790      228.3187      258.8127      266.1649        0.0000        0.0000        0.0000        0.0000        0.0000        0.0000        0.0000        0.0000        0.0000        0.0000        0.0000        0.0000        0.0000        0.0000        0.0000        0.0000        0.0000        0.0000        0.0000        0.0000        0.0000        0.0000        0.0000        0.0000        0.0000        0.0000        0.0000        0.0000        0.0000        0.0000        0.0000        0.0000        0.0000        0.0000        0.0000        0.0000        0.0000        0.0000        0.0000        0.0000        0.0000        0.0000        0.0000        0.0000        0.0000        0.0000        0.0000        0.0000        0.0000        0.0000        0.0000        0.0000        0.0000        0.0000
        0.0000        0.0000        0.0000        0.0000        0.0000        0.0000        0.0000        0.0000        0.0000        0.0000        0.0000        0.0000        0.0000        0.0000        0.0000        0.0000        0.0000        0.0000        0.0000        0.0000        0.0000        0.0000        0.0000        0.0000        0.0000        0.0000        0.0000        0.0000        0.0000        0.0000        0.0000        0.0000        0.0000        0.0000        0.0000        0.0000        0.0000        0.0000        0.0000        0.0000        0.0000        0.0000        0.0000        0.0000        0.0000        0.0000        0.0000        0.0000        0.0000        0.0000        0.0000        0.0000        0.0000        0.0000        0.0000        0.0000        0.0000        0.0000        0.0000        0.0000        0.0000        0.0000        0.0000        0.0000        0.0000        0.0000        0.0000        0.0000        0.0000        0.0000        0.0000        0.0000        0.0000        0.0000        0.0000        0.0000        0.0000        0.0000        0.0000        0.0000        0.0000        0.0000        0.0000        0.0000        0.0000        0.0000        0.0000        0.0000        0.0000        0.0000        0.0000        0.0000        0.0000        0.0000        0.0000        0.0000       13.1961       14.7447       17.5698       23.0553       23.3823       23.8996       22.4683       26.3417       26.6678       26.9364       25.4982       22.7493       22.3839       25.6916       26.6021       31.0903       31.6558       32.7175       36.7526       31.7150       32.6113       37.3468       39.9333       34.8414       36.3434       38.3300       42.1202       35.5249       33.9596       31.8506       29.2254       25.5551       23.6622       23.0125       23.7777       24.3730       23.8142       24.3445       25.7008       29.0803       28.5446       30.4212       30.1677       30.4734       28.5997       28.4342       27.7310       29.9350       32.3629       31.6414       28.4295       19.8276       18.5907       16.9173       16.3024       15.9359       16.1553       17.3895       18.8826       24.2553       24.7120       26.7231       30.2892       35.5755       38.1444       40.7249       42.5023       40.9096       40.5395       39.8861       37.3742       35.3439       35.4315       34.9751       35.1022       34.7084       32.0095       28.3125       23.2735       14.0233       10.4820        7.6921        7.0739        9.2971        8.5537        3.4010        0.0000        0.0000        0.0000        0.0000        0.0000        0.0000        1.8570        5.9332       11.8829      151.1095      209.5332      231.8307      224.8610        0.0000        0.0000        0.0000        0.0000        0.0000        0.0000        0.0000        0.0000        0.0000        0.0000        0.0000        0.0000        0.0000        0.0000        0.0000        0.0000        0.0000        0.0000        0.0000        0.0000        0.0000        0.0000        0.0000        0.0000        0.0000        0.0000        0.0000        0.0000        0.0000        0.0000        0.0000        0.0000        0.0000        0.0000        0.0000        0.0000        0.0000        0.0000        0.0000        0.0000        0.0000        0.0000        0.0000        0.0000        0.0000        0.0000        0.0000        0.0000        0.0000        0.0000        0.0000        0.0000        0.0000        0.0000
        0.0000        0.0000        0.0000        0.0000        0.0000        0.0000        0.0000        0.0000        0.0000        0.0000        0.0000        0.0000        0.0000        0.0000        0.0000        0.0000        0.0000        0.0000        0.0000        0.0000        0.0000        0.0000        0.0000        0.0000        0.0000        0.0000        0.0000        0.0000        0.0000        0.0000        0.0000        0.0000        0.0000        0.0000        0.0000        0.0000        0.0000        0.0000        0.0000        0.0000        0.0000        0.0000        0.0000        0.0000        0.0000        0.0000        0.0000        0.0000        0.0000        0.0000        0.0000        0.0000        0.0000        0.0000        0.0000        0.0000        0.0000        0.0000        0.0000        0.0000        0.0000        0.0000        0.0000        0.0000        0.0000        0.0000        0.0000        0.0000        0.0000        0.0000        0.0000        0.0000        0.0000        0.0000        0.0000        0.0000        0.0000        0.0000        0.0000        0.0000        0.0000        0.0000        0.0000        0.0000        0.0000        0.0000        0.0000        0.0000        0.0000        0.0000        0.0000        0.0000        0.0000        0.0000        0.0000        0.0000        0.0000       14.1901       16.3685       21.5313       22.6685       21.7922       21.7251       21.4952       23.1076       27.7854       25.3120       24.5032       24.4028       26.7899       30.1268       34.9791       46.0224       46.5943       45.8005       40.6903       36.4771       35.8134       37.7675       43.4003       42.6869       41.1939       40.3553       35.6447       33.8890       32.2268       30.0071       27.1107       27.0744       26.9432       24.5659       25.2343       24.3150       24.8478       25.4319       28.1094       29.4040       29.6410       28.3309       27.9532       26.9482       25.2115       25.6933       27.5403       29.3084       28.5854       25.8264       20.7297       18.1278       16.5227       17.2562       15.9488       16.2268       16.5309       21.5121       24.0662       24.1119       26.9434       29.6024       35.9099       35.2439       37.0704       35.2904       34.3096       33.9505       34.9615       36.6741       34.6148       33.9123       30.3239       29.2893       28.7771       27.2716       25.3333       21.1193       12.4708        9.8545        8.7412        9.9462        5.1638        1.9282        0.0000        0.0000        0.0000        0.0000        0.0000        0.0000        0.0000        2.1371        5.0645       10.9444      134.7995      183.0258      206.2555      207.0517        0.0000        0.0000        0.0000        0.0000        0.0000        0.0000        0.0000        0.0000        0.0000        0.0000        0.0000        0.0000        0.0000        0.0000        0.0000        0.0000        0.0000        0.0000        0.0000        0.0000        0.0000        0.0000        0.0000        0.0000        0.0000        0.0000        0.0000        0.0000        0.0000        0.0000        0.0000        0.0000        0.0000        0.0000        0.0000        0.0000        0.0000        0.0000        0.0000        0.0000        0.0000        0.0000        0.0000        0.0000        0.0000        0.0000        0.0000        0.0000        0.0000        0.0000        0.0000        0.0000        0.0000        0.0000
        0.0000        0.0000        0.0000        0.0000        0.0000        0.0000        0.0000        0.0000        0.0000        0.0000        0.0000        0.0000        0.0000        0.0000        0.0000        0.0000        0.0000        0.0000        0.0000        0.0000        0.0000        0.0000        0.0000        0.0000        0.0000        0.0000        0.0000        0.0000        0.0000        0.0000        0.0000        0.0000        0.0000        0.0000        0.0000        0.0000        0.0000        0.0000        0.0000        0.0000        0.0000        0.0000        0.0000        0.0000        0.0000        0.0000        0.0000        0.0000        0.0000        0.0000        0.0000        0.0000        0.0000        0.0000        0.0000        0.0000        0.0000        0.0000        0.0000        0.0000        0.0000        0.0000        0.0000        0.0000        0.0000        0.0000        0.0000        0.0000        0.0000        0.0000        0.0000        0.0000        0.0000        0.0000        0.0000        0.0000        0.0000        0.0000        0.0000        0.0000        0.0000        0.0000        0.0000        0.0000        0.0000        0.0000        0.0000        0.0000        0.0000        0.0000        0.0000        0.0000        0.0000        0.0000        0.0000        0.0000       17.5815       20.9636       20.1083       19.5035        0.0000       20.5843       20.5191       21.7247       21.3220       21.0554       22.8311       22.5924       23.0267       25.3102       29.1171       39.5777       46.7725       50.1644       49.3381       46.7660       46.5615       47.9723       51.1755       44.5449       40.5222       37.5510       36.6895       38.8040       38.2627       37.6095       35.7624       33.5808       31.8529       29.7727       27.7800       25.9448       25.5873       25.8348       26.3552       28.3152       28.5015       28.3048       25.9576       19.4334       19.2354       18.8754       18.5206       20.4958       21.7800       20.9416       20.0970       20.9832       19.4956       18.2631       21.2370       18.1822       18.0083       22.1056       24.7698       20.2227       20.8836       25.5958       25.6197       25.8245       26.5748       27.4831       27.9993       28.8504       41.2741       30.2739       28.7799       30.3167       29.3036       27.4485       25.8149       19.3096       17.9639       14.4297       12.1636       11.2616        9.8527        8.4837        8.1920        0.0000        0.0000        0.0000        0.0000        0.0000       29.5500       15.1500        0.0000        8.3452        7.1532       16.6025       35.4361       98.2030      130.2439      150.4574        0.0000        0.0000        0.0000        0.0000        0.0000        0.0000        0.0000        0.0000        0.0000        0.0000        0.0000        0.0000        0.0000        0.0000        0.0000        0.0000        0.0000        0.0000        0.0000        0.0000        0.0000        0.0000        0.0000        0.0000        0.0000        0.0000        0.0000        0.0000        0.0000        0.0000        0.0000        0.0000        0.0000        0.0000        0.0000        0.0000        0.0000        0.0000        0.0000        0.0000        0.0000        0.0000        0.0000        0.0000        0.0000        0.0000        0.0000        0.0000        0.0000        0.0000        0.0000        0.0000        0.0000        0.0000        0.0000
        0.0000        0.0000        0.0000        0.0000        0.0000        0.0000        0.0000        0.0000        0.0000        0.0000        0.0000        0.0000        0.0000        0.0000        0.0000        0.0000        0.0000        0.0000        0.0000        0.0000        0.0000        0.0000        0.0000        0.0000        0.0000        0.0000        0.0000        0.0000        0.0000        0.0000        0.0000        0.0000        0.0000        0.0000        0.0000        0.0000        0.0000        0.0000        0.0000        0.0000        0.0000        0.0000        0.0000        0.0000        0.0000        0.0000        0.0000        0.0000        0.0000        0.0000        0.0000        0.0000        0.0000        0.0000        0.0000        0.0000        0.0000        0.0000        0.0000        0.0000        0.0000        0.0000        0.0000        0.0000        0.0000        0.0000        0.0000        0.0000        0.0000        0.0000        0.0000        0.0000        0.0000        0.0000        0.0000        0.0000        0.0000        0.0000        0.0000        0.0000        0.0000        0.0000        0.0000        0.0000        0.0000        0.0000        0.0000        0.0000        0.0000        0.0000        0.0000        0.0000        0.0000        0.0000        0.0000        0.0000        0.0000       23.4176        0.0000        0.0000        0.0000       21.6833       22.1579       23.9842       22.2611       26.2595       25.8969       22.4499       23.9755       27.1512       32.1155       43.0575       49.0362       54.4059       52.4678       49.3482       51.1226       53.7134       52.6031       44.6810       41.2889       38.5416       38.0419       40.1251       40.9895       40.9395       38.2148       34.9816       32.8003       30.4894       29.0401       27.2442       26.5870       27.0001       26.2043       27.8642       29.5245       28.5196       24.8237       19.2243       19.3042       17.5737       16.6684       19.0349       19.1487       19.2879       19.1631       19.6911       18.6928       19.9758       19.2637       19.9816       26.7811       22.3173       24.6246       19.6855       21.2315       21.7588       22.2553       23.0853       23.8852       24.1062       26.0899       24.5644       27.5891       24.5569       25.3766       26.1775       25.7571       25.0454       23.0047       18.0326       15.1778       13.1118        9.2119        7.6355        9.4677        5.0744        3.3341        0.0000        0.0000        0.0000        0.0000        0.0000       28.4700       18.9300       20.3400       11.0665        9.5365       17.5964       32.6206       83.9866      111.6686      130.0339        0.0000        0.0000        0.0000        0.0000        0.0000        0.0000        0.0000        0.0000        0.0000        0.0000        0.0000        0.0000        0.0000        0.0000        0.0000        0.0000        0.0000        0.0000        0.0000        0.0000        0.0000        0.0000        0.0000        0.0000        0.0000        0.0000        0.0000        0.0000        0.0000        0.0000        0.0000        0.0000        0.0000        0.0000        0.0000        0.0000        0.0000        0.0000        0.0000        0.0000        0.0000        0.0000        0.0000        0.0000        0.0000        0.0000        0.0000        0.0000        0.0000        0.0000        0.0000        0.0000        0.0000        0.0000        0.0000
        0.0000        0.0000        0.0000        0.0000        0.0000        0.0000        0.0000        0.0000        0.0000        0.0000        0.0000        0.0000        0.0000        0.0000        0.0000        0.0000        0.0000        0.0000        0.0000        0.0000        0.0000        0.0000        0.0000        0.0000        0.0000        0.0000        0.0000        0.0000        0.0000        0.0000        0.0000        0.0000        0.0000        0.0000        0.0000        0.0000        0.0000        0.0000        0.0000        0.0000        0.0000        0.0000        0.0000        0.0000        0.0000        0.0000        0.0000        0.0000        0.0000        0.0000        0.0000        0.0000        0.0000        0.0000        0.0000        0.0000        0.0000        0.0000        0.0000        0.0000        0.0000        0.0000        0.0000        0.0000        0.0000        0.0000        0.0000        0.0000        0.0000        0.0000        0.0000        0.0000        0.0000        0.0000        0.0000        0.0000        0.0000        0.0000        0.0000        0.0000        0.0000        0.0000        0.0000        0.0000        0.0000        0.0000        0.0000        0.0000        0.0000        0.0000        0.0000        0.0000        0.0000        0.0000        0.0000        0.0000        0.0000        0.0000        0.0000        0.0000        0.0000       24.8043       26.0795       28.6692       28.8617       30.5833       29.6522       24.9894       25.3463       28.7434       34.2462       47.1987       52.5183       55.6633       56.9476       54.5921       55.4828       54.4202       51.8189       45.6026       42.8273       41.7711       41.3515       43.9429       44.5066       42.4511       39.3926       35.7236       33.0379       30.7727       29.3998       27.2768       26.8757       25.7604       25.4618       27.3673       27.4084       27.4069       25.0716       18.1513       17.8407       17.1663       17.8240       19.3471       20.2107       19.9524       19.4131       23.2505       22.7732       20.7291       25.8318       25.1062       26.8037       22.4699       23.8802       21.1184       25.3402       25.5807       23.7791       22.4811       22.8155       23.4755       23.1944       23.3478       23.8588       24.5850       24.7852       25.2514       23.6468       22.6315       20.4480       14.5379       11.7292       11.6432       10.9445       10.0230        8.5311        0.0000        0.0000        0.0000        0.0000        0.0000        0.0000       19.5000       34.2300       16.2300       30.9900       14.7905       13.3202       19.7958       33.0463       83.1075      105.2381      118.5468        0.0000        0.0000        0.0000        0.0000        0.0000        0.0000        0.0000        0.0000        0.0000        0.0000        0.0000        0.0000        0.0000        0.0000        0.0000        0.0000        0.0000        0.0000        0.0000        0.0000        0.0000        0.0000        0.0000        0.0000        0.0000        0.0000        0.0000        0.0000        0.0000        0.0000        0.0000        0.0000        0.0000        0.0000        0.0000        0.0000        0.0000        0.0000        0.0000        0.0000        0.0000        0.0000        0.0000        0.0000        0.0000        0.0000        0.0000        0.0000        0.0000        0.0000        0.0000        0.0000        0.0000        0.0000        0.0000
        0.0000        0.0000        0.0000        0.0000        0.0000        0.0000        0.0000        0.0000        0.0000        0.0000        0.0000        0.0000        0.0000        0.0000        0.0000        0.0000        0.0000        0.0000        0.0000        0.0000        0.0000        0.0000        0.0000        0.0000        0.0000        0.0000        0.0000        0.0000        0.0000        0.0000        0.0000        0.0000        0.0000        0.0000        0.0000        0.0000        0.0000        0.0000        0.0000        0.0000        0.0000        0.0000        0.0000        0.0000        0.0000        0.0000        0.0000        0.0000        0.0000        0.0000        0.0000        0.0000        0.0000        0.0000        0.0000        0.0000        0.0000        0.0000        0.0000        0.0000        0.0000        0.0000        0.0000        0.0000        0.0000        0.0000        0.0000        0.0000        0.0000        0.0000        0.0000        0.0000        0.0000        0.0000        0.0000        0.0000        0.0000        0.0000        0.0000        0.0000        0.0000        0.0000        0.0000        0.0000        0.0000        0.0000        0.0000        0.0000        0.0000        0.0000        0.0000        0.0000        0.0000        0.0000        0.0000        0.0000        0.0000        0.0000        0.0000        0.0000        0.0000        0.0000       30.8161       33.9967       35.4920       31.2899       29.6468       26.7959       28.7514       31.7823       39.1593       49.9881       56.2711       60.6548       60.6796       60.5330       60.9029       59.3391       57.5832       50.3408       47.9382       45.9398       46.5340       48.0862       46.8956       43.9545       40.3526       36.8393       33.4598       30.8788       28.5756       26.2902       24.7320       24.0531       23.2507       24.7664       25.0752       25.2502       25.5701       19.9215       19.6338       19.6942       20.6545       22.8321       24.5790       26.3859       24.4154       28.2926       24.5611       30.4880       31.6732       26.6080       25.8894       24.9240       23.9473       24.5527       24.0244       25.8344       26.9463       25.3601       25.4182       24.9350       26.6595       27.1808       27.0832       25.1572       23.5450       24.7536       22.7962       20.5508       17.9785       13.8727       15.2093       13.3998       11.8177        5.0860        4.3048        0.0000        0.0000        0.0000        0.0000        0.0000        0.0000        0.0000       19.9800       13.4100       11.0100       18.5724       18.5957       25.1022       37.8684       90.1690      114.6850      130.8564        0.0000        0.0000        0.0000        0.0000        0.0000        0.0000        0.0000        0.0000        0.0000        0.0000        0.0000        0.0000        0.0000        0.0000        0.0000        0.0000        0.0000        0.0000        0.0000        0.0000        0.0000        0.0000        0.0000        0.0000        0.0000        0.0000        0.0000        0.0000        0.0000        0.0000        0.0000        0.0000        0.0000        0.0000        0.0000        0.0000        0.0000        0.0000        0.0000        0.0000        0.0000        0.0000        0.0000        0.0000        0.0000        0.0000        0.0000        0.0000        0.0000        0.0000        0.0000        0.0000        0.0000        0.0000        0.0000
        0.0000        0.0000        0.0000        0.0000        0.0000        0.0000        0.0000        0.0000        0.0000        0.0000        0.0000        0.0000        0.0000        0.0000        0.0000        0.0000        0.0000        0.0000        0.0000        0.0000        0.0000        0.0000        0.0000        0.0000        0.0000        0.0000        0.0000        0.0000        0.0000        0.0000        0.0000        0.0000        0.0000        0.0000        0.0000        0.0000        0.0000        0.0000        0.0000        0.0000        0.0000        0.0000        0.0000        0.0000        0.0000        0.0000        0.0000        0.0000        0.0000        0.0000        0.0000        0.0000        0.0000        0.0000        0.0000        0.0000        0.0000        0.0000        0.0000        0.0000        0.0000        0.0000        0.0000        0.0000        0.0000        0.0000        0.0000        0.0000        0.0000        0.0000        0.0000        0.0000        0.0000        0.0000        0.0000        0.0000        0.0000        0.0000        0.0000        0.0000        0.0000        0.0000        0.0000        0.0000        0.0000        0.0000        0.0000        0.0000        0.0000        0.0000        0.0000        0.0000        0.0000        0.0000        0.0000        0.0000        0.0000        0.0000        0.0000        0.0000        0.0000        0.0000        0.0000       28.1990       29.0163       29.5439       29.8488       33.8345       36.3505       40.9992       47.1679       56.2489       64.7826       68.1827       69.1186       75.2160       78.7389       77.0178       73.6661       62.2087       58.3924       57.2968       56.4263       51.3041       49.9403       46.9607       43.6572        0.0000        0.0000       28.5609       24.7445       22.4579       21.1599       20.6214       20.1009       20.1156       21.7695       22.4253       23.0602       27.6170       27.9316       28.4283       30.1453       36.3658       37.4383       37.9957       35.2049       31.1730       31.1447       26.3712       26.6017       23.7145       23.0086       22.8812       23.4085       28.8803       30.8871       32.3461       31.6379       31.5709       32.7487       32.5900       33.8645       33.7288       32.3506       31.0205       28.8143       23.1208       21.2225       19.0944       16.9786       12.4237       10.9698        7.5822        0.0000        0.0000        0.0000        0.0000        0.0000        0.0000        0.0000        0.0000        0.0000        0.0000        0.0000        0.0000        0.0000       28.8990       30.0534       40.1888       58.5075      118.2619      147.9010        0.0000        0.0000        0.0000        0.0000        0.0000        0.0000        0.0000        0.0000        0.0000        0.0000        0.0000        0.0000        0.0000        0.0000        0.0000        0.0000        0.0000        0.0000        0.0000        0.0000        0.0000        0.0000        0.0000        0.0000        0.0000        0.0000        0.0000        0.0000        0.0000        0.0000        0.0000        0.0000        0.0000        0.0000        0.0000        0.0000        0.0000        0.0000        0.0000        0.0000        0.0000        0.0000        0.0000        0.0000        0.0000        0.0000        0.0000        0.0000        0.0000        0.0000        0.0000        0.0000        0.0000        0.0000        0.0000        0.0000
        0.0000        0.0000        0.0000        0.0000        0.0000        0.0000        0.0000        0.0000        0.0000        0.0000        0.0000        0.0000        0.0000        0.0000        0.0000        0.0000        0.0000        0.0000        0.0000        0.0000        0.0000        0.0000        0.0000        0.0000        0.0000        0.0000        0.0000        0.0000        0.0000        0.0000        0.0000        0.0000        0.0000        0.0000        0.0000        0.0000        0.0000        0.0000        0.0000        0.0000        0.0000        0.0000        0.0000        0.0000        0.0000        0.0000        0.0000        0.0000        0.0000        0.0000        0.0000        0.0000        0.0000        0.0000        0.0000        0.0000        0.0000        0.0000        0.0000        0.0000        0.0000        0.0000        0.0000        0.0000        0.0000        0.0000        0.0000        0.0000        0.0000        0.0000        0.0000        0.0000        0.0000        0.0000        0.0000        0.0000        0.0000        0.0000        0.0000        0.0000        0.0000        0.0000        0.0000        0.0000        0.0000        0.0000        0.0000        0.0000        0.0000        0.0000        0.0000        0.0000        0.0000        0.0000        0.0000        0.0000        0.0000        0.0000        0.0000        0.0000        0.0000        0.0000        0.0000       29.4952       29.3390       29.9088       36.4807       38.5529       42.8709       47.7946       52.1466       60.1608       64.7533       72.5794       79.9002       85.2417       87.7055       84.2241       79.7934       67.4465       67.0790       61.5091       58.9726       54.0220       53.0841       49.5115        0.0000        0.0000        0.0000        0.0000        0.0000        0.0000       18.6934       18.2116       18.4380       19.2465       19.7563       20.9751       23.5270       28.8153       30.9680       34.4232       34.6210       41.8774       42.2805       42.3624       39.7889       31.1103       27.6750       25.5573       26.1689       23.0385       23.5178       24.3353       29.3311       32.9198       34.8848       36.2015       38.0943       37.8168       36.7328       35.6622       34.0815       34.9385       34.6339       34.4677       30.5513       24.3348       22.5917       19.4975       17.0241       10.5295        0.0000        0.0000        0.0000        0.0000        0.0000        0.0000        0.0000        0.0000        0.0000        0.0000        0.0000        0.0000        0.0000        0.0000        0.0000       33.8553       35.6320       46.9593       65.4727      128.1788      157.2213      184.5498        0.0000        0.0000        0.0000        0.0000        0.0000        0.0000        0.0000        0.0000        0.0000        0.0000        0.0000        0.0000        0.0000        0.0000        0.0000        0.0000        0.0000        0.0000        0.0000        0.0000        0.0000        0.0000        0.0000        0.0000        0.0000        0.0000        0.0000        0.0000        0.0000        0.0000        0.0000        0.0000        0.0000        0.0000        0.0000        0.0000        0.0000        0.0000        0.0000        0.0000        0.0000        0.0000        0.0000        0.0000        0.0000        0.0000        0.0000        0.0000        0.0000        0.0000        0.0000        0.0000        0.0000        0.0000        0.0000
        0.0000        0.0000        0.0000        0.0000        0.0000        0.0000        0.0000        0.0000        0.0000        0.0000        0.0000        0.0000        0.0000        0.0000        0.0000        0.0000        0.0000        0.0000        0.0000        0.0000        0.0000        0.0000        0.0000        0.0000        0.0000        0.0000        0.0000        0.0000        0.0000        0.0000        0.0000        0.0000        0.0000        0.0000        0.0000        0.0000        0.0000        0.0000        0.0000        0.0000        0.0000        0.0000        0.0000        0.0000        0.0000        0.0000        0.0000        0.0000        0.0000        0.0000        0.0000        0.0000        0.0000        0.0000        0.0000        0.0000        0.0000        0.0000        0.0000        0.0000        0.0000        0.0000        0.0000        0.0000        0.0000        0.0000        0.0000        0.0000        0.0000        0.0000        0.0000        0.0000        0.0000        0.0000        0.0000        0.0000        0.0000        0.0000        0.0000        0.0000        0.0000        0.0000        0.0000        0.0000        0.0000        0.0000        0.0000        0.0000        0.0000        0.0000        0.0000        0.0000        0.0000        0.0000        0.0000        0.0000        0.0000        0.0000        0.0000        0.0000        0.0000        0.0000        0.0000       30.2301       29.5407       32.8337       38.9134       42.7463       45.9072       52.4001       54.8253       59.0563       65.3249       65.6653       79.2965       90.6961       85.0050        0.0000       82.3865       70.0774        0.0000        0.0000       62.1975       59.3737        0.0000        0.0000        0.0000        0.0000        0.0000        0.0000        0.0000        0.0000       17.3170       16.5185       17.0366       18.2064       19.0520       21.1311       23.8524       30.4224       33.6673       36.3795       37.1964       46.5952       49.9445       52.6136       46.6045       40.0740       34.3741       30.8759       32.6108       30.2482       29.1684       29.4889       33.1177       36.6796       41.2766       44.9302       43.7291       39.8986       37.8395       39.2007       36.3872       39.1308       40.3580       33.1890       29.4523        0.0000        0.0000        0.0000        0.0000        0.0000        0.0000        0.0000        0.0000        0.0000        0.0000        0.0000        0.0000        0.0000        0.0000        0.0000        0.0000        0.0000        0.0000        0.0000        0.0000       53.0909       50.2613       55.9888       70.6543      134.6787        0.0000        0.0000        0.0000        0.0000        0.0000        0.0000        0.0000        0.0000        0.0000        0.0000        0.0000        0.0000        0.0000        0.0000        0.0000        0.0000        0.0000        0.0000        0.0000        0.0000        0.0000        0.0000        0.0000        0.0000        0.0000        0.0000        0.0000        0.0000        0.0000        0.0000        0.0000        0.0000        0.0000        0.0000        0.0000        0.0000        0.0000        0.0000        0.0000        0.0000        0.0000        0.0000        0.0000        0.0000        0.0000        0.0000        0.0000        0.0000        0.0000        0.0000        0.0000        0.0000        0.0000        0.0000        0.0000        0.0000        0.0000
        0.0000        0.0000        0.0000        0.0000        0.0000        0.0000        0.0000        0.0000        0.0000        0.0000        0.0000        0.0000        0.0000        0.0000        0.0000        0.0000        0.0000        0.0000        0.0000        0.0000        0.0000        0.0000        0.0000        0.0000        0.0000        0.0000        0.0000        0.0000        0.0000        0.0000        0.0000        0.0000        0.0000        0.0000        0.0000        0.0000        0.0000        0.0000        0.0000        0.0000        0.0000        0.0000        0.0000        0.0000        0.0000        0.0000        0.0000        0.0000        0.0000        0.0000        0.0000        0.0000        0.0000        0.0000        0.0000        0.0000        0.0000        0.0000        0.0000        0.0000        0.0000        0.0000        0.0000        0.0000        0.0000        0.0000        0.0000        0.0000        0.0000        0.0000        0.0000        0.0000        0.0000        0.0000        0.0000        0.0000        0.0000        0.0000        0.0000        0.0000        0.0000        0.0000        0.0000        0.0000        0.0000        0.0000        0.0000        0.0000        0.0000        0.0000        0.0000        0.0000        0.0000        0.0000        0.0000        0.0000        0.0000        0.0000        0.0000        0.0000        0.0000        0.0000        0.0000       35.7762       38.9616       44.6703       48.3473       52.0153       55.0912       67.2757       63.5182       61.1426       62.7695       60.1026        0.0000        0.0000        0.0000        0.0000        0.0000        0.0000        0.0000        0.0000        0.0000        0.0000        0.0000        0.0000        0.0000        0.0000        0.0000        0.0000        0.0000        0.0000        0.0000       16.2861       16.0840       16.7717       17.8010       20.4528       26.1240       34.7190       39.9941       41.3876       43.2344       50.5490       52.9817       51.4421       48.3144       46.4441       35.5521       38.1131       38.8273       42.4345       38.1691       41.7870       47.8785       50.8103       45.6526       44.0756       41.3826       40.5070       41.1934       44.1536       39.4375       43.3570       38.8150       30.0172        0.0000        0.0000        0.0000        0.0000        0.0000        0.0000        0.0000        0.0000        0.0000        0.0000        0.0000        0.0000        0.0000        0.0000        0.0000        0.0000        0.0000        0.0000        0.0000        0.0000        0.0000        0.0000       62.1514       67.1510       77.7971        0.0000      162.2720      216.4032        0.0000        0.0000        0.0000        0.0000        0.0000        0.0000        0.0000        0.0000        0.0000        0.0000        0.0000        0.0000        0.0000        0.0000        0.0000        0.0000        0.0000        0.0000        0.0000        0.0000        0.0000        0.0000        0.0000        0.0000        0.0000        0.0000        0.0000        0.0000        0.0000        0.0000        0.0000        0.0000        0.0000        0.0000        0.0000        0.0000        0.0000        0.0000        0.0000        0.0000        0.0000        0.0000        0.0000        0.0000        0.0000        0.0000        0.0000        0.0000        0.0000        0.0000        0.0000        0.0000        0.0000        0.0000        0.0000
        0.0000        0.0000        0.0000        0.0000        0.0000        0.0000        0.0000        0.0000        0.0000        0.0000        0.0000        0.0000        0.0000        0.0000        0.0000        0.0000        0.0000        0.0000        0.0000        0.0000        0.0000        0.0000        0.0000        0.0000        0.0000        0.0000        0.0000        0.0000        0.0000        0.0000        0.0000        0.0000        0.0000        0.0000        0.0000        0.0000        0.0000        0.0000        0.0000        0.0000        0.0000        0.0000        0.0000        0.0000        0.0000        0.0000        0.0000        0.0000        0.0000        0.0000        0.0000        0.0000        0.0000        0.0000        0.0000        0.0000        0.0000        0.0000        0.0000        0.0000        0.0000        0.0000        0.0000        0.0000        0.0000        0.0000        0.0000        0.0000        0.0000        0.0000        0.0000        0.0000        0.0000        0.0000        0.0000        0.0000        0.0000        0.0000        0.0000        0.0000        0.0000        0.0000        0.0000        0.0000        0.0000        0.0000        0.0000        0.0000        0.0000        0.0000        0.0000        0.0000        0.0000        0.0000        0.0000        0.0000        0.0000        0.0000        0.0000        0.0000        0.0000        0.0000        0.0000        0.0000        0.0000       61.7921       67.5884       64.8193       70.9432       71.7021       62.9449       45.3640       43.3416       39.2480       41.0023        0.0000        0.0000        0.0000        0.0000        0.0000        0.0000        0.0000        0.0000        0.0000        0.0000        0.0000        0.0000        0.0000        0.0000        0.0000        0.0000        0.0000        0.0000       10.4306       11.1595       12.9719       13.8077       16.5172       21.3804       40.0782       45.8999       49.7133       47.8091       44.6840       41.7941       37.1646       32.9218       33.3659       33.0311       35.4035       34.4310       36.4574       36.2479       37.1622       37.7386       39.1331       40.0371       41.4836       44.5599       48.0728       44.4034       43.1815       41.0068        7.0800       10.2900        0.0000        0.0000        0.0000        0.0000        0.0000        0.0000        0.0000        0.0000        0.0000        0.0000        0.0000        0.0000        0.0000        0.0000        0.0000        0.0000        0.0000        0.0000        0.0000        0.0000        0.0000        0.0000        0.0000        0.0000      109.3219      121.1795        0.0000      172.6800      254.9100        0.0000        0.0000        0.0000        0.0000        0.0000        0.0000        0.0000        0.0000        0.0000        0.0000        0.0000        0.0000        0.0000        0.0000        0.0000        0.0000        0.0000        0.0000        0.0000        0.0000        0.0000        0.0000        0.0000        0.0000        0.0000        0.0000        0.0000        0.0000        0.0000        0.0000        0.0000        0.0000        0.0000        0.0000        0.0000        0.0000        0.0000        0.0000        0.0000        0.0000        0.0000        0.0000        0.0000        0.0000        0.0000        0.0000        0.0000        0.0000        0.0000        0.0000        0.0000        0.0000        0.0000        0.0000        0.0000
        0.0000        0.0000        0.0000        0.0000        0.0000        0.0000        0.0000        0.0000        0.0000        0.0000        0.0000        0.0000        0.0000        0.0000        0.0000        0.0000        0.0000        0.0000        0.0000        0.0000        0.0000        0.0000        0.0000        0.0000        0.0000        0.0000        0.0000        0.0000        0.0000        0.0000        0.0000        0.0000        0.0000        0.0000        0.0000        0.0000        0.0000        0.0000        0.0000        0.0000        0.0000        0.0000        0.0000        0.0000        0.0000        0.0000        0.0000        0.0000        0.0000        0.0000        0.0000        0.0000        0.0000        0.0000        0.0000        0.0000        0.0000        0.0000        0.0000        0.0000        0.0000        0.0000        0.0000        0.0000        0.0000        0.0000        0.0000        0.0000        0.0000        0.0000        0.0000        0.0000        0.0000        0.0000        0.0000        0.0000        0.0000        0.0000        0.0000        0.0000        0.0000        0.0000        0.0000        0.0000        0.0000        0.0000        0.0000        0.0000        0.0000        0.0000        0.0000        0.0000        0.0000        0.0000        0.0000        0.0000        0.0000        0.0000        0.0000        0.0000        0.0000        0.0000        0.0000        0.0000        0.0000        0.0000       78.4955       65.9597       60.4199       59.5108       60.8950       43.3238       36.0247       33.8559       30.7101        0.0000        0.0000        0.0000        0.0000        0.0000        0.0000        0.0000        0.0000        0.0000        0.0000        0.0000        0.0000        0.0000        0.0000        0.0000        0.0000        0.0000        0.0000        0.0000        0.0000       12.5461       12.9892       17.2489       23.7667       39.8902       46.7093       49.0683       45.6273       34.0939       31.2794       31.4405       28.3622       32.5166       30.7959       28.2763       28.7072       30.5740       32.6747       34.8371       37.4871       41.5327       44.1109       43.5222       49.2692       46.0911        0.0000        0.0000       43.4328        0.0000        0.0000        0.0000        0.0000        0.0000        0.0000        0.0000        0.0000        0.0000        0.0000        0.0000        0.0000        0.0000        0.0000        0.0000        0.0000        0.0000        0.0000        0.0000        0.0000        0.0000        0.0000        0.0000        0.0000        0.0000        0.0000      129.0680      133.9275        0.0000        0.0000        0.0000        0.0000        0.0000        0.0000        0.0000        0.0000        0.0000        0.0000        0.0000        0.0000        0.0000        0.0000        0.0000        0.0000        0.0000        0.0000        0.0000        0.0000        0.0000        0.0000        0.0000        0.0000        0.0000        0.0000        0.0000        0.0000        0.0000        0.0000        0.0000        0.0000        0.0000        0.0000        0.0000        0.0000        0.0000        0.0000        0.0000        0.0000        0.0000        0.0000        0.0000        0.0000        0.0000        0.0000        0.0000        0.0000        0.0000        0.0000        0.0000        0.0000        0.0000        0.0000        0.0000        0.0000        0.0000        0.0000
[truncated: 212,709 more chars]
