# Supplementary material for: Multidimensional evaluation of the TRMM 3B43V7 satellite-based precipitation product in mainland China from 1998–2016
Source: PeerJ. 2020 Feb 20;8:e8615. doi: 10.7717/peerj.8615 (PMC7036276; doi:10.7717/peerj.8615)
Supplement: Supplemental Information 2 [file peerj-08-8615-s002.zip › TRMM_3B43 data/TRMM 3B43 data-Year-Month/1998-12.txt]

ncols         249
nrows         175
xllcorner     73.250
yllcorner     6.500
cellsize      0.25000
        0.0000        0.0000        0.0000        0.0000        0.0000        0.0000        0.0000        0.0000        0.0000        0.0000        0.0000        0.0000        0.0000        0.0000        0.0000        0.0000        0.0000        0.0000        0.0000        0.0000        0.0000        0.0000        0.0000        0.0000        0.0000        0.0000        0.0000        0.0000        0.0000        0.0000        0.0000        0.0000        0.0000        0.0000        0.0000        0.0000        0.0000        0.0000        0.0000        0.0000        0.0000        0.0000        0.0000        0.0000        0.0000        0.0000        0.0000        0.0000        0.0000        0.0000        0.0000        0.0000        0.0000        0.0000        0.0000        0.0000        0.0000        0.0000        0.0000        0.0000        0.0000        0.0000        0.0000        0.0000        0.0000        0.0000        0.0000        0.0000        0.0000        0.0000        0.0000        0.0000        0.0000        0.0000        0.0000        0.0000        0.0000        0.0000        0.0000        0.0000        0.0000        0.0000        0.0000        0.0000        0.0000        0.0000        0.0000        0.0000        0.0000        0.0000        0.0000        0.0000        0.0000        0.0000        0.0000        0.0000        0.0000        0.0000        0.0000        0.0000        0.0000        0.0000        0.0000        0.0000        0.0000        0.0000        0.0000        0.0000        0.0000        0.0000        0.0000        0.0000        0.0000        0.0000        0.0000        0.0000        0.0000        0.0000        0.0000        0.0000        0.0000        0.0000        0.0000        0.0000        0.0000        0.0000        0.0000        0.0000        0.0000        0.0000        0.0000        0.0000        0.0000        0.0000        0.0000        0.0000        0.0000        0.0000        0.0000        0.0000        0.0000        0.0000        0.0000        0.0000        0.0000        0.0000        0.0000        0.0000        0.0000        0.0000        0.0000        0.0000        0.0000        0.0000        0.0000        0.0000        0.0000        0.0000        0.0000        0.0000        0.0000        0.0000        0.0000        0.0000        0.0000        0.0000        0.0000        0.0000        0.0000        0.0000        0.0000        0.0000        0.0000        6.0704        5.5680        5.3072        0.0000        0.0000        0.0000        7.3089        7.7237        8.0615        8.6310       10.5610       10.9710       11.4672       11.6889       11.4999       11.3547       11.1537       10.9683        9.6991        9.2363        8.6847        8.1596        7.5278        7.5333        7.7270        7.7511        7.2283        7.2989        7.8929        8.1119        8.7142        8.6670        8.0517        7.8377        7.8407        7.7706        8.4021        9.1132       10.8899       11.7108       12.2611       12.8413       14.1410       14.8535       15.6620       16.7417        0.0000        0.0000        0.0000        0.0000        0.0000        0.0000        0.0000        0.0000        0.0000        0.0000        0.0000        0.0000        0.0000        0.0000        0.0000        0.0000        0.0000        0.0000        0.0000        0.0000        0.0000        0.0000        0.0000        0.0000        0.0000        0.0000        0.0000        0.0000        0.0000        0.0000
        0.0000        0.0000        0.0000        0.0000        0.0000        0.0000        0.0000        0.0000        0.0000        0.0000        0.0000        0.0000        0.0000        0.0000        0.0000        0.0000        0.0000        0.0000        0.0000        0.0000        0.0000        0.0000        0.0000        0.0000        0.0000        0.0000        0.0000        0.0000        0.0000        0.0000        0.0000        0.0000        0.0000        0.0000        0.0000        0.0000        0.0000        0.0000        0.0000        0.0000        0.0000        0.0000        0.0000        0.0000        0.0000        0.0000        0.0000        0.0000        0.0000        0.0000        0.0000        0.0000        0.0000        0.0000        0.0000        0.0000        0.0000        0.0000        0.0000        0.0000        0.0000        0.0000        0.0000        0.0000        0.0000        0.0000        0.0000        0.0000        0.0000        0.0000        0.0000        0.0000        0.0000        0.0000        0.0000        0.0000        0.0000        0.0000        0.0000        0.0000        0.0000        0.0000        0.0000        0.0000        0.0000        0.0000        0.0000        0.0000        0.0000        0.0000        0.0000        0.0000        0.0000        0.0000        0.0000        0.0000        0.0000        0.0000        0.0000        0.0000        0.0000        0.0000        0.0000        0.0000        0.0000        0.0000        0.0000        0.0000        0.0000        0.0000        0.0000        0.0000        0.0000        0.0000        0.0000        0.0000        0.0000        0.0000        0.0000        0.0000        0.0000        0.0000        0.0000        0.0000        0.0000        0.0000        0.0000        0.0000        0.0000        0.0000        0.0000        0.0000        0.0000        0.0000        0.0000        0.0000        0.0000        0.0000        0.0000        0.0000        0.0000        0.0000        0.0000        0.0000        0.0000        0.0000        0.0000        0.0000        0.0000        0.0000        0.0000        0.0000        0.0000        0.0000        0.0000        0.0000        0.0000        0.0000        0.0000        0.0000        0.0000        0.0000        0.0000        0.0000        0.0000        0.0000        0.0000        0.0000        0.0000        0.0000        0.0000        0.0000        4.6518        4.5190        4.5830        4.1540        3.7902        3.8383        4.2313        5.8428        6.4556        7.4136        8.2002       10.1019       10.7630       10.9065       10.6788       11.0271       10.7797       10.6197       10.2972        9.5985        8.5862        8.1814        7.9591        7.2609        7.1883        7.4059        7.3159        7.0730        7.0415        7.2037        8.0089        8.2025        8.0437        7.7211        7.6068        7.5270        7.6410        7.6948        8.4427        9.8390       10.1207       10.6910       11.3325       12.3426       13.3173       14.6635       16.0787       19.4994       20.6842       21.6256       22.2125       21.8919       22.1224       22.7377        0.0000        0.0000        0.0000        0.0000        0.0000        0.0000        0.0000        0.0000        0.0000        0.0000        0.0000        0.0000        0.0000        0.0000        0.0000        0.0000        0.0000        0.0000        0.0000        0.0000        0.0000        0.0000        0.0000
        0.0000        0.0000        0.0000        0.0000        0.0000        0.0000        0.0000        0.0000        0.0000        0.0000        0.0000        0.0000        0.0000        0.0000        0.0000        0.0000        0.0000        0.0000        0.0000        0.0000        0.0000        0.0000        0.0000        0.0000        0.0000        0.0000        0.0000        0.0000        0.0000        0.0000        0.0000        0.0000        0.0000        0.0000        0.0000        0.0000        0.0000        0.0000        0.0000        0.0000        0.0000        0.0000        0.0000        0.0000        0.0000        0.0000        0.0000        0.0000        0.0000        0.0000        0.0000        0.0000        0.0000        0.0000        0.0000       27.3430        0.0000       19.3461       15.0691        0.0000        0.0000        0.0000        0.0000        0.0000        0.0000        0.0000        0.0000        0.0000        0.0000        0.0000        0.0000        0.0000        0.0000        0.0000        0.0000        0.0000        0.0000        0.0000        0.0000        0.0000        0.0000        0.0000        0.0000        0.0000        0.0000        0.0000        0.0000        0.0000        0.0000        0.0000        0.0000        0.0000        0.0000        0.0000        0.0000        0.0000        0.0000        0.0000        0.0000        0.0000        0.0000        0.0000        0.0000        0.0000        0.0000        0.0000        0.0000        0.0000        0.0000        0.0000        0.0000        0.0000        0.0000        0.0000        0.0000        0.0000        0.0000        0.0000        0.0000        0.0000        0.0000        0.0000        0.0000        0.0000        0.0000        0.0000        0.0000        0.0000        0.0000        0.0000        0.0000        0.0000        0.0000        0.0000        0.0000        0.0000        0.0000        0.0000        0.0000        0.0000        0.0000        0.0000        0.0000        0.0000        0.0000        0.0000        0.0000        0.0000        0.0000        0.0000        0.0000        0.0000        0.0000        0.0000        0.0000        0.0000        0.0000        0.0000        0.0000        0.0000        0.0000        0.0000        0.0000        0.0000        0.0000        0.0000        0.0000        0.0000        0.0000        0.0000        0.0000        4.2513        4.0497        3.9058        3.7695        3.3888        3.0655        3.2260        4.1250        5.9554        6.6158        7.0555        7.5937        9.5674       10.4105       10.4284       10.4436       10.6098       10.6848       10.1779        9.9936        9.1973        8.0678        7.4193        7.2740        6.5619        6.5038        6.5608        6.5657        6.2164        6.3865        6.6211        7.1661        7.5404        7.6332        7.4783        7.7036        7.3572        7.4450        7.4096        7.8170        9.2337        9.4680        9.6338       10.1069       11.0422       11.9689       13.3585       14.7072       17.8913       19.5935       20.6203       21.2089       21.3977       21.8586       22.5373       25.3602        0.0000        0.0000        0.0000        0.0000        0.0000        0.0000        0.0000        0.0000        0.0000        0.0000        0.0000        0.0000        0.0000        0.0000        0.0000        0.0000        0.0000        0.0000        0.0000        0.0000        0.0000        0.0000
        0.0000        0.0000        0.0000        0.0000        0.0000        0.0000        0.0000        0.0000        0.0000        0.0000        0.0000        0.0000        0.0000        0.0000        0.0000        0.0000        0.0000        0.0000        0.0000        0.0000        0.0000        0.0000        0.0000        0.0000        0.0000        0.0000        0.0000        0.0000        0.0000        0.0000        0.0000        0.0000        0.0000        0.0000        0.0000        0.0000        0.0000        0.0000        0.0000        0.0000        0.0000        0.0000        0.0000        0.0000        0.0000        0.0000        0.0000        0.0000        0.0000        0.0000        0.0000        0.0000        0.0000       37.5985       34.1794       27.6586       24.5154       22.1262       16.6385        6.2688        0.0000        0.0000        0.0000        0.0000        0.0000        0.0000        0.0000        0.0000        0.0000        0.0000        0.0000        0.0000        0.0000        0.0000        0.0000        0.0000        0.0000        0.0000        0.0000        0.0000        0.0000        0.0000        0.0000        0.0000        0.0000        0.0000        0.0000        0.0000        0.0000        0.0000        0.0000        0.0000        0.0000        0.0000        0.0000        0.0000        0.0000        0.0000        0.0000        0.0000        0.0000        0.0000        0.0000        0.0000        0.0000        0.0000        0.0000        0.0000        0.0000        0.0000        0.0000        0.0000        0.0000        0.0000        0.0000        0.0000        0.0000        0.0000        0.0000        0.0000        0.0000        0.0000        0.0000        0.0000        0.0000        0.0000        0.0000        0.0000        0.0000        0.0000        0.0000        0.0000        0.0000        0.0000        0.0000        0.0000        0.0000        0.0000        0.0000        0.0000        0.0000        0.0000        0.0000        0.0000        0.0000        0.0000        0.0000        0.0000        0.0000        0.0000        0.0000        0.0000        0.0000        0.0000        0.0000        0.0000        0.0000        0.0000        0.0000        0.0000        0.0000        0.0000        0.0000        0.0000        0.0000        0.0000        0.0000        0.0000        0.0000        0.0000        3.7007        3.3398        3.0767        2.9815        2.9587        2.7062        2.7512        3.0082        3.6954        5.4959        5.9963        6.3469        6.8507        8.1254        9.0906        9.5843        9.3301        9.4251        9.4663        9.1898        8.5366        7.2409        6.4939        6.1911        6.1824        5.8789        5.9000        5.6399        5.6920        5.5854        6.0683        6.2717        6.8821        7.1896        7.4339        7.1603        7.3419        7.4933        7.8449        8.0706        7.9598        8.8761        9.0243        9.1413        9.6471       10.7115       11.0661       11.9298       12.9919       16.3221       17.8698       18.8352       19.2262       18.8163       19.5513       20.7278       22.6124       25.1003       24.9695        0.0000        0.0000        0.0000        0.0000        0.0000        0.0000        0.0000        0.0000        0.0000        0.0000        0.0000        0.0000        0.0000        0.0000        0.0000        0.0000        0.0000        0.0000        0.0000        0.0000
        0.0000        0.0000        0.0000        0.0000        0.0000        0.0000        0.0000        0.0000        0.0000        0.0000        0.0000        0.0000        0.0000        0.0000        0.0000        0.0000        0.0000        0.0000        0.0000        0.0000        0.0000        0.0000        0.0000        0.0000        0.0000        0.0000        0.0000        0.0000        0.0000        0.0000        0.0000        0.0000        0.0000        0.0000        0.0000        0.0000        0.0000        0.0000        0.0000        0.0000        0.0000        0.0000        0.0000        0.0000        0.0000        0.0000        0.0000        0.0000        0.0000        0.0000        0.0000        0.0000        0.0000       38.5471       34.8882       31.5581       28.6066       24.9562       19.5996       11.6388        0.0000        0.0000        0.0000        0.0000        0.0000        0.0000        0.0000        0.0000        0.0000        0.0000        0.0000        0.0000        0.0000        0.0000        0.0000        0.0000        0.0000        0.0000        0.0000        0.0000        0.0000        0.0000        0.0000        0.0000        0.0000        0.0000        0.0000        0.0000        0.0000        0.0000        0.0000        0.0000        0.0000        0.0000        0.0000        0.0000        0.0000        0.0000        0.0000        0.0000        0.0000        0.0000        0.0000        0.0000        0.0000        0.0000        0.0000        0.0000        0.0000        0.0000        0.0000        0.0000        0.0000        0.0000        0.0000        0.0000        0.0000        0.0000        0.0000        0.0000        0.0000        0.0000        0.0000        0.0000        0.0000        0.0000        0.0000        0.0000        0.0000        0.0000        0.0000        0.0000        0.0000        0.0000        0.0000        0.0000        0.0000        0.0000        0.0000        0.0000        0.0000        0.0000        0.0000        0.0000        0.0000        0.0000        0.0000        0.0000        0.0000        0.0000        0.0000        0.0000        0.0000        0.0000        0.0000        0.0000        0.0000        0.0000        0.0000        0.0000        0.0000        0.0000        0.0000        0.0000        0.0000        0.0000        0.0000        0.0000        0.0000        0.0000        2.7095        2.5646        2.0517        1.9840        1.9972        3.3648        3.6561        3.8412        4.2051        5.1071        5.2466        5.5899        6.0511        6.9399        7.9213        8.4796        8.1789        7.8406        7.9752        7.4598        6.7277        5.5579        5.2406        4.8690        4.6992        5.2724        5.2414        5.0198        5.2039        5.4796        5.6099        5.8311        6.1338        6.6811        6.9460        7.0007        7.0416        7.5547        8.0432        7.8550        7.8859        7.1563        7.4335        7.6012        8.0346        8.6266        9.1097        9.9114       11.0979       13.3080       15.1063       15.8231       15.8542       15.7690       16.3169       17.2667       18.1049       20.4519       21.7756       22.0371       22.2641        0.0000        0.0000        0.0000        0.0000        0.0000        0.0000        0.0000        0.0000        0.0000        0.0000        0.0000        0.0000        0.0000        0.0000        0.0000        0.0000        0.0000        0.0000
        0.0000        0.0000        0.0000        0.0000        0.0000        0.0000        0.0000        0.0000        0.0000        0.0000        0.0000        0.0000        0.0000        0.0000        0.0000        0.0000        0.0000        0.0000        0.0000        0.0000        0.0000        0.0000        0.0000        0.0000        0.0000        0.0000        0.0000        0.0000        0.0000        0.0000        0.0000        0.0000        0.0000        0.0000        0.0000        0.0000        0.0000        0.0000        0.0000        0.0000        0.0000        0.0000        0.0000        0.0000        0.0000        0.0000        0.0000        0.0000        0.0000        0.0000       51.0754       44.4870       42.4136       39.5422       36.3020       33.3675       30.4507       26.3995       21.3542       12.3609        9.0023        7.8184        0.0000        0.0000        0.0000        0.0000        0.0000        0.0000        0.0000        0.0000        0.0000        0.0000        0.0000        0.0000        0.0000        0.0000        0.0000        0.0000        0.0000        0.0000        0.0000        0.0000        0.0000        0.0000        0.0000        0.0000        0.0000        0.0000        0.0000        0.0000        0.0000        0.0000        0.0000        0.0000        0.0000        0.0000        0.0000        0.0000        0.0000        0.0000        0.0000        0.0000        0.0000        0.0000        0.0000        0.0000        0.0000        0.0000        0.0000        0.0000        0.0000        0.0000        0.0000        0.0000        0.0000        0.0000        0.0000        0.0000        0.0000        0.0000        0.0000        0.0000        0.0000        0.0000        0.0000        0.0000        0.0000        0.0000        0.0000        0.0000        0.0000        0.0000        0.0000        0.0000        0.0000        0.0000        0.0000        0.0000        0.0000        0.0000        0.0000        0.0000        0.0000        0.0000        0.0000        0.0000        0.0000        0.0000        0.0000        0.0000        0.0000        0.0000        0.0000        0.0000        0.0000        0.0000        0.0000        0.0000        0.0000        0.0000        0.0000        0.0000        0.0000        0.0000        0.0000        0.0000        0.0000        0.0000        0.0000        2.2103        1.9479        1.5487        1.5174        1.5213        1.8768        3.1630        3.7657        4.0919        4.1174        5.0023        5.0578        5.2748        5.7730        6.6492        7.1642        7.5494        7.7039        7.1148        7.0783        6.7360        6.1052        4.9415        4.5390        4.1630        4.2185        4.5129        4.4483        4.4749        4.8493        4.9791        5.0477        5.4220        5.8106        6.3437        6.6738        6.8557        6.8232        7.1821        7.3671        7.5109        7.2510        6.8839        6.9077        7.1667        7.4594        7.8832        8.0950        8.9512        9.9760       11.9178       12.8887       14.0089       13.9705       13.8495       14.1617       15.1623       16.6214       18.4196       19.3961       20.2853       20.2561        0.0000        0.0000        0.0000        0.0000        0.0000        0.0000        0.0000        0.0000        0.0000        0.0000        0.0000        0.0000        0.0000        0.0000       29.1467       31.5643       33.4010        0.0000
        0.0000        0.0000        0.0000        0.0000        0.0000        0.0000        0.0000        0.0000        0.0000        0.0000        0.0000        0.0000        0.0000        0.0000        0.0000        0.0000        0.0000        0.0000        0.0000        0.0000        0.0000        0.0000        0.0000        0.0000        0.0000        0.0000        0.0000        0.0000        0.0000        0.0000        0.0000        0.0000        0.0000        0.0000        0.0000        0.0000        0.0000        0.0000        0.0000        0.0000        0.0000        0.0000        0.0000        0.0000        0.0000        0.0000        0.0000        0.0000       51.8631       51.7275       49.1151       43.4751       41.3475       38.5168       35.5939       33.3079       30.5666       26.6777       22.1632       13.5695       10.4002        7.8996        6.4616        0.0000        0.0000        0.0000        0.0000        0.0000        0.0000        0.0000        0.0000        0.0000        0.0000        0.0000        0.0000        0.0000        0.0000        0.0000        0.0000        0.0000        0.0000        0.0000        0.0000        0.0000        0.0000        0.0000        0.0000        0.0000        0.0000        0.0000        0.0000        0.0000        0.0000        0.0000        0.0000        0.0000        0.0000        0.0000        0.0000        0.0000        0.0000        0.0000        0.0000        0.0000        0.0000        0.0000        0.0000        0.0000        0.0000        0.0000        0.0000        0.0000        0.0000        0.0000        0.0000        0.0000        0.0000        0.0000        0.0000        0.0000        0.0000        0.0000        0.0000        0.0000        0.0000        0.0000        0.0000        0.0000        0.0000        0.0000        0.0000        0.0000        0.0000        0.0000        0.0000        0.0000        0.0000        0.0000        0.0000        0.0000        0.0000        0.0000        0.0000        0.0000        0.0000        0.0000        0.0000        0.0000        0.0000        0.0000        0.0000        0.0000        0.0000        0.0000        0.0000        0.0000        0.0000        0.0000        0.0000        0.0000        0.0000        0.0000        0.0000        0.0000        0.0000        0.0000        0.0000        0.0000        2.0271        1.9414        1.7651        1.3884        1.3572        1.4159        1.7318        2.8593        2.8637        3.2223        3.6782        4.4880        4.9173        5.1077        5.4992        6.2906        7.0633        7.5052        7.5615        6.9730        6.9504        6.7174        5.9762        4.6156        4.1832        3.9120        4.4313        4.2471        4.1397        4.2938        4.4834        4.7897        5.1457        5.3825        5.6032        6.0674        6.2032        6.5831        6.7531        6.9597        7.0009        6.9209        7.0051        6.7262        6.5110        6.8334        7.2107        8.1526        8.0374        8.3047        9.1445       10.9436       11.8834       12.8916       12.8753       12.8435       13.6766       14.8700       15.5771       17.0932       18.1071       18.2726       18.4167       19.2067        0.0000        0.0000        0.0000        0.0000        0.0000        0.0000        0.0000        0.0000        0.0000       25.1169       27.0213       26.1826       26.8386       29.8366       32.4452       35.3095       38.5792
        0.0000        0.0000        0.0000        0.0000        0.0000        0.0000        0.0000        0.0000        0.0000        0.0000        0.0000        0.0000        0.0000        0.0000        0.0000        0.0000        0.0000        0.0000        0.0000        0.0000        0.0000        0.0000        0.0000        0.0000        0.0000        0.0000        0.0000        0.0000        0.0000        0.0000        0.0000        0.0000        0.0000        0.0000        0.0000        0.0000        0.0000        0.0000        0.0000        0.0000        0.0000        0.0000        0.0000        0.0000        0.0000        0.0000        0.0000        0.0000       43.9930       43.7394       41.8914       37.2131       35.8734       36.0500       31.5772       30.3237       27.2370       25.3497       22.5952       14.5539       11.7544        9.4620        7.9358        2.5480        2.0246        3.5486        3.7374        0.0000        0.0000        0.0000        0.0000        0.0000        0.0000        0.0000        0.0000        0.0000        0.0000        0.0000        0.0000        0.0000        0.0000        0.0000        0.0000        0.0000        0.0000        0.0000        0.0000        0.0000        0.0000        0.0000        0.0000        0.0000        0.0000        0.0000        0.0000        0.0000        0.0000        0.0000        0.0000        0.0000        0.0000        0.0000        0.0000        0.0000        0.0000        0.0000        0.0000        0.0000        0.0000        0.0000        0.0000        0.0000        0.0000        0.0000        0.0000        0.0000        0.0000        0.0000        0.0000        0.0000        0.0000        0.0000        0.0000        0.0000        0.0000        0.0000        0.0000        0.0000        0.0000        0.0000        0.0000        0.0000        0.0000        0.0000        0.0000        0.0000        0.0000        0.0000        0.0000        0.0000        0.0000        0.0000        0.0000        0.0000        0.0000        0.0000        0.0000        0.0000        0.0000        0.0000        0.0000        0.0000        0.0000        0.0000        0.0000        0.0000        0.0000        0.0000        0.0000        0.0000        0.0000        0.0000        0.0000        0.0000        0.0000        0.0000        0.0000        0.0000        2.0610        1.9684        1.9144        1.4704        1.4330        1.6930        1.8679        3.1415        3.2983        3.2380        3.4950        4.4552        4.9146        4.9483        5.3132        6.1592        6.9271        7.2860        7.2074        6.8575        6.9963        6.5299        5.8271        4.4221        4.0378        3.9922        4.5135        4.2018        4.0864        4.3741        4.5818        4.6274        4.9471        5.1919        5.3292        5.8521        6.1387        6.4285        6.7426        6.9243        6.8598        6.8942        6.7669        6.4707        6.4682        6.6390        6.8866        7.9808        8.0561        8.2246        8.8831       10.5640       11.6290       12.1570       12.5587       12.4451       13.0236       13.8987       14.0963       15.3441       15.5789       15.5258       15.8303        0.0000        0.0000        0.0000        0.0000        0.0000        0.0000       13.2895       14.6665       20.3411       21.5820       24.0641       25.5663       26.6345       27.8204       30.7988       34.0688        0.0000        0.0000
        0.0000        0.0000        0.0000        0.0000        0.0000        0.0000        0.0000        0.0000        0.0000        0.0000        0.0000        0.0000        0.0000        0.0000        0.0000        0.0000        0.0000        0.0000        0.0000        0.0000        0.0000        0.0000        0.0000        0.0000        0.0000        0.0000        0.0000        0.0000        0.0000        0.0000        0.0000        0.0000        0.0000        0.0000        0.0000        0.0000        0.0000        0.0000        0.0000        0.0000        0.0000        0.0000        0.0000        0.0000        0.0000        0.0000        0.0000        0.0000       27.2898       27.2547       27.8975       29.1022       29.1955       26.4681       26.4335       23.1935       22.8365       21.8540       20.8948       19.8257       17.4406       14.5796       12.8574       11.4971       10.0309        8.9205       12.1523        6.8039        5.5922        0.0000        0.0000        0.0000        0.0000        0.0000        0.0000        0.0000        0.0000        0.0000        0.0000        0.0000        0.0000        0.0000        0.0000        0.0000        0.0000        0.0000        0.0000        0.0000        0.0000        0.0000        0.0000        0.0000        0.0000        0.0000        0.0000        0.0000        0.0000        0.0000        0.0000        0.0000        0.0000        0.0000        0.0000        0.0000        0.0000        0.0000        0.0000        0.0000        0.0000        0.0000        0.0000        0.0000        0.0000        0.0000        0.0000        0.0000        0.0000        0.0000        0.0000        0.0000        0.0000        0.0000        0.0000        0.0000        0.0000        0.0000        0.0000        0.0000        0.0000        0.0000        0.0000        0.0000        0.0000        0.0000        0.0000        0.0000        0.0000        0.0000        0.0000        0.0000        0.0000        0.0000        0.0000        0.0000        0.0000        0.0000        0.0000        0.0000        0.0000        0.0000        0.0000        0.0000        0.0000        0.0000        0.0000        0.0000        0.0000        0.0000        0.0000        0.0000        0.0000        0.0000        0.0000        0.0000        0.0000        0.0000        0.0000        0.0000        2.6926        2.5379        2.4931        2.8533        2.9258        3.8606        4.2462        3.7778        4.5442        4.2798        4.3594        4.5148        4.8537        4.8791        5.0365        6.0558        6.7031        7.0092        7.3390        7.7881        7.7827        7.4240        6.5447        5.0078        4.3050        4.0565        4.3064        3.9946        4.0853        4.1980        4.4246        4.6014        4.7634        5.0499        5.2729        5.7256        5.9172        6.0955        6.2533        7.0443        7.1845        7.0398        6.8652        6.4439        6.3384        6.7102        7.1914        7.8733        8.1454        8.4748        9.2995       10.8400       11.5512       11.9479       12.5817       10.8201       11.3077       11.0316       11.8605       10.9417       11.1832       11.5978       11.6532       12.4084       11.7174       11.6253       10.6532       10.3284       10.2874       10.7725       12.1019       16.3029       19.1800       21.3936       24.4180       25.8139       26.9725       31.3074       35.7323        0.0000        0.0000
        0.0000        0.0000        0.0000        0.0000        0.0000        0.0000        0.0000        0.0000        0.0000        0.0000        0.0000        0.0000        0.0000        0.0000        0.0000        0.0000        0.0000        0.0000        0.0000        0.0000        0.0000        0.0000        0.0000        0.0000        0.0000        0.0000        0.0000        0.0000        0.0000        0.0000        0.0000        0.0000        0.0000        0.0000        0.0000        0.0000        0.0000        0.0000        0.0000        0.0000        0.0000        0.0000        0.0000        0.0000        0.0000        0.0000        0.0000        0.0000       21.5532       21.6627       22.3432       24.4391       24.3559       22.2340       23.0780       20.6932       20.4910       20.4552       19.3377       19.7957       20.2544       17.5553       15.5414       14.7698       13.3252       11.7207        9.7624        8.4095        7.8600        6.4158        0.0000        0.0000        0.0000        0.0000        0.0000        0.0000        0.0000        0.0000        0.0000        0.0000        0.0000        0.0000        0.0000        0.0000        0.0000        0.0000        0.0000        0.0000        0.0000        0.0000        0.0000        0.0000        0.0000        0.0000        0.0000        0.0000        0.0000        0.0000        0.0000        0.0000        0.0000        0.0000        0.0000        0.0000        0.0000        0.0000        0.0000        0.0000        0.0000        0.0000        0.0000        0.0000        0.0000        0.0000        0.0000        0.0000        0.0000        0.0000        0.0000        0.0000        0.0000        0.0000        0.0000        0.0000        0.0000        0.0000        0.0000        0.0000        0.0000        0.0000        0.0000        0.0000        0.0000        0.0000        0.0000        0.0000        0.0000        0.0000        0.0000        0.0000        0.0000        0.0000        0.0000        0.0000        0.0000        0.0000        0.0000        0.0000        0.0000        0.0000        0.0000        0.0000        0.0000        0.0000        0.0000        0.0000        0.0000        0.0000        0.0000        0.0000        0.0000        0.0000        0.0000        0.0000        0.0000        0.0000        0.0000        0.0000        0.0000        2.5389        2.4672        2.9370        2.9452        3.5790        0.0000        3.8761        4.1969        4.3352        0.0000        0.0000        0.0000        4.9506        5.4451        6.0595        6.8580        7.4292        7.4592        7.9649        7.7249        7.4623        6.7969        5.1369        4.7088        4.3572        4.6789        4.0130        3.9494        3.8354        4.1503        4.4480        4.6621        5.0366        5.3153        5.6859        5.5714        5.8781        6.0457        6.9338        7.0001        6.9403        6.7952        6.3293        6.4910        6.8496        7.1272        8.0725        8.1868        8.5373        8.8863       10.5883       11.5109       12.1569       12.6934        9.9699        9.7021        9.7367       10.2242        9.5543        9.8460       10.5212       10.7109       11.6711       10.9330        9.4463        8.8991        8.6488        8.7222       10.0536       11.6005       15.8500       19.0230       21.6898       23.6175       24.7342       26.7048       30.2401       35.8915        0.0000        0.0000
        0.0000        0.0000        0.0000        0.0000        0.0000        0.0000        0.0000        0.0000        0.0000        0.0000        0.0000        0.0000        0.0000        0.0000        0.0000        0.0000        0.0000        0.0000        0.0000        0.0000        0.0000        0.0000        0.0000        0.0000        0.0000        0.0000        0.0000        0.0000        0.0000        0.0000        0.0000        0.0000        0.0000        0.0000        0.0000        0.0000        0.0000        0.0000       34.7811       26.0794       24.8203        0.0000        0.0000        0.0000        0.0000        0.0000        0.0000        0.0000       17.5865       16.9706       16.5738       18.6109       19.1442       20.2158       21.2984       19.5716       17.5912       18.0661       16.6351       20.0717       19.5335       18.4051       16.6947       16.6149       15.1818       13.8567       12.3658       10.1119        8.9193        7.8419        0.0000        0.0000        0.0000        0.0000        0.0000        0.0000        0.0000        0.0000        0.0000        0.0000        0.0000        0.0000        0.0000        0.0000        0.0000        0.0000        0.0000        0.0000        0.0000        0.0000        0.0000        0.0000        0.0000        0.0000        0.0000        0.0000        0.0000        0.0000        0.0000        0.0000        0.0000        0.0000        0.0000        0.0000        0.0000        0.0000        0.0000        0.0000        0.0000        0.0000        0.0000        0.0000        0.0000        0.0000        0.0000        0.0000        0.0000        0.0000        0.0000        0.0000        0.0000        0.0000        0.0000        0.0000        0.0000        0.0000        0.0000        0.0000        0.0000        0.0000        0.0000        0.0000        0.0000        0.0000        0.0000        0.0000        0.0000        0.0000        0.0000        0.0000        0.0000        0.0000        0.0000        0.0000        0.0000        0.0000        0.0000        0.0000        0.0000        0.0000        0.0000        0.0000        0.0000        0.0000        0.0000        0.0000        0.0000        0.0000        0.0000        0.0000        0.0000        0.0000        0.0000        0.0000        0.0000        0.0000        0.0000        0.0000        0.0000        0.0000        0.0000        0.0000        0.0000        0.0000        0.0000        0.0000        0.0000        0.0000        0.0000        0.0000        0.0000        0.0000        0.0000        6.3615        6.7506        7.0399        7.2562        7.7638        7.5471        7.2963        6.7360        5.0007        4.4168        4.0132        4.0276        3.6941        3.5321        3.4917        3.7342        4.0631        4.2958        4.5504        4.9202        5.0441        4.9265        5.0486        5.2808        6.1658        6.4705        6.7211        6.7882        6.6438        6.7228        6.7862        7.0979        7.9992        8.4386        8.6531        8.9391       11.0166       12.2337       12.9604       12.9617       10.5694       10.0011        9.6256        9.7121        8.9379        9.1541        9.2250       10.1921       10.4010        9.7918        8.9936        8.0429        7.5789        7.7462        8.8860       10.5547       14.5439       17.2047       20.3048       22.9644       24.6882       27.4789       31.2055        0.0000        0.0000        0.0000
        0.0000        0.0000        0.0000        0.0000        0.0000        0.0000        0.0000        0.0000        0.0000        0.0000        0.0000        0.0000        0.0000        0.0000        0.0000        0.0000        0.0000        0.0000        0.0000        0.0000        0.0000        0.0000        0.0000        0.0000        0.0000        0.0000        0.0000        0.0000        0.0000        0.0000        0.0000        0.0000        0.0000        0.0000        0.0000        0.0000        0.0000        0.0000       35.5537       25.9795       26.3897       26.3959       25.5458       19.3891       16.4216       16.9077       15.0688       15.7294       14.5635       14.1757       14.3618       16.8240       16.6062       16.0070       14.8219       14.6091       14.9930       15.0725       15.1023       16.6589       16.9008       16.5187       16.7632       17.4975       15.6386       13.9359       12.5635       11.2622       10.1090        8.9612        7.8752        5.5887        0.0000        0.0000        0.0000        0.0000        0.0000        0.0000        0.0000        0.0000        0.0000        0.0000        0.0000        0.0000        0.0000        0.0000        0.0000        0.0000        0.0000        0.0000        0.0000        0.0000        0.0000        0.0000        0.0000        0.0000        0.0000        0.0000        0.0000        0.0000        0.0000        0.0000        0.0000        0.0000        0.0000        0.0000        0.0000        0.0000        0.0000        0.0000        0.0000        0.0000        0.0000        0.0000        0.0000        0.0000        0.0000        0.0000        0.0000        0.0000        0.0000        0.0000        0.0000        0.0000        0.0000        0.0000        0.0000        0.0000        0.0000        0.0000        0.0000        0.0000        0.0000        0.0000        0.0000        0.0000        0.0000        0.0000        0.0000        0.0000        0.0000        0.0000        0.0000        0.0000        0.0000        0.0000        0.0000        0.0000        0.0000        0.0000        0.0000        0.0000        0.0000        0.0000        0.0000        0.0000        0.0000        0.0000        0.0000        0.0000        0.0000        0.0000        0.0000        0.0000        0.0000        0.0000        0.0000        0.0000        0.0000        0.0000        0.0000        0.0000        0.0000        0.0000        0.0000        0.0000        0.0000        0.0000        0.0000        0.0000        0.0000        0.0000        0.0000        0.0000        7.0231        7.3577        7.1310        7.2835        6.7816        6.4304        6.1470        4.4529        3.9671        3.8510        4.2932        3.3910        3.2544        3.2380        3.3595        3.8753        4.3164        4.7190        4.6248        4.4986        4.3771        4.3872        4.7122        5.3233        5.7230        5.9202        6.2565        6.5726        6.9172        7.2233        7.5388        8.7941        9.3461        9.8362       10.0946       12.3863       11.7614       11.3359       10.9370        8.8401        8.7590        8.5281        8.5390        8.5097        8.5878        8.9941        9.6342       10.0187        9.9706        8.7647        7.8720        7.3259        7.3916        8.2210       10.0641       14.6018       17.0894       19.8363       23.0279       24.9101       27.9840        0.0000        0.0000        0.0000        0.0000
        0.0000        0.0000        0.0000        0.0000        0.0000        0.0000        0.0000        0.0000        0.0000        0.0000        0.0000        0.0000        0.0000        0.0000        0.0000        0.0000        0.0000        0.0000        0.0000        0.0000        0.0000        0.0000        0.0000        0.0000        0.0000        0.0000        0.0000        0.0000        0.0000        0.0000        0.0000        0.0000        0.0000        0.0000        0.0000        0.0000        0.0000       41.8159       37.9039       33.4082       29.1120       26.2801       25.0305       20.5205       17.1139       17.4374       16.2681       11.7273       10.1337       11.3237       11.3800       13.7317       14.2183       12.9423       10.4536       12.3337       10.5729       10.5701       11.2328       15.8389       15.5471       15.7771       15.4948       18.0740       15.8977       14.7397       13.5002       12.6408       11.4872       10.3204        9.4583        7.3070        0.0000        0.0000        0.0000        0.0000        0.0000        0.0000        0.0000        0.0000        0.0000        0.0000        0.0000        0.0000        0.0000        0.0000        0.0000        0.0000        0.0000        0.0000        0.0000        0.0000        0.0000        0.0000        0.0000        0.0000        0.0000        0.0000        0.0000        0.0000        0.0000        0.0000        0.0000        0.0000        0.0000        0.0000        0.0000        0.0000        0.0000        0.0000        0.0000        0.0000        0.0000        0.0000        0.0000        0.0000        0.0000        0.0000        0.0000        0.0000        0.0000        0.0000        0.0000        0.0000        0.0000        0.0000        0.0000        0.0000        0.0000        0.0000        0.0000        0.0000        0.0000        0.0000        0.0000        0.0000        0.0000        0.0000        0.0000        0.0000        0.0000        0.0000        0.0000        0.0000        0.0000        0.0000        0.0000        0.0000        0.0000        0.0000        0.0000        0.0000        0.0000        0.0000        0.0000        0.0000        0.0000        0.0000        0.0000        0.0000        0.0000        0.0000        0.0000        0.0000        0.0000        0.0000        0.0000        0.0000        0.0000        0.0000        0.0000        0.0000        0.0000        0.0000        0.0000        0.0000        0.0000        0.0000        0.0000        3.8286        4.4656        4.7916        5.4267        7.1881        0.0000        8.4539        7.4771        5.3131        4.8303        4.7404        5.1625        3.1282        2.9665        3.0049        2.9142        2.3320        2.1893        2.3316        2.5263        3.6630        4.1113        4.3947        4.1569        3.5762        3.5003        3.6218        3.9161        4.3183        4.3686        4.7450        5.0766        7.5017        7.7125        8.5403        8.6767        9.0043        9.5728        9.7685        9.9179       11.3831       10.8087       10.5886       10.0980        9.0370        8.8171        8.9759        9.1132        9.1877        9.2077        9.6041        9.6657        8.9444        9.1390        8.6966        8.1898        7.6302        8.1848        9.0863       10.9331       15.1136       18.5440       21.0216       23.5786       25.8715       30.5980        0.0000        0.0000        0.0000        0.0000
        0.0000        0.0000        0.0000        0.0000        0.0000        0.0000        0.0000        0.0000        0.0000        0.0000        0.0000        0.0000        0.0000        0.0000        0.0000        0.0000        0.0000        0.0000        0.0000        0.0000        0.0000        0.0000        0.0000        0.0000        0.0000        0.0000        0.0000        0.0000        0.0000        0.0000        0.0000        0.0000        0.0000        0.0000        0.0000        0.0000        0.0000       44.5988       40.0052       35.4592       30.7637       26.4635       22.5634       15.4703       12.5772       10.0028        9.3679        9.0917        8.3061        7.1452        7.4663       11.3688       13.2515       13.1640       10.9867       10.5063       11.4193       10.7405       11.0394       14.7842       15.5503       16.1067       14.5678       17.5932       16.9053       15.9428       14.8989       14.0167       12.7366       11.2737       10.0336        7.8100        6.6415        0.0000        0.0000        0.0000        0.0000        0.0000        0.0000        0.0000        0.0000        0.0000        0.0000        0.0000        0.0000        0.0000        0.0000        0.0000        0.0000        0.0000        0.0000        0.0000        0.0000        0.0000        0.0000        0.0000        0.0000        0.0000        0.0000        0.0000        0.0000        0.0000        0.0000        0.0000        0.0000        0.0000        0.0000        0.0000        0.0000        0.0000        0.0000        0.0000        0.0000        0.0000        0.0000        0.0000        0.0000        0.0000        0.0000        0.0000        0.0000        0.0000        0.0000        0.0000        0.0000        0.0000        0.0000        0.0000        0.0000        0.0000        0.0000        0.0000        0.0000        0.0000        0.0000        0.0000        0.0000        0.0000        0.0000        0.0000        0.0000        0.0000        0.0000        0.0000        0.0000        0.0000        0.0000        0.0000        0.0000        0.0000        0.0000        0.0000        0.0000        0.0000        0.0000        0.0000        0.0000        0.0000        0.0000        0.0000        0.0000        0.0000        0.0000        0.0000        0.0000        0.0000        0.0000        0.0000        0.0000        0.0000        0.0000        0.0000        0.0000        0.0000        0.0000        2.1642        2.4332        2.3672        2.6244        3.5519        4.1471        4.9137        6.1424        7.4903        8.2818        8.6776        7.4074        5.0465        4.7523        4.7650        4.5464        2.6807        2.6387        2.3910        2.5559        1.9626        1.9736        1.8927        2.2437        3.1369        3.7355        4.0294        3.8216        3.3318        3.3436        3.4400        3.8768        4.2281        4.2613        4.8255        5.3194        7.7797        8.0266        7.7508        8.1511        8.6984        9.3859        9.7296        9.8136       10.4609       10.2744       10.3793        9.8927        9.0862        8.9431        8.9104        9.1548        9.1142        9.2382        9.2420        9.2204        8.3047        8.1280        8.2461        8.2561        8.8453        9.0004       10.1889       11.9632       16.1715       18.9268       21.6271       24.5067       28.5590        0.0000        0.0000        0.0000        0.0000        0.0000
        0.0000        0.0000        0.0000        0.0000        0.0000        0.0000        0.0000        0.0000        0.0000        0.0000        0.0000        0.0000        0.0000        0.0000        0.0000        0.0000        0.0000        0.0000        0.0000        0.0000        0.0000        0.0000        0.0000        0.0000        0.0000        0.0000        0.0000        0.0000        0.0000        0.0000        0.0000        0.0000        0.0000        0.0000        0.0000        0.0000       47.5535       41.9611       37.7173       33.5780       29.2342       25.1346       21.2446       14.2958       11.2698        8.9877        8.7510        8.4079        5.8559        5.3469        5.1298        6.8042        9.7022        9.3214        9.4973       11.5391       10.8957       10.0228       10.1314       13.6304       12.7863       13.2926       13.5889       16.3902       17.3524       16.5587       15.5472       14.2703       12.9300       11.7266       10.3719        8.2305        0.0000        0.0000        0.0000        0.0000        0.0000        0.0000        0.0000        0.0000        0.0000        0.0000        0.0000        0.0000        0.0000        0.0000        0.0000        0.0000        0.0000        0.0000        0.0000        0.0000        0.0000        0.0000        0.0000        0.0000        0.0000        0.0000        0.0000        0.0000        0.0000        0.0000        0.0000        0.0000        0.0000        0.0000        0.0000        0.0000        0.0000        0.0000        0.0000        0.0000        0.0000        0.0000        0.0000        0.0000        0.0000        0.0000        0.0000        0.0000        0.0000        0.0000        0.0000        0.0000        0.0000        0.0000        0.0000        0.0000        0.0000        0.0000        0.0000        0.0000        0.0000        0.0000        0.0000        0.0000        0.0000        0.0000        0.0000        0.0000        0.0000        0.0000        0.0000        0.0000        0.0000        0.0000        0.0000        0.0000        0.0000        0.0000        0.0000        0.0000        0.0000        0.0000        0.0000        0.0000        0.0000        0.0000        0.0000        0.0000        0.0000        0.0000        0.0000        0.0000        0.0000        0.0000        0.0000        0.0000        0.0000        0.0000        0.0000        0.0000        2.3256        2.2142        2.3335        1.9242        2.0493        2.3426        2.7791        3.9558        4.5914        5.2654        6.3914        8.2413        8.5475        8.3470        7.5562        5.3665        4.8588        5.0377        4.9864        2.7402        2.5765        2.5383        2.5700        1.9963        1.8548        2.0357        2.2602        3.2288        3.7981        3.9469        3.7301        3.4531        3.3867        3.5773        3.9255        4.2680        4.3270        4.6085        5.1748        7.6108        7.9736        8.0227        8.4242        9.1145        9.7747        9.9202        9.9443       10.0977       10.3230       10.1034        9.7873        9.2384        8.8708        9.0930        9.1171        9.4391        9.8395        9.6536        9.3899        8.2586        7.8857        8.3835        9.0491        9.7863       10.6101       11.2786       13.3857       17.6009       19.4591       22.6867       26.6858       30.1186        0.0000        0.0000        0.0000        0.0000        0.0000
        0.0000        0.0000        0.0000        0.0000        0.0000        0.0000        0.0000        0.0000        0.0000        0.0000        0.0000        0.0000        0.0000        0.0000        0.0000        0.0000        0.0000        0.0000        0.0000        0.0000        0.0000        0.0000        0.0000        0.0000        0.0000        0.0000        0.0000        0.0000        0.0000        0.0000        0.0000        0.0000        0.0000        0.0000        0.0000       46.5290       39.8819       33.7914       30.6631       27.5974       24.4756       21.3669       18.2774       12.5945       10.1108        8.3695        7.5008        6.0972        5.7535        5.6536        5.3522        6.5163        6.5591        7.5041        9.1720       11.2718       10.3753        9.6725        9.3965       11.9922       12.6691       13.4162       12.7445       15.7996       16.8487       15.7506       14.7112       13.2149       12.4241       11.4289       10.2090        8.2058        0.0000        0.0000        0.0000        0.0000        0.0000        0.0000        0.0000        0.0000        0.0000        0.0000        0.0000        0.0000        0.0000        0.0000        0.0000        0.0000        0.0000        0.0000        0.0000        0.0000        0.0000        0.0000        0.0000        0.0000        0.0000        0.0000        0.0000        0.0000        0.0000        0.0000        0.0000        0.0000        0.0000        0.0000        0.0000        0.0000        0.0000        0.0000        0.0000        0.0000        0.0000        0.0000        0.0000        0.0000        0.0000        0.0000        0.0000        0.0000        0.0000        0.0000        0.0000        0.0000        0.0000        0.0000        0.0000        0.0000        0.0000        0.0000        0.0000        0.0000        0.0000        0.0000        0.0000        0.0000        0.0000        0.0000        0.0000        0.0000        0.0000        0.0000        0.0000        0.0000        0.0000        0.0000        0.0000        0.0000        0.0000        0.0000        0.0000        0.0000        0.0000        0.0000        0.0000        0.0000        0.0000        0.0000        0.0000        0.0000        0.0000        0.0000        0.0000        0.0000        0.0000        0.0000        0.0000        0.0000        0.0000        0.0000        0.0000        2.2184        2.1065        2.1918        2.1877        1.8312        1.7623        2.1506        2.7393        3.9744        4.7170        5.1821        5.9814        7.3516        7.5808        7.0636        6.1481        4.0657        4.1340        3.8449        3.7680        2.2895        2.1943        2.2163        2.1639        1.7948        1.8897        1.8101        2.1901        3.3102        3.6691        3.6483        3.6999        3.3670        3.4404        3.6580        3.8640        4.2914        4.5585        4.7124        4.8272        6.6917        7.2219        7.7587        8.5174        9.6502       10.2849       10.4749       10.3435       10.4683       10.2594        9.8884        9.6926        9.1013        8.7948        9.0343        9.8459        9.9650       10.0265       10.4418       10.3496        9.3826        9.5276        9.4757        9.9001       10.9009       11.8008       12.5854       14.2369       18.1764       21.2123       24.0195       28.2353       30.8937        0.0000        0.0000        0.0000        0.0000        0.0000
        0.0000        0.0000        0.0000        0.0000        0.0000        0.0000        0.0000        0.0000        0.0000        0.0000        0.0000        0.0000        0.0000        0.0000        0.0000        0.0000        0.0000        0.0000        0.0000        0.0000        0.0000        0.0000        0.0000        0.0000        0.0000        0.0000        0.0000        0.0000        0.0000        0.0000        0.0000        0.0000        0.0000        0.0000        0.0000       20.8286       18.2563       13.8797       13.0037       16.8488       15.9266       15.3601       14.8414       11.2068       11.9944       11.0183       11.8342       12.1420        9.9486        8.0206        8.1026        9.2492       10.3778       11.4594        9.9653       12.6372       12.7395       13.0479       13.7119       13.5536       13.5209       15.2461       13.4783       14.8699       15.4921       13.4541       11.9026       13.0410       12.0626       11.1673       10.2546        9.0365        0.0000        0.0000        0.0000        0.0000        0.0000        0.0000        0.0000        0.0000        0.0000        0.0000        0.0000        0.0000        0.0000        0.0000        0.0000        0.0000        0.0000        0.0000        0.0000        0.0000        0.0000        0.0000        0.0000        0.0000        0.0000        0.0000        0.0000        0.0000        0.0000        0.0000        0.0000        0.0000        0.0000        0.0000        0.0000        0.0000        0.0000        0.0000        0.0000        0.0000        0.0000        0.0000        0.0000        0.0000        0.0000        0.0000        0.0000        0.0000        0.0000        0.0000        0.0000        0.0000        0.0000        0.0000        0.0000        0.0000        0.0000        0.0000        0.0000        0.0000        0.0000        0.0000        0.0000        0.0000        0.0000        0.0000        0.0000        0.0000        0.0000        0.0000        0.0000        0.0000        0.0000        0.0000        0.0000        0.0000        0.0000        0.0000        0.0000        0.0000        0.0000        0.0000        0.0000        0.0000        0.0000        0.0000        0.0000        0.0000        0.0000        0.0000        0.0000        0.0000        0.0000        0.0000        0.0000        0.0000        0.0000        0.0000        1.7272        1.3388        1.4329        1.4560        1.5166        2.2285        2.3996        2.3868        2.6937        2.9700        3.1500        3.2292        3.7209        4.4694        4.4723        4.1234        3.4743        2.3678        2.0662        1.9299        1.9185        1.4855        1.6939        1.7937        1.7853        1.4633        1.5177        2.0302        2.4703        3.6797        3.4062        3.4642        3.5805        4.0870        4.4331        4.8477        5.0904        5.3805        5.5175        6.1498        6.2138        6.7219        7.5607        8.2471        8.8618       10.8883       11.5527       12.0420       12.0770       11.4010       11.1962       10.9094       10.2890        8.8275        8.4899        8.8138       10.4813       11.0222       10.8580       11.2188       11.4697       10.1008       10.7443       10.4801       10.3882        8.8223       10.0925       10.8975       12.5322       19.3148       20.5314       22.7282       24.9340        0.0000        0.0000        0.0000        0.0000        0.0000        0.0000
        0.0000        0.0000        0.0000        0.0000        0.0000        0.0000        0.0000        0.0000        0.0000        0.0000        0.0000        0.0000        0.0000        0.0000        0.0000        0.0000        0.0000        0.0000        0.0000        0.0000        0.0000        0.0000        0.0000        0.0000        0.0000        0.0000        0.0000        0.0000        0.0000        0.0000        0.0000        0.0000        0.0000        0.0000        0.0000       18.2406       12.2642        9.8861        9.6825       14.6008       13.4641       12.8097       13.2148       11.5526        9.4891        8.9770        7.6233        6.4269        7.0589        7.3407        7.9795       10.3021       10.9840       11.2214       11.3685       15.8156       12.5675       11.4898       10.9788       13.1743       12.1743       13.2847       13.6718       16.0515       14.5539       11.8637       10.8881       12.0003       11.5901       11.2109       10.5690        0.0000        0.0000        0.0000        0.0000        0.0000        0.0000        0.0000        0.0000        0.0000        0.0000        0.0000        0.0000        0.0000        0.0000        0.0000        0.0000        0.0000        0.0000        0.0000        0.0000        0.0000        0.0000        0.0000        0.0000        0.0000        0.0000        0.0000        0.0000        0.0000        0.0000        0.0000        0.0000        0.0000        0.0000        0.0000        0.0000        0.0000        0.0000        0.0000        0.0000        0.0000        0.0000        0.0000        0.0000        0.0000        0.0000        0.0000        0.0000        0.0000        0.0000        0.0000        0.0000        0.0000        0.0000        0.0000        0.0000        0.0000        0.0000        0.0000        0.0000        0.0000        0.0000        0.0000        0.0000        0.0000        0.0000        0.0000        0.0000        0.0000        0.0000        0.0000        0.0000        0.0000        0.0000        0.0000        0.0000        0.0000        0.0000        0.0000        0.0000        0.0000        0.0000        0.0000        0.0000        0.0000        0.0000        0.0000        0.0000        0.0000        0.0000        0.0000        0.0000        0.0000        0.0000        1.6272        1.6821        0.0000        1.5570        1.5408        1.7261        1.5883        1.4011        1.3422        1.7075        2.3504        2.3458        2.4120        2.7719        3.4638        2.9862        3.1049        3.4401        3.9906        3.9433        3.5438        2.9903        1.9118        1.7602        1.7500        1.7209        1.2238        1.4042        1.8496        1.8800        1.7794        1.8007        2.1342        2.3152        2.8442        2.9968        3.2528        3.5282        4.3626        4.8170        5.0156        5.1900        5.7115        5.9755        6.1215        6.4448        7.2226        7.7098        8.3951        8.9388       10.5932       11.3431       11.8121       11.8659       11.7514       11.7094       11.4392       10.9919        8.9551        8.5921        9.9701       11.9108       11.6382       12.0173       12.7632       13.1752       10.3649       10.1287        9.7036       10.4685       10.4200       11.6254       13.4534       15.1458       18.5000       18.9739       19.9368        0.0000        0.0000        0.0000        0.0000        0.0000        0.0000        0.0000
        0.0000        0.0000        0.0000        0.0000        0.0000        0.0000        0.0000        0.0000        0.0000        0.0000        0.0000        0.0000        0.0000        0.0000        0.0000        0.0000        0.0000        0.0000        0.0000        0.0000        0.0000        0.0000        0.0000        0.0000        0.0000        0.0000        0.0000        0.0000        0.0000       91.4023       79.4675       54.6985       44.7903       37.8019       31.3916       14.7584       11.6330        8.6096        8.7796       12.2424       12.1242       11.4713        9.9445        8.7706        7.6865        7.2250        6.8648        6.8747        6.8465        6.7404        7.6233       10.8029       11.2327       12.0848       12.6986       17.0682       15.4307       12.6628       13.5249       14.7095       12.4417       12.2951       12.6801       16.8841       15.4721       13.6785       11.9092       13.0630       12.4792       11.1416       10.2575        9.0702        8.0823        0.0000        0.0000        0.0000        0.0000        0.0000        0.0000        0.0000        0.0000        0.0000        0.0000        0.0000        0.0000        0.0000        0.0000        0.0000        0.0000        0.0000        0.0000        0.0000        0.0000        0.0000        0.0000        0.0000        0.0000        0.0000        0.0000        0.0000        0.0000        0.0000        0.0000        0.0000        0.0000        0.0000        0.0000        0.0000        0.0000        0.0000        0.0000        0.0000        0.0000        0.0000        0.0000        0.0000        0.0000        0.0000        0.0000        0.0000        0.0000        0.0000        0.0000        0.0000        0.0000        0.0000        0.0000        0.0000        0.0000        0.0000        0.0000        0.0000        0.0000        0.0000        0.0000        0.0000        0.0000        0.0000        0.0000        0.0000        0.0000        0.0000        0.0000        0.0000        0.0000        0.0000        0.0000        0.0000        0.0000        0.0000        0.0000        0.0000        0.0000        0.0000        0.0000        0.0000        0.0000        0.0000        0.0000        0.0000        0.0000        0.0000        0.0000        0.0000        1.7114        1.6053        1.6214        1.6253        1.7862        1.7890        1.7869        1.5761        1.8078        1.6280        1.7518        2.3535        2.9297        3.0962        2.9583        3.1475        2.9010        3.1089        3.3906        3.8210        3.4250        3.3395        3.0204        2.0535        1.8275        1.9770        2.0765        1.4806        1.6241        2.1351        2.3593        2.0994        1.8193        2.1610        2.3900        3.0688        3.2143        3.5116        3.8567        4.5820        4.9254        5.2477        5.5290        6.0569        6.7026        6.7763        7.0681        7.5979        7.8698        8.4257        8.8730       10.6599       11.5682       11.8730       11.7784       11.5437       11.4767       11.4635       10.9226        9.1195        8.9040       10.9045       12.6970       11.9760       11.5797       12.0576       12.7181       11.3527       12.1755       13.3717       13.8734       13.1823       12.8656       13.9788       14.5272       17.7317       18.3963        0.0000        0.0000        0.0000        0.0000        0.0000        0.0000        0.0000        0.0000
        0.0000        0.0000        0.0000        0.0000        0.0000        0.0000        0.0000        0.0000        0.0000        0.0000        0.0000        0.0000        0.0000        0.0000        0.0000        0.0000        0.0000        0.0000        0.0000        0.0000        0.0000        0.0000        0.0000        0.0000        0.0000        0.0000       79.3792       85.1275       84.0945       79.0089       68.6342       49.2932       43.9495       37.5619       31.2952       16.9360       12.3438       10.8755       10.6023       12.6970       13.0583       12.8562       11.4600       10.2097        9.2921        9.9678        9.7601        9.2785        9.3718        8.7097        9.7038       11.7438       12.2868       11.9563       11.4900       10.7242       12.7195       12.8987       11.4024       12.9064       11.9699       11.8252       12.3899       18.1943       16.6410       14.7385       12.7478       14.3739       13.6428       11.4432        9.7614        8.5639        7.8206        6.6374        5.3447        2.7116        1.9451        1.4306        1.1961        0.0000        0.0162        0.0000        0.0000        0.0000        0.0000        0.0000        0.0000        0.0000        0.0000        0.0000        0.0000        0.0000        0.0000        0.0000        0.0000        0.0000        0.0000        0.0000        0.0000        0.0000        0.0000        0.0000        0.0000        0.0000        0.0000        0.0000        0.0000        0.0000        0.0000        0.0000        0.0000        0.0000        0.0000        0.0000        0.0000        0.0000        0.0000        0.0000        0.0000        0.0000        0.0000        0.0000        0.0000        0.0000        0.0000        0.0000        0.0000        0.0000        0.0000        0.0000        0.0000        0.0000        0.0000        0.0000        0.0000        0.0000        0.0000        0.0000        0.0000        0.0000        0.0000        0.0000        0.0000        0.0000        0.0000        0.0000        0.0000        0.0000        0.0000        0.0000        0.0000        0.0000        0.0000        0.9668        1.0451        1.4670        1.4922        1.5969        0.0000        0.0000        0.0000        0.0000        1.7351        1.8240        1.6737        1.6596        1.8530        2.0227        2.2048        2.2454        2.3621        1.9563        2.0688        2.0520        2.3590        3.2806        3.0360        2.6752        2.3128        2.5073        2.9886        2.9673        3.0298        3.2220        3.6380        3.6414        3.6417        2.8371        2.4706        2.3983        2.5340        1.8863        2.0478        1.7153        1.9034        1.7219        1.4565        1.6645        2.0567        3.0468        3.6244        3.8137        4.0635        4.8330        5.2277        5.7194        6.0525        6.4818        7.1990        7.6355        7.8830        8.2257        8.3081        8.4684        9.4097       11.1399       11.9569       11.9911       11.6527       11.2733       11.3633       11.6900       11.3755        9.2874        9.6533       11.0309       12.1992       11.3228       11.8501       12.2692       13.9176       13.1992       13.9187       15.8134       15.8419       14.9554       15.3662       16.8866       17.5591       21.2794       21.2698        0.0000        0.0000        0.0000        0.0000        0.0000        0.0000        0.0000        0.0000
        0.0000        0.0000        0.0000        0.0000        0.0000        0.0000        0.0000        0.0000        0.0000        0.0000        0.0000        0.0000        0.0000        0.0000        0.0000        0.0000        0.0000        0.0000        0.0000        0.0000        0.0000        0.0000        0.0000        0.0000        0.0000       66.0257       63.1743       48.8446       46.3837       43.6327       40.9636       45.1630       40.9822       36.8775       32.1296       25.5886       20.3161       18.4591       18.6604       17.4074       17.0589       15.1439       14.1842       15.5084       16.6818       15.6738       15.8732       14.4696       15.4726       14.7129       14.9464       14.3201       14.9298       14.7924       13.5987       10.4127        9.6398        9.2673        9.5921       10.5963       11.1328       13.1046       12.3188       12.8926       13.0421       12.8917       11.4663       12.0191       10.7386       10.0490        8.5175        7.1452        6.6777        5.8645        4.6234        3.9028        2.7820        2.2751        2.0178        2.0920        1.8375        1.4953        1.2194        0.7233        0.0000        0.0000        0.0000        0.0000        0.0000        0.0000        0.0000        0.0000        0.0000        0.0000        0.0000        0.0000        0.0000        0.0000        0.0000        0.0000        0.0000        0.0000        0.0000        0.0000        0.0000        0.0000        0.0000        0.0000        0.0000        0.0000        0.0000        0.0000        0.0000        0.0000        0.0000        0.0000        0.0000        0.0000        0.0000        0.0000        0.0000        0.0000        0.0000        0.0000        0.0000        0.0000        0.0000        0.0000        0.0000        0.0000        0.0000        0.0000        0.0000        0.0000        0.0000        0.0000        0.0000        0.0000        0.0000        0.0000        0.0000        0.0000        0.0000        0.0000        0.0000        0.0000        0.0000        0.0000        0.0000        0.0000        0.0000        0.0000        0.4513        0.5692        0.5428        0.8781        0.9533        1.0906        1.2094        1.3783        1.5124        1.5795        1.6098        1.3882        1.4268        1.3678        1.4579        1.8164        2.0466        2.2383        2.4911        3.0384        3.0628        2.9727        2.9929        2.9834        2.9333        3.0167        3.1233        2.9775        3.1383        3.1391        3.2801        2.9976        3.2166        3.1516        3.1408        2.7760        2.7727        2.7365        2.4982        3.5007        2.7541        2.6182        2.3215        2.5904        2.2677        2.6602        2.8930        3.4787        3.8347        4.2663        4.6805        5.0049        5.4142        5.9819        6.2295        8.0113        9.2418       10.4370       10.4983        9.5200        8.8946        9.5609        9.8427       11.4561       12.3562       12.1274       11.6762       11.3554       11.5993       12.4824       11.8280        7.8879        8.3352        8.7390       10.2104       11.0347       12.0602       13.5462       14.2201       14.9463       16.3177       17.8560        0.0000        0.0000       28.2689       30.1397       30.8005       28.2192        0.0000        0.0000        0.0000        0.0000        0.0000        0.0000        0.0000        0.0000        0.0000
        0.0000        0.0000        0.0000        0.0000        0.0000        0.0000        0.0000        0.0000        0.0000        0.0000        0.0000        0.0000        0.0000        0.0000        0.0000        0.0000        0.0000        0.0000        0.0000        0.0000        0.0000        0.0000        0.0000        0.0000        0.0000        0.0000       55.6012       41.6743       36.8545       33.4529       32.4244       36.8685       35.5857       32.3374       28.9177       24.0449       20.5723       16.7928       15.9284       16.8413       16.1058       15.2220       15.1305       15.8813       15.5310       15.5444       15.7446       16.9330       16.8994       16.8097       16.9635       16.0010       16.2572       15.5296       13.9573       10.8160        9.6802        9.1245        9.1528       10.2800       10.4636       10.5323       10.8510       11.4876       11.6185       11.2111       11.0287       11.4164       10.0441        8.9742        8.4117        7.1318        6.3179        5.7153        4.5642        3.5563        2.9551        3.1410        2.7954        2.6955        2.6353        2.2659        1.7967        1.1430        0.8315        0.5260        0.0000        0.0000        0.0000        0.0000        0.0000        0.0000        0.0000        0.0000        0.0000        0.0000        0.0000        0.0000        0.0000        0.0000        0.0000        0.0000        0.0000        0.0000        0.0000        0.0000        0.0000        0.0000        0.0000        0.0000        0.0000        0.0000        0.0000        0.0000        0.0000        0.0000        0.0000        0.0000        0.0000        0.0000        0.0000        0.0000        0.0000        0.0000        0.0000        0.0000        0.0000        0.0000        0.0000        0.0000        0.0000        0.0000        0.0000        0.0000        0.0000        0.0000        0.0000        0.0000        0.0000        0.0000        0.0000        0.0000        0.0000        0.0000        0.0000        0.0000        0.0000        0.0000        0.0000        0.0000        0.0000        0.0000        0.7099        0.7225        0.5757        0.7880        0.9208        1.0091        1.1141        1.3491        1.4950        1.5950        1.6043        1.3663        1.3610        1.3792        1.5272        1.9476        2.2258        2.6478        2.8134        3.4178        3.3732        3.3060        3.2954        3.1854        3.2178        3.3171        3.5826        3.3803        3.2484        3.3069        3.3128        3.2069        3.3090        3.7120        3.7491        3.2492        3.1261        2.9184        3.2474        3.8877        2.9926        3.1769        3.0862        2.9006        2.7735        2.9118        3.0246        3.6141        3.9126        4.3426        4.6667        5.2062        5.6465        6.2207        6.9078        8.9352       10.2965       11.1528       10.7708        9.4036        9.5023        9.4421        9.8516       11.7431       12.8603       12.6767       12.2924       11.8492       11.6285       12.2607       12.9144        8.9868        8.6186        8.4209        9.3369       11.3430       12.9297       14.9119       16.4648       16.8801       18.4123        0.0000        0.0000        0.0000        0.0000        0.0000        0.0000        0.0000        0.0000        0.0000        0.0000        0.0000        0.0000        0.0000        0.0000        0.0000        0.0000
        0.0000        0.0000        0.0000        0.0000        0.0000        0.0000        0.0000        0.0000        0.0000        0.0000        0.0000        0.0000        0.0000        0.0000        0.0000        0.0000        0.0000        0.0000        0.0000        0.0000        0.0000        0.0000        0.0000        0.0000        0.0000        0.0000        0.0000       35.0976       30.4585       28.2775       27.7419       33.2513       33.3651       30.8897       27.9456       25.4574       21.0420       18.6070       17.0499       19.4796       17.3533       17.5455       17.3455       18.8033       16.9908       16.9300       17.3483       18.8475       18.6861       19.2526       19.3711       17.5924       16.0832       15.6126       14.2438       11.3538       10.2211        9.3582        9.1949       10.1324        9.9416        9.9571        9.9784       10.4847       10.6421       10.3011        9.7988        9.6597        9.2440        8.3846        7.4963        6.5452        5.5351        4.5421        4.0602        3.6883        3.5853        4.0436        4.0275        3.3183        2.7919        2.3799        1.8830        1.1394        0.8413        0.6045        0.3803        0.0140        0.0224        0.0644        0.0000        0.0000        0.0000        0.0000        0.0000        0.0000        0.0000        0.0000        0.0000        0.0000        0.0000        0.0000        0.0000        0.0000        0.0000        0.0000        0.0000        0.0000        0.0000        0.0000        0.0000        0.0000        0.0000        0.0000        0.0000        0.0000        0.0000        0.0000        0.0000        0.0000        0.0000        0.0000        0.0000        0.0000        0.0000        0.0000        0.0000        0.0000        0.0000        0.0000        0.0000        0.0000        0.0000        0.0000        0.0000        0.0000        0.0000        0.0000        0.0000        0.0000        0.0000        0.0000        0.0000        0.0000        0.0000        0.0000        0.0000        0.0000        0.0000        0.0000        0.0000        0.4028        0.4522        0.5322        0.6137        0.9022        0.8911        1.0121        1.2227        1.4778        1.5774        1.6458        1.6226        1.3503        1.3570        1.4021        1.5819        2.0247        2.5078        2.8823        2.8840        3.3387        3.4489        3.5210        3.4133        3.3907        3.3457        3.3319        3.4080        3.1855        3.2306        3.3881        3.5888        3.7236        3.8785        4.2883        4.1803        3.5808        3.5913        3.8590        3.6344        3.9462        3.7218        3.5314        3.3621        3.3124        3.2525        3.3414        3.6109        4.2654        4.4928        4.7517        5.1196        5.8527        6.3688        7.0693        7.9567       10.1765       11.3071       11.4876       11.0498        9.8780        9.7198        9.7280       10.1858       11.8636       13.0257       13.3436       13.3294       12.2849       11.8442       12.5372       14.5300       10.1191        8.2804        8.2088       10.0486       12.4047       14.1256       16.2655       18.2249       19.6722       21.8644        0.0000        0.0000        0.0000        0.0000        0.0000        0.0000        0.0000        0.0000        0.0000        0.0000        0.0000        0.0000        0.0000        0.0000        0.0000        0.0000
        0.0000        0.0000        0.0000        0.0000        0.0000        0.0000        0.0000        0.0000        0.0000        0.0000        0.0000        0.0000        0.0000        0.0000        0.0000        0.0000        0.0000        0.0000        0.0000        0.0000        0.0000        0.0000        0.0000        0.0000        0.0000        0.0000        0.0000       33.5175       29.9933       28.2583       28.3236       34.3316       34.0040       32.6098       29.7504       25.5973       23.0602       20.5600       20.7053       21.4909       16.9378       16.0058       15.0281       15.0750       14.2305       14.6875       15.1785       17.1835       16.8726       17.0785       16.4778       15.8505       15.7437       15.7406       14.3925       11.6182       11.4404        9.6243        9.2530       10.3949        9.7972        9.5047        8.9301        9.1523       10.1742        9.4157        9.0158        9.5159        9.2241        7.2235        6.3165        5.7428        4.6287        3.6579        4.2581        5.0911        5.0949        5.7124        4.7179        3.6205        2.9670        2.3980        2.0385        1.1625        0.8405        0.5637        0.3780        0.0532        0.0757        0.0392        0.0000        0.0000        0.0000        0.0000        0.0000        0.0000        0.0000        0.0000        0.0000        0.0000        0.0000        0.0000        0.0000        0.0000        0.0000        0.0000        0.0000        0.0000        0.0000        0.0000        0.0000        0.0000        0.0000        0.0000        0.0000        0.0000        0.0000        0.0000        0.0000        0.0000        0.0000        0.0000        0.0000        0.0000        0.0000        0.0000        0.0000        0.0000        0.0000        0.0000        0.0000        0.0000        0.0000        0.0000        0.0000        0.0000        0.0000        0.0000        0.0000        0.0000        0.0000        0.0000        0.0000        0.0000        0.0000        0.0000        0.0000        0.0000        0.0000        0.0000        0.0000        0.0000        0.5453        0.5218        0.5693        0.7787        0.8687        0.9595        1.1778        1.5150        1.6729        1.7371        1.6814        1.3861        1.3826        1.4248        1.7083        2.1926        2.5445        2.7103        2.8333        3.4250        3.3161        3.3825        3.3378        3.3487        3.2733        3.2345        3.1673        2.9489        3.2209        3.3294        3.6896        3.9637        4.4084        4.5512        4.2900        3.9496        4.0536        4.2146        4.1306        4.6894        4.0703        3.7844        3.6544        3.6638        3.6839        3.7979        4.3624        4.9980        5.3391        5.4830        6.0017        6.8857        7.6959        8.3079        9.1931       11.3881       12.2565       12.1860       12.2901       10.9454       11.0612       10.9668       11.2360       13.3869       13.5439       14.0432       14.0982       13.2414       12.6928       13.1714       15.2454       10.0631        8.6824        8.7192       10.6710       14.1505       15.9786       18.3184       20.8851       23.1897       24.2966        0.0000        0.0000        0.0000        0.0000        0.0000        0.0000        0.0000        0.0000        0.0000        0.0000        0.0000        0.0000        0.0000        0.0000        0.0000        0.0000
        0.0000        0.0000        0.0000        0.0000        0.0000        0.0000        0.0000        0.0000        0.0000        0.0000        0.0000        0.0000        0.0000        0.0000        0.0000        0.0000        0.0000        0.0000        0.0000        0.0000        0.0000        0.0000        0.0000        0.0000        0.0000        0.0000        0.0000        0.0000       36.2147       34.7886       35.3767       40.8819       41.3263       40.3221       36.9017       33.9224       31.3640       28.1661       24.2995       15.9914       14.0465       10.0990        8.8773        9.9393        9.6146        9.4727        9.5562       12.2783       12.6069       12.9000       13.1061       13.6434       13.9110       13.5620       13.4742       16.4724       16.0870       15.8799       13.7105        9.0994        7.7527        7.4572        7.9851       14.6090       11.4399        9.1132        9.1120       10.5482        8.3448        6.2265        5.0518        2.1934        3.2680        3.3185        4.0643        4.5243        5.0856        5.3308        4.8984        4.0826        3.9166        3.0056        2.0893        1.2949        0.8687        0.5948        0.5046        0.4713        0.3000        0.2388        0.2115        0.0000        0.0000        0.0000        0.0000        0.0000        0.0000        0.0000        0.0000        0.0000        0.0000        0.0000        0.0000        0.0000        0.0000        0.0000        0.0000        0.0000        0.0000        0.0000        0.0000        0.0000        0.0000        0.0000        0.0000        0.0000        0.0000        0.0000        0.0000        0.0000        0.0000        0.0000        0.0000        0.0000        0.0000        0.0000        0.0000        0.0000        0.0000        0.0000        0.0000        0.0000        0.0000        0.0000        0.0000        0.0000        0.0000        0.0000        0.0000        0.0000        0.0000        0.0000        0.0000        0.0000        0.0000        0.0000        0.0000        0.0000        0.0000        0.0000        0.0000        0.0000        0.0000        0.5042        0.5019        0.4810        0.5363        0.6872        0.8867        1.6356        1.8032        1.8041        1.7902        1.5641        1.5289        1.5552        1.7560        2.4579        2.6077        2.6660        2.9324        3.3155        3.3536        3.4023        3.3630        3.1504        3.0189        2.8794        2.8911        2.8245        3.0794        3.0530        3.2132        3.3311        3.6049        3.9420        4.1468        5.1469        5.1903        5.0967        4.9292        5.4898        5.4053        5.0197        4.8689        4.6463        4.5193        4.9856        5.4987        5.9937        5.9918        6.3991        7.0240        8.9333        9.8976       10.8207       11.6820       12.7239       13.2366       13.4882       13.8517       14.2220       14.0181       13.6620       14.3856       13.9392       13.7038       13.7549       13.6133       12.9000       12.9085       13.6036       14.3693       12.2500       11.4173       12.7052       13.8607       14.0406       15.8729       18.8933       21.9604       29.5785       32.9423        0.0000        0.0000        0.0000        0.0000        0.0000        0.0000        0.0000        0.0000        0.0000        0.0000        0.0000        0.0000        0.0000        0.0000        0.0000        0.0000
        0.0000        0.0000        0.0000        0.0000        0.0000        0.0000        0.0000        0.0000        0.0000        0.0000        0.0000        0.0000        0.0000        0.0000        0.0000        0.0000        0.0000        0.0000        0.0000        0.0000        0.0000        0.0000        0.0000        0.0000        0.0000        0.0000        0.0000        0.0000       35.9805       35.2266       36.9496       42.9306       42.8968       41.8843       39.1474       36.3727       33.8243       29.9975       24.6137       13.2474       11.1071        7.8607        7.5470        8.6613        8.4692        8.8545        8.6252       10.7529       11.6357       12.7625       12.0570       12.6637       12.9171       12.5855       12.6380       15.7166       15.9664       15.3026       14.3848        9.3395        7.1322        6.9882        8.6069       10.7008       11.0259       10.6956        9.7405        7.7858        6.2019        5.0800        3.9668        1.6992        2.4752        3.7140        4.3308        3.6310        4.5823        6.0841        5.6633        5.7294        4.5175        3.2075        2.3001        1.3816        0.9196        0.6653        0.5137        0.5130        0.4460        0.3034        0.2570        0.0000        0.0000        0.0000        0.0000        0.0000        0.0000        0.0000        0.0000        0.0000        0.0000        0.0000        0.0000        0.0000        0.0000        0.0000        0.0000        0.0000        0.0000        0.0000        0.0000        0.0000        0.0000        0.0000        0.0000        0.0000        0.0000        0.0000        0.0000        0.0000        0.0000        0.0000        0.0000        0.0000        0.0000        0.0000        0.0000        0.0000        0.0000        0.0000        0.0000        0.0000        0.0000        0.0000        0.0000        0.0000        0.0000        0.0000        0.0000        0.0000        0.0000        0.0000        0.0000        0.0000        0.0000        0.0000        0.0000        0.0000        0.0000        0.0000        0.0000        0.6360        0.5596        0.5209        0.5152        0.5431        0.6270        0.6923        0.8251        1.5461        1.6998        1.8141        1.7576        1.6038        1.6684        1.7724        1.8981        2.3050        2.5189        2.6541        2.8823        3.2800        3.5688        3.4506        3.5373        3.1462        2.8970        2.7387        2.7486        2.6985        2.9177        2.9591        3.0961        3.1381        3.4874        3.9436        4.2556        5.0193        5.2413        5.2104        5.0801        5.5284        5.7729        5.6826        5.5797        5.3729        5.1563        5.3990        5.7696        6.2204        6.5025        6.9795        7.8759       10.1578       11.2712       12.0951       12.9471       14.0788       14.8441       15.2695       15.2426       15.3487       15.3243       14.8707       15.3050       14.6192       15.2585       14.7265       14.5463       13.4258       14.0628       14.3244       13.9693       12.8496       12.8868       13.7505       15.8294       15.4037       16.5950       19.7673       23.4117       32.3987       36.3426        0.0000        0.0000        0.0000        0.0000        0.0000        0.0000        0.0000        0.0000        0.0000        0.0000        0.0000        0.0000        0.0000        0.0000        0.0000        0.0000
        0.0000        0.0000        0.0000        0.0000        0.0000        0.0000        0.0000        0.0000        0.0000        0.0000        0.0000        0.0000        0.0000        0.0000        0.0000        0.0000        0.0000        0.0000        0.0000        0.0000        0.0000        0.0000        0.0000        0.0000        0.0000        0.0000        0.0000        0.0000       35.1213       35.4506       37.1810       40.7596       40.2846       39.3115       36.9044       34.2335       31.8986       28.0178       22.8946       11.7705        8.5411        6.6890        7.9314       10.3645        7.5787        7.5856       10.1006       11.3633       10.2911       10.9775       10.8187       11.0921       10.7582       11.0812       11.3656       14.6826       14.9456       14.2044       13.5101        8.3523        6.6969        5.9239        6.3509       10.1077       10.8492        8.2194        6.6094        6.7655        4.8974        3.7964        3.9020        3.2719        3.7831        2.9435        4.2013        4.2389        4.8291        6.2222        6.3935        4.5171        3.5448        3.0504        2.3554        1.3528        1.1158        0.6857        0.7481        0.8073        0.7759        0.4997        0.3079        0.5231        0.0000        0.0000        0.0000        0.0000        0.0000        0.0000        0.0000        0.0000        0.0000        0.0000        0.0000        0.0000        0.0000        0.0000        0.0000        0.0000        0.0000        0.0000        0.0000        0.0000        0.0000        0.0000        0.0000        0.0000        0.0000        0.0000        0.0000        0.0000        0.0000        0.0000        0.0000        0.0000        0.0000        0.0000        0.0000        0.0000        0.0000        0.0000        0.0000        0.0000        0.0000        0.0000        0.0000        0.0000        0.0000        0.0000        0.0000        0.0000        0.0000        0.0000        0.0000        0.0000        0.0000        0.0000        0.0000        0.0000        0.0000        0.0000        1.4282        0.7525        0.7410        0.7278        0.6539        0.6367        0.6046        0.6285        0.6973        1.3159        1.4702        1.5911        1.5816        1.5054        1.6015        1.6609        1.7461        2.0342        2.2193        2.5360        2.7624        2.9529        3.0787        3.2477        3.2934        2.8604        2.6728        2.4694        2.5599        2.7216        2.7620        2.9627        3.0423        3.1703        3.3820        3.7001        3.9888        4.6637        4.9692        5.1452        5.5215        6.0192        6.0262        6.0306        5.9656        5.5561        5.3865        5.6988        6.4306        7.0483        7.3966        8.3088        9.3326       11.8204       13.0684       13.8246       14.3427       15.1796       16.1454       16.5828       16.6834       17.2681       17.4447       17.1535       17.0606       16.3327       16.2621       16.1298       15.9473       14.9445       15.7786       15.6730       15.4114       13.6337       13.7008       15.2714       16.4030       17.1285       17.9180       20.3191       24.0303       32.7637       37.0904       41.8451        0.0000        0.0000        0.0000        0.0000        0.0000        0.0000        0.0000        0.0000        0.0000        0.0000        0.0000        0.0000        0.0000        0.0000        0.0000
        0.0000        0.0000        0.0000        0.0000        0.0000        0.0000        0.0000        0.0000        0.0000        0.0000        0.0000        0.0000        0.0000        0.0000        0.0000        0.0000        0.0000        0.0000        0.0000        0.0000        0.0000        0.0000        0.0000        0.0000        0.0000        0.0000        0.0000       36.0214       33.9562       32.7369       30.3401       34.1653       33.3375       31.8580       29.4907       27.4655       25.1686       22.9231       17.8303        9.6119        8.3517        8.4739        7.5509       10.0164        7.7935        7.2266        6.9133       10.1427       10.1049        8.6267        8.0946        8.6152        9.4002        9.3680        9.9202       13.3882       11.8440       11.3559       12.0571        9.3835        8.5284        6.4961        6.2241        9.8057        6.5307        5.4533        5.1579        3.9087        3.2760        2.8788        2.1878        1.3184        1.7763        2.5660        3.6981        3.0612        2.8923        4.4843        4.6561        3.7875        3.5054        2.6268        2.3485        1.4385        1.0150        0.9532        0.8723        0.6114        0.7437        0.6196        0.4018        0.7194        0.5902        0.0000        0.0000        0.0000        0.0000        0.0000        0.0000        0.0000        0.0000        0.0000        0.0000        0.0000        0.0000        0.0000        0.0000        0.0000        0.0000        0.0000        0.0000        0.0000        0.0000        0.0000        0.0000        0.0000        0.0000        0.0000        0.0000        0.0000        0.0000        0.0000        0.0000        0.0000        0.0000        0.0000        0.0000        0.0000        0.0000        0.0000        0.0000        0.0000        0.0000        0.0000        0.0000        0.0000        0.0000        0.0000        0.0000        0.0000        0.0000        0.0000        0.0000        0.0000        0.0000        0.0000        0.0000        0.0000        0.0000        1.7909        1.5761        0.9740        0.9022        0.8281        0.8066        0.7193        0.6838        0.5616        0.6215        1.0885        1.2917        1.3589        1.3977        1.3003        1.2384        1.3967        1.3388        1.5946        1.7387        1.8875        2.0837        2.3424        2.3427        2.3783        2.3834        2.2651        2.1300        2.1950        2.3651        2.4034        2.5321        2.7667        2.8075        2.6953        2.9245        3.2560        3.6383        4.4360        4.9824        5.4028        5.4601        5.9468        5.7237        5.7256        5.6970        5.4882        5.4624        5.9171        6.9403        8.0341        9.1506       10.2900       11.3114       13.7666       14.9594       15.7202       16.1747       16.9500       17.3223       17.8371       18.1127       18.8053       18.8449       19.0780       19.0148       17.8382       18.1830       17.9964       17.8186       17.9312       18.7416       18.8027       18.0961       16.1143       16.0192       17.2572       19.1849       18.9589       19.6951       21.4861       24.1082       31.2952       35.2787        0.0000        0.0000        0.0000        0.0000        0.0000        0.0000        0.0000        0.0000        0.0000        0.0000        0.0000        0.0000        0.0000        0.0000        0.0000        0.0000
        0.0000        0.0000        0.0000        0.0000        0.0000        0.0000        0.0000        0.0000        0.0000        0.0000        0.0000        0.0000        0.0000        0.0000        0.0000        0.0000        0.0000        0.0000        0.0000        0.0000        0.0000        0.0000        0.0000        0.0000        0.0000        0.0000        0.0000       33.9443       31.7596       29.8813       28.0154       20.1995       18.8494       17.4408       15.8704       10.9665        9.9943        8.6420        7.2747        6.6538        5.8437        4.4671        4.4402        5.0831        4.3761        4.4635        4.0689        4.3582        4.0503        4.4835        3.9732        4.9357        6.1364        5.5061        8.2054        6.4668        5.7194        5.7741        6.1456        6.7155        4.9655        3.1574        2.7440        3.9407        3.0620        1.3880        0.7801        2.2733        1.4435        0.7197        0.4922        0.7786        1.9893        1.6517        1.6770        2.1463        2.7053        4.3244        2.6764        2.2219        1.9956        2.0227        1.7761        2.0031        1.7806        1.5551        1.4339        1.9010        1.7632        1.5836        1.4298        1.2417        1.0688        0.8488        0.8347        0.6803        0.7829        0.8489        0.5620        0.7055        1.0542        0.0000        0.0000        0.0000        0.0000        0.0000        0.0000        1.0926        1.1071        1.2042        1.1710        0.0000        0.0000        0.0000        0.0000        0.0000        0.0000        0.0000        0.0000        0.0000        0.0000        0.0000        0.0000        0.0000        0.0000        0.0000        0.0000        0.0000        0.0000        0.0000        0.0000        0.0000        0.0000        0.0000        0.0000        0.0000        0.0000        0.0000        0.0000        0.0000        0.0000        0.0000        0.0000        0.0000        0.0000        0.0000        0.0000        2.2214        2.2387        2.1440        2.0900        1.6663        1.3993        1.2125        1.0633        0.8938        0.8316        0.7866        0.8433        0.7838        0.8876        0.8707        0.8817        0.6175        0.5766        0.5546        0.5527        0.5761        0.5047        0.5405        0.5986        0.5934        0.4561        0.4700        0.4376        1.1626        1.2216        1.2105        1.3099        1.7995        2.1527        2.2336        2.3967        2.3943        2.5061        2.9175        3.3112        4.9686        5.7767        6.0279        6.1556        5.9662        5.9194        5.8496        5.9237        5.0677        5.2114        5.9942        7.2023       10.8712       12.4609       13.9954       15.2582       16.5762       17.9780       18.8164       19.1268       19.2030       19.4483       19.5666       19.8385       21.9960       22.4646       23.0957       22.7472       21.2380       21.2007       21.7933       22.5771       24.8048       26.2412       25.8845       24.8812       21.0872       20.4040       20.8387       23.3240       26.6462       27.5962       27.7735       28.8910       26.4137       29.8176        0.0000        0.0000        0.0000        0.0000        0.0000        0.0000        0.0000        0.0000        0.0000        0.0000        0.0000        0.0000        0.0000        0.0000        0.0000        0.0000
        0.0000        0.0000        0.0000        0.0000        0.0000        0.0000        0.0000        0.0000        0.0000        0.0000        0.0000        0.0000        0.0000        0.0000        0.0000        0.0000        0.0000        0.0000        0.0000        0.0000        0.0000        0.0000        0.0000        0.0000        0.0000        0.0000       33.6380       32.2085       29.5991       26.6772       23.9711       16.2297       14.1447       12.4815       11.3978        8.4143        7.4289        5.7985        5.4714        6.8145        6.2674        5.8951        4.0788        6.5437        3.7960        3.4020        3.3179        2.7945        3.2618        2.3241        2.4013        3.4151        6.0361        5.0307        7.6805        4.7928        3.3594        3.2543        2.8542        1.7511        1.4222        0.7975        0.8640        1.5255        1.6838        1.2850        0.9017        2.0748        0.8458        0.7556        0.4608        0.7085        0.9442        0.6622        1.1999        1.6964        2.0529        1.7125        1.6032        1.5947        1.4882        1.6443        1.9095        2.2086        2.0149        1.8350        1.7531        2.0239        2.0944        1.8705        1.5862        1.2242        0.9918        0.8693        0.8615        0.7530        0.8873        0.7911        0.7288        0.6118        0.6856        0.7048        0.6869        1.7010        1.5293        1.4874        1.2460        1.0996        1.0746        1.0398        1.1827        1.1696        1.2032        1.4979        1.4642        0.0000        0.0000        0.0000        0.0000        0.0000        0.0000        0.0000        0.0000        0.0000        0.0000        0.0000        0.0000        0.0000        0.0000        0.0000        0.0000        0.0000        0.0000        0.0000        0.0000        0.0000        0.4243        0.3644        0.3825        0.5697        0.6398        0.7776        1.0295        1.7406        2.1306        2.3808        2.3943        2.4212        2.4569        2.6235        2.3802        1.8426        1.5931        1.3572        1.1836        0.9902        0.8815        0.8206        0.8270        0.7274        0.7336        0.6899        0.6405        0.3781        0.3852        0.3461        0.3369        0.3538        0.3353        0.3593        0.3433        0.4858        0.2970        0.3207        0.3036        0.7717        0.7973        0.8681        0.9991        1.3266        1.7163        1.9655        1.9504        2.0018        2.1941        2.6027        3.1128        4.7368        5.5951        5.7881        5.8357        5.6901        5.7916        5.9290        6.0842        5.2912        5.5678        6.5506        8.2602       12.3761       14.3673       16.1254       17.2783       18.9151       20.3043       21.0302       21.2030       21.0222       20.9201       21.3829       22.2938       24.4517       25.2918       24.9185       24.8596       23.7189       23.9511       24.1399       24.9063       28.5588       29.9925       29.7643       28.7466       23.8654       22.9513       23.3331       25.0588       28.7899       29.2144       29.1920       29.0844        0.0000        0.0000        0.0000        0.0000        0.0000        0.0000        0.0000        0.0000        0.0000        0.0000        0.0000        0.0000        0.0000        0.0000        0.0000        0.0000        0.0000        0.0000
        0.0000        0.0000        0.0000        0.0000        0.0000        0.0000        0.0000        0.0000        0.0000        0.0000        0.0000        0.0000        0.0000        0.0000        0.0000        0.0000        0.0000        0.0000        0.0000        0.0000        0.0000        0.0000        0.0000        0.0000        0.0000        0.0000       29.1619       27.7386       25.2156       22.7052       19.6220       13.3464       11.7080       12.1963       10.0518        9.0934        6.8391        5.1347        6.8714        6.8949        7.1895        4.7039        3.1893        5.3898        3.5456        3.4635        2.4120        2.5919        1.4531        1.5334        1.5788        2.4708        3.0533        5.9802        4.1572        2.1729        2.8911        2.5803        1.5095        0.8500        1.0031        0.4345        0.2938        0.6587        0.5891        0.3174        0.1544        1.2199        0.7122        2.2377        0.4097        0.9673        1.3001        2.1504        1.3879        1.0794        1.0336        1.4051        1.7752        1.7287        1.7382        1.7696        1.8022        2.2762        2.0191        2.1339        2.1323        2.2233        2.2416        2.0667        1.8284        1.5881        1.4111        1.2784        1.1920        1.1909        1.0809        0.8734        0.7355        0.7420        0.6738        0.5942        0.7779        1.4716        1.0839        1.5954        1.5753        1.1789        1.1643        1.0271        1.1558        1.0212        1.1393        1.3598        1.2445        0.9173        0.9238        0.9386        0.0000        0.0000        0.0000        0.0000        0.0000        0.0000        0.0000        0.0000        0.0000        0.0000        0.0000        0.0000        1.3213        1.3483        1.3164        1.0921        0.8775        0.4900        0.5323        0.4937        0.3890        0.5303        0.6297        0.8452        1.2041        1.7385        2.0497        2.2629        2.2767        2.4086        2.6324        2.6588        2.3723        1.8198        1.6465        1.4552        1.2150        1.0260        0.9558        0.8919        0.8512        0.6971        0.6439        0.5819        0.5226        0.3749        0.3332        0.3071        0.3703        0.3786        0.3592        0.3879        0.3568        0.3106        0.2887        0.2490        0.2181        0.6088        0.7081        0.8068        0.9785        1.3423        1.5231        1.5472        1.6735        1.9010        1.9960        2.1981        2.7161        4.0966        4.6148        4.9921        5.2320        5.1647        5.4458        5.8589        6.3494        5.9523        6.4500        7.4197        9.1712       13.9401       16.4258       18.5209       19.7117       20.9603       22.5562       22.9643       22.5154       21.3696       21.1932       22.1180       22.9569       25.5168       25.8694       26.1549       26.2932       24.6229       25.0739       25.4204       26.3281       31.0890       33.5038       32.8900       32.0023       26.3256       25.2700       25.1505       26.4924        0.0000       30.0917       30.0329       30.4404        0.0000        0.0000        0.0000        0.0000        0.0000        0.0000        0.0000        0.0000        0.0000        0.0000        0.0000        0.0000        0.0000        0.0000        0.0000        0.0000        0.0000        0.0000
        0.0000        0.0000        0.0000        0.0000        0.0000        0.0000        0.0000        0.0000        0.0000        0.0000        0.0000        0.0000        0.0000        0.0000        0.0000        0.0000        0.0000        0.0000        0.0000        0.0000        0.0000        0.0000        0.0000        0.0000        0.0000       25.6355       23.2962       22.3434       20.0985       18.5635       16.2528       11.3787       11.1122       10.5148       10.4267        9.3185        8.9795        6.7842        4.6066        6.3432        6.7235        5.8119        4.1092        4.5793        7.3938        4.0767        2.5461        1.9717        1.7191        1.5574        1.4372        2.5442        1.9981        4.4707        5.2385        4.9655        3.4211        2.1836        1.7922        0.7482        0.5205        1.7330        0.8234        0.4748        0.2376        0.2988        0.2598        0.7052        0.6855        2.7356        0.7498        0.8937        1.5440        1.2309        1.1343        1.0467        1.2852        1.7700        1.7547        1.6082        1.4815        1.5896        1.6699        2.1914        2.3621        2.3659        2.3657        2.4882        2.6203        2.5567        2.3627        2.1610        2.0521        1.6896        1.4514        1.0146        0.7985        0.7815        0.7759        1.0798        0.8459        0.7239        0.8470        1.2808        1.5274        1.1177        1.0668        1.1134        1.1239        1.0216        1.0552        1.0376        1.0605        1.1392        0.9899        0.7014        0.6177        0.5965        0.6511        0.6406        0.5892        0.0000        0.0000        0.0000        0.0000        0.0000        0.0000        0.0000        0.0000        1.3543        1.3388        1.1718        1.2959        1.2344        1.1176        0.5208        0.4732        0.4082        0.4660        0.5949        0.6575        0.8950        1.3109        1.4638        1.7041        1.8676        1.8602        1.9751        2.1397        2.1258        2.0651        1.5969        1.3411        1.2468        1.1128        0.9879        0.9238        0.8840        0.8271        0.6981        0.6846        0.6288        0.6286        0.3813        0.4161        0.4867        0.5235        0.4701        0.5384        0.5577        0.4708        0.3214        0.2533        0.2778        0.2309        0.7832        0.8957        1.0367        1.1546        1.3701        1.4434        1.4240        1.4553        1.5181        1.5714        1.7832        2.0951        3.1076        3.5390        3.9115        4.3793        4.6301        5.0699        5.7673        6.8536        6.8995        7.2133        8.4959       10.5302       15.6100       18.0495       20.0141       21.0607       22.8454       23.9515       23.8555       22.5389       21.1746       20.9447       21.2395       22.1468       24.6795       25.2028       25.7043       25.4806       23.7293       24.2869       25.4033       27.0411       31.4232       34.3188       34.6885       33.8914       28.1467       27.1679        0.0000        0.0000        0.0000        0.0000        0.0000        0.0000        0.0000        0.0000        0.0000        0.0000        0.0000        0.0000        0.0000        0.0000        0.0000        0.0000        0.0000        0.0000        0.0000        0.0000        0.0000        0.0000        0.0000        0.0000
        0.0000        0.0000        0.0000        0.0000        0.0000        0.0000        0.0000        0.0000        0.0000        0.0000        0.0000        0.0000        0.0000        0.0000        0.0000        0.0000        0.0000        0.0000        0.0000        0.0000        0.0000        0.0000       19.9973       14.5388       13.4351       12.2558       12.8142       11.9236       11.1609       10.2366       11.0792        7.6279        7.7800        7.3722        7.0717        5.3166        6.0062        6.9562        6.7533        8.5326        4.8535        4.5717        3.5228        4.2057        4.0472        3.3203        1.4378        1.2299        1.1240        0.7984        1.0528        2.3511        3.0497        3.0415        2.3995        3.2893        3.1174        2.8305        2.8259        2.8666        1.8731        1.7325        1.0321        0.9784        1.9690        1.0372        0.7981        1.8124        1.1402        0.6088        0.2032        0.2883        0.4317        0.5374        1.1225        1.2917        1.4423        1.7370        1.5990        2.2358        2.5712        2.4593        2.4598        3.0830        3.3563        3.3873        3.3593        3.5730        3.7617        3.6062        3.1023        2.5879        2.3565        2.0186        1.6892        1.2125        1.0033        0.8631        0.7385        0.9340        1.0162        1.2218        1.2505        1.6099        1.4623        1.2373        1.1178        1.0422        1.1899        1.2971        1.3339        1.0897        1.1539        1.7237        1.2895        0.8665        0.8075        0.7460        0.6502        0.6846        0.6195        0.5100        0.3707        0.3404        0.4293        0.5241        0.7831        1.1087        1.5371        1.7471        1.5753        1.5096        1.7697        1.8947        1.5960        0.9454        0.7703        0.7333        0.6975        0.4583        0.6546        0.8459        0.5940        0.7320        0.7865        0.8925        0.8393        1.0628        1.1402        1.1464        1.1415        1.4510        1.3369        1.2535        1.1720        1.0400        0.9661        0.9236        1.0065        0.6683        0.6329        0.5821        0.6163        0.9395        1.0732        1.2487        1.4747        1.9932        2.2520        2.2895        2.0197        1.4934        1.3047        1.2295        1.2348        1.3475        1.4817        1.4843        1.4943        1.3918        1.4352        1.3052        1.3052        1.0629        1.0795        1.1692        1.4109        1.3520        1.4959        1.7913        1.9712        3.4189        3.8967        4.8953        5.7787        8.6312       10.0843       12.0364       14.4556       18.7897       21.6871       23.7353       24.7535       24.3202       24.9786       24.2721       23.2666       20.3348       19.5874       19.5947       20.4147       22.6685       23.6962       23.4239       23.3601       22.6343       22.8226       24.6486       27.1547       34.5601       38.1519       38.6317       37.7910       33.8684        0.0000        0.0000        0.0000        0.0000        0.0000        0.0000        0.0000        0.0000        0.0000        0.0000        0.0000        0.0000        0.0000        0.0000        0.0000        0.0000        0.0000        0.0000        0.0000        0.0000        0.0000        0.0000        0.0000        0.0000        0.0000
        0.0000        0.0000        0.0000        0.0000        0.0000        0.0000        0.0000        0.0000        0.0000        0.0000        0.0000        0.0000        0.0000        0.0000        0.0000        0.0000        0.0000        0.0000       20.2391       17.5126       16.9955       17.1589       14.4742       11.5007       12.2159       11.3871       10.9722        8.3357       10.0646        9.6313        9.9034        6.9947        7.4759        6.1492        6.0657        5.1190        3.2062        4.0202        3.4747        4.7218        6.3366        3.4690        2.5058        4.9753        4.7642        4.0257        1.9904        2.4366        1.8461        1.4065        1.3930        2.6219        2.9373        4.4577        3.7297        2.9173        3.1224        3.2127        2.6031        4.5023        5.5107        1.7401        1.1499        3.1682        1.9447        1.3028        1.3823        2.2659        1.6192        0.5073        0.4325        0.7419        0.9069        2.1713        1.4277        1.4767        2.4258        3.8891        4.2523        2.8152        2.7262        2.7062        2.7721        3.3604        3.6793        4.0966        4.0261        4.1757        4.3838        4.2863        3.8140        3.2693        2.9475        2.5590        2.0949        1.7316        1.4829        1.4955        1.5996        1.4984        1.4196        1.2696        1.1175        1.1912        0.9110        0.8258        0.8294        1.0555        1.0325        1.1467        1.2666        0.9862        1.0917        1.3712        1.0243        0.7531        0.6680        0.6573        0.6525        0.4601        0.3671        0.4398        0.5847        0.7016        0.7077        0.8265        0.8499        1.3002        1.8292        1.8663        1.7307        2.0822        2.2130        2.0651        1.6852        1.0035        0.8258        0.8415        1.0622        0.7951        0.8745        0.8325        0.6473        0.6406        0.6368        0.6607        0.5716        0.6858        0.7931        0.8738        0.8824        1.1871        1.2621        1.2019        1.1342        0.9806        0.9745        0.9703        0.8772        0.5470        0.5036        0.5352        0.6615        1.1129        1.3506        1.5936        1.9109        2.6099        2.9117        2.9252        2.5975        1.9413        1.7099        1.6502        1.6443        1.6967        1.7080        1.6314        1.5655        1.3786        1.2636        1.1990        1.1448        0.9404        0.8538        0.9231        0.9355        0.8587        1.0237        1.2291        1.6537        2.9852        3.6618        4.4550        5.7303        9.2927       11.1038       13.4411       15.8845       20.3984       23.6918       25.6063       26.2060       25.3314       25.6494       25.1257       23.9144       20.7991       19.5373       19.2574       19.9226       21.7452       22.4037       22.5526       22.8833       22.1869       22.9044       24.7506       27.0780       35.6091       39.7384        0.0000        0.0000        0.0000        0.0000        0.0000        0.0000        0.0000        0.0000        0.0000        0.0000        0.0000        0.0000        0.0000        0.0000        0.0000        0.0000        0.0000        0.0000        0.0000        0.0000        0.0000        0.0000        0.0000        0.0000        0.0000        0.0000        0.0000        0.0000
        0.0000        0.0000        0.0000        0.0000        0.0000        0.0000        0.0000        0.0000        0.0000        0.0000        0.0000        0.0000        0.0000        0.0000        0.0000       16.2125       16.6069       14.9630       15.6231       14.5218       13.8056       14.4380       17.5998       13.0306       13.2672       11.2439        9.6657        6.9694        6.6547        5.8761        6.8344        3.9513        3.9447        3.6827        5.7167        4.3361        2.4996        3.5300        3.3071        2.8853        2.8073        2.5869        3.9022        7.5992        5.4998        4.7811        3.3531        1.9318        1.3719        1.0872        0.6369        1.9953        3.1319        2.6026        2.7859        4.0223        4.7980        3.6380        3.4141        6.3433        4.1839        2.4403        2.0909        2.7750        2.7132        2.6226        1.5396        2.0789        1.9996        2.0972        1.6924        2.3819        2.2050        1.8598        1.9547        3.2632        3.7716        3.1363        2.1756        2.4440        2.2830        2.4891        2.6000        3.3448        3.7164        4.1991        4.5864        5.0896        5.0529        5.0864        5.0115        4.1343        3.5107        2.8191        2.3967        2.0382        1.7827        1.5699        1.5069        1.3374        1.0487        0.9584        0.7965        0.8022        0.8848        0.6757        0.6137        0.9023        1.0471        1.0191        0.9974        0.9064        1.0533        1.1536        0.9768        0.7770        0.8356        0.6564        0.4527        0.4822        0.4947        0.5358        0.5079        0.8615        0.9230        0.9072        1.0334        1.2319        1.5992        1.8235        1.9205        1.9548        2.1654        1.8105        1.5088        1.0081        1.0273        1.2022        1.3324        0.8979        0.8530        0.6294        0.4578        0.4131        0.3914        0.4666        0.4296        0.5188        0.5842        0.6278        0.6627        0.9150        1.0159        1.0831        1.0905        0.9649        0.9989        0.8848        0.7813        0.5264        0.4793        0.5672        0.7415        1.2458        1.5022        1.8352        2.1850        2.9206        3.2094        3.2368        2.9464        2.2336        2.0209        1.8855        1.8505        1.8932        1.8053        1.6970        1.5860        1.3775        1.3237        1.2473        1.1051        0.7926        0.6536        0.6200        0.6200        0.6723        0.7484        1.1533        1.8727        2.5141        3.2748        4.1920        5.6787        9.1226       11.2851       13.6379       15.9901       20.4568       23.2044       25.0544       25.6875       24.9070       25.3845       25.0038       23.9356       20.4647       18.9641       18.4772       18.9668       20.5883       21.1491       21.3350        0.0000       21.0375       21.2136       22.8104       25.5160       34.5938       39.5449        0.0000        0.0000        0.0000        0.0000        0.0000        0.0000        0.0000        0.0000        0.0000        0.0000        0.0000        0.0000        0.0000        0.0000        0.0000        0.0000        0.0000        0.0000        0.0000        0.0000        0.0000        0.0000        0.0000        0.0000        0.0000        0.0000        0.0000        0.0000
        0.0000        0.0000        0.0000        0.0000        0.0000        0.0000        0.0000        0.0000        0.0000        0.0000        0.0000        0.0000        0.0000       14.6821       18.0914       18.1396       15.6309       16.0078       16.3918       14.6616       13.9513       17.3500       26.1765        8.8830        8.9406        8.1646        8.0448        5.2520        5.6973        6.9961        5.3373        2.9284        2.9369        2.8215        3.7921        6.3063       10.5747        4.5476        3.2661        9.5434        4.8461        2.8404        5.8406        6.6578        3.0813        4.4441        2.9221        1.3190        1.7081        0.7345        0.8611        1.6244        2.3315        2.3485        2.4685        3.8205        4.5740        4.2960        5.9123        6.8983        5.3233        3.2522        3.4559        4.9218        4.5997        3.6703        2.3973        2.2603        3.0575        2.8656        2.4525        3.2810        1.9389        4.5497        3.4112        2.1074        2.1014        2.0278        2.1551        2.8797        2.9073        2.8102        3.1237        3.4390        3.5831        3.8687        4.3418        4.9839        5.2727        5.1301        4.6357        3.9698        3.5669        3.1737        2.7802        2.7065        2.2168        1.2704        0.9872        1.0612        0.8201        0.7905        0.7468        0.8006        0.6882        1.0082        1.1811        1.0753        1.1040        1.1244        1.1573        0.7120        0.5065        0.9416        0.8541        0.8415        0.8353        0.6785        0.4932        0.5158        0.5621        0.4587        0.4374        0.6187        0.8689        1.1354        1.0277        1.2557        1.3389        1.6347        1.7446        1.8527        1.7634        1.4544        1.4248        1.0096        1.0866        0.9172        0.9980        0.5335        0.4786        0.2944        0.3543        0.2946        0.2962        0.3870        0.3739        0.4319        0.4769        0.5185        0.5293        0.7471        0.8521        0.9298        0.9425        0.9448        0.9075        0.7995        0.7471        0.5163        0.4906        0.5699        0.7845        1.3118        1.5951        1.8993        2.2162        2.9385        3.2112        3.2594        2.9816        2.3893        2.1081        1.9579        1.9433        1.9488        1.8006        1.6705        1.6957        1.5562        1.5015        1.2687        1.0535        0.7006        0.6821        0.6883        0.6684        0.6207        0.6418        1.0136        1.1049        2.5133        3.1623        3.9783        5.3155        8.6527       10.9191       12.8838       14.7346       18.6076       20.7929       22.5535       23.4025       23.2102       24.0471       24.3449       22.9930       19.3510       18.1695       17.5453       17.8903       19.7564       19.9393        0.0000        0.0000        0.0000        0.0000        0.0000        0.0000        0.0000        0.0000        0.0000        0.0000        0.0000        0.0000        0.0000        0.0000        0.0000        0.0000        0.0000        0.0000        0.0000        0.0000        0.0000        0.0000        0.0000        0.0000        0.0000        0.0000        0.0000        0.0000        0.0000        0.0000        0.0000        0.0000        0.0000        0.0000        0.0000        0.0000
        0.0000        0.0000        0.0000        0.0000        0.0000        0.0000        0.0000        0.0000        0.0000       14.7104        0.0000        0.0000       14.9958       15.1406       16.9074       17.8911       13.9104       14.5158       12.8802        4.5185       12.6492       15.4507       15.5385        5.4314        3.1226        3.5658        3.5588        5.0101        5.1279        5.0603        4.8637        4.9565        4.7450        4.4113        3.9603        4.9401        3.2138        4.1286        2.3346        1.6429        1.3610        1.1292        0.9713        0.9921        0.7328        0.4019        0.0921        2.3267        1.4582        1.2346        2.5075        5.1008        5.4269        4.0657        3.6033        5.3643        4.5489        7.4678        9.7079       12.9534        9.8362        8.3989        5.6267        5.8313        5.2226        4.3096        3.4366        2.7472        2.8899        2.5069        2.6493        2.0778        1.7039        1.1691        1.3709        2.2309        2.5022        2.7704        4.2473        3.9593        3.7849        3.3359        2.6676        3.0397        3.1346        3.5924        3.8068        4.9674        5.4332        5.5144        5.1546        4.9115        4.4994        4.0282        3.3439        2.4189        1.9020        1.4601        1.2299        1.1130        0.9009        0.7816        0.7103        0.5479        0.6590        0.8968        0.7967        0.9573        0.9508        0.8435        0.7287        0.3533        0.2603        0.6668        0.6096        0.4166        0.3528        0.3719        0.3920        0.4737        0.4695        0.4370        0.3900        0.3747        0.4451        0.5572        0.7564        0.7660        0.8827        0.9929        1.1629        0.9996        0.9825        0.9315        0.8054        0.7174        0.6036        0.4892        0.4166        0.3158        0.2332        0.2220        0.2008        0.1641        0.1614        0.1780        0.2096        0.1269        0.0968        0.0937        0.0921        0.1807        0.2217        0.2246        0.2524        0.7384        0.7025        0.6888        0.6647        0.5501        0.5566        0.6707        0.9336        1.4960        1.8328        2.1568        2.4702        2.9005        3.2037        3.2422        3.0071        2.5472        2.2944        2.1329        2.0062        1.7917        1.6717        1.6105        1.5563        1.5905        1.5247        1.3803        1.1885        0.9001        0.7993        0.7228        0.7152        0.3108        0.3496        0.3487        0.2531        2.3019        2.9609        4.0378        5.4903        8.3649       10.1906       11.8786       13.2284       13.2899       14.6163       15.8039       16.8427       21.3947       22.8436       23.0011       21.8472       19.1115       18.0014       17.4897       17.5497       16.6208        0.0000        0.0000        0.0000        0.0000        0.0000        0.0000        0.0000        0.0000        0.0000        0.0000        0.0000        0.0000        0.0000        0.0000        0.0000        0.0000        0.0000        0.0000        0.0000        0.0000        0.0000        0.0000        0.0000        0.0000        0.0000        0.0000        0.0000        0.0000        0.0000        0.0000        0.0000        0.0000        0.0000        0.0000        0.0000        0.0000        0.0000
        0.0000        0.0000        0.0000        0.0000        0.0000       24.8355       21.8327       16.4616       15.4643       13.9031       15.1178       18.7885       14.8157       14.9374       15.0600        9.7863       11.1856       11.2916       10.2942        3.7795        7.0036        3.5626        2.9028        2.9505        2.3729        2.5654        2.9878        4.1461        4.5719        4.7502        4.7446        5.0746        5.0882        6.9384        6.5270        3.8864        3.4714        3.0217        3.7472        3.0080        1.1338        0.8722        0.7014        0.6028        2.3683        4.2362        5.8388        7.7708        3.2672        3.2590        1.4657        2.6084        5.2380        4.6075        4.2660        6.0764        5.7978       10.1161        9.0687        8.4540        6.6423        4.3026        4.5838        6.3829        3.9928        2.9836        3.3932        3.4515        4.7184        4.9736        3.6519        1.8729        0.9684        1.6194        1.9787        4.1252        3.3979        3.0739        4.1966        3.3808        2.4160        2.2231        2.3418        3.1760        3.2453        3.2781        3.6964        5.0469        5.6848        5.8406        5.4942        5.3160        4.8039        4.3014        3.5500        2.4901        1.9231        1.6648        1.5423        1.3093        1.1342        0.9475        0.8636        0.8358        0.8842        0.7923        0.7119        0.8082        0.8020        0.7592        0.6597        0.2343        0.2309        0.6415        0.5809        0.4370        0.4331        0.5775        0.4776        0.6577        0.6027        0.6082        0.6695        0.5713        0.5699        0.7367        0.7458        0.8010        0.8589        0.9763        1.0022        0.8647        0.8278        0.7413        0.6765        0.5564        0.4826        0.4212        0.3450        0.3201        0.2880        0.2722        0.2800        0.2258        0.1866        0.1462        0.2132        0.1172        0.0922        0.0982        0.1383        0.1799        0.1743        0.1882        0.1619        0.4732        0.5372        0.6032        0.6511        0.5444        0.5669        0.7062        0.9764        1.5830        1.9455        2.2668        2.5554        2.9719        3.2680        3.2720        3.0442        2.6162        2.3933        2.1937        2.0639        1.8292        1.6865        1.5949        1.5726        1.5943        1.5193        1.3867        1.2174        1.0151        0.8536        0.7735        0.8666        0.5009        0.1889        0.2255        0.2965        2.2038        0.0000        0.0000        5.4037        8.1415       10.1792       11.4924       12.1906       12.0295       12.8319       13.7241       15.0917       19.6923       21.5271       21.9502       20.8209       18.3164       17.3274       16.9088       16.9921        0.0000        0.0000        0.0000        0.0000        0.0000        0.0000        0.0000        0.0000        0.0000        0.0000        0.0000        0.0000        0.0000        0.0000        0.0000        0.0000        0.0000        0.0000        0.0000        0.0000        0.0000        0.0000        0.0000        0.0000        0.0000        0.0000        0.0000        0.0000        0.0000        0.0000        0.0000        0.0000        0.0000        0.0000        0.0000        0.0000        0.0000        0.0000
        0.0000        0.0000        0.0000        0.0000       27.3490       24.6728       19.2231       17.6838       15.5109       16.4072       16.9103       16.0554       13.7381       10.4442        9.0328        4.6954        4.2268        3.9463        4.4982        2.4698        3.7761        3.8627        3.9020        4.1289        2.3494        1.9476        2.4727        3.5901        4.1381        5.4465        5.5293        5.0092        5.1413        7.0715        7.8276        3.9335        3.5234        3.0681        2.4656        1.2852        0.9666        0.7011        3.8703        9.5436        6.7615       10.4355        7.0250        6.8197        1.9645        3.9223        1.2722        3.0861        4.8156        3.6505        4.2463        6.0194        5.0077        5.1795        3.7492        3.2969        3.1471        2.8981        2.8215        2.8188        2.4073        2.2673        2.1215        3.9780        4.5002        4.3847        3.5707        2.0229        1.3143        2.1991        2.4535        3.3379        3.3295        4.5531        2.8841        2.3435        1.6677        1.7331        2.2384        2.7846        3.0290        3.3149        3.7416        4.9167        5.5385        5.6465        5.2594        5.1286        4.8521        4.2646        3.5376        2.5500        2.0060        1.6607        1.5212        1.4057        1.3790        1.2451        1.2441        0.9622        0.8062        0.6829        0.6452        0.8773        0.9684        0.9185        0.6357        0.2177        0.1377        0.4760        0.3124        0.2080        0.2300        0.3244        0.2447        0.3879        0.3812        0.7077        1.1189        1.0229        1.0407        0.9172        0.8062        0.8213        0.8860        0.8346        0.8426        0.6880        0.6788        0.6261        0.6142        0.4823        0.4070        0.3790        0.3482        0.2671        0.2826        0.3043        0.2357        0.2486        0.1652        0.2028        0.2402        0.1157        0.1188        0.1383        0.1929        0.2013        0.1678        0.1263        0.1320        0.3539        0.4487        0.5183        0.5722        0.5250        0.5404        0.6713        0.9283        1.5026        1.8508        2.1170        2.3932        2.7670        3.0163        3.0241        2.8325        2.4343        2.1997        2.0347        1.8710        1.6725        1.5531        1.4954        1.4845        1.5355        1.5242        1.4429        1.3091        1.1123        0.9733        0.8348        0.6331        0.2689        0.2720        0.3478        0.3771        0.0000        0.0000        0.0000        5.5042        8.0192        9.5053       10.6827       11.3133       11.0441       11.4482       12.2585       13.6879       18.1690       19.9678       20.0760       19.1233       16.8652        0.0000        0.0000        0.0000        0.0000        0.0000        0.0000        0.0000        0.0000        0.0000        0.0000        0.0000        0.0000        0.0000        0.0000        0.0000        0.0000        0.0000        0.0000        0.0000        0.0000        0.0000        0.0000        0.0000        0.0000        0.0000        0.0000        0.0000        0.0000        0.0000        0.0000        0.0000        0.0000        0.0000        0.0000        0.0000        0.0000        0.0000        0.0000        0.0000        0.0000        0.0000
        0.0000        0.0000       41.4737       28.3285       23.8382       22.6769       18.0461       14.3632       12.7830       11.9460       12.4583       10.0177       10.8970        9.3396        8.2234        4.1320        3.6398        6.2835        7.8228        4.2616        4.2051        5.3206        4.0518        2.6918        1.5296        1.5604        3.9600        4.2420        4.7828        4.0671        6.2775        4.6959        4.8605        5.7458        5.3425        3.6677        3.2950        4.2060        2.3204        1.0380        2.3675        0.4975        0.3136        0.0307        0.0255        0.0285        0.0395        1.7815        1.3024        0.9877        1.1605        1.9955        2.3084        2.4372        2.4607        2.9298        2.9446        2.7338        2.5941        2.1337        2.0327        2.0777        2.0744        1.7851        1.7279        1.3800        1.3955        2.3007        2.4524        1.8281        1.7493        3.6674        3.7148        2.5841        2.1634        3.1959        1.6294        1.0966        0.7368        1.2174        1.2220        1.5811        1.7690        2.2198        2.4843        2.9473        3.1732        4.4979        5.0263        5.1325        4.7535        4.6220        4.2699        3.8456        3.3620        2.3923        1.9264        1.8200        2.0218        1.6285        1.6007        1.6180        1.4277        1.1317        1.0152        0.9186        0.8860        1.2181        1.4026        1.0899        0.7810        0.2245        0.0889        0.3271        0.3774        0.1840        0.1846        0.1190        0.1688        0.5548        0.6716        0.9885        1.1561        0.8258        0.9751        1.2087        0.9307        0.8099        0.9416        0.9380        0.9667        0.8174        0.8547        0.7928        0.7457        0.5448        0.5496        0.5646        0.5443        0.3749        0.3910        0.3405        0.3173        0.3283        0.2951        0.2564        0.2255        0.1144        0.1003        0.1050        0.1267        0.1432        0.2065        0.1548        0.1694        0.3555        0.3952        0.4359        0.4829        0.4537        0.4932        0.5982        0.8012        1.3339        1.6106        1.7726        1.9488        2.2277        2.4711        2.4340        2.2768        1.9376        1.7723        1.6547        1.5771        1.4660        1.4117        1.3898        1.4408        1.6280        1.6781        1.6543        1.6067        1.5569        1.3934        1.1720        1.0616        0.6720        0.6766        0.7550        0.0000        0.0000        0.0000        4.4305        5.3507        8.0515        9.3834       10.0101       10.8881       10.8736       11.0634       11.4888       12.3890       16.3863       17.7409       18.1278       17.1377        0.0000        0.0000        0.0000        0.0000        0.0000        0.0000        0.0000        0.0000        0.0000        0.0000        0.0000        0.0000        0.0000        0.0000        0.0000        0.0000        0.0000        0.0000        0.0000        0.0000        0.0000        0.0000        0.0000        0.0000        0.0000        0.0000        0.0000        0.0000        0.0000        0.0000        0.0000        0.0000        0.0000        0.0000        0.0000        0.0000        0.0000        0.0000        0.0000        0.0000        0.0000        0.0000
        0.0000       36.6128       35.8730       17.3873       14.8959       15.3729       13.0676        7.8240        8.0174        8.5618       10.0789        8.2156        6.4937        6.1699        5.7682        6.4508        3.6626        7.8302       10.2605        6.4932        6.3386        5.2266        4.0230        2.1037        1.6321        6.4366       10.3610        6.4811        6.9635        7.2265        7.2934        8.1543       10.5885       10.4101        5.2289        7.0498        4.4436        1.9789        1.5661        0.5556        0.3054        0.2106        0.1917        0.4422        0.3894        0.4066        0.4899        0.7944        1.0593        0.7872        0.9374        1.3522        1.8955        1.6812        1.6093        1.3662        1.3715        1.3218        1.2303        1.0971        1.0281        1.0824        1.0833        1.0135        0.8933        0.8272        0.8297        0.9246        1.0338        0.7446        0.8256        2.1424        1.0275        0.6789        0.6645        0.8272        0.4435        0.4448        0.4629        0.8022        0.9643        1.2306        1.1849        1.5796        1.8335        2.1707        2.4403        3.1357        3.4165        3.3865        3.5982        3.7238        3.5988        2.7292        2.6384        2.2722        2.1086        2.1054        1.7633        1.4676        1.4152        1.2674        1.3592        2.2449        2.3919        2.5006        2.4475        2.4402        2.4288        2.0973        1.5076        0.1019        0.0670        0.1194        0.1068        0.0349        0.0844        0.1344        0.2429        0.5828        0.8390        0.7009        0.8639        0.8857        1.2140        1.2712        1.3520        1.1590        1.2929        1.4024        1.2447        0.9149        0.8552        0.7405        0.6427        0.5795        0.8450        0.8753        0.9514        0.6839        0.5517        0.7077        0.5217        0.5726        0.5110        0.4865        0.4064        0.2048        0.1609        0.1939        0.1972        0.3134        0.4477        0.4833        0.4641        0.2294        0.2061        0.2242        0.2603        0.4089        0.4758        0.5852        0.7125        0.5720        0.6950        0.7947        0.9121        1.2339        1.3183        1.3465        1.3005        1.0984        1.1008        1.0442        1.0141        1.0300        0.9746        1.0730        1.1335        1.7915        1.8901        1.8189        1.7555        1.7905        1.7333        1.5481        1.4790        6.6223        0.0000        0.0000        0.0000        0.0000        4.3726        5.0261        5.9456        7.0986        7.8496        8.4102        8.9338       10.4623       10.7341       11.0231       11.6605       13.4176       14.2998       14.7377        0.0000        0.0000        0.0000        0.0000        0.0000        0.0000        0.0000        0.0000        0.0000        0.0000        0.0000        0.0000        0.0000        0.0000        0.0000        0.0000        0.0000        0.0000        0.0000        0.0000        0.0000        0.0000        0.0000        0.0000        0.0000        0.0000        0.0000        0.0000        0.0000        0.0000        0.0000        0.0000        0.0000        0.0000        0.0000        0.0000        0.0000        0.0000        0.0000        0.0000        0.0000        0.0000        0.0000
        0.0000       31.2311       30.9216       15.5652       11.7049       13.0205       13.2757       10.8737       11.0025        8.3433       13.4206        7.2120        5.4915        5.2800        5.0898        2.5162        1.3910        1.3372        5.0154        5.0236        3.5949        1.9152        4.0473        1.1559        1.3324       10.1776        1.7423        2.4450        2.9480        3.2781        3.3860        3.0612        3.0572        2.9204        2.5694        2.1192        1.8477        1.6282        1.3933        0.4003        0.3168        0.2643        0.2454        0.5806        0.5271        0.5302        0.5910        0.6671        0.7729        0.7960        0.8762        1.1821        1.2799        1.3041        1.2723        1.0855        1.0204        0.9262        0.8744        0.9178        0.7869        0.7170        0.7231        0.7174        0.5953        0.5278        0.6398        1.0411        0.7039        0.5067        0.4965        0.7091        0.2917        0.2551        0.4432        0.6244        0.4090        0.3358        0.4109        0.7347        0.9008        0.8132        0.8664        1.2561        1.4844        1.7686        2.2630        2.9537        2.8655        2.8325        3.0572        4.0139        3.7640        2.6124        2.5982        2.2705        1.9695        1.6922        1.5369        1.3464        1.1543        1.3350        1.6001        2.6259        3.0458        3.2494        3.1361        3.0824        2.9815        2.5881        1.8696        0.1406        0.0597        0.0862        0.0882        0.1541        0.1569        0.1081        0.1565        0.6869        1.0056        0.8982        0.7553        1.1568        1.4223        1.5804        1.5991        1.5269        1.5459        1.7428        1.5350        0.9942        0.8341        0.7318        0.6757        0.7056        0.9276        1.1402        1.3364        1.1088        0.9940        0.8463        0.6078        0.7204        0.5901        0.5825        0.6172        0.3234        0.2795        0.4176        0.3385        0.4762        0.6132        0.5339        0.4729        0.2191        0.1887        0.2109        0.2673        0.4003        0.4505        0.5011        0.5529        0.5013        0.5447        0.6375        0.7720        1.0229        1.1547        1.2119        1.1517        0.9408        0.9746        1.0098        0.9737        1.1218        1.0181        0.7814        0.8646        1.4204        1.4960        1.5876        1.5019        1.4961        2.2318        2.0908        0.0000        0.0000        0.0000        0.0000        0.0000        5.4904        5.1603        5.7428        6.1602        6.8550        7.4086        7.5762        7.7464        8.9885        9.6019       10.1606       10.5655       11.7554        0.0000        0.0000        0.0000        0.0000        0.0000        0.0000        0.0000        0.0000        0.0000        0.0000        0.0000        0.0000        0.0000        0.0000        0.0000        0.0000        0.0000        0.0000        0.0000        0.0000        0.0000        0.0000        0.0000        0.0000        0.0000        0.0000        0.0000        0.0000        0.0000        0.0000        0.0000        0.0000        0.0000        0.0000        0.0000        0.0000        0.0000        0.0000        0.0000        0.0000        0.0000        0.0000        0.0000        0.0000        0.0000
       32.8164       30.1581       27.1498       18.6507       12.2624        9.5000        9.9314       10.6230       11.5683       10.8121       11.6344        6.1030        3.3548        1.9701        1.2824        1.1927        1.0109        1.0332        0.8830        2.7249        0.7008        0.8560        1.7347        0.7018        1.2500        2.3760        1.0629        1.7082        2.1848        2.5202        2.6408        2.2126        2.2471        2.2488        2.1090        1.8376        1.6993        1.5374        1.3433        0.3969        0.3294        0.2858        0.2686        0.6465        0.6015        0.5995        0.6414        0.8783        0.9145        0.8149        0.8129        1.1215        1.1586        1.0689        1.0057        0.8187        0.7839        0.9869        0.8340        1.0628        0.6356        0.5688        0.5837        0.7417        0.3929        0.3800        0.6151        1.1817        0.6632        0.4504        0.1837        0.2735        0.2478        0.2062        0.3852        0.6747        0.8889        0.1623        0.2471        0.3844        0.4389        0.5413        0.7192        1.1615        1.5606        1.9262        1.8990        2.4354        2.4075        2.6771        2.6250        2.2781        2.3661        2.3090        2.0028        1.9149        1.6629        1.4144        1.4182        1.3891        1.2740        1.3689        1.9096        2.9453        3.1331        3.3369        3.2528        3.2045        3.1170        2.6590        1.9811        0.1399        0.1707        0.1700        0.1770        0.1904        0.1756        0.2591        0.3015        0.8317        0.8840        0.9257        0.8707        1.2492        1.5265        1.5239        1.7199        1.8226        1.7053        1.5703        1.3550        0.8996        0.7417        0.6603        0.7930        0.7821        0.9999        1.0544        1.4344        0.9325        0.6349        0.6356        0.4944        0.5989        0.7239        0.7699        0.8374        0.5749        0.5382        0.5551        0.4128        0.5698        0.6027        0.5958        0.4744        0.2174        0.1941        0.2390        0.4754        0.5769        0.4688        0.5277        0.5267        0.4737        0.8148        0.8954        0.9969        1.0336        1.1082        1.2375        1.1716        0.9746        0.9231        0.9788        1.1371        0.5932        0.5829        0.6740        0.8169        1.2708        1.4641        1.4910        1.4787        1.5644        1.9632        0.0000        0.0000        0.0000        0.0000        0.0000        0.0000        6.5271        5.9085        5.3863        5.4393        6.8348        6.7000        7.0449        6.9142        8.0558        8.6052        0.0000        0.0000        0.0000        0.0000        0.0000        0.0000        0.0000        0.0000        0.0000        0.0000        0.0000        0.0000        0.0000        0.0000        0.0000        0.0000        0.0000        0.0000        0.0000        0.0000        0.0000        0.0000        0.0000        0.0000        0.0000        0.0000        0.0000        0.0000        0.0000        0.0000        0.0000        0.0000        0.0000        0.0000        0.0000        0.0000        0.0000        0.0000        0.0000        0.0000        0.0000        0.0000        0.0000        0.0000        0.0000        0.0000        0.0000        0.0000
       24.6081       24.1629       20.7352       11.7679        9.1796        7.5035        7.1810       10.1507       10.1222        9.8730        6.5991        2.9702        2.0550        2.4238        3.6154        1.4704        0.6275        0.5723        0.4628        0.2912        0.2766        0.2214        0.1120        0.1156        0.1034        0.0974        0.0504        1.1273        1.5531        1.8501        2.0198        1.7326        1.8608        1.8594        1.7429        1.5210        1.4117        1.2860        1.1519        0.3510        0.3033        0.2739        0.2620        0.6419        0.6108        0.6103        0.6404        0.9993        1.0194        1.9653        1.9374        1.3095        1.1705        1.1294        1.0468        0.9180        0.7649        0.7658        0.6916        0.7467        0.4961        0.4993        0.5030        0.5693        0.4258        0.3313        0.3976        0.6647        0.2313        0.1039        0.1172        0.1913        0.1717        0.3166        0.3710        0.3803        0.4755        0.2439        0.1938        0.4059        0.6191        0.9168        0.8069        1.1706        1.5385        1.5315        1.9232        2.8039        3.2718        3.2200        3.2145        3.4459        2.8068        2.5342        2.1539        1.9435        1.5444        1.3958        1.2557        1.2767        1.2400        1.2680        1.5281        2.4697        2.8199        3.0343        2.8705        2.8333        2.7685        2.4279        1.8999        0.3210        0.3206        0.3929        0.4045        0.3114        0.2853        0.2637        0.2400        0.6060        0.6506        0.7576        1.0122        1.3259        1.4860        1.6132        1.7458        1.7354        1.7487        1.6083        1.3002        0.7908        0.6308        0.7417        0.6815        0.7207        0.9157        0.6797        0.8540        0.5126        0.3463        0.3569        0.3033        0.4193        0.5230        0.7508        0.6633        0.4741        0.4873        0.3874        0.2704        0.5375        0.5726        0.5510        0.4787        0.2945        0.3120        0.3587        0.2735        0.4017        0.4654        0.5964        0.6765        0.5520        1.1139        1.2107        1.2430        1.2356        0.6870        1.1844        1.2020        1.0861        1.0963        1.1825        0.6926        0.6023        0.4974        0.5448        0.6596        1.0291        1.1413        1.2214        1.2293        1.2228        0.0000        0.0000        0.0000        0.0000        0.0000        0.0000       14.1000        6.0117        4.8179        5.1111        6.5564        7.0755        6.8278        7.5188        7.5657        7.9690        8.3765        0.0000        0.0000        0.0000        0.0000        0.0000        0.0000        0.0000        0.0000        0.0000        0.0000        0.0000        0.0000        0.0000        0.0000        0.0000        0.0000        0.0000        0.0000        0.0000        0.0000        0.0000        0.0000        0.0000        0.0000        0.0000        0.0000        0.0000        0.0000        0.0000        0.0000        0.0000        0.0000        0.0000        0.0000        0.0000        0.0000        0.0000        0.0000        0.0000        0.0000        0.0000        0.0000        0.0000        0.0000        0.0000        0.0000        0.0000        0.0000
       13.2797       25.1194       27.2055       10.0655        9.5091       12.1297       12.2983        7.6245        5.6366        6.2764        7.1967        4.1345        4.7244        3.7069        2.4798        1.1514        0.7622        1.0561        0.2627        0.0739        0.0052        0.0000        0.0000        0.0242        0.0339        0.1221        0.2890        0.5952        0.8123        0.9581        1.0303        1.0491        1.1165        1.1129        1.0452        1.1632        1.0824        1.0033        0.9268        0.9994        0.9069        0.8512        0.8292        0.8316        0.8101        0.8093        0.8358        0.7373        0.7254        0.7931        1.4250        0.9349        0.9130        1.0985        1.2581        0.8448        0.5116        0.3319        0.2338        0.5371        0.6219        0.2750        0.2587        0.2613        0.2081        0.2353        0.2034        1.0406        0.3056        0.1908        0.4808        0.4969        0.1931        0.1320        0.6499        0.2293        0.3530        2.7263        2.7345        3.5326        3.0992        2.6814        0.6640        0.9032        0.8504        1.2043        1.9795        3.8374        4.8128        3.0194        2.4082        2.1768        2.5233        2.3534        2.2863        1.9989        1.6337        1.3927        1.2091        1.4059        1.3662        1.3979        1.6205        1.7115        1.7977        1.7736        1.7590        1.7627        1.7426        1.5791        1.3400        1.3983        1.2852        1.3053        1.0317        0.6398        0.4546        0.4580        0.3983        0.2955        0.3660        0.5353        0.8058        1.3900        1.7190        1.9236        1.9917        2.2922        2.3757        2.1946        1.7189        0.3047        0.4552        0.5332        0.4463        0.2811        0.4595        0.1822        0.2383        0.2374        0.2081        0.2177        0.2745        0.2607        0.2710        0.3745        0.1918        0.2180        0.3171        0.3558        0.4194        0.5142        0.6301        0.5978        0.4761        0.0785        0.1433        0.0549        0.1185        0.4284        0.8520        0.7065        0.8742        1.2601        1.5960        1.5027        1.2376        0.4093        0.3164        0.2715        0.2729        0.5005        0.5023        0.4634        0.3843        0.0000        0.0000        0.0000        0.0000        0.3620        0.4516        0.5201        0.0000        0.0000        0.0000        0.0000        0.0000        0.0000        0.0000        0.0000        3.2100        5.3943        5.4191        5.5355        7.5343       19.2900        0.0000       17.1900       15.2700       16.2000       13.2300        0.0000        0.0000        0.0000        0.0000        0.0000        0.0000        0.0000        0.0000        0.0000        0.0000        0.0000        0.0000        0.0000        0.0000        0.0000        0.0000        0.0000        0.0000        0.0000        0.0000        0.0000        0.0000        0.0000        0.0000        0.0000        0.0000        0.0000        0.0000        0.0000        0.0000        0.0000        0.0000        0.0000        0.0000        0.0000        0.0000        0.0000        0.0000        0.0000        0.0000        0.0000        0.0000        0.0000        0.0000        0.0000        0.0000        0.0000        0.0000
       12.1819       11.8500       12.2278        5.5932        5.6447        5.1390        4.8364        6.3852        5.7581        5.7313        5.3124        1.6579        2.0888        1.4381        1.5978        0.2134        0.1058        0.0283        0.0000        0.0000        0.0000        0.0000        0.0000        0.0337        0.0472        0.3032        0.2890        0.4632        0.6173        0.7162        0.7570        0.7564        0.7918        0.7899        1.6876        2.1795        1.4071        0.7455        0.7282        0.8364        0.8160        0.8063        0.8019        0.8238        0.8204        0.8245        0.8397        0.6596        0.6397        0.6336        0.6268        1.0265        1.8127        1.2932        0.7159        1.6853        0.6615        0.4757        0.2958        0.8069        1.1940        0.6151        0.5570        0.3352        0.1850        0.1625        0.1032        0.2901        0.3486        0.0834        0.0837        0.1460        0.2129        0.1281        0.1091        0.2447        0.3241        0.8759        1.8412        2.3514        2.1035        0.9319        0.8063        0.9974        0.9638        1.2442        1.4025        2.5594        3.9811        3.5783        2.2324        1.9751        2.7614        2.8336        2.3470        1.7301        1.2098        1.4377        1.2476        1.3633        1.2966        1.3323        1.4469        1.5819        1.5381        1.5125        1.4454        1.6237        1.5291        1.3901        1.4160        1.5529        1.5662        1.5279        1.1247        0.6877        0.5571        0.4612        0.3877        0.3149        0.4240        0.7598        1.0899        1.6716        1.9049        2.0109        2.1188        2.4832        2.6011        2.2960        1.6339        0.2413        0.2948        0.3814        0.4108        0.1068        0.0804        0.0727        0.0794        0.1493        0.1275        0.1495        0.1356        0.1130        0.0856        0.0693        0.0595        0.2104        0.2922        0.4101        0.4068        0.5317        0.6099        0.5595        0.4157        0.0303        0.0501        0.0699        0.1188        0.4215        0.5806        0.7865        1.0380        1.6415        1.9322        1.8040        1.4227        0.4365        0.3294        0.2222        0.2333        0.4454        0.5302        0.4245        0.3211        0.0000        0.0000        0.0000        0.0000        0.0000        0.0000        0.0000        0.0000        0.0000        0.0000        0.0000        0.0000        0.0000        0.0000        0.0000        4.9500        5.9235        5.8536        5.9072        0.0000        0.0000        0.0000        0.0000        0.0000        0.0000        0.0000        0.0000        0.0000        0.0000        0.0000        0.0000        0.0000        0.0000        0.0000        0.0000        0.0000        0.0000        0.0000        0.0000        0.0000        0.0000        0.0000        0.0000        0.0000        0.0000        0.0000        0.0000        0.0000        0.0000        0.0000        0.0000        0.0000        0.0000        0.0000        0.0000        0.0000        0.0000        0.0000        0.0000        0.0000        0.0000        0.0000        0.0000        0.0000        0.0000        0.0000        0.0000        0.0000        0.0000        0.0000        0.0000        0.0000        0.0000        0.0000
        0.0000        0.0000        8.6453        4.0973        0.0000        4.8796        3.5614        3.5906        3.9609        3.5047        3.4469        2.0717        0.3950        0.2257        0.1745        0.0000        0.0594        0.0000        0.0000        0.0000        0.1059        0.0796        0.0766        0.1084        0.2415        0.7526        0.2109        0.3825        0.4889        0.5490        0.5632        0.5465        0.5589        0.5547        3.1144        2.4281        1.1360        0.5762        0.5925        0.7202        1.2729        0.7586        0.7793        0.8136        0.8245        0.8300        0.8378        0.6586        0.6297        0.6338        0.7127        0.7219        0.7680        1.0689        0.5630        0.8738        0.6836        0.6092        0.5299        1.3361        1.0981        0.3121        0.0749        0.3532        0.3448        0.3152        0.1120        0.3709        0.4710        0.4653        0.3054        0.3863        0.2721        0.2799        0.3122        0.3039        0.2854        0.5819        1.3212        1.0967        1.0458        1.0700        0.7313        1.3260        1.7413        2.2529        1.9747        2.3397        2.9268        2.4992        2.2040        1.5206        1.5576        1.6802        1.2895        1.1905        1.3448        1.2657        1.1929        1.3004        1.3560        1.1918        1.2249        1.2067        1.2501        1.2199        1.4468        1.3525        1.4048        1.1957        1.2352        1.5243        1.5911        1.7063        1.2385        0.8118        0.6405        0.6062        0.5017        0.5939        1.2651        1.1625        1.0689        1.5352        1.7611        1.8913        1.9645        2.3227        2.3745        2.0830        1.4963        0.2721        0.2285        0.2186        0.2955        0.0737        0.0559        0.0678        0.0577        0.0879        0.0729        0.1161        0.0674        0.0215        0.0272        0.1187        0.1434        0.2359        0.2922        0.3432        0.3635        0.4615        0.5259        0.5038        0.3666        0.0451        0.1185        0.1152        0.1117        0.3874        0.5740        0.7429        1.1417        1.7041        2.0271        2.0200        1.6129        0.5035        0.3738        0.2674        0.2680        0.4946        0.4958        0.4542        0.3691        0.0000        0.0000        0.0000        0.0000        0.2371        0.0000        0.0000        0.4628        0.0000        0.0000        0.0000        0.0000        0.0000        0.0000        4.2000        3.5400        4.9123        0.0000        0.0000        0.0000        0.0000        0.0000        0.0000        0.0000        0.0000        0.0000        0.0000        0.0000        0.0000        0.0000        0.0000        0.0000        0.0000        0.0000        0.0000        0.0000        0.0000        0.0000        0.0000        0.0000        0.0000        0.0000        0.0000        0.0000        0.0000        0.0000        0.0000        0.0000        0.0000        0.0000        0.0000        0.0000        0.0000        0.0000        0.0000        0.0000        0.0000        0.0000        0.0000        0.0000        0.0000        0.0000        0.0000        0.0000        0.0000        0.0000        0.0000        0.0000        0.0000        0.0000        0.0000        0.0000        0.0000        0.0000
        0.0000        0.0000        0.0000        0.0000        0.0000        2.0556        1.7848        1.4812        1.1835        1.0030        0.7888        0.3302        0.3066        0.2311        0.0969        0.1098        0.0000        0.0000        0.1051        0.0727        0.2371        0.2320        0.2229        1.3921        1.3798        0.2428        0.2219        0.3618        0.4360        0.4692        0.4614        0.4285        0.4226        0.4189        0.4167        2.2039        0.4916        0.5025        0.5278        0.6621        1.2073        0.7252        0.7465        0.7839        0.8000        0.8152        0.8285        0.6859        0.6373        2.2404        0.8453        0.8485        0.7776        1.0378        1.0710        1.6746        0.6313        0.6206        0.3782        0.6757        0.1507        0.1538        0.2184        0.3075        0.3748        0.5306        0.0831        0.4569        0.4320        0.6164        0.2344        0.1451        0.1543        0.8793        0.7243        1.0341        0.4199        1.0105        1.0442        0.7733        2.1641        2.2857        1.8899        1.3936        1.9653        2.4268        2.6240        2.6145        2.0050        1.4421        1.6025        1.6475        1.9036        2.1481        1.5912        1.3789        1.0802        1.1542        1.1113        1.1669        1.0903        1.0682        1.0611        0.9059        0.8944        0.8803        1.0320        1.0510        1.0494        1.0223        1.1954        1.4152        1.5134        1.6627        1.3452        0.8820        0.7136        0.6946        0.6474        0.7134        0.9475        0.9060        0.8628        1.3066        1.3965        1.5018        1.4008        1.7262        1.7633        1.5253        1.1367        0.2224        0.1168        0.1670        0.2234        0.0833        0.0642        0.0518        0.0457        0.0835        0.1161        0.1420        0.1100        0.0882        0.1324        0.1165        0.1296        0.2267        0.2320        0.2295        0.2742        0.3522        0.4171        0.3598        0.2738        0.0634        0.1038        0.1122        0.1694        0.3073        0.6250        0.7452        1.0190        1.6281        2.1446        2.1377        1.9300        0.6146        0.4895        0.4096        0.3800        0.6473        0.5922        0.5522        0.5276        0.0000        0.0000        0.0000        0.0000        0.3514        0.3530        0.4165        0.5418        1.2064        0.0000        0.0000        0.0000        0.0000        2.4000        2.9400        2.3400        4.1985        0.0000        0.0000        0.0000        0.0000        0.0000        0.0000        0.0000        0.0000        0.0000        0.0000        0.0000        0.0000        0.0000        0.0000        0.0000        0.0000        0.0000        0.0000        0.0000        0.0000        0.0000        0.0000        0.0000        0.0000        0.0000        0.0000        0.0000        0.0000        0.0000        0.0000        0.0000        0.0000        0.0000        0.0000        0.0000        0.0000        0.0000        0.0000        0.0000        0.0000        0.0000        0.0000        0.0000        0.0000        0.0000        0.0000        0.0000        0.0000        0.0000        0.0000        0.0000        0.0000        0.0000        0.0000        0.0000        0.0000        0.0000
        0.0000        0.0000        0.0000        0.0000        0.0000        3.5717        3.1054        2.1615        1.8916        1.4983        1.6783        0.6115        0.2212        0.1308        1.4637        0.1324        0.0000        0.0000        2.5023        0.5311        1.9661        1.9436        2.7780        3.4230        2.3812        0.6754        0.7255        1.1213        0.6860        0.5905        0.4965        0.1659        0.1516        0.1489        0.1583        0.5290        0.6776        0.6409        0.5947        1.0803        1.6699        1.1398        0.7250        0.7436        0.8417        0.8187        0.8052        0.6673        3.4458        1.7468        1.8419        0.9572        0.8934        1.2659        0.7215        0.4928        1.3463        0.2829        1.5036        3.5646        1.3305        1.1727        1.4070        1.5654        0.7870        0.7497        0.2099        0.4029        0.5120        0.2048        0.1131        0.5521        1.4182        0.6749        0.4188        0.4422        0.8836        1.2153        1.3231        1.1413        0.6417        0.7819        1.0313        1.2610        1.2841        1.3341        1.6535        1.9321        1.9764        1.6366        1.5829        1.3962        1.2285        1.0231        1.1174        1.1033        1.0376        0.9068        0.9225        1.0224        1.1539        0.9570        0.8526        0.3650        0.2446        0.2184        0.4770        0.3541        0.3249        0.3884        0.4287        1.3846        1.6385        1.7238        1.4087        0.9812        0.7557        0.6677        0.6557        0.8899        0.8160        0.9193        0.9650        0.7574        0.7522        0.6154        0.6236        1.0465        0.9916        0.9181        0.7581        0.5350        0.3906        0.4427        0.7146        0.9942        0.9402        0.6137        0.4724        0.2397        0.3111        0.3829        0.3644        0.1922        0.1899        0.2784        0.3268        0.1195        0.1236        0.1017        0.1247        0.0121        0.0116        0.0183        0.0352        0.0508        0.0401        0.0000        0.0812        0.0665        0.0483        0.1356        0.1320        1.2090        1.5828        1.9264        1.4967        1.2463        1.0755        0.9368        0.8340        0.4673        0.4021        0.3799        0.4008        0.6166        0.6472        0.6398        0.5923        0.3560        0.3241        0.5676        0.4833        1.5858        0.0000        0.0000        0.0000        1.1975        1.1860        1.8362        2.1167        4.0598        4.7163        0.0000        0.0000        0.0000        0.0000        0.0000        0.0000        0.0000        0.0000        0.0000        0.0000        0.0000        0.0000        0.0000        0.0000        0.0000        0.0000        0.0000        0.0000        0.0000        0.0000        0.0000        0.0000        0.0000        0.0000        0.0000        0.0000        0.0000        0.0000        0.0000        0.0000        0.0000        0.0000        0.0000        0.0000        0.0000        0.0000        0.0000        0.0000        0.0000        0.0000        0.0000        0.0000        0.0000        0.0000        0.0000        0.0000        0.0000        0.0000        0.0000        0.0000        0.0000        0.0000        0.0000        0.0000        0.0000        0.0000
        0.0000        0.0000        0.0000        0.0000        0.0000        3.8389        3.3517        2.0742        1.7091        1.5148        1.1508        0.3176        0.1147        0.1358        4.0690        0.7297        0.2510        0.4521        7.3020        2.4575        2.4560        4.0058        4.6290        6.1730        2.4877        4.1414        4.4129        1.1034        0.4611        0.4339        0.4186        0.1069        0.4031        0.8754        0.1991        0.3460        0.5812        0.5105        0.5193        0.7399        2.6471        1.5838        1.4848        1.0141        0.9039        1.2541        3.0497        4.2718        3.0883        1.3976        2.3269        1.7709        1.6218        1.2843        1.1640        0.9461        0.5104        0.4451        4.4990        5.6788        4.0317        4.6045        1.7714        1.9132        0.2569        0.4575        0.5484        0.7400        1.0727        0.8171        0.7805        0.9007        0.7384        1.1687        0.5397        0.7342        1.0255        0.6337        0.8495        0.8819        0.7605        0.7933        0.8671        1.1245        1.8859        1.6454        1.4551        1.7993        2.1296        1.7921        1.4685        1.1627        1.2606        1.1288        0.9627        0.8437        0.8978        0.9329        1.0122        0.9114        0.8123        0.8003        0.8136        0.3233        0.2500        0.2260        0.2749        0.3866        0.4694        0.3981        0.3787        1.3128        1.6635        1.8241        1.5386        1.0598        0.8762        0.7991        0.7681        0.9218        0.8289        0.7008        0.7478        0.6471        0.6372        0.4805        0.4398        0.5317        0.7034        0.7768        0.7914        0.3661        0.5102        0.7058        0.6573        0.7431        0.8344        0.6708        0.4794        0.2853        0.3891        0.3213        0.2135        0.3763        0.2914        0.1986        0.1855        0.0755        0.0951        0.0780        0.0717        0.0246        0.0257        0.0000        0.0888        0.0472        0.0942        0.0952        0.0492        0.1345        0.0215        0.3751        0.1380        1.9640        1.8459        1.7710        1.6427        1.4374        1.3164        1.1789        1.0255        0.5573        0.4589        0.4378        0.4936        0.8032        0.8845        0.8727        0.7668        0.4344        0.3675        0.4018        0.5439        1.6407        0.0000        0.0000        2.5220        1.2219        1.1333        1.4986        1.8875        3.5488        4.0404        4.0503        3.5420        2.8194        2.5146        2.0343        0.0000        0.0000        0.0000        0.0000        0.0000        0.0000        0.0000        0.0000        0.0000        0.0000        0.0000        0.0000        0.0000        0.0000        0.0000        0.0000        0.0000        0.0000        0.0000        0.0000        0.0000        0.0000        0.0000        0.0000        0.0000        0.0000        0.0000        0.0000        0.0000        0.0000        0.0000        0.0000        0.0000        0.0000        0.0000        0.0000        0.0000        0.0000        0.0000        0.0000        0.0000        0.0000        0.0000        0.0000        0.0000        0.0000        0.0000        0.0000        0.0000        0.0000        0.0000
        0.0000        0.0000        0.0000        0.0000        3.6980        3.8728        3.6188        2.0263        1.7689        1.5650        1.3060        0.4169        1.3017        2.0274        4.8149        2.5789        0.5252        0.5349        4.7075        1.3064        2.9742        2.2562        2.2203        0.7793        0.7837        1.7373        0.8841        1.0540        0.6017        1.0894        1.0217        0.2540        0.1500        0.1473        0.3918        0.4391        0.5919        0.5355        0.5956        0.6496        1.7383        2.6220        0.9919        1.0720        1.0386        0.8697        1.4982        1.0314        0.8130        1.0647        0.9919        0.8249        0.6915        0.6286        0.8164        1.5687        2.6472        3.5661        4.2317        5.4234        4.0332        2.8231        0.7736        0.1060        0.1599        0.2709        0.1694        0.3433        0.4415        0.6021        0.4222        0.7272        0.5898        0.4125        0.3227        0.5897        0.8726        1.2611        1.6367        1.4691        1.1516        1.1278        1.1116        1.5259        1.7989        1.6166        1.3478        1.5576        1.4623        1.3529        1.2820        1.0852        1.0137        0.8558        0.9723        1.1427        1.1944        1.1479        0.9851        0.9875        0.8449        0.8428        0.8232        0.3847        0.2971        0.2091        0.3748        0.3121        0.2743        0.3438        0.4720        1.2759        1.5779        1.7313        1.5216        1.0846        0.9034        0.8312        0.7994        0.8775        0.7638        0.6801        0.5250        0.4069        0.3785        0.3077        0.3004        0.3336        0.5226        0.6079        0.5412        0.3986        0.3481        0.3644        0.3460        0.4419        0.7892        0.5331        0.6143        0.3118        0.2695        0.1941        0.2208        0.2380        0.1161        0.1287        0.1476        0.0877        0.0765        0.0873        0.0984        0.0090        0.0000        0.0563        0.1816        0.1493        0.0000        0.0542        0.0230        0.1482        0.1091        0.2046        0.1735        1.6524        2.3422        2.2256        2.0817        1.8411        1.7109        1.5785        1.4454        0.8386        0.7529        0.7481        0.8248        1.3161        1.4252        1.3946        1.2217        0.6879        0.5737        0.5825        0.7277        2.0253        0.0000        2.2743        2.1593        1.4186        1.2823        1.4093        1.7011        2.9820        3.2825        3.1983        2.8203        2.2688        2.0512        1.8631        1.7188        0.0000        0.0000        0.0000        0.0000        0.0000        0.0000        0.0000        0.0000        0.0000        0.0000        0.0000        0.0000        0.0000        0.0000        0.0000        0.0000        0.0000        0.0000        0.0000        0.0000        0.0000        0.0000        0.0000        0.0000        0.0000        0.0000        0.0000        0.0000        0.0000        0.0000        0.0000        0.0000        0.0000        0.0000        0.0000        0.0000        0.0000        0.0000        0.0000        0.0000        0.0000        0.0000        0.0000        0.0000        0.0000        0.0000        0.0000        0.0000        0.0000        0.0000
        0.0000        0.0000        0.0000        0.0000        3.5356        3.7208        3.6449        2.0830        2.1035        2.2266        3.0586        1.4048        4.3532        6.0885        3.3427        1.7925        3.4649        4.4652        2.7873        1.9683        1.0173        0.8021        0.6078        0.8223        0.8138        0.6197        0.5821        0.5229        0.6219        0.6001        0.4138        0.1374        0.0375        0.1055        0.1548        0.5523        0.3427        0.3700        0.4403        1.0885        3.4198        2.8755        1.4208        1.8093        0.7410        0.9442        1.0279        0.7666        0.7303        3.6434        5.4525        1.4679        1.3519        1.3506        2.0935        3.9773        3.8817        5.0744        4.0935        5.4006        2.5039        1.8031        0.0182        0.0918        0.1727        0.1326        0.1342        0.9135        1.7224        0.5817        1.0228        1.9571        1.2856        0.7107        0.4019        1.1539        1.6192        1.5395        1.2417        1.4890        1.4453        0.9936        0.9947        1.2469        1.6408        1.4837        1.4223        1.4843        1.2768        1.3657        1.4680        1.7244        1.7588        1.5298        1.3138        1.7648        1.8019        1.8529        1.3788        1.3827        1.4125        1.3471        1.0545        0.4918        0.3438        0.3648        0.4086        0.2537        0.2263        0.2469        0.3811        1.2051        1.3874        1.4137        1.2486        0.9458        0.8463        0.7727        0.7264        0.8224        0.6768        0.5928        0.4753        0.3008        0.2452        0.1695        0.1189        0.1954        0.3400        0.5327        0.4564        0.2972        0.3653        0.2884        0.2334        0.3275        0.2663        0.4468        0.3507        0.2278        0.3585        0.3551        0.4821        0.1954        0.1769        0.1994        0.1904        0.1648        0.1245        0.0962        0.0945        0.0169        0.0164        0.0996        0.2237        0.0755        0.1342        0.0000        0.0814        0.3152        0.2310        0.1933        0.7477        2.3563        2.8728        3.0394        2.8161        2.4626        2.3266        2.1344        2.0902        1.3084        1.2812        1.3078        1.3903        2.1507        2.2699        2.2021        1.9478        1.1102        0.9402        0.9104        1.0321        2.7270        3.0000        2.8496        2.4954        1.7710        1.4613        1.5760        1.6752        2.5318        3.6400        2.9783        2.7652        3.1266        2.4885        2.6754        2.4706        0.0000        0.0000        0.0000        0.0000        0.0000        0.0000        0.0000        0.0000        0.0000        0.0000        0.0000        0.0000        0.0000        0.0000        0.0000        0.0000        0.0000        0.0000        0.0000        0.0000        0.0000        0.0000        0.0000        0.0000        0.0000        0.0000        0.0000        0.0000        0.0000        0.0000        0.0000        0.0000        0.0000        0.0000        0.0000        0.0000        0.0000        0.0000        0.0000        0.0000        0.0000        0.0000        0.0000        0.0000        0.0000        0.0000        0.0000        0.0000        0.0000        0.0000
        0.0000        0.0000        0.0000        0.0000        3.2365        3.5190        3.9657        3.8938        4.2229        5.4121        6.9492        8.1095        7.2198       11.0186        8.5274        4.1648        5.0194        1.3880        5.8203        1.1604        0.4205        0.2147        0.2962        0.4598        0.4664        0.4304        0.3932        0.4053        0.3629        0.3863        0.2273        0.0000        0.0000        0.0000        0.0000        0.1838        0.2426        0.3368        0.4964        0.9718        2.1084        0.8554        0.8774        0.6194        0.5596        0.6624        0.6119        0.2066        0.6114        1.5570        2.4021        2.6374        0.5224        0.7202        0.6002        5.4405        6.1769        5.6207        4.6903        5.6471        4.7019        0.0569        0.0550        0.3778        0.9131        2.9136        3.4544        4.3250        3.4581        2.9748        1.9873        0.5148        0.1509        0.2654        0.6387        1.1906        1.4965        1.6602        1.6496        1.3458        1.5298        1.0608        0.9183        0.8686        0.8563        0.8183        0.8481        1.0740        0.9307        0.9114        0.9879        1.1806        1.0339        0.9736        0.8802        1.4689        1.6877        1.8061        1.6388        1.6365        1.6844        1.5757        1.3400        0.8102        0.6018        0.5469        0.5004        0.5510        0.5363        0.6200        0.6781        0.6835        0.7293        0.7848        0.7626        0.8792        0.7565        0.6623        0.6270        0.6136        0.5401        0.4646        0.3030        0.0787        0.0413        0.1412        0.0769        0.4625        0.3161        0.3032        0.1465        0.0958        0.1161        0.1993        0.1896        0.2613        0.2316        0.3007        0.2759        0.0693        0.0927        0.2774        0.0950        0.1358        0.0430        0.1237        0.0277        0.1661        0.1655        0.1899        0.1838        0.0097        0.0061        0.0209        0.1430        0.1226        0.2637        0.3205        0.4819        1.1480        1.4791        1.9792        2.6560        3.9673        4.6971        4.8896        4.5198        3.1584        2.9038        2.7864        2.8350        3.2781        3.3357        3.4487        3.5932        4.0959        4.2624        4.1004        3.6397        2.5941        2.2093        2.3909        2.5187        2.7153        2.8797        3.1408        2.7545        2.3891        2.2066        2.0197        2.0346        2.8608        2.5971        2.0297        1.7628        4.6892        5.0894        5.6216        4.4793        0.0000        0.0000        0.0000        0.0000        0.0000        0.0000        0.0000        0.0000        0.0000        0.0000        0.0000        0.0000        0.0000        0.0000        0.0000        0.0000        0.0000        0.0000        0.0000        0.0000        0.0000        0.0000        0.0000        0.0000        0.0000        0.0000        0.0000        0.0000        0.0000        0.0000        0.0000        0.0000        0.0000        0.0000        0.0000        0.0000        0.0000        0.0000        0.0000        0.0000        0.0000        0.0000        0.0000        0.0000        0.0000        0.0000        0.0000        0.0000        0.0000        0.0000
        0.0000        0.0000        0.0000        0.0000        0.0000        0.0000        0.0000        0.0000        5.0899        5.7741        6.4608        7.2303       10.1453        9.7030        9.0246        3.4079        3.8960        3.8879        2.6196        0.5274        0.2838        0.1848        0.2036        0.3906        0.4848        0.4390        0.5696        0.4434        0.3868        0.3219        0.2455        0.0000        0.0000        0.0000        0.0000        0.1744        0.2259        0.4637        0.3515        0.4298        0.4574        0.5134        0.5579        0.4551        0.7827        0.5623        0.7271        0.1022        0.3734        0.5594        0.2448        2.4309        3.9218        2.9985        3.6503        3.5261        2.6517        0.3586        1.1638        3.6593        0.8055        1.3718        1.8815        2.0573        1.5588        2.7056        3.5969        3.6101        3.1664        2.4677        2.3781        2.6756        0.3199        0.6371        1.1548        1.4876        1.7580        2.0370        1.2436        1.2279        1.2724        1.1827        1.0832        0.7899        0.7755        0.8167        0.8777        1.1091        0.7864        0.7449        0.7388        0.8515        0.8426        0.8579        0.8657        1.4667        1.7098        1.8765        1.8518        1.9255        1.8977        1.8501        1.6391        0.9939        0.8540        0.7097        0.6012        0.7394        0.7098        0.7006        0.6319        0.5674        0.5813        0.5867        0.5607        0.6725        0.6623        0.6476        0.5603        0.4550        0.4472        0.3534        0.2763        0.0763        0.0291        0.0702        0.0789        0.3509        0.4867        0.5447        0.3051        0.1239        0.1937        0.2318        0.1400        0.1540        0.2500        0.3730        0.4682        0.3691        0.0834        0.2160        0.0972        0.2202        0.0491        0.0889        0.1769        0.1942        0.2124        0.1337        0.1155        0.0251        0.1033        0.0418        0.0708        0.1751        0.3653        0.6600        0.6636        1.5808        2.0291        2.6228        3.5717        5.1084        5.7257        5.9512        5.5094        3.8642        3.5377        3.4297        3.5732        4.2034        4.3709        4.5434        4.7031        5.3157        5.5012        5.2661        4.6584        3.3149        2.8315        2.6514        2.7576        3.2492        3.3543        3.3357        3.1629        2.7747        2.6487        2.3302        1.7883        2.3853        2.3500        2.0488        1.6294        3.7846        3.9795        0.0000        0.0000        0.0000        0.0000        0.0000        0.0000        0.0000        0.0000        0.0000        0.0000        0.0000        0.0000        0.0000        0.0000        0.0000        0.0000        0.0000        0.0000        0.0000        0.0000        0.0000        0.0000        0.0000        0.0000        0.0000        0.0000        0.0000        0.0000        0.0000        0.0000        0.0000        0.0000        0.0000        0.0000        0.0000        0.0000        0.0000        0.0000        0.0000        0.0000        0.0000        0.0000        0.0000        0.0000        0.0000        0.0000        0.0000        0.0000        0.0000        0.0000        0.0000        0.0000
        0.0000        0.0000        0.0000        0.0000        0.0000        0.0000        0.0000        0.0000        0.0000        0.0000        7.5757        8.9668        8.9566       10.2856        9.0417        3.2972        2.5118        2.0098        2.7638        0.6880        0.5100        0.4617        0.4452        0.7880        2.0962        0.7401        1.1185        0.5382        0.3859        0.2985        0.1807        0.0000        0.0000        0.0495        0.0000        0.6794        0.1871        0.2126        0.3653        0.4572        0.4146        0.4713        0.5180        0.4267        0.4617        0.4963        0.5304        0.1862        0.1419        0.1939        0.1948        4.5498        3.6060        0.3357        0.0793        0.0732        0.0682        0.1030        0.1761        1.6014        2.5555        1.7256        0.1389        0.6494        0.7021        0.6997        3.6459        2.5421        0.6928        0.5748        0.8095        3.0427        0.9790        0.8667        1.8198        2.6089        2.4109        1.7193        1.4707        1.4884        1.3670        1.2874        1.3867        1.6024        1.3666        1.9212        1.4250        1.2657        0.5798        0.4918        0.5651        0.6723        0.6619        0.7693        0.9856        1.5923        1.9888        2.0325        2.0431        2.1691        2.2838        2.4417        1.8094        1.1128        0.9431        0.7916        0.7965        0.8566        0.7844        0.7990        0.7276        0.5834        0.5429        0.5648        0.5573        0.6454        0.7338        0.7745        0.5666        0.4790        0.3432        0.2346        0.1492        0.0637        0.0260        0.0345        0.0923        0.6949        0.5814        0.6109        0.3788        0.1433        0.2144        0.1765        0.1464        0.3533        0.2993        0.2673        0.0586        0.2339        0.0220        0.0296        0.0928        0.0402        0.0529        0.0611        0.3175        0.1459        0.1740        0.1992        0.2761        0.0784        0.0549        0.0753        0.1326        0.3354        0.4396        0.8999        1.4669        1.9713        2.3324        2.9369        4.1609        5.3068        6.2344        6.4937        6.1024        4.3968        4.1078        4.0536        4.2546        5.0061        5.2342        5.4259        5.5513        6.1903        6.3518        6.1054        5.4676        3.9882        3.4560        3.1945        3.1998        3.6705        3.7316        3.7104        3.5933        3.2775        3.2029        2.8252        2.1216        2.0138        2.3414        2.0610        0.0000        0.0000        0.0000        0.0000        0.0000        0.0000        0.0000        0.0000        0.0000        0.0000        0.0000        0.0000        0.0000        0.0000        0.0000        0.0000        0.0000        0.0000        0.0000        0.0000        0.0000        0.0000        0.0000        0.0000        0.0000        0.0000        0.0000        0.0000        0.0000        0.0000        0.0000        0.0000        0.0000        0.0000        0.0000        0.0000        0.0000        0.0000        0.0000        0.0000        0.0000        0.0000        0.0000        0.0000        0.0000        0.0000        0.0000        0.0000        0.0000        0.0000        0.0000        0.0000        0.0000        0.0000        0.0000
        0.0000        0.0000        0.0000        0.0000        0.0000        0.0000        0.0000        0.0000        0.0000        0.0000        8.7052       10.6061       10.6236       12.3339       12.0659        4.7997        3.5356        2.3719        2.0651        1.0828        0.9013        1.2622        1.5061        1.4761        2.1336        2.5433        1.8382        0.8782        0.7670        0.7646        1.1927        0.9029        1.2516        0.4488        0.6529        0.2225        0.1627        0.1819        0.2440        0.3063        0.3684        0.4231        0.4700        0.3853        0.4196        0.4885        0.4893        0.1697        0.0948        0.1334        0.1813        0.0798        0.3289        0.1454        0.0774        0.0720        0.2873        0.0623        0.1457        0.3839        1.0934        0.3475        0.0251        0.0997        0.3362        0.5624        0.7109        0.7778        0.7768        0.7741        0.9647        1.5799        1.5137        0.7470        0.8940        2.4992        1.9491        1.8001        1.8376        1.5504        1.4711        1.4650        1.7831        1.9998        2.0677        1.7293        1.2590        0.6806        0.5965        0.4502        0.4981        0.6714        0.6876        0.7446        0.9102        1.7380        2.2006        2.3723        2.3717        2.5935        2.6893        2.3596        1.9664        1.2813        1.2995        1.2027        0.9038        0.9475        0.9343        0.9176        0.8331        0.6460        0.5733        0.5406        0.4783        0.5269        0.4736        0.4533        0.4127        0.3854        0.3211        0.1732        0.1153        0.1368        0.1051        0.0459        0.0230        0.2264        0.2751        0.4028        0.2815        0.1381        0.1718        0.0590        0.1017        0.2043        0.0880        0.1747        0.0736        0.0861        0.0396        0.0800        0.1400        0.2282        0.1709        0.4154        0.4886        0.1713        0.2629        0.3187        0.3635        0.0862        0.1687        0.1010        0.2382        0.6139        0.7849        1.1558        1.9452        2.3462        2.7565        3.0011        3.7700        5.2822        6.1582        6.4943        6.3079        4.7686        4.6390        4.6686        4.8906        5.7012        5.9382        6.0952        6.1429        6.7231        6.7931        6.5215        5.9775        4.4898        4.0163        3.7702        3.7237        4.1372        4.0818        4.0729        4.0794        3.8055        3.8135        3.4633        2.7764        1.9036        2.2747        0.0000        0.0000        0.0000        0.0000        0.0000        0.0000        0.0000        0.0000        0.0000        0.0000        0.0000        0.0000        0.0000        0.0000        0.0000        0.0000        0.0000        0.0000        0.0000        0.0000        0.0000        0.0000        0.0000        0.0000        0.0000        0.0000        0.0000        0.0000        0.0000        0.0000        0.0000        0.0000        0.0000        0.0000        0.0000        0.0000        0.0000        0.0000        0.0000        0.0000        0.0000        0.0000        0.0000        0.0000        0.0000        0.0000        0.0000        0.0000        0.0000        0.0000        0.0000        0.0000        0.0000        0.0000        0.0000        0.0000
        0.0000        0.0000        0.0000        0.0000        0.0000        0.0000        0.0000        0.0000        0.0000        0.0000       10.8780        8.1899        9.8293       12.6403        9.7275        3.6330        3.3517        3.1699        4.9037        4.5875        6.0832        6.0856        7.1120        5.4906        5.2922        3.2945        1.5719        5.2298        8.5063        6.2269        7.5057        7.1247        9.1862        6.2324        7.6184        5.0368        0.7676        0.4777        0.2131        0.8139        0.3431        1.4321        0.6151        0.3115        0.1754        0.1315        0.0962        0.1601        2.0458        3.4638        0.2070        0.0816        0.1262        0.0845        0.1718        0.4158        0.3664        1.0318        0.4512        0.4129        0.2444        0.5228        0.6846        0.7073        0.3022        1.6708        2.1354        3.2139        1.9876        1.1764        1.8248        2.0325        1.7034        1.0651        1.3407        1.9865        2.0739        2.3713        2.2677        2.3101        2.2576        2.0099        1.8427        2.4426        1.9355        1.1504        0.9858        0.6871        0.5524        0.5188        0.5641        1.2585        1.1498        1.8145        2.6426        2.5542        2.2187        2.3290        2.3645        2.5989        2.6697        2.5225        2.1524        1.9184        1.7522        1.7970        1.4729        1.1765        1.0227        0.9346        0.8421        0.6353        0.5710        0.7057        0.6059        0.5287        0.4204        0.3194        0.2534        0.1958        0.1921        0.1332        0.0811        0.1618        0.1118        0.0682        0.0206        0.1945        0.2067        0.1955        0.1748        0.1610        0.0721        0.3007        0.0347        0.0779        0.1942        0.2840        0.2689        0.0900        0.2427        0.2149        0.3066        0.2857        0.1535        0.2477        0.3467        0.0578        0.0455        0.0952        0.0897        0.2403        0.3003        0.4643        0.7534        2.2582        3.2162        5.6680        4.2255        2.9555        2.2732        2.7095        3.1903        4.3227        5.0026        5.3522        5.3772        5.3578        5.3818        5.5014        5.7576        6.3534        6.6334        6.7268        6.6860        6.5887        7.2133        8.0369        6.9355        4.8572        4.4374        4.2146        4.0999        3.7450        4.0002        7.9729        3.6198        4.1158        4.4402       11.6496        0.0000        0.0000        0.0000        0.0000        0.0000        0.0000        0.0000        0.0000        0.0000        0.0000        0.0000        0.0000        0.0000        0.0000        0.0000        0.0000        0.0000        0.0000        0.0000        0.0000        0.0000        0.0000        0.0000        0.0000        0.0000        0.0000        0.0000        0.0000        0.0000        0.0000        0.0000        0.0000        0.0000        0.0000        0.0000        0.0000        0.0000        0.0000        0.0000        0.0000        0.0000        0.0000        0.0000        0.0000        0.0000        0.0000        0.0000        0.0000        0.0000        0.0000        0.0000        0.0000        0.0000        0.0000        0.0000        0.0000        0.0000        0.0000        0.0000
        0.0000        0.0000        0.0000        0.0000        0.0000        0.0000        0.0000        0.0000        0.0000        0.0000        0.0000        8.8715       10.1272        9.9424        9.7201        4.3830        3.9932        4.0585        3.2040        1.7879        1.4551        1.2062        1.0425        0.5958        0.5061        0.5162        0.2890        0.4613        0.2598        0.1679        0.0704        0.3873        3.5420        3.4517        3.3190        1.8339        0.1358        0.1565        0.1125        0.0419        0.0518        0.0605        0.0804        0.2343        1.5467        1.4696        1.4375        1.4020        2.0997        2.4788        0.1947        0.0786        0.0822        0.0828        0.1491        2.0076        2.3974        2.5589        0.4496        0.0416        0.1972        0.2466        1.5142        4.1112        2.2539        3.6097        2.7518        1.0715        0.7113        0.6070        0.3828        1.2598        1.6542        1.5461        1.3236        1.9984        2.1359        2.2858        2.0805        2.5341        2.6462        2.3944        2.4203        1.8797        1.3115        1.2886        1.2073        0.8722        0.6633        0.6650        0.7062        0.7956        1.2272        2.0534        3.0225        2.9538        2.4344        2.6917        2.9237        3.1649        3.1812        2.8793        2.3984        2.2847        1.9456        1.8371        2.0119        1.5431        1.2877        1.1948        1.0256        0.6725        0.7155        0.9826        0.6996        0.5431        0.6060        0.4905        0.3856        0.3133        0.1909        0.1087        0.1017        0.1050        0.0892        0.0466        0.0384        0.2228        0.2778        0.2998        0.2619        0.1468        0.0756        0.1442        0.2843        0.2699        0.2287        0.5270        0.3549        0.1356        0.1354        0.2209        0.3925        0.2970        0.4925        0.1097        0.1224        0.0538        0.0400        0.1245        0.1232        0.3420        0.4420        0.6315        1.0435        2.7318        4.3465        5.0606        5.7966        4.8109        2.8151        2.4960        3.0000        4.3601        4.9997        5.4241        5.5971        5.7864        5.9732        6.1842        6.4625        7.0690        7.3531        7.4410        7.3151        8.2803        7.6890        8.1927        7.4820        5.7281        5.0178        4.7579        4.6384        4.1353        3.9469        3.9437        4.0150        4.0935        8.0722        0.0000        0.0000        0.0000        0.0000        0.0000        0.0000        0.0000        0.0000        0.0000        0.0000        0.0000        0.0000        0.0000        0.0000        0.0000        0.0000        0.0000        0.0000        0.0000        0.0000        0.0000        0.0000        0.0000        0.0000        0.0000        0.0000        0.0000        0.0000        0.0000        0.0000        0.0000        0.0000        0.0000        0.0000        0.0000        0.0000        0.0000        0.0000        0.0000        0.0000        0.0000        0.0000        0.0000        0.0000        0.0000        0.0000        0.0000        0.0000        0.0000        0.0000        0.0000        0.0000        0.0000        0.0000        0.0000        0.0000        0.0000        0.0000        0.0000        0.0000
        0.0000        0.0000        0.0000        0.0000        0.0000        0.0000        0.0000        0.0000        0.0000        0.0000        0.0000        0.0000        0.0000        0.0000       11.0111        4.5610        4.1058        3.7666        3.1050        1.7316        1.4211        1.1941        1.3646        0.7955        0.5267        0.4610        0.5926        0.5302        0.3010        0.2391        0.0850        0.0000        0.0000        0.0254        0.2539        0.0853        0.0509        0.0611        0.2643        0.0499        0.0433        0.0512        0.0585        0.0567        0.0629        0.1029        0.7644        1.1641        1.7973        0.9632        1.8001        0.1647        0.0737        0.0757        0.2165        1.7656        2.8545        2.1526        0.0652        0.0449        0.3152        0.3161        0.3116        0.6552        1.7181        0.4174        0.1476        1.0282        2.1629        2.0756        1.2454        1.5207        1.7255        1.6732        1.4506        2.2986        2.4145        2.4770        2.1953        2.3529        2.3135        3.2345        3.5106        2.0736        1.4694        1.4264        1.3025        0.8682        0.8408        0.9542        1.0125        1.6811        3.5324        2.6294        2.3441        2.2918        2.4285        2.7124        2.7782        3.3244        3.4259        3.2440        2.9128        2.6033        2.4165        2.4796        2.3140        1.8094        1.6146        1.4529        1.4437        1.1231        1.1123        1.3982        1.1318        1.0322        0.7842        0.7945        0.5460        0.3982        0.2767        0.1849        0.1215        0.1348        0.0977        0.1315        0.0957        0.5069        0.5471        0.6090        0.5501        0.2077        0.2650        0.2850        0.3573        0.6208        0.3920        0.8709        0.8441        0.5070        0.4428        0.2533        0.5138        0.3465        0.4473        0.2808        0.4477        0.1538        0.2692        0.3233        0.2339        0.8455        0.7053        0.9298        1.3801        5.9639        5.3412        5.3456        4.0236        2.6587        2.6134        2.8220        3.5829        4.6192        5.1949        5.6387        5.9298        6.2473        6.5386        6.8006        7.0744        7.6692        7.9423        8.0249        7.9074        7.4224        7.2966        7.0830        7.8213        6.1304        5.8427        5.6694        5.6269       10.3380        9.3076        9.3795        0.0000        0.0000        0.0000        0.0000        0.0000        0.0000        0.0000        0.0000        0.0000        0.0000        0.0000        0.0000        0.0000        0.0000        0.0000        0.0000        0.0000        0.0000        0.0000        0.0000        0.0000        0.0000        0.0000        0.0000        0.0000        0.0000        0.0000        0.0000        0.0000        0.0000        0.0000        0.0000        0.0000        0.0000        0.0000        0.0000        0.0000        0.0000        0.0000        0.0000        0.0000        0.0000        0.0000        0.0000        0.0000        0.0000        0.0000        0.0000        0.0000        0.0000        0.0000        0.0000        0.0000        0.0000        0.0000        0.0000        0.0000        0.0000        0.0000        0.0000        0.0000        0.0000        0.0000
        0.0000        0.0000        0.0000        0.0000        0.0000        0.0000        0.0000        0.0000        0.0000        0.0000        0.0000        0.0000        0.0000        0.0000        0.0000        0.0000        0.0000        0.0000        2.2817        1.2698        1.0383        0.9434        0.8665        0.5655        0.5393        0.4758        0.3748        0.4715        0.2821        0.1639        0.1172        0.0000        0.0000        0.0000        0.0000        0.0331        0.0285        0.0450        1.7579        0.7097        0.1520        0.1410        0.1324        0.0439        0.0487        0.0609        0.0880        0.0527        0.2505        1.6193        0.3520        2.5565        1.8507        1.8602        0.2007        0.6956        1.9672        0.3110        0.1154        0.1194        0.1914        0.0462        0.3365        0.1708        1.1243        0.1479        0.0778        0.5842        0.7655        1.1791        1.2667        1.1167        1.1275        1.2025        1.9072        2.1926        1.8294        2.0002        1.8442        2.3010        2.3167        3.4058        3.2719        1.5982        1.8903        2.4646        1.6141        1.2040        0.9254        0.9235        1.1228        2.1393        2.6577        2.4585        2.0589        2.7847        2.9197        3.0472        3.0570        4.1173        4.5450        3.9030        3.3897        2.9410        2.3694        2.1376        2.0051        1.9397        1.9739        1.9069        1.8415        1.5009        1.5721        1.8266        1.5771        1.4346        0.9880        0.7288        0.5278        0.3397        0.1906        0.0835        0.1053        0.0241        0.0241        0.0251        0.0574        0.6148        0.9237        1.0044        0.7731        0.7034        0.4159        0.5585        0.5899        0.2160        0.0612        0.3918        0.5415        0.8159        0.9197        0.4417        0.5970        0.2907        0.6320        0.4391        0.4223        0.2201        0.3084        0.3790        0.6034        1.4542        1.9428        2.2850        3.1916        7.0212        6.7284        5.0611        4.5718        3.2079        3.2096        3.4106        3.7850        5.1480        5.6288        6.0477        6.3796        6.7479        7.0793        7.3426        7.5758        8.1243        8.3477        8.4491        8.3971        7.9464        7.9144        7.8084        7.6645        7.0342        6.8592        6.9030        7.1087       16.9824       11.8890       12.8075        0.0000        0.0000        0.0000        0.0000        0.0000        0.0000        0.0000        0.0000        0.0000        0.0000        0.0000        0.0000        0.0000        0.0000        0.0000        0.0000        0.0000        0.0000        0.0000        0.0000        0.0000        0.0000        0.0000        0.0000        0.0000        0.0000        0.0000        0.0000        0.0000        0.0000        0.0000        0.0000        0.0000        0.0000        0.0000        0.0000        0.0000        0.0000        0.0000        0.0000        0.0000        0.0000        0.0000        0.0000        0.0000        0.0000        0.0000        0.0000        0.0000        0.0000        0.0000        0.0000        0.0000        0.0000        0.0000        0.0000        0.0000        0.0000        0.0000        0.0000        0.0000        0.0000        0.0000
        0.0000        0.0000        0.0000        0.0000        0.0000        0.0000        0.0000        0.0000        0.0000        0.0000        0.0000        0.0000        0.0000        0.0000        0.0000        0.0000        0.0000        0.0000        0.0000        0.2544        0.0000        0.0000        0.0000        1.4138        1.5465        1.4671        1.1713        0.4443        0.2815        0.1741        0.1534        0.0000        0.0000        0.0000        0.4363        0.0000        0.0000        0.0000        0.3257        4.8439        3.2773        3.5037        3.7526        1.4600        0.4248        1.1418        0.3255        0.2434        0.1133        0.7154        1.2255        2.6271        1.6863        0.2256        0.0679        1.6950        1.7472        1.7863        1.3330        1.6133        0.3601        0.0440        0.1588        0.7012        0.2817        0.1095        0.3270        0.8505        1.3750        0.6607        0.3297        0.8577        0.7447        0.7666        0.7888        2.0416        2.3298        1.9488        1.6580        1.8600        2.9427        2.1383        1.8569        3.5947        4.0373        2.9955        3.0332        1.9369        1.2444        1.5725        1.7364        2.6177        2.8979        2.6993        2.8073        3.1585        3.5255        3.5996        3.6668        3.6634        3.1897        3.4503        3.8379        2.8230        2.2885        2.1562        2.2559        2.1842        2.0482        2.0589        1.9003        2.2638        2.3617        2.4261        1.9409        1.4165        1.2539        1.0822        0.7829        0.2002        0.1469        0.1101        0.0961        0.0347        0.0714        0.0887        0.1336        0.8042        1.1787        1.2537        1.2252        1.1516        0.8399        0.7960        0.8263        0.4226        0.2733        0.3240        0.2702        0.4268        0.5282        0.3148        0.2807        0.1423        0.1242        0.1894        0.2806        0.9513        1.2571        1.5125        1.6777        3.1077        3.1743        3.0296        2.9451        4.0864        4.6346        4.9824        4.9911        4.4383        4.4774        4.6594        5.0001        5.6393        5.4126        5.7505        6.0786        6.7592        7.1025        7.3574        7.5238        7.6405        7.7951        7.8664        7.8941        9.2831        8.8956        8.3976        8.8984        8.2464        8.3018        8.7789        9.0668       14.2116       13.6416       15.0761        0.0000        0.0000        0.0000        0.0000        0.0000        0.0000        0.0000        0.0000        0.0000        0.0000        0.0000        0.0000        0.0000        0.0000        0.0000        0.0000        0.0000        0.0000        0.0000        0.0000        0.0000        0.0000        0.0000        0.0000        0.0000        0.0000        0.0000        0.0000        0.0000        0.0000        0.0000        0.0000        0.0000        0.0000        0.0000        0.0000        0.0000        0.0000        0.0000        0.0000        0.0000        0.0000        0.0000        0.0000        0.0000        0.0000        0.0000        0.0000        0.0000        0.0000        0.0000        0.0000        0.0000        0.0000        0.0000        0.0000        0.0000        0.0000        0.0000        0.0000        0.0000        0.0000        0.0000
        0.0000        0.0000        0.0000        0.0000        0.0000        0.0000        0.0000        0.0000        0.0000        0.0000        0.0000        0.0000        0.0000        0.0000        0.0000        0.0000        0.0000        0.0000        0.0000        0.2109        0.3288        0.4053        0.3188        1.5386        1.7831        1.6065        1.2954        0.5006        0.3608        0.2110        0.1514        0.0000        0.0000        0.1196        0.1143        0.0000        0.0000        0.0000        0.0969        4.2577        6.0565        4.9431        4.8651        1.0033        0.3100        0.3930        1.2089        2.0933        1.0058        0.2824        0.1829        0.3373        0.0580        0.0511        0.5112        2.4466        1.9667        0.0404        0.0425        0.3656        0.3773        0.2578        0.1102        0.3490        0.3337        0.1737        0.2470        0.3864        0.3849        0.1659        0.1679        0.6949        0.6739        0.7608        2.1899        1.9826        2.5717        2.3341        1.2159        1.4766        2.6399        3.4577        5.3570        5.4805        4.7046        4.1331        4.3572        1.9700        1.6112        1.8470        1.8315        2.5791        2.5444        2.9320        3.1659        3.5750        4.2583        4.1562        3.9365        4.4263        5.0638        5.4783        3.8009        2.7289        2.2310        2.0076        1.9367        1.8482        1.6801        1.5935        1.7308        2.2949        2.3773        2.5329        2.1770        1.6912        1.4452        1.2284        0.9138        0.2124        0.2226        0.2480        0.6236        0.5115        0.4294        0.2291        0.2628        1.2782        1.9589        2.0027        1.8632        1.2280        1.4454        1.2878        1.1485        0.4777        0.3688        0.3177        0.3190        0.3862        0.4425        0.3981        0.3782        0.1431        0.1743        0.1533        0.3283        1.5132        1.7084        2.0031        2.1781        2.1074        2.2742        2.6805        3.2795        4.5672        5.2589        5.6681        5.7101        5.0790        5.1703        5.3254        5.5878        5.5389        5.7867        6.1076        6.7419        8.2164        7.5722        7.8032        7.9332        8.0100        8.1272        8.2015        9.9123       11.1461       10.7919       12.0932       13.3137       12.4659       13.7228       13.3968       10.5141       11.3937       13.1701       16.8568       16.2742       23.3031        0.0000        0.0000        0.0000        0.0000        0.0000        0.0000        0.0000        0.0000        0.0000        0.0000        0.0000        0.0000        0.0000        0.0000        0.0000        0.0000        0.0000        0.0000        0.0000        0.0000        0.0000        0.0000        0.0000        0.0000        0.0000        0.0000        0.0000        0.0000        0.0000        0.0000        0.0000        0.0000        0.0000        0.0000        0.0000        0.0000        0.0000        0.0000        0.0000        0.0000        0.0000        0.0000        0.0000        0.0000        0.0000        0.0000        0.0000        0.0000        0.0000        0.0000        0.0000        0.0000        0.0000        0.0000        0.0000        0.0000        0.0000        0.0000        0.0000        0.0000        0.0000
        0.0000        0.0000        0.0000        0.0000        0.0000        0.0000        0.0000        0.0000        0.0000        0.0000        0.0000        0.0000        0.0000        0.0000        0.0000        0.0000        0.0000        0.0000        0.0000        0.0000        0.2045        0.0542        0.1980        1.0484        1.4371        1.5006        1.2323        0.4932        0.3485        0.2420        0.3045        0.0000        0.0000        0.0000        0.0000        0.0000        0.0000        0.0000        0.0000        0.0288        0.5539        4.5633        3.8932        1.3699        0.3192        0.0684        0.1931        1.5774        0.8673        0.0448        0.0469        1.2294        0.0071        0.0924        0.4608        1.5000        0.2739        0.0393        0.0537        0.0470        0.1093        0.0530        0.0800        0.1772        0.1948        0.2480        0.2380        0.1729        0.1736        0.2312        0.2298        0.6821        0.9332        0.7325        2.6131        2.5988        2.0656        2.3879        2.7995        2.3441        2.4301        3.1643        4.0739        5.0750        5.6212        1.9831        1.7189        1.3402        1.4093        1.1803        1.5161        2.5472        2.6161        2.8960        3.1710        3.7996        4.6387        4.7791        4.1869        4.4903        3.8619        3.3721        3.0317        2.5766        2.0856        1.8352        1.7311        1.5714        1.4629        1.4774        1.6215        2.3770        2.5326        2.5607        2.3590        1.9131        1.6597        1.4391        1.1845        0.3141        0.2669        0.1962        0.2335        0.0888        0.1252        0.4607        0.6063        2.1184        2.6478        2.9169        1.6471        1.4214        1.5754        1.1934        1.0396        0.6884        0.6716        0.5496        0.5343        0.6128        0.6429        0.6532        0.7550        0.2993        0.2267        0.2983        0.4568        1.8534        2.3276        2.6580        2.8367        2.6959        2.8602        3.2575        3.8329        5.2082        7.0228        7.2272        7.4569        5.9254        6.1276        6.3886        6.6666        6.8260        7.1009        7.7535       10.5887       11.1111       10.0679        9.1367       10.3089        9.2973        9.3421       10.2072       10.3438       12.3485       11.2493       12.1485       13.1373       10.7548       10.5102       10.9638       11.4203       17.6713       14.6545       15.7871       20.6356       27.2406       35.3709        0.0000        0.0000        0.0000        0.0000        0.0000        0.0000        0.0000        0.0000        0.0000        0.0000        0.0000        0.0000        0.0000        0.0000        0.0000        0.0000        0.0000        0.0000        0.0000        0.0000        0.0000        0.0000        0.0000        0.0000        0.0000        0.0000        0.0000        0.0000        0.0000        0.0000        0.0000        0.0000        0.0000        0.0000        0.0000        0.0000        0.0000        0.0000        0.0000        0.0000        0.0000        0.0000        0.0000        0.0000        0.0000        0.0000        0.0000        0.0000        0.0000        0.0000        0.0000        0.0000        0.0000        0.0000        0.0000        0.0000        0.0000        0.0000        0.0000        0.0000
        0.0000        0.0000        0.0000        0.0000        0.0000        0.0000        0.0000        0.0000        0.0000        0.0000        0.0000        0.0000        0.0000        0.0000        0.0000        0.0000        0.0000        0.0000        0.0000        0.0000        0.0000        0.4720        0.0270        0.7880        1.0845        1.1491        1.0340        0.4284        0.3822        0.3032        0.1922        0.3111        0.0000        0.0000        0.2402        0.0000        0.0000        0.0000        0.0000        0.0034        0.0047        0.0056        0.1773        0.2396        0.0046        0.0047        0.1228        0.1593        0.0026        0.0033        0.0048        0.0540        0.0065        0.1484        0.8639        0.6111        0.4535        0.2497        0.0423        0.1078        0.2898        0.2986        0.3714        0.2399        0.7957        0.5334        0.5822        0.1953        0.1980        0.1980        0.5000        4.1312        2.7659        3.2153        3.2071        2.4531        1.0876        2.5745        3.5148        2.3856        1.3316        2.6791        2.0944        2.2910        1.9100        1.6918        1.7674        2.1507        1.6643        1.2138        1.3584        2.4412        2.6143        2.8786        3.0862        3.8184        5.1008        4.1296        3.6482        3.5671        3.4019        2.8804        2.4928        2.2665        1.9462        1.7514        1.6850        1.5454        1.4923        1.5083        1.6052        2.2108        2.3076        2.4003        2.2914        2.0744        1.8748        1.5502        1.2131        0.3560        0.3944        0.3276        0.3710        0.2303        0.4160        0.7380        0.9837        2.7754        2.9997        1.6760        1.4636        1.2577        1.3125        1.2267        1.1673        0.7763        0.7922        0.8381        0.9251        1.0649        1.4249        1.5784        1.6764        0.5177        0.5668        0.5456        0.7085        2.6245        3.1124        3.4477        3.6269        3.4084        3.6336        3.9914        4.6833        7.7861        8.2633        8.2560        8.8315        7.0155        7.4174        7.8530        8.2783        8.2016        9.8777       13.2754       14.0688       11.5144       10.4298       10.8644       12.3911       10.4417       10.3684       10.5172       11.9398       15.2957       14.2265       15.2340       13.4418       12.4976       12.9109       13.1613       13.5990       14.5467       15.0927       16.0168       17.9379       21.9531       25.2506       24.7532        0.0000        0.0000        0.0000        0.0000        0.0000        0.0000        0.0000        0.0000        0.0000        0.0000        0.0000        0.0000        0.0000        0.0000        0.0000        0.0000        0.0000        0.0000        0.0000        0.0000        0.0000        0.0000        0.0000        0.0000        0.0000        0.0000        0.0000        0.0000        0.0000        0.0000        0.0000        0.0000        0.0000        0.0000        0.0000        0.0000        0.0000        0.0000        0.0000        0.0000        0.0000        0.0000        0.0000        0.0000        0.0000        0.0000        0.0000        0.0000        0.0000        0.0000        0.0000        0.0000        0.0000        0.0000        0.0000        0.0000        0.0000        0.0000        0.0000
        0.0000        0.0000        0.0000        0.0000        0.0000        0.0000        0.0000        0.0000        0.0000        0.0000        0.0000        0.0000        0.0000        0.0000        0.0000        0.0000        0.0000        0.0000        0.0000        0.0000        0.0000        1.2880        0.0815        0.4169        0.5033        1.2421        1.1724        5.6938        4.5226        1.6751        0.6897        0.0408        0.0145        1.6653        0.0008        0.0000        4.7362        4.5055        3.9115        0.0000        0.0000        0.0285        0.0000        0.0000        0.0000        0.0000        0.5174        0.2454        0.0843        0.0618        0.0000        0.0052        0.0067        0.0779        0.1822        1.2860        0.9057        0.2970        0.0644        0.2601        0.3828        0.2458        1.1125        1.7798        1.3289        0.4114        0.2244        1.0896        1.0762        1.1113        1.1859        3.7762        4.1000        2.9462        1.3764        0.9768        1.0834        2.9726        2.9276        1.1516        0.9206        1.1573        1.3130        1.5790        1.6261        1.5756        1.6466        1.6146        1.4429        1.4782        1.6830        2.5498        3.1429        3.5341        3.7828        4.3573        4.3651        4.1790        3.7956        3.0800        2.6472        2.3752        2.1931        1.9253        1.6589        1.4828        1.4176        1.5545        1.5605        1.5698        1.6139        1.5146        1.5118        1.5729        1.5282        1.5716        1.7931        1.8091        1.4174        1.0451        1.0292        0.8932        1.0945        1.4534        1.7535        2.6363        2.4679        1.6676        2.0363        2.5153        1.0977        0.9789        1.2471        1.1047        0.9738        1.5237        2.5772        6.0010        2.1920        1.8564        2.0243        1.9589        1.9716        1.9178        2.1986        2.1885        2.6183        3.2929        3.7753        4.0985        4.3130        4.1294        4.3409        4.6702        5.1691        6.8917        7.0472        7.3945        8.4111        9.2430        9.7394       10.6878       11.5686       14.3851       17.9771       18.5125       17.7045       13.7371       13.5139       13.8446       13.9222       12.5530       14.0439       14.6152       13.2427       13.5389       14.0531       14.3991       15.1917       17.1239       18.0215       18.6677       19.1089       18.5947       18.7569       19.5797       20.8351       27.1353       26.8477       29.8892        0.0000        0.0000        0.0000        0.0000        0.0000        0.0000        0.0000        0.0000        0.0000        0.0000        0.0000        0.0000        0.0000        0.0000        0.0000        0.0000        0.0000        0.0000        0.0000        0.0000        0.0000        0.0000        0.0000        0.0000        0.0000        0.0000        0.0000        0.0000        0.0000        0.0000        0.0000        0.0000        0.0000        0.0000        0.0000        0.0000        0.0000        0.0000        0.0000        0.0000        0.0000        0.0000        0.0000        0.0000        0.0000        0.0000        0.0000        0.0000        0.0000        0.0000        0.0000        0.0000        0.0000        0.0000        0.0000        0.0000        0.0000        0.0000        0.0000
        0.0000        0.0000        0.0000        0.0000        0.0000        0.0000        0.0000        0.0000        0.0000        0.0000        0.0000        0.0000        0.0000        0.0000        0.0000        0.0000        0.0000        0.0000        0.0000        0.0000        0.0000        0.1537        0.1298        0.3248        0.3539        0.4010        0.4170        1.0723        1.1896        2.8236        0.8008        0.0448        0.0161        0.0016        0.0012        0.0000        5.2538        1.5357        4.5385        0.0000        0.0000        0.0481        0.0411        0.1565        0.6298        0.1314        0.1229        0.1662        0.5394        1.5264        0.8263        4.7818        4.4896        0.1327        0.6475        2.3284        0.3107        0.3411        0.1722        0.5263        0.6252        1.8851        1.5035        0.4806        0.2273        0.2402        0.5602        1.5858        3.3653        2.0395        1.1639        1.6308        1.6667        1.3039        1.4793        1.4180        1.8843        1.2473        1.3127        1.2752        1.0482        1.3825        1.5744        1.8983        1.8309        1.6750        1.5718        1.6659        1.5451        1.6952        1.8902        2.5631        3.3778        3.3493        3.5131        4.1867        4.2827        4.0447        3.7120        3.0195        2.6149        2.3380        2.0767        1.8772        1.7245        1.5284        1.3911        1.5921        1.6128        1.5221        1.5553        1.4106        1.3532        1.4882        1.5518        1.6088        1.5729        1.5037        1.4000        1.4730        1.3207        1.2910        1.3460        1.8666        2.1809        3.2992        2.1555        1.5945        1.5424        1.6899        1.6287        1.1051        0.9261        1.1819        1.2450        1.7858        1.8137        1.8076        3.2141        2.8236        2.3369        2.3437        2.4518        2.5574        2.6224        2.8567        3.2959        4.0807        4.6333        4.9717        6.7858        5.7938        6.3810        5.4542        5.8722        6.4350        7.1112        8.4649        9.7827       11.3356       12.1053       12.5311       14.3613       17.1920       20.7118       19.0259       16.1620       15.2445       15.5382       16.1474       15.8235       14.1661       13.9404       14.0694       14.4522       15.2641       15.6407       16.3287       17.6265       20.1185       21.2107       21.7276       21.9801       21.3187       21.4647       22.3508       23.3787       25.3277       25.1789       26.7121        0.0000        0.0000        0.0000        0.0000        0.0000        0.0000        0.0000        0.0000        0.0000        0.0000        0.0000        0.0000        0.0000        0.0000        0.0000        0.0000        0.0000        0.0000        0.0000        0.0000        0.0000        0.0000        0.0000        0.0000        0.0000        0.0000        0.0000        0.0000        0.0000        0.0000        0.0000        0.0000        0.0000        0.0000        0.0000        0.0000        0.0000        0.0000        0.0000        0.0000        0.0000        0.0000        0.0000        0.0000        0.0000        0.0000        0.0000        0.0000        0.0000        0.0000        0.0000        0.0000        0.0000        0.0000        0.0000        0.0000        0.0000        0.0000        0.0000
        0.0000        0.0000        0.0000        0.0000        0.0000        0.0000        0.0000        0.0000        0.0000        0.0000        0.0000        0.0000        0.0000        0.0000        0.0000        0.0000        0.0000        0.0000        0.0000        0.0000        0.0000        0.6956        0.1548        0.3099        0.2926        0.3354        0.4476        1.0358        1.2118        1.9399        1.5990        0.0920        0.0161        0.0016        0.0012        0.0000        5.7710        5.4859        8.2470        0.1378        0.0000        0.0000        0.0000        0.0560        0.0750        0.0000        0.0000        0.0821        0.0482        0.0500        0.0000        0.1663        0.4028        1.5075        0.5217        0.2814        0.1080        0.1729        0.5103        3.7506        0.5639        0.4679        0.2702        0.6416        0.8302        0.3219        0.2550        2.9860        3.5376        3.9858        2.4982        1.8488        1.4893        1.5900        2.2573        1.9101        1.3945        1.1292        1.0927        1.1441        1.3436        1.5783        1.8795        2.1794        2.0105        1.9306        1.6935        1.6378        1.7221        2.0640        2.3811        2.7698        3.0996        3.2607        3.6850        3.9335        3.9729        3.7719        3.4827        2.7314        2.4772        2.3178        2.2287        1.9494        1.8048        1.7017        1.6729        2.0742        1.9583        1.7744        1.6123        1.5140        1.4291        1.5433        1.7506        1.9980        1.9916        1.6938        1.6316        1.3824        1.4389        1.4492        1.7686        2.2934        2.6358        2.3374        3.8618        9.4746        2.4460        1.6066        1.7280        1.2008        1.2381        1.3641        1.5022        2.2872        2.5772        2.6981        2.7437        3.2613        3.5741        3.6528        3.7638        4.2191        3.7445        4.0157        4.9559        5.1134        5.7315        6.2150        7.9883        6.2981        6.6476        6.9472        7.2924        7.7575       12.5653        9.6087       10.3324       14.2408       15.5835       17.6047       19.1443       18.5235       17.5900       17.5945       18.1897       19.2887       19.3519       18.2725       18.2078       16.0713       15.7227       15.8102       16.2163       16.8014       17.2778       18.0026       19.3941       21.9927       23.3918       24.3869       24.5387       23.8584       24.2551       24.5159       24.7713       24.9366       27.7448       29.2962       26.8170        0.0000        0.0000        0.0000        0.0000        0.0000        0.0000        0.0000        0.0000        0.0000        0.0000        0.0000        0.0000        0.0000        0.0000        0.0000        0.0000        0.0000        0.0000        0.0000        0.0000        0.0000        0.0000        0.0000        0.0000        0.0000        0.0000        0.0000        0.0000        0.0000        0.0000        0.0000        0.0000        0.0000        0.0000        0.0000        0.0000        0.0000        0.0000        0.0000        0.0000        0.0000        0.0000        0.0000        0.0000        0.0000        0.0000        0.0000        0.0000        0.0000        0.0000        0.0000        0.0000        0.0000        0.0000        0.0000        0.0000        0.0000        0.0000
        0.0000        0.0000        0.0000        0.0000        0.0000        0.0000        0.0000        0.0000        0.0000        0.0000        0.0000        0.0000        0.0000        0.0000        0.0000        0.0000        0.0000        0.0000        0.0000        0.0000        0.0000        0.0000        0.1797        0.4091        0.3565        0.3743        0.4325        0.9935        1.1666        1.1367        0.8243        3.3945        0.0476        0.0017        0.0008        0.0000        0.0000        0.0000        0.0000        0.0000        0.0000        0.0000        0.0000        0.0000        0.0000        0.0000        0.0000        0.0000        0.0565        0.0584        0.0000        0.1947        1.7965        3.9432        0.3201        0.0417        0.1186        0.3883        1.3331        1.6537        0.8492        0.5760        0.4032        4.8999        3.0919        0.5320        0.4007        1.8584        3.7129        4.7259        3.6938        1.9048        1.7039        1.7957        2.1652        1.7647        1.5622        1.5981        1.6164        1.6039        1.9797        2.2270        2.4285        3.1681        3.8542        2.6243        2.6134        2.5522        2.1648        2.2266        2.0457        2.6559        3.1151        3.3558        3.0939        3.3171        3.3510        3.2159        3.2526        2.8063        2.5767        2.3669        2.3011        2.3801        2.1632        2.1798        2.2332        2.6480        2.5904        2.5977        2.7573        2.1814        1.8831        2.4921        2.2800        2.1961        2.7467        2.7031        3.0368        2.1436        1.7604        1.7255        2.3614        2.8025        3.8411        3.5406        3.4793        6.6218        2.4132        2.0190        2.0295        1.9109        2.0116        1.9748        2.5012        3.0967        3.3054        3.8329        3.5961        4.2813        4.1887        4.3397        4.6567        5.9554        5.0341        5.2149        6.4916        7.2227        7.2589        7.9059        8.4797        8.3126        8.8198        9.1500        9.2929        9.9710       10.4313       11.5061       14.3791       16.2336       18.6206       17.6162       17.6133       19.5227       20.1539       21.4687       21.6377       20.6320       21.9967       21.7160       20.3008       17.9453       17.6590       17.6370       17.9254       18.4550       18.7867       19.6675       20.9014       23.5710       24.9784       25.7138       26.3998       25.7868       26.0517       26.6684       26.8941       29.6965       33.3187       27.2118       27.0247        0.0000        0.0000        0.0000        0.0000        0.0000        0.0000        0.0000        0.0000        0.0000        0.0000        0.0000        0.0000        0.0000        0.0000        0.0000        0.0000        0.0000        0.0000        0.0000        0.0000        0.0000        0.0000        0.0000        0.0000        0.0000        0.0000        0.0000        0.0000        0.0000        0.0000        0.0000        0.0000        0.0000        0.0000        0.0000        0.0000        0.0000        0.0000        0.0000        0.0000        0.0000        0.0000        0.0000        0.0000        0.0000        0.0000        0.0000        0.0000        0.0000        0.0000        0.0000        0.0000        0.0000        0.0000        0.0000        0.0000        0.0000        0.0000
        0.0000        0.0000        0.0000        0.0000        0.0000        0.0000        0.0000        0.0000        0.0000        0.0000        0.0000        0.0000        0.0000        0.0000        0.0000        0.0000        0.0000        0.0000        0.0000        0.0000        0.0000        1.5905        1.6435        0.2332        0.1745        0.1742        0.1907        0.3921        0.4263        0.4181        0.3099        4.2392        4.1767       12.8486       11.6093        5.6712        0.0183        0.0000        0.0000        0.0000        0.0000        0.0000        0.0000        0.0000        0.0000        0.0000        0.0000        0.0000        0.0000        0.0000        0.0000        0.1959        1.7658        1.9672        4.4788        1.5520        6.2106        3.7941        3.6959        2.6777        3.6602        0.8786        0.3491        0.8378        0.8520        1.2772        1.7563        1.9565        3.4462        4.7381        3.9451        2.5595        2.6324        2.5976        2.7490        2.2461        2.8050        2.2318        1.9983        2.4349        3.9051        4.2602        5.5888        4.9937        5.2251        4.3160        3.1828        3.6873        3.1439        2.4904        2.4148        2.2162        2.4880        2.0680        2.1269        2.2566        2.1831        2.1065        1.9395        1.8653        2.2316        1.9768        1.9525        3.0250        3.1621        3.2482        3.4160        3.8419        3.9667        4.0071        3.4378        2.6403        2.1207        2.5719        2.0086        2.4663        2.8209        2.3137        3.0668        1.4736        1.2217        1.4094        1.4791        3.0469        6.0217        6.4864        2.7118        2.5288        2.3221        2.2807        2.4630        4.0492        3.9979        3.6186        4.6318        5.7303        6.7352        6.4530        6.3138        6.3927        5.7084        5.6236        5.8872        4.7846        4.5509        5.2963        6.3289        8.6172        9.4852       11.1556       11.9828       13.1096       13.9849       14.4461       14.3950       12.7379       13.1865       14.4771       16.1433       17.0563       17.0106       20.5048       19.5646       22.5511       23.5668       23.5988       24.1485       24.2163       24.0927       24.0845       23.4320       21.1351       20.5773       20.4407       21.1745       21.6094       21.9425       22.6366       24.7129       25.2168       26.1930       26.3626       27.1263       29.0803       29.3458       30.5048       32.3329       32.4759       29.8008       29.8007       29.9336       29.1905        0.0000        0.0000        0.0000        0.0000        0.0000        0.0000        0.0000        0.0000        0.0000        0.0000        0.0000        0.0000        0.0000        0.0000        0.0000        0.0000        0.0000        0.0000        0.0000        0.0000        0.0000        0.0000        0.0000        0.0000        0.0000        0.0000        0.0000        0.0000        0.0000        0.0000        0.0000        0.0000        0.0000        0.0000        0.0000        0.0000        0.0000        0.0000        0.0000        0.0000        0.0000        0.0000        0.0000        0.0000        0.0000        0.0000        0.0000        0.0000        0.0000        0.0000        0.0000        0.0000        0.0000        0.0000        0.0000        0.0000        0.0000
        0.0000        0.0000        0.0000        0.0000        0.0000        0.0000        0.0000        0.0000        0.0000        0.0000        0.0000        0.0000        0.0000        0.0000        0.0000        0.0000        0.0000        0.0000        0.0000        0.0000        1.7777        1.9345        1.4175        0.2126        0.1696        0.1637        0.1923        0.3671        0.3957        0.3890        0.2919        1.2226        0.0599        0.0413        1.1419        0.0855        0.0556        0.0172        0.0000        0.0000        0.5551        0.0000        0.0000        0.0000        0.0000        0.0000        0.0000        0.0000        0.0000        0.0161        0.0156        0.0231        0.0322        0.7567        1.7793        2.6741        2.5979        2.7103        1.7551        0.4219        3.8693        1.7744        0.2154        1.1753        1.3335        2.6667        1.7390        2.4151        2.4885        4.8505        3.0406        2.6515        2.8311        2.8402        2.6797        2.7793        2.3265        2.2601        2.5043        3.8131        4.4486        6.0146        6.0138        5.7173        5.5220        4.1743        4.0995        3.7108        3.2477        3.5637        2.5577        2.5593        2.2803        2.0893        2.0308        1.9820        1.8328        1.6040        1.3692        1.3840        1.2340        1.3726        1.7382        3.0720        3.6415        3.9565        3.9146        4.1712        4.5114        4.6446        3.7070        2.2810        1.9086        2.3220        2.5012        2.6885        2.8155        4.0515        2.6353        1.6940        2.1537        1.9103        1.9114        2.8842        4.1539        3.7746        3.4734        2.8037        3.8038        3.2268        3.8873        7.4652        8.8588       10.9318       10.0268        7.9853        8.7253        7.9903        7.8861        7.4056        6.9394        6.8044        6.7875        6.2779        6.7255        6.9365        7.2231        9.9725       11.2367       12.5020       13.9422       16.8244       19.5077       17.2837       17.1899       14.8779       14.6877       15.0285       15.8155       17.7987       18.9808       20.8898       20.2325       22.2638       21.8633       23.3892       23.7881       25.6544       26.3523       26.5200       25.8467       23.2906       22.6932       22.5199       22.7424       23.5461       23.8223       24.3571       25.3632       26.7767       26.5776       27.4480       28.2281       30.2648       31.3409       32.0356       32.8836       32.7675       31.4315       31.0037       30.8236       31.0471       30.0902        0.0000        0.0000        0.0000        0.0000        0.0000        0.0000        0.0000        0.0000        0.0000        0.0000        0.0000        0.0000        0.0000        0.0000        0.0000        0.0000        0.0000        0.0000        0.0000        0.0000        0.0000        0.0000        0.0000        0.0000        0.0000        0.0000        0.0000        0.0000        0.0000        0.0000        0.0000        0.0000        0.0000        0.0000        0.0000        0.0000        0.0000        0.0000        0.0000        0.0000        0.0000        0.0000        0.0000        0.0000        0.0000        0.0000        0.0000        0.0000        0.0000        0.0000        0.0000        0.0000        0.0000        0.0000        0.0000        0.0000
        0.0000        0.0000        0.0000        0.0000        0.0000        0.0000        0.0000        0.0000        0.0000        0.0000        0.0000        0.0000        0.0000        0.0000        0.0000        0.0000        0.0000        0.0000        0.0000        0.0000        2.3035        2.4920        2.6804        0.3786        0.3934        0.4134        0.4224        0.9258        0.9402        0.8597        1.0613        1.8596        0.0728        0.0575        0.0572        0.0787        0.0842        0.1500        0.0000        1.9908        2.5439        1.0445        0.0000        0.0000        0.0000        0.0000        0.0000        0.0000        0.0000        0.0000        0.0645        0.0262        0.2977        0.1460        0.7377        0.4695        3.7274        2.7562        0.5641        2.9660        0.5688        3.4157        7.4582        2.6111        1.3018        3.2889        1.4585        1.8817        3.8931        4.0725        3.2420        4.5029        3.7841        3.0320        2.8147        2.6616        2.5709        2.9702        3.8386        4.5858        5.0300        6.1857        6.9493        6.0439        4.1811        4.6059        3.9282        3.6260        3.8503        4.0455        2.2259        2.1052        2.1246        1.9190        1.8014        1.6712        1.5013        1.3323        1.2499        1.2688        1.1122        1.3040        1.6853        2.9504        3.5343        3.8229        4.3798        4.2790        4.0436        4.0829        3.1954        2.3238        1.8877        2.2854        2.1180        2.2222        2.0943        2.2043        2.6707        2.3699        2.1922        2.6316        2.6750        4.4536        5.1491        4.3350        4.2882        3.7586        3.8447        5.1774        4.8596        5.2537        7.3359        6.3551        7.0624        7.8741        8.9787        8.6790        9.8577        8.5706        8.4898        8.6436        8.5864        7.2152        7.5082        7.6050        8.8221       11.9648       13.1515       14.3263       15.1368       17.9961       19.0002       18.7650       18.7037       16.9654       16.7905       16.7127       16.9448       18.7893       19.5899       20.4478       20.8018       21.6402       22.9207       24.2364       24.8895       26.7589       28.1932       28.3145       27.8788       25.0044       24.6189       29.1311       26.0865       25.4171       25.4421       25.7305       26.5433       26.7361       27.5909       28.7670       29.8894       32.2213       33.3719       35.0165       36.1044       36.8190       34.8044       33.0048       33.1935       35.6077       36.6488       31.2229        0.0000        0.0000        0.0000        0.0000        0.0000        0.0000        0.0000        0.0000        0.0000        0.0000        0.0000        0.0000        0.0000        0.0000        0.0000        0.0000        0.0000        0.0000        0.0000        0.0000        0.0000        0.0000        0.0000        0.0000        0.0000        0.0000        0.0000        0.0000        0.0000        0.0000        0.0000        0.0000        0.0000        0.0000        0.0000        0.0000        0.0000        0.0000        0.0000        0.0000        0.0000        0.0000        0.0000        0.0000        0.0000        0.0000        0.0000        0.0000        0.0000        0.0000        0.0000        0.0000        0.0000        0.0000        0.0000
        0.0000        0.0000        0.0000        0.0000        0.0000        0.0000        0.0000        0.0000        0.0000        0.0000        0.0000        0.0000        0.0000        0.0000        0.0000        0.0000        0.0000        0.0000        0.0000        0.0000        2.8628        3.3606        4.8682        0.7534        0.8939        1.2423        0.9758        2.1459        2.5586        1.9099        1.4243        1.9137        0.2038        0.1921        1.9469        0.3095        0.3114        0.2645        0.1452        0.0128        0.0000        0.0000        0.4928        0.1072        0.0491        0.0000        0.0000        0.0000        0.0000        0.0000        0.0000        0.2337        0.2338        0.8264        3.1433        0.5860        0.3040        0.2050        5.4086        2.5918        4.9423        3.9746        7.2708        1.2272        1.6778        1.3511        1.1402        2.9382        3.5153        4.4722        4.6014        3.6913        2.7315        2.6550        2.6007        2.5119        3.3091        2.5300        3.1248        4.7505        5.1706        5.4203        6.6641        4.8990        3.8361        3.0061        2.7361        3.2284        2.7278        2.6386        2.2581        1.9297        1.7823        1.6980        1.7184        1.6670        1.6402        1.5336        1.3693        1.2265        1.2346        1.3541        1.8457        3.1583        3.7143        4.0678        4.0541        3.8885        3.8150        3.7101        2.9816        2.5000        1.8832        2.3218        1.9629        2.3042        2.2813        2.2280        2.9628        2.5219        3.0487        4.1486        3.8321        5.3041        6.4455        7.2725        5.9335        5.4319        5.6614        5.9382        7.5622        7.8964        8.1560        8.0079        9.0527       10.8115       10.8177       11.4573       11.7819       10.9411       10.2481       10.4152       11.4543       10.8584       11.0976       10.5010       11.8174       14.6970       15.5148       16.4010       17.1933       19.7134       19.6209       20.1478       19.8777       17.4860       17.5694       17.0784       17.7682       19.0541       19.4700       19.9809       20.7488       21.5660       23.1394       23.7972       27.3474       27.3843       28.2244       28.7805       28.8105       26.4731       26.4870       27.7071       26.3068       27.0743       26.5786       26.8334       27.6648       27.9399       28.9009       30.1936       31.7207       34.1925       36.1818       38.5633       38.1550       37.0515       37.5698       36.5174       37.6701       42.1919       42.9760       34.4877       34.5627        0.0000        0.0000        0.0000        0.0000        0.0000        0.0000        0.0000        0.0000        0.0000        0.0000        0.0000        0.0000        0.0000        0.0000        0.0000        0.0000        0.0000        0.0000        0.0000        0.0000        0.0000        0.0000        0.0000        0.0000        0.0000        0.0000        0.0000        0.0000        0.0000        0.0000        0.0000        0.0000        0.0000        0.0000        0.0000        0.0000        0.0000        0.0000        0.0000        0.0000        0.0000        0.0000        0.0000        0.0000        0.0000        0.0000        0.0000        0.0000        0.0000        0.0000        0.0000        0.0000        0.0000        0.0000
        0.0000        0.0000        0.0000        0.0000        0.0000        0.0000        0.0000        0.0000        0.0000        0.0000        0.0000        0.0000        0.0000        0.0000        0.0000        0.0000        0.0000        0.0000        0.0000        0.0000        0.0000        2.4515        3.9644       12.3848       15.8422       17.9781       17.8853       16.5959       17.9083       14.3107       10.0531        1.6265        5.3199        6.3883        6.0232        2.9038        0.5862        1.2949        0.6164        5.3733        6.3809        5.0177        4.1290        2.3200        1.3288        0.2725        0.2696        0.1254        2.0989        2.4850        0.6310        1.0292        0.4349        1.7184        1.9194        0.6813        0.8065        0.7802        0.7978        1.0107        3.1649        3.4484        2.1701        1.4023        1.3369        1.2644        1.2503        2.2873        3.5009        3.6515        3.0309        2.3618        2.3717        2.4473        2.5301        2.6283        2.1902        2.3134        3.3711        5.1668        4.2917        3.8126        2.5439        2.6107        3.2813        2.8140        2.5016        2.7927        3.1168        2.7907        2.2675        2.4458        2.3854        2.3268        2.4052        2.6865        2.4704        2.3096        2.0939        1.8597        1.5819        1.5526        1.7566        3.8897        4.7314        5.1662        5.6056        4.7450        4.6977        4.2794        3.7380        2.4275        1.8530        2.3640        1.4503        1.5412        3.7325        4.4544        3.8796        6.7135        7.8636        8.8025        9.5610        8.2899        8.3588        9.0507        8.4894        9.3210        9.9410       10.5088       13.8479       13.2038       11.2899       11.6774       12.4209       14.0912       14.6139       14.8303       15.9325       13.6274       13.4471       13.5911       15.5064       29.2788       24.3220       20.9597       21.7415       26.0707       26.4946       30.9456       35.3123       28.6023       22.3637       23.1784       22.3798       19.5860       19.3593       20.3527       21.2673       17.8110       17.6920       18.0938       18.6979       20.2061       22.1280       24.4624       26.7594       30.7578       30.8491       29.9954       29.1421       31.7860       32.0310       32.1892       31.8130       30.1768       29.0824       28.2867       28.7908       30.1036       31.5831       32.7970       34.5825       38.5335       41.0240       43.2654       44.1170       42.4965       45.9510       45.7009       48.0695       47.7603       48.4370       39.9284       39.8130       33.3600        0.0000        0.0000        0.0000        0.0000        0.0000        0.0000        0.0000        0.0000        0.0000        0.0000        0.0000        0.0000        0.0000        0.0000        0.0000        0.0000        0.0000        0.0000        0.0000        0.0000        0.0000        0.0000        0.0000        0.0000        0.0000        0.0000        0.0000        0.0000        0.0000        0.0000        0.0000        0.0000        0.0000        0.0000        0.0000        0.0000        0.0000        0.0000        0.0000        0.0000        0.0000        0.0000        0.0000        0.0000        0.0000        0.0000        0.0000        0.0000        0.0000        0.0000        0.0000        0.0000        0.0000
        0.0000        0.0000        0.0000        0.0000        0.0000        0.0000        0.0000        0.0000        0.0000        0.0000        0.0000        0.0000        0.0000        0.0000        0.0000        0.0000        0.0000        0.0000        0.0000        0.0000        0.0000        3.1155        5.1700       16.6084       21.6262       24.0391       23.9849       21.9943       22.1049       20.3639       13.5612        0.1133        0.1083        0.1126        3.5928        6.4011        5.0372        5.5040        3.2477        3.9104        9.8279        5.3467        3.8315        1.1425        2.5211        3.4794        2.7219        0.2420        0.0844        0.3148        1.3799        0.3345        0.5785        0.4236        0.4404        0.5136        0.5771        0.7887        0.8733        0.7504        2.9808        2.1656        1.9004        1.0980        1.7315        3.2397        1.2015        2.0917        2.1522        2.1949        2.6685        2.3596        2.3120        2.3756        2.6151        2.2650        2.4057        2.9248        3.6623        3.9782        3.7994        2.8795        2.7436        2.8068        2.6211        2.7691        2.5666        2.6272        2.4149        2.4627        2.4131        2.6905        2.7035        2.7848        2.5927        3.0537        2.9981        2.9042        3.0417        2.7725        1.9901        1.7139        1.9158        4.3189        5.4092        5.8930        5.5117        4.8648        4.7480        4.3044        3.7441        2.6385        1.7942        2.2131        2.4302        0.9966        1.8812        4.3123        5.6082        9.5816       11.2982       11.4272       13.6810        9.3214        9.1819        9.6515       10.3150       11.5884       12.8614       14.3063       21.8641       16.3973       14.5149       16.0361       18.5959       18.7761       17.9130       18.4350       19.4435       18.5744       15.5093       16.9543       31.5121       21.5918       24.9064       23.9012       25.3332       31.2001       31.8519       35.6654       33.1459       25.6808       22.3720       22.9369       21.8852       19.5856       18.8528       18.9761       19.1303       17.4675       17.4764       18.8943       20.2730       20.0597       21.9002       24.4620       24.5617       30.0266       30.6019       31.6364       30.7169       33.6896       34.5623       34.1957       33.4339       30.9942       30.0526       28.8647       29.8130       31.3002       32.6182       34.5462       36.8117       41.2970       44.9030       46.9715       48.8314       48.1975       49.9419       49.7589       48.1032       48.8025       49.6606       51.5522       40.4156       35.1900        0.0000        0.0000        0.0000        0.0000        0.0000        0.0000        0.0000        0.0000        0.0000        0.0000        0.0000        0.0000        0.0000        0.0000        0.0000        0.0000        0.0000        0.0000        0.0000        0.0000        0.0000        0.0000        0.0000        0.0000        0.0000        0.0000        0.0000        0.0000        0.0000        0.0000        0.0000        0.0000        0.0000        0.0000        0.0000        0.0000        0.0000        0.0000        0.0000        0.0000        0.0000        0.0000        0.0000        0.0000        0.0000        0.0000        0.0000        0.0000        0.0000        0.0000        0.0000        0.0000        0.0000
        0.0000        0.0000        0.0000        0.0000        0.0000        0.0000        0.0000        0.0000        0.0000        0.0000        0.0000        0.0000        0.0000        0.0000        0.0000        0.0000        0.0000        0.0000        0.0000        0.0000        0.0000        3.5828        5.4932       17.0815       22.2320       24.8128       24.6693       23.0495       22.6561       20.2486       15.8465        0.8868        0.3314        0.1044        1.6085        2.0925        2.4820        1.6659        1.6407        2.4440        2.4266        2.2161        3.8189        4.0473        1.5028        0.6265        1.7381        0.3081        0.0000        0.0125        0.0863        0.2791        0.3952        0.3519        0.5243        0.5849        0.6428        0.8404        0.8503        0.6119        0.5446        0.7559        0.7286        0.9443        2.3475        1.7962        1.8679        1.7589        3.0743        2.2755        2.4185        2.5200        2.6466        2.7097        2.7875        2.9404        3.1148        2.6646        2.4282        2.5724        2.7032        2.5737        2.5275        2.5361        2.4921        2.6528        2.5486        3.0530        2.4971        3.4142        4.0590        3.1521        2.9652        2.7407        2.7522        2.9166        3.1739        3.5137        3.7492        2.8834        2.2183        2.0515        1.9081        4.1305        5.8529        5.2532        5.3359        4.8455        4.8792        4.1790        3.9992        2.3126        1.4094        1.0608        2.0410        0.9504        1.1984        1.6117        2.9116        9.1462       11.7844       12.8710       27.2700       11.0447       10.6276       11.1419       12.1439       13.7240       14.8130       17.8559       18.3460       18.0165       16.0803       16.1392       17.6711       20.4041       20.0865       19.1323       19.9204       19.3919       17.8372       18.5572       20.5673       22.6722       25.4274       27.8914       31.0866       33.6265       31.3822       26.4736       23.9972       18.7896       18.2593       18.9219       22.4985       22.1824       21.8583       21.1380       19.7368       18.2381       18.2721       18.6889       19.4963       21.2409       23.0977       24.5689       25.4596       28.9161       29.3557       31.9739       33.6942       39.4927       39.5614       37.8435       35.5791       30.9433       29.2899       29.3551       30.5354       32.2055       34.1476       36.2162       38.8307       45.7969       49.4355       50.1315       51.2814       51.7507       51.5629       50.4810       48.3629       49.8743       47.1357       54.5716       47.6302       32.4300        0.0000        0.0000        0.0000        0.0000        0.0000        0.0000        0.0000        0.0000        0.0000        0.0000        0.0000        0.0000        0.0000        0.0000        0.0000        0.0000        0.0000        0.0000        0.0000        0.0000        0.0000        0.0000        0.0000        0.0000        0.0000        0.0000        0.0000        0.0000        0.0000        0.0000        0.0000        0.0000        0.0000        0.0000        0.0000        0.0000        0.0000        0.0000        0.0000        0.0000        0.0000        0.0000        0.0000        0.0000        0.0000        0.0000        0.0000        0.0000        0.0000        0.0000        0.0000        0.0000        0.0000
        0.0000        0.0000        0.0000        0.0000        0.0000        0.0000        0.0000        0.0000        0.0000        0.0000        0.0000        0.0000        0.0000        0.0000        0.0000        0.0000        0.0000        0.0000        0.0000        0.0000        0.0000        2.1507        4.0402       13.3867       18.1209       19.9981       20.3981       19.3410       20.5257       16.6676       11.9732        0.3497        0.1356        0.1170        0.1324        1.9271        2.6250        4.0180        6.5211        5.9327        6.5418        6.1060        3.1252        1.2062        6.5263        1.7557        0.8100        0.0390        0.0000        0.0000        0.0920        0.6495        0.5110        3.8148        0.8250        0.5973        0.5092        0.5459        0.6100        0.4986        0.5094        0.5366        0.7566        0.8812        1.0160        0.8869        1.3519        2.1494        3.0789        2.1612        2.2978        2.7621        3.2567        3.2750        3.3023        3.2969        2.8676        2.6503        2.6239        2.8450        3.0008        2.7917        2.6102        2.7014        2.7905        2.6426        2.6812        2.6836        2.6066        5.0592        4.4129        2.8825        2.7339        2.9261        3.4635        3.8625        4.3849        4.7705        3.8158        3.9354        3.4722        2.2552        1.3494        3.0748        4.0443        4.1162        4.1297        3.6393        3.8610        3.5097        2.8729        1.4991        1.4025        1.8893        2.2082        1.3983        1.8560        2.8856        3.0478       10.3045       12.9891       14.1485       14.0024       12.0748       11.6497       12.3413       14.1907       15.2873       16.2848       16.7158       17.2253       17.6502       17.8479       20.5763       18.0769       20.0362       19.9318       20.6156       19.2264       22.8997       24.7134       21.9701       20.0938       25.7815       29.0886       33.1773       27.8203       28.1979       27.7589       27.7888       27.9354       21.2632       18.8784       18.4747       20.0722       19.9152       20.9592       20.4560       20.9204       19.6852       19.9718       20.1773       20.9311       22.9390       24.3043       28.0203       26.9668       30.5564       29.4989       30.2002       30.7554       35.0950       35.2858       36.1045       34.1142       30.2431       28.0320       28.4303       30.5157       32.6203       34.4538       37.3922       40.3662       50.1743       51.5435       54.1437       54.2112       52.7856       51.3965       50.0776       48.8457       49.2738       48.9433       50.8033       48.7778        0.0000        0.0000        0.0000        0.0000        0.0000        0.0000        0.0000        0.0000        0.0000        0.0000        0.0000        0.0000        0.0000        0.0000        0.0000        0.0000        0.0000        0.0000        0.0000        0.0000        0.0000        0.0000        0.0000        0.0000        0.0000        0.0000        0.0000        0.0000        0.0000        0.0000        0.0000        0.0000        0.0000        0.0000        0.0000        0.0000        0.0000        0.0000        0.0000        0.0000        0.0000        0.0000        0.0000        0.0000        0.0000        0.0000        0.0000        0.0000        0.0000        0.0000        0.0000        0.0000        0.0000        0.0000
        0.0000        0.0000        0.0000        0.0000        0.0000        0.0000        0.0000        0.0000        0.0000        0.0000        0.0000        0.0000        0.0000        0.0000        0.0000        0.0000        0.0000        0.0000        0.0000        0.0000        0.0000        0.0000        0.1358        7.0445        9.7977       10.6974       10.5779       13.2533       13.3301       11.9481        8.5017        0.0612        0.1050        0.5012        0.3454        6.7969        9.6015       11.2411       11.8166       12.5751       12.8296       11.3048        8.3790        0.5294        0.1173        0.0423        0.0904        1.4545        1.9568        2.0286        2.1150        0.4391        0.2580        0.3182        0.3093        0.6050        0.7355        1.2284        0.8147        0.7627        0.8613        1.6839        1.2131        0.7916        0.8603        1.2799        2.0682        2.9400        3.3125        3.8745        4.4020        5.1991        5.7040        5.9185        4.7325        4.2172        3.7683        3.8471        4.2562        4.0565        3.9383        3.7270        4.1697        3.4561        3.6140        3.1392        2.8239        2.3477        2.3870        4.4420        3.8013        4.6420        3.7926        4.0373        4.0121        4.5281        4.4134        3.6451        3.8769        3.6742        3.5587        2.2760        1.3824        1.3956        2.0285        1.7315        2.3027        2.2632        1.7294        1.6657        1.6675        2.1820        1.8529        2.0511        3.4052        4.6389        4.2906        5.8432        8.2935       11.3313       14.2657       15.1969       14.9995       13.0151       13.0570       14.4957       15.5306       15.9550       17.0082       18.0938       18.7745       20.6780       21.2096       21.6721       21.0778       19.9681       18.8041       17.5371       17.5586       20.5819       21.2510       27.3351       23.9426       32.9128       35.1833       43.8652       46.6821       43.2066       32.2914       38.1137       35.3436       21.9648       20.0486       22.1515       23.6424       24.4601       24.9780       25.1343       24.7777       24.3295       26.0601       27.4322       27.2236       27.8579       29.4716       29.5698       28.4671       28.0951       29.1139       28.6481       27.9015       27.7173       30.8466       30.3191       31.0539       33.7413       31.4461       28.6354       32.0453       35.9411       42.6758       48.0332       49.9103       55.2319       57.9563       63.3974       59.2800       55.1506       55.0453       53.3538       59.1788       57.2385       52.9749       58.0633       62.0505       57.2290       59.9334       66.0825       68.2033        0.0000        0.0000        0.0000        0.0000        0.0000        0.0000        0.0000        0.0000        0.0000        0.0000        0.0000        0.0000        0.0000        0.0000        0.0000        0.0000        0.0000        0.0000        0.0000        0.0000        0.0000        0.0000        0.0000        0.0000        0.0000        0.0000        0.0000        0.0000        0.0000        0.0000        0.0000        0.0000        0.0000        0.0000        0.0000        0.0000        0.0000        0.0000        0.0000        0.0000        0.0000        0.0000        0.0000        0.0000        0.0000        0.0000        0.0000        0.0000        0.0000        0.0000
        0.0000        0.0000        0.0000        0.0000        0.0000        0.0000        0.0000        0.0000        0.0000        0.0000        0.0000        0.0000        0.0000        0.0000        0.0000        0.0000        0.0000        0.0000        0.0000        0.0000        0.0000        0.0000        0.0000        0.0000        0.0000        0.0000        6.9901        9.1204        9.6082        8.6336        6.1883        0.1545        0.1054        0.1564        0.1605        8.9797       13.1261       14.4508       14.7892       15.2958       15.8789       14.4453       10.5995        0.4134        0.1518        0.0551        0.4478        2.6186        2.7200        4.4201        4.1314        0.6503        0.3291        0.1471        0.1905        0.5633        0.6163        0.7590        0.7733        0.8745        0.8210        0.8560        1.2246        0.8844        0.9880        1.1809        1.6810        2.8945        3.3984        4.3567        5.1255        5.7689        5.8018        4.4245        4.4234        5.1808        4.4110        4.1880        4.2220        4.2507        4.8216        4.0748        3.6826        3.1837        3.1227        2.7440        2.7087        2.4882        2.2891        2.3066        2.3638        3.2878        3.2966        3.1091        2.9239        2.8869        3.2114        2.9147        2.3674        1.9389        1.8531        1.3340        0.7508        0.7868        1.0400        1.1132        1.1955        1.1220        1.1642        1.5334        1.4325        1.5549        1.6159        2.2975        3.6750        4.9829        5.6115        7.1658        9.5033       12.5708       14.8227       15.7495       15.6778       13.9607       14.1061       14.6167       15.6905       17.0486       18.2468       19.3268       20.2570       21.8825       22.8974       22.8679       23.0519       20.1666       18.7210       18.5315       17.6978       19.8739       21.5155       19.4137       22.1203       29.0818       36.0626       33.2030       44.8164       39.6276       30.4419       29.1184       36.5664       27.2215       21.0591       22.7248       23.7564       25.6651       26.0413       27.0164       26.5548       26.1486       27.0593       28.9755       29.1411       28.8073       29.5957       29.4157       28.4490       28.7037       30.2865       24.5523       25.6574       25.0727       24.3343       24.6607       27.0080       31.8853       27.4039       27.2771       31.2329       39.7117       44.5476       46.9907       43.4646       45.5823       49.0861       53.1712       54.7414       56.8033       57.7875       56.6520       58.3697       59.8863       56.6615       60.0855       65.3736       60.3019       62.8159       66.3827       67.1936        0.0000        0.0000        0.0000        0.0000        0.0000        0.0000        0.0000        0.0000        0.0000        0.0000        0.0000        0.0000        0.0000        0.0000        0.0000        0.0000        0.0000        0.0000        0.0000        0.0000        0.0000        0.0000        0.0000        0.0000        0.0000        0.0000        0.0000        0.0000        0.0000        0.0000        0.0000        0.0000        0.0000        0.0000        0.0000        0.0000        0.0000        0.0000        0.0000        0.0000        0.0000        0.0000        0.0000        0.0000        0.0000        0.0000        0.0000        0.0000        0.0000        0.0000
        0.0000        0.0000        0.0000        0.0000        0.0000        0.0000        0.0000        0.0000        0.0000        0.0000        0.0000        0.0000        0.0000        0.0000        0.0000        0.0000        0.0000        0.0000        0.0000        0.0000        0.0000        0.0000        0.0000        0.0000        0.0000        0.0000        0.0000        6.4500        6.9111        6.1837        4.4619        0.0226        0.0342        0.0252        0.0290        9.6939       13.4672       15.4322       15.5835       15.9012       16.0420       14.2685       10.5407        0.4540        0.1994        0.1152        0.2020        3.0035        3.8858        4.4266        3.7311        0.7109        1.1827        0.2324        0.1433        0.4382        0.5372        0.7138        0.8987        0.9134        0.7894        1.0620        1.0557        0.7874        0.9675        1.1468        1.4615        2.8503        3.1357        3.7184        4.0330        4.5745        3.9094        4.0169        4.0029        3.9318        4.1127        3.9006        4.1439        4.4291        4.6467        3.9665        3.5913        3.0257        2.7805        2.6250        3.6580        2.7275        2.7085        2.2760        2.2589        2.7156        2.9141        2.9332        2.7887        2.7795        2.5782        2.1587        1.7189        0.8670        0.4462        0.3326        0.5950        0.4128        0.2523        0.4448        0.4324        0.6567        0.6583        0.7237        0.9110        1.3843        1.5843        2.2246        3.2362        4.7518        5.9904        7.8295        9.7861       12.6885       14.9753       16.1058       16.0152       14.4509       14.5887       15.1108       16.2126       17.7228       19.4732       20.2897       21.4016       23.2410       24.5505       24.7660       24.2923       20.9814       19.8720       19.0774       18.4878       17.9086       17.6416       18.6854       20.2832       26.2923       26.9931       30.5970       36.3288       40.3779       40.8801       35.9213       29.5968       24.6398       23.2653       21.5644       22.5870       22.4602       25.3332       25.4256       26.9768       28.0739       29.1684       29.5570       28.5991       28.2936       28.8704       28.4923       27.1010       26.0138       24.3547       24.6680       23.7747       25.6976       23.8067       25.7060       21.9445       22.3057       23.6028       25.8529       32.0758       38.1631       42.5486       42.8016       44.0776       45.5443       49.2871       53.8343       53.1579       51.4476       62.4492       63.1948       63.7894       58.2682       59.1333       60.6570       65.5305       59.0454       61.4339       63.5259       63.0013       42.0300        0.0000        0.0000        0.0000        0.0000        0.0000        0.0000        0.0000        0.0000        0.0000        0.0000        0.0000        0.0000        0.0000        0.0000        0.0000        0.0000        0.0000        0.0000        0.0000        0.0000        0.0000        0.0000        0.0000        0.0000        0.0000        0.0000        0.0000        0.0000        0.0000        0.0000        0.0000        0.0000        0.0000        0.0000        0.0000        0.0000        0.0000        0.0000        0.0000        0.0000        0.0000        0.0000        0.0000        0.0000        0.0000        0.0000        0.0000        0.0000        0.0000
        0.0000        0.0000        0.0000        0.0000        0.0000        0.0000        0.0000        0.0000        0.0000        0.0000        0.0000        0.0000        0.0000        0.0000        0.0000        0.0000        0.0000        0.0000        0.0000        0.0000        0.0000        0.0000        0.0000        0.0000        0.0000        0.0000        0.0000        0.0000        0.0000        0.0000        3.3503        0.0238        0.0544        0.0645        0.1123        8.9495       12.3292       13.8779       13.6023       13.4833       13.1987       11.7705        9.1589        0.4372        0.2599        0.2226        0.3248        4.4343        5.4257        5.2433        4.4143        0.9083        0.4344        0.2048        0.1289        0.3347        0.6250        0.4393        0.4480        0.4627        0.4743        0.8073        0.5925        0.5656        0.6883        0.8394        1.0205        1.8748        2.1926        2.5105        2.6668        2.7159        2.8603        2.9489        2.9702        2.9031        3.0476        3.1550        3.6141        3.7648        3.6931        3.5966        3.3656        2.9439        2.7187        2.6545        2.4159        2.8286        2.1737        2.0538        2.1090        2.4693        2.5409        2.5203        2.2984        2.1820        2.0808        1.8763        1.3717        0.6066        0.4957        0.3251        0.2207        0.3709        0.2875        0.1688        0.2298        0.4884        0.5945        0.6875        0.7939        1.1865        1.3810        2.0193        2.8680        4.3248        5.3759        7.0400        9.0803       11.8734       14.3360       16.1908       15.6834       14.2449       14.4532       19.1523       16.4443       19.1654       20.0469       20.7008       22.2432       24.6709       26.1179       26.5980       26.1334       22.5863       22.0491       21.2358       20.0679       18.9798       17.9978       18.3320       20.8997       23.8078       25.4064       26.1550       32.2939       37.6837       39.9809       34.7988       34.8921       28.4932       23.8354       20.2940       20.3471       23.2974       27.6909       27.4763       29.1558       28.3525       28.6665       29.1570       28.9605       27.8852       26.9247       26.4668       25.9057       23.9624       23.4318       23.0424       22.4660       22.1026       22.4649       25.4698       20.7058       22.1794       24.7389       27.0116       31.4740       33.8896       39.6297       39.9454       41.4857       47.9958       48.1287       46.9985       49.4791       48.2780       53.8465       59.9059       58.6475       60.3152       56.3303       58.0287       59.2843       55.6332       59.9456       61.2743       59.5185       56.2800        0.0000        0.0000        0.0000        0.0000        0.0000        0.0000        0.0000        0.0000        0.0000        0.0000        0.0000        0.0000        0.0000        0.0000        0.0000        0.0000        0.0000        0.0000        0.0000        0.0000        0.0000        0.0000        0.0000        0.0000        0.0000        0.0000        0.0000        0.0000        0.0000        0.0000        0.0000        0.0000        0.0000        0.0000        0.0000        0.0000        0.0000        0.0000        0.0000        0.0000        0.0000        0.0000        0.0000        0.0000        0.0000        0.0000        0.0000        0.0000        0.0000
        0.0000        0.0000        0.0000        0.0000        0.0000        0.0000        0.0000        0.0000        0.0000        0.0000        0.0000        0.0000        0.0000        0.0000        0.0000        0.0000        0.0000        0.0000        0.0000        0.0000        0.0000        0.0000        0.0000        0.0000        0.0000        0.0000        0.0000        0.0000        0.0000        0.0000        0.0000        0.7887        0.4587        0.0000        0.0000        8.1512       11.0905       12.2285       11.5261        6.6519        6.2184        5.5557        4.7292        4.4998        3.4148        3.8714        5.1266        9.3686       11.2274       10.6914        7.7746        0.3279        0.7184        0.3812        0.0000        0.0142        0.0168        0.0398        0.0512        0.0593        0.1594        0.3770        0.0975        0.3821        0.2381        0.4286        0.5233        0.4438        0.4984        0.5075        0.5496        0.5661        0.6288        0.7079        0.6274        1.1537        1.3581        1.7463        1.7871        2.5271        2.7809        2.2379        2.1726        2.3822        2.8305        1.7459        1.6183        1.9505        3.9999        2.1627        1.6312        2.1569        3.0860        2.3359        1.9843        1.5677        1.6252        1.3538        0.9245        0.0515        0.1989        0.0507        0.0612        0.3044        0.6460        0.3688        0.2595        0.5093        0.7028        0.9676        0.9092        1.5744        1.2027        3.0404        6.2698        3.5670        3.8789        4.9949        6.5742       10.8196       13.0162       14.2871       14.6462       13.5585       14.2789       15.6642       17.9518       18.1989       18.9373       19.9741       21.6130       28.2668       29.9657       31.6565       32.2570       30.7230       29.7077       27.9472       26.3001       21.4515       21.7896       21.0202       19.7008       23.3283       22.9125       24.3568       24.1623       30.2808       30.3180       30.4144       30.9527       34.2587       33.9454       30.2807       30.2066       28.5989       34.6561       31.4438       31.6269       31.7985       32.3058       32.6474       31.9783       26.2359       26.5517       23.3034       22.9461       21.7681       21.3289       21.6820       24.1506       22.2791       23.7362       21.9355       23.0863       28.5198       27.6590       22.3529       26.8653       31.0527       40.3581       44.1234       44.3946       49.5005       40.3079       44.9323       41.5322       37.8128       38.8028       47.3669       50.3356       51.1805       49.6591       50.4407       52.2324       51.8293       55.0102       56.6387        0.0000        0.0000        0.0000        0.0000        0.0000        0.0000        0.0000        0.0000        0.0000        0.0000        0.0000        0.0000        0.0000        0.0000        0.0000        0.0000        0.0000        0.0000        0.0000        0.0000        0.0000        0.0000        0.0000        0.0000        0.0000        0.0000        0.0000        0.0000        0.0000        0.0000        0.0000        0.0000        0.0000        0.0000        0.0000        0.0000        0.0000        0.0000        0.0000        0.0000        0.0000        0.0000        0.0000        0.0000        0.0000        0.0000        0.0000        0.0000        0.0000        0.0000        0.0000
        0.0000        0.0000        0.0000        0.0000        0.0000        0.0000        0.0000        0.0000        0.0000        0.0000        0.0000        0.0000        0.0000        0.0000        0.0000        0.0000        0.0000        0.0000        0.0000        0.0000        0.0000        0.0000        0.0000        0.0000        0.0000        0.0000        0.0000        0.0000        0.0000        0.0000        0.0000        0.0000        0.0000        0.0000        0.0000        0.0000        0.0000       10.6699        9.5343        5.1639        4.4628        4.0140        3.8149        4.2954        4.0584        4.6708        6.1382       11.5623       14.1433       13.3045        9.7795        0.0000        0.0000        0.0000        0.0000        0.0059        0.0072        0.0081        0.0087        0.0265        0.0281        0.0394        0.0870        0.1674        0.1002        0.0931        0.2068        0.2364        0.1902        0.2328        0.1942        0.3260        0.3362        0.3112        0.3161        0.6308        0.6507        0.7181        0.9605        1.5666        1.8136        1.8786        1.8456        1.7266        1.7270        1.3569        1.4278        2.0542        1.6707        1.7942        1.5108        1.9056        1.8617        1.8137        1.6024        1.4157        1.8268        1.0105        0.8447        0.1440        0.0623        0.0000        0.0179        0.0534        0.0000        0.0000        0.0435        0.4025        0.4821        0.6026        0.9441        1.2902        1.0526        2.3942        4.0716        2.9639        3.4450        4.5379        6.1900       10.3715       12.5795       13.9090       14.4591       13.8417       14.6152       16.1430       16.2612       17.2882       18.2535       20.0380       22.3739       29.5094       32.4159       33.3538       33.2600       32.0036       31.8282       30.5714       28.4052       26.6325       19.9594       22.7124       20.0433       22.1200       23.2624       25.6068       31.5921       27.5189       27.5682       30.8619       31.5853       36.3669       34.2844       31.3099       30.8614       28.3054       29.6957       31.2805       29.8921       29.0473       28.8112       30.8465       29.8429       26.5704       24.2696       22.0103       22.1417       21.2560       20.3738       20.7110       21.2509       24.1719       18.7532       19.1773       23.8144       21.7823       23.7797       27.8667       38.5266       39.7605       43.7343       57.8201       65.4470       47.3790       39.3439       37.4724       32.6160       32.3392       35.8285       43.6728       44.6789       42.3224       43.9699       43.7999       46.9554       49.9581       52.3297        0.0000        0.0000        0.0000        0.0000        0.0000        0.0000        0.0000        0.0000        0.0000        0.0000        0.0000        0.0000        0.0000        0.0000        0.0000        0.0000        0.0000        0.0000        0.0000        0.0000        0.0000        0.0000        0.0000        0.0000        0.0000        0.0000        0.0000        0.0000        0.0000        0.0000        0.0000        0.0000        0.0000        0.0000        0.0000        0.0000        0.0000        0.0000        0.0000        0.0000        0.0000        0.0000        0.0000        0.0000        0.0000        0.0000        0.0000        0.0000        0.0000        0.0000        0.0000        0.0000
        0.0000        0.0000        0.0000        0.0000        0.0000        0.0000        0.0000        0.0000        0.0000        0.0000        0.0000        0.0000        0.0000        0.0000        0.0000        0.0000        0.0000        0.0000        0.0000        0.0000        0.0000        0.0000        0.0000        0.0000        0.0000        0.0000        0.0000        0.0000        0.0000        0.0000        0.0000        0.0000        0.0000        0.0000        0.0000        0.0000        0.0000        0.0000        0.0000        3.9040        3.1888        2.9748        3.2584        4.2113        4.5480        5.2979        6.4566       11.7706       13.5451       12.6480        9.0788        0.0000        0.0297        0.0033        0.0000        0.0256        0.0349        0.1646        0.0283        0.1710        0.0369        0.0255        0.0244        0.0389        0.0986        0.0787        0.1390        0.1723        0.0826        0.0561        0.0635        0.1056        0.1915        0.1687        0.1669        0.2705        0.3224        0.5026        0.8330        1.4488        2.0028        2.0879        2.2539        2.1281        2.1857        2.1065        1.8350        2.1164        1.9734        1.4320        1.4050        1.7371        1.7165        1.4535        1.2671        1.0127        0.9131        0.7389        0.5493        0.1584        0.0000        0.0086        0.0000        0.0123        0.0000        0.0000        0.0161        0.3561        0.4878        0.6168        0.8373        1.6398        1.3553        3.3139        3.2154        2.7712        3.3833        4.6520        6.0861       10.0037       12.0684       13.4700       14.4107       14.0810       15.5266       16.0950       17.3789       18.3289       19.7517       21.5994       22.7324       29.7534       31.8065       33.1359       32.9514       32.0949       32.2586       31.2007       28.6575       22.5429       20.3311       22.0673       22.4674       21.9805       25.1905       27.4634       32.5942       23.6330       22.9672       28.6020       29.9290       35.1633       30.5640       27.6790       28.9590       28.4782       27.2527       27.6190       29.3930       28.0588       28.6290       28.1698       28.7376       24.8887       23.3599       22.9601       22.7480       23.8596       22.8608       21.1939       20.8801       19.2448       19.2095       25.0535       26.5533       29.1624       30.8008       36.3101       46.5478       43.9257       41.7337       56.7907       41.6408       42.2452       30.4576       29.5686       34.3082       31.1566       32.2460       34.3746       38.7704       39.0148       40.1211       42.6361       46.3265       45.7458       48.6637        0.0000        0.0000        0.0000        0.0000        0.0000        0.0000        0.0000        0.0000        0.0000        0.0000        0.0000        0.0000        0.0000        0.0000        0.0000        0.0000        0.0000        0.0000        0.0000        0.0000        0.0000        0.0000        0.0000        0.0000        0.0000        0.0000        0.0000        0.0000        0.0000        0.0000        0.0000        0.0000        0.0000        0.0000        0.0000        0.0000        0.0000        0.0000        0.0000        0.0000        0.0000        0.0000        0.0000        0.0000        0.0000        0.0000        0.0000        0.0000        0.0000        0.0000        0.0000        0.0000
        0.0000        0.0000        0.0000        0.0000        0.0000        0.0000        0.0000        0.0000        0.0000        0.0000        0.0000        0.0000        0.0000        0.0000        0.0000        0.0000        0.0000        0.0000        0.0000        0.0000        0.0000        0.0000        0.0000        0.0000        0.0000        0.0000        0.0000        0.0000        0.0000        0.0000        0.0000        0.0000        0.0000        0.0000        0.0000        0.0000        0.0000        0.0000        0.0000        0.0000        2.4013        2.4413        2.9984        4.2270        4.8876        5.4548        5.9360        9.9298       10.6669        9.9115        7.0410        0.0000        0.0000        0.0000        0.0000        0.0739        0.1044        0.2344        0.0784        0.1563        0.0887        0.0514        0.0445        0.0629        0.1131        0.0868        0.1443        0.4857        0.3296        0.0545        0.0575        0.0700        0.0774        0.1049        0.2377        0.2032        0.2967        0.4955        0.9855        1.8797        2.4878        2.9581        3.5528        3.3763        3.9249        3.6064        2.9829        2.9181        2.2373        1.6007        1.3215        1.5242        1.2254        1.1147        1.0684        0.7680        0.6073        0.4872        0.3477        0.0000        0.0135        0.0179        0.0000        0.0000        0.0000        0.0000        0.0000        0.4065        0.5493        0.7314        1.0166        1.0434        1.3677        1.5742        2.4869        3.0574        3.7495        4.8153        6.3215        9.9810       11.5875       13.5068       14.9941       15.5085       17.2920       18.1603       20.0953       21.4260       22.0971       22.6192       22.9063       28.6258       30.2036       30.8417       30.8461       30.2119       32.3336       30.1212       27.3579       21.6801       20.2481       21.5324       23.8121       22.7629       24.4725       23.3549       25.4382       22.1568       22.0807       26.4347       28.4560       29.8802       28.1068       27.9821       27.6962       27.7300       26.9813       27.9990       27.3899       28.5521       27.6320       27.6357       26.1490       22.2160       22.2149       20.7089       20.7376       20.2632       20.9462       20.7511       21.5663       21.3040       21.7110       24.5483       29.9246       36.2021       42.1844       44.3634       40.2483       42.3232       40.1092       37.6182       33.9561       30.9804       29.0613       32.3749       31.8860       32.8852       33.6619       34.7607       33.8073       35.3308       36.6940       38.9823       40.0091       43.1160        0.0000        0.0000        0.0000        0.0000        0.0000        0.0000        0.0000        0.0000        0.0000        0.0000        0.0000        0.0000        0.0000        0.0000        0.0000        0.0000        0.0000        0.0000        0.0000        0.0000        0.0000        0.0000        0.0000        0.0000        0.0000        0.0000        0.0000        0.0000        0.0000        0.0000        0.0000        0.0000        0.0000        0.0000        0.0000        0.0000        0.0000        0.0000        0.0000        0.0000        0.0000        0.0000        0.0000        0.0000        0.0000        0.0000        0.0000        0.0000        0.0000        0.0000        0.0000        0.0000        0.0000
        0.0000        0.0000        0.0000        0.0000        0.0000        0.0000        0.0000        0.0000        0.0000        0.0000        0.0000        0.0000        0.0000        0.0000        0.0000        0.0000        0.0000        0.0000        0.0000        0.0000        0.0000        0.0000        0.0000        0.0000        0.0000        0.0000        0.0000        0.0000        0.0000        0.0000        0.0000        0.0000        0.0000        0.0000        0.0000        0.0000        0.0000        0.0000        0.0000        0.0000        0.0000        0.0000        0.0000        6.6176        8.1665        8.7827        8.4609        3.4368        3.3048        2.8479        2.0653        0.5554        0.2160        0.1345        0.3109        2.6587        3.6180        3.6664        2.8042        0.9734        0.5409        0.2977        0.2489        0.2995        0.3630        0.3263        0.4405        0.4132        0.4127        0.3819        0.1515        0.1358        0.1208        0.1249        0.1927        0.0341        0.0000        0.0313        0.0700        3.1168        4.3212        5.1665        6.3231       11.4585       13.1833       11.6716        9.2657        4.2001        3.9122        2.3503        1.8597        1.2326        1.4254        0.4990        0.6947        0.9311        0.2459        0.1556        0.0484        0.1183        0.0685        0.0796        0.6446        0.0705        0.3093        0.8804        2.3262        0.7461        0.7208        0.8773        1.0850        1.4279        1.7786        3.0447        3.8223        4.5747        5.4489        6.5109        7.9600        8.9165       10.5319       13.0913       15.5185       19.2753       20.6109       22.1681       23.6516       24.8242       27.0028       28.5482       27.9544       23.9369       24.0263       24.2250       24.4717       27.8482       30.0020       32.8727       30.9731       31.2950       32.4821       24.9405       25.1669       27.7480       29.1888       24.8096       23.2930       23.3085       25.9438       30.4680       28.8513       26.7472       26.5819       29.7381       31.1000       26.5959       27.0529       24.9734       24.6330       22.1364       22.1419       22.1206       21.4449       19.1959       18.7802       18.9468       23.1033       25.2303       21.5701       22.5644       22.7637       25.4124       27.5871       31.9416       38.2170       45.0621       47.0449       50.1003       51.9777       44.5239       38.0750       38.5768       33.7584       29.8926       30.0288       31.5670       34.4111       34.4963       36.3063       35.0051       33.8772       30.1347       31.5556       33.6066       32.3824       16.9800        0.0000        0.0000        0.0000        0.0000        0.0000        0.0000        0.0000        0.0000        0.0000        0.0000        0.0000        0.0000        0.0000        0.0000        0.0000        0.0000        0.0000        0.0000        0.0000        0.0000        0.0000        0.0000        0.0000        0.0000        0.0000        0.0000        0.0000        0.0000        0.0000        0.0000        0.0000        0.0000        0.0000        0.0000        0.0000        0.0000        0.0000        0.0000        0.0000        0.0000        0.0000        0.0000        0.0000        0.0000        0.0000        0.0000        0.0000        0.0000        0.0000        0.0000        0.0000        0.0000        0.0000
        0.0000        0.0000        0.0000        0.0000        0.0000        0.0000        0.0000        0.0000        0.0000        0.0000        0.0000        0.0000        0.0000        0.0000        0.0000        0.0000        0.0000        0.0000        0.0000        0.0000        0.0000        0.0000        0.0000        0.0000        0.0000        0.0000        0.0000        0.0000        0.0000        0.0000        0.0000        0.0000        0.0000        0.0000        0.0000        0.0000        0.0000        0.0000        0.0000        0.0000        0.0000        0.0000        0.0000        0.0000        8.6891        9.0293        7.6468        2.6526        2.0621        1.5691        1.1636        0.3283        0.1526        0.1877        0.4336        3.7048        5.0412        5.1059        3.8966        1.3493        0.7385        0.3981        0.3272        0.3017        0.2631        0.1679        0.1510        0.1214        0.0969        0.0964        0.1222        0.1018        0.1011        0.0994        0.0860        0.0000        0.0000        0.0238        0.0241        3.5356        4.9196        6.2358        7.7318       13.4058       15.5070       15.7512       11.9327        8.0978        8.5260        2.3343        1.2616        0.2631        0.7884        0.3178        0.3527        0.1483        0.0638        0.1268        0.2936        0.3659        0.0287        0.3123        0.7797        0.3561        0.6856        1.1035        1.5220        1.3448        1.0945        1.1237        1.4445        1.5890        1.8252        2.2311        3.5329        5.0012        5.9061        7.0565        9.7603       10.0821       10.6720       13.8439       15.1179       17.8940       20.3577       22.7633       24.4123       25.8165       27.7241       28.6065       27.0933       21.9433       21.1905       21.6416       22.3276       27.8795       26.2270       26.1019       25.0501       25.1290       28.1915       25.8390       25.4333       22.4691       22.9018       24.8129       30.3135       30.8704       28.0900       27.2961       23.8559       25.2870       26.0187       27.1148       26.4366       25.6476       24.8103       23.5699       22.6682       21.4163       22.0155       20.6472       21.2517       24.7441       19.8015       19.4527       20.3268       25.0683       21.7178       23.4194       26.3389       51.3347       54.4759       32.2628       36.2500       44.8524       48.8339       51.5955       50.3174       42.2218       41.1045       37.7326       39.0985       32.3752       30.7927       29.6153       31.9758       34.0855       34.4932       33.5040       32.3785       30.0216       30.0918       32.8232       28.7256       15.7800        0.0000        0.0000        0.0000        0.0000        0.0000        0.0000        0.0000        0.0000        0.0000        0.0000        0.0000        0.0000        0.0000        0.0000        0.0000        0.0000        0.0000        0.0000        0.0000        0.0000        0.0000        0.0000        0.0000        0.0000        0.0000        0.0000        0.0000        0.0000        0.0000        0.0000        0.0000        0.0000        0.0000        0.0000        0.0000        0.0000        0.0000        0.0000        0.0000        0.0000        0.0000        0.0000        0.0000        0.0000        0.0000        0.0000        0.0000        0.0000        0.0000        0.0000        0.0000        0.0000        0.0000
        0.0000        0.0000        0.0000        0.0000        0.0000        0.0000        0.0000        0.0000        0.0000        0.0000        0.0000        0.0000        0.0000        0.0000        0.0000        0.0000        0.0000        0.0000        0.0000        0.0000        0.0000        0.0000        0.0000        0.0000        0.0000        0.0000        0.0000        0.0000        0.0000        0.0000        0.0000        0.0000        0.0000        0.0000        0.0000        0.0000        0.0000        0.0000        0.0000        0.0000        0.0000        0.0000        0.0000        0.0000        0.0000        0.0000        6.3379        1.9754        1.2681        0.8599        0.6524        0.2029        0.1267        0.2275        0.5056        4.2675        5.7760        5.8258        4.4034        1.4999        0.7866        0.3964        0.3328        0.3174        0.2427        0.1917        0.1643        0.1134        0.0907        0.1046        0.1381        0.1432        0.1615        0.1869        0.1910        0.0000        0.0000        0.0152        0.0411        4.1117        5.6362        7.2912        9.0589       16.1112       17.0673       16.4791       12.7167        7.4089       11.7951        7.3112        1.1972        0.0929        0.0602        0.1588        0.0236        0.0053        0.1632        0.1907        0.6278        0.4321        0.0386        0.1900        0.7060        0.1485        0.3965        0.8796        1.2904        1.9783        1.7324        1.6061        1.8472        1.9624        1.7493        2.3335        3.3874        5.0051        6.0622        6.9989        7.8763        8.2794        9.0612       10.7334       12.6050       16.3706       18.8345       21.1371       23.4029       24.9055       26.9524       27.5182       25.8793       20.6568       19.6541       19.6758       20.3882       24.3392       24.6937       24.4911       22.8576       20.3452       23.8494       25.0847       24.7541       27.3304       27.0376       27.3209       31.9510       31.4568       29.9645       24.7447       24.0631       25.6232       27.7012       24.9018       24.0656       23.1931       23.3636       24.5420       22.9335       22.2493       19.4626       18.7503       19.7460       21.8025       18.1256       19.8591       21.3226       21.7492       23.4687       25.7894       30.5620       33.9711       31.1927       36.0209       32.7866       44.1643       54.3965       56.3264       50.7898       42.8431       39.9757       41.8407       41.2289       34.9735       32.1280       30.2354       30.7494       34.9998       33.4633       32.9845       34.4181       28.3728       28.0414       28.4223       25.3121       23.4300        0.0000        0.0000        0.0000        0.0000        0.0000        0.0000        0.0000        0.0000        0.0000        0.0000        0.0000        0.0000        0.0000        0.0000        0.0000        0.0000        0.0000        0.0000        0.0000        0.0000        0.0000        0.0000        0.0000        0.0000        0.0000        0.0000        0.0000        0.0000        0.0000        0.0000        0.0000        0.0000        0.0000        0.0000        0.0000        0.0000        0.0000        0.0000        0.0000        0.0000        0.0000        0.0000        0.0000        0.0000        0.0000        0.0000        0.0000        0.0000        0.0000        0.0000        0.0000        0.0000        0.0000
        0.0000        0.0000        0.0000        0.0000        0.0000        0.0000        0.0000        0.0000        0.0000        0.0000        0.0000        0.0000        0.0000        0.0000        0.0000        0.0000        0.0000        0.0000        0.0000        0.0000        0.0000        0.0000        0.0000        0.0000        0.0000        0.0000        0.0000        0.0000        0.0000        0.0000        0.0000        0.0000        0.0000        0.0000        0.0000        0.0000        0.0000        0.0000        0.0000        0.0000        0.0000        0.0000        0.0000        0.0000        0.0000        0.0000        0.0000        1.4070        0.9114        0.6057        0.5155        0.1790        0.2635        0.2617        0.5253        4.3440        5.8210        5.8159        4.3316        1.4287        0.6804        0.2999        0.2667        0.2833        0.2526        0.2208        0.2088        0.1216        0.0929        0.1173        0.2226        0.2854        0.2957        0.3789        0.4693        0.0635        0.0426        0.0278        0.0093        5.0160        6.7152        8.0496        9.0874       15.4950       16.3418       14.4109       12.4651        5.9114        2.3439        1.6073        0.9480        0.4276        0.2675        0.2305        0.2836        0.4231        0.4964        0.3082        0.0985        0.3233        0.0132        0.3271        0.1808        0.0184        0.0420        0.0758        0.0711        1.0865        1.2575        1.4894        2.0932        3.1444        3.5505        3.4847        3.5592        5.2020        6.2130        6.9727        7.5772        7.6992        8.2705        9.3635       11.0530       14.3457       16.1673       18.2022       19.9558       22.1778       24.0638       24.7475       24.0156       19.4805       18.9571       19.0312       19.6155       22.2773       21.4199       21.4324       21.1902       21.9205       23.7595       24.9672       27.3297       30.0059       26.9224       30.6059       28.0014       27.7410       26.6786       25.2663       25.9698       26.3474       23.6922       23.9957       23.6215       22.1510       23.6625       23.0428       22.7855       21.2777       21.1102       20.0860       22.0927       18.9769       20.6175       20.8528       21.6490       22.9041       25.9268       29.2816       28.3711       29.4577       32.8298       35.3269       40.8624       48.7919       52.7401       51.0847       49.0108       42.0555       41.5557       44.8408       41.6217       35.5696       31.9748       31.3533       31.7409       33.8833       34.0739       33.4467       34.3899       29.2369       29.2104       25.7637       26.3315        0.0000        0.0000        0.0000        0.0000        0.0000        0.0000        0.0000        0.0000        0.0000        0.0000        0.0000        0.0000        0.0000        0.0000        0.0000        0.0000        0.0000        0.0000        0.0000        0.0000        0.0000        0.0000        0.0000        0.0000        0.0000        0.0000        0.0000        0.0000        0.0000        0.0000        0.0000        0.0000        0.0000        0.0000        0.0000        0.0000        0.0000        0.0000        0.0000        0.0000        0.0000        0.0000        0.0000        0.0000        0.0000        0.0000        0.0000        0.0000        0.0000        0.0000        0.0000        0.0000        0.0000        0.0000
        0.0000        0.0000        0.0000        0.0000        0.0000        0.0000        0.0000        0.0000        0.0000        0.0000        0.0000        0.0000        0.0000        0.0000        0.0000        0.0000        0.0000        0.0000        0.0000        0.0000        0.0000        0.0000        0.0000        0.0000        0.0000        0.0000        0.0000        0.0000        0.0000        0.0000        0.0000        0.0000        0.0000        0.0000        0.0000        0.0000        0.0000        0.0000        0.0000        0.0000        0.0000        0.0000        0.0000        0.0000        0.0000        0.0000        0.0000        0.0000        0.0000        0.0000        0.0151        0.4648        0.4947        0.8365        1.7127        4.5856        6.0176        5.9820        4.4571        0.0823        0.0150        0.0039        0.0476        0.5387        0.4680        0.4256        0.0000        0.0000        0.0498        0.0653        0.1302        0.7388        1.0334        1.3515        1.6529        1.6354        1.8999        2.9187        4.8896        8.0450       10.1547       12.6820       13.5371       12.9254       13.2050       14.5233        9.7573        0.2533        0.6143        0.0000        0.0000        0.0000        0.0000        0.0678        0.4584        0.2799        0.2062        0.0852        0.0000        1.1802        1.5779        2.0011        2.1108        1.2484        1.2114        1.2645        1.4203        1.6429        1.8069        1.9823        2.1692        2.5456        2.6475        4.5841        4.4940        5.9795        7.1315        7.9254        8.4025        6.6299        6.9318        7.6984        8.9093        9.7416       10.8733       12.1312       13.5725       17.1796       18.8271       19.5947       19.4338       19.2517       19.1394       19.3215       20.7385       21.8218       21.1363       20.3243       20.4668       23.8525       25.3902       29.9012       31.1921       33.3489       31.2354       34.9971       28.5794       27.0484       25.4487       28.7882       32.2265       25.6600       19.8100       18.7826       19.3666       24.6550       25.6889       24.8460       24.5753       24.0317       25.4572       24.2758       23.9790       21.1200       22.1514       21.6313       24.3130       29.9284       30.8957       32.5610       31.7400       28.3832       34.2050       36.2385       37.0044       42.7046       42.7742       43.4067       45.5825       46.9644       45.5482       46.0600       43.5471       35.9101       33.8839       32.9978       32.7533       32.9884       33.2945       36.1718       37.0371       39.0203       31.1671        0.0000        0.0000        0.0000        0.0000        0.0000        0.0000        0.0000        0.0000        0.0000        0.0000        0.0000        0.0000        0.0000        0.0000        0.0000        0.0000        0.0000        0.0000        0.0000        0.0000        0.0000        0.0000        0.0000        0.0000        0.0000        0.0000        0.0000        0.0000        0.0000        0.0000        0.0000        0.0000        0.0000        0.0000        0.0000        0.0000        0.0000        0.0000        0.0000        0.0000        0.0000        0.0000        0.0000        0.0000        0.0000        0.0000        0.0000        0.0000        0.0000        0.0000        0.0000        0.0000        0.0000        0.0000        0.0000        0.0000
        0.0000        0.0000        0.0000        0.0000        0.0000        0.0000        0.0000        0.0000        0.0000        0.0000        0.0000        0.0000        0.0000        0.0000        0.0000        0.0000        0.0000        0.0000        0.0000        0.0000        0.0000        0.0000        0.0000        0.0000        0.0000        0.0000        0.0000        0.0000        0.0000        0.0000        0.0000        0.0000        0.0000        0.0000        0.0000        0.0000        0.0000        0.0000        0.0000        0.0000        0.0000        0.0000        0.0000        0.0000        0.0000        0.0000        0.0000        0.0000        0.0000        0.0000        0.0000        0.0000        0.0000        0.0000        0.0000        4.6142        6.0942        5.9615        0.0000        0.0000        0.0000        0.0090        0.0167        0.5241        0.5846        0.0000        0.0000        0.0000        0.0000        0.0000        0.0000        0.0000        1.2930        1.7011        2.1923        2.1415        2.5146        3.7011        5.7190        9.2166       11.1350       12.4950       17.9917       11.9837       12.5033       12.1326        8.0965        0.0000        0.0000        0.0000        0.0000        0.0000        0.0000        0.0000        0.5644        0.1989        0.0000        0.0000        0.0000        1.5550        2.3033        2.4507        2.6725        1.7220        1.6613        1.6796        1.8251        2.0559        2.1548        2.3841        2.5646        3.0937        3.4617        3.7876        5.2443        6.6546        8.2494        9.7141        9.0274        6.6373        6.6785        7.0685        7.9268        8.1998        9.0311       10.1487       11.5982       14.9174       16.5720       17.5689       17.9305       19.1586       18.5506       19.7788       21.0911       24.0580       21.6462       21.6643       20.1702       24.8514       30.7245       29.0157       28.2951       32.2154       35.6982       29.8964       31.0807       30.8442       28.1762       25.5716       22.1785       18.2119       17.0728       16.6373       18.0439       23.3822       24.3158       25.3860       26.8179       25.5324       22.9865       23.2315       24.8115       23.6624       21.7004       29.1446       26.4936       30.1835       30.5470       32.3657       32.8528       30.2192       29.4525       35.4092       32.8929       38.0673       41.1669       42.9457       44.9040       46.2874       47.4560       46.0801       43.1760       38.3881       35.7071       34.0169       32.4139       33.9640       34.2128       37.2132       38.2964       44.7070       34.5863        0.0000        0.0000        0.0000        0.0000        0.0000        0.0000        0.0000        0.0000        0.0000        0.0000        0.0000        0.0000        0.0000        0.0000        0.0000        0.0000        0.0000        0.0000        0.0000        0.0000        0.0000        0.0000        0.0000        0.0000        0.0000        0.0000        0.0000        0.0000        0.0000        0.0000        0.0000        0.0000        0.0000        0.0000        0.0000        0.0000        0.0000        0.0000        0.0000        0.0000        0.0000        0.0000        0.0000        0.0000        0.0000        0.0000        0.0000        0.0000        0.0000        0.0000        0.0000        0.0000        0.0000        0.0000        0.0000        0.0000
        0.0000        0.0000        0.0000        0.0000        0.0000        0.0000        0.0000        0.0000        0.0000        0.0000        0.0000        0.0000        0.0000        0.0000        0.0000        0.0000        0.0000        0.0000        0.0000        0.0000        0.0000        0.0000        0.0000        0.0000        0.0000        0.0000        0.0000        0.0000        0.0000        0.0000        0.0000        0.0000        0.0000        0.0000        0.0000        0.0000        0.0000        0.0000        0.0000        0.0000        0.0000        0.0000        0.0000        0.0000        0.0000        0.0000        0.0000        0.0000        0.0000        0.0000        0.0000        0.0000        0.0000        0.0000        0.0000        0.0000        0.0000        0.0000        0.0000        0.0000        0.0000        0.0000        0.0224        0.3257        0.4152        0.0000        0.0000        0.0000        0.0000        0.0000        0.0000        0.0000        0.0000        1.6755        2.1971        2.1164        2.5132        3.5970        5.3643       13.1578       10.9567       11.1949       11.8791       10.8246       11.1797        0.0000        0.0000        0.0000        0.0000        0.0000        0.0000        0.0000        0.0000        0.0000        0.0000        0.0000        0.0000        0.0000        0.0000        0.0000        2.2837        2.6729        2.5830        2.0355        2.0003        1.8507        2.0894        3.0811        2.3101        2.3408        2.5011        2.5091        2.7004        3.8356        4.7178        6.9477        8.5418        8.4867        7.8551        5.7551        5.6889        5.9553        6.7869        7.2454        7.9292        8.9844       10.4797       13.6305       15.3063       16.5574       17.3158       17.8066       18.3303       18.7039       19.4351       22.5091       22.5573       20.3537       19.6194       23.3581       29.4879       28.1121       32.5472       31.6999       30.9880       26.1242       26.3982       24.5983       23.9239       24.5467       21.3199       16.5480       15.3392       15.2478       16.5190       21.2970       24.3905       25.7137       24.6021       23.8092       22.8983       23.8596       23.9772       24.5106       25.0129       24.8869       24.5616       33.0363       36.6224       34.1983       35.5939       30.3472       33.1185       33.8184       32.6570       37.7861       40.1303       42.0416       45.1066       48.6925       48.5995       48.0200       46.7987       37.9595       35.5236       34.0979       33.2270       34.6257       38.1175       38.2070       39.5532       35.4558        0.0000        0.0000        0.0000        0.0000        0.0000        0.0000        0.0000        0.0000        0.0000        0.0000        0.0000        0.0000        0.0000        0.0000        0.0000        0.0000        0.0000        0.0000        0.0000        0.0000        0.0000        0.0000        0.0000        0.0000        0.0000        0.0000        0.0000        0.0000        0.0000        0.0000        0.0000        0.0000        0.0000        0.0000        0.0000        0.0000        0.0000        0.0000        0.0000        0.0000        0.0000        0.0000        0.0000        0.0000        0.0000        0.0000        0.0000        0.0000        0.0000        0.0000        0.0000        0.0000        0.0000        0.0000        0.0000        0.0000        0.0000
        0.0000        0.0000        0.0000        0.0000        0.0000        0.0000        0.0000        0.0000        0.0000        0.0000        0.0000        0.0000        0.0000        0.0000        0.0000        0.0000        0.0000        0.0000        0.0000        0.0000        0.0000        0.0000        0.0000        0.0000        0.0000        0.0000        0.0000        0.0000        0.0000        0.0000        0.0000        0.0000        0.0000        0.0000        0.0000        0.0000        0.0000        0.0000        0.0000        0.0000        0.0000        0.0000        0.0000        0.0000        0.0000        0.0000        0.0000        0.0000        0.0000        0.0000        0.0000        0.0000        0.0000        0.0000        0.0000        0.0000        0.0000        0.0000        0.0000        0.0000        0.0000        0.0000        0.1847        0.5062        0.0000        0.0000        0.0000        0.0000        0.0000        0.0000        0.0000        0.0000        0.0000        0.0000        1.9668        4.9605        3.3058        2.6919        3.8525        7.2730        7.4246        8.6251        9.8834        8.4386        0.0000        0.0000        0.0000        0.0000        0.0000        0.0000        0.0000        0.0000        0.0000        0.0000        0.0000        0.0000        0.0000        0.0000        0.0000        0.0000        0.0000        2.2137        2.3358        1.9677        1.7769        1.8118        1.8527        4.4714        2.0585        2.1995        2.4546        2.4768        2.9008        3.6104        4.4138        6.0483        7.0545        7.1835        7.1154        5.8837        5.3828        5.6934        6.4357        6.9691        7.6519        8.7222       10.1867       13.3652       15.1123       16.5053       17.1962       18.0035       18.9170       19.3218       19.8340       20.5705       20.8298       24.4351       23.4750       23.3033       27.6264       28.8826       28.5265       25.9913       25.1494       23.7348       23.7942       24.4370       22.6591       21.6959       19.4690       16.1279       15.9756       15.1591       16.7577       24.0056       25.1370       23.9904       23.9854       25.3684       23.5573       24.6740       26.0259       25.7190       24.3713       22.5612       23.7971       31.9080       39.0368       38.9423       29.8250       29.2212       29.6860       32.0889       37.3182       37.6780       42.0491       44.3502       47.2352       49.2010       47.7178       46.2098       42.2438       36.1447       34.2932       34.6919       35.2177       36.2813       37.8705       38.5943       34.0970        0.0000        0.0000        0.0000        0.0000        0.0000        0.0000        0.0000        0.0000        0.0000        0.0000        0.0000        0.0000        0.0000        0.0000        0.0000        0.0000        0.0000        0.0000        0.0000        0.0000        0.0000        0.0000        0.0000        0.0000        0.0000        0.0000        0.0000        0.0000        0.0000        0.0000        0.0000        0.0000        0.0000        0.0000        0.0000        0.0000        0.0000        0.0000        0.0000        0.0000        0.0000        0.0000        0.0000        0.0000        0.0000        0.0000        0.0000        0.0000        0.0000        0.0000        0.0000        0.0000        0.0000        0.0000        0.0000        0.0000        0.0000        0.0000
        0.0000        0.0000        0.0000        0.0000        0.0000        0.0000        0.0000        0.0000        0.0000        0.0000        0.0000        0.0000        0.0000        0.0000        0.0000        0.0000        0.0000        0.0000        0.0000        0.0000        0.0000        0.0000        0.0000        0.0000        0.0000        0.0000        0.0000        0.0000        0.0000        0.0000        0.0000        0.0000        0.0000        0.0000        0.0000        0.0000        0.0000        0.0000        0.0000        0.0000        0.0000        0.0000        0.0000        0.0000        0.0000        0.0000        0.0000        0.0000        0.0000        0.0000        0.0000        0.0000        0.0000        0.0000        0.0000        0.0000        0.0000        0.0000        0.0000        0.0000        0.0000        0.0000        0.0000        0.0000        0.0000        0.0000        0.0000        0.0000        0.0000        0.0000        0.0000        0.0000        0.0000        0.0000        0.0747        0.0711        0.2503        0.1787        0.2513        2.2777        2.3982        2.6454        3.9422        0.0000        0.0000        0.0000        0.0000        0.0000        0.0000        0.0000        0.0000        0.0000        0.0000        0.0000        0.0000        0.0000        0.0000        0.0000        0.0000        0.0000        0.0000        2.3035        3.0189        2.9241        2.7073        3.0680        3.5612        2.2530        1.7825        1.9971        2.3016        2.9035        3.5858        5.1126        6.0962        4.9998        5.4631        5.7529        5.8430        5.1372        5.0719        5.4855        6.2654        7.9275        7.9697        8.5655       10.1168       13.5324       15.2860       16.7347       17.8442       21.2033       22.4929       23.3153       23.0325       22.8372       21.0181       21.9904       23.3351       23.2517       20.8261       23.0724       20.5509       17.8711       17.9876       19.8370       19.9725       23.4736       18.6504       17.9104       18.1472       14.8542       16.0429       14.7986       17.6311       17.9740       18.6046       19.2361       20.9359       24.2808       24.6088       25.4384       24.8445       22.3992       22.3249       21.7776       22.5541       24.0613       25.8022       26.1555       26.5070       27.0881       29.4046       30.6358       33.6914       39.9199       44.3767       45.3719       48.7844       44.6759       45.0258       42.4824       39.6710       36.9246       37.3590       37.9851       40.3478       28.6922       29.9883       28.7654       23.3645        0.0000        0.0000        0.0000        0.0000        0.0000        0.0000        0.0000        0.0000        0.0000        0.0000        0.0000        0.0000        0.0000        0.0000        0.0000        0.0000        0.0000        0.0000        0.0000        0.0000        0.0000        0.0000        0.0000        0.0000        0.0000        0.0000        0.0000        0.0000        0.0000        0.0000        0.0000        0.0000        0.0000        0.0000        0.0000        0.0000        0.0000        0.0000        0.0000        0.0000        0.0000        0.0000        0.0000        0.0000        0.0000        0.0000        0.0000        0.0000        0.0000        0.0000        0.0000        0.0000        0.0000        0.0000        0.0000        0.0000        0.0000        0.0000
        0.0000        0.0000        0.0000        0.0000        0.0000        0.0000        0.0000        0.0000        0.0000        0.0000        0.0000        0.0000        0.0000        0.0000        0.0000        0.0000        0.0000        0.0000        0.0000        0.0000        0.0000        0.0000        0.0000        0.0000        0.0000        0.0000        0.0000        0.0000        0.0000        0.0000        0.0000        0.0000        0.0000        0.0000        0.0000        0.0000        0.0000        0.0000        0.0000        0.0000        0.0000        0.0000        0.0000        0.0000        0.0000        0.0000        0.0000        0.0000        0.0000        0.0000        0.0000        0.0000        0.0000        0.0000        0.0000        0.0000        0.0000        0.0000        0.0000        0.0000        0.0000        0.0000        0.0000        0.0000        0.0000        0.0000        0.0000        0.0000        0.0000        0.0000        0.0000        0.0000        0.0000        0.0000        0.0000        0.0000        0.0000        0.0000        0.0000        0.0000        0.0000        0.0000        0.0000        0.0000        0.0000        0.0000        0.0000        0.0000        0.0000        0.0000        0.0000        0.0000        0.0000        0.0000        0.0000        0.0000        0.0000        0.0000        0.0000        0.0000        0.0000        1.7794        1.6863        2.2302        2.1970        2.6810        2.8167        1.7567        2.2304        1.8378        2.1876        2.7629        3.2222        4.3396        4.7849        4.3866        4.8880        5.2508        5.2732        6.1991        4.9184        5.1578        5.8413        6.5604        7.2299        8.2965        9.7876       13.2689       15.0270       16.5928       17.8998       21.7365       23.0944       23.5671       24.1363       21.7249       20.7705       20.0666       18.8782       18.3609       16.8332       16.4653       16.2325       14.8169       18.7654       15.8245       15.5398       15.7053       15.4651       16.3544       15.1258       14.7860       15.6898       15.2649       17.2538       17.7566       17.1850       18.3271       19.4698       23.7914       25.9271       26.0310       25.3617       22.1751       22.2167       21.3258       22.7128       26.5992       24.5293       24.3654       25.7346       28.5384       32.3613       32.2701       34.8298       41.6535       45.2403       44.4615       43.9983       42.2462       42.5941       40.5919       39.5895       39.7713       40.0069       41.0932       44.4190       30.5528       27.3426       23.5635        0.0000        0.0000        0.0000        0.0000        0.0000        0.0000        0.0000        0.0000        0.0000        0.0000        0.0000        0.0000        0.0000        0.0000        0.0000        0.0000        0.0000        0.0000        0.0000        0.0000        0.0000        0.0000        0.0000        0.0000        0.0000        0.0000        0.0000        0.0000        0.0000        0.0000        0.0000        0.0000        0.0000        0.0000        0.0000        0.0000        0.0000        0.0000        0.0000        0.0000        0.0000        0.0000        0.0000        0.0000        0.0000        0.0000        0.0000        0.0000        0.0000        0.0000        0.0000        0.0000        0.0000        0.0000        0.0000        0.0000        0.0000        0.0000        0.0000
        0.0000        0.0000        0.0000        0.0000        0.0000        0.0000        0.0000        0.0000        0.0000        0.0000        0.0000        0.0000        0.0000        0.0000        0.0000        0.0000        0.0000        0.0000        0.0000        0.0000        0.0000        0.0000        0.0000        0.0000        0.0000        0.0000        0.0000        0.0000        0.0000        0.0000        0.0000        0.0000        0.0000        0.0000        0.0000        0.0000        0.0000        0.0000        0.0000        0.0000        0.0000        0.0000        0.0000        0.0000        0.0000        0.0000        0.0000        0.0000        0.0000        0.0000        0.0000        0.0000        0.0000        0.0000        0.0000        0.0000        0.0000        0.0000        0.0000        0.0000        0.0000        0.0000        0.0000        0.0000        0.0000        0.0000        0.0000        0.0000        0.0000        0.0000        0.0000        0.0000        0.0000        0.0000        0.0000        0.0000        0.0000        0.0000        0.0000        0.0000        0.0000        0.0000        0.0000        0.0000        0.0000        0.0000        0.0000        0.0000        0.0000        0.0000        0.0000        0.0000        0.0000        0.0000        0.0000        0.0000        0.0000        0.0000        0.0000        0.0000        0.0000        1.1125        1.2001        1.5684        1.8095        2.5070        2.2852        1.4940        1.4567        1.6374        1.9544        2.5866        2.9720        3.7111        4.4050        4.4366        5.0022        5.3463        5.4377        6.7520        5.0365        5.4098        6.1932        6.9027        7.6553        8.6504        9.9984       13.3616       14.9755       16.4204       17.4506       20.8074       22.0303       22.3872       21.7925       20.2307       19.2569       18.4554       17.6127       15.3441       15.3299       15.1601       14.4974       12.3492       12.1430       12.1827       12.6985       13.9075       14.4673       15.6146       16.2204       15.7633       14.9437       16.3657       17.8246       17.8658       19.0044       20.3007       20.3784       24.7216       25.9345       26.6205       25.0609       23.0392       21.7444       21.0424       23.0283       24.1533       22.4774       24.5842       25.5726       31.0653       32.0825       30.9275       36.2275       38.0243       40.8279       40.8886       41.6657       40.6299       39.5365       41.0673       41.8189       39.5750       40.9451       39.3520       38.3771       26.5729       25.4061       41.9390        0.0000        0.0000        0.0000        0.0000        0.0000        0.0000        0.0000        0.0000        0.0000        0.0000        0.0000        0.0000        0.0000        0.0000        0.0000        0.0000        0.0000        0.0000        0.0000        0.0000        0.0000        0.0000        0.0000        0.0000        0.0000        0.0000        0.0000        0.0000        0.0000        0.0000        0.0000        0.0000        0.0000        0.0000        0.0000        0.0000        0.0000        0.0000        0.0000        0.0000        0.0000        0.0000        0.0000        0.0000        0.0000        0.0000        0.0000        0.0000        0.0000        0.0000        0.0000        0.0000        0.0000        0.0000        0.0000        0.0000        0.0000        0.0000        0.0000
        0.0000        0.0000        0.0000        0.0000        0.0000        0.0000        0.0000        0.0000        0.0000        0.0000        0.0000        0.0000        0.0000        0.0000        0.0000        0.0000        0.0000        0.0000        0.0000        0.0000        0.0000        0.0000        0.0000        0.0000        0.0000        0.0000        0.0000        0.0000        0.0000        0.0000        0.0000        0.0000        0.0000        0.0000        0.0000        0.0000        0.0000        0.0000        0.0000        0.0000        0.0000        0.0000        0.0000        0.0000        0.0000        0.0000        0.0000        0.0000        0.0000        0.0000        0.0000        0.0000        0.0000        0.0000        0.0000        0.0000        0.0000        0.0000        0.0000        0.0000        0.0000        0.0000        0.0000        0.0000        0.0000        0.0000        0.0000        0.0000        0.0000        0.0000        0.0000        0.0000        0.0000        0.0000        0.0000        0.0000        0.0000        0.0000        0.0000        0.0000        0.0000        0.0000        0.0000        0.0000        0.0000        0.0000        0.0000        0.0000        0.0000        0.0000        0.0000        0.0000        0.0000        0.0000        0.0000        0.0000        0.0000        0.0000        0.0000        0.0000        0.6588        0.7580        0.8698        1.2218        1.7099        2.0494        1.9007        1.1961        1.1967        1.3499        1.6556        2.2251        2.5463        3.2079        4.2017        4.7922        5.7642        6.1665        6.3267        5.6697        6.2147        6.5412        7.4667        8.3850        8.7699        9.5370       10.7884       13.8407       15.2058       16.4532       16.6587       18.7956       20.0875       19.4123       19.0453       18.1808       17.2497       17.2379       16.3403       13.9873       13.0932       14.6160       14.1200       11.6893       11.4349       11.8865       12.7043       14.1586       15.8775       19.9442       23.5150       17.8640       18.3808       21.9663       23.8798       21.5391       22.6960       22.8038       22.5789       26.8780       26.9768       26.5522       25.5817       22.2258       23.2308       22.6895       21.6186       23.1955       25.3472       27.8652       27.8192       31.2449       29.4863       28.8603       30.4704       35.3076       38.8529       40.3904       41.8244       41.8104       40.8318       44.7043       44.6047       38.4697       36.2110       38.8533       37.1058       27.6646        0.0000        0.0000        0.0000        0.0000        0.0000        0.0000        0.0000        0.0000        0.0000        0.0000        0.0000        0.0000        0.0000      173.0100        0.0000        0.0000        0.0000      155.1900        0.0000        0.0000        0.0000        0.0000        0.0000        0.0000        0.0000        0.0000        0.0000        0.0000        0.0000        0.0000        0.0000        0.0000        0.0000        0.0000        0.0000        0.0000        0.0000        0.0000        0.0000        0.0000        0.0000        0.0000        0.0000        0.0000        0.0000        0.0000        0.0000        0.0000        0.0000        0.0000        0.0000        0.0000        0.0000        0.0000        0.0000        0.0000        0.0000        0.0000        0.0000        0.0000        0.0000
        0.0000        0.0000        0.0000        0.0000        0.0000        0.0000        0.0000        0.0000        0.0000        0.0000        0.0000        0.0000        0.0000        0.0000        0.0000        0.0000        0.0000        0.0000        0.0000        0.0000        0.0000        0.0000        0.0000        0.0000        0.0000        0.0000        0.0000        0.0000        0.0000        0.0000        0.0000        0.0000        0.0000        0.0000        0.0000        0.0000        0.0000        0.0000        0.0000        0.0000        0.0000        0.0000        0.0000        0.0000        0.0000        0.0000        0.0000        0.0000        0.0000        0.0000        0.0000        0.0000        0.0000        0.0000        0.0000        0.0000        0.0000        0.0000        0.0000        0.0000        0.0000        0.0000        0.0000        0.0000        0.0000        0.0000        0.0000        0.0000        0.0000        0.0000        0.0000        0.0000        0.0000        0.0000        0.0000        0.0000        0.0000        0.0000        0.0000        0.0000        0.0000        0.0000        0.0000        0.0000        0.0000        0.0000        0.0000        0.0000        0.0000        0.0000        0.0000        0.0000        0.0000        0.0000        0.0000        0.0000        0.0000        0.0000        0.0000        0.0000        0.5402        0.7485        0.7961        0.5958        1.0040        1.0834        1.2878       11.3830        0.6440        0.7199        0.9347        1.0425        1.1197        4.1562        6.2664        9.4746       11.1567       11.8197       12.5037       12.9329       13.6483       13.3669       11.1180       11.1605       12.4738       13.9800       15.0185       16.2131       16.6174       17.3410       17.0123       14.6015       13.3029       13.6463       12.6234       14.3542       14.2981       15.8117       15.0011       11.7721       11.6462       11.4363       12.1181       11.0217       11.0585       11.9729       14.3516       17.3854       21.6065       24.0760       25.0816       20.4177       20.9167       24.2358       25.6674       28.3478       29.9481       30.3478       29.6674       27.5890       27.1130       27.1012       25.3254       24.2484       24.8163       24.5297       22.0935       22.4469       24.8547       24.8363       25.2806       23.6893       20.4470       24.5248       26.3564       30.3613       33.1414       36.7628       38.4117       44.3302       44.3194       44.5527       41.2080       33.7709       33.2409       33.5129       35.2133       41.9405        0.0000        0.0000        0.0000        0.0000        0.0000        0.0000        0.0000        0.0000        0.0000        0.0000        0.0000        0.0000      246.4200      231.0300      222.4800        0.0000      212.8800      212.2200        0.0000        0.0000        0.0000        0.0000        0.0000        0.0000        0.0000        0.0000        0.0000        0.0000        0.0000        0.0000        0.0000        0.0000        0.0000        0.0000        0.0000        0.0000        0.0000        0.0000        0.0000        0.0000        0.0000        0.0000        0.0000        0.0000        0.0000        0.0000        0.0000        0.0000        0.0000        0.0000        0.0000        0.0000        0.0000        0.0000        0.0000        0.0000        0.0000        0.0000        0.0000        0.0000        0.0000
        0.0000        0.0000        0.0000        0.0000        0.0000        0.0000        0.0000        0.0000        0.0000        0.0000        0.0000        0.0000        0.0000        0.0000        0.0000        0.0000        0.0000        0.0000        0.0000        0.0000        0.0000        0.0000        0.0000        0.0000        0.0000        0.0000        0.0000        0.0000        0.0000        0.0000        0.0000        0.0000        0.0000        0.0000        0.0000        0.0000        0.0000        0.0000        0.0000        0.0000        0.0000        0.0000        0.0000        0.0000        0.0000        0.0000        0.0000        0.0000        0.0000        0.0000        0.0000        0.0000        0.0000        0.0000        0.0000        0.0000        0.0000        0.0000        0.0000        0.0000        0.0000        0.0000        0.0000        0.0000        0.0000        0.0000        0.0000        0.0000        0.0000        0.0000        0.0000        0.0000        0.0000        0.0000        0.0000        0.0000        0.0000        0.0000        0.0000        0.0000        0.0000        0.0000        0.0000        0.0000        0.0000        0.0000        0.0000        0.0000        0.0000        0.0000        0.0000        0.0000        0.0000        0.0000        0.0000        0.0000        0.0000        0.0000        0.0000        0.5141        0.3260        0.4190        0.7102        0.3572        0.3440        0.3013        0.5905        9.2625        0.8022        0.5738        0.7590        0.9249        0.8986        1.4803        2.6013        9.8402        9.1504        9.3279        9.0051        8.6372        8.5816        9.0377       10.0213       12.3826       13.4536       14.4568       15.1319       16.1204       16.3060       16.6621       15.9292       11.7208       10.2622       10.7795       11.9917       14.2151       13.5774       13.4311       13.8376       11.5174        9.8024       12.7611       13.8797       13.6807       10.6490       13.9962       18.1614       20.3780       21.3869       19.0221       21.2599       20.5916       22.7689       23.7891       25.2734       31.0840       34.5746       33.8487       32.0230       29.2914       28.0255       27.0649       25.4888       25.0608       24.5346       23.2616       23.4329       25.2425       26.5722       26.1704       22.1129       20.0698       20.7215       23.8790       26.7258       30.4855       31.9796       35.4090       37.1806       40.7823       38.6386       40.2176       38.1386       35.2687       32.9120       35.3576       32.8580       43.5307        0.0000        0.0000        0.0000        0.0000        0.0000        0.0000      313.5938       85.4400        0.0000        0.0000        0.0000        0.0000      207.8700      242.1000        0.0000        0.0000        0.0000        0.0000        0.0000        0.0000        0.0000        0.0000        0.0000        0.0000        0.0000        0.0000        0.0000        0.0000        0.0000        0.0000        0.0000        0.0000        0.0000        0.0000        0.0000        0.0000        0.0000        0.0000        0.0000        0.0000        0.0000        0.0000        0.0000        0.0000        0.0000        0.0000        0.0000        0.0000        0.0000        0.0000        0.0000        0.0000        0.0000        0.0000        0.0000        0.0000        0.0000        0.0000        0.0000        0.0000        0.0000
        0.0000        0.0000        0.0000        0.0000        0.0000        0.0000        0.0000        0.0000        0.0000        0.0000        0.0000        0.0000        0.0000        0.0000        0.0000        0.0000        0.0000        0.0000        0.0000        0.0000        0.0000        0.0000        0.0000        0.0000        0.0000        0.0000        0.0000        0.0000        0.0000        0.0000        0.0000        0.0000        0.0000        0.0000        0.0000        0.0000        0.0000        0.0000        0.0000        0.0000        0.0000        0.0000        0.0000        0.0000        0.0000        0.0000        0.0000        0.0000        0.0000        0.0000        0.0000        0.0000        0.0000        0.0000        0.0000        0.0000        0.0000        0.0000        0.0000        0.0000        0.0000        0.0000        0.0000        0.0000        0.0000        0.0000        0.0000        0.0000        0.0000        0.0000        0.0000        0.0000        0.0000        0.0000        0.0000        0.0000        0.0000        0.0000        0.0000        0.0000        0.0000        0.0000        0.0000        0.0000        0.0000        0.0000        0.0000        0.0000        0.0000        0.0000        0.0000        0.0000        0.0000        0.0000        0.0000        0.0000        0.0000        0.0190        0.5643        0.3164        0.2919        0.4291        0.4782        0.2347        0.2218        0.2581        0.3031        0.4073        0.4597        0.5701        0.7370        0.8238        0.9422        1.6460        2.7718        7.8938        9.3213        9.8825        9.6468        8.0839       12.6876       10.9857       10.4973       12.1891       13.5291       14.8330       15.1500       14.9828       15.5801       15.2431       14.3199       11.8056       12.6146       12.1353       11.3853       10.8916       10.9948       11.5061       11.7759       12.3465       12.2916       12.2945       11.6964       13.0664       15.8126       18.4946       21.0716       19.2130       20.8590       23.2945       22.5588       23.9551       25.5848       26.7660       31.1638       34.7414       36.7644       36.3715       33.8398       29.7094       27.6769       26.4442       26.0785       25.8859       26.1166       26.0346       26.5187       29.9176       26.7646       25.6584       22.0978       21.6850       24.2008       24.6262       27.7604       29.6432       32.0508       35.8319       36.8534       39.3861       38.9191       39.1720       39.2923       33.2530       33.5638       37.7154       41.0880        0.0000        0.0000        0.0000        0.0000        0.0000      279.6214      288.0652      277.4397       48.3900        0.0000        0.0000        0.0000        0.0000        0.0000        0.0000        0.0000        0.0000        0.0000        0.0000        0.0000        0.0000        0.0000        0.0000        0.0000        0.0000        0.0000        0.0000        0.0000        0.0000        0.0000        0.0000        0.0000        0.0000        0.0000        0.0000        0.0000        0.0000        0.0000        0.0000        0.0000        0.0000        0.0000        0.0000        0.0000        0.0000        0.0000        0.0000        0.0000        0.0000        0.0000        0.0000        0.0000        0.0000        0.0000        0.0000        0.0000        0.0000        0.0000        0.0000        0.0000        0.0000        0.0000
        0.0000        0.0000        0.0000        0.0000        0.0000        0.0000        0.0000        0.0000        0.0000        0.0000        0.0000        0.0000        0.0000        0.0000        0.0000        0.0000        0.0000        0.0000        0.0000        0.0000        0.0000        0.0000        0.0000        0.0000        0.0000        0.0000        0.0000        0.0000        0.0000        0.0000        0.0000        0.0000        0.0000        0.0000        0.0000        0.0000        0.0000        0.0000        0.0000        0.0000        0.0000        0.0000        0.0000        0.0000        0.0000        0.0000        0.0000        0.0000        0.0000        0.0000        0.0000        0.0000        0.0000        0.0000        0.0000        0.0000        0.0000        0.0000        0.0000        0.0000        0.0000        0.0000        0.0000        0.0000        0.0000        0.0000        0.0000        0.0000        0.0000        0.0000        0.0000        0.0000        0.0000        0.0000        0.0000        0.0000        0.0000        0.0000        0.0000        0.0000        0.0000        0.0000        0.0000        0.0000        0.0000        0.0000        0.0000        0.0000        0.0000        0.0000        0.0000        0.0000        0.0000        0.0000        0.0000        0.0000        0.0000        0.5960        1.1287        0.0955        0.2651        0.2894        0.3015        0.2428        0.2994        0.3640        0.4148        0.5807        0.6247        0.7785        1.0132        1.1434        1.3434        2.2254        3.8934        8.4249       11.7539       15.8072       11.0567        8.8637        8.1168       11.7433       11.8814       11.3582       12.3139       13.4073       13.3199       13.5505       13.9527       14.1912       13.7028       10.8849        8.9967        8.3772        8.1749       12.3105       12.7229       11.3428       10.8603       11.2585        8.5512       10.7956       15.5198       20.8313       26.5725       21.2393       26.3584       25.6114       27.1893       29.0817       27.3220       31.0196       33.9464       33.0523       32.4898       37.6930       38.5773       37.9531       35.4080       29.9380       27.2319       25.7293       26.3499       24.1153       25.4683       28.9947       26.8842       26.4757       27.1550       24.0899       23.8725       23.5735       25.9336       26.6425       30.4286       31.8448       34.9623       35.2470       35.9462       38.7737       40.5054       40.7117       38.4403       35.0184       33.6559       41.4307       44.4856        0.0000        0.0000        0.0000       26.6400      219.1589      247.2894      260.0320      258.4081       50.8500        0.0000        0.0000        0.0000        0.0000        0.0000        0.0000        0.0000        0.0000        0.0000        0.0000        0.0000        0.0000        0.0000        0.0000        0.0000        0.0000        0.0000        0.0000        0.0000        0.0000        0.0000        0.0000        0.0000        0.0000        0.0000        0.0000        0.0000        0.0000        0.0000        0.0000        0.0000        0.0000        0.0000        0.0000        0.0000        0.0000        0.0000        0.0000        0.0000        0.0000        0.0000        0.0000        0.0000        0.0000        0.0000        0.0000        0.0000        0.0000        0.0000        0.0000        0.0000        0.0000        0.0000
        0.0000        0.0000        0.0000        0.0000        0.0000        0.0000        0.0000        0.0000        0.0000        0.0000        0.0000        0.0000        0.0000        0.0000        0.0000        0.0000        0.0000        0.0000        0.0000        0.0000        0.0000        0.0000        0.0000        0.0000        0.0000        0.0000        0.0000        0.0000        0.0000        0.0000        0.0000        0.0000        0.0000        0.0000        0.0000        0.0000        0.0000        0.0000        0.0000        0.0000        0.0000        0.0000        0.0000        0.0000        0.0000        0.0000        0.0000        0.0000        0.0000        0.0000        0.0000        0.0000        0.0000        0.0000        0.0000        0.0000        0.0000        0.0000        0.0000        0.0000        0.0000        0.0000        0.0000        0.0000        0.0000        0.0000        0.0000        0.0000        0.0000        0.0000        0.0000        0.0000        0.0000        0.0000        0.0000        0.0000        0.0000        0.0000        0.0000        0.0000        0.0000        0.0000        0.0000        0.0000        0.0000        0.0000        0.0000        0.0000        0.0000        0.0000        0.0000        0.0000        0.0000        0.0000        0.0000        0.0000        0.0000        1.3003        0.0521        0.0484        0.0534        0.0248        0.3196        1.2643        1.0172        0.8636        0.9050        0.8257        0.9069        1.1924        1.6726        3.3814        2.6530        5.0998       12.8335       16.4321       23.2690       68.3317       23.3865       17.0774       12.7173       15.0029       19.2957        8.7598        9.6331        9.9581       10.4580       10.3341       10.8151       10.8822       10.9656        9.0948        8.8255        9.1378        9.7792       10.5076       10.1768       10.5144       10.4420       11.1405       11.9399       20.5265       24.4463       26.3461       28.4225       29.3938       33.9759       41.5040       46.1524       49.1063       50.2848       44.7944       44.6223       43.5188       44.8272       45.3567       45.5168       43.9209       39.3651       25.8378       25.2702       23.1960       21.1084       23.6415       25.2590       23.0947       22.5246       23.5438       23.8354       24.7222       25.2426       24.1681       26.7046       26.2364       29.2348       32.9896       36.2627       37.6110       35.0621       38.9265       38.9133       35.1701       37.8257       45.7180       33.1378       24.5292        0.0000        0.0000        0.0000        0.0000      116.1120      185.2091      211.6516      224.6057      229.5268       66.7200        0.0000        0.0000        0.0000        0.0000        0.0000        0.0000        0.0000        0.0000        0.0000        0.0000        0.0000        0.0000        0.0000        0.0000        0.0000        0.0000        0.0000        0.0000        0.0000        0.0000        0.0000        0.0000        0.0000        0.0000        0.0000        0.0000        0.0000        0.0000        0.0000        0.0000        0.0000        0.0000        0.0000        0.0000        0.0000        0.0000        0.0000        0.0000        0.0000        0.0000        0.0000        0.0000        0.0000        0.0000        0.0000        0.0000        0.0000        0.0000        0.0000        0.0000        0.0000        0.0000        0.0000
        0.0000        0.0000        0.0000        0.0000        0.0000        0.0000        0.0000        0.0000        0.0000        0.0000        0.0000        0.0000        0.0000        0.0000        0.0000        0.0000        0.0000        0.0000        0.0000        0.0000        0.0000        0.0000        0.0000        0.0000        0.0000        0.0000        0.0000        0.0000        0.0000        0.0000        0.0000        0.0000        0.0000        0.0000        0.0000        0.0000        0.0000        0.0000        0.0000        0.0000        0.0000        0.0000        0.0000        0.0000        0.0000        0.0000        0.0000        0.0000        0.0000        0.0000        0.0000        0.0000        0.0000        0.0000        0.0000        0.0000        0.0000        0.0000        0.0000        0.0000        0.0000        0.0000        0.0000        0.0000        0.0000        0.0000        0.0000        0.0000        0.0000        0.0000        0.0000        0.0000        0.0000        0.0000        0.0000        0.0000        0.0000        0.0000        0.0000        0.0000        0.0000        0.0000        0.0000        0.0000        0.0000        0.0000        0.0000        0.0000        0.0000        0.0000        0.0000        0.0000        0.0000        0.0000        0.0000        0.0000        0.0000        0.1573        0.0000        0.0054        0.0499        0.1570        0.2912        0.8085        1.1611        1.1918        1.1260        1.0099        1.2838        2.4059        2.6367        5.5801        6.8345        8.7266       11.0466       13.6321       20.0296       61.5255       49.9224       11.7865        9.3959       10.4027       23.1969        7.5578        8.1267        8.5499        8.7835        9.5587        9.5221        9.1050        9.8409        8.5442        8.5743        8.4891        8.6823        8.1062        8.2830       10.8464       11.2584       16.2583       11.5403       18.8425       24.0776       25.8684       26.0959       30.8580       36.0867       48.6910       57.3415       59.2702       63.5565       50.8683       49.3885       48.2553       51.3070       51.3615       48.9856       45.6529       40.5982       27.1862       22.7461       19.5474       17.8927       20.8687       21.1513       21.1227       21.6532       24.3143       25.1832       25.7759       26.8797       26.7736       26.0871       25.3591       27.7268       34.7762       35.7388       37.0248       37.1745       36.5353       34.4645       36.2494       36.2197        0.0000        0.0000        0.0000        0.0000        0.0000        0.0000       73.6188       96.1305      161.9039      187.0938      202.1696      209.3853        0.0000        0.0000        0.0000        0.0000        0.0000        0.0000        0.0000        0.0000        0.0000        0.0000        0.0000        0.0000        0.0000        0.0000        0.0000        0.0000        0.0000        0.0000        0.0000        0.0000        0.0000        0.0000        0.0000        0.0000        0.0000        0.0000        0.0000        0.0000        0.0000        0.0000        0.0000        0.0000        0.0000        0.0000        0.0000        0.0000        0.0000        0.0000        0.0000        0.0000        0.0000        0.0000        0.0000        0.0000        0.0000        0.0000        0.0000        0.0000        0.0000        0.0000        0.0000        0.0000        0.0000        0.0000
        0.0000        0.0000        0.0000        0.0000        0.0000        0.0000        0.0000        0.0000        0.0000        0.0000        0.0000        0.0000        0.0000        0.0000        0.0000        0.0000        0.0000        0.0000        0.0000        0.0000        0.0000        0.0000        0.0000        0.0000        0.0000        0.0000        0.0000        0.0000        0.0000        0.0000        0.0000        0.0000        0.0000        0.0000        0.0000        0.0000        0.0000        0.0000        0.0000        0.0000        0.0000        0.0000        0.0000        0.0000        0.0000        0.0000        0.0000        0.0000        0.0000        0.0000        0.0000        0.0000        0.0000        0.0000        0.0000        0.0000        0.0000        0.0000        0.0000        0.0000        0.0000        0.0000        0.0000        0.0000        0.0000        0.0000        0.0000        0.0000        0.0000        0.0000        0.0000        0.0000        0.0000        0.0000        0.0000        0.0000        0.0000        0.0000        0.0000        0.0000        0.0000        0.0000        0.0000        0.0000        0.0000        0.0000        0.0000        0.0000        0.0000        0.0000        0.0000        0.0000        0.0000        0.0000        0.0000        0.0000        0.0616        0.1827        0.0973        0.0214        0.1264        0.0936        0.1290        0.7597        0.9934        1.8366        2.3351        1.3858        1.8053        3.8593        3.4206        8.7675       11.9997        6.0017        7.6701       12.7083       19.3504       34.2981       38.2904       14.0097       16.2824       20.9356       12.6780        7.6805        8.0396        8.7695        8.8895        8.6124        8.9097        8.5748        8.2619        8.3474        8.2684        8.3944        8.2272        9.2465        8.9923       13.6757       12.5307       17.8000       15.9020       21.2564       26.7146       24.0890       26.7316       32.0237       43.2981       57.1608       61.6347       62.5286       57.7843       51.1464       48.2980       56.8587       52.8514       51.0436       47.2446       43.9255       40.3996       26.0178       19.6354       17.6980       17.4924       19.7022       19.7899       22.2821       22.6374       26.1713       25.2412       27.1558       28.4535       29.1315       26.2797       28.4950       31.2971       35.1110       36.7309       41.9217       39.5925       35.4765       37.8686       34.9251        0.0000        0.0000        0.0000        0.0000        0.0000        0.0000       56.6450       65.2646       84.2727      138.2829      161.4191      168.9834      164.3633        0.0000        0.0000        0.0000        0.0000        0.0000        0.0000        0.0000        0.0000        0.0000        0.0000        0.0000        0.0000        0.0000        0.0000        0.0000        0.0000        0.0000        0.0000        0.0000        0.0000        0.0000        0.0000        0.0000        0.0000        0.0000        0.0000        0.0000        0.0000        0.0000        0.0000        0.0000        0.0000        0.0000        0.0000        0.0000        0.0000        0.0000        0.0000        0.0000        0.0000        0.0000        0.0000        0.0000        0.0000        0.0000        0.0000        0.0000        0.0000        0.0000        0.0000        0.0000        0.0000        0.0000        0.0000
        0.0000        0.0000        0.0000        0.0000        0.0000        0.0000        0.0000        0.0000        0.0000        0.0000        0.0000        0.0000        0.0000        0.0000        0.0000        0.0000        0.0000        0.0000        0.0000        0.0000        0.0000        0.0000        0.0000        0.0000        0.0000        0.0000        0.0000        0.0000        0.0000        0.0000        0.0000        0.0000        0.0000        0.0000        0.0000        0.0000        0.0000        0.0000        0.0000        0.0000        0.0000        0.0000        0.0000        0.0000        0.0000        0.0000        0.0000        0.0000        0.0000        0.0000        0.0000        0.0000        0.0000        0.0000        0.0000        0.0000        0.0000        0.0000        0.0000        0.0000        0.0000        0.0000        0.0000        0.0000        0.0000        0.0000        0.0000        0.0000        0.0000        0.0000        0.0000        0.0000        0.0000        0.0000        0.0000        0.0000        0.0000        0.0000        0.0000        0.0000        0.0000        0.0000        0.0000        0.0000        0.0000        0.0000        0.0000        0.0000        0.0000        0.0000        0.0000        0.0000        0.0000        0.0000        0.0000        0.0000        0.0000        0.4349        0.3011        0.0576        0.0806        0.1021        0.1224        1.0895        1.2407        2.5431        3.2162        3.0294        4.0793        4.3748        4.7999        9.1184       10.8444        6.3202        7.5926       17.8366       19.5017       25.9514       25.0628       15.0935       16.1728       13.6575       15.9130        9.7344        9.5134       10.1793        9.0891        8.9465        8.1363        7.9291        7.9186        8.2699        8.5527        9.9016        9.2136       10.2103       10.6192       12.8538       14.1988       14.7363       19.0121       19.7379       20.1145       27.0121       31.1504       43.2607       42.2831       48.0268       54.0788       55.9130       52.6265       45.7952       45.8548       46.9224       47.3740       44.5813       41.9263       39.8187       36.1206       21.4404       17.8108       17.0764       18.6091       20.1100       20.3777       22.6639       22.7406       27.5879       28.3201       30.6179       31.7015       29.9163       30.7751       33.0331       32.9066       39.6912       43.0284       44.3488       40.5598       35.2237       36.8579        0.0000        0.0000        0.0000        0.0000        0.0000        0.0000        0.0000       59.9754       67.0352       80.6825      129.4130      148.5593      158.2789      155.9385        0.0000        0.0000        0.0000        0.0000        0.0000        0.0000        0.0000        0.0000        0.0000        0.0000        0.0000        0.0000        0.0000        0.0000        0.0000        0.0000        0.0000        0.0000        0.0000        0.0000        0.0000        0.0000        0.0000        0.0000        0.0000        0.0000        0.0000        0.0000        0.0000        0.0000        0.0000        0.0000        0.0000        0.0000        0.0000        0.0000        0.0000        0.0000        0.0000        0.0000        0.0000        0.0000        0.0000        0.0000        0.0000        0.0000        0.0000        0.0000        0.0000        0.0000        0.0000        0.0000        0.0000        0.0000
        0.0000        0.0000        0.0000        0.0000        0.0000        0.0000        0.0000        0.0000        0.0000        0.0000        0.0000        0.0000        0.0000        0.0000        0.0000        0.0000        0.0000        0.0000        0.0000        0.0000        0.0000        0.0000        0.0000        0.0000        0.0000        0.0000        0.0000        0.0000        0.0000        0.0000        0.0000        0.0000        0.0000        0.0000        0.0000        0.0000        0.0000        0.0000        0.0000        0.0000        0.0000        0.0000        0.0000        0.0000        0.0000        0.0000        0.0000        0.0000        0.0000        0.0000        0.0000        0.0000        0.0000        0.0000        0.0000        0.0000        0.0000        0.0000        0.0000        0.0000        0.0000        0.0000        0.0000        0.0000        0.0000        0.0000        0.0000        0.0000        0.0000        0.0000        0.0000        0.0000        0.0000        0.0000        0.0000        0.0000        0.0000        0.0000        0.0000        0.0000        0.0000        0.0000        0.0000        0.0000        0.0000        0.0000        0.0000        0.0000        0.0000        0.0000        0.0000        0.0000        0.0000        0.0000        0.0000        0.0000        0.5513        0.7480        0.5356        0.9084        0.0000        1.4905        1.5684        1.1216        1.1366        1.6507        3.3490        6.4858        4.7836        8.6030        9.0510       12.7315       19.1107       20.9479       20.0446       23.5333       23.5382       19.5769       19.3946       15.1373       11.9537       15.4970       14.7490       12.3975       13.4093       12.6615       12.1698       10.1066        9.4882        8.9749        9.5829       11.1069       11.4575       13.7834       12.9497       11.4609       10.8185       12.3306       14.0759       18.3862       19.0422       19.7574       22.2313       22.8902       24.7238       25.9949       30.1454       38.4009       43.9377       46.2709       45.1531       37.0820       36.9273       36.8343       38.4280       28.6685       26.2138       24.6899       20.8396       18.8542       16.7077       16.2457       17.5977       22.0704       30.0763       26.8014       27.4040       28.5238       30.3667       33.1709       35.2438       38.9899       42.8282       40.6011       41.1850       43.5760       46.3667       46.1251       45.1986        0.0000        0.0000        0.0000        0.0000        0.0000       76.2300       36.6900        0.0000       87.8069       89.0995       97.3467      112.0118      125.3809      140.2290      148.7039        0.0000        0.0000        0.0000        0.0000        0.0000        0.0000        0.0000        0.0000        0.0000        0.0000        0.0000        0.0000        0.0000        0.0000        0.0000        0.0000        0.0000        0.0000        0.0000        0.0000        0.0000        0.0000        0.0000        0.0000        0.0000        0.0000        0.0000        0.0000        0.0000        0.0000        0.0000        0.0000        0.0000        0.0000        0.0000        0.0000        0.0000        0.0000        0.0000        0.0000        0.0000        0.0000        0.0000        0.0000        0.0000        0.0000        0.0000        0.0000        0.0000        0.0000        0.0000        0.0000        0.0000        0.0000        0.0000
        0.0000        0.0000        0.0000        0.0000        0.0000        0.0000        0.0000        0.0000        0.0000        0.0000        0.0000        0.0000        0.0000        0.0000        0.0000        0.0000        0.0000        0.0000        0.0000        0.0000        0.0000        0.0000        0.0000        0.0000        0.0000        0.0000        0.0000        0.0000        0.0000        0.0000        0.0000        0.0000        0.0000        0.0000        0.0000        0.0000        0.0000        0.0000        0.0000        0.0000        0.0000        0.0000        0.0000        0.0000        0.0000        0.0000        0.0000        0.0000        0.0000        0.0000        0.0000        0.0000        0.0000        0.0000        0.0000        0.0000        0.0000        0.0000        0.0000        0.0000        0.0000        0.0000        0.0000        0.0000        0.0000        0.0000        0.0000        0.0000        0.0000        0.0000        0.0000        0.0000        0.0000        0.0000        0.0000        0.0000        0.0000        0.0000        0.0000        0.0000        0.0000        0.0000        0.0000        0.0000        0.0000        0.0000        0.0000        0.0000        0.0000        0.0000        0.0000        0.0000        0.0000        0.0000        0.0000        0.0000        0.0000        0.2126        0.0000        0.0000        0.0000        1.9876        2.0135        1.1927        1.3754        3.3994        3.6063        5.3529        7.5076       12.1444       12.8261        9.5253       13.2986       29.5604       27.3185       19.2770       19.9335       25.4264       16.6787       12.3228       15.8422       13.9184       14.1657       13.5677       14.2473       13.7273       12.7802       10.7317        9.5804        9.7474       10.8346       12.1963       13.6913       12.8870       13.3424       11.4661       12.9807       13.1157       16.4579       19.3664       19.4155       19.8804       22.9214       22.8637       22.8106       24.5033       27.1579       34.5410       40.6217       43.5631       43.5895       37.6572       33.1621       34.7159       32.1066       23.7925       20.1169       17.1063       16.6654       16.1943       15.8376       15.4974       17.1807       22.5610       26.9067       27.0859       29.3897       30.7910       32.5251       34.9482       38.3935       45.8514       44.1796       45.9815       46.0766       50.1355       56.5233       56.5408       47.3415        0.0000        0.0000        0.0000        0.0000        0.0000       68.1000       37.3800       29.6400       92.3147       95.9908      102.4336      112.4232      121.9529      131.9489      139.2358        0.0000        0.0000        0.0000        0.0000        0.0000        0.0000        0.0000        0.0000        0.0000        0.0000        0.0000        0.0000        0.0000        0.0000        0.0000        0.0000        0.0000        0.0000        0.0000        0.0000        0.0000        0.0000        0.0000        0.0000        0.0000        0.0000        0.0000        0.0000        0.0000        0.0000        0.0000        0.0000        0.0000        0.0000        0.0000        0.0000        0.0000        0.0000        0.0000        0.0000        0.0000        0.0000        0.0000        0.0000        0.0000        0.0000        0.0000        0.0000        0.0000        0.0000        0.0000        0.0000        0.0000        0.0000        0.0000
        0.0000        0.0000        0.0000        0.0000        0.0000        0.0000        0.0000        0.0000        0.0000        0.0000        0.0000        0.0000        0.0000        0.0000        0.0000        0.0000        0.0000        0.0000        0.0000        0.0000        0.0000        0.0000        0.0000        0.0000        0.0000        0.0000        0.0000        0.0000        0.0000        0.0000        0.0000        0.0000        0.0000        0.0000        0.0000        0.0000        0.0000        0.0000        0.0000        0.0000        0.0000        0.0000        0.0000        0.0000        0.0000        0.0000        0.0000        0.0000        0.0000        0.0000        0.0000        0.0000        0.0000        0.0000        0.0000        0.0000        0.0000        0.0000        0.0000        0.0000        0.0000        0.0000        0.0000        0.0000        0.0000        0.0000        0.0000        0.0000        0.0000        0.0000        0.0000        0.0000        0.0000        0.0000        0.0000        0.0000        0.0000        0.0000        0.0000        0.0000        0.0000        0.0000        0.0000        0.0000        0.0000        0.0000        0.0000        0.0000        0.0000        0.0000        0.0000        0.0000        0.0000        0.0000        0.0000        0.0000        0.0000        0.0000        0.0000        0.0000        0.0000        2.3972        2.6806        1.7837        2.3090        3.5845        3.8355        5.5509        9.7613        7.8139       12.6889       11.1892       14.0808       19.4887       29.1487       18.5168       16.4002       16.6498       17.6793       14.8997       19.8833       21.8940       17.7868       15.4453       17.4613       17.3518       15.0259       12.5607       11.3625       11.3867       10.2910       12.0230       14.3254       14.0150       15.5502       11.7831       14.0327       15.6778       16.6166       19.7688       23.4098       23.0552       24.0917       21.6121       21.1039       22.8947       24.9398       32.6507       37.9536       39.4780       40.9603       31.9536       30.9713       29.4355       31.7152       18.4536       15.1902       13.9869       13.8314       14.4992       14.0122       14.8099       17.1883       22.9208       25.7873       28.4721       31.0350       33.0822       34.3460       37.0647       40.8433       44.1430       48.0123       50.3470       54.1315       57.1018       65.2707        0.0000        0.0000        0.0000        0.0000        0.0000        0.0000       71.7300       82.2900       30.5400       34.8300       85.2518       92.4396       98.5120      103.4313      113.5900      114.4344      110.0085        0.0000        0.0000        0.0000        0.0000        0.0000        0.0000        0.0000        0.0000        0.0000        0.0000        0.0000        0.0000        0.0000        0.0000        0.0000        0.0000        0.0000        0.0000        0.0000        0.0000        0.0000        0.0000        0.0000        0.0000        0.0000        0.0000        0.0000        0.0000        0.0000        0.0000        0.0000        0.0000        0.0000        0.0000        0.0000        0.0000        0.0000        0.0000        0.0000        0.0000        0.0000        0.0000        0.0000        0.0000        0.0000        0.0000        0.0000        0.0000        0.0000        0.0000        0.0000        0.0000        0.0000        0.0000        0.0000
        0.0000        0.0000        0.0000        0.0000        0.0000        0.0000        0.0000        0.0000        0.0000        0.0000        0.0000        0.0000        0.0000        0.0000        0.0000        0.0000        0.0000        0.0000        0.0000        0.0000        0.0000        0.0000        0.0000        0.0000        0.0000        0.0000        0.0000        0.0000        0.0000        0.0000        0.0000        0.0000        0.0000        0.0000        0.0000        0.0000        0.0000        0.0000        0.0000        0.0000        0.0000        0.0000        0.0000        0.0000        0.0000        0.0000        0.0000        0.0000        0.0000        0.0000        0.0000        0.0000        0.0000        0.0000        0.0000        0.0000        0.0000        0.0000        0.0000        0.0000        0.0000        0.0000        0.0000        0.0000        0.0000        0.0000        0.0000        0.0000        0.0000        0.0000        0.0000        0.0000        0.0000        0.0000        0.0000        0.0000        0.0000        0.0000        0.0000        0.0000        0.0000        0.0000        0.0000        0.0000        0.0000        0.0000        0.0000        0.0000        0.0000        0.0000        0.0000        0.0000        0.0000        0.0000        0.0000        0.0000        0.0000        0.0000        0.0000        0.0000        0.0000        0.0000        3.6194        2.8937        3.9846        3.4207        6.1901        9.3175       10.2957       11.9622       10.7783       14.0715       17.7600       26.4962       26.0396       19.3061       15.1378       16.4016       20.8606       17.1956       21.6580       20.8575       17.6848       19.3376       18.0965       17.2305       15.1771       12.1158       10.3239       11.1922       11.9406       13.6896       16.5672       16.7972       17.7471       14.1348       16.4365       15.6883       21.4517       24.1707       27.8392       22.9605       22.9821       20.3203       20.4571       22.8097       29.0175       33.8701       35.3303       36.4763       36.0638       27.9472       27.3043       24.7259       22.7252       14.7626       13.7676       13.6068       12.9163       13.1505       13.4078       14.8531       17.5117       23.7325       26.7924       29.4931       32.0345       33.3080       35.5992       39.0989       42.5461       47.2732       56.2849       60.9302       66.8574       56.8489       58.9695        0.0000        0.0000        0.0000        0.0000        0.0000        0.0000        0.0000       62.8800       46.8300       43.4400       78.3766       79.9988       83.8091       87.5833       95.7509       96.7997       95.6844        0.0000        0.0000        0.0000        0.0000        0.0000        0.0000        0.0000        0.0000        0.0000        0.0000        0.0000        0.0000        0.0000        0.0000        0.0000        0.0000        0.0000        0.0000        0.0000        0.0000        0.0000        0.0000        0.0000        0.0000        0.0000        0.0000        0.0000        0.0000        0.0000        0.0000        0.0000        0.0000        0.0000        0.0000        0.0000        0.0000        0.0000        0.0000        0.0000        0.0000        0.0000        0.0000        0.0000        0.0000        0.0000        0.0000        0.0000        0.0000        0.0000        0.0000        0.0000        0.0000        0.0000        0.0000        0.0000
        0.0000        0.0000        0.0000        0.0000        0.0000        0.0000        0.0000        0.0000        0.0000        0.0000        0.0000        0.0000        0.0000        0.0000        0.0000        0.0000        0.0000        0.0000        0.0000        0.0000        0.0000        0.0000        0.0000        0.0000        0.0000        0.0000        0.0000        0.0000        0.0000        0.0000        0.0000        0.0000        0.0000        0.0000        0.0000        0.0000        0.0000        0.0000        0.0000        0.0000        0.0000        0.0000        0.0000        0.0000        0.0000        0.0000        0.0000        0.0000        0.0000        0.0000        0.0000        0.0000        0.0000        0.0000        0.0000        0.0000        0.0000        0.0000        0.0000        0.0000        0.0000        0.0000        0.0000        0.0000        0.0000        0.0000        0.0000        0.0000        0.0000        0.0000        0.0000        0.0000        0.0000        0.0000        0.0000        0.0000        0.0000        0.0000        0.0000        0.0000        0.0000        0.0000        0.0000        0.0000        0.0000        0.0000        0.0000        0.0000        0.0000        0.0000        0.0000        0.0000        0.0000        0.0000        0.0000        0.0000        0.0000        0.0000        0.0000        0.0000        0.0000        0.0000        0.0000        5.2230        8.9931        7.5235        9.7325       12.8404       15.0575       19.0022       18.8633       20.4036       24.6688       23.4798       23.1941       20.9838       19.6857       20.7078       20.8575       22.9104       23.0808       23.3203       23.8656       23.1367       22.7142       21.2877       18.4536        0.0000        0.0000        9.5309       11.1640       12.5282       14.2394       14.9181       15.7442       18.5003       19.8377       20.1388       23.3927       24.3284       25.1277       25.0879       24.3241       21.0059       20.0810       22.1151       24.7867       21.7284       21.1371       21.5156       21.4160       19.8051       19.5054       19.1563       17.3659       14.1432       13.4375       11.9944       11.5913       13.4894       14.6686       16.9328       19.7855       25.6659       28.0275       31.5013       34.3584       35.3448       38.6392       41.0806       44.7370       50.3440       61.4959       54.5729        0.0000        0.0000        0.0000        0.0000        0.0000        0.0000        0.0000        0.0000        0.0000        0.0000        0.0000        0.0000        0.0000       48.6501       47.7174       49.9775       50.9603       61.8665       65.5023        0.0000        0.0000        0.0000        0.0000        0.0000        0.0000        0.0000        0.0000        0.0000        0.0000        0.0000        0.0000        0.0000        0.0000        0.0000        0.0000        0.0000        0.0000        0.0000        0.0000        0.0000        0.0000        0.0000        0.0000        0.0000        0.0000        0.0000        0.0000        0.0000        0.0000        0.0000        0.0000        0.0000        0.0000        0.0000        0.0000        0.0000        0.0000        0.0000        0.0000        0.0000        0.0000        0.0000        0.0000        0.0000        0.0000        0.0000        0.0000        0.0000        0.0000        0.0000        0.0000        0.0000        0.0000        0.0000        0.0000
        0.0000        0.0000        0.0000        0.0000        0.0000        0.0000        0.0000        0.0000        0.0000        0.0000        0.0000        0.0000        0.0000        0.0000        0.0000        0.0000        0.0000        0.0000        0.0000        0.0000        0.0000        0.0000        0.0000        0.0000        0.0000        0.0000        0.0000        0.0000        0.0000        0.0000        0.0000        0.0000        0.0000        0.0000        0.0000        0.0000        0.0000        0.0000        0.0000        0.0000        0.0000        0.0000        0.0000        0.0000        0.0000        0.0000        0.0000        0.0000        0.0000        0.0000        0.0000        0.0000        0.0000        0.0000        0.0000        0.0000        0.0000        0.0000        0.0000        0.0000        0.0000        0.0000        0.0000        0.0000        0.0000        0.0000        0.0000        0.0000        0.0000        0.0000        0.0000        0.0000        0.0000        0.0000        0.0000        0.0000        0.0000        0.0000        0.0000        0.0000        0.0000        0.0000        0.0000        0.0000        0.0000        0.0000        0.0000        0.0000        0.0000        0.0000        0.0000        0.0000        0.0000        0.0000        0.0000        0.0000        0.0000        0.0000        0.0000        0.0000        0.0000        0.0000        0.0000        6.3766        7.9415        9.2892       11.5628       12.6994       14.9277       16.6132       18.6316       28.3091       28.3066       33.8249       24.8735       23.1623       23.9940       29.7707       25.0743       27.3832       28.3154       26.9782       26.7666       26.1077       25.7372       23.9505        0.0000        0.0000        0.0000        0.0000        0.0000        0.0000       14.9507       15.8165       16.7932       18.8391       20.8104       20.2725       21.3321       25.4167       25.8012       26.3097       25.5925       19.9841       21.0351       24.5794       23.4823       16.5183       16.6730       17.4550       16.4484       17.4967       17.9452       16.3357       16.9111       12.1225       10.9053       11.1237       10.8726       13.2573       14.9187       16.7809       20.4774       25.9294       29.0379       33.0412       37.0428       38.4035       39.7694       43.4505       47.3962       47.0215        0.0000        0.0000        0.0000        0.0000        0.0000        0.0000        0.0000        0.0000        0.0000        0.0000        0.0000        0.0000        0.0000        0.0000        0.0000       43.7520       40.5872       38.5827       40.6470       53.8959       57.8842       59.7904        0.0000        0.0000        0.0000        0.0000        0.0000        0.0000        0.0000        0.0000        0.0000        0.0000        0.0000        0.0000        0.0000        0.0000        0.0000        0.0000        0.0000        0.0000        0.0000        0.0000        0.0000        0.0000        0.0000        0.0000        0.0000        0.0000        0.0000        0.0000        0.0000        0.0000        0.0000        0.0000        0.0000        0.0000        0.0000        0.0000        0.0000        0.0000        0.0000        0.0000        0.0000        0.0000        0.0000        0.0000        0.0000        0.0000        0.0000        0.0000        0.0000        0.0000        0.0000        0.0000        0.0000        0.0000        0.0000
        0.0000        0.0000        0.0000        0.0000        0.0000        0.0000        0.0000        0.0000        0.0000        0.0000        0.0000        0.0000        0.0000        0.0000        0.0000        0.0000        0.0000        0.0000        0.0000        0.0000        0.0000        0.0000        0.0000        0.0000        0.0000        0.0000        0.0000        0.0000        0.0000        0.0000        0.0000        0.0000        0.0000        0.0000        0.0000        0.0000        0.0000        0.0000        0.0000        0.0000        0.0000        0.0000        0.0000        0.0000        0.0000        0.0000        0.0000        0.0000        0.0000        0.0000        0.0000        0.0000        0.0000        0.0000        0.0000        0.0000        0.0000        0.0000        0.0000        0.0000        0.0000        0.0000        0.0000        0.0000        0.0000        0.0000        0.0000        0.0000        0.0000        0.0000        0.0000        0.0000        0.0000        0.0000        0.0000        0.0000        0.0000        0.0000        0.0000        0.0000        0.0000        0.0000        0.0000        0.0000        0.0000        0.0000        0.0000        0.0000        0.0000        0.0000        0.0000        0.0000        0.0000        0.0000        0.0000        0.0000        0.0000        0.0000        0.0000        0.0000        0.0000        0.0000        0.0000        8.2464       11.5580       10.9071       13.9749       20.8995       15.9191       19.9370       20.5961       27.2488       34.6596       37.4519       31.3902       25.3771       25.3241        0.0000       27.5417       28.3484        0.0000        0.0000       29.8481       28.4426        0.0000        0.0000        0.0000        0.0000        0.0000        0.0000        0.0000        0.0000       15.8981       17.2861       17.5815       19.1123       20.8745       21.1203       21.5089       24.6754       26.3202       28.0511       24.7668       19.2198       20.5949       21.1265       19.0790       13.5662       15.1914       15.0556       14.3382       14.5849       15.8683       16.4792       12.4394       10.4246       10.7078       10.2979       10.8148       13.3985       14.0638       16.7129       19.9562       25.3489       28.6232       35.1002       37.0151        0.0000        0.0000        0.0000        0.0000        0.0000        0.0000        0.0000        0.0000        0.0000        0.0000        0.0000        0.0000        0.0000        0.0000        0.0000        0.0000        0.0000        0.0000        0.0000        0.0000       43.7526       40.7197       38.3992       39.4890       56.1792        0.0000        0.0000        0.0000        0.0000        0.0000        0.0000        0.0000        0.0000        0.0000        0.0000        0.0000        0.0000        0.0000        0.0000        0.0000        0.0000        0.0000        0.0000        0.0000        0.0000        0.0000        0.0000        0.0000        0.0000        0.0000        0.0000        0.0000        0.0000        0.0000        0.0000        0.0000        0.0000        0.0000        0.0000        0.0000        0.0000        0.0000        0.0000        0.0000        0.0000        0.0000        0.0000        0.0000        0.0000        0.0000        0.0000        0.0000        0.0000        0.0000        0.0000        0.0000        0.0000        0.0000        0.0000        0.0000        0.0000        0.0000
        0.0000        0.0000        0.0000        0.0000        0.0000        0.0000        0.0000        0.0000        0.0000        0.0000        0.0000        0.0000        0.0000        0.0000        0.0000        0.0000        0.0000        0.0000        0.0000        0.0000        0.0000        0.0000        0.0000        0.0000        0.0000        0.0000        0.0000        0.0000        0.0000        0.0000        0.0000        0.0000        0.0000        0.0000        0.0000        0.0000        0.0000        0.0000        0.0000        0.0000        0.0000        0.0000        0.0000        0.0000        0.0000        0.0000        0.0000        0.0000        0.0000        0.0000        0.0000        0.0000        0.0000        0.0000        0.0000        0.0000        0.0000        0.0000        0.0000        0.0000        0.0000        0.0000        0.0000        0.0000        0.0000        0.0000        0.0000        0.0000        0.0000        0.0000        0.0000        0.0000        0.0000        0.0000        0.0000        0.0000        0.0000        0.0000        0.0000        0.0000        0.0000        0.0000        0.0000        0.0000        0.0000        0.0000        0.0000        0.0000        0.0000        0.0000        0.0000        0.0000        0.0000        0.0000        0.0000        0.0000        0.0000        0.0000        0.0000        0.0000        0.0000        0.0000        0.0000        9.1707       10.8205       12.2857       15.9554       18.0132       21.4142       19.2784       23.8045       26.3777       43.1010       42.2791        0.0000        0.0000        0.0000        0.0000        0.0000        0.0000        0.0000        0.0000        0.0000        0.0000        0.0000        0.0000        0.0000        0.0000        0.0000        0.0000        0.0000        0.0000        0.0000       16.4087       17.3798       18.5889       19.5069       20.0655       21.3199       23.7628       26.4849       26.4625       22.7402       19.3263       18.5777       18.1789       18.4203       14.3800       13.0740       13.8633       12.6612       12.7681       14.5411       12.7168       10.5992        9.3997        9.8668       10.5031       11.7916       12.8230       14.3201       17.0800       19.6484       24.9643       27.5109       34.4542        0.0000        0.0000        0.0000        0.0000        0.0000        0.0000        0.0000        0.0000        0.0000        0.0000        0.0000        0.0000        0.0000        0.0000        0.0000        0.0000        0.0000        0.0000        0.0000        0.0000        0.0000        0.0000       49.1677       48.4197       48.9530        0.0000       57.1885       64.1404        0.0000        0.0000        0.0000        0.0000        0.0000        0.0000        0.0000        0.0000        0.0000        0.0000        0.0000        0.0000        0.0000        0.0000        0.0000        0.0000        0.0000        0.0000        0.0000        0.0000        0.0000        0.0000        0.0000        0.0000        0.0000        0.0000        0.0000        0.0000        0.0000        0.0000        0.0000        0.0000        0.0000        0.0000        0.0000        0.0000        0.0000        0.0000        0.0000        0.0000        0.0000        0.0000        0.0000        0.0000        0.0000        0.0000        0.0000        0.0000        0.0000        0.0000        0.0000        0.0000        0.0000        0.0000        0.0000
        0.0000        0.0000        0.0000        0.0000        0.0000        0.0000        0.0000        0.0000        0.0000        0.0000        0.0000        0.0000        0.0000        0.0000        0.0000        0.0000        0.0000        0.0000        0.0000        0.0000        0.0000        0.0000        0.0000        0.0000        0.0000        0.0000        0.0000        0.0000        0.0000        0.0000        0.0000        0.0000        0.0000        0.0000        0.0000        0.0000        0.0000        0.0000        0.0000        0.0000        0.0000        0.0000        0.0000        0.0000        0.0000        0.0000        0.0000        0.0000        0.0000        0.0000        0.0000        0.0000        0.0000        0.0000        0.0000        0.0000        0.0000        0.0000        0.0000        0.0000        0.0000        0.0000        0.0000        0.0000        0.0000        0.0000        0.0000        0.0000        0.0000        0.0000        0.0000        0.0000        0.0000        0.0000        0.0000        0.0000        0.0000        0.0000        0.0000        0.0000        0.0000        0.0000        0.0000        0.0000        0.0000        0.0000        0.0000        0.0000        0.0000        0.0000        0.0000        0.0000        0.0000        0.0000        0.0000        0.0000        0.0000        0.0000        0.0000        0.0000        0.0000        0.0000        0.0000        0.0000        0.0000       15.1527       18.1295       18.8126       22.0774       20.9092       25.1579       26.3176       34.3574       39.1131       31.7626        0.0000        0.0000        0.0000        0.0000        0.0000        0.0000        0.0000        0.0000        0.0000        0.0000        0.0000        0.0000        0.0000        0.0000        0.0000        0.0000        0.0000        0.0000       17.5476       18.1842       19.5829       20.1673       20.8893       22.1851       20.4581       20.5504       20.0872       19.3972       16.7481       16.0626       14.9428       14.3925       10.6401       12.4223       10.3602        8.9531        8.3607        7.9008        7.8026        7.1441        9.0726       10.4303       12.1090       12.7130       12.7883       14.3473       17.8998       18.1288       22.0500       22.5600        0.0000        0.0000        0.0000        0.0000        0.0000        0.0000        0.0000        0.0000        0.0000        0.0000        0.0000        0.0000        0.0000        0.0000        0.0000        0.0000        0.0000        0.0000        0.0000        0.0000        0.0000        0.0000        0.0000        0.0000       87.1817       84.0138        0.0000      129.0600      175.9800        0.0000        0.0000        0.0000        0.0000        0.0000        0.0000        0.0000        0.0000        0.0000        0.0000        0.0000        0.0000        0.0000        0.0000        0.0000        0.0000        0.0000        0.0000        0.0000        0.0000        0.0000        0.0000        0.0000        0.0000        0.0000        0.0000        0.0000        0.0000        0.0000        0.0000        0.0000        0.0000        0.0000        0.0000        0.0000        0.0000        0.0000        0.0000        0.0000        0.0000        0.0000        0.0000        0.0000        0.0000        0.0000        0.0000        0.0000        0.0000        0.0000        0.0000        0.0000        0.0000        0.0000        0.0000        0.0000
        0.0000        0.0000        0.0000        0.0000        0.0000        0.0000        0.0000        0.0000        0.0000        0.0000        0.0000        0.0000        0.0000        0.0000        0.0000        0.0000        0.0000        0.0000        0.0000        0.0000        0.0000        0.0000        0.0000        0.0000        0.0000        0.0000        0.0000        0.0000        0.0000        0.0000        0.0000        0.0000        0.0000        0.0000        0.0000        0.0000        0.0000        0.0000        0.0000        0.0000        0.0000        0.0000        0.0000        0.0000        0.0000        0.0000        0.0000        0.0000        0.0000        0.0000        0.0000        0.0000        0.0000        0.0000        0.0000        0.0000        0.0000        0.0000        0.0000        0.0000        0.0000        0.0000        0.0000        0.0000        0.0000        0.0000        0.0000        0.0000        0.0000        0.0000        0.0000        0.0000        0.0000        0.0000        0.0000        0.0000        0.0000        0.0000        0.0000        0.0000        0.0000        0.0000        0.0000        0.0000        0.0000        0.0000        0.0000        0.0000        0.0000        0.0000        0.0000        0.0000        0.0000        0.0000        0.0000        0.0000        0.0000        0.0000        0.0000        0.0000        0.0000        0.0000        0.0000        0.0000        0.0000        0.0000       17.8913       19.2292       21.4608       23.9503       29.1688       36.8598       38.0708       37.0820       32.2798        0.0000        0.0000        0.0000        0.0000        0.0000        0.0000        0.0000        0.0000        0.0000        0.0000        0.0000        0.0000        0.0000        0.0000        0.0000        0.0000        0.0000        0.0000        0.0000        0.0000       20.4395       21.0830       21.6026       21.6299       18.9846       19.8272       20.1614       21.1619       18.2048       16.1315       14.0091       13.9721       10.9583        8.2501        7.1710        6.9540        6.7159        7.6725        8.2966        8.9093       10.5825        9.7737       10.9516       11.4587       12.3291        0.0000        0.0000       17.6846        0.0000        0.0000        0.0000        0.0000        0.0000        0.0000        0.0000        0.0000        0.0000        0.0000        0.0000        0.0000        0.0000        0.0000        0.0000        0.0000        0.0000        0.0000        0.0000        0.0000        0.0000        0.0000        0.0000        0.0000        0.0000        0.0000       88.5168       80.9455        0.0000        0.0000        0.0000        0.0000        0.0000        0.0000        0.0000        0.0000        0.0000        0.0000        0.0000        0.0000        0.0000        0.0000        0.0000        0.0000        0.0000        0.0000        0.0000        0.0000        0.0000        0.0000        0.0000        0.0000        0.0000        0.0000        0.0000        0.0000        0.0000        0.0000        0.0000        0.0000        0.0000        0.0000        0.0000        0.0000        0.0000        0.0000        0.0000        0.0000        0.0000        0.0000        0.0000        0.0000        0.0000        0.0000        0.0000        0.0000        0.0000        0.0000        0.0000        0.0000        0.0000        0.0000        0.0000        0.0000        0.0000        0.0000
[truncated: 212,709 more chars]
