# Supplementary material for: Multidimensional evaluation of the TRMM 3B43V7 satellite-based precipitation product in mainland China from 1998–2016
Source: PeerJ. 2020 Feb 20;8:e8615. doi: 10.7717/peerj.8615 (PMC7036276; doi:10.7717/peerj.8615)
Supplement: Supplemental Information 2 [file peerj-08-8615-s002.zip › TRMM_3B43 data/TRMM 3B43 data-Year-Month/1999-01.txt]

ncols         249
nrows         175
xllcorner     73.250
yllcorner     6.500
cellsize      0.25000
        0.0000        0.0000        0.0000        0.0000        0.0000        0.0000        0.0000        0.0000        0.0000        0.0000        0.0000        0.0000        0.0000        0.0000        0.0000        0.0000        0.0000        0.0000        0.0000        0.0000        0.0000        0.0000        0.0000        0.0000        0.0000        0.0000        0.0000        0.0000        0.0000        0.0000        0.0000        0.0000        0.0000        0.0000        0.0000        0.0000        0.0000        0.0000        0.0000        0.0000        0.0000        0.0000        0.0000        0.0000        0.0000        0.0000        0.0000        0.0000        0.0000        0.0000        0.0000        0.0000        0.0000        0.0000        0.0000        0.0000        0.0000        0.0000        0.0000        0.0000        0.0000        0.0000        0.0000        0.0000        0.0000        0.0000        0.0000        0.0000        0.0000        0.0000        0.0000        0.0000        0.0000        0.0000        0.0000        0.0000        0.0000        0.0000        0.0000        0.0000        0.0000        0.0000        0.0000        0.0000        0.0000        0.0000        0.0000        0.0000        0.0000        0.0000        0.0000        0.0000        0.0000        0.0000        0.0000        0.0000        0.0000        0.0000        0.0000        0.0000        0.0000        0.0000        0.0000        0.0000        0.0000        0.0000        0.0000        0.0000        0.0000        0.0000        0.0000        0.0000        0.0000        0.0000        0.0000        0.0000        0.0000        0.0000        0.0000        0.0000        0.0000        0.0000        0.0000        0.0000        0.0000        0.0000        0.0000        0.0000        0.0000        0.0000        0.0000        0.0000        0.0000        0.0000        0.0000        0.0000        0.0000        0.0000        0.0000        0.0000        0.0000        0.0000        0.0000        0.0000        0.0000        0.0000        0.0000        0.0000        0.0000        0.0000        0.0000        0.0000        0.0000        0.0000        0.0000        0.0000        0.0000        0.0000        0.0000        0.0000        0.0000        0.0000        0.0000        0.0000        0.0000        0.0000        0.0000        0.0000        0.0000        0.0000        0.0000        0.0000        0.0000        4.7355        4.5145        4.1970        0.0000        0.0000        0.0000        7.0740        7.5253        8.0126        9.0988        9.5395       10.4010       10.9905       10.3419        9.6333        8.6939        8.0892        7.7074        6.3184        6.1798        6.2076        5.4201        5.3132        4.8722        4.8487        4.6634        4.0621        3.7010        3.5135        3.3300        3.7547        3.9057        4.4000        4.2801        4.0791        4.6159        5.2862        6.5775        7.7487        8.1923        8.9290        9.9520       10.9036       10.6744       11.2255       11.8275        0.0000        0.0000        0.0000        0.0000        0.0000        0.0000        0.0000        0.0000        0.0000        0.0000        0.0000        0.0000        0.0000        0.0000        0.0000        0.0000        0.0000        0.0000        0.0000        0.0000        0.0000        0.0000        0.0000        0.0000        0.0000        0.0000        0.0000        0.0000        0.0000        0.0000
        0.0000        0.0000        0.0000        0.0000        0.0000        0.0000        0.0000        0.0000        0.0000        0.0000        0.0000        0.0000        0.0000        0.0000        0.0000        0.0000        0.0000        0.0000        0.0000        0.0000        0.0000        0.0000        0.0000        0.0000        0.0000        0.0000        0.0000        0.0000        0.0000        0.0000        0.0000        0.0000        0.0000        0.0000        0.0000        0.0000        0.0000        0.0000        0.0000        0.0000        0.0000        0.0000        0.0000        0.0000        0.0000        0.0000        0.0000        0.0000        0.0000        0.0000        0.0000        0.0000        0.0000        0.0000        0.0000        0.0000        0.0000        0.0000        0.0000        0.0000        0.0000        0.0000        0.0000        0.0000        0.0000        0.0000        0.0000        0.0000        0.0000        0.0000        0.0000        0.0000        0.0000        0.0000        0.0000        0.0000        0.0000        0.0000        0.0000        0.0000        0.0000        0.0000        0.0000        0.0000        0.0000        0.0000        0.0000        0.0000        0.0000        0.0000        0.0000        0.0000        0.0000        0.0000        0.0000        0.0000        0.0000        0.0000        0.0000        0.0000        0.0000        0.0000        0.0000        0.0000        0.0000        0.0000        0.0000        0.0000        0.0000        0.0000        0.0000        0.0000        0.0000        0.0000        0.0000        0.0000        0.0000        0.0000        0.0000        0.0000        0.0000        0.0000        0.0000        0.0000        0.0000        0.0000        0.0000        0.0000        0.0000        0.0000        0.0000        0.0000        0.0000        0.0000        0.0000        0.0000        0.0000        0.0000        0.0000        0.0000        0.0000        0.0000        0.0000        0.0000        0.0000        0.0000        0.0000        0.0000        0.0000        0.0000        0.0000        0.0000        0.0000        0.0000        0.0000        0.0000        0.0000        0.0000        0.0000        0.0000        0.0000        0.0000        0.0000        0.0000        0.0000        0.0000        0.0000        0.0000        0.0000        0.0000        0.0000        0.0000        4.6991        4.7578        4.2728        3.8653        4.0543        4.5510        5.2514        6.7859        7.4744        8.3301        8.8929        9.5388       10.5170       10.6086        9.9469        9.1068        8.6789        8.2278        7.4940        6.2509        5.6838        5.3238        5.0063        4.8088        4.6389        4.6414        4.4808        3.6303        3.3201        3.3536        3.4555        3.6496        3.7825        4.0905        4.4053        4.1537        4.2933        5.0848        6.2525        7.1538        7.3536        7.9017        8.4156        9.1562       10.0233       10.7565       11.5596       12.7050       13.7150       15.0675       16.8605       19.5568       21.5738       23.1138        0.0000        0.0000        0.0000        0.0000        0.0000        0.0000        0.0000        0.0000        0.0000        0.0000        0.0000        0.0000        0.0000        0.0000        0.0000        0.0000        0.0000        0.0000        0.0000        0.0000        0.0000        0.0000        0.0000
        0.0000        0.0000        0.0000        0.0000        0.0000        0.0000        0.0000        0.0000        0.0000        0.0000        0.0000        0.0000        0.0000        0.0000        0.0000        0.0000        0.0000        0.0000        0.0000        0.0000        0.0000        0.0000        0.0000        0.0000        0.0000        0.0000        0.0000        0.0000        0.0000        0.0000        0.0000        0.0000        0.0000        0.0000        0.0000        0.0000        0.0000        0.0000        0.0000        0.0000        0.0000        0.0000        0.0000        0.0000        0.0000        0.0000        0.0000        0.0000        0.0000        0.0000        0.0000        0.0000        0.0000        0.0000        0.0000       19.5630        0.0000       14.6898       11.1313        0.0000        0.0000        0.0000        0.0000        0.0000        0.0000        0.0000        0.0000        0.0000        0.0000        0.0000        0.0000        0.0000        0.0000        0.0000        0.0000        0.0000        0.0000        0.0000        0.0000        0.0000        0.0000        0.0000        0.0000        0.0000        0.0000        0.0000        0.0000        0.0000        0.0000        0.0000        0.0000        0.0000        0.0000        0.0000        0.0000        0.0000        0.0000        0.0000        0.0000        0.0000        0.0000        0.0000        0.0000        0.0000        0.0000        0.0000        0.0000        0.0000        0.0000        0.0000        0.0000        0.0000        0.0000        0.0000        0.0000        0.0000        0.0000        0.0000        0.0000        0.0000        0.0000        0.0000        0.0000        0.0000        0.0000        0.0000        0.0000        0.0000        0.0000        0.0000        0.0000        0.0000        0.0000        0.0000        0.0000        0.0000        0.0000        0.0000        0.0000        0.0000        0.0000        0.0000        0.0000        0.0000        0.0000        0.0000        0.0000        0.0000        0.0000        0.0000        0.0000        0.0000        0.0000        0.0000        0.0000        0.0000        0.0000        0.0000        0.0000        0.0000        0.0000        0.0000        0.0000        0.0000        0.0000        0.0000        0.0000        0.0000        0.0000        0.0000        0.0000        4.3061        4.0742        4.0844        4.0401        3.5626        3.6304        4.0782        4.8388        6.3332        7.3106        8.3485        8.8368        9.5480       10.0452       10.0746        9.6151        8.8398        8.7056        7.7489        7.0383        5.9365        5.5611        5.0603        4.9673        4.7075        4.4310        4.2884        4.5004        3.9838        3.5616        3.1655        3.1732        3.4929        3.5415        3.8825        4.1941        3.9511        4.0727        4.5156        5.7903        6.4565        6.9846        7.3727        7.6862        8.1216        8.6435        9.4496       10.3813       11.7531       12.7915       14.2960       16.2202       19.1816       21.3414       22.9267       25.2560        0.0000        0.0000        0.0000        0.0000        0.0000        0.0000        0.0000        0.0000        0.0000        0.0000        0.0000        0.0000        0.0000        0.0000        0.0000        0.0000        0.0000        0.0000        0.0000        0.0000        0.0000        0.0000
        0.0000        0.0000        0.0000        0.0000        0.0000        0.0000        0.0000        0.0000        0.0000        0.0000        0.0000        0.0000        0.0000        0.0000        0.0000        0.0000        0.0000        0.0000        0.0000        0.0000        0.0000        0.0000        0.0000        0.0000        0.0000        0.0000        0.0000        0.0000        0.0000        0.0000        0.0000        0.0000        0.0000        0.0000        0.0000        0.0000        0.0000        0.0000        0.0000        0.0000        0.0000        0.0000        0.0000        0.0000        0.0000        0.0000        0.0000        0.0000        0.0000        0.0000        0.0000        0.0000        0.0000       27.7039       25.6863       20.7936       19.0207       15.9573       12.3949        5.7127        0.0000        0.0000        0.0000        0.0000        0.0000        0.0000        0.0000        0.0000        0.0000        0.0000        0.0000        0.0000        0.0000        0.0000        0.0000        0.0000        0.0000        0.0000        0.0000        0.0000        0.0000        0.0000        0.0000        0.0000        0.0000        0.0000        0.0000        0.0000        0.0000        0.0000        0.0000        0.0000        0.0000        0.0000        0.0000        0.0000        0.0000        0.0000        0.0000        0.0000        0.0000        0.0000        0.0000        0.0000        0.0000        0.0000        0.0000        0.0000        0.0000        0.0000        0.0000        0.0000        0.0000        0.0000        0.0000        0.0000        0.0000        0.0000        0.0000        0.0000        0.0000        0.0000        0.0000        0.0000        0.0000        0.0000        0.0000        0.0000        0.0000        0.0000        0.0000        0.0000        0.0000        0.0000        0.0000        0.0000        0.0000        0.0000        0.0000        0.0000        0.0000        0.0000        0.0000        0.0000        0.0000        0.0000        0.0000        0.0000        0.0000        0.0000        0.0000        0.0000        0.0000        0.0000        0.0000        0.0000        0.0000        0.0000        0.0000        0.0000        0.0000        0.0000        0.0000        0.0000        0.0000        0.0000        0.0000        0.0000        0.0000        0.0000        3.7809        3.4054        3.2910        3.3042        3.4512        3.2819        3.5608        3.9559        4.6725        6.0858        6.9529        7.6989        8.2868        9.0112        9.6199        9.4759        9.2474        8.7254        8.5346        7.5167        6.8491        5.5004        5.0800        4.6009        4.2470        4.3645        4.6885        4.9259        4.2808        3.7479        3.2684        2.9714        3.0268        3.3379        3.4481        3.6525        3.9539        3.7145        3.8218        4.1945        4.9051        5.5785        5.9505        6.2947        6.8175        7.1373        7.7216        8.2788        9.2175       10.6357       11.8301       13.4305       15.1595       17.2923       18.9319       20.4584       22.4536       24.1646       23.9837        0.0000        0.0000        0.0000        0.0000        0.0000        0.0000        0.0000        0.0000        0.0000        0.0000        0.0000        0.0000        0.0000        0.0000        0.0000        0.0000        0.0000        0.0000        0.0000        0.0000
        0.0000        0.0000        0.0000        0.0000        0.0000        0.0000        0.0000        0.0000        0.0000        0.0000        0.0000        0.0000        0.0000        0.0000        0.0000        0.0000        0.0000        0.0000        0.0000        0.0000        0.0000        0.0000        0.0000        0.0000        0.0000        0.0000        0.0000        0.0000        0.0000        0.0000        0.0000        0.0000        0.0000        0.0000        0.0000        0.0000        0.0000        0.0000        0.0000        0.0000        0.0000        0.0000        0.0000        0.0000        0.0000        0.0000        0.0000        0.0000        0.0000        0.0000        0.0000        0.0000        0.0000       27.0050       24.4182       22.3275       20.0156       17.5124       13.7960        7.8634        0.0000        0.0000        0.0000        0.0000        0.0000        0.0000        0.0000        0.0000        0.0000        0.0000        0.0000        0.0000        0.0000        0.0000        0.0000        0.0000        0.0000        0.0000        0.0000        0.0000        0.0000        0.0000        0.0000        0.0000        0.0000        0.0000        0.0000        0.0000        0.0000        0.0000        0.0000        0.0000        0.0000        0.0000        0.0000        0.0000        0.0000        0.0000        0.0000        0.0000        0.0000        0.0000        0.0000        0.0000        0.0000        0.0000        0.0000        0.0000        0.0000        0.0000        0.0000        0.0000        0.0000        0.0000        0.0000        0.0000        0.0000        0.0000        0.0000        0.0000        0.0000        0.0000        0.0000        0.0000        0.0000        0.0000        0.0000        0.0000        0.0000        0.0000        0.0000        0.0000        0.0000        0.0000        0.0000        0.0000        0.0000        0.0000        0.0000        0.0000        0.0000        0.0000        0.0000        0.0000        0.0000        0.0000        0.0000        0.0000        0.0000        0.0000        0.0000        0.0000        0.0000        0.0000        0.0000        0.0000        0.0000        0.0000        0.0000        0.0000        0.0000        0.0000        0.0000        0.0000        0.0000        0.0000        0.0000        0.0000        0.0000        0.0000        2.3754        1.9107        1.8440        1.8814        2.0558        3.4742        3.6515        4.0169        4.6468        5.8047        6.5865        7.1633        7.8416        8.4953        9.2839        9.4239        8.9953        8.4146        7.9379        7.2008        6.4571        5.0928        4.4505        3.9317        3.6624        3.9383        4.0077        4.3159        4.0374        3.8047        3.3141        3.0784        3.2037        3.2331        3.4718        3.7102        3.7835        3.7767        3.8489        3.9413        4.2776        4.2037        4.5525        4.9204        5.2389        5.7575        6.3216        6.6384        7.4205        8.3550        9.8019       10.9739       12.4334       14.9968       16.5264       17.4898       17.9621       19.4066       20.6409       20.2636       19.9452        0.0000        0.0000        0.0000        0.0000        0.0000        0.0000        0.0000        0.0000        0.0000        0.0000        0.0000        0.0000        0.0000        0.0000        0.0000        0.0000        0.0000        0.0000
        0.0000        0.0000        0.0000        0.0000        0.0000        0.0000        0.0000        0.0000        0.0000        0.0000        0.0000        0.0000        0.0000        0.0000        0.0000        0.0000        0.0000        0.0000        0.0000        0.0000        0.0000        0.0000        0.0000        0.0000        0.0000        0.0000        0.0000        0.0000        0.0000        0.0000        0.0000        0.0000        0.0000        0.0000        0.0000        0.0000        0.0000        0.0000        0.0000        0.0000        0.0000        0.0000        0.0000        0.0000        0.0000        0.0000        0.0000        0.0000        0.0000        0.0000       29.7514       29.8318       28.9820       26.7714       25.1104       23.4602       21.2085       18.7830       14.9991        8.7489        6.2151        4.4102        0.0000        0.0000        0.0000        0.0000        0.0000        0.0000        0.0000        0.0000        0.0000        0.0000        0.0000        0.0000        0.0000        0.0000        0.0000        0.0000        0.0000        0.0000        0.0000        0.0000        0.0000        0.0000        0.0000        0.0000        0.0000        0.0000        0.0000        0.0000        0.0000        0.0000        0.0000        0.0000        0.0000        0.0000        0.0000        0.0000        0.0000        0.0000        0.0000        0.0000        0.0000        0.0000        0.0000        0.0000        0.0000        0.0000        0.0000        0.0000        0.0000        0.0000        0.0000        0.0000        0.0000        0.0000        0.0000        0.0000        0.0000        0.0000        0.0000        0.0000        0.0000        0.0000        0.0000        0.0000        0.0000        0.0000        0.0000        0.0000        0.0000        0.0000        0.0000        0.0000        0.0000        0.0000        0.0000        0.0000        0.0000        0.0000        0.0000        0.0000        0.0000        0.0000        0.0000        0.0000        0.0000        0.0000        0.0000        0.0000        0.0000        0.0000        0.0000        0.0000        0.0000        0.0000        0.0000        0.0000        0.0000        0.0000        0.0000        0.0000        0.0000        0.0000        0.0000        0.0000        0.0000        0.0000        0.0000        1.9464        1.8401        1.5287        1.4939        1.6527        2.0861        2.8634        3.2004        3.7377        4.4397        5.4565        6.3052        7.0023        7.5688        7.9476        8.4098        8.8797        8.6903        7.8767        7.5355        7.1237        6.2710        4.9868        4.2419        3.6423        3.5151        3.7998        3.8634        3.5496        3.8067        3.6495        3.2142        3.0132        3.0481        3.4411        3.4743        3.7167        3.7300        3.6750        3.7204        3.7804        3.8957        3.6294        3.7861        3.9914        4.3146        4.9283        5.4579        5.8898        6.8807        8.0791        8.3990        9.2258       10.9416       12.7745       14.0533       14.9887       15.7063       16.8174       17.8230       18.6010       18.3769        0.0000        0.0000        0.0000        0.0000        0.0000        0.0000        0.0000        0.0000        0.0000        0.0000        0.0000        0.0000        0.0000        0.0000       26.2322       28.6109       33.8853        0.0000
        0.0000        0.0000        0.0000        0.0000        0.0000        0.0000        0.0000        0.0000        0.0000        0.0000        0.0000        0.0000        0.0000        0.0000        0.0000        0.0000        0.0000        0.0000        0.0000        0.0000        0.0000        0.0000        0.0000        0.0000        0.0000        0.0000        0.0000        0.0000        0.0000        0.0000        0.0000        0.0000        0.0000        0.0000        0.0000        0.0000        0.0000        0.0000        0.0000        0.0000        0.0000        0.0000        0.0000        0.0000        0.0000        0.0000        0.0000        0.0000       28.5343       29.0183       28.6318       28.2881       27.6917       25.7005       23.9834       22.4117       22.2685       19.0375       15.4357        9.5311        7.0488        5.4947        4.6970        0.0000        0.0000        0.0000        0.0000        0.0000        0.0000        0.0000        0.0000        0.0000        0.0000        0.0000        0.0000        0.0000        0.0000        0.0000        0.0000        0.0000        0.0000        0.0000        0.0000        0.0000        0.0000        0.0000        0.0000        0.0000        0.0000        0.0000        0.0000        0.0000        0.0000        0.0000        0.0000        0.0000        0.0000        0.0000        0.0000        0.0000        0.0000        0.0000        0.0000        0.0000        0.0000        0.0000        0.0000        0.0000        0.0000        0.0000        0.0000        0.0000        0.0000        0.0000        0.0000        0.0000        0.0000        0.0000        0.0000        0.0000        0.0000        0.0000        0.0000        0.0000        0.0000        0.0000        0.0000        0.0000        0.0000        0.0000        0.0000        0.0000        0.0000        0.0000        0.0000        0.0000        0.0000        0.0000        0.0000        0.0000        0.0000        0.0000        0.0000        0.0000        0.0000        0.0000        0.0000        0.0000        0.0000        0.0000        0.0000        0.0000        0.0000        0.0000        0.0000        0.0000        0.0000        0.0000        0.0000        0.0000        0.0000        0.0000        0.0000        0.0000        0.0000        0.0000        0.0000        0.0000        1.8027        1.6965        1.6020        1.1717        1.3491        1.6017        2.0152        2.9735        3.2725        3.5784        4.2396        5.3113        6.1586        6.9042        7.4864        7.4595        7.6998        7.7839        7.8625        7.5662        7.3481        6.7631        5.8036        4.6507        4.0787        3.5203        3.2861        3.6030        3.7066        3.6164        3.6278        3.2826        2.9786        2.8764        2.9328        3.0887        3.4169        3.6391        3.5013        3.5127        3.6054        3.6834        3.7273        3.3847        3.4520        3.6213        3.8927        4.4239        5.0182        6.0108        6.3923        7.0017        7.5825        8.6303        9.9066       11.6967       12.7704       13.7298       14.0762       14.5793       15.8385       16.8319       16.4609       16.2023        0.0000        0.0000        0.0000        0.0000        0.0000        0.0000        0.0000        0.0000        0.0000       24.4874       26.2352       23.7638       24.0581       24.8205       26.3907       31.1905       33.8959
        0.0000        0.0000        0.0000        0.0000        0.0000        0.0000        0.0000        0.0000        0.0000        0.0000        0.0000        0.0000        0.0000        0.0000        0.0000        0.0000        0.0000        0.0000        0.0000        0.0000        0.0000        0.0000        0.0000        0.0000        0.0000        0.0000        0.0000        0.0000        0.0000        0.0000        0.0000        0.0000        0.0000        0.0000        0.0000        0.0000        0.0000        0.0000        0.0000        0.0000        0.0000        0.0000        0.0000        0.0000        0.0000        0.0000        0.0000        0.0000       26.0612       25.5246       25.4742       25.5976       24.5723       23.6970       22.9800       21.9578       21.5537       18.8641       16.0487       10.6240        8.5437        7.8293        6.9718        3.9616        2.7840        1.6789        1.2692        0.0000        0.0000        0.0000        0.0000        0.0000        0.0000        0.0000        0.0000        0.0000        0.0000        0.0000        0.0000        0.0000        0.0000        0.0000        0.0000        0.0000        0.0000        0.0000        0.0000        0.0000        0.0000        0.0000        0.0000        0.0000        0.0000        0.0000        0.0000        0.0000        0.0000        0.0000        0.0000        0.0000        0.0000        0.0000        0.0000        0.0000        0.0000        0.0000        0.0000        0.0000        0.0000        0.0000        0.0000        0.0000        0.0000        0.0000        0.0000        0.0000        0.0000        0.0000        0.0000        0.0000        0.0000        0.0000        0.0000        0.0000        0.0000        0.0000        0.0000        0.0000        0.0000        0.0000        0.0000        0.0000        0.0000        0.0000        0.0000        0.0000        0.0000        0.0000        0.0000        0.0000        0.0000        0.0000        0.0000        0.0000        0.0000        0.0000        0.0000        0.0000        0.0000        0.0000        0.0000        0.0000        0.0000        0.0000        0.0000        0.0000        0.0000        0.0000        0.0000        0.0000        0.0000        0.0000        0.0000        0.0000        0.0000        0.0000        0.0000        0.0000        1.8175        1.8145        1.7312        1.2318        1.3098        1.6778        2.1902        3.2460        3.5677        3.9505        4.6236        5.4198        5.9755        6.5211        7.1156        7.3462        7.5800        7.6399        7.5476        7.1864        7.0678        6.9105        5.7818        4.3346        3.5819        3.2365        3.4968        3.3820        3.5786        3.5827        3.7844        3.4860        2.8852        2.8399        2.8798        2.9423        3.1641        3.3872        3.3291        3.3602        3.5016        3.6228        3.9511        3.3671        3.4785        3.8090        4.0708        4.6956        5.0808        5.3946        6.1986        6.7097        6.8496        7.2112        7.7245        9.4605       10.6446       11.5237       12.6062       13.7510       14.7369       15.1186       14.4227        0.0000        0.0000        0.0000        0.0000        0.0000        0.0000       15.9292       17.7260       20.0128       21.8861       23.3015       25.1315       23.2467       23.7511       25.2020       26.6974        0.0000        0.0000
        0.0000        0.0000        0.0000        0.0000        0.0000        0.0000        0.0000        0.0000        0.0000        0.0000        0.0000        0.0000        0.0000        0.0000        0.0000        0.0000        0.0000        0.0000        0.0000        0.0000        0.0000        0.0000        0.0000        0.0000        0.0000        0.0000        0.0000        0.0000        0.0000        0.0000        0.0000        0.0000        0.0000        0.0000        0.0000        0.0000        0.0000        0.0000        0.0000        0.0000        0.0000        0.0000        0.0000        0.0000        0.0000        0.0000        0.0000        0.0000       21.3319       21.5957       21.1079       19.5570       18.0611       18.0829       18.1261       18.3781       16.2741       14.5455       13.3440       13.5146       11.7704       10.9718       11.0804        9.2916        6.7854        5.7694        4.7134        4.6372        4.5657        0.0000        0.0000        0.0000        0.0000        0.0000        0.0000        0.0000        0.0000        0.0000        0.0000        0.0000        0.0000        0.0000        0.0000        0.0000        0.0000        0.0000        0.0000        0.0000        0.0000        0.0000        0.0000        0.0000        0.0000        0.0000        0.0000        0.0000        0.0000        0.0000        0.0000        0.0000        0.0000        0.0000        0.0000        0.0000        0.0000        0.0000        0.0000        0.0000        0.0000        0.0000        0.0000        0.0000        0.0000        0.0000        0.0000        0.0000        0.0000        0.0000        0.0000        0.0000        0.0000        0.0000        0.0000        0.0000        0.0000        0.0000        0.0000        0.0000        0.0000        0.0000        0.0000        0.0000        0.0000        0.0000        0.0000        0.0000        0.0000        0.0000        0.0000        0.0000        0.0000        0.0000        0.0000        0.0000        0.0000        0.0000        0.0000        0.0000        0.0000        0.0000        0.0000        0.0000        0.0000        0.0000        0.0000        0.0000        0.0000        0.0000        0.0000        0.0000        0.0000        0.0000        0.0000        0.0000        0.0000        0.0000        0.0000        0.0000        2.4175        2.4932        2.5657        2.4318        2.6652        3.1907        3.9480        4.5084        4.9254        5.2531        5.9000        5.6801        6.0484        6.0228        6.6011        7.0858        7.5129        7.2612        7.3575        7.9349        7.5026        7.1871        6.2254        4.2022        3.4118        2.9503        3.0564        3.1823        3.0527        3.4175        3.4174        3.1281        3.1104        2.9666        2.9197        2.6406        2.6676        2.8985        3.0504        3.3091        3.4996        3.6732        3.8625        4.1626        4.6365        5.2510        5.7022        5.5319        5.1726        5.5556        5.5539        5.7274        5.9600        7.3151        7.0622        7.1184        8.2448        8.7227        9.2925       11.3444       11.9044       12.0730       12.0912       12.7661       12.7979       12.8684       13.4608       14.0481       15.5165       15.8114       18.5187       21.4643       23.8405       25.4144       26.3951       25.7649       26.4163       29.0982       30.5241        0.0000        0.0000
        0.0000        0.0000        0.0000        0.0000        0.0000        0.0000        0.0000        0.0000        0.0000        0.0000        0.0000        0.0000        0.0000        0.0000        0.0000        0.0000        0.0000        0.0000        0.0000        0.0000        0.0000        0.0000        0.0000        0.0000        0.0000        0.0000        0.0000        0.0000        0.0000        0.0000        0.0000        0.0000        0.0000        0.0000        0.0000        0.0000        0.0000        0.0000        0.0000        0.0000        0.0000        0.0000        0.0000        0.0000        0.0000        0.0000        0.0000        0.0000       17.8439       19.8212       19.8403       17.5592       16.5936       16.1766       16.6252       16.4781       15.0831       14.0135       13.7429       14.8403       13.6421       12.8132       12.7337       10.3306        8.0335        7.6300        6.7151        6.3332        6.1068        5.9519        0.0000        0.0000        0.0000        0.0000        0.0000        0.0000        0.0000        0.0000        0.0000        0.0000        0.0000        0.0000        0.0000        0.0000        0.0000        0.0000        0.0000        0.0000        0.0000        0.0000        0.0000        0.0000        0.0000        0.0000        0.0000        0.0000        0.0000        0.0000        0.0000        0.0000        0.0000        0.0000        0.0000        0.0000        0.0000        0.0000        0.0000        0.0000        0.0000        0.0000        0.0000        0.0000        0.0000        0.0000        0.0000        0.0000        0.0000        0.0000        0.0000        0.0000        0.0000        0.0000        0.0000        0.0000        0.0000        0.0000        0.0000        0.0000        0.0000        0.0000        0.0000        0.0000        0.0000        0.0000        0.0000        0.0000        0.0000        0.0000        0.0000        0.0000        0.0000        0.0000        0.0000        0.0000        0.0000        0.0000        0.0000        0.0000        0.0000        0.0000        0.0000        0.0000        0.0000        0.0000        0.0000        0.0000        0.0000        0.0000        0.0000        0.0000        0.0000        0.0000        0.0000        0.0000        0.0000        0.0000        0.0000        0.0000        0.0000        2.4531        2.6841        3.1203        3.2404        3.2985        0.0000        4.6150        5.3086        5.6281        0.0000        0.0000        0.0000        5.7808        6.4667        7.4075        7.1864        7.0320        6.8930        7.2188        7.3964        7.0396        6.1546        4.0857        3.2787        2.8186        2.8514        2.9919        2.9895        2.8415        2.9445        2.8571        2.7567        3.1488        2.8083        2.5807        2.5566        2.6484        2.8704        3.2895        3.5239        3.7162        3.9388        4.2245        4.6205        5.3263        5.4202        5.5416        5.6025        4.9502        5.0120        4.4476        4.5887        5.6549        7.0831        7.3861        6.9661        8.3074        7.5227        9.1462       10.0883       10.4414       10.6161       11.7070       11.7753       11.5101       11.8988       12.7565       13.7339       15.0937       19.8254       23.2033       24.4401       26.9754       26.7702       25.6174       26.6066       28.1835       29.8465        0.0000        0.0000
        0.0000        0.0000        0.0000        0.0000        0.0000        0.0000        0.0000        0.0000        0.0000        0.0000        0.0000        0.0000        0.0000        0.0000        0.0000        0.0000        0.0000        0.0000        0.0000        0.0000        0.0000        0.0000        0.0000        0.0000        0.0000        0.0000        0.0000        0.0000        0.0000        0.0000        0.0000        0.0000        0.0000        0.0000        0.0000        0.0000        0.0000        0.0000       22.3392       19.4677       18.4208        0.0000        0.0000        0.0000        0.0000        0.0000        0.0000        0.0000       15.7295       15.8953       15.4425       15.5728       15.5111       14.3840       13.7356       14.6406       12.9417       12.7282       12.8964       15.1788       14.5541       13.9170       11.9297       10.1688        8.7598        8.7120        8.5572        7.6765        7.5275        7.4407        0.0000        0.0000        0.0000        0.0000        0.0000        0.0000        0.0000        0.0000        0.0000        0.0000        0.0000        0.0000        0.0000        0.0000        0.0000        0.0000        0.0000        0.0000        0.0000        0.0000        0.0000        0.0000        0.0000        0.0000        0.0000        0.0000        0.0000        0.0000        0.0000        0.0000        0.0000        0.0000        0.0000        0.0000        0.0000        0.0000        0.0000        0.0000        0.0000        0.0000        0.0000        0.0000        0.0000        0.0000        0.0000        0.0000        0.0000        0.0000        0.0000        0.0000        0.0000        0.0000        0.0000        0.0000        0.0000        0.0000        0.0000        0.0000        0.0000        0.0000        0.0000        0.0000        0.0000        0.0000        0.0000        0.0000        0.0000        0.0000        0.0000        0.0000        0.0000        0.0000        0.0000        0.0000        0.0000        0.0000        0.0000        0.0000        0.0000        0.0000        0.0000        0.0000        0.0000        0.0000        0.0000        0.0000        0.0000        0.0000        0.0000        0.0000        0.0000        0.0000        0.0000        0.0000        0.0000        0.0000        0.0000        0.0000        0.0000        0.0000        0.0000        0.0000        0.0000        0.0000        0.0000        0.0000        0.0000        0.0000        0.0000        0.0000        0.0000        0.0000        0.0000        6.8195        7.1814        6.9535        6.7341        6.7367        6.6754        6.6956        6.0359        3.9484        3.2490        2.8968        2.7420        3.0441        2.7393        2.6651        2.6607        2.7519        2.7568        2.7451        2.8280        2.6595        2.6127        2.7979        2.7732        3.1276        3.2837        3.5445        3.9402        4.2673        4.5956        4.5722        4.8766        5.0947        5.2326        5.2643        5.1072        4.5554        4.4359        4.5449        5.4979        6.8007        6.4444        6.7096        7.1563        7.5542        8.0619        8.9360        9.0588        9.6560        9.8148       10.7103       11.3769       11.6681       11.6462       13.4189       17.6746       22.1479       27.5244       28.9350       28.7485       26.7057       27.7893       28.9394        0.0000        0.0000        0.0000
        0.0000        0.0000        0.0000        0.0000        0.0000        0.0000        0.0000        0.0000        0.0000        0.0000        0.0000        0.0000        0.0000        0.0000        0.0000        0.0000        0.0000        0.0000        0.0000        0.0000        0.0000        0.0000        0.0000        0.0000        0.0000        0.0000        0.0000        0.0000        0.0000        0.0000        0.0000        0.0000        0.0000        0.0000        0.0000        0.0000        0.0000        0.0000       22.6543       20.8017       18.9944       17.2111       16.7367       14.4769       13.5161       14.4721       12.9620       12.4699       12.3321       12.4978       12.9996       12.9112       12.3420       12.7270       12.2087       12.6806       12.2105       12.8719       11.8766       13.2319       13.9396       13.3248       11.4507       10.4217        9.5598        9.4370        9.9303        9.4095        8.9912        8.6460        7.2941        6.2050        0.0000        0.0000        0.0000        0.0000        0.0000        0.0000        0.0000        0.0000        0.0000        0.0000        0.0000        0.0000        0.0000        0.0000        0.0000        0.0000        0.0000        0.0000        0.0000        0.0000        0.0000        0.0000        0.0000        0.0000        0.0000        0.0000        0.0000        0.0000        0.0000        0.0000        0.0000        0.0000        0.0000        0.0000        0.0000        0.0000        0.0000        0.0000        0.0000        0.0000        0.0000        0.0000        0.0000        0.0000        0.0000        0.0000        0.0000        0.0000        0.0000        0.0000        0.0000        0.0000        0.0000        0.0000        0.0000        0.0000        0.0000        0.0000        0.0000        0.0000        0.0000        0.0000        0.0000        0.0000        0.0000        0.0000        0.0000        0.0000        0.0000        0.0000        0.0000        0.0000        0.0000        0.0000        0.0000        0.0000        0.0000        0.0000        0.0000        0.0000        0.0000        0.0000        0.0000        0.0000        0.0000        0.0000        0.0000        0.0000        0.0000        0.0000        0.0000        0.0000        0.0000        0.0000        0.0000        0.0000        0.0000        0.0000        0.0000        0.0000        0.0000        0.0000        0.0000        0.0000        0.0000        0.0000        0.0000        0.0000        0.0000        0.0000        0.0000        0.0000        7.2080        6.9599        6.4425        6.3890        5.9595        6.0256        6.0695        3.6995        3.0493        2.5969        2.3881        2.6068        2.6985        2.5428        2.6054        2.6139        2.7982        2.7431        2.7918        2.6495        2.5741        2.6606        2.6280        2.8185        2.8860        3.1995        3.5791        3.9145        4.2137        4.6634        4.9634        4.6692        4.7372        4.9700        5.0858        4.5589        4.4541        4.4416        5.3664        5.5639        5.8755        6.2057        6.7076        6.9645        7.1717        7.5991        8.2986        9.1565        9.8104       10.2447       11.1155       11.7982       11.9908       13.8240       17.2382       22.7035       27.2224       29.9836       31.0073       30.0736       31.3445        0.0000        0.0000        0.0000        0.0000
        0.0000        0.0000        0.0000        0.0000        0.0000        0.0000        0.0000        0.0000        0.0000        0.0000        0.0000        0.0000        0.0000        0.0000        0.0000        0.0000        0.0000        0.0000        0.0000        0.0000        0.0000        0.0000        0.0000        0.0000        0.0000        0.0000        0.0000        0.0000        0.0000        0.0000        0.0000        0.0000        0.0000        0.0000        0.0000        0.0000        0.0000       31.3406       27.9181       24.0854       22.8731       20.7488       19.5795       16.3145       13.1460       14.5031       13.0619        9.1560        8.5834        7.5737        6.8871        8.8308        9.4630       10.9877       11.1629       12.4680       10.1424       10.1062        9.8085       11.0805       10.0778       10.5312       10.1236       10.8226       10.7536       10.3084       11.1967       11.4520       10.7252        9.3421        7.7868        6.5890        0.0000        0.0000        0.0000        0.0000        0.0000        0.0000        0.0000        0.0000        0.0000        0.0000        0.0000        0.0000        0.0000        0.0000        0.0000        0.0000        0.0000        0.0000        0.0000        0.0000        0.0000        0.0000        0.0000        0.0000        0.0000        0.0000        0.0000        0.0000        0.0000        0.0000        0.0000        0.0000        0.0000        0.0000        0.0000        0.0000        0.0000        0.0000        0.0000        0.0000        0.0000        0.0000        0.0000        0.0000        0.0000        0.0000        0.0000        0.0000        0.0000        0.0000        0.0000        0.0000        0.0000        0.0000        0.0000        0.0000        0.0000        0.0000        0.0000        0.0000        0.0000        0.0000        0.0000        0.0000        0.0000        0.0000        0.0000        0.0000        0.0000        0.0000        0.0000        0.0000        0.0000        0.0000        0.0000        0.0000        0.0000        0.0000        0.0000        0.0000        0.0000        0.0000        0.0000        0.0000        0.0000        0.0000        0.0000        0.0000        0.0000        0.0000        0.0000        0.0000        0.0000        0.0000        0.0000        0.0000        0.0000        0.0000        0.0000        0.0000        0.0000        0.0000        0.0000        0.0000        0.0000        0.0000        0.0000        4.8932        5.1441        5.3456        5.8707        6.6718        0.0000        7.3417        6.9145        5.0710        4.5680        4.2615        3.8476        2.4988        2.3625        2.0560        2.2056        2.5732        2.6083        2.5089        2.7066        3.1913        3.2083        3.2458        3.0425        2.6114        2.4517        2.5598        2.5200        2.1220        2.1684        2.4012        2.7459        3.9078        4.3601        4.7758        4.8497        4.9527        5.1344        5.3141        5.1947        5.0386        4.9055        4.8797        5.4332        5.0534        6.0224        5.9658        5.9045        6.2323        6.4895        6.6881        7.6315       10.1595       11.0596       11.4338       12.3125       14.5098       15.9907       17.4835       21.9656       28.6131       32.9082       38.2443       39.8852       41.6200       43.5210        0.0000        0.0000        0.0000        0.0000
        0.0000        0.0000        0.0000        0.0000        0.0000        0.0000        0.0000        0.0000        0.0000        0.0000        0.0000        0.0000        0.0000        0.0000        0.0000        0.0000        0.0000        0.0000        0.0000        0.0000        0.0000        0.0000        0.0000        0.0000        0.0000        0.0000        0.0000        0.0000        0.0000        0.0000        0.0000        0.0000        0.0000        0.0000        0.0000        0.0000        0.0000       34.7383       30.9043       25.3132       22.0699       18.7149       16.1925       11.8428       11.3910       11.1227        9.9572        6.2816        4.2427        4.3064        5.4893        7.3992        8.2091        9.3697        8.6872       10.0575        8.8200        9.6570        9.8948       10.1746        9.6437        9.6753       10.7119       11.4392       12.3710       12.7578       13.0832       12.5019       11.4247        9.8036        8.6106        7.2752        6.2815        0.0000        0.0000        0.0000        0.0000        0.0000        0.0000        0.0000        0.0000        0.0000        0.0000        0.0000        0.0000        0.0000        0.0000        0.0000        0.0000        0.0000        0.0000        0.0000        0.0000        0.0000        0.0000        0.0000        0.0000        0.0000        0.0000        0.0000        0.0000        0.0000        0.0000        0.0000        0.0000        0.0000        0.0000        0.0000        0.0000        0.0000        0.0000        0.0000        0.0000        0.0000        0.0000        0.0000        0.0000        0.0000        0.0000        0.0000        0.0000        0.0000        0.0000        0.0000        0.0000        0.0000        0.0000        0.0000        0.0000        0.0000        0.0000        0.0000        0.0000        0.0000        0.0000        0.0000        0.0000        0.0000        0.0000        0.0000        0.0000        0.0000        0.0000        0.0000        0.0000        0.0000        0.0000        0.0000        0.0000        0.0000        0.0000        0.0000        0.0000        0.0000        0.0000        0.0000        0.0000        0.0000        0.0000        0.0000        0.0000        0.0000        0.0000        0.0000        0.0000        0.0000        0.0000        0.0000        0.0000        0.0000        0.0000        0.0000        0.0000        0.0000        0.0000        1.7112        2.1239        2.4851        2.9948        4.0728        4.6020        4.9818        5.8219        6.6774        7.2343        7.1606        6.2785        4.3958        3.7822        3.2600        3.2125        2.1530        1.7223        1.6604        1.8745        2.2787        2.2227        2.3706        2.6355        3.0709        3.1435        3.0862        2.8485        2.2364        2.0860        2.1305        2.2353        2.0929        2.1409        2.2603        2.6463        3.8189        4.3339        4.7302        4.9780        5.0472        5.3613        5.2758        5.1208        4.8069        5.0615        4.8361        4.8004        4.1946        4.5540        5.6844        6.2616        6.4342        6.6747        7.1148        8.0894       10.7579       11.3633       12.1975       13.2917       14.6682       15.7486       16.9839       20.2208       28.7733       33.7588       39.0850       41.3216       44.7869        0.0000        0.0000        0.0000        0.0000        0.0000
        0.0000        0.0000        0.0000        0.0000        0.0000        0.0000        0.0000        0.0000        0.0000        0.0000        0.0000        0.0000        0.0000        0.0000        0.0000        0.0000        0.0000        0.0000        0.0000        0.0000        0.0000        0.0000        0.0000        0.0000        0.0000        0.0000        0.0000        0.0000        0.0000        0.0000        0.0000        0.0000        0.0000        0.0000        0.0000        0.0000       36.3566       32.1406       28.3078       23.5190       20.5397       16.8759       14.9767       11.4875       10.4154        8.8190        7.0733        3.6016        2.5419        3.3388        3.7622        7.2716        6.9867        7.5492        8.0297        9.6996        8.9339        9.3093        9.6594        9.5896        9.1616        9.9730       11.5300       12.3859       12.5172       12.5386       12.8494       12.4310       11.0866       10.1063        9.1312        7.8826        0.0000        0.0000        0.0000        0.0000        0.0000        0.0000        0.0000        0.0000        0.0000        0.0000        0.0000        0.0000        0.0000        0.0000        0.0000        0.0000        0.0000        0.0000        0.0000        0.0000        0.0000        0.0000        0.0000        0.0000        0.0000        0.0000        0.0000        0.0000        0.0000        0.0000        0.0000        0.0000        0.0000        0.0000        0.0000        0.0000        0.0000        0.0000        0.0000        0.0000        0.0000        0.0000        0.0000        0.0000        0.0000        0.0000        0.0000        0.0000        0.0000        0.0000        0.0000        0.0000        0.0000        0.0000        0.0000        0.0000        0.0000        0.0000        0.0000        0.0000        0.0000        0.0000        0.0000        0.0000        0.0000        0.0000        0.0000        0.0000        0.0000        0.0000        0.0000        0.0000        0.0000        0.0000        0.0000        0.0000        0.0000        0.0000        0.0000        0.0000        0.0000        0.0000        0.0000        0.0000        0.0000        0.0000        0.0000        0.0000        0.0000        0.0000        0.0000        0.0000        0.0000        0.0000        0.0000        0.0000        0.0000        0.0000        0.0000        0.0000        1.5498        1.5583        1.6488        1.4125        1.7178        2.4933        2.5866        3.3587        3.6631        4.2694        5.0595        5.7083        6.6799        6.3523        5.5265        3.6665        3.1385        3.0241        2.9365        1.9272        1.4407        1.4610        1.6041        2.0469        1.9179        1.9395        2.0279        2.4764        2.6935        2.6779        2.5010        1.9853        1.8482        1.8302        2.0593        2.0739        2.1063        2.2296        2.5366        3.8262        4.3778        4.7979        5.1311        5.1681        5.3758        5.5399        5.6101        5.0957        5.0460        5.1850        4.9200        4.3743        4.7079        5.3805        5.7229        7.1626        7.5533        7.1044        7.3962        9.9615       11.0997       12.7957       13.8549       14.7370       15.5518       16.7340       20.6480       28.5377       33.4976       36.9767       39.2649       43.8798        0.0000        0.0000        0.0000        0.0000        0.0000
        0.0000        0.0000        0.0000        0.0000        0.0000        0.0000        0.0000        0.0000        0.0000        0.0000        0.0000        0.0000        0.0000        0.0000        0.0000        0.0000        0.0000        0.0000        0.0000        0.0000        0.0000        0.0000        0.0000        0.0000        0.0000        0.0000        0.0000        0.0000        0.0000        0.0000        0.0000        0.0000        0.0000        0.0000        0.0000       35.0072       28.0774       24.3574       22.3292       18.5348       15.5503       13.9513       11.9861        7.9723        7.5513        6.9757        5.5690        3.7518        3.6676        3.3763        3.6699        5.9751        6.5526        5.8280        6.6537       10.0984        9.5584       10.1373        9.5775        9.8426        9.4763       10.5296       11.3972       11.5730       11.5832       11.7930       11.7671       11.2093       10.6236        9.9591        9.2863        7.5225        0.0000        0.0000        0.0000        0.0000        0.0000        0.0000        0.0000        0.0000        0.0000        0.0000        0.0000        0.0000        0.0000        0.0000        0.0000        0.0000        0.0000        0.0000        0.0000        0.0000        0.0000        0.0000        0.0000        0.0000        0.0000        0.0000        0.0000        0.0000        0.0000        0.0000        0.0000        0.0000        0.0000        0.0000        0.0000        0.0000        0.0000        0.0000        0.0000        0.0000        0.0000        0.0000        0.0000        0.0000        0.0000        0.0000        0.0000        0.0000        0.0000        0.0000        0.0000        0.0000        0.0000        0.0000        0.0000        0.0000        0.0000        0.0000        0.0000        0.0000        0.0000        0.0000        0.0000        0.0000        0.0000        0.0000        0.0000        0.0000        0.0000        0.0000        0.0000        0.0000        0.0000        0.0000        0.0000        0.0000        0.0000        0.0000        0.0000        0.0000        0.0000        0.0000        0.0000        0.0000        0.0000        0.0000        0.0000        0.0000        0.0000        0.0000        0.0000        0.0000        0.0000        0.0000        0.0000        0.0000        0.0000        0.0000        0.0000        1.4724        1.3601        1.3484        1.5099        1.5792        1.7871        1.8927        2.1610        2.6900        2.8966        3.3852        3.9003        4.5637        4.9475        4.9096        4.3655        2.8785        2.5589        2.9450        3.2047        1.7776        1.1321        0.9973        1.0658        1.4885        1.4952        1.5073        1.5410        1.8703        2.0470        2.0857        1.9998        1.6112        1.5501        1.5915        1.7020        1.7215        1.8352        2.0387        2.4812        3.6814        4.2876        4.9833        5.1002        5.0966        5.5964        5.8214        5.7169        5.0951        5.0408        4.9451        4.9604        4.4573        4.6739        5.1078        5.5125        6.5442        6.9619        6.9242        7.4090        9.2834       10.3955       11.7221       13.3937       13.6722       14.7038       16.4501       18.8217       26.8925       31.1646       33.9297       36.8851       39.8794        0.0000        0.0000        0.0000        0.0000        0.0000
        0.0000        0.0000        0.0000        0.0000        0.0000        0.0000        0.0000        0.0000        0.0000        0.0000        0.0000        0.0000        0.0000        0.0000        0.0000        0.0000        0.0000        0.0000        0.0000        0.0000        0.0000        0.0000        0.0000        0.0000        0.0000        0.0000        0.0000        0.0000        0.0000        0.0000        0.0000        0.0000        0.0000        0.0000        0.0000       12.0781        9.0175        8.0722        7.8953        8.9870        8.3685        6.9290        6.4005        5.9770        6.5087        5.4217        4.3375        4.1043        4.7704        4.7576        5.0251        6.0581        7.4105        7.2762        8.0800        9.5257        9.9897       10.3814       10.1252       10.2668       10.6004       10.7924       10.7413        9.9069        9.5577        9.2574        9.6900        9.6764        9.7837        9.2675        8.0285        7.2358        0.0000        0.0000        0.0000        0.0000        0.0000        0.0000        0.0000        0.0000        0.0000        0.0000        0.0000        0.0000        0.0000        0.0000        0.0000        0.0000        0.0000        0.0000        0.0000        0.0000        0.0000        0.0000        0.0000        0.0000        0.0000        0.0000        0.0000        0.0000        0.0000        0.0000        0.0000        0.0000        0.0000        0.0000        0.0000        0.0000        0.0000        0.0000        0.0000        0.0000        0.0000        0.0000        0.0000        0.0000        0.0000        0.0000        0.0000        0.0000        0.0000        0.0000        0.0000        0.0000        0.0000        0.0000        0.0000        0.0000        0.0000        0.0000        0.0000        0.0000        0.0000        0.0000        0.0000        0.0000        0.0000        0.0000        0.0000        0.0000        0.0000        0.0000        0.0000        0.0000        0.0000        0.0000        0.0000        0.0000        0.0000        0.0000        0.0000        0.0000        0.0000        0.0000        0.0000        0.0000        0.0000        0.0000        0.0000        0.0000        0.0000        0.0000        0.0000        0.0000        0.0000        0.0000        0.0000        0.0000        0.0000        0.0000        1.8525        0.9219        1.1067        1.0041        1.0733        1.1711        1.3923        1.5642        1.3551        1.4700        1.5632        1.6906        1.8569        2.2499        2.5701        2.4792        2.0011        1.0212        1.0134        1.3747        1.3806        1.5019        1.3668        1.2495        1.4056        0.9591        0.8768        0.9438        1.0407        0.7798        0.6359        0.6453        0.6573        1.2540        1.1953        1.3154        1.4650        1.7998        1.8855        2.1938        2.6744        3.6018        4.0521        5.3562        5.7551        6.1157        6.9978        7.2102        6.9634        6.3304        6.3754        6.0819        5.8550        5.2271        5.7199        6.5066        7.7848        9.3097        8.9367        9.1458        9.4604        9.0163        9.6690       10.8190       12.3724       13.9887       15.3960       17.7519       20.2655       24.7752       27.3339       29.5329       31.2489        0.0000        0.0000        0.0000        0.0000        0.0000        0.0000
        0.0000        0.0000        0.0000        0.0000        0.0000        0.0000        0.0000        0.0000        0.0000        0.0000        0.0000        0.0000        0.0000        0.0000        0.0000        0.0000        0.0000        0.0000        0.0000        0.0000        0.0000        0.0000        0.0000        0.0000        0.0000        0.0000        0.0000        0.0000        0.0000        0.0000        0.0000        0.0000        0.0000        0.0000        0.0000        7.6769        5.5303        4.7304        4.2872        5.1151        5.0942        4.9419        4.6917        5.6955        5.6331        5.6574        4.5371        4.2012        4.2032        4.3772        5.2754        7.3905        8.0087        8.4372        8.9582        9.7115       10.7796       10.5964       10.5164       10.2094       10.3418        9.9075        9.7429        9.4299        9.3075        9.1922        9.4206        9.7809        9.0828        8.6196        7.6554        0.0000        0.0000        0.0000        0.0000        0.0000        0.0000        0.0000        0.0000        0.0000        0.0000        0.0000        0.0000        0.0000        0.0000        0.0000        0.0000        0.0000        0.0000        0.0000        0.0000        0.0000        0.0000        0.0000        0.0000        0.0000        0.0000        0.0000        0.0000        0.0000        0.0000        0.0000        0.0000        0.0000        0.0000        0.0000        0.0000        0.0000        0.0000        0.0000        0.0000        0.0000        0.0000        0.0000        0.0000        0.0000        0.0000        0.0000        0.0000        0.0000        0.0000        0.0000        0.0000        0.0000        0.0000        0.0000        0.0000        0.0000        0.0000        0.0000        0.0000        0.0000        0.0000        0.0000        0.0000        0.0000        0.0000        0.0000        0.0000        0.0000        0.0000        0.0000        0.0000        0.0000        0.0000        0.0000        0.0000        0.0000        0.0000        0.0000        0.0000        0.0000        0.0000        0.0000        0.0000        0.0000        0.0000        0.0000        0.0000        0.0000        0.0000        0.0000        0.0000        0.0000        0.0000        1.2907        1.6436        0.0000        2.2562        1.9055        1.8847        1.4488        1.6727        1.1829        1.2160        0.7664        0.7806        0.9899        1.0495        1.2607        1.0664        1.2238        1.2077        1.5277        1.6620        1.5676        1.3409        0.6722        0.6430        0.7476        0.7618        1.1169        1.2026        1.3205        1.3011        0.9755        0.9014        0.8827        0.6392        0.4718        0.4309        0.3617        0.4013        0.8926        0.9294        1.1471        1.3655        1.6123        1.6433        1.8692        2.3146        3.1261        3.4818        4.1158        4.8525        6.2351        6.6237        7.0810        6.9299        6.0668        6.0688        5.6938        5.4362        4.9931        6.2581        7.0928        7.8730        9.2936        9.7036        9.8642        9.6585        9.4389        9.9703       10.8766       12.3754       14.4624       15.8986       17.8927       20.2942       23.3193       25.6734       26.9662        0.0000        0.0000        0.0000        0.0000        0.0000        0.0000        0.0000
        0.0000        0.0000        0.0000        0.0000        0.0000        0.0000        0.0000        0.0000        0.0000        0.0000        0.0000        0.0000        0.0000        0.0000        0.0000        0.0000        0.0000        0.0000        0.0000        0.0000        0.0000        0.0000        0.0000        0.0000        0.0000        0.0000        0.0000        0.0000        0.0000       58.8901       48.5892       27.4051       20.6840       15.8282       13.8613        6.2787        4.3911        3.4115        3.6206        4.3690        5.1488        5.2854        4.9334        5.8841        6.1921        6.6584        5.7080        6.0000        5.5655        5.6144        6.2206        8.9047        8.7197        9.3797        9.8335       10.2855       10.8356       10.8579       11.8962       11.0729       10.8280       10.6781       10.0422        9.5888        9.8734       10.4011        9.3550        9.4702        9.3341        8.8994        7.8967        6.9682        5.9117        0.0000        0.0000        0.0000        0.0000        0.0000        0.0000        0.0000        0.0000        0.0000        0.0000        0.0000        0.0000        0.0000        0.0000        0.0000        0.0000        0.0000        0.0000        0.0000        0.0000        0.0000        0.0000        0.0000        0.0000        0.0000        0.0000        0.0000        0.0000        0.0000        0.0000        0.0000        0.0000        0.0000        0.0000        0.0000        0.0000        0.0000        0.0000        0.0000        0.0000        0.0000        0.0000        0.0000        0.0000        0.0000        0.0000        0.0000        0.0000        0.0000        0.0000        0.0000        0.0000        0.0000        0.0000        0.0000        0.0000        0.0000        0.0000        0.0000        0.0000        0.0000        0.0000        0.0000        0.0000        0.0000        0.0000        0.0000        0.0000        0.0000        0.0000        0.0000        0.0000        0.0000        0.0000        0.0000        0.0000        0.0000        0.0000        0.0000        0.0000        0.0000        0.0000        0.0000        0.0000        0.0000        0.0000        0.0000        0.0000        0.0000        0.0000        0.0000        1.0072        1.1510        1.5823        1.9753        2.0261        2.0334        1.6676        0.6737        0.6493        0.4368        0.3342        0.6482        0.7960        0.7727        0.8724        1.2586        0.9897        0.8355        1.0543        1.0945        1.1364        1.1572        1.0069        0.4609        0.4655        1.0337        1.3454        1.1751        1.3559        1.3874        1.2665        0.7495        0.5855        0.5394        0.3406        0.2524        0.2650        0.2903        0.3106        0.6577        0.7706        1.1068        1.3559        1.6364        1.4057        1.5821        2.0176        2.8505        3.3194        3.7440        4.4204        5.9847        6.3040        6.4441        6.1924        5.7012        5.8890        6.2159        6.0805        5.3662        5.9215        5.9030        6.8683        8.3420        9.0186        9.7915       10.3947        9.8956       10.3979       11.5366       13.0095       15.1882       16.5801       18.1339       20.1810       23.5634       26.2477        0.0000        0.0000        0.0000        0.0000        0.0000        0.0000        0.0000        0.0000
        0.0000        0.0000        0.0000        0.0000        0.0000        0.0000        0.0000        0.0000        0.0000        0.0000        0.0000        0.0000        0.0000        0.0000        0.0000        0.0000        0.0000        0.0000        0.0000        0.0000        0.0000        0.0000        0.0000        0.0000        0.0000        0.0000       52.3974       53.0328       51.1934       47.6151       39.4981       22.7434       17.8754       15.9419       14.8691        9.0066        6.8386        5.1078        5.3235        5.3297        5.3923        5.6228        5.1014        5.7236        6.8890        7.2493        7.4374        7.6547        7.3625        7.4322        7.6446        9.7034        9.8186       10.1512       11.2812       11.7600       11.5819       12.9939       13.4362       11.6919       11.3703       11.5879       10.4993       10.4270       10.8448       10.1938        9.6341        9.6481        9.2509        8.7016        7.9156        7.9213        6.1485        5.3747        4.4952        3.0328        2.6921        2.3930        2.4089        1.9362        1.6890        1.0067        0.0000        0.0000        0.0000        0.0000        0.0000        0.0000        0.0000        0.0000        0.0000        0.0000        0.0000        0.0000        0.0000        0.0000        0.0000        0.0000        0.0000        0.0000        0.0000        0.0000        0.0000        0.0000        0.0000        0.0000        0.0000        0.0000        0.0000        0.0000        0.0000        0.0000        0.0000        0.0000        0.0000        0.0000        0.0000        0.0000        0.0000        0.0000        0.0000        0.0000        0.0000        0.0000        0.0000        0.0000        0.0000        0.0000        0.0000        0.0000        0.0000        0.0000        0.0000        0.0000        0.0000        0.0000        0.0000        0.0000        0.0000        0.0000        0.0000        0.0000        0.0000        0.0000        0.0000        0.0000        0.0000        0.0000        0.0000        0.0000        0.0000        0.0000        0.0000        1.0237        0.9776        0.9992        0.8293        0.7797        0.0000        0.0000        0.0000        0.0000        0.8879        0.9896        0.9481        1.0059        1.2882        1.4206        1.6365        1.7125        1.3999        0.6671        0.7059        0.5893        0.5181        0.9370        0.8843        0.6460        0.6715        0.9715        0.8871        0.7000        0.7008        0.7013        0.8328        1.0988        1.0945        0.6800        0.9077        1.3817        1.4086        1.0488        0.9875        0.8916        0.7594        0.5296        0.4086        0.3544        0.3757        0.1927        0.2614        0.2698        0.2083        0.5743        0.7478        0.9410        1.1401        1.5570        1.4411        1.5841        1.9653        2.9055        3.2952        3.7902        4.1253        5.3655        5.8914        5.9812        5.9081        5.4767        5.9311        6.2914        6.5250        5.8532        6.1624        6.6450        7.4721        9.0803        9.8231       10.4403       11.5170       11.6737       12.4920       13.1335       14.6034       16.9860       18.7112       20.3716       22.0392       25.9237       26.6938        0.0000        0.0000        0.0000        0.0000        0.0000        0.0000        0.0000        0.0000
        0.0000        0.0000        0.0000        0.0000        0.0000        0.0000        0.0000        0.0000        0.0000        0.0000        0.0000        0.0000        0.0000        0.0000        0.0000        0.0000        0.0000        0.0000        0.0000        0.0000        0.0000        0.0000        0.0000        0.0000        0.0000       37.0219       34.8467       23.3434       21.7523       19.9170       16.9396       17.6449       14.7369       13.6703       12.1901        9.0472        7.6967        6.1584        6.1350        6.6262        7.2204        7.9252        8.4496        9.0339       10.5151       11.6515       11.9229       12.2617       12.6581       12.8440       12.9011       12.8136       12.9310       12.9084       14.1156       13.4927       13.4764       13.8119       13.9502       14.0245       13.8424       13.1082       12.2663       12.5190       13.4363       12.3883       11.2183       10.7165        9.8289        9.3574        8.4062        7.4659        6.3940        5.8702        5.1064        4.7804        4.2363        4.0202        3.8940        4.0032        3.2292        3.0020        2.7165        1.7073        0.0000        0.0000        0.0000        0.0000        0.0000        0.0000        0.0000        0.0000        0.0000        0.0000        0.0000        0.0000        0.0000        0.0000        0.0000        0.0000        0.0000        0.0000        0.0000        0.0000        0.0000        0.0000        0.0000        0.0000        0.0000        0.0000        0.0000        0.0000        0.0000        0.0000        0.0000        0.0000        0.0000        0.0000        0.0000        0.0000        0.0000        0.0000        0.0000        0.0000        0.0000        0.0000        0.0000        0.0000        0.0000        0.0000        0.0000        0.0000        0.0000        0.0000        0.0000        0.0000        0.0000        0.0000        0.0000        0.0000        0.0000        0.0000        0.0000        0.0000        0.0000        0.0000        0.0000        0.0000        0.0000        0.0000        0.0000        0.0000        0.8660        0.7300        0.7460        0.8464        1.0204        0.9501        0.9146        0.9505        0.7655        0.7730        0.7596        0.6290        0.5677        0.6247        0.8678        1.0198        1.1076        1.1860        1.2033        1.5541        1.5339        1.2956        1.1563        1.1314        0.9609        0.8577        0.7941        0.6835        0.6424        0.5810        0.5806        0.0620        0.1912        0.4543        0.8089        0.8868        0.9644        0.8563        0.8419        0.7548        0.7471        0.3977        0.2931        0.4090        0.1397        0.1315        0.1279        0.1654        0.2067        0.2107        0.1996        0.4816        0.5800        0.4893        0.6527        1.2668        1.3989        1.7089        2.0636        2.5670        2.9970        3.3231        3.7946        5.1079        5.8768        6.1471        6.0883        6.3434        6.6167        7.1961        7.2121        7.0530        7.4252        7.9764        9.1167       11.3173       12.2949       13.5213       14.5192       14.1922       14.7576       15.5001        0.0000        0.0000       23.5977       25.8942       27.5355       26.9469        0.0000        0.0000        0.0000        0.0000        0.0000        0.0000        0.0000        0.0000        0.0000
        0.0000        0.0000        0.0000        0.0000        0.0000        0.0000        0.0000        0.0000        0.0000        0.0000        0.0000        0.0000        0.0000        0.0000        0.0000        0.0000        0.0000        0.0000        0.0000        0.0000        0.0000        0.0000        0.0000        0.0000        0.0000        0.0000       24.9016       15.5653       13.6918       12.7674       12.7176       13.2212       11.8987       10.9458        9.5992        7.3665        6.7050        5.7407        5.8838        6.6958        7.0847        8.3372        9.2996       10.9224       11.5891       13.3951       14.5947       15.1743       15.0060       15.0123       15.3708       14.4423       14.5831       14.4920       14.7488       14.8376       14.7815       14.3930       14.4298       14.6243       14.3158       14.6800       13.8953       14.3120       14.2563       12.3656       11.1240       10.9272       10.1025        9.4624        8.2502        6.9160        6.3237        5.6946        5.1243        5.0135        4.6376        4.7014        4.1078        3.9686        3.7292        3.3300        2.9180        1.7439        1.1776        0.9044        0.0000        0.0000        0.0000        0.0000        0.0000        0.0000        0.0000        0.0000        0.0000        0.0000        0.0000        0.0000        0.0000        0.0000        0.0000        0.0000        0.0000        0.0000        0.0000        0.0000        0.0000        0.0000        0.0000        0.0000        0.0000        0.0000        0.0000        0.0000        0.0000        0.0000        0.0000        0.0000        0.0000        0.0000        0.0000        0.0000        0.0000        0.0000        0.0000        0.0000        0.0000        0.0000        0.0000        0.0000        0.0000        0.0000        0.0000        0.0000        0.0000        0.0000        0.0000        0.0000        0.0000        0.0000        0.0000        0.0000        0.0000        0.0000        0.0000        0.0000        0.0000        0.0000        0.0000        0.0000        0.0000        0.0000        0.6247        0.3391        0.3069        0.8178        0.8238        0.6659        0.7238        0.8528        0.7395        0.8444        0.8355        0.8291        0.7456        0.7447        0.8381        0.9596        1.0201        1.0955        1.1814        1.3662        1.3746        1.3970        1.3368        1.2644        1.0562        0.8277        0.7267        0.6227        0.5897        0.4921        0.4590        0.1554        0.3625        0.7363        1.1237        0.6966        1.1471        0.9681        0.9069        0.6004        0.4832        0.3437        0.2269        0.1822        0.0306        0.0566        0.0777        0.0940        0.0977        0.1816        0.2488        0.5360        0.7134        0.7683        0.9320        1.7644        1.6062        1.6848        2.0134        2.6006        2.7651        3.1059        3.7832        5.1209        5.8944        6.2050        6.3231        6.6135        7.4772        8.3062        8.6168        8.3819        8.3030        8.3393        9.2274       12.3890       13.7638       14.9517       15.8260       15.5291       15.5002        0.0000        0.0000        0.0000        0.0000        0.0000        0.0000        0.0000        0.0000        0.0000        0.0000        0.0000        0.0000        0.0000        0.0000        0.0000        0.0000
        0.0000        0.0000        0.0000        0.0000        0.0000        0.0000        0.0000        0.0000        0.0000        0.0000        0.0000        0.0000        0.0000        0.0000        0.0000        0.0000        0.0000        0.0000        0.0000        0.0000        0.0000        0.0000        0.0000        0.0000        0.0000        0.0000        0.0000       12.0722       10.0486        9.4839        8.8199       10.2117       10.1902        9.3925        8.5508        7.1815        6.4250        5.7203        6.1896        7.0346        7.5146        8.0948        9.5131       11.6968       12.9816       13.6059       14.7688       15.5813       16.1507       15.4564       15.5000       14.7162       15.1289       15.2398       15.3695       14.3106       14.3378       14.7556       14.6903       14.3120       13.7839       14.1090       14.4067       13.9645       11.8857       11.8256       10.6063       10.1132        9.8548        9.4826        8.2118        7.4713        6.4944        5.0681        4.9524        5.0226        4.4910        4.2897        4.0671        4.1331        3.8520        3.2645        2.7443        1.6323        1.1643        0.8829        0.7293        0.3733        0.6016        0.7653        0.0000        0.0000        0.0000        0.0000        0.0000        0.0000        0.0000        0.0000        0.0000        0.0000        0.0000        0.0000        0.0000        0.0000        0.0000        0.0000        0.0000        0.0000        0.0000        0.0000        0.0000        0.0000        0.0000        0.0000        0.0000        0.0000        0.0000        0.0000        0.0000        0.0000        0.0000        0.0000        0.0000        0.0000        0.0000        0.0000        0.0000        0.0000        0.0000        0.0000        0.0000        0.0000        0.0000        0.0000        0.0000        0.0000        0.0000        0.0000        0.0000        0.0000        0.0000        0.0000        0.0000        0.0000        0.0000        0.0000        0.0000        0.0000        0.0000        0.0000        0.0000        0.3189        0.4586        0.2984        0.2174        0.3959        0.4717        0.5809        0.6542        0.8924        0.8522        1.0178        0.8651        0.7252        0.6687        0.5641        0.5284        0.8156        1.0240        1.1982        1.3331        1.4915        1.4930        1.5642        1.5146        1.3448        1.0679        0.8169        0.7148        0.6159        0.5549        0.5086        0.6033        0.3309        0.4830        0.6521        1.0816        0.9883        1.0243        0.9186        0.9146        0.3498        0.1962        0.1379        0.2326        0.1423        0.1321        0.0235        0.0929        0.1167        0.1214        0.1198        0.1297        0.5698        0.7687        0.7978        0.7172        1.7400        1.6551        1.7627        2.0159        2.4458        2.6099        3.0076        3.6865        4.9998        5.8662        6.1069        6.1584        6.5542        7.0528        7.8553        8.7982        8.3773        8.5608        8.3407        9.0005       12.2817       13.6133       14.6710       15.6784       15.4363       15.4389        0.0000        0.0000        0.0000        0.0000        0.0000        0.0000        0.0000        0.0000        0.0000        0.0000        0.0000        0.0000        0.0000        0.0000        0.0000        0.0000
        0.0000        0.0000        0.0000        0.0000        0.0000        0.0000        0.0000        0.0000        0.0000        0.0000        0.0000        0.0000        0.0000        0.0000        0.0000        0.0000        0.0000        0.0000        0.0000        0.0000        0.0000        0.0000        0.0000        0.0000        0.0000        0.0000        0.0000       11.4512        9.8233        9.2617        9.1115       11.1127       10.7781       10.1654        9.3810        8.0346        7.8766        7.8211        8.5777        7.6967        7.0247        8.0122        8.8748       10.9287       11.9109       12.5184       13.7207       13.7314       13.8430       13.0391       13.3261       13.8044       14.6887       15.0597       15.0826       13.5105       13.7957       13.4883       13.2121       13.2606       12.0168       12.0402       11.7796       11.2273       10.4868        9.9218        9.1182        9.0161        8.9720        8.4913        7.5464        6.1185        5.1452        4.3605        4.0044        4.3249        4.0539        3.6867        3.5360        3.7729        3.5238        3.1738        2.6834        1.5491        1.1405        0.8455        0.5990        0.3102        0.3545        0.3270        0.0000        0.0000        0.0000        0.0000        0.0000        0.0000        0.0000        0.0000        0.0000        0.0000        0.0000        0.0000        0.0000        0.0000        0.0000        0.0000        0.0000        0.0000        0.0000        0.0000        0.0000        0.0000        0.0000        0.0000        0.0000        0.0000        0.0000        0.0000        0.0000        0.0000        0.0000        0.0000        0.0000        0.0000        0.0000        0.0000        0.0000        0.0000        0.0000        0.0000        0.0000        0.0000        0.0000        0.0000        0.0000        0.0000        0.0000        0.0000        0.0000        0.0000        0.0000        0.0000        0.0000        0.0000        0.0000        0.0000        0.0000        0.0000        0.0000        0.0000        0.0000        0.0000        0.2679        0.3218        0.3129        0.4800        0.4530        0.4885        0.5369        0.6759        0.8284        0.9268        1.0258        0.7864        0.5483        0.4807        0.5597        0.8315        1.1972        1.4274        1.4064        1.6365        1.7476        1.7652        1.4337        1.1929        0.9576        0.7653        0.6792        0.6448        0.6330        0.7759        0.8412        0.4456        0.5128        0.5565        0.9857        0.7428        0.5413        0.5538        0.4672        0.1573        0.1107        0.1395        0.1737        0.1055        0.1985        0.0428        0.1190        0.1780        0.2107        0.1669        0.1619        0.2406        0.4509        0.3841        0.4335        1.2760        1.6038        1.8543        2.1018        2.5031        2.7779        3.2527        4.1293        5.5572        6.0208        5.9643        6.0098        6.3866        6.7069        7.6164        8.1933        7.9715        8.4686        8.7063        8.8836       11.4073       12.4264       13.2261       14.0579       13.2923       13.5141        0.0000        0.0000        0.0000        0.0000        0.0000        0.0000        0.0000        0.0000        0.0000        0.0000        0.0000        0.0000        0.0000        0.0000        0.0000        0.0000
        0.0000        0.0000        0.0000        0.0000        0.0000        0.0000        0.0000        0.0000        0.0000        0.0000        0.0000        0.0000        0.0000        0.0000        0.0000        0.0000        0.0000        0.0000        0.0000        0.0000        0.0000        0.0000        0.0000        0.0000        0.0000        0.0000        0.0000        0.0000       13.8199       12.8499       12.9621       15.5492       15.7933       15.1735       13.9236       12.3660       11.9541       11.0902       11.2777        7.4895        6.3580        6.7848        7.9354       10.3655       10.8890       10.3308       11.6826       10.7585       10.6463       11.0256       10.7934       11.9256       12.9061       13.1611       13.6430       16.3760       17.1109       16.8825       15.2545       10.2292        8.9806        8.3163        8.2265        9.5119        9.0424        8.9626        8.5211        8.1431        7.7324        7.7397        6.6426        4.4366        4.2701        2.8725        2.4595        4.4538        4.1551        4.1602        3.9573        3.8794        3.7961        3.5637        2.7329        1.4044        1.0746        0.8538        0.7836        0.8492        0.7649        1.2828        1.2907        0.0000        0.0000        0.0000        0.0000        0.0000        0.0000        0.0000        0.0000        0.0000        0.0000        0.0000        0.0000        0.0000        0.0000        0.0000        0.0000        0.0000        0.0000        0.0000        0.0000        0.0000        0.0000        0.0000        0.0000        0.0000        0.0000        0.0000        0.0000        0.0000        0.0000        0.0000        0.0000        0.0000        0.0000        0.0000        0.0000        0.0000        0.0000        0.0000        0.0000        0.0000        0.0000        0.0000        0.0000        0.0000        0.0000        0.0000        0.0000        0.0000        0.0000        0.0000        0.0000        0.0000        0.0000        0.0000        0.0000        0.0000        0.0000        0.0000        0.0000        0.0000        0.0000        0.2060        0.2399        0.4108        0.4652        0.4416        0.4272        0.8332        1.0845        1.1412        1.0907        0.9864        0.8094        0.8216        0.8250        1.0016        1.1958        1.3805        1.4454        1.8122        2.1645        2.2083        1.8795        1.2134        1.0031        0.6490        0.5506        0.3989        0.4868        0.4829        0.4554        0.1896        0.2186        0.2703        0.3641        0.3609        0.2713        0.3653        0.2648        0.3402        0.2950        0.3382        0.3198        0.4286        0.5296        0.5702        0.3643        0.3192        0.3132        0.3137        0.2949        0.2262        0.3041        0.2775        0.2406        1.4272        1.8555        2.2275        2.6584        3.1756        3.3730        3.8521        4.3188        4.9330        5.5446        5.8498        5.6594        5.3161        5.8439        6.4124        6.8156        7.7318        8.1456        8.5290        8.9606        8.7326        9.0661        9.8282       10.4984        8.2922        8.3398        0.0000        0.0000        0.0000        0.0000        0.0000        0.0000        0.0000        0.0000        0.0000        0.0000        0.0000        0.0000        0.0000        0.0000        0.0000        0.0000
        0.0000        0.0000        0.0000        0.0000        0.0000        0.0000        0.0000        0.0000        0.0000        0.0000        0.0000        0.0000        0.0000        0.0000        0.0000        0.0000        0.0000        0.0000        0.0000        0.0000        0.0000        0.0000        0.0000        0.0000        0.0000        0.0000        0.0000        0.0000       14.0720       13.7237       14.5471       17.1987       18.1427       17.9829       16.9410       15.0660       14.8262       14.0815       12.2037        7.0471        6.7708        6.1586        6.4330        9.0441        9.4243       10.7575        9.4188        8.8359        8.5931        8.8579        9.4471       10.7121       11.0714       11.8927       12.6560       15.8119       16.9707       16.2716       14.3123        9.1099        7.5585        6.6592        6.7686        8.0567        7.3598        7.2343        6.8631        7.1296        6.8951        6.3184        5.6000        4.2482        3.1403        2.9467        2.9004        3.7447        4.0893        4.0264        3.8353        3.7486        3.4278        2.9880        2.4551        1.3217        0.7062        0.5719        0.9606        1.0688        0.8143        0.4268        0.7737        0.0000        0.0000        0.0000        0.0000        0.0000        0.0000        0.0000        0.0000        0.0000        0.0000        0.0000        0.0000        0.0000        0.0000        0.0000        0.0000        0.0000        0.0000        0.0000        0.0000        0.0000        0.0000        0.0000        0.0000        0.0000        0.0000        0.0000        0.0000        0.0000        0.0000        0.0000        0.0000        0.0000        0.0000        0.0000        0.0000        0.0000        0.0000        0.0000        0.0000        0.0000        0.0000        0.0000        0.0000        0.0000        0.0000        0.0000        0.0000        0.0000        0.0000        0.0000        0.0000        0.0000        0.0000        0.0000        0.0000        0.0000        0.0000        0.0000        0.0000        0.1528        0.2336        0.3227        0.2898        0.5285        0.6545        0.7015        0.6194        1.1129        1.2544        1.1846        1.0605        1.0229        1.0571        0.9848        0.8964        1.0081        1.1359        1.3101        1.4305        1.6044        1.6036        1.8317        1.9101        1.3268        0.9722        0.6641        0.6847        0.4558        0.4288        0.4666        0.4849        0.2011        0.1592        0.1824        0.1076        0.1558        0.2081        0.2219        0.2539        0.3296        0.4005        0.4545        0.4086        0.5069        0.6500        0.6679        0.4132        0.3141        0.2647        0.3066        0.2602        0.2288        0.2172        0.2391        0.2947        1.6568        2.1572        2.5680        3.0250        3.3996        3.6918        4.0749        4.4186        4.8853        5.6029        5.7228        5.8684        5.4512        6.0984        6.3430        7.2661        7.6397        8.0824        8.5250        8.9137        8.0462        8.1517        8.3951        9.0336        8.0757        7.4670        0.0000        0.0000        0.0000        0.0000        0.0000        0.0000        0.0000        0.0000        0.0000        0.0000        0.0000        0.0000        0.0000        0.0000        0.0000        0.0000
        0.0000        0.0000        0.0000        0.0000        0.0000        0.0000        0.0000        0.0000        0.0000        0.0000        0.0000        0.0000        0.0000        0.0000        0.0000        0.0000        0.0000        0.0000        0.0000        0.0000        0.0000        0.0000        0.0000        0.0000        0.0000        0.0000        0.0000        0.0000       14.1227       14.4702       15.7826       17.9426       18.4005       18.2222       17.1040       15.7412       15.3531       13.5231       10.9440        6.7816        6.4283        7.2531        7.0052        8.2835        8.6596        9.9922        8.1897        7.2330        7.2886        7.4862        7.7965        8.2907        8.9777        9.7657       10.9242       14.2708       15.2321       14.1919       12.5044        7.7182        6.3229        5.3590        5.6880        6.5889        6.1613        6.0022        5.7918        5.8501        5.4535        5.1312        4.4886        3.1575        3.3052        2.8818        3.1732        3.2452        3.9472        4.0699        4.0026        3.7250        3.3784        2.7390        2.3646        1.0085        0.7728        0.5628        0.5099        0.7616        0.5463        0.2969        0.7939        1.6704        0.0000        0.0000        0.0000        0.0000        0.0000        0.0000        0.0000        0.0000        0.0000        0.0000        0.0000        0.0000        0.0000        0.0000        0.0000        0.0000        0.0000        0.0000        0.0000        0.0000        0.0000        0.0000        0.0000        0.0000        0.0000        0.0000        0.0000        0.0000        0.0000        0.0000        0.0000        0.0000        0.0000        0.0000        0.0000        0.0000        0.0000        0.0000        0.0000        0.0000        0.0000        0.0000        0.0000        0.0000        0.0000        0.0000        0.0000        0.0000        0.0000        0.0000        0.0000        0.0000        0.0000        0.0000        0.0000        0.0000        0.0000        0.0000        0.5290        0.3135        0.3272        0.3610        0.5687        0.7579        0.8842        0.7789        0.6748        0.9202        1.0613        1.1514        1.1790        1.2051        0.9729        0.8682        0.8295        1.0776        1.1728        1.2822        1.4815        1.4505        1.4855        1.5386        1.8677        1.0918        0.7057        0.6924        0.6600        0.5449        0.5894        0.5337        0.4462        0.1041        0.1076        0.0813        0.0703        0.1983        0.2365        0.2779        0.2772        0.3598        0.4033        0.4108        0.4451        0.5500        0.6674        0.6957        0.6252        0.3425        0.2885        0.2980        0.3269        0.2141        0.3078        0.3351        0.4721        2.0567        2.6358        3.0266        3.4293        3.9247        4.1979        4.4997        4.9804        5.5239        6.2357        6.4669        6.5497        5.9525        6.2810        6.4825        7.1018        8.2147        8.7718        9.3030        9.3155        7.6622        7.2878        7.4060        8.3524        7.1996        7.0904        8.5322        0.0000        0.0000        0.0000        0.0000        0.0000        0.0000        0.0000        0.0000        0.0000        0.0000        0.0000        0.0000        0.0000        0.0000        0.0000
        0.0000        0.0000        0.0000        0.0000        0.0000        0.0000        0.0000        0.0000        0.0000        0.0000        0.0000        0.0000        0.0000        0.0000        0.0000        0.0000        0.0000        0.0000        0.0000        0.0000        0.0000        0.0000        0.0000        0.0000        0.0000        0.0000        0.0000       14.3866       14.8663       17.2300       16.9396       18.0503       18.0343       17.1680       17.0611       15.0507       14.8232       12.2456       10.5551        6.7040        6.0544        5.7886        5.6854        7.3777        7.4873        7.4453        7.4992        6.0502        5.7065        5.7258        6.0341        6.4153        6.7131        7.1971        7.9504       10.7937       12.0980       11.4863        9.5670        5.8463        4.8373        4.2416        4.2701        5.0320        4.7159        4.3702        4.2612        4.3856        3.9122        3.5427        3.4363        2.9727        2.6693        2.9972        3.2041        3.6286        3.6745        3.7040        3.3910        3.6523        3.0744        2.7718        2.3626        1.0678        0.7394        0.5864        0.7226        0.7433        0.6726        0.3647        1.2496        2.4760        3.0080        0.0000        0.0000        0.0000        0.0000        0.0000        0.0000        0.0000        0.0000        0.0000        0.0000        0.0000        0.0000        0.0000        0.0000        0.0000        0.0000        0.0000        0.0000        0.0000        0.0000        0.0000        0.0000        0.0000        0.0000        0.0000        0.0000        0.0000        0.0000        0.0000        0.0000        0.0000        0.0000        0.0000        0.0000        0.0000        0.0000        0.0000        0.0000        0.0000        0.0000        0.0000        0.0000        0.0000        0.0000        0.0000        0.0000        0.0000        0.0000        0.0000        0.0000        0.0000        0.0000        0.0000        0.0000        0.0000        0.0000        0.8517        0.7534        0.4369        0.5446        0.6377        0.6814        0.9423        0.8929        0.7669        0.5863        0.9155        1.1159        1.2076        1.1115        0.9996        0.9844        0.9173        0.7571        1.0279        1.0399        1.0222        1.0189        1.2428        1.3347        1.2933        1.2471        0.7668        0.6679        0.6870        0.6821        0.4989        0.5402        0.4964        0.4812        0.0918        0.0665        0.0622        0.0666        0.3065        0.3052        0.3009        0.2960        0.4207        0.4375        0.3959        0.4274        0.5847        0.6410        0.6292        0.5783        0.3710        0.3083        0.3568        0.4494        0.2211        0.3778        0.3086        0.5213        2.5272        3.1529        3.6963        4.1762        4.8742        5.1726        5.5104        5.8614        6.6151        7.3322        7.4655        7.6531        6.9130        7.3341        7.8815        8.4366        9.1660        8.8199        8.7773        8.1281        7.1933        6.8128        6.8899        7.6982        6.9093        7.2341        0.0000        0.0000        0.0000        0.0000        0.0000        0.0000        0.0000        0.0000        0.0000        0.0000        0.0000        0.0000        0.0000        0.0000        0.0000        0.0000
        0.0000        0.0000        0.0000        0.0000        0.0000        0.0000        0.0000        0.0000        0.0000        0.0000        0.0000        0.0000        0.0000        0.0000        0.0000        0.0000        0.0000        0.0000        0.0000        0.0000        0.0000        0.0000        0.0000        0.0000        0.0000        0.0000        0.0000       16.1814       16.6860       17.3309       17.4432       15.8328       13.9973       13.3007       12.7326       11.9475       11.3770        9.5997        8.4575        6.3607        4.7076        4.7138        4.6784        6.0804        6.4673        6.3740        5.5950        3.2966        2.7326        2.1241        2.0894        2.9228        3.1263        3.0996        3.4000        4.6973        5.6604        5.7350        4.8948        3.9343        3.0661        2.7703        2.7231        2.3362        1.9801        1.9588        1.9776        2.2701        1.6640        1.1705        1.1226        2.8197        2.7620        3.6935        4.0419        2.8781        3.1248        3.3617        3.1758        2.7631        3.0465        2.4010        1.9410        1.7616        1.3250        1.0414        1.1038        1.6770        1.4824        1.7547        2.6150        2.7073        2.9910        2.5112        2.4247        2.0735        1.3334        0.8798        1.2719        2.4102        1.9005        0.0000        0.0000        0.0000        0.0000        0.0000        0.0000        0.3794        0.6422        0.7432        1.2986        0.0000        0.0000        0.0000        0.0000        0.0000        0.0000        0.0000        0.0000        0.0000        0.0000        0.0000        0.0000        0.0000        0.0000        0.0000        0.0000        0.0000        0.0000        0.0000        0.0000        0.0000        0.0000        0.0000        0.0000        0.0000        0.0000        0.0000        0.0000        0.0000        0.0000        0.0000        0.0000        0.0000        0.0000        0.0000        0.0000        1.5240        1.5566        1.6134        1.5215        1.6009        1.8982        1.8104        1.4734        1.0527        0.8145        0.7279        0.7763        1.0426        1.2970        1.1991        1.1147        1.3733        1.2492        1.1836        1.1790        0.8951        0.7800        0.7509        0.7690        0.8796        0.8102        0.6921        0.7296        0.3959        0.4098        0.4525        0.3958        0.7192        0.8446        1.0088        1.1565        1.2208        1.0299        0.9351        0.8567        0.5728        0.4728        0.4435        0.4794        0.4709        0.4515        0.4703        0.5249        0.5801        0.5982        0.5747        0.5811        0.3782        0.2877        0.3923        0.4345        0.5749        0.6888        1.0010        1.6248        2.6784        3.3889        3.9729        4.5402        5.3230        5.6856        6.1684        6.6372        7.9285        8.6689        9.0729        9.0600        8.6715        8.8708        9.0876        9.1374        7.3227        6.6264        6.3197        6.1868        5.5421        5.3907        5.4147        6.2419        6.7907        8.2589        0.0000        0.0000        0.0000        0.0000        0.0000        0.0000        0.0000        0.0000        0.0000        0.0000        0.0000        0.0000        0.0000        0.0000        0.0000        0.0000
        0.0000        0.0000        0.0000        0.0000        0.0000        0.0000        0.0000        0.0000        0.0000        0.0000        0.0000        0.0000        0.0000        0.0000        0.0000        0.0000        0.0000        0.0000        0.0000        0.0000        0.0000        0.0000        0.0000        0.0000        0.0000        0.0000       14.7446       15.3412       16.6444       17.1289       16.6975       13.7485       12.8186       11.3791       10.4148        9.3123        7.8365        6.9132        5.6055        4.6022        3.9717        4.0277        4.2326        5.0762        4.3784        4.5486        3.5370        1.7981        1.3798        1.4040        1.5930        2.9185        2.4055        2.2298        2.2856        2.6609        2.9603        3.0087        2.9265        2.7534        2.6190        2.3061        1.8570        1.4135        1.2444        1.4376        1.6224        1.4227        1.3439        1.1779        1.0235        1.5045        1.7496        3.0468        2.2881        2.2084        2.2129        2.0730        2.0559        2.0337        2.0723        1.9505        1.8778        1.7423        1.7854        1.4598        1.2560        1.6826        1.9780        2.3167        1.7603        3.0718        3.1303        2.4792        2.1119        1.3100        0.6646        0.8614        0.9151        1.0032        1.1619        1.4648        0.8725        2.5708        2.7978        0.9614        1.4460        0.4128        0.8583        0.6487        0.6687        0.5149        0.8182        1.8937        1.7460        0.0000        0.0000        0.0000        0.0000        0.0000        0.0000        0.0000        0.0000        0.0000        0.0000        0.0000        0.0000        0.0000        0.0000        0.0000        0.0000        0.0000        0.0000        0.0000        0.0000        0.0000        3.6214        3.8777        3.9839        3.1694        2.3924        2.3480        2.3156        2.4287        2.2133        2.1249        2.1255        1.9438        1.7928        1.9647        2.0997        2.0450        2.1658        1.9391        1.6274        1.1371        0.9613        0.8969        0.9242        1.1621        1.1913        1.1778        1.1713        1.3300        1.3403        1.4128        1.3122        0.7309        0.6765        0.6704        0.6643        0.8802        0.7809        0.8500        0.8716        0.4638        0.4333        0.3428        0.3817        0.8418        1.0487        1.6578        1.8594        1.4845        1.2828        1.3132        1.1533        0.8002        0.6749        0.5987        0.5863        0.5367        0.5051        0.5190        0.5593        0.6043        0.6448        0.6742        0.6097        0.4039        0.3757        0.4157        0.4951        0.7454        0.9074        1.2259        1.7875        3.0676        3.8630        4.5127        5.0868        5.9438        6.4316        6.9584        7.5118        9.0879       10.0088       10.2393       10.2444        9.9100       10.3366       10.0626        9.7353        7.1624        6.6135        6.0512        5.6933        4.9922        4.8737        5.4297        6.2883        0.0000        0.0000        0.0000        0.0000        0.0000        0.0000        0.0000        0.0000        0.0000        0.0000        0.0000        0.0000        0.0000        0.0000        0.0000        0.0000        0.0000        0.0000
        0.0000        0.0000        0.0000        0.0000        0.0000        0.0000        0.0000        0.0000        0.0000        0.0000        0.0000        0.0000        0.0000        0.0000        0.0000        0.0000        0.0000        0.0000        0.0000        0.0000        0.0000        0.0000        0.0000        0.0000        0.0000        0.0000       14.4104       14.8124       14.4985       14.2415       13.8749       11.5949       10.5741        9.8283        7.8507        7.1363        5.5678        4.7837        4.1180        3.8063        3.8866        3.1396        3.0003        3.4704        3.4928        3.1937        2.6804        1.2643        1.0662        1.2275        1.0692        2.3665        1.6034        1.6100        2.1083        1.6780        1.8123        1.8537        1.8181        1.8032        2.0317        1.9332        1.3455        1.3904        1.1360        1.3149        1.4706        1.7912        1.3892        1.1719        1.5323        2.2299        1.2961        1.0983        1.4413        1.6369        1.5738        1.9481        1.8767        1.5936        1.5623        2.0306        2.0611        1.8210        2.0322        1.9326        1.5119        1.8069        2.0013        1.8070        1.5032        2.2384        2.1109        2.2709        2.4663        1.5156        0.9535        0.7899        0.5639        1.3344        1.4748        2.1557        1.9015        1.9704        1.7982        0.6434        0.4881        0.3333        0.6687        0.6422        0.8675        0.5451        0.4319        1.2477        0.7987        0.1945        0.1370        0.2689        0.0000        0.0000        0.0000        0.0000        0.0000        0.0000        0.0000        0.0000        0.0000        0.0000        0.0000        0.0000        1.8363        2.1121        2.4087        2.5227        2.8302        3.3149        3.6976        3.8932        3.3690        2.6059        2.3351        2.2976        2.2216        2.2271        2.3843        2.2886        2.1758        2.0839        2.1158        2.3949        2.3622        2.3474        2.5286        2.4331        2.1991        1.5115        1.3025        1.2791        1.1595        1.4095        1.3009        1.1809        1.1673        1.5269        1.6547        1.6331        1.4648        0.8368        0.8804        1.1146        0.9853        1.2141        1.0823        0.7611        0.6617        0.4519        0.4725        0.5086        0.6833        1.1383        1.2296        1.6881        1.5410        1.5794        1.4575        1.4150        1.1881        0.8494        0.7398        0.7027        0.6935        0.5575        0.5234        0.5772        0.6552        0.6216        0.6894        0.6347        0.5905        0.3730        0.3453        0.4454        0.7123        1.0428        1.3003        1.7154        2.4021        3.9292        4.8766        5.5276        6.1126        6.8808        7.2614        7.9270        8.4609       10.4063       10.8604       11.4004       11.6996       11.3251       11.5552       11.3677       10.6310        8.2433        7.7444        7.0382        6.7161        0.0000        5.9341        5.6628        6.8764        0.0000        0.0000        0.0000        0.0000        0.0000        0.0000        0.0000        0.0000        0.0000        0.0000        0.0000        0.0000        0.0000        0.0000        0.0000        0.0000        0.0000        0.0000
        0.0000        0.0000        0.0000        0.0000        0.0000        0.0000        0.0000        0.0000        0.0000        0.0000        0.0000        0.0000        0.0000        0.0000        0.0000        0.0000        0.0000        0.0000        0.0000        0.0000        0.0000        0.0000        0.0000        0.0000        0.0000       11.6857       11.9621       11.3455       11.1156       10.8267       10.6743        8.5939        7.9558        6.9967        5.8520        4.6275        3.8899        3.6997        3.5964        3.9206        3.4206        3.0609        2.4504        2.5306        2.8103        2.8270        2.3849        1.0407        0.9451        0.9700        0.8790        1.4445        1.6615        1.4853        1.9216        1.6858        1.6127        1.6502        1.5606        1.8846        1.7097        1.1912        1.3857        1.4711        1.1815        0.8214        1.0715        1.8478        1.3609        1.6641        1.2715        2.2655        2.0394        2.1042        2.1098        1.9280        1.6184        1.7164        1.7650        1.8319        1.9628        1.9164        2.1237        1.9712        2.0491        1.9606        2.0830        2.2946        2.1904        2.0523        1.9703        1.6333        1.4336        1.6248        2.2269        1.6212        0.8668        0.8269        1.0469        1.7012        2.4273        2.5650        1.2088        1.1284        1.1469        0.9696        1.6753        0.7357        0.4852        0.4611        0.6648        0.1784        0.3125        0.8835        0.6783        0.3054        0.1825        0.2906        0.5783        0.9808        1.1533        0.0000        0.0000        0.0000        0.0000        0.0000        0.0000        0.0000        0.0000        1.2562        1.3383        1.7528        1.9861        2.1654        2.6293        2.7803        3.2070        3.7410        3.1353        1.8857        1.6096        1.7362        1.5204        1.8783        2.2238        2.3951        2.4501        2.5237        2.3463        2.3204        2.3192        2.6185        3.0547        2.8853        2.5199        1.7579        1.5210        1.4552        1.3555        1.2985        1.1658        1.2074        1.2218        1.3279        1.5741        1.6195        1.5640        1.1352        1.2468        1.1000        0.9919        0.9290        1.0261        0.9198        0.7868        0.5307        0.4903        0.3866        0.3272        0.9934        1.2451        1.3715        1.4096        1.4667        1.4792        1.3238        1.1991        0.8157        0.6966        0.7441        0.5847        0.4615        0.5008        0.5545        0.6079        0.6372        0.6515        0.6468        0.5923        0.4448        0.4262        0.5746        0.9754        1.4361        1.7964        2.3534        3.1576        5.2243        6.4613        7.1833        7.5651        8.1673        8.5508        8.9899        9.3858       10.9039       11.2805       12.1084       12.5547       12.0580       12.5721       12.7307       12.2924        9.9750        9.6499        0.0000        0.0000        0.0000        0.0000        0.0000        0.0000        0.0000        0.0000        0.0000        0.0000        0.0000        0.0000        0.0000        0.0000        0.0000        0.0000        0.0000        0.0000        0.0000        0.0000        0.0000        0.0000        0.0000        0.0000
        0.0000        0.0000        0.0000        0.0000        0.0000        0.0000        0.0000        0.0000        0.0000        0.0000        0.0000        0.0000        0.0000        0.0000        0.0000        0.0000        0.0000        0.0000        0.0000        0.0000        0.0000        0.0000        4.4273        5.4905        6.1611        8.0425        9.7954        7.7361        6.0472        5.1185        4.9992        5.8765        5.7125        4.8878        4.5751        4.4874        3.9380        3.3751        3.0573        3.5062        3.5661        3.3208        2.8758        3.4564        4.3029        4.7041        4.0071        1.9069        1.7422        1.6182        1.4981        2.0998        1.8796        2.0761        2.4285        2.3411        2.5498        2.3382        2.4467        2.3583        2.1818        1.7190        1.7367        2.5986        2.4930        1.8675        1.5974        2.2001        2.4537        2.0297        1.4255        2.8279        2.8611        2.4070        4.3363        2.4361        2.0485        1.8958        3.2084        2.3883        2.1475        1.9974        2.7149        2.8324        2.6649        3.0331        3.0888        2.8595        2.6958        2.5329        2.1800        2.2302        1.9450        2.1784        1.8992        1.5160        1.6990        1.8240        1.3706        1.2238        1.3715        1.3221        0.6470        1.4973        1.5283        1.0770        1.1489        0.8965        0.8191        0.9548        0.8678        0.3959        0.4659        1.0809        1.0125        0.9119        0.8359        0.7553        0.8313        0.9216        0.9935        1.1782        0.9620        0.7325        0.7732        1.0699        1.3457        0.7178        0.8161        0.9702        0.5819        0.5360        0.8591        0.9240        1.6886        1.7576        1.5806        1.6011        0.9297        1.2500        1.1909        1.2498        1.5191        1.8330        1.8891        2.3345        2.3049        2.2257        2.0875        2.1897        2.3135        3.6028        4.1503        4.0450        3.6423        2.5023        2.0388        1.7567        1.5614        1.0549        0.8729        0.7394        0.8240        1.0531        1.2219        1.4082        1.4419        2.0710        2.2530        2.1510        1.7391        0.8701        0.6985        0.5930        0.5668        0.6452        0.6072        0.6936        0.9161        1.3056        1.5114        1.6150        1.5746        1.1933        1.1290        0.9471        0.7524        0.1591        0.1881        0.3042        0.2874        0.2583        0.2560        0.2518        0.2933        0.4446        0.4921        0.5361        0.5367        0.2377        0.2560        0.2804        0.2740        1.9133        2.5207        3.4471        4.7561        7.4669        9.1782       10.0845       10.4080        9.7979        9.9407       10.2175       10.4140       10.6977       11.1415       11.7378       12.2859       13.9002       14.6820       15.1705       15.4419       15.7334        0.0000        0.0000        0.0000        0.0000        0.0000        0.0000        0.0000        0.0000        0.0000        0.0000        0.0000        0.0000        0.0000        0.0000        0.0000        0.0000        0.0000        0.0000        0.0000        0.0000        0.0000        0.0000        0.0000        0.0000        0.0000
        0.0000        0.0000        0.0000        0.0000        0.0000        0.0000        0.0000        0.0000        0.0000        0.0000        0.0000        0.0000        0.0000        0.0000        0.0000        0.0000        0.0000        0.0000        5.6528        5.3598        4.8555        7.3772        7.7691        4.7080        4.1857        4.4792        6.7817        5.3868        4.5794        4.4817        3.9347        4.2853        4.1584        4.0148        3.4456        2.8103        2.1372        2.0149        1.9431        1.8935        2.2440        2.0238        2.1198        3.8608        4.5335        4.7717        4.8201        2.4180        1.8372        1.5858        1.5721        2.0323        1.7907        1.7373        1.8217        2.0676        2.1987        2.0576        1.7643        1.9655        1.5246        1.4804        1.4792        1.9634        2.5640        2.2528        2.0939        3.3970        2.8414        1.9791        1.6887        2.4450        1.5613        1.0037        2.2777        2.8467        2.1075        2.8665        3.5728        2.7819        2.4181        2.7323        3.4801        3.4133        3.1201        3.3642        3.2067        3.3540        3.2205        2.9581        2.7362        2.8343        2.4475        2.1469        2.2130        2.3794        1.9704        1.4697        1.6223        1.7804        1.2812        0.8219        0.5410        0.9139        0.8803        0.6805        0.7127        0.7855        0.7948        0.9111        1.0905        0.7562        0.6900        1.2606        1.0913        0.8421        0.7714        0.6742        0.6302        0.9723        0.7492        0.8091        0.6742        0.8786        1.7277        1.1628        0.8545        0.4070        0.5368        0.3819        0.8300        0.5564        0.8588        1.6918        1.7186        1.2909        1.1049        0.8403        0.7297        1.0113        1.2580        1.6171        1.7137        1.5457        1.7136        1.9816        2.3372        2.0012        1.6664        1.9970        2.4050        3.6852        4.3848        4.5531        4.0246        2.8371        2.2628        1.8472        1.5232        0.9700        0.7557        0.8506        0.9830        1.2004        1.2104        1.3557        1.6996        2.3978        2.7121        2.6328        2.1916        1.0353        0.7335        0.6295        0.6690        0.8060        0.8055        0.8171        1.0046        1.4495        1.6913        1.6776        1.5940        1.1649        1.0573        0.7806        0.5724        0.1020        0.1973        0.4149        0.4072        0.2047        0.2444        0.2871        0.3626        0.4213        0.4796        0.5482        0.5535        0.2469        0.2515        0.3478        0.2767        2.2749        3.1868        4.2536        5.7489        8.9028       10.8456       11.7874       11.9653       11.1417       11.4152       11.3476       11.3121       11.4271       11.5739       12.0422       12.9230       14.8348       15.8370        0.0000        0.0000        0.0000        0.0000        0.0000        0.0000        0.0000        0.0000        0.0000        0.0000        0.0000        0.0000        0.0000        0.0000        0.0000        0.0000        0.0000        0.0000        0.0000        0.0000        0.0000        0.0000        0.0000        0.0000        0.0000        0.0000        0.0000        0.0000
        0.0000        0.0000        0.0000        0.0000        0.0000        0.0000        0.0000        0.0000        0.0000        0.0000        0.0000        0.0000        0.0000        0.0000        0.0000        4.5394        6.7143        7.5141        7.3467        6.8884        7.5576        5.0605        3.9332        2.0997        2.2201        2.8034        4.5486        3.6643        3.1233        2.8115        2.3090        2.5817        2.5800        2.6426        2.2612        1.6937        1.9527        2.3256        2.1303        2.1216        2.0565        1.8342        2.1755        3.8453        4.9030        5.2526        5.2242        2.7238        2.1561        2.0093        1.8040        2.0299        1.8354        1.5128        1.4780        1.7031        1.8557        1.7775        1.7347        1.3939        1.1573        1.1427        1.2581        1.5607        1.9415        2.0824        2.1102        3.5179        3.0694        2.7579        1.9984        2.7122        1.2876        0.8132        2.1146        3.4450        3.0381        3.2648        4.4836        2.9181        3.0198        3.1774        3.3490        3.0638        3.0742        3.6233        3.5982        3.4955        3.4004        3.1534        2.9895        2.6605        2.3246        2.2952        2.2469        2.2315        2.0932        2.1343        1.3601        1.2984        1.0400        0.6968        0.4704        0.4647        0.3910        0.3306        0.6729        0.6049        0.8541        1.1231        1.1328        0.7287        0.6654        1.7592        1.3922        0.8121        0.7978        0.8709        0.8131        0.9965        1.0352        1.2207        0.8557        1.4781        1.9324        1.6237        0.4399        0.3638        0.4374        0.3413        0.6754        0.6504        0.8305        1.8193        1.1133        0.7376        0.9433        0.7618        0.8290        0.9071        1.0721        1.3514        1.2001        1.2365        1.2826        1.4516        1.3840        1.2132        1.2126        1.4573        1.8760        3.3827        4.1010        4.0429        3.5398        2.6016        2.0895        1.6554        1.4491        0.9459        0.7490        0.6844        0.8343        0.8531        0.9916        1.1715        1.4744        2.3678        2.7224        2.7345        2.1354        1.0546        0.7518        0.6696        0.7936        0.9131        0.8329        0.9225        1.0702        1.4757        1.6431        1.5732        1.4487        1.0165        0.9761        0.7465        0.5350        0.2042        0.3355        0.3729        0.3256        0.2047        0.2483        0.2618        0.3108        0.3268        0.4169        0.5135        0.5619        0.2211        0.2387        0.2956        0.3222        2.8047        3.7839        5.0735        6.6782       10.3714       12.4842       13.5809       13.6785       12.5154       12.7519       12.5265        0.0000       12.1523       11.9226       12.1862       12.9932       15.0727       16.2636        0.0000        0.0000        0.0000        0.0000        0.0000        0.0000        0.0000        0.0000        0.0000        0.0000        0.0000        0.0000        0.0000        0.0000        0.0000        0.0000        0.0000        0.0000        0.0000        0.0000        0.0000        0.0000        0.0000        0.0000        0.0000        0.0000        0.0000        0.0000
        0.0000        0.0000        0.0000        0.0000        0.0000        0.0000        0.0000        0.0000        0.0000        0.0000        0.0000        0.0000        0.0000        9.0765       10.5066        6.9221        7.5074        7.0299        5.4471        3.3353        3.1163        2.4208        3.2418        1.9813        2.1387        3.2223        2.8064        2.3512        2.0567        1.7869        1.5924        2.1874        2.2143        2.2399        1.9982        2.0936        2.0868        1.7838        2.2006        2.8615        3.1261        2.7700        3.5259        4.1620        4.1040        4.3332        4.4462        2.4045        2.1896        2.1421        1.9785        2.0065        1.6591        1.4349        1.3529        1.6087        1.7207        1.9203        1.9174        1.4399        1.1690        1.1923        1.3852        1.9531        1.9695        2.4646        2.3427        3.0162        3.6321        3.4147        3.0561        4.2405        0.9405        0.9181        2.3421        4.3235        3.5994        3.1671        3.8511        2.7631        2.8275        3.1396        3.5461        2.6955        3.1463        4.0049        3.5732        3.4480        3.2798        3.5115        3.4633        2.8454        2.5453        2.6899        2.7694        2.2503        2.1132        2.3247        2.1691        2.0026        1.4021        1.0174        0.7725        0.6723        0.5897        0.9647        0.9644        0.5841        0.9604        0.7586        0.7799        0.4386        0.7954        1.4353        0.9972        0.4866        0.6671        0.7345        0.9380        1.1214        1.1537        1.7193        1.0590        0.6609        0.8968        1.5100        1.5517        0.5876        0.4302        0.4035        0.6032        0.5682        1.1860        1.6925        0.9902        0.8790        0.8185        0.6578        1.1083        1.0144        0.7829        1.0030        0.9014        0.9190        1.0238        0.6791        0.8415        0.8663        0.8674        1.0761        1.4715        2.6483        3.0449        3.1274        2.7712        1.9685        1.5064        1.2614        1.0632        0.7567        0.7408        0.7464        0.7214        0.7368        0.7472        0.9316        1.3207        2.0040        2.2491        2.1664        1.8936        1.0619        0.8133        0.8169        0.6925        0.8941        0.9915        1.0481        1.1377        1.3069        1.3076        1.2816        1.2284        0.9705        0.5964        0.5006        0.5505        0.3594        0.3912        0.3774        0.3087        0.2291        0.1884        0.1897        0.2018        0.3382        0.4463        0.6621        0.6070        0.2897        0.2817        0.3229        0.3484        3.5656        4.4762        5.8609        7.7280       11.8598       14.1941       15.3921       15.6256       14.2692       14.4442        0.0000        0.0000        0.0000        0.0000        0.0000        0.0000        0.0000        0.0000        0.0000        0.0000        0.0000        0.0000        0.0000        0.0000        0.0000        0.0000        0.0000        0.0000        0.0000        0.0000        0.0000        0.0000        0.0000        0.0000        0.0000        0.0000        0.0000        0.0000        0.0000        0.0000        0.0000        0.0000        0.0000        0.0000        0.0000        0.0000
        0.0000        0.0000        0.0000        0.0000        0.0000        0.0000        0.0000        0.0000        0.0000        8.3469        0.0000        0.0000        7.0253        8.1289        6.9646        5.9680        4.9377        4.7549        4.7876        3.8122        3.8458        3.8267        4.1364        3.1877        3.0223        2.9144        3.0449        2.1012        1.8260        1.9392        1.9765        2.5445        2.6100        2.9028        3.2789        3.5829        3.4505        2.8950        2.9907        3.5099        3.6623        3.9195        4.1780        4.8662        4.7658        5.2602        4.5407        2.9354        3.1721        2.9290        2.7443        2.6109        2.6366        2.6604        2.2128        1.6775        1.7753        2.5706        2.7441        2.8517        1.7232        1.8552        2.2985        4.2897        3.9184        4.2600        3.9451        4.7825        6.3953        6.6533        5.2192        5.9847        2.9551        2.3475        3.9006        6.1093        6.7401        4.8239        4.8690        4.3345        4.3948        4.3856        3.9527        3.3798        2.8727        3.2584        2.9438        3.3536        3.6982        3.8669        3.8658        3.7385        3.4349        4.0480        3.4090        3.2685        2.7217        2.6017        2.8879        2.0269        1.9025        1.4932        1.0783        0.7045        0.9181        0.9279        0.6611        0.5034        0.6653        0.5283        0.3841        0.6711        0.4765        1.5829        1.1537        0.7174        0.6853        0.6968        0.7030        0.9772        0.6692        0.7512        0.9529        0.7326        1.2136        1.1552        0.8171        0.4011        0.3365        0.6387        0.8263        0.3977        0.3878        0.6915        1.0926        0.9093        0.8789        0.6486        0.7979        0.2883        0.3195        0.4571        0.3157        0.3411        0.2849        0.1741        0.1689        0.3144        0.2612        0.3523        0.4084        1.0190        1.0946        1.1210        1.1793        0.4600        0.3471        0.2438        0.1893        0.1418        0.2407        0.2619        0.2410        0.4023        0.3981        0.5033        0.6428        1.0764        1.2447        1.2480        1.0379        0.2550        0.2461        0.1746        0.1733        0.7954        0.9631        1.0506        1.0871        0.6301        0.6222        0.6467        0.5431        0.1031        0.0902        0.2186        0.4034        0.5612        0.4629        0.4412        0.4557        0.2933        0.2664        0.2648        0.2947        0.2722        0.3474        0.4806        0.6509        0.6939        0.7587        1.2643        2.3364        4.4128        5.7647        7.5202        9.8585       13.8642       16.4954       17.9121       18.0497       17.3336        0.0000        0.0000        0.0000        0.0000        0.0000        0.0000        0.0000        0.0000        0.0000        0.0000        0.0000        0.0000        0.0000        0.0000        0.0000        0.0000        0.0000        0.0000        0.0000        0.0000        0.0000        0.0000        0.0000        0.0000        0.0000        0.0000        0.0000        0.0000        0.0000        0.0000        0.0000        0.0000        0.0000        0.0000        0.0000        0.0000        0.0000
        0.0000        0.0000        0.0000        0.0000        0.0000       14.0443       11.1990        8.2305        7.5001        9.0394        9.2715        7.5990        6.8696        3.9592        3.4766        3.4988        4.5857        4.3396        5.3153        4.4403        4.1987        3.8467        3.9050        2.6497        2.1286        1.8105        1.8856        1.8482        2.6000        2.5565        2.5092        3.3179        3.6163        4.1040        3.7303        4.4523        3.7320        3.9562        3.8964        3.2265        2.6904        3.2552        3.7802        4.6216        4.8095        4.5881        4.7062        3.6795        2.9917        2.4601        2.4252        2.4885        2.4859        2.8341        2.6611        2.1833        1.9761        1.7466        2.0583        3.2315        2.7103        1.7245        2.5488        6.3066        6.0436        5.8114        4.1226        5.3862        6.2443        6.2524        4.5508        7.2968        5.7905        3.6588        4.2294        3.5857        5.1324        3.0050        6.0657        4.2208        4.5899        3.9710        4.7048        2.8767        3.3572        2.9571        2.8908        3.9702        4.6006        5.0996        4.0367        4.0046        4.5601        4.6107        4.0313        3.6324        3.6396        3.5453        3.2239        2.8107        2.3486        1.7806        1.4756        1.6337        0.9775        0.7076        0.8369        0.5651        0.8827        0.5534        0.4496        0.7772        0.6101        1.7471        1.3445        1.1845        0.8046        0.5275        0.5901        0.5434        0.6006        0.7204        1.1611        1.1447        1.8228        1.3477        0.8491        0.3792        0.5227        0.7719        0.7378        0.4164        0.2550        0.7081        0.6379        0.5685        0.5561        0.3131        0.3130        0.1685        0.0520        0.2459        0.0888        0.1214        0.1590        0.1846        0.2472        0.2727        0.2474        0.1918        0.2221        0.5082        0.5456        0.6351        0.6840        0.2633        0.2456        0.1943        0.2235        0.1805        0.2654        0.3501        0.3538        0.4028        0.4171        0.4626        0.5027        0.7626        0.9117        0.9536        0.7542        0.2343        0.2033        0.1788        0.1660        0.7774        1.0176        1.0284        0.9382        0.5167        0.5012        0.4636        0.3731        0.0992        0.2202        0.3397        0.3122        0.4415        0.4700        0.4953        0.4886        0.3420        0.0000        0.0000        0.3506        0.3451        0.3881        0.5252        0.6377        0.6788        0.8899        1.5552        2.6830        5.1113        6.5222        8.5779       11.0527       15.5044       18.3086       19.7757       20.0236        0.0000        0.0000        0.0000        0.0000        0.0000        0.0000        0.0000        0.0000        0.0000        0.0000        0.0000        0.0000        0.0000        0.0000        0.0000        0.0000        0.0000        0.0000        0.0000        0.0000        0.0000        0.0000        0.0000        0.0000        0.0000        0.0000        0.0000        0.0000        0.0000        0.0000        0.0000        0.0000        0.0000        0.0000        0.0000        0.0000        0.0000        0.0000
        0.0000        0.0000        0.0000        0.0000       19.5522       19.7350       17.1193        8.2460        7.7634        8.0149        8.5224        6.1349        4.6487        3.4179        2.9444        3.0900        4.0479        4.6826        5.0366        3.5245        2.4829        2.1348        2.0875        1.4257        1.1922        1.3550        1.5451        1.4468        2.0509        3.1116        3.2462        3.0652        3.0592        3.9697        3.7845        3.1269        2.3590        2.5930        2.4434        2.3981        2.1595        2.1073        2.3535        2.8346        3.6487        4.1632        3.6736        2.6651        2.5846        2.6521        2.2659        2.5582        2.9542        2.7488        2.6821        3.4441        3.3112        3.0675        2.5398        3.5614        3.0296        2.5881        3.6758        6.1117        6.3900        5.5479        3.4236        6.1090        5.2810        5.1964        5.4914        9.1965        6.2954        4.0975        3.2031        1.7579        2.4125        3.4433        6.5497        4.3863        5.3069        4.9688        4.1793        2.3971        2.7431        2.9312        2.7439        3.0452        3.5634        3.8575        3.8864        4.2011        4.6478        4.4980        4.4166        4.1110        3.6341        3.3426        3.0997        2.4760        2.0621        1.7060        1.3815        0.8289        0.5487        0.4700        0.6433        0.4516        0.2945        0.2181        0.2521        0.3484        0.3243        0.4957        0.6023        0.5912        0.6503        0.9536        0.4377        0.4203        0.5351        0.5676        1.3099        1.0293        1.3394        1.0984        0.7798        0.4732        0.4659        0.3305        0.5572        0.5029        0.5133        0.5884        0.4269        0.3772        0.3364        0.1647        0.0582        0.0000        0.0030        0.0303        0.0719        0.0901        0.1388        0.2837        0.3830        0.2001        0.1498        0.1505        0.1013        0.2633        0.3844        0.4528        0.4626        0.2916        0.3014        0.2115        0.2317        0.2237        0.2583        0.3981        0.3686        0.3837        0.4356        0.4394        0.4685        0.6036        0.7137        0.6206        0.4479        0.0790        0.2721        0.2913        0.2494        0.7869        0.9112        0.9225        0.7492        0.2958        0.2500        0.2226        0.1867        0.1466        0.2713        0.1826        0.1389        0.3411        0.4709        0.5852        0.5672        0.0000        0.0000        0.0000        0.4055        0.3791        0.3736        0.4508        0.5949        0.7101        0.9690        1.6415        2.7714        5.3154        6.9230        8.9719       11.6772       16.2705        0.0000        0.0000        0.0000        0.0000        0.0000        0.0000        0.0000        0.0000        0.0000        0.0000        0.0000        0.0000        0.0000        0.0000        0.0000        0.0000        0.0000        0.0000        0.0000        0.0000        0.0000        0.0000        0.0000        0.0000        0.0000        0.0000        0.0000        0.0000        0.0000        0.0000        0.0000        0.0000        0.0000        0.0000        0.0000        0.0000        0.0000        0.0000        0.0000        0.0000        0.0000
        0.0000        0.0000       20.5148       24.9153       22.0945       16.8433       13.4233        7.3526        5.5989        3.9299        3.7048        3.6177        4.4651        6.1170        3.9125        2.8548        2.5396        2.3305        1.5356        1.0730        0.7389        0.6582        0.7087        0.8170        1.0675        1.3307        1.5812        1.7264        2.1113        2.7382        2.5025        2.3642        2.3509        2.2191        1.8929        1.6931        1.5876        1.6656        1.6713        1.4651        1.9619        2.4184        1.8142        2.4236        2.6608        3.0479        2.6760        1.7126        1.9267        1.9822        2.5521        3.2133        3.2699        3.6473        3.1931        3.8714        4.6528        4.5955        3.3376        3.9439        3.7651        3.5898        2.7963        4.2726        4.3486        5.0235        3.3255        2.8522        2.4190        3.8819        3.6467        6.5424        5.4513        5.2497        2.9695        0.9794        1.6276        2.7075        3.5640        3.6025        3.4296        3.2219        2.7792        2.3441        1.9459        1.6416        1.2848        2.4690        2.9644        3.5003        3.8130        4.4986        5.0638        4.7470        3.9431        3.8772        3.3509        3.0911        2.8117        2.2753        1.5851        1.4235        1.1105        0.5565        0.4530        0.7743        0.6182        0.3724        0.2785        0.1680        0.1163        0.4200        0.4528        0.7200        1.1301        0.8117        0.3328        0.4326        0.4986        0.4382        0.4016        0.5999        0.8886        0.6940        1.0941        0.9329        1.0376        0.5172        0.5261        0.3139        0.5050        0.3283        0.3753        0.4220        0.2883        0.1613        0.1297        0.1082        0.0313        0.0102        0.0133        0.0590        0.0702        0.1080        0.2603        0.2840        0.1929        0.1100        0.1894        0.2264        0.2612        0.5645        0.5421        0.6102        0.5634        0.4166        0.4000        0.3525        0.3769        0.4153        0.4919        0.6480        0.5940        0.4686        0.4746        0.4631        0.5206        0.6093        0.6901        0.4720        0.2955        0.0700        0.0952        0.1475        0.1231        0.4248        0.5404        0.6179        0.5499        0.2848        0.2666        0.2104        0.1923        0.0981        0.0574        0.0416        0.0800        0.3251        0.4706        0.6202        0.0000        0.0000        0.0000        0.4072        0.4188        0.3467        0.4126        0.4310        0.6610        0.7481        0.8976        1.6828        2.9774        5.4672        7.0330        8.9530       11.5415        0.0000        0.0000        0.0000        0.0000        0.0000        0.0000        0.0000        0.0000        0.0000        0.0000        0.0000        0.0000        0.0000        0.0000        0.0000        0.0000        0.0000        0.0000        0.0000        0.0000        0.0000        0.0000        0.0000        0.0000        0.0000        0.0000        0.0000        0.0000        0.0000        0.0000        0.0000        0.0000        0.0000        0.0000        0.0000        0.0000        0.0000        0.0000        0.0000        0.0000        0.0000        0.0000
        0.0000        7.8571        7.9486       10.9631        7.5799        7.2110        6.0151        4.1703        1.7935        1.4912        2.6312        1.9923        1.5701        1.7457        0.9370        1.0626        0.7327        0.4046        0.0437        0.2810        0.3146        0.7087        0.7790        1.9183        1.5397        1.3004        1.5439        3.3578        2.3108        3.6541        3.0773        2.4111        1.5157        1.2786        1.1111        1.2651        1.6300        1.8870        2.2076        1.8719        1.8354        3.7041        2.5281        2.6676        2.5173        2.4263        3.7486        3.5463        4.7606        5.3958        4.6628        3.4965        3.1999        3.6426        4.2486        4.9299        5.3656        4.9525        4.8041        5.3411        4.7456        4.8496        4.8490        5.0160        5.4897        5.2309        4.1820        2.4792        2.1358        1.8222        3.5461        4.0958        3.6191        4.2041        1.9908        2.4909        2.2794        1.9931        2.5147        2.1593        1.8622        1.7914        2.3508        1.3977        1.0525        1.2987        1.2406        1.9353        2.1062        2.8497        2.9759        3.6744        4.2992        3.9933        3.3220        3.0650        2.7973        2.1825        1.7423        1.5996        1.2911        1.1939        1.1185        1.1412        0.9942        0.9045        0.9574        1.1238        1.1653        1.1453        1.1591        0.9685        0.9373        0.9512        0.9339        0.3850        0.2290        0.3510        0.3061        0.3504        0.3657        0.5512        0.9019        0.5761        0.5044        0.5517        0.3865        0.2613        0.2792        0.2360        0.1420        0.0695        0.1168        0.1725        0.1235        0.2005        0.1171        0.1871        0.3356        0.2377        0.1646        0.2466        0.2452        0.3390        0.2944        0.1947        0.1781        0.2168        0.2490        0.2252        0.2588        0.4112        0.3517        0.4176        0.4186        0.3163        0.2928        0.2391        0.3860        0.3544        0.4738        0.5205        0.5129        0.3204        0.3066        0.3012        0.3742        0.2752        0.2372        0.2473        0.0673        0.0362        0.0562        0.0577        0.0597        0.1380        0.0990        0.1176        0.1193        0.3994        0.4100        0.3673        0.2788        0.1385        0.1776        0.1527        0.1916        0.9540        0.0000        0.0000        0.0000        0.0000        0.5387        0.5394        0.5455        0.3446        0.3607        0.3492        0.4546        0.6064        0.8250        1.3886        1.9941        5.1230        6.4241        8.4539        0.0000        0.0000        0.0000        0.0000        0.0000        0.0000        0.0000        0.0000        0.0000        0.0000        0.0000        0.0000        0.0000        0.0000        0.0000        0.0000        0.0000        0.0000        0.0000        0.0000        0.0000        0.0000        0.0000        0.0000        0.0000        0.0000        0.0000        0.0000        0.0000        0.0000        0.0000        0.0000        0.0000        0.0000        0.0000        0.0000        0.0000        0.0000        0.0000        0.0000        0.0000        0.0000        0.0000
        0.0000        4.3776        4.8542        5.3511        4.1210        3.7677        3.4181        3.2933        3.0766        3.1779        2.9233        1.2320        1.5934        1.0708        0.5376        0.4735        0.9057        1.4370        1.2323        1.5245        1.5908        0.8708        0.5811        0.9934        1.2636        1.1919        1.4988        2.4777        1.3540        1.3371        1.6377        2.3768        2.6987        2.2865        2.3226        2.1984        2.6587        3.3505        3.7857        3.2525        3.3080        2.7703        1.9802        2.2771        3.4375        3.5566        3.7455        3.9471        4.1869        4.2420        3.4361        3.3680        3.3826        3.6668        3.9721        4.9074        4.7843        4.8190        4.7289        4.1561        3.9317        4.3911        4.9194        4.9646        4.8430        4.4866        4.3911        3.3527        2.7664        2.4022        2.3267        2.9147        2.3109        2.7905        2.2764        2.7100        1.5753        1.8251        1.9476        1.7041        1.5580        1.3494        1.2536        0.7831        0.9448        0.9769        1.1830        1.9401        2.2393        2.3017        2.6280        3.3706        4.0564        3.6664        3.2045        2.8235        2.3317        1.8697        1.6619        1.4621        1.2705        1.0985        1.0023        1.1917        1.1899        1.1994        1.2326        1.5265        1.6838        1.6324        1.4555        1.1420        1.0446        0.9816        0.7848        0.3246        0.2830        0.1722        0.2643        0.4959        0.4089        0.6398        0.7572        0.4157        0.2870        0.3302        0.2852        0.2408        0.3326        0.2708        0.2413        0.0772        0.0617        0.0643        0.1075        0.2988        0.3714        0.3764        0.5394        0.3888        0.3489        0.3180        0.4810        0.6207        0.4983        0.5083        0.4074        0.2608        0.2479        0.2989        0.2382        0.3363        0.3241        0.3585        0.5280        0.3987        0.3707        0.4137        0.3299        0.3686        0.3676        0.3416        0.2861        0.2222        0.2081        0.2695        0.2568        0.2128        0.2193        0.2209        0.2140        0.0352        0.0476        0.0584        0.0423        0.0475        0.0652        0.0805        0.1172        0.3651        0.3919        0.3865        0.3198        0.1952        0.3070        0.2592        0.0000        0.0000        0.0000        0.0000        0.0000        1.2938        0.5307        0.5289        0.5849        0.3779        0.4246        0.4639        0.6838        0.7086        0.8469        1.2037        1.9485        4.9012        0.0000        0.0000        0.0000        0.0000        0.0000        0.0000        0.0000        0.0000        0.0000        0.0000        0.0000        0.0000        0.0000        0.0000        0.0000        0.0000        0.0000        0.0000        0.0000        0.0000        0.0000        0.0000        0.0000        0.0000        0.0000        0.0000        0.0000        0.0000        0.0000        0.0000        0.0000        0.0000        0.0000        0.0000        0.0000        0.0000        0.0000        0.0000        0.0000        0.0000        0.0000        0.0000        0.0000        0.0000        0.0000
        3.7733        2.8535        4.2027        5.1522        5.8765        3.2783        4.7728        3.5557        4.7740        2.8473        1.3454        0.9531        0.8906        0.6781        0.8963        1.3800        1.0798        2.1257        3.5900        2.6481        1.1026        0.3816        0.2441        0.2723        0.4450        0.4735        0.9521        1.1879        1.0732        1.1031        1.1929        1.2114        1.6501        3.1391        2.0780        2.5230        3.7260        3.5191        4.0614        8.1839        8.8272        8.2436        7.0151        4.8924        4.2828        4.6489        4.6752        3.2912        3.0940        2.9207        3.0394        3.1858        3.1428        3.1963        3.2548        4.0865        4.5256        4.5396        4.6063        4.8497        4.6175        4.8346        4.3127        4.2362        3.3294        3.5072        4.3720        3.9967        2.2231        2.8847        2.8246        1.9601        2.3105        3.2253        2.9815        2.3066        1.4571        1.2115        1.6440        1.7371        1.5678        0.9385        1.3392        1.1519        1.0654        0.9572        1.2049        2.4983        2.5680        2.7005        2.4026        3.3375        3.7911        3.6621        3.0894        2.6301        2.2438        1.9379        1.5044        1.4338        1.2393        1.0689        1.1195        1.2902        1.2378        1.3518        1.5313        1.8681        2.0060        1.9597        1.7877        1.2735        1.2278        1.3878        1.1471        0.5871        0.4560        0.4473        0.3523        0.4326        0.2901        0.3185        0.2094        0.4577        0.3388        0.5637        0.5298        0.3107        0.3676        0.3360        0.2453        0.1389        0.0542        0.0418        0.1740        0.3380        0.4730        0.5964        0.8199        0.6069        0.4470        0.3880        0.3166        0.4027        0.4704        0.3087        0.4258        0.1869        0.3122        0.2991        0.5224        0.4192        0.3864        0.3367        0.3040        0.3430        0.3378        0.3594        0.3055        0.3054        0.2903        0.3091        0.3614        0.1902        0.1972        0.2397        0.2938        0.2300        0.1925        0.2527        0.2763        0.2494        0.0658        0.0956        0.0789        0.0705        0.0720        0.0749        0.0910        0.3497        0.4177        0.4195        0.3593        0.5491        0.3902        0.0000        0.0000        0.0000        0.0000        0.0000        0.0000        1.4884        1.5821        1.7407        2.2656        1.2632        1.2076        1.3162        0.7589        0.6672        0.8048        0.0000        0.0000        0.0000        0.0000        0.0000        0.0000        0.0000        0.0000        0.0000        0.0000        0.0000        0.0000        0.0000        0.0000        0.0000        0.0000        0.0000        0.0000        0.0000        0.0000        0.0000        0.0000        0.0000        0.0000        0.0000        0.0000        0.0000        0.0000        0.0000        0.0000        0.0000        0.0000        0.0000        0.0000        0.0000        0.0000        0.0000        0.0000        0.0000        0.0000        0.0000        0.0000        0.0000        0.0000        0.0000        0.0000        0.0000        0.0000
        3.1695        2.9088        3.7992        7.4534        5.8849        5.6346        4.7685        3.1860        2.0850        1.0877        1.0344        0.9114        1.2005        0.8938        0.9753        1.5161        1.9235        1.3302        0.8414        0.1659        0.0208        0.1101        0.2758        0.9398        1.3665        0.9606        0.5672        1.1513        1.3543        2.4782        2.7860        3.0812        2.2826        2.0722        2.2243        3.8587        4.9634        4.6082        4.5995        6.1409        6.9123        7.9389        6.4087        4.8558        3.2163        2.5097        2.8257        3.0166        3.0951        2.9891        3.4282        3.2857        2.8089        3.1522        3.4511        3.4894        3.5986        4.2947        4.8407        5.7602        4.8872        4.7130        3.8187        4.1670        3.7148        3.0914        2.6329        2.5539        2.6700        1.5983        1.6794        1.4870        1.2185        1.0397        1.2573        1.6376        1.0961        1.0947        1.3882        1.9520        2.1183        1.3814        1.1655        1.0064        1.5938        1.7204        1.9199        2.9493        2.9441        2.9213        2.8642        3.6167        3.9734        4.0144        3.6556        2.9203        2.4868        2.2366        2.0616        1.6924        1.2975        1.1196        1.1728        1.1941        1.3156        1.4929        1.7268        2.0423        2.1940        2.2126        2.1129        1.6397        1.5199        1.9712        1.5449        0.8267        0.5867        0.5578        0.5465        0.5438        0.6861        0.5690        0.5506        0.6129        0.7363        0.8500        0.7437        0.4798        0.5286        0.4247        0.3649        0.1394        0.0880        0.1632        0.2686        0.3265        0.2900        0.3797        0.6457        0.4792        0.3563        0.1377        0.1027        0.2458        0.3370        0.2866        0.3595        0.1827        0.1758        0.2051        0.4619        0.4629        0.4259        0.3746        0.4188        0.3576        0.3525        0.2598        0.2710        0.3209        0.3338        0.3460        0.3425        0.1718        0.1963        0.2142        0.2267        0.2054        0.1889        0.2329        0.2429        0.0738        0.0775        0.0803        0.0784        0.0723        0.0845        0.1927        0.1804        0.5449        0.6401        0.6508        0.5735        0.5804        0.0000        0.0000        0.0000        0.0000        0.0000        0.0000        8.1900        1.7611        1.9221        1.8434        1.8175        1.0789        1.1542        1.3735        2.1153        1.5399        1.5834        0.0000        0.0000        0.0000        0.0000        0.0000        0.0000        0.0000        0.0000        0.0000        0.0000        0.0000        0.0000        0.0000        0.0000        0.0000        0.0000        0.0000        0.0000        0.0000        0.0000        0.0000        0.0000        0.0000        0.0000        0.0000        0.0000        0.0000        0.0000        0.0000        0.0000        0.0000        0.0000        0.0000        0.0000        0.0000        0.0000        0.0000        0.0000        0.0000        0.0000        0.0000        0.0000        0.0000        0.0000        0.0000        0.0000        0.0000        0.0000
       11.9131        4.6683        2.5598        4.8987        6.6882       11.7953        8.2212        3.5591        2.5885        0.7779        1.1848        3.1485        1.9978        0.7721        0.3856        0.5673        0.1896        0.0568        0.0754        0.1419        0.1724        0.2983        0.5654        0.7275        0.6865        1.1725        1.1445        1.3780        2.4858        2.5608        1.9081        1.6587        1.6029        1.9973        2.9088        4.6863        5.0280        5.4252        6.1139        4.9494        4.8707        4.9006        5.6272        4.4136        3.1551        2.5474        2.6358        3.5198        3.8263        3.5675        4.0329        5.4378        4.6375        5.1191        6.0025        5.4752        5.2093        5.6197        5.2533        7.1909        5.9530        5.4834        4.8800        3.7631        3.3759        3.0627        2.7075        1.6162        1.4318        1.2284        1.2333        1.2479        1.0905        1.1257        1.1779        1.0044        1.1153        1.6149        2.6005        2.0622        2.3241        2.1978        1.4905        2.8093        4.7321        3.3602        3.1456        3.0070        3.4866        3.4111        4.0272        4.5098        4.5046        3.9843        3.7710        2.7308        2.5417        2.3647        1.8114        1.0972        0.9312        0.7192        0.7017        0.9988        1.1334        1.1987        1.3502        2.0268        2.3546        2.4381        2.3535        2.1775        2.0264        1.8268        1.4700        0.5978        0.4191        0.3728        0.2808        0.2222        0.3027        0.2150        0.1673        0.5453        0.6985        0.6466        0.5569        0.6013        0.6217        0.5945        0.5382        0.2155        0.1865        0.2602        0.2010        0.2775        0.2225        0.2513        0.2590        0.3764        0.3409        0.1890        0.1120        0.2159        0.2763        0.1853        0.1823        0.0763        0.0539        0.0345        0.1376        0.1764        0.1593        0.1759        0.2126        0.2185        0.1232        0.1087        0.0380        0.3131        0.4421        0.4830        0.6163        0.5051        0.4648        0.4849        0.4603        0.3556        0.3430        0.2920        0.3416        0.0405        0.0361        0.0129        0.0137        0.0724        0.1015        0.1601        0.2416        0.4165        0.5216        0.5407        0.0000        0.0000        0.0000        0.0000        0.0000        0.0000        0.0000        0.0000       10.0500        2.2580        2.0833        2.0572        1.8167        8.5500        0.0000       11.9700       13.9500       12.6000       12.7500        0.0000        0.0000        0.0000        0.0000        0.0000        0.0000        0.0000        0.0000        0.0000        0.0000        0.0000        0.0000        0.0000        0.0000        0.0000        0.0000        0.0000        0.0000        0.0000        0.0000        0.0000        0.0000        0.0000        0.0000        0.0000        0.0000        0.0000        0.0000        0.0000        0.0000        0.0000        0.0000        0.0000        0.0000        0.0000        0.0000        0.0000        0.0000        0.0000        0.0000        0.0000        0.0000        0.0000        0.0000        0.0000        0.0000        0.0000        0.0000
        3.1489        8.0754       19.2856       11.7074       14.6229       12.7895       11.1588        7.4901        4.1253        2.8674        0.7441        0.4851        0.6564        0.3367        0.9823        1.5270        0.2457        0.3087        0.5363        0.6747        0.5174        0.8893        0.6741        0.7247        1.0433        1.4915        1.5561        2.2733        2.5433        2.6794        1.6997        1.3256        1.5701        3.0291        3.2427        3.1736        3.3367        3.3326        4.5308        3.7971        3.4436        3.3769        3.5472        4.3450        3.7271        2.5876        3.2482        4.4655        3.7706        5.6193        7.1000        6.6991        6.7585        6.4152        5.7685        7.3140        7.6466        6.1505        5.1219        5.7945        5.7098        5.3561        4.1135        3.9396        3.2547        2.6283        1.8700        1.1127        1.2605        1.3076        1.2411        1.9057        1.4532        1.1484        1.0336        1.4920        1.5005        1.3956        2.0070        1.9276        2.2584        2.3007        3.1074        3.4368        4.6785        3.6388        3.8558        4.2512        4.6279        4.7099        5.0102        5.1822        4.9101        4.3969        4.5887        3.2642        2.7059        2.5616        2.2198        1.1755        1.0390        1.0040        1.0284        1.2345        1.3148        1.3336        1.4952        2.1678        2.5046        2.6169        2.5135        2.3675        2.3023        2.2092        1.8426        0.8208        0.6086        0.4568        0.5063        0.5626        0.7184        0.6490        0.2452        0.3155        0.2832        0.4200        0.5159        0.7579        0.9018        0.8906        0.7478        0.2269        0.1711        0.2588        0.2912        0.4760        0.4861        0.4571        0.4245        0.2428        0.2893        0.2113        0.1562        0.2670        0.3362        0.3012        0.2162        0.0618        0.0250        0.0316        0.1146        0.1075        0.1264        0.1459        0.1234        0.0990        0.1056        0.0653        0.0346        0.3001        0.4111        0.5306        0.7705        0.6379        0.6090        0.5936        0.6232        0.4548        0.4390        0.4351        0.3787        0.0459        0.0277        0.0202        0.0211        0.0927        0.1343        0.1950        0.2782        0.0000        0.0000        0.0000        0.0000        0.0000        0.0000        0.0000        0.0000        0.0000        0.0000        0.0000       10.4400        2.2866        2.0145        2.2259        0.0000        0.0000        0.0000        0.0000        0.0000        0.0000        0.0000        0.0000        0.0000        0.0000        0.0000        0.0000        0.0000        0.0000        0.0000        0.0000        0.0000        0.0000        0.0000        0.0000        0.0000        0.0000        0.0000        0.0000        0.0000        0.0000        0.0000        0.0000        0.0000        0.0000        0.0000        0.0000        0.0000        0.0000        0.0000        0.0000        0.0000        0.0000        0.0000        0.0000        0.0000        0.0000        0.0000        0.0000        0.0000        0.0000        0.0000        0.0000        0.0000        0.0000        0.0000        0.0000        0.0000        0.0000        0.0000
        0.0000        0.0000       30.3898       16.2553        0.0000       12.4723       11.3451        7.6684        4.2113        2.3065        3.4250        3.4118        0.5080        1.2403        0.7756        1.9635        3.2784        1.5817        0.8252        1.0782        0.9937        1.7718        1.6021        1.6013        1.5301        1.4245        1.6534        2.0009        1.7996        1.5016        1.8019        2.2295        3.5638        3.7259        4.1125        3.2820        3.9981        4.7925        4.9077        4.9158        5.5527        6.5595        7.1332        8.1552        7.7506        5.2913        7.5139        7.8823        7.8706        5.5377        5.2837        5.7132        5.9449        5.3208        4.5178        6.0476        6.5502        5.0281        4.9287        5.2334        5.4077        4.3768        4.3187        3.8776        4.2337        2.7295        2.0654        1.7413        1.7887        1.8476        2.2666        2.9952        2.5881        3.1672        2.1282        1.1468        1.4295        1.7059        1.9101        2.6273        4.6203        4.0637        2.3737        2.3234        3.4655        4.1728        4.4185        5.0449        5.9348        6.2279        6.1579        5.5242        5.8517        5.1693        4.6621        3.6865        3.1675        2.9167        2.4647        1.3791        1.1760        1.1465        1.0696        1.3131        1.3144        1.4129        1.5305        2.1969        2.5036        2.6845        2.6498        2.5573        2.5012        2.4786        2.0568        0.8671        0.7281        0.6302        0.6742        0.5864        0.6397        0.2980        0.2762        0.3643        0.3402        0.2947        0.3558        0.7676        0.9988        0.9679        0.7293        0.2494        0.2380        0.2213        0.2302        0.3266        0.3385        0.3753        0.3898        0.3007        0.2134        0.1820        0.1668        0.3485        0.3540        0.3422        0.3247        0.1118        0.1146        0.1130        0.1696        0.1277        0.1339        0.1475        0.0953        0.0689        0.0571        0.0619        0.0243        0.3161        0.4364        0.5464        0.5932        0.6320        0.6449        0.6498        0.7108        0.5215        0.4871        0.4230        0.3812        0.0489        0.0434        0.0293        0.0271        0.1032        0.1444        0.2075        0.2816        0.4583        0.0000        0.0000        0.4938        0.0000        0.0000        0.0000        0.0000        0.0000        0.0000       11.7000       10.6200        2.6846        0.0000        0.0000        0.0000        0.0000        0.0000        0.0000        0.0000        0.0000        0.0000        0.0000        0.0000        0.0000        0.0000        0.0000        0.0000        0.0000        0.0000        0.0000        0.0000        0.0000        0.0000        0.0000        0.0000        0.0000        0.0000        0.0000        0.0000        0.0000        0.0000        0.0000        0.0000        0.0000        0.0000        0.0000        0.0000        0.0000        0.0000        0.0000        0.0000        0.0000        0.0000        0.0000        0.0000        0.0000        0.0000        0.0000        0.0000        0.0000        0.0000        0.0000        0.0000        0.0000        0.0000        0.0000        0.0000        0.0000        0.0000
        0.0000        0.0000        0.0000        0.0000        0.0000       16.7963        7.6116        3.8094        3.7257        2.2963        7.8605        1.6692        0.7141        2.7571        3.3779        9.6362        4.8413        2.1521        1.5866        2.4272        1.7340        1.1687        1.3845        1.7477        1.9388        1.2893        1.9427        3.2328        2.3599        3.3504        4.8154        5.1460        8.7532        7.5809        4.8473        6.0477        7.8975        6.0469        6.6913        6.5408        7.3116        8.2928       10.0302        7.8389        6.9578        9.3918        7.8464        8.4902        5.2472        4.1685        3.3718        3.7060        3.2627        3.5578        3.7370        5.3241        5.3172        6.9035        5.4760        4.9497        4.1236        3.9653        3.4649        3.6871        4.1440        2.2411        2.0537        1.5747        0.8957        1.7026        2.9836        2.6583        2.5219        1.9763        2.4922        2.7530        2.8004        3.2342        5.1333        5.1175        3.6899        2.9093        3.2186        3.3645        5.2245        6.0587        7.0916        6.7825        6.8297        6.6033        6.5344        5.8815        5.7883        5.8262        5.3365        3.7357        3.5875        3.2045        2.7736        1.7053        1.4996        1.5245        1.4239        1.5947        1.4756        1.3187        1.5711        2.1191        2.3387        2.4826        2.4571        2.3985        2.4125        2.5648        2.2223        0.9153        0.9151        0.8253        0.7388        0.5520        0.5548        0.4785        0.3530        0.3684        0.2797        0.2698        0.2767        0.7341        0.8616        0.8823        0.6371        0.1992        0.2372        0.2473        0.2396        0.4345        0.3733        0.3614        0.3853        0.3030        0.2410        0.1829        0.2038        0.3706        0.3808        0.4336        0.4200        0.1349        0.1545        0.1646        0.2043        0.1627        0.1896        0.1727        0.1681        0.1070        0.0916        0.1030        0.1303        0.4579        0.5200        0.5820        0.5959        0.6466        0.6877        0.6605        0.7193        0.5006        0.4102        0.3435        0.3139        0.0557        0.0524        0.0395        0.0396        0.1054        0.1453        0.1907        0.2501        0.3947        0.4649        0.4699        0.4098        0.0240        0.0000        0.0000        0.0000        0.0000       10.5900       12.3000       13.7100        3.4723        0.0000        0.0000        0.0000        0.0000        0.0000        0.0000        0.0000        0.0000        0.0000        0.0000        0.0000        0.0000        0.0000        0.0000        0.0000        0.0000        0.0000        0.0000        0.0000        0.0000        0.0000        0.0000        0.0000        0.0000        0.0000        0.0000        0.0000        0.0000        0.0000        0.0000        0.0000        0.0000        0.0000        0.0000        0.0000        0.0000        0.0000        0.0000        0.0000        0.0000        0.0000        0.0000        0.0000        0.0000        0.0000        0.0000        0.0000        0.0000        0.0000        0.0000        0.0000        0.0000        0.0000        0.0000        0.0000        0.0000        0.0000
        0.0000        0.0000        0.0000        0.0000        0.0000       10.1730        5.8930       10.3256       10.9547        3.4958        0.6918        0.9047        2.0834        4.0852        4.0429        4.1827        5.1788        3.5349        4.6617        5.1802        2.8011        1.4845        2.4971        2.0994        1.3196        2.6147        3.0017        2.9752        3.5359        5.8503        4.8157        5.6720        4.9391        3.9961        4.9322        5.4460        4.0537        4.0243        4.6648        5.3268        5.3201        5.2871        5.0489        5.7765        5.7815        4.5249        3.9321        2.5142        2.9155        3.1410        2.8182        2.5643        2.6122        3.7752        5.6532        9.3336        8.6219        6.3411        7.4963        6.2291        2.2732        1.2261        0.5578        2.1567        2.5938        1.7246        2.7155        2.1075        2.2232        2.8009        3.1330        2.5680        2.6994        3.4831        3.8383        3.2219        2.7094        2.5552        2.6706        1.8751        1.4485        1.4807        1.9757        3.2568        4.0285        4.6246        5.4737        5.3616        5.6305        5.6718        5.7657        5.6849        5.8310        5.8240        5.6509        5.7950        5.5423        5.1614        4.4447        2.9452        2.5633        2.2052        1.9117        1.2793        1.0721        1.0340        1.1868        1.5672        1.7356        1.8667        1.9456        2.3410        2.4336        2.5089        2.2942        2.0048        1.7801        1.5340        1.3871        1.1799        0.9434        0.7685        0.7268        0.2488        0.3053        0.2113        0.0328        0.3182        0.3587        0.3926        0.2904        0.2246        0.1686        0.1313        0.1574        0.4102        0.4731        0.4921        0.4097        0.3657        0.3380        0.2965        0.3035        0.3549        0.5179        0.5476        0.5350        0.2722        0.2087        0.1691        0.1927        0.1722        0.1364        0.1569        0.1630        0.0225        0.0247        0.0362        0.0314        0.2340        0.2736        0.3310        0.3535        0.8570        0.8057        0.8005        0.7591        1.1499        1.0420        0.8057        0.8724        0.6602        0.6006        0.4574        0.3140        0.2435        0.2916        0.3308        0.3688        0.3406        0.3589        0.3325        0.3440        0.3120        0.0000        0.0000        0.0000        0.5031        0.5844        2.4099        2.7930        3.8589        3.9292        0.0000        0.0000        0.0000        0.0000        0.0000        0.0000        0.0000        0.0000        0.0000        0.0000        0.0000        0.0000        0.0000        0.0000        0.0000        0.0000        0.0000        0.0000        0.0000        0.0000        0.0000        0.0000        0.0000        0.0000        0.0000        0.0000        0.0000        0.0000        0.0000        0.0000        0.0000        0.0000        0.0000        0.0000        0.0000        0.0000        0.0000        0.0000        0.0000        0.0000        0.0000        0.0000        0.0000        0.0000        0.0000        0.0000        0.0000        0.0000        0.0000        0.0000        0.0000        0.0000        0.0000        0.0000        0.0000        0.0000
        0.0000        0.0000        0.0000        0.0000        0.0000       12.9892        7.8987        5.2789        3.1132        4.2205        6.0180        7.9322        7.1859        3.6462        4.6839       13.1365       10.0972       14.1695        9.4914        3.0698        4.1243        2.4503        1.7849        2.6762        3.1151        4.9327        4.2153        4.7455        6.5015        6.4475        4.0986        3.6417        4.1416        6.6443        5.4335        3.5556        3.9218        3.5418        5.0276        3.7001        3.9683        4.0851        2.6470        2.6732        2.8935        2.4427        1.9891        1.7994        2.3167        2.2696        2.1961        2.7351        2.9660        5.6214        4.8365        4.1624        2.8802        1.5322        1.6891        1.4967        0.7975        0.4893        0.9870        1.9565        3.1284        1.8792        2.7061        2.5655        4.6685        5.0926        3.7118        2.1655        2.9868        3.8849        5.0266        3.8241        2.9391        2.8839        1.4929        1.0993        1.5954        1.5428        2.2461        3.2028        3.5380        4.5330        4.4136        4.7829        4.8316        5.2161        5.6626        5.8976        5.8787        6.0079        6.0842        6.4515        6.5310        6.2583        5.3834        3.6203        2.9968        2.5070        2.1269        1.4948        1.0794        1.0182        1.1099        1.4175        1.5296        1.6415        1.8200        2.2834        2.4775        2.8036        2.6069        2.3893        2.2981        2.0038        1.6969        1.5705        1.3717        1.0897        0.8664        0.2369        0.2961        0.2863        0.3176        0.4211        0.4002        0.3592        0.4031        0.3202        0.1627        0.2021        0.1512        0.3264        0.4265        0.4030        0.4337        0.4464        0.4080        0.4446        0.4040        0.5478        0.6375        0.7559        0.5908        0.3580        0.3205        0.2113        0.1855        0.1579        0.1659        0.1549        0.1673        0.0326        0.0412        0.0330        0.0365        0.2458        0.2837        0.2890        0.3462        0.7123        1.0533        1.0629        0.9511        1.2939        1.2849        1.2136        0.9041        0.5709        0.6063        0.7331        0.3683        0.2306        0.2691        0.2895        0.3020        0.2652        0.2844        0.2747        0.3137        0.2918        0.0000        0.0000        0.2972        0.5034        0.5718        2.2084        2.6702        3.4917        4.0668        4.7158        5.1571        5.8772        6.3270        6.7329        0.0000        0.0000        0.0000        0.0000        0.0000        0.0000        0.0000        0.0000        0.0000        0.0000        0.0000        0.0000        0.0000        0.0000        0.0000        0.0000        0.0000        0.0000        0.0000        0.0000        0.0000        0.0000        0.0000        0.0000        0.0000        0.0000        0.0000        0.0000        0.0000        0.0000        0.0000        0.0000        0.0000        0.0000        0.0000        0.0000        0.0000        0.0000        0.0000        0.0000        0.0000        0.0000        0.0000        0.0000        0.0000        0.0000        0.0000        0.0000        0.0000        0.0000        0.0000
        0.0000        0.0000        0.0000        0.0000        5.3540       17.6597       20.1016        6.7948       10.0932       11.2854       18.9140        8.2790        2.9876        3.2536        7.0324       10.7932        7.2893        5.2019        6.1891        9.2950        2.9979        2.2116        3.4401        7.7126        5.3961        4.0545        5.7394        8.1446        7.1092        4.4122        4.3018        3.6607        4.4581        4.6291        2.7399        3.3537        4.4311        3.7359        4.4712        4.0869        3.2708        2.6589        2.0781        1.9996        1.9763        1.8132        3.1142        3.5657        3.7437        3.0638        3.1939        3.0168        3.5168        3.0264        2.9762        2.6489        2.9867        2.3706        0.7533        0.6865        1.1520        1.4976        2.4402        3.0364        3.0482        2.2964        1.4152        2.2942        2.4897        3.5413        3.8502        3.9034        3.6719        2.7878        3.0896        1.8173        1.4601        0.9261        1.9798        1.1491        1.2372        1.4667        1.2024        2.3603        3.2674        3.8586        3.9409        4.2263        4.3100        4.9754        5.9782        5.0030        5.3519        5.5660        5.3182        6.3729        6.8655        6.7573        5.8291        4.0302        3.2259        2.6296        2.2129        1.4378        1.1692        1.0409        1.1933        1.3309        1.4297        1.5604        1.6333        1.9661        2.2172        2.5469        2.3554        2.2658        2.2037        1.9955        1.8313        1.8046        1.5380        1.2577        0.9926        0.2705        0.3450        0.3595        0.3416        0.2990        0.2692        0.3769        0.3305        0.1951        0.2147        0.3547        0.2439        0.6082        0.5493        0.5570        0.5301        0.5945        0.6090        0.6134        0.5576        0.5707        0.6790        0.7784        0.7749        0.3631        0.3498        0.2457        0.2182        0.2033        0.1671        0.1487        0.1606        0.0610        0.0625        0.0578        0.0513        0.2639        0.2639        0.4039        0.3722        0.7802        1.1441        0.9857        0.8619        1.1041        1.2871        1.1127        0.7585        0.3836        0.2180        0.3267        0.7951        0.1756        0.2312        0.2469        0.2596        0.2218        0.2437        0.2531        0.3749        0.3497        0.0000        0.2275        0.2751        0.5200        0.5820        0.5754        1.1709        2.5309        3.7848        4.2916        4.9267        5.6485        6.0874        6.3999        6.1061        0.0000        0.0000        0.0000        0.0000        0.0000        0.0000        0.0000        0.0000        0.0000        0.0000        0.0000        0.0000        0.0000        0.0000        0.0000        0.0000        0.0000        0.0000        0.0000        0.0000        0.0000        0.0000        0.0000        0.0000        0.0000        0.0000        0.0000        0.0000        0.0000        0.0000        0.0000        0.0000        0.0000        0.0000        0.0000        0.0000        0.0000        0.0000        0.0000        0.0000        0.0000        0.0000        0.0000        0.0000        0.0000        0.0000        0.0000        0.0000        0.0000        0.0000
        0.0000        0.0000        0.0000        0.0000        8.4119       34.1824       16.5749       10.6201       28.8254       14.8057       11.4673        5.0589        7.8387        7.1307        5.9282        6.7461        7.7601        8.0433       13.6360        3.1878        1.8498        3.3074        5.2432        8.4126        5.9993        4.8346        4.9633        3.8971        3.5006        3.3400        3.7555        4.1432        3.4195        3.0713        3.6454        4.7929        4.8421        4.6851        4.2685        3.1138        2.0775        2.0524        2.4553        2.5643        4.5157        5.8589        5.5014        4.3738        3.8938        4.4237        4.3166        5.2581        6.2123        6.6633        5.7566        5.5622        4.7349        3.4967        1.7872        4.2473        4.0660        7.8365        5.8909        6.7778        5.5814        3.4494        2.4869        1.3363        2.9444        5.5309        4.2945        4.7395        5.2582        3.4992        1.1427        1.4803        0.8368        0.8969        1.0256        0.5669        0.6909        1.0122        0.9850        2.0023        2.4662        2.5189        3.0923        3.6964        3.6910        4.3317        4.6405        4.7808        5.6172        5.2873        5.0942        6.1345        6.6127        6.6231        5.9192        4.3371        3.5474        2.8982        2.3860        1.4836        1.1384        1.0306        1.1060        1.2131        1.2273        1.2864        1.3676        1.5459        1.6389        1.9761        1.9358        1.8673        1.6967        1.5480        1.4229        1.3871        1.2888        1.1104        0.9382        0.2600        0.2944        0.3130        0.2751        0.3331        0.2998        0.3474        0.2706        0.1896        0.1877        0.2441        0.3542        0.7569        0.7852        0.8708        0.8877        0.7751        0.5361        0.5331        0.5840        0.7277        0.7238        0.7380        0.8004        0.4351        0.3936        0.2600        0.2602        0.1749        0.2077        0.3544        0.2335        0.0450        0.0599        0.0365        0.0473        0.1777        0.1595        0.2382        0.5318        0.8748        1.1387        0.9684        0.9001        1.0934        1.1423        1.1705        1.0313        0.5229        0.6221        0.6688        0.6054        0.1565        0.1949        0.2062        0.2303        0.2240        0.2319        0.2124        0.1771        0.3945        0.3181        0.2683        0.2944        0.2915        0.3126        0.4826        0.9996        2.1184        2.6428        3.3470        4.4263        4.8703        5.2434        5.5932        6.1425        0.0000        0.0000        0.0000        0.0000        0.0000        0.0000        0.0000        0.0000        0.0000        0.0000        0.0000        0.0000        0.0000        0.0000        0.0000        0.0000        0.0000        0.0000        0.0000        0.0000        0.0000        0.0000        0.0000        0.0000        0.0000        0.0000        0.0000        0.0000        0.0000        0.0000        0.0000        0.0000        0.0000        0.0000        0.0000        0.0000        0.0000        0.0000        0.0000        0.0000        0.0000        0.0000        0.0000        0.0000        0.0000        0.0000        0.0000        0.0000        0.0000        0.0000
        0.0000        0.0000        0.0000        0.0000        5.7068       17.1183       13.1268       18.0620       18.5470       12.5160       12.0597       15.7568        9.6221        7.9913        5.1012       10.0723       12.0776       16.7102        4.1396        1.7496        2.7444        4.3995        4.6410        7.0836        4.7656        4.2681        4.1613        2.1216        2.0971        2.3600        2.1094        2.5664        2.2788        2.9463        3.2145        4.0934        6.2303        5.6821        3.3303        2.7574        2.8198        4.0509        4.7702        6.8809        9.6323        6.8222        3.1681        6.1160        6.2687        7.5691        8.0324        6.8427        4.6003        3.0561        3.7525        2.4409        4.0993        1.8058        1.3778        3.5134        4.1919        6.9498        6.3354        2.7631        3.2201        3.2483        3.5554        2.9537        5.7179        7.2144        6.7568        8.3393        5.1049        3.6913        2.1939        1.0131        0.8508        1.6915        1.7511        1.0038        0.6865        0.7885        0.5620        1.2992        1.0056        1.0721        1.2674        2.1079        2.4016        2.9796        2.9989        4.4764        4.4722        4.4897        4.6355        5.2703        5.4900        5.5948        5.0034        4.6006        4.2391        3.9423        3.0210        1.2533        0.9305        0.9079        0.9547        0.7867        0.8705        0.7710        0.7334        0.5506        0.5352        0.7641        0.7993        0.8231        0.7669        0.6584        0.6085        0.4302        0.4910        0.4688        0.4314        0.2574        0.2527        0.2622        0.2846        0.2003        0.1724        0.1988        0.2090        0.4980        0.4673        0.7160        0.7066        0.7801        0.6756        0.5081        0.4945        0.2950        0.2667        0.3034        0.3837        0.2832        0.2168        0.2332        0.2419        0.1295        0.1820        0.1535        0.1231        0.1638        0.1133        0.0766        0.1004        0.2001        0.1513        0.2614        0.1971        0.5626        0.5689        0.6089        0.7405        1.1216        2.1173        2.1731        2.0593        2.3479        2.1669        2.1363        2.2727        1.1635        0.9840        1.1339        1.1270        0.2468        0.2583        0.2699        0.2210        0.3841        0.4189        0.4275        0.3653        0.0374        0.0355        0.0311        0.0310        0.2179        0.3118        0.4731        0.7612        1.1354        2.2204        2.6306        2.9564        4.4084        4.9404        7.2243        7.2520        0.0000        0.0000        0.0000        0.0000        0.0000        0.0000        0.0000        0.0000        0.0000        0.0000        0.0000        0.0000        0.0000        0.0000        0.0000        0.0000        0.0000        0.0000        0.0000        0.0000        0.0000        0.0000        0.0000        0.0000        0.0000        0.0000        0.0000        0.0000        0.0000        0.0000        0.0000        0.0000        0.0000        0.0000        0.0000        0.0000        0.0000        0.0000        0.0000        0.0000        0.0000        0.0000        0.0000        0.0000        0.0000        0.0000        0.0000        0.0000        0.0000        0.0000
        0.0000        0.0000        0.0000        0.0000        0.0000        0.0000        0.0000        0.0000       31.7964       33.7201       25.5311       17.4074       19.0980       13.3120        9.5802       33.5255        9.9651        6.4546        5.5439        7.3572        8.0540        5.5753        3.2854        4.5760        4.2342        3.0960        2.3801        2.9225        2.8819        3.2304        3.4112        3.7109        2.8307        3.8707        3.7380        4.5184        4.6764        4.1438        3.6151        4.8617        5.1523        3.4242        3.2856        3.3191        3.2050        3.7814        6.1049       10.9580        5.9519        6.5448        4.0414        2.1505        3.1318        4.9190        3.3916        3.0116        4.1210        8.9424        6.0288        6.0336        4.7869        9.2523        6.0543        7.7182        8.1124        4.3997        4.7844        5.4155        9.5916        3.9551        3.2542        1.2388        2.1968        2.3568        5.0415        2.7731        2.8368        1.7957        0.9958        1.0309        0.9461        0.9168        0.4249        0.4804        0.6053        1.1304        1.3999        1.6527        1.6273        2.0690        2.3133        2.9310        3.4942        3.8215        4.3238        5.3563        5.6939        5.8724        5.3941        4.8838        4.5294        4.2547        3.4370        1.3678        0.7822        0.5575        0.7644        0.7839        0.7172        0.6140        0.5197        0.3328        0.2961        0.4735        0.4804        0.4765        0.5113        0.4828        0.4518        0.3077        0.2605        0.3583        0.3174        0.2238        0.2061        0.2302        0.2437        0.2116        0.1832        0.1705        0.2321        0.8081        0.8801        1.0000        0.8596        0.8347        0.7373        0.6095        0.4962        0.3122        0.3206        0.3282        0.3147        0.1632        0.2210        0.1750        0.2409        0.2124        0.1372        0.1513        0.1745        0.0627        0.0591        0.0724        0.0963        0.1558        0.0820        0.0820        0.1600        0.6309        0.6480        0.6358        0.6605        1.0477        1.9496        2.1942        2.1023        2.3415        2.0724        1.9180        2.0876        1.3513        1.1434        1.0804        1.0126        0.3271        0.1799        0.2386        0.1808        0.2625        0.3467        0.3440        0.3390        0.0335        0.0263        0.0205        0.0239        0.1901        0.2667        0.4035        0.5983        0.8887        1.0875        1.3369        2.1076        4.5942        4.7858        0.0000        0.0000        0.0000        0.0000        0.0000        0.0000        0.0000        0.0000        0.0000        0.0000        0.0000        0.0000        0.0000        0.0000        0.0000        0.0000        0.0000        0.0000        0.0000        0.0000        0.0000        0.0000        0.0000        0.0000        0.0000        0.0000        0.0000        0.0000        0.0000        0.0000        0.0000        0.0000        0.0000        0.0000        0.0000        0.0000        0.0000        0.0000        0.0000        0.0000        0.0000        0.0000        0.0000        0.0000        0.0000        0.0000        0.0000        0.0000        0.0000        0.0000        0.0000        0.0000
        0.0000        0.0000        0.0000        0.0000        0.0000        0.0000        0.0000        0.0000        0.0000        0.0000       26.5339       16.9670       16.4084       10.6509       39.7928       55.8443       25.5582       20.0930       17.2805       11.4746        6.6791        3.2020        7.2530        8.4029        5.7597        5.1058        4.7539        5.1246        5.3521        5.1861        4.9611        6.2066        5.2761        4.9971        4.5916        3.1301        2.7173        3.4130        3.9062        5.0614        3.9756        3.2220        4.8691        6.8053       12.5852       12.2925        9.4383        9.1605        7.1238        4.9339        3.6711        3.8267        5.5906        5.3784        4.5435        8.1077       11.0560       11.9373        6.7875        6.7171        5.7931        8.0482        8.8835        9.9672        8.7303        5.7339        4.2337        4.7666        5.9234        3.8655        3.3754        1.3191        2.1156        5.3798        5.4544        2.4533        2.0186        1.2693        0.9040        1.4376        1.8716        0.6696        0.3436        0.4701        0.4486        1.0261        1.8587        1.6652        1.5864        1.7192        2.1133        2.5252        2.8495        3.2700        3.8281        4.6154        5.1305        5.2793        5.0823        4.8048        4.6377        4.2543        3.4075        1.2927        0.8014        0.5343        0.5221        0.4600        0.3853        0.4194        0.4029        0.2806        0.2533        0.4121        0.5143        0.4507        0.6240        0.6284        0.6637        0.3340        0.2747        0.2785        0.2595        0.1785        0.2414        0.2304        0.2129        0.2216        0.2002        0.2088        0.2415        1.0757        1.1161        1.1793        1.0781        0.8772        0.7862        0.5852        0.5090        0.1959        0.1547        0.1654        0.1393        0.1258        0.1544        0.2716        0.4499        0.3440        0.2646        0.2187        0.1933        0.0915        0.0639        0.0392        0.0749        0.0593        0.0857        0.0586        0.1072        0.6892        0.5346        0.6266        0.6175        1.1087        1.1475        2.2368        2.1489        2.2863        2.3297        2.3054        2.2892        1.4838        1.1149        0.8882        0.7548        0.3182        0.2356        0.2433        0.1912        0.2455        0.3426        0.4493        0.3034        0.0384        0.0443        0.0319        0.0272        0.1653        0.2265        0.3261        0.4642        0.8188        0.9044        1.1934        0.0000        0.0000        0.0000        0.0000        0.0000        0.0000        0.0000        0.0000        0.0000        0.0000        0.0000        0.0000        0.0000        0.0000        0.0000        0.0000        0.0000        0.0000        0.0000        0.0000        0.0000        0.0000        0.0000        0.0000        0.0000        0.0000        0.0000        0.0000        0.0000        0.0000        0.0000        0.0000        0.0000        0.0000        0.0000        0.0000        0.0000        0.0000        0.0000        0.0000        0.0000        0.0000        0.0000        0.0000        0.0000        0.0000        0.0000        0.0000        0.0000        0.0000        0.0000        0.0000        0.0000        0.0000        0.0000
        0.0000        0.0000        0.0000        0.0000        0.0000        0.0000        0.0000        0.0000        0.0000        0.0000       32.0218       33.0823       16.1304       25.6574       59.2231       69.6313       44.6068       15.7587       15.4474       10.5065       12.6488       15.4978       10.0220       11.6624       13.1508       13.5844       10.2141        5.8140        5.6462        4.6567        5.9689        6.0697        3.6266        3.8615        4.2689        4.6302        5.1635        5.4850        4.0561        5.3390        5.7392        6.7559        8.2692       10.0961       11.8595        9.1163        5.8133        8.8926        8.9530        7.2000        6.9161        7.4759        5.0009        7.0793       10.3245       13.2685        5.8625        2.5007        8.2172        6.9837       11.1972       11.2408        7.3710       10.4387        8.6674        5.5812        1.6733        4.4086        7.2440        3.1797        4.8118        3.0763        4.9057        8.1195        6.7038        1.2205        0.7593        1.5828        1.3889        1.1083        0.4471        0.6621        0.7292        0.6027        0.3843        0.9927        1.4279        1.3794        1.3491        1.5394        1.9470        2.3587        2.5792        2.8154        3.3444        4.1497        4.7055        4.8195        4.6272        4.4902        4.1016        3.6983        3.0057        1.1475        0.7732        0.5743        0.5049        0.3543        0.2948        0.3493        0.3108        0.2767        0.2981        0.7063        0.8489        0.8232        0.7992        0.7604        0.6766        0.4616        0.3465        0.3192        0.2584        0.1219        0.1859        0.1462        0.1263        0.2132        0.2143        0.2302        0.3150        1.2526        1.1952        1.1687        1.0963        0.7137        0.6390        0.5563        0.4189        0.2953        0.3321        0.3047        0.2498        0.1920        0.1957        0.3513        0.3210        0.1741        0.1316        0.0946        0.1335        0.0781        0.0701        0.0349        0.0731        0.1122        0.0728        0.0917        0.1361        0.3165        0.2411        0.3623        0.7657        1.1913        1.0630        1.9965        2.0966        2.5527        2.2230        1.8245        1.8313        1.1748        0.8878        0.8212        0.5194        0.2721        0.3596        0.2403        0.2509        0.2653        0.3562        0.4740        0.3211        0.0368        0.0425        0.0256        0.0245        0.1368        0.1674        0.2458        0.3720        0.5244        0.6976        0.0000        0.0000        0.0000        0.0000        0.0000        0.0000        0.0000        0.0000        0.0000        0.0000        0.0000        0.0000        0.0000        0.0000        0.0000        0.0000        0.0000        0.0000        0.0000        0.0000        0.0000        0.0000        0.0000        0.0000        0.0000        0.0000        0.0000        0.0000        0.0000        0.0000        0.0000        0.0000        0.0000        0.0000        0.0000        0.0000        0.0000        0.0000        0.0000        0.0000        0.0000        0.0000        0.0000        0.0000        0.0000        0.0000        0.0000        0.0000        0.0000        0.0000        0.0000        0.0000        0.0000        0.0000        0.0000        0.0000
        0.0000        0.0000        0.0000        0.0000        0.0000        0.0000        0.0000        0.0000        0.0000        0.0000       53.3197       70.9397       48.9757       92.0057      103.0538       95.6665       33.7188       40.6295       24.7182       48.9192       40.6775       33.2451       29.5840       30.9631       37.3848       22.8251       22.2642       13.7629       11.7620       13.3769       11.2499        5.1759        5.4706        5.2065        6.1240        7.4700        6.8367        5.7094        6.9280        9.1207       12.3613       11.6339       11.4039       12.2650        7.7884        6.9328        6.7560        8.4574        9.1359        7.0872        7.2880        4.9791        6.9591        8.0239        9.3280        9.4336        2.1380        5.5430        8.3072        7.2109        5.3830        5.5487        4.0575        5.9612        8.7394        2.5421        1.7912        3.5208        3.2352        4.8594        3.4864        2.6845        1.6909        3.1181        2.0815        1.4457        2.0094        2.4413        1.6158        1.1882        0.9492        1.2850        1.0114        0.8451        1.3219        1.2219        1.4276        1.4102        1.2779        1.3798        1.8799        2.2318        2.6627        2.7553        3.2807        3.6786        3.8541        3.8676        4.1534        4.3078        3.8998        3.2127        2.6015        1.5606        0.9618        0.7361        0.6393        0.6555        0.5909        0.5716        0.7263        0.4823        0.5468        0.7060        0.8496        0.7506        0.8314        0.8988        0.7000        0.4616        0.4337        0.4281        0.5441        0.5732        0.6140        0.5568        0.6004        0.9668        1.1478        1.1230        0.8932        0.5692        0.4665        0.4945        0.5400        0.5992        0.5837        0.5596        0.4821        0.6677        0.7774        0.7447        0.5017        0.4565        0.4087        0.2687        0.1255        0.0701        0.0286        0.0175        0.0389        0.0312        0.0448        0.0380        0.0680        0.0738        0.1226        0.1059        0.0928        1.1229        0.1747        0.1299        0.4437        0.8643        1.4930        2.9696        2.2713        3.0838        3.6770        3.2482        3.2908        2.3259        1.8631        1.2471        0.9826        0.4853        0.6696        0.5377        0.7815        0.6307        0.7579        0.6548        0.5510        0.1273        0.1200        0.1016        0.1238        0.3878        0.2427        0.0733        0.0000        0.0000        0.0000        0.0000        0.0000        0.0000        0.0000        0.0000        0.0000        0.0000        0.0000        0.0000        0.0000        0.0000        0.0000        0.0000        0.0000        0.0000        0.0000        0.0000        0.0000        0.0000        0.0000        0.0000        0.0000        0.0000        0.0000        0.0000        0.0000        0.0000        0.0000        0.0000        0.0000        0.0000        0.0000        0.0000        0.0000        0.0000        0.0000        0.0000        0.0000        0.0000        0.0000        0.0000        0.0000        0.0000        0.0000        0.0000        0.0000        0.0000        0.0000        0.0000        0.0000        0.0000        0.0000        0.0000        0.0000        0.0000        0.0000
        0.0000        0.0000        0.0000        0.0000        0.0000        0.0000        0.0000        0.0000        0.0000        0.0000        0.0000       58.5439       76.9061       82.0566       58.7146       73.7075       70.3372       39.9560       20.6770       14.0540       15.9915       14.2793       27.1986       34.4499       30.6100       20.1185       25.4149       11.3274       12.0577        7.6432        7.3128        5.8572        6.2061        6.2545        6.9751        4.7921        6.4820        8.6518       10.5784       10.8518        9.5352        5.4284        7.4074        7.3111        5.4874        5.4313        8.7846       11.4369        7.5847        5.1507        8.3268        4.7873        6.1000        6.7284        7.5263        5.8389        7.0886        8.6263        3.9150        4.3606        3.8834        5.2935        2.7447        5.0723        3.7556        1.6773        1.4960        2.2463        6.8608       10.6494        4.4962        2.8967        1.1267        0.5188        0.9887        1.1393        1.8285        1.5296        1.1830        1.5362        1.8363        1.3590        1.2646        1.2830        1.4319        1.0969        1.3267        1.5743        1.5001        1.6674        1.9919        2.5005        2.9320        2.8906        3.5072        3.5924        3.7233        3.9901        4.4597        4.1125        3.7140        3.4159        2.8356        1.5876        1.1834        0.8310        0.8626        0.8145        0.7934        0.7348        0.8365        0.6079        0.5599        0.6600        0.8531        0.8676        0.8094        0.8044        0.6975        0.6135        0.6535        0.6346        0.6930        0.7523        0.7597        0.8006        0.8875        1.3409        1.5914        1.5419        1.1929        0.5948        0.4452        0.4547        0.3564        0.5279        0.5426        0.5510        0.5795        0.6756        0.6642        0.5966        0.3845        0.1600        0.1893        0.1405        0.0437        0.0294        0.0641        0.0380        0.0675        0.0000        0.0276        0.0386        0.0448        0.0890        0.0368        0.1437        0.1100        1.2037        0.1336        0.1978        0.2021        0.7500        0.9627        1.7033        2.0322        3.6299        3.4445        3.1746        2.6986        1.5819        1.6215        1.4254        1.0738        0.5654        0.5905        0.7695        0.7058        0.5172        0.5354        0.5073        0.5403        0.1313        0.1328        0.1232        0.1140        0.3502        0.3055        0.0000        0.0000        0.0000        0.0000        0.0000        0.0000        0.0000        0.0000        0.0000        0.0000        0.0000        0.0000        0.0000        0.0000        0.0000        0.0000        0.0000        0.0000        0.0000        0.0000        0.0000        0.0000        0.0000        0.0000        0.0000        0.0000        0.0000        0.0000        0.0000        0.0000        0.0000        0.0000        0.0000        0.0000        0.0000        0.0000        0.0000        0.0000        0.0000        0.0000        0.0000        0.0000        0.0000        0.0000        0.0000        0.0000        0.0000        0.0000        0.0000        0.0000        0.0000        0.0000        0.0000        0.0000        0.0000        0.0000        0.0000        0.0000        0.0000        0.0000
        0.0000        0.0000        0.0000        0.0000        0.0000        0.0000        0.0000        0.0000        0.0000        0.0000        0.0000        0.0000        0.0000        0.0000       66.5025      152.3682       79.0121       37.8814       12.3448       14.2765       20.1195       23.6678       13.0937       22.5575       30.6214       31.5184       17.3180       12.3457        6.8425        3.4757        6.1405        7.1165        5.5762        3.5255        4.9496        5.7631        7.0632        7.2031        6.0583        8.6563       10.5037        6.8184        3.4742        5.7140        3.6231        5.5221        4.5233        6.6798        6.5220        9.0275        5.6220        4.8872        7.7138        7.5046        4.1610        7.8197       16.0777        5.3914        4.1892        6.1645        2.4263        2.6675        2.4977        4.8276        2.8670        1.3498        0.4327        3.8573        5.7610        6.4125        1.9434        1.2944        1.4160        0.5618        1.0430        1.4840        2.2954        1.5347        1.7081        1.9731        1.3248        1.3224        1.9784        1.5517        1.3855        1.0904        1.1784        1.2942        2.0082        2.4079        2.3421        2.4456        2.7828        3.0306        3.4068        3.7034        4.0572        4.2124        4.0146        4.2498        4.0912        3.6129        3.2611        1.9107        1.6263        1.2972        1.1151        1.1568        1.0018        0.9574        1.0090        0.7341        0.7776        1.0434        0.9815        1.0160        1.0431        1.0823        1.1166        1.1395        1.1365        1.0409        1.0876        1.0034        0.8858        0.9404        1.0827        1.8655        2.1210        2.0408        1.6181        0.6216        0.4788        0.3426        0.3072        0.3617        0.3677        0.4661        0.6277        0.6024        0.4724        0.4055        0.3333        0.1168        0.1587        0.1830        0.1005        0.1035        0.0967        0.0998        0.0840        0.1017        0.0408        0.0218        0.0210        0.0096        0.1018        0.1296        0.1122        0.1843        0.0567        0.1027        0.4007        0.8685        1.2526        1.1193        2.0662        3.7136        3.6542        3.1377        3.1081        1.1462        1.1010        1.3917        1.2246        0.6749        0.5416        0.7687        0.6764        0.7009        0.7569        0.6441        0.4386        0.1946        0.2291        0.2691        0.0000        0.0000        0.0000        0.0000        0.0000        0.0000        0.0000        0.0000        0.0000        0.0000        0.0000        0.0000        0.0000        0.0000        0.0000        0.0000        0.0000        0.0000        0.0000        0.0000        0.0000        0.0000        0.0000        0.0000        0.0000        0.0000        0.0000        0.0000        0.0000        0.0000        0.0000        0.0000        0.0000        0.0000        0.0000        0.0000        0.0000        0.0000        0.0000        0.0000        0.0000        0.0000        0.0000        0.0000        0.0000        0.0000        0.0000        0.0000        0.0000        0.0000        0.0000        0.0000        0.0000        0.0000        0.0000        0.0000        0.0000        0.0000        0.0000        0.0000        0.0000        0.0000        0.0000
        0.0000        0.0000        0.0000        0.0000        0.0000        0.0000        0.0000        0.0000        0.0000        0.0000        0.0000        0.0000        0.0000        0.0000        0.0000        0.0000        0.0000        0.0000       18.1577       14.1925       23.0754       28.9070       14.0514       25.9311       30.1699       14.1439        9.4287        4.5647        6.0763        6.8369        8.2295        6.2621        4.7581        3.2231        3.7943        4.0955        5.3139        5.3058        4.0807        6.4032        4.0844        0.8530        0.8499        3.5285        3.4310        2.1736        3.1273        6.9861        6.1800        6.6648        4.6101        6.4087        8.0328        8.1170        4.2693        8.7781       11.5844        5.9326        8.5949        8.1377        3.8503        4.4022        4.2653        3.8060        5.0022        2.4067        1.4454        3.4122        3.2102        3.7064        1.3321        0.8216        1.0850        0.6069        0.5233        1.3211        2.0540        2.5055        2.4292        1.5907        1.6053        2.3947        2.4599        1.7626        1.6389        1.1110        1.4304        1.5159        2.1737        2.3859        2.1535        2.6293        2.9192        3.5438        3.2716        3.5687        4.0179        3.9495        4.1386        4.4234        4.2012        3.9274        3.5930        2.3134        1.9703        1.8295        1.8080        1.6680        1.5923        1.6278        1.6337        1.0989        1.1132        1.2576        1.2333        1.4346        1.5397        1.7041        1.7551        1.6375        1.6717        1.5108        1.4368        1.3573        1.2829        1.3123        1.4351        2.5378        2.7370        2.6124        2.1672        0.7630        0.5907        0.4343        0.4057        0.3980        0.4340        0.2094        0.1292        0.2420        0.2770        0.2294        0.2471        0.1253        0.1526        0.0551        0.0685        0.1743        0.1717        0.1735        0.1223        0.0072        0.0000        0.0000        0.0187        0.0139        0.0282        0.0226        0.0227        0.0499        0.0249        0.0747        0.7082        0.8109        0.7868        1.0838        1.9475        3.1546        3.3128        3.5108        2.7867        1.0323        0.8292        0.9128        1.0823        0.5320        0.4323        0.7803        0.8794        0.6788        0.7438        0.6262        0.6217        0.3595        0.4214        0.5985        0.0000        0.0000        0.0000        0.0000        0.0000        0.0000        0.0000        0.0000        0.0000        0.0000        0.0000        0.0000        0.0000        0.0000        0.0000        0.0000        0.0000        0.0000        0.0000        0.0000        0.0000        0.0000        0.0000        0.0000        0.0000        0.0000        0.0000        0.0000        0.0000        0.0000        0.0000        0.0000        0.0000        0.0000        0.0000        0.0000        0.0000        0.0000        0.0000        0.0000        0.0000        0.0000        0.0000        0.0000        0.0000        0.0000        0.0000        0.0000        0.0000        0.0000        0.0000        0.0000        0.0000        0.0000        0.0000        0.0000        0.0000        0.0000        0.0000        0.0000        0.0000        0.0000        0.0000
        0.0000        0.0000        0.0000        0.0000        0.0000        0.0000        0.0000        0.0000        0.0000        0.0000        0.0000        0.0000        0.0000        0.0000        0.0000        0.0000        0.0000        0.0000        0.0000       74.5750       54.9647       31.3569       30.4377       28.6029       10.8882       11.2034        4.6825        7.5859       10.6023       14.1165        6.6098        2.5135        1.0972        6.1977        6.0589        5.9029        5.6204        7.5688        8.1086        4.0631        1.7450        1.3812        1.2539        7.4406        4.5860        4.0630        3.7285        5.7589        7.1826        7.1349        6.8675        4.3867        6.5778        3.5033        3.8377        7.3794        5.9941        8.0189        8.3150        8.7952        7.4212        4.9573        2.7912        5.6699        4.6254        1.7445        2.8294        3.0748        2.0647        0.5150        2.5136        1.2127        1.6885        1.9560        2.4247        1.6664        1.5486        1.3044        1.3873        1.4572        2.6957        2.3310        2.0254        1.3403        1.2605        1.4320        1.6155        2.1307        1.8193        1.9754        1.8999        2.2448        2.6662        2.9714        3.4097        3.8718        3.9865        3.9079        3.9263        3.9214        3.5476        3.4393        3.3359        4.0627        4.1376        3.9228        3.3887        2.5928        2.4762        2.3783        2.4655        2.5156        2.5209        2.6464        2.8198        3.0981        3.3355        3.5425        3.8771        3.7689        3.8395        3.6452        3.3479        3.0567        2.8838        2.8631        2.9849        3.3584        3.4931        3.3230        2.8348        2.6268        2.0706        1.4984        1.3094        0.4668        0.1784        0.0819        0.0260        0.0661        0.0763        0.1202        0.1028        0.0735        0.0300        0.0264        0.0263        0.6697        0.9301        0.9571        0.7013        0.0000        0.0008        0.0000        0.0008        0.1587        0.1918        0.1058        0.0558        0.7158        0.2423        0.1431        0.4664        1.4508        1.7136        1.9631        1.5909        2.4755        3.0297        3.0822        2.6519        3.0427        3.1057        2.8493        2.7962        2.9247        3.2880        3.7168        3.5237        2.2201        1.9833        2.4303        2.8614        1.4905        1.9438        2.0093        0.0000        0.0000        0.0000        0.0000        0.0000        0.0000        0.0000        0.0000        0.0000        0.0000        0.0000        0.0000        0.0000        0.0000        0.0000        0.0000        0.0000        0.0000        0.0000        0.0000        0.0000        0.0000        0.0000        0.0000        0.0000        0.0000        0.0000        0.0000        0.0000        0.0000        0.0000        0.0000        0.0000        0.0000        0.0000        0.0000        0.0000        0.0000        0.0000        0.0000        0.0000        0.0000        0.0000        0.0000        0.0000        0.0000        0.0000        0.0000        0.0000        0.0000        0.0000        0.0000        0.0000        0.0000        0.0000        0.0000        0.0000        0.0000        0.0000        0.0000        0.0000        0.0000        0.0000
        0.0000        0.0000        0.0000        0.0000        0.0000        0.0000        0.0000        0.0000        0.0000        0.0000        0.0000        0.0000        0.0000        0.0000        0.0000        0.0000        0.0000        0.0000        0.0000       95.2757       78.7378       39.2198       19.1607       13.4021       11.4185        5.3076        3.4425        8.3538       18.2172       10.3074        4.1718        6.9476        3.2142        7.9020        6.4175        5.9112        8.0526        6.3766        3.9578        3.3305        2.0870        1.7710        4.3821       10.1413        8.4639        5.6819        3.8056        4.9588        9.6380        7.1714        3.1664        3.7244        5.8799        5.2685        8.2945        3.7885        2.7887        3.9454        5.9271       10.1600        7.8484        5.0947        4.3086        3.5133        4.1086        1.5162        1.2123        2.1128        0.7068        0.4502        4.7315        2.9097        2.4094        2.5634        2.3788        1.6543        1.4791        1.6508        2.7474        2.1219        2.2682        2.0202        1.9291        1.5546        1.8634        2.2073        2.9999        3.0023        2.7942        2.9406        2.5195        2.7406        2.8061        3.1444        3.5473        3.8198        4.0726        4.2295        3.9828        3.7495        3.4028        3.5493        3.7844        4.6663        4.4188        4.3431        4.1222        3.1278        2.8337        2.7639        3.0024        3.1350        3.0953        3.7320        4.0791        4.3085        4.3240        4.5294        4.4643        4.3106        4.4801        4.7094        4.4859        4.1252        3.9076        3.6539        3.7463        4.0555        4.1187        3.9014        3.3782        2.9486        2.3737        1.8360        1.3662        0.1758        0.1548        0.0879        0.0817        0.0572        0.0796        0.0773        0.0830        0.0566        0.0389        0.0407        0.0159        0.9292        1.2635        1.2561        0.8965        0.0000        0.0000        0.0000        0.0000        0.0147        0.0820        0.0644        0.0830        1.0585        0.7016        0.5677        0.7229        2.0058        1.9311        1.1955        1.2512        2.4613        3.3559        2.8651        3.7427        4.3344        4.1617        4.5436        4.3874        4.9052        4.6982        4.2212        4.4284        1.9504        2.4227        2.0975        3.0903        1.9110        2.2781        2.8899        3.8846        9.2693        0.0000        0.0000        0.0000        0.0000        0.0000        0.0000        0.0000        0.0000        0.0000        0.0000        0.0000        0.0000        0.0000        0.0000        0.0000        0.0000        0.0000        0.0000        0.0000        0.0000        0.0000        0.0000        0.0000        0.0000        0.0000        0.0000        0.0000        0.0000        0.0000        0.0000        0.0000        0.0000        0.0000        0.0000        0.0000        0.0000        0.0000        0.0000        0.0000        0.0000        0.0000        0.0000        0.0000        0.0000        0.0000        0.0000        0.0000        0.0000        0.0000        0.0000        0.0000        0.0000        0.0000        0.0000        0.0000        0.0000        0.0000        0.0000        0.0000        0.0000        0.0000
        0.0000        0.0000        0.0000        0.0000        0.0000        0.0000        0.0000        0.0000        0.0000        0.0000        0.0000        0.0000        0.0000        0.0000        0.0000        0.0000        0.0000        0.0000        0.0000        0.0000       28.4647       13.1794       10.4116        5.3887        6.5135        4.7900        6.8723       13.1223       15.1046        9.7878        9.0101        8.8664       10.5964       10.7563        8.3970        9.2225        7.6404        4.3535        2.7088        1.7964        1.8186        2.2693        4.9646        6.5772        5.1227        5.1988        5.7566        5.0234        4.6092        2.7849        3.2099        3.7389        3.0194        2.4093        2.9169        2.4456        0.9649        0.5537        0.9791        2.4425        3.2757        0.4500        0.4201        1.7590        1.1546        1.3536        2.0605        3.0749        1.3210        3.3385        4.5227        3.6809        3.0858        3.2910        2.9317        1.9751        1.3445        1.7181        2.9968        2.3134        1.7188        1.4185        1.5268        1.9431        2.4087        3.0993        3.2200        3.2389        2.8958        3.3096        2.9019        2.7960        3.1555        3.2643        3.5939        3.8612        4.2007        4.2479        4.1700        4.0972        3.9210        3.9745        4.1439        5.0576        5.0159        4.8389        4.5067        3.6969        3.5481        3.5686        3.3855        3.6360        3.7572        4.2520        4.6518        4.7778        5.1025        5.2740        5.1365        5.3125        5.3094        5.0402        4.7500        4.3597        4.0002        3.8456        3.7925        4.2222        4.1971        3.9596        3.4624        3.1868        2.5809        2.0063        1.8796        0.5145        0.4693        0.2460        0.1380        0.0916        0.0386        0.0096        0.0271        0.0572        0.0997        0.0626        0.0334        0.9150        1.2814        1.2629        0.8873        0.0000        0.0000        0.0000        0.0038        0.0000        0.0037        0.0218        0.0356        0.7383        1.0138        0.6008        0.4490        0.8779        0.5571        0.9322        1.2912        1.9256        2.3278        3.1224        3.5609        5.2378        5.1893        4.8105        5.8134        5.7420        5.7093        5.8586        6.3136        4.4994        3.9477        4.0690        4.2809        3.4734        4.0724        3.8170        5.3984       11.7084       12.3113        0.0000        0.0000        0.0000        0.0000        0.0000        0.0000        0.0000        0.0000        0.0000        0.0000        0.0000        0.0000        0.0000        0.0000        0.0000        0.0000        0.0000        0.0000        0.0000        0.0000        0.0000        0.0000        0.0000        0.0000        0.0000        0.0000        0.0000        0.0000        0.0000        0.0000        0.0000        0.0000        0.0000        0.0000        0.0000        0.0000        0.0000        0.0000        0.0000        0.0000        0.0000        0.0000        0.0000        0.0000        0.0000        0.0000        0.0000        0.0000        0.0000        0.0000        0.0000        0.0000        0.0000        0.0000        0.0000        0.0000        0.0000        0.0000        0.0000        0.0000
        0.0000        0.0000        0.0000        0.0000        0.0000        0.0000        0.0000        0.0000        0.0000        0.0000        0.0000        0.0000        0.0000        0.0000        0.0000        0.0000        0.0000        0.0000        0.0000        0.0000        0.0000       20.6419       11.5473       15.2019       10.3189       10.1272       13.1649        8.4546        7.9715       10.2123       16.4546       16.8428       15.6885       15.1021       10.5511        7.9804        7.6850        4.7299        2.9045        3.5303        4.6030        4.2704        6.0410        5.1573        8.1430        9.1029        9.5976        7.6519        4.2833        2.0151        4.0082        5.0373        3.0791        5.5385        5.2433        5.8582        6.0057        3.8785        2.3364        1.4285        0.3660        0.5566        0.7987        1.1307        1.6832        1.3670        7.2785        7.9409        5.3425        4.9739        6.0169        3.8690        3.6647        4.2420        3.5828        1.4544        1.0412        2.1920        2.9251        2.2161        1.7496        1.4528        2.3010        2.5562        3.1123        3.2413        3.5202        4.0174        4.3702        3.8689        3.6520        3.4299        3.5773        3.8656        3.5848        3.6841        4.2396        4.6080        4.9345        4.7155        4.5323        4.4323        4.6065        5.4201        5.2180        5.0099        5.0800        4.1900        4.1976        4.1074        3.8119        4.4010        4.5334        5.3212        5.5298        5.6254        5.5677        5.5322        5.4425        5.5399        5.4925        5.1210        4.6946        4.2031        3.8391        3.6243        3.5478        3.8493        3.7723        3.5155        3.1006        2.9224        2.5641        2.1374        2.0208        0.6073        0.4343        0.1565        0.2765        0.1194        0.0247        0.0191        0.0062        0.0048        0.0462        0.0793        0.0226        0.6875        0.8928        0.8886        0.6337        0.0000        0.0008        0.0000        0.0146        0.0375        0.0081        0.0149        0.0037        0.1650        0.5346        0.2591        0.1715        1.1015        1.0788        0.9109        1.5937        2.3211        2.7030        3.6136        3.7818        5.0636        6.0251        5.6238        5.6092        6.5814        7.2729        7.2261        7.7843        6.3424        5.3627        6.1391        5.6277        6.1953        5.5036        5.6663        6.3398       12.6596       13.9384       16.8880        0.0000        0.0000        0.0000        0.0000        0.0000        0.0000        0.0000        0.0000        0.0000        0.0000        0.0000        0.0000        0.0000        0.0000        0.0000        0.0000        0.0000        0.0000        0.0000        0.0000        0.0000        0.0000        0.0000        0.0000        0.0000        0.0000        0.0000        0.0000        0.0000        0.0000        0.0000        0.0000        0.0000        0.0000        0.0000        0.0000        0.0000        0.0000        0.0000        0.0000        0.0000        0.0000        0.0000        0.0000        0.0000        0.0000        0.0000        0.0000        0.0000        0.0000        0.0000        0.0000        0.0000        0.0000        0.0000        0.0000        0.0000        0.0000        0.0000
        0.0000        0.0000        0.0000        0.0000        0.0000        0.0000        0.0000        0.0000        0.0000        0.0000        0.0000        0.0000        0.0000        0.0000        0.0000        0.0000        0.0000        0.0000        0.0000        0.0000        0.0000       21.4916       27.2282       16.8473        7.9652       10.1767       15.1645       13.0886       12.1204       14.6297       14.0643       14.4046       14.1964       13.6253        6.4444        8.6778        6.1521        2.1422        4.1370        5.4869        8.1466        3.0404        4.7751        4.0868        4.3562        3.9024        1.9565        0.8734        1.7021        4.3097        5.1387        4.5082        6.7260        2.2315        2.0398        8.1199        6.6119        3.0474        2.4576        2.7700        1.2403        1.0735        2.9128        2.2471        0.8818        0.6080        4.7212        4.1079        3.3279        3.2282        2.4175        2.1770        2.8735        2.9792        1.8639        1.0155        1.2024        2.4778        2.3396        1.5590        1.4955        1.8793        2.2913        3.0410        3.5878        3.3761        3.3617        3.3608        3.3952        3.5277        3.0306        2.9811        3.3006        3.6336        3.6646        4.6776        5.4507        5.9790        5.8238        6.6653        6.7698        6.6977        6.4732        5.6234        5.3516        5.4856        5.6265        6.2023        6.3094        6.1318        6.1660        6.1353        6.1333        6.5131        6.4654        5.4600        5.2884        5.1887        5.2943        5.6376        5.5231        5.2846        4.7734        3.2280        2.8310        2.5837        2.4847        2.4532        2.3357        2.1605        1.9153        1.6425        1.4146        1.1704        0.9086        0.9319        1.2068        0.8325        0.5237        0.2007        0.0928        0.3675        0.1405        0.1352        0.1978        0.1484        0.1023        0.0204        0.0487        0.0327        0.0158        0.0000        0.0021        0.0288        0.0913        0.1746        0.1765        0.2945        0.0983        0.6665        0.8418        0.8970        1.3874        1.5361        1.6743        2.2133        2.5101        3.8569        4.3343        5.3398        6.0504        8.7851        8.2853        8.4372        8.6205        9.9988       10.8479       11.6626       13.1447       11.8542       12.4851       12.4547       12.8463       10.0781        9.6854       10.8520       12.1424       13.0680       15.3934       16.2291        0.0000        0.0000        0.0000        0.0000        0.0000        0.0000        0.0000        0.0000        0.0000        0.0000        0.0000        0.0000        0.0000        0.0000        0.0000        0.0000        0.0000        0.0000        0.0000        0.0000        0.0000        0.0000        0.0000        0.0000        0.0000        0.0000        0.0000        0.0000        0.0000        0.0000        0.0000        0.0000        0.0000        0.0000        0.0000        0.0000        0.0000        0.0000        0.0000        0.0000        0.0000        0.0000        0.0000        0.0000        0.0000        0.0000        0.0000        0.0000        0.0000        0.0000        0.0000        0.0000        0.0000        0.0000        0.0000        0.0000        0.0000        0.0000        0.0000
        0.0000        0.0000        0.0000        0.0000        0.0000        0.0000        0.0000        0.0000        0.0000        0.0000        0.0000        0.0000        0.0000        0.0000        0.0000        0.0000        0.0000        0.0000        0.0000        0.0000        0.0000       39.9974       24.9449       15.5311       17.4577        8.6580       12.5388       23.1524       14.2939       19.9793       15.1069       13.4520       10.2614        9.4473        7.1823       12.5583        8.0629        8.2440       12.2161        8.4832        6.9268        3.2749        6.6903        4.1242        3.2419        3.0744        1.6490        1.5390        3.3313        2.7691        2.0500        3.1243        5.8538        0.4014        3.2063        4.3176        7.2843        4.1066        0.8253        1.0549        0.6835        1.8731        4.2532        3.9096        2.3300        1.2712        2.6160        2.6902        2.7030        3.6877        1.5606        2.1705        2.6314        2.2904        1.7775        1.1811        1.3313        1.2775        2.0181        1.6317        1.9939        2.6233        3.5674        4.0366        4.3990        4.2334        4.1378        3.7703        3.4660        3.3406        3.1031        3.2095        3.3572        3.5988        4.0778        4.8416        5.4662        5.8132        6.0474        7.2344        7.3154        7.4909        7.2073        6.3486        6.0185        5.8665        6.2903        7.1143        7.2575        7.2342        7.3141        7.1018        7.0036        7.0077        7.2592        6.0929        5.7158        5.5259        5.6930        5.9036        5.9144        6.0209        5.0757        3.2451        2.7410        2.4513        2.2695        2.3309        2.1003        1.8582        1.6664        1.4546        1.2787        1.0838        0.8682        1.1481        1.0584        0.5854        0.1972        0.0546        0.0237        0.2459        0.0437        0.0555        0.2157        0.1230        0.0000        0.0977        0.0221        0.0000        0.0204        0.0036        0.0036        0.0533        0.0008        0.0770        0.1011        0.3503        0.6172        1.6447        0.8735        1.1826        1.5699        1.7784        2.0382        2.5805        3.5683        4.7761        5.7943        6.1669        7.1405        9.5102        9.5499        8.9456        8.8437       10.3365       13.2796       12.1513       12.5161       12.4810       15.6338       16.5512       17.1223       12.6420       13.1108       13.5102       14.0331       15.0893       18.7047       16.5330        0.0000        0.0000        0.0000        0.0000        0.0000        0.0000        0.0000        0.0000        0.0000        0.0000        0.0000        0.0000        0.0000        0.0000        0.0000        0.0000        0.0000        0.0000        0.0000        0.0000        0.0000        0.0000        0.0000        0.0000        0.0000        0.0000        0.0000        0.0000        0.0000        0.0000        0.0000        0.0000        0.0000        0.0000        0.0000        0.0000        0.0000        0.0000        0.0000        0.0000        0.0000        0.0000        0.0000        0.0000        0.0000        0.0000        0.0000        0.0000        0.0000        0.0000        0.0000        0.0000        0.0000        0.0000        0.0000        0.0000        0.0000        0.0000        0.0000
        0.0000        0.0000        0.0000        0.0000        0.0000        0.0000        0.0000        0.0000        0.0000        0.0000        0.0000        0.0000        0.0000        0.0000        0.0000        0.0000        0.0000        0.0000        0.0000        0.0000        0.0000       36.9683       24.8969       17.4090        9.8489        9.9805        9.6821        4.9913        6.7374       22.0113       14.5510        4.3157        8.4475        6.8833        9.6800        5.1191        3.5474       10.3437       12.1127        5.9495        3.2609        1.3640        1.5248        2.9294        2.1181        1.2735        1.3990        1.8408        4.3203        2.8505        1.9989        2.3079        2.5192        2.0982        5.9745        4.5086        2.9256        2.4478        2.8598        1.7973        2.1242        2.7159        1.7337        2.4710        0.9481        1.1008        0.8127        1.6856        3.1822        3.6365        2.9301        2.3945        2.3501        1.5366        1.6421        1.0756        1.0423        1.2792        2.0885        2.1324        2.7009        3.7281        4.0970        4.6354        5.3121        5.4869        5.1257        4.3244        4.2105        3.9309        3.9536        3.6498        3.2663        3.2204        3.4432        4.4892        4.9126        5.3701        5.8392        7.0786        7.5168        7.7535        7.2001        6.2973        5.9369        5.8011        6.0171        6.8657        7.1293        7.3786        7.2398        7.1867        7.1052        7.0615        6.8332        5.7109        5.3849        5.4120        5.6729        6.1421        6.2869        6.0376        5.3453        3.4293        2.8546        2.4473        2.3712        2.3765        1.9796        1.8015        1.6544        1.4901        1.3641        1.1919        1.3663        1.1264        0.7006        1.0285        0.3513        0.1351        0.0336        0.0113        0.0081        0.0019        0.0000        0.0031        0.0015        0.0637        0.0957        0.0890        0.0000        0.0035        0.0000        0.0000        0.0011        0.0713        1.9609        0.3037        0.3085        0.7716        1.2498        1.3362        1.7924        2.3602        2.5324        3.0779        3.4354        6.3054        6.7135        6.8159        8.0725        9.4721       10.2792       11.0597       11.8275       11.0869       12.5044       13.8096       15.4639       13.9925       16.9449       17.6510       17.3981       14.3704       14.6134       15.8095       17.3233       16.5960       17.9817       20.1403       20.9352        0.0000        0.0000        0.0000        0.0000        0.0000        0.0000        0.0000        0.0000        0.0000        0.0000        0.0000        0.0000        0.0000        0.0000        0.0000        0.0000        0.0000        0.0000        0.0000        0.0000        0.0000        0.0000        0.0000        0.0000        0.0000        0.0000        0.0000        0.0000        0.0000        0.0000        0.0000        0.0000        0.0000        0.0000        0.0000        0.0000        0.0000        0.0000        0.0000        0.0000        0.0000        0.0000        0.0000        0.0000        0.0000        0.0000        0.0000        0.0000        0.0000        0.0000        0.0000        0.0000        0.0000        0.0000        0.0000        0.0000        0.0000        0.0000
        0.0000        0.0000        0.0000        0.0000        0.0000        0.0000        0.0000        0.0000        0.0000        0.0000        0.0000        0.0000        0.0000        0.0000        0.0000        0.0000        0.0000        0.0000        0.0000        0.0000        0.0000        0.0000       26.2107       21.0046       17.3710       13.7946        9.0529       14.7943       20.0453       22.6033       14.1784       12.4159       15.2032        8.2706        7.4693       11.2081        6.5925        5.2405        4.9528        2.6984        3.3113        1.6073        3.6846        3.3458        2.2789        0.9589        0.6394        1.5723        0.5710        2.6618        4.2306        1.7852        1.5002        2.9888        2.2667        4.4440        4.6475        3.4669        2.2281        4.1247        3.6219        2.1794        4.6826        3.7426        0.7627        1.8996        2.2258        3.7966        4.5231        4.4542        6.7818        3.2382        2.2223        1.8896        1.7836        1.4290        1.6571        2.2556        2.7403        3.2850        3.9885        4.9904        4.8734        5.2758        5.8034        5.4101        5.6013        4.5615        4.3070        3.9381        3.4600        3.2172        2.8934        2.8476        3.1692        4.2541        4.5872        4.8282        5.0702        6.1476        6.7781        6.7580        6.3976        5.5106        5.0404        5.0266        5.3220        6.1085        6.3707        6.5469        6.3645        6.4035        6.4361        6.4295        6.4259        5.3558        5.1961        5.4985        5.9081        6.4342        6.7938        6.6940        6.1918        3.7340        3.2404        2.7123        2.5358        2.4454        2.1481        1.9748        1.8754        1.7492        1.6635        1.4865        1.2310        0.9083        0.6695        0.4870        0.3612        0.1019        0.0473        0.0174        0.0150        0.1155        0.1076        0.0020        0.0019        0.0000        0.0000        0.0000        0.0341        0.0075        0.3092        0.0895        0.0854        0.1141        0.6798        0.3849        0.3681        2.1009        3.3011        2.2041        1.9474        4.1801        2.9992        3.3955        4.3584        6.0485        7.1251        7.6411        8.4318       10.1596        9.6879       12.2107       14.1455       13.0988       13.1711       15.6233       17.9388       16.1850       17.8346       17.7584       18.9260       16.7298       17.2888       17.7405       18.7928       19.2210       19.3039       19.9413       22.8074        0.0000        0.0000        0.0000        0.0000        0.0000        0.0000        0.0000        0.0000        0.0000        0.0000        0.0000        0.0000        0.0000        0.0000        0.0000        0.0000        0.0000        0.0000        0.0000        0.0000        0.0000        0.0000        0.0000        0.0000        0.0000        0.0000        0.0000        0.0000        0.0000        0.0000        0.0000        0.0000        0.0000        0.0000        0.0000        0.0000        0.0000        0.0000        0.0000        0.0000        0.0000        0.0000        0.0000        0.0000        0.0000        0.0000        0.0000        0.0000        0.0000        0.0000        0.0000        0.0000        0.0000        0.0000        0.0000        0.0000        0.0000        0.0000
        0.0000        0.0000        0.0000        0.0000        0.0000        0.0000        0.0000        0.0000        0.0000        0.0000        0.0000        0.0000        0.0000        0.0000        0.0000        0.0000        0.0000        0.0000        0.0000        0.0000        0.0000       59.6756       43.2717       12.2679       14.2453        7.7450        8.1686       13.3325       28.3370       20.7782       10.8521       14.4991       10.0816        9.0909        5.9626        5.7513        7.0666        3.4953        2.2254        1.8642        2.9717        3.0127        4.4399        3.8619        2.3456        1.3949        1.1600        0.6488        3.0568        4.5315        4.7621        4.5660        2.1584        1.8678        3.1738        2.5936        4.9214        4.8054        4.0888        4.1133        5.8657        2.4567        2.8113        4.6587        2.7863        4.2527        4.7071        4.1071        3.6677        3.1621        3.2167        2.3696        1.9995        2.0785        2.6261        2.4058        2.5593        3.2305        3.7207        4.9904        5.9391        6.4276        6.8146        6.4708        6.4459        6.7172        6.3287        6.5717        5.6549        4.6833        4.0839        3.1349        2.7419        2.7435        2.9897        3.9188        3.9247        4.4367        4.6809        5.3252        5.6550        5.5139        5.1580        3.6873        3.5710        3.5295        3.5337        4.4287        4.7976        4.6597        4.9049        5.4977        5.4217        6.2373        6.5421        5.7416        5.8957        5.7608        5.9766        6.8980        7.6459        8.0316        7.5823        4.4763        3.5749        3.0906        2.8373        2.8498        2.5366        2.4346        2.1353        2.3793        2.3232        2.1131        1.7601        1.2438        0.9315        0.6867        0.5108        0.1436        0.0742        0.0355        0.0387        0.0470        0.0822        0.0696        0.0392        0.0323        0.0882        0.0466        0.1617        0.7184        0.8792        0.9228        0.2775        1.0334        1.8973        1.4160        2.2782        3.8795        4.9865        4.6262        3.8058        5.0877        4.8363        5.6054        5.9231        6.8158        7.4015        7.6632        8.4183       10.1656        8.7730       12.3950       14.5779       13.7105       15.1677       17.7054       19.1651       20.0085       22.8733       21.9042       23.9394       22.2907       24.7333       23.0465       23.4239       24.1186       24.4535       27.0142       30.5010       28.7530        0.0000        0.0000        0.0000        0.0000        0.0000        0.0000        0.0000        0.0000        0.0000        0.0000        0.0000        0.0000        0.0000        0.0000        0.0000        0.0000        0.0000        0.0000        0.0000        0.0000        0.0000        0.0000        0.0000        0.0000        0.0000        0.0000        0.0000        0.0000        0.0000        0.0000        0.0000        0.0000        0.0000        0.0000        0.0000        0.0000        0.0000        0.0000        0.0000        0.0000        0.0000        0.0000        0.0000        0.0000        0.0000        0.0000        0.0000        0.0000        0.0000        0.0000        0.0000        0.0000        0.0000        0.0000        0.0000        0.0000        0.0000
        0.0000        0.0000        0.0000        0.0000        0.0000        0.0000        0.0000        0.0000        0.0000        0.0000        0.0000        0.0000        0.0000        0.0000        0.0000        0.0000        0.0000        0.0000        0.0000        0.0000       86.8114       68.2495       50.1338       10.9595        7.1064        6.0131        6.2278       17.2007       10.1701        4.7960        5.0054        5.5323        3.9917        2.9514        0.7071        3.2401        5.2824        4.7856        4.1851        0.1818        0.6438        3.3611        1.9131        1.0255        0.8031        0.9734        1.0262        3.2157        5.1338        3.6971        3.2803        4.8683        7.5710        2.8937        4.5740        2.8271        1.6901        3.3737        4.9438        5.5632        3.5185        3.0290        5.1171        5.6958        5.3692        5.9473        6.4688        4.4467        3.2103        2.4320        2.1399        2.3088        2.2565        2.9712        2.8270        3.0824        3.6758        4.2624        5.2261        5.5653        6.7989        7.2331        6.8342        6.8833        7.0015        7.1365        6.4598        6.5175        6.1154        5.1116        4.1045        3.1458        2.7059        2.6558        2.9093        3.3780        3.5950        3.8622        4.2697        4.8229        4.8233        4.6694        4.3982        3.2568        2.9214        2.8496        3.2877        4.0280        4.0290        4.0745        4.5280        4.9440        5.0138        5.5284        5.8170        5.5121        5.7515        5.5578        6.0643        7.4282        7.9369        8.1448        7.3427        4.5771        3.8887        3.6739        3.0536        4.1875        2.4924        2.5314        2.9301        3.2309        2.6726        2.4606        2.0597        1.4654        1.1087        0.8250        0.6155        0.1689        0.0755        0.0348        0.0304        0.1571        0.4567        0.2843        0.0485        0.0950        0.1051        0.0465        0.0320        0.3342        0.4007        0.4310        0.4132        1.8817        1.6000        1.0736        1.5339        3.6217        4.8744        4.0795        5.0723        5.3121        5.5186        6.0430        6.4485        7.4871        7.5251        8.8419        8.1069        9.7867        9.6038       13.2063       13.9187       15.2279       15.0497       16.1665       18.5470       21.7222       22.9582       23.5996       24.2305       22.8471       25.3039       25.3686       25.2943       24.5278       26.7919       28.2113       31.3876       31.2043       32.7897        0.0000        0.0000        0.0000        0.0000        0.0000        0.0000        0.0000        0.0000        0.0000        0.0000        0.0000        0.0000        0.0000        0.0000        0.0000        0.0000        0.0000        0.0000        0.0000        0.0000        0.0000        0.0000        0.0000        0.0000        0.0000        0.0000        0.0000        0.0000        0.0000        0.0000        0.0000        0.0000        0.0000        0.0000        0.0000        0.0000        0.0000        0.0000        0.0000        0.0000        0.0000        0.0000        0.0000        0.0000        0.0000        0.0000        0.0000        0.0000        0.0000        0.0000        0.0000        0.0000        0.0000        0.0000        0.0000        0.0000
        0.0000        0.0000        0.0000        0.0000        0.0000        0.0000        0.0000        0.0000        0.0000        0.0000        0.0000        0.0000        0.0000        0.0000        0.0000        0.0000        0.0000        0.0000        0.0000        0.0000       90.9105       74.9845       56.0224       15.6818       10.8875        6.4887        6.3837       15.0388       11.2277        3.6339        6.4846        7.2832        5.7793        4.6602        3.0582        1.7881        1.6927        3.2097        4.4711        1.8565        4.0619        4.5438        2.8419        2.6328        2.0696        2.1697        3.9568        3.5463        3.2335        0.9501        1.8916        4.9578        4.2364        5.0122        3.3493        1.1264        2.0638        5.8515        4.1081        3.8250        1.6056        5.4202        7.2025        4.2066        4.4904        3.8707        5.5944        3.3480        2.6016        2.4367        2.6080        2.9159        2.8707        3.0037        3.5967        4.1713        4.3638        5.2886        6.2119        6.5860        7.4008        6.9447        7.2029        6.6287        6.3041        6.3064        5.9254        6.1443        5.6789        5.0026        3.9683        3.0745        2.6411        2.4637        2.6284        3.0806        3.1051        3.2673        3.3772        3.6457        3.8505        3.8390        3.7515        2.8297        2.6335        2.9520        3.1450        3.9476        3.8871        4.0155        4.2255        4.4623        4.3436        5.0863        5.2556        5.6217        5.8830        5.6612        6.2726        8.4885        9.5723        9.5804        7.9951        5.1231        4.3272        3.8280        3.5380        3.1030        2.8897        2.7638        3.3078        3.6565        3.2449        2.9770        2.4883        1.7655        1.3329        1.1938        0.7673        0.2211        0.1298        0.0740        0.0761        0.0548        0.0429        0.1130        0.1022        0.0732        0.0546        0.0544        0.0833        0.3650        0.4729        0.5454        0.4544        1.5224        0.8908        1.1456        0.4292        2.5296        3.6830        4.0767        5.1513        5.6238        6.3865        6.9003        6.6799        7.7298        7.9863        8.3886        8.7361        9.7932        9.6606       14.0774       13.8945       17.7745       16.4321       19.8023       19.0961       22.0045       26.9324       25.4652       25.5805       23.2620       24.8103       25.9331       27.1278       28.0259       30.5003       30.3742       32.9721       34.0310       33.9018       35.4195        0.0000        0.0000        0.0000        0.0000        0.0000        0.0000        0.0000        0.0000        0.0000        0.0000        0.0000        0.0000        0.0000        0.0000        0.0000        0.0000        0.0000        0.0000        0.0000        0.0000        0.0000        0.0000        0.0000        0.0000        0.0000        0.0000        0.0000        0.0000        0.0000        0.0000        0.0000        0.0000        0.0000        0.0000        0.0000        0.0000        0.0000        0.0000        0.0000        0.0000        0.0000        0.0000        0.0000        0.0000        0.0000        0.0000        0.0000        0.0000        0.0000        0.0000        0.0000        0.0000        0.0000        0.0000        0.0000
        0.0000        0.0000        0.0000        0.0000        0.0000        0.0000        0.0000        0.0000        0.0000        0.0000        0.0000        0.0000        0.0000        0.0000        0.0000        0.0000        0.0000        0.0000        0.0000        0.0000       84.3584       71.5295       62.4168       19.0713       14.8063       12.1918       12.7630       10.1661       11.7781        7.3871        4.2225        5.8361        5.1164        4.1685        4.0879        2.3042        5.5311        4.8625        5.8104        2.9844        4.1056        7.3862        5.6659        5.1853        3.8266        4.7505        4.3110        3.6471        1.5514        1.3131        1.4995        2.3545        2.2190        5.4256        2.5373        2.9320        5.0706        5.4889        3.3980        1.7516        2.9130        2.3191        2.1570        2.5410        2.6601        3.5989        3.7087        2.8741        2.5151        2.8937        3.2475        3.4210        4.0214        3.4708        3.9885        4.2588        4.8105        5.7523        7.0114        6.6696        6.6361        6.3848        6.0078        6.1468        5.7383        5.2970        4.8993        4.8677        4.1606        3.6910        3.1761        2.4135        2.1054        2.1662        2.1561        2.7187        2.8306        2.8397        3.0471        3.2745        3.3617        3.5063        3.4321        3.0365        3.0697        3.0884        3.2670        3.6984        4.2893        4.5387        4.4073        3.9971        3.6639        4.1219        4.8304        3.9807        4.3966        5.0038        6.4014        8.1538        9.4696        9.0976        8.4408        5.4835        4.9257        4.4879        4.3072        3.9477        3.8386        3.6793        3.5500        4.1671        4.0316        3.6614        3.0479        2.1487        1.6007        1.2044        0.9671        0.2847        0.2027        0.2655        0.2024        0.5790        0.7279        0.0723        0.0804        0.0489        0.0197        0.0406        0.0516        0.4097        0.3257        0.4682        0.5234        1.1468        0.8796        0.7003        0.3041        2.7766        3.5705        4.8993        5.8962        6.5126        6.7330        7.3927        7.4169        8.4624        8.8273        9.9623        9.5930        9.9462       10.2066       11.4834       13.5700       17.0670       18.1182       20.8804       20.5095       20.8106       23.3563       27.7053       24.3629       23.2480       24.0678       26.7357       29.5514       32.5007       34.3288       34.6697       36.3322       35.5596       35.8789       36.6899       36.3592        0.0000        0.0000        0.0000        0.0000        0.0000        0.0000        0.0000        0.0000        0.0000        0.0000        0.0000        0.0000        0.0000        0.0000        0.0000        0.0000        0.0000        0.0000        0.0000        0.0000        0.0000        0.0000        0.0000        0.0000        0.0000        0.0000        0.0000        0.0000        0.0000        0.0000        0.0000        0.0000        0.0000        0.0000        0.0000        0.0000        0.0000        0.0000        0.0000        0.0000        0.0000        0.0000        0.0000        0.0000        0.0000        0.0000        0.0000        0.0000        0.0000        0.0000        0.0000        0.0000        0.0000        0.0000
        0.0000        0.0000        0.0000        0.0000        0.0000        0.0000        0.0000        0.0000        0.0000        0.0000        0.0000        0.0000        0.0000        0.0000        0.0000        0.0000        0.0000        0.0000        0.0000        0.0000        0.0000       61.9888       59.0675       66.9657       65.0828       57.6586       49.9568       43.1674       39.7576       31.5209       23.0555        8.7083        5.7103        5.0504        5.0647        6.6211        5.8089        5.6560        5.9050        4.9003        5.1888        5.9348        4.6427        3.7600        1.5021        1.9800        1.5226        3.2185        2.3749        1.3169        1.0943        1.5241        1.8414        2.0244        4.6442        4.1662        4.1267        3.4097        3.0850        3.2174        3.5922        2.7466        2.5586        2.9615        3.8311        3.6237        3.6897        3.2423        3.2419        3.3490        3.6391        4.1164        4.0626        4.0280        4.6894        4.5914        4.8140        5.6540        6.0223        6.7338        6.5143        6.6686        6.1009        5.6505        5.2358        4.7919        4.3903        2.6945        2.1365        1.9654        1.5460        2.2655        2.6064        2.4741        2.5712        2.2663        2.6461        2.3294        1.7335        2.2674        2.7515        2.9975        2.5383        4.1677        4.1385        4.5440        4.7972        5.2747        5.9146        5.8988        5.1178        2.3150        2.1028        4.5640        3.8142        3.5183        3.2590        4.2713        5.1607        9.0272        9.5050        9.9100        9.1579        7.0717        6.5696        6.2426        6.2197        6.5975        6.4911        6.2991        6.0707        5.7499        5.4917        4.9395        4.0988        2.3759        1.7544        1.3256        1.0952        0.6631        0.4896        0.5041        1.3255       10.0345        2.7039        1.4712        1.2426        1.1006        1.0709        1.2127        1.4412        1.8114        1.2871        0.6340        1.0671        1.6502        1.3807        1.6422        1.3182        4.5092        3.9795        5.0292        7.6314       11.3946        9.5872        9.7727       10.0562       11.9208       11.3950       12.0371       11.8092       13.8508       13.1077       14.7437       17.7631       16.3716       20.5373       22.1746       21.9568       21.0743       20.9382       22.3602       25.8513       21.8986       21.2224       24.4020       26.4285       28.6686       31.4196       34.3404       36.0011       39.8542       42.5375       40.7278       40.4815       29.4300        0.0000        0.0000        0.0000        0.0000        0.0000        0.0000        0.0000        0.0000        0.0000        0.0000        0.0000        0.0000        0.0000        0.0000        0.0000        0.0000        0.0000        0.0000        0.0000        0.0000        0.0000        0.0000        0.0000        0.0000        0.0000        0.0000        0.0000        0.0000        0.0000        0.0000        0.0000        0.0000        0.0000        0.0000        0.0000        0.0000        0.0000        0.0000        0.0000        0.0000        0.0000        0.0000        0.0000        0.0000        0.0000        0.0000        0.0000        0.0000        0.0000        0.0000        0.0000        0.0000        0.0000
        0.0000        0.0000        0.0000        0.0000        0.0000        0.0000        0.0000        0.0000        0.0000        0.0000        0.0000        0.0000        0.0000        0.0000        0.0000        0.0000        0.0000        0.0000        0.0000        0.0000        0.0000       66.0167       63.8156       81.6558       79.9947       74.6336       66.5397       57.9244       49.9930       40.6018       28.0340        7.2899        3.4298        2.2548        5.1266        8.1148        8.7559        7.3586        8.3598        4.3411        3.8063        2.7941        3.6974        2.3209        2.1998        2.0822        2.9043        3.2429        1.0004        0.8707        1.6029        2.7162        2.6053        2.4319        5.4159        4.9649        5.3071        4.3683        4.9632        4.9286        4.3260        4.6850        4.3616        4.1390        3.8525        3.6665        3.5788        3.6878        4.1423        3.8144        3.8331        4.3545        4.7181        5.2799        5.0583        5.1723        5.2123        5.7245        6.1363        6.6003        7.0829        7.0201        6.3549        5.4262        4.8942        4.3481        3.8918        2.9406        1.5947        1.3986        1.1935        2.1011        1.9194        2.4748        3.0679        3.0070        2.5998        2.2058        1.4230        1.6490        2.1565        2.0966        2.1850        3.4349        3.9865        4.4689        4.8554        5.9230        6.6096        5.2373        4.1282        1.6673        1.1907        1.7957        2.3073        2.3962        1.9762        2.4776        3.4323        7.5308        9.3920       10.1333       11.0282        7.6290        7.2755        7.2878        7.2173        7.6668        7.6732        7.5041        7.1641        6.7077        6.3708        5.7039        4.7253        2.7336        2.0146        1.5208        1.2809        0.7717        0.5931        0.8380        5.2008        2.5507        1.8590        1.5064        1.4829        2.8595        2.2952        1.6749        1.1662        0.8009        0.9484        1.1683        0.9368        1.9265        1.2285        1.4762        1.2079        4.7909        6.7187        5.4641        6.1713       10.0790       10.0858        9.6940       10.1940       11.8079       11.3455       13.2462       12.8247       14.6998       15.1051       17.4950       18.3411       15.6581       18.0545       18.8070       23.5010       19.4769       18.2486       20.3043       24.8381       21.4130       21.7487       25.2237       27.6180       29.9104       31.9378       34.0126       36.5533       41.4588       47.3147       42.7267       41.0792       41.2800        0.0000        0.0000        0.0000        0.0000        0.0000        0.0000        0.0000        0.0000        0.0000        0.0000        0.0000        0.0000        0.0000        0.0000        0.0000        0.0000        0.0000        0.0000        0.0000        0.0000        0.0000        0.0000        0.0000        0.0000        0.0000        0.0000        0.0000        0.0000        0.0000        0.0000        0.0000        0.0000        0.0000        0.0000        0.0000        0.0000        0.0000        0.0000        0.0000        0.0000        0.0000        0.0000        0.0000        0.0000        0.0000        0.0000        0.0000        0.0000        0.0000        0.0000        0.0000        0.0000        0.0000
        0.0000        0.0000        0.0000        0.0000        0.0000        0.0000        0.0000        0.0000        0.0000        0.0000        0.0000        0.0000        0.0000        0.0000        0.0000        0.0000        0.0000        0.0000        0.0000        0.0000        0.0000       66.3640       66.9278       92.4496       88.1466       81.9227       77.4456       63.1517       50.5939       41.5106       31.5878        7.4262        3.4302        4.2256        3.0339        8.2714        9.3131        6.6584        5.8558        1.6266        1.7737        1.1901        1.2703        3.0815        4.6313        4.6237        4.0917        3.4538        1.8483        1.3351        2.8174        3.3905        3.7440        4.4772        7.1511        6.1256        4.9525        4.5614        5.7575        5.2145        5.3939        5.4381        5.2529        4.9645        3.9943        3.9618        3.3507        3.9802        4.7567        3.9534        4.9897        4.6959        4.7433        5.1502        5.5879        5.8084        5.6833        5.8617        5.4651        6.4236        6.9424        6.7486        6.2412        5.4132        5.0324        4.1758        4.2181        2.9541        2.1077        1.8961        1.2358        1.7027        2.3751        2.6738        3.0487        3.1697        2.2112        1.7060        1.3029        1.6425        1.8568        2.4223        1.9205        2.9765        3.5955        4.6687        5.0918        5.5282        5.2263        4.7540        3.8374        1.3870        0.8775        1.1015        1.2570        1.0647        1.4357        1.7835        2.9606        6.8912        8.6644        9.2472        9.9858        7.8353        7.5482        7.4603        7.5133        8.1049        8.1066        7.9281        7.5515        7.0656        6.6992        6.0233        5.0497        2.9769        2.2593        1.8069        1.5893        1.0935        0.8974        1.0057        1.2130        1.9999        2.2363        2.4341        2.4722        3.4017        3.2871        2.5111        2.9460        2.6956        1.6453        1.1599        0.9607        1.2309        1.7873        2.6075        2.8316        5.5395        5.4306        6.0727        7.3112       12.1823       10.8730       11.0225       10.3188       11.6271       13.1515       13.9840       14.3107       16.8951       18.0390       18.0406       21.1064       18.9782       18.9935       21.1734       25.5751       20.9165       21.7178       24.2071       26.9138       25.0743       24.8983       27.0899       29.5842       34.1761       34.6887       36.1116       38.9492       41.3927       45.3330       46.8489       49.6005       53.8200        0.0000        0.0000        0.0000        0.0000        0.0000        0.0000        0.0000        0.0000        0.0000        0.0000        0.0000        0.0000        0.0000        0.0000        0.0000        0.0000        0.0000        0.0000        0.0000        0.0000        0.0000        0.0000        0.0000        0.0000        0.0000        0.0000        0.0000        0.0000        0.0000        0.0000        0.0000        0.0000        0.0000        0.0000        0.0000        0.0000        0.0000        0.0000        0.0000        0.0000        0.0000        0.0000        0.0000        0.0000        0.0000        0.0000        0.0000        0.0000        0.0000        0.0000        0.0000        0.0000        0.0000
        0.0000        0.0000        0.0000        0.0000        0.0000        0.0000        0.0000        0.0000        0.0000        0.0000        0.0000        0.0000        0.0000        0.0000        0.0000        0.0000        0.0000        0.0000        0.0000        0.0000        0.0000       67.1492       71.0228       96.2656       91.4045       81.5681       72.6468       57.7036       47.5327       38.6107       29.1523        6.4241        5.4358        3.6308        3.1087       10.9761       10.1043        7.7894        7.2730        4.0387        2.6840        2.1699        2.5123        7.2151        5.8360        4.4149        4.8925        3.3377        2.1253        1.4579        3.2815        2.8542        3.4551        5.3164        5.8621        4.5211        3.9199        5.9511        6.2066        6.1850        5.5460        6.5017        6.1125        5.4568        4.2815        4.2997        3.9034        4.5847        5.8083        5.1037        5.1971        5.8615        6.0678        5.7660        6.1028        5.4426        5.3132        5.4346        5.7376        6.8674        6.8394        6.3396        5.7993        5.7733        5.3140        3.8013        3.2716        2.3701        2.7351        1.3186        0.8962        1.7380        1.9571        2.0995        1.8186        1.5897        1.4689        1.3356        1.0983        1.4111        1.3300        1.3392        1.3195        2.6544        3.2940        4.1817        4.4494        4.6758        5.0305        4.5563        3.4959        1.4113        0.9803        0.9725        1.1934        1.8902        2.3004        1.9903        2.4474        6.7901        8.3730        8.9479        8.7522        7.6952        7.4548        7.3583        7.3160        7.8379        7.7571        7.7147        7.2127        6.7691        6.4221        5.8703        5.0549        3.1060        2.7718        2.1515        2.2762        1.4248        1.3020        1.4667        1.9169        3.1427        3.5133        3.8925        4.1965        4.2578        4.5308        4.3790        3.7157        2.3320        2.0044        1.7068        1.9092        3.6445        2.6018        3.4256        3.2914        6.6634        9.7533        9.1145       11.0353       13.4229       13.1721       13.3754       13.8236       16.9617       16.3441       16.7065       18.8594       20.2022       18.4221       21.9323       22.6530       22.9075       26.4595       27.9550       27.7651       26.3184       27.9104       28.8439       30.4323       32.6469       29.5452       28.6480       33.9010       39.3929       37.7380       39.4216       41.1594       44.3142       45.9630       48.0376       51.8284        0.0000        0.0000        0.0000        0.0000        0.0000        0.0000        0.0000        0.0000        0.0000        0.0000        0.0000        0.0000        0.0000        0.0000        0.0000        0.0000        0.0000        0.0000        0.0000        0.0000        0.0000        0.0000        0.0000        0.0000        0.0000        0.0000        0.0000        0.0000        0.0000        0.0000        0.0000        0.0000        0.0000        0.0000        0.0000        0.0000        0.0000        0.0000        0.0000        0.0000        0.0000        0.0000        0.0000        0.0000        0.0000        0.0000        0.0000        0.0000        0.0000        0.0000        0.0000        0.0000        0.0000        0.0000
        0.0000        0.0000        0.0000        0.0000        0.0000        0.0000        0.0000        0.0000        0.0000        0.0000        0.0000        0.0000        0.0000        0.0000        0.0000        0.0000        0.0000        0.0000        0.0000        0.0000        0.0000        0.0000       71.7588       85.3494       86.8125       80.5427       68.0757       52.8966       44.1938       36.1622       27.5160       12.5317        7.5715        5.4768        5.6883       11.6483       13.0155       12.1933       10.0700        6.0361        4.3737        3.6108        4.0348        7.5811        8.1549        8.3072        5.7867        0.6797        1.1232        1.5405        2.1747        2.5849        2.7461        3.6197        4.0646        4.5483        4.8246        4.9247        5.6955        5.7888        5.7117        6.4322        5.7240        4.4395        3.9401        4.6110        4.7777        6.4282        6.4704        6.7679        7.1079        7.0833        6.9412        6.4043        6.7839        7.1524        7.1637        7.5197        7.9703        8.3247        8.2269        7.9631        7.1745        6.1006        5.7367        4.7491        3.8386        4.5188        2.3669        2.5085        1.8216        2.8746        3.3170        2.8609        2.0251        1.4838        1.1261        1.3910        1.3063        0.8596        0.8243        1.1290        1.6648        2.5687        2.9183        3.3737        3.3651        4.8299        5.1627        4.7917        4.1300        2.7272        2.1751        2.1818        3.0152        4.3782        4.7992        4.7473        5.7992        6.1684        7.4969        7.9591        7.7481        6.9500        6.8658        6.7622        6.6179        5.5108        5.3844        5.2121        4.9851        4.7823        4.5566        4.2161        3.7396        2.8239        2.4165        2.1863        2.1341        1.8703        1.8250        2.1423        2.7537        6.6130        7.5753        9.3437        8.2879       12.5966       10.8343        9.8911        8.4827        5.8394        6.1155        3.8453        5.1011        6.5568        8.1163        7.0539        7.7910       14.6639       19.0789       16.9346       17.6901       21.6555       21.6181       22.6802       22.4977       27.0526       27.5965       25.9421       28.3290       24.0369       23.0353       29.1980       35.7535       40.5413       43.3180       44.2553       45.2637       43.4957       44.2520       47.2097       51.0822       42.7380       37.5484       36.9697       35.9782       44.3361       44.8072       45.6409       46.9978       48.3562       50.7152       53.7786       59.0676       65.6396       70.5152       73.4739       76.4534        0.0000        0.0000        0.0000        0.0000        0.0000        0.0000        0.0000        0.0000        0.0000        0.0000        0.0000        0.0000        0.0000        0.0000        0.0000        0.0000        0.0000        0.0000        0.0000        0.0000        0.0000        0.0000        0.0000        0.0000        0.0000        0.0000        0.0000        0.0000        0.0000        0.0000        0.0000        0.0000        0.0000        0.0000        0.0000        0.0000        0.0000        0.0000        0.0000        0.0000        0.0000        0.0000        0.0000        0.0000        0.0000        0.0000        0.0000        0.0000        0.0000        0.0000
        0.0000        0.0000        0.0000        0.0000        0.0000        0.0000        0.0000        0.0000        0.0000        0.0000        0.0000        0.0000        0.0000        0.0000        0.0000        0.0000        0.0000        0.0000        0.0000        0.0000        0.0000        0.0000        0.0000        0.0000        0.0000        0.0000       65.5645       52.3352       41.7790       34.3295       26.5984       12.7163        7.6729        6.4399        6.0452       13.3881       15.0970       14.4238       11.8841        6.6091        4.9455        4.5631        4.5117        8.2431        9.5734        9.1170        6.9741        1.2670        0.7573        1.1718        2.5236        2.7708        3.5930        5.0716        4.9644        5.0345        4.5897        5.3321        5.3204        5.0119        5.8053        5.7773        5.4576        3.6673        3.7577        3.8792        5.1225        5.8158        7.8576        8.1419        7.0764        6.5994        6.4754        7.1897        7.4627        7.7384        7.4337        8.2890        8.9523        8.3743        8.3787        8.1380        7.6438        6.2598        4.7576        4.3229        3.9455        3.1572        2.2687        2.3310        2.0210        2.0496        2.1640        1.8756        1.6122        1.1887        1.0247        1.1998        1.2806        0.9942        0.8783        0.8167        1.1170        2.0470        2.4126        2.4409        2.7289        4.2599        4.8568        4.7819        4.1410        2.8094        2.1541        2.3298        3.0750        4.0726        4.2884        4.5305        5.2432        6.2312        7.2620        7.6340        7.5172        6.8475        6.8229        6.6976        6.4777        5.3185        5.1284        4.9340        4.7427        4.5684        4.3730        4.1084        3.7544        2.9430        2.6534        2.5080        2.5093        2.2471        2.3105        2.8032        3.5555        8.2544       10.5075       10.1658       10.3461       12.6796       13.6795       12.4502       10.8866        7.8974        5.7926        4.5724        6.6440        7.1514        7.2783        8.1005        9.1817       18.2348       16.4067       18.0575       20.5310       28.6265       31.9582       32.2804       27.5889       31.5953       29.8775       26.9598       26.2402       22.6604       23.7926       30.5722       31.5495       41.9610       48.2670       49.4481       48.2770       53.0057       56.2734       52.2141       50.4589       43.6820       41.9131       39.4182       42.3043       45.8622       46.0892       46.8344       49.9242       53.5326       54.2828       59.7527       61.9193       67.1553       70.7761       76.8664       78.2029        0.0000        0.0000        0.0000        0.0000        0.0000        0.0000        0.0000        0.0000        0.0000        0.0000        0.0000        0.0000        0.0000        0.0000        0.0000        0.0000        0.0000        0.0000        0.0000        0.0000        0.0000        0.0000        0.0000        0.0000        0.0000        0.0000        0.0000        0.0000        0.0000        0.0000        0.0000        0.0000        0.0000        0.0000        0.0000        0.0000        0.0000        0.0000        0.0000        0.0000        0.0000        0.0000        0.0000        0.0000        0.0000        0.0000        0.0000        0.0000        0.0000        0.0000
        0.0000        0.0000        0.0000        0.0000        0.0000        0.0000        0.0000        0.0000        0.0000        0.0000        0.0000        0.0000        0.0000        0.0000        0.0000        0.0000        0.0000        0.0000        0.0000        0.0000        0.0000        0.0000        0.0000        0.0000        0.0000        0.0000        0.0000       51.9245       42.9386       34.6198       27.5726       13.8511        9.7591        6.9434        6.9100       14.4641       15.0934       14.2118       12.0414        5.9956        4.8634        4.7310        5.2140        9.5283       10.9482       11.0687        8.7120        0.4831        0.2683        0.5678        1.4016        3.1522        3.9387        5.8110        4.3870        3.3077        3.2177        3.9556        3.9146        4.5068        5.1924        4.1958        3.5343        2.9913        2.8888        2.9664        4.0892        4.4549        5.8905        6.5170        5.5595        5.4283        5.6113        6.1883        6.3217        6.4417        7.0353        8.0027        8.1891        8.6169        8.2645        8.1361        7.8479        6.0345        4.3893        3.6668        3.0124        3.1621        2.6227        2.1900        1.9906        2.2172        2.1945        1.9438        1.7696        1.4038        1.2546        1.6365        1.2411        1.0940        0.8722        0.7949        0.9884        1.6945        2.0106        2.1470        2.5136        3.8808        4.4534        4.4918        3.9496        2.6535        2.1383        2.1314        2.7558        3.5213        3.7551        4.1652        5.2278        6.0522        7.1102        7.5634        7.6489        7.0840        7.1698        7.1729        7.1071        5.9910        5.9350        5.8034        5.6052        5.4349        5.2452        5.0092        4.7411        3.8693        3.6467        3.6300        3.8627        3.5581        3.7860        4.3470        5.7826       10.2152       11.4363       12.2650       12.6213       15.9629       17.0074       15.8198       14.4718        9.4036        8.1338        8.1518        8.3253       10.2117        9.2910       10.4629       12.2511       21.7727       21.7540       23.2673       24.8214       32.3129       33.6616       31.0224       33.7724       31.8910       30.1063       32.6567       35.9820       32.9642       31.8877       32.8643       37.8164       48.3309       55.5106       56.5624       55.9922       56.6698       60.8779       64.7226       58.2453       45.2722       48.5065       49.0678       47.9756       49.1777       49.8191       53.1721       54.3592       55.8532       55.8661       62.4412       64.4681       71.1169       72.4150       78.5726       77.8889       61.8000        0.0000        0.0000        0.0000        0.0000        0.0000        0.0000        0.0000        0.0000        0.0000        0.0000        0.0000        0.0000        0.0000        0.0000        0.0000        0.0000        0.0000        0.0000        0.0000        0.0000        0.0000        0.0000        0.0000        0.0000        0.0000        0.0000        0.0000        0.0000        0.0000        0.0000        0.0000        0.0000        0.0000        0.0000        0.0000        0.0000        0.0000        0.0000        0.0000        0.0000        0.0000        0.0000        0.0000        0.0000        0.0000        0.0000        0.0000        0.0000        0.0000
        0.0000        0.0000        0.0000        0.0000        0.0000        0.0000        0.0000        0.0000        0.0000        0.0000        0.0000        0.0000        0.0000        0.0000        0.0000        0.0000        0.0000        0.0000        0.0000        0.0000        0.0000        0.0000        0.0000        0.0000        0.0000        0.0000        0.0000        0.0000        0.0000        0.0000       29.0956       15.8168       11.9370        9.4787        8.6451       16.1456       14.7301       13.1668       11.4829        5.6604        5.0848        4.9529        6.1042       11.1349       13.0327       13.1659       10.8628        0.4949        0.4563        0.8290        1.4956        2.6523        3.5744        2.5329        2.1747        2.2339        2.5846        2.4682        3.0553        3.4837        2.7669        2.8679        2.7009        2.2364        2.6967        2.9404        2.7171        3.1720        3.4021        3.5787        3.7750        3.9089        4.1578        4.3397        4.6409        4.9487        5.4916        6.3134        6.8359        6.7167        8.0110        7.9460        7.7430        4.8743        3.3916        2.7265        2.7298        3.2300        2.4326        2.2020        2.1990        2.4400        2.3493        2.3034        2.0948        1.8336        1.8210        1.7245        1.5444        1.2155        0.9060        0.8879        1.0254        1.6637        1.7442        1.9149        2.1314        3.2886        3.8511        3.8713        3.4544        2.3888        1.9787        1.9549        2.1467        2.5355        2.5688        3.1870        4.4722        5.7242        6.9944        7.7931        8.0655        7.6332        7.8864        8.1657        8.4905        7.5075        7.7793        7.8037        7.5791        7.3769        7.1518        6.9217        6.6835        5.5678        5.3620        5.5605        6.1687        5.8780        7.0347        7.0848        7.7144       13.7901       14.8545       17.9507       22.0056       19.6784       20.3901       20.4846       19.5723       14.2911       13.6396       11.7844       12.0400       14.1270       14.9183       15.1970       17.7346       29.7544       29.9913       30.2066       31.1000       37.0061       36.7121       38.9400       42.2449       40.8877       42.5519       46.1473       46.8048       46.7668       49.4118       47.5251       49.0899       58.5651       62.4252       63.4258       65.6875       70.2245       73.4259       69.3847       68.5129       55.7429       56.4281       54.5399       55.2435       55.1220       54.5792       58.1406       61.4414       58.9472       62.5198       63.9924       68.5142       68.5493       72.2924       74.0242       73.3629       65.6700        0.0000        0.0000        0.0000        0.0000        0.0000        0.0000        0.0000        0.0000        0.0000        0.0000        0.0000        0.0000        0.0000        0.0000        0.0000        0.0000        0.0000        0.0000        0.0000        0.0000        0.0000        0.0000        0.0000        0.0000        0.0000        0.0000        0.0000        0.0000        0.0000        0.0000        0.0000        0.0000        0.0000        0.0000        0.0000        0.0000        0.0000        0.0000        0.0000        0.0000        0.0000        0.0000        0.0000        0.0000        0.0000        0.0000        0.0000        0.0000        0.0000
        0.0000        0.0000        0.0000        0.0000        0.0000        0.0000        0.0000        0.0000        0.0000        0.0000        0.0000        0.0000        0.0000        0.0000        0.0000        0.0000        0.0000        0.0000        0.0000        0.0000        0.0000        0.0000        0.0000        0.0000        0.0000        0.0000        0.0000        0.0000        0.0000        0.0000        0.0000       31.6663       25.5599        0.0000        0.0000       10.9152        9.1951        7.6402        7.0382        7.9929        7.2494        7.4693        8.8811       10.7616       12.0050       12.3256       11.5240       12.6461       11.5818       10.3639        8.3002        2.2932        1.4997        1.0131        1.0206        0.6283        0.6948        0.9763        0.6453        1.1923        1.1476        0.9667        0.9167        0.9353        1.8599        1.5490        0.9288        0.9449        0.9866        1.0028        1.0238        0.7377        0.8105        0.8527        1.1510        2.8285        3.0292        3.3269        3.4627        4.6962        5.0612        5.1136        4.5866        4.1453        1.4801        1.3156        1.5129        2.0893        1.7038        1.7183        2.4996        3.5948        3.8191        3.7045        3.4074        3.5424        3.0071        3.0496        3.8101        3.0871        2.1165        2.0261        1.9408        2.8296        3.1103        2.6565        2.1130        3.0468        3.4276        3.4685        2.9733        2.7544        2.8171        3.3825        4.6666        0.8775        0.7017        0.6634        0.8260        5.6708        7.2714        8.3096        8.7477        8.4575        8.8935        9.4815       10.2212       11.4188       12.1895       12.4209       12.0755       10.8635       10.5648       10.2966       10.0546        9.4536        9.1066        9.7443       11.0344       20.6195       21.7506       23.5539       23.4012       31.3840       30.3230       28.5134       28.3876       28.6040       30.5846       30.9614       30.6681       31.6685       33.2350       34.6205       32.2644       40.3265       40.9672       42.1331       48.2779       64.5280       46.9870       54.5235       57.2602       57.6806       60.0990       59.5184       62.8270       64.0606       64.0260       65.8520       73.1646       73.6103       73.5182       76.4298       76.9383       80.4320       82.6950       84.9749       89.4604       88.7098       90.0846       91.7944       89.5719       87.2253       77.4331       71.2659       73.8802       66.8795       68.4188       70.0037       70.8337       69.7803       75.2734       79.8304       73.9946       73.1769       77.3699       74.9455        0.0000        0.0000        0.0000        0.0000        0.0000        0.0000        0.0000        0.0000        0.0000        0.0000        0.0000        0.0000        0.0000        0.0000        0.0000        0.0000        0.0000        0.0000        0.0000        0.0000        0.0000        0.0000        0.0000        0.0000        0.0000        0.0000        0.0000        0.0000        0.0000        0.0000        0.0000        0.0000        0.0000        0.0000        0.0000        0.0000        0.0000        0.0000        0.0000        0.0000        0.0000        0.0000        0.0000        0.0000        0.0000        0.0000        0.0000        0.0000        0.0000        0.0000        0.0000
        0.0000        0.0000        0.0000        0.0000        0.0000        0.0000        0.0000        0.0000        0.0000        0.0000        0.0000        0.0000        0.0000        0.0000        0.0000        0.0000        0.0000        0.0000        0.0000        0.0000        0.0000        0.0000        0.0000        0.0000        0.0000        0.0000        0.0000        0.0000        0.0000        0.0000        0.0000        0.0000        0.0000        0.0000        0.0000        0.0000        0.0000        6.9294        6.7609        8.4080        8.2320        8.6933        9.5894       11.4818       12.3030       13.0582       13.3581       15.5603       15.6986       14.3914       11.3212        2.9443        1.5378        0.9102        0.9590        0.3533        0.2433        0.2202        0.4850        1.1051        0.9672        0.6530        0.5961        0.4358        0.4774        0.4507        0.4810        0.4366        0.4633        0.6604        0.4886        0.3323        0.3414        0.7450        1.0147        2.0274        2.0943        2.5244        2.4545        4.2604        4.4067        3.2715        2.2469        1.3838        0.9424        0.8289        0.9099        1.7230        1.8587        2.3588        2.4610        3.3184        3.5628        3.8982        4.4962        3.9394        3.3513        4.9891        5.0090        3.0759        2.0037        1.5791        1.8882        2.4508        2.2120        1.8450        1.6862        2.4516        2.7917        2.8539        3.0023        3.0993        2.8806        3.5028        5.4024        0.9046        0.4679        0.4762        0.7048        5.4414        7.2768        8.5341        9.1651        9.0143        9.6293       10.5097       11.6445       13.3179       14.4954       14.9092       14.5255       13.0995       12.7600       12.5094       12.2900       11.3021       11.2713       12.0991       13.7214       23.7649       26.0338       28.3798       27.6703       29.5228       27.9752       28.7837       30.7507       32.3294       31.2676       34.2741       37.6552       37.3264       36.7209       37.0655       38.0567       44.9198       48.9910       52.7046       51.4134       50.4128       51.7280       58.5183       57.7596       65.7637       70.9198       69.3489       71.5044       75.4440       79.0020       75.3176       77.8930       87.5814       87.2692       92.2153       90.4784      103.4061       95.1218      100.2341      105.7757      103.1116      101.1619      103.0679      118.4816      100.6615       89.4264       81.7214       83.9138       76.4126       75.4027       76.5657       77.8623       72.0417       77.3051       78.0592       77.8411       74.3181       75.1680        0.0000        0.0000        0.0000        0.0000        0.0000        0.0000        0.0000        0.0000        0.0000        0.0000        0.0000        0.0000        0.0000        0.0000        0.0000        0.0000        0.0000        0.0000        0.0000        0.0000        0.0000        0.0000        0.0000        0.0000        0.0000        0.0000        0.0000        0.0000        0.0000        0.0000        0.0000        0.0000        0.0000        0.0000        0.0000        0.0000        0.0000        0.0000        0.0000        0.0000        0.0000        0.0000        0.0000        0.0000        0.0000        0.0000        0.0000        0.0000        0.0000        0.0000        0.0000        0.0000
        0.0000        0.0000        0.0000        0.0000        0.0000        0.0000        0.0000        0.0000        0.0000        0.0000        0.0000        0.0000        0.0000        0.0000        0.0000        0.0000        0.0000        0.0000        0.0000        0.0000        0.0000        0.0000        0.0000        0.0000        0.0000        0.0000        0.0000        0.0000        0.0000        0.0000        0.0000        0.0000        0.0000        0.0000        0.0000        0.0000        0.0000        0.0000        0.0000        9.0165        9.3391        9.7445       10.4747       12.0035       12.9266       13.6834       14.2680       17.1509       17.9358       16.6765       12.8501        3.5373        2.3022        1.5027        1.1587        0.2852        0.1877        0.2121        0.5151        0.7815        0.8390        0.4163        0.3708        0.3159        0.3140        0.2760        0.2660        0.2403        0.3101        0.4335        0.2677        0.1628        0.1957        0.8489        1.0376        1.5985        1.7187        1.7442        2.0702        3.7998        3.4628        2.5491        2.4538        1.5507        1.6994        1.8564        1.7888        3.2022        2.9235        3.3063        3.2719        4.2376        4.3759        5.3165        4.0388        4.2272        5.6808        5.0858        4.4415        2.8796        2.2146        2.0155        2.1444        2.2249        1.7052        1.4983        1.6961        2.2514        2.2553        2.2113        2.4189        2.6987        2.7543        3.8875        3.1558        0.5947        0.2865        0.3828        0.6524        5.4742        7.3633        8.7774        9.6501        9.6273       10.4442       11.7096       13.4132       15.7303       17.4987       18.1754       17.8142       16.1440       15.8114       15.6030       15.4818       14.2390       14.5064       15.3689       16.9402       26.5015       28.3227       28.7890       29.7165       34.3726       35.5802       32.1976       34.5139       41.6095       42.7594       42.1799       44.8958       45.4433       41.2174       44.0537       44.2485       50.9016       53.0945       56.2408       59.8167       65.8830       70.8895       67.0848       67.9167       65.7424       73.6113       85.9058       88.2094       78.0185       83.3063       84.6715       85.4220       95.1755      100.4760       99.8173       96.5987      104.2849      101.2783      107.4044      117.5998      117.6180      109.0557      115.2556      115.8385       96.4444       83.1621       87.4139       85.8801       76.7833       78.4903       76.9002       79.0361       74.0112       76.0786       78.2785       78.7041       74.4012       75.3600        0.0000        0.0000        0.0000        0.0000        0.0000        0.0000        0.0000        0.0000        0.0000        0.0000        0.0000        0.0000        0.0000        0.0000        0.0000        0.0000        0.0000        0.0000        0.0000        0.0000        0.0000        0.0000        0.0000        0.0000        0.0000        0.0000        0.0000        0.0000        0.0000        0.0000        0.0000        0.0000        0.0000        0.0000        0.0000        0.0000        0.0000        0.0000        0.0000        0.0000        0.0000        0.0000        0.0000        0.0000        0.0000        0.0000        0.0000        0.0000        0.0000        0.0000        0.0000        0.0000
        0.0000        0.0000        0.0000        0.0000        0.0000        0.0000        0.0000        0.0000        0.0000        0.0000        0.0000        0.0000        0.0000        0.0000        0.0000        0.0000        0.0000        0.0000        0.0000        0.0000        0.0000        0.0000        0.0000        0.0000        0.0000        0.0000        0.0000        0.0000        0.0000        0.0000        0.0000        0.0000        0.0000        0.0000        0.0000        0.0000        0.0000        0.0000        0.0000        0.0000       10.3832       10.6168       11.1827       12.8827       13.5474       14.1994       14.6076       17.3827       17.9715       17.1290       14.3723        4.3880        3.4398        2.6157        2.0567        0.5463        0.3641        0.2282        0.2313        0.6259        0.5220        0.4249        0.3686        0.2618        0.2082        0.1986        0.3626        0.4125        0.3106        0.3179        0.3725        0.3402        0.3356        0.3586        0.4606        1.4226        0.9677        1.0277        2.2364        3.1548        2.9707        3.6284        4.3098        3.1515        3.7001        3.7398        3.5144        5.9939        4.8825        4.9595        4.9046        6.3422        5.4831        5.1256        5.2837        6.4553        5.8992        5.1631        4.5417        3.5977        3.7953        3.4991        2.6935        2.6055        1.6607        1.3573        1.3430        1.7914        1.7938        1.7302        2.0136        2.1912        1.9071        2.6471        2.6907        0.5186        0.3663        0.4654        0.7331        5.7863        7.5582        9.0188       10.1404       10.3008       11.3293       13.0745       15.5344       18.6766       21.2153       22.2689       21.9374       20.0413       19.7226       19.5874       19.6020       17.8724       18.2724       19.1763       20.4974       29.2207       30.2016       34.4362       35.6680       38.3833       38.3609       38.6148       40.5576       44.7412       52.0347       48.4704       48.6215       49.2211       50.8290       49.3286       50.3206       53.4694       58.8288       59.2157       58.2921       69.5761       75.1757       70.2784       74.0638       83.3911       90.4758       86.3843       92.4391       88.1992       87.1678       81.3760       86.5401       98.6631      100.9892      105.2202      102.5574      101.3718      103.8828      120.8242      127.9589      122.9607      105.2691      105.6349       95.9605       85.4207       85.2832       80.5483       77.1145       74.5670       74.3684       76.4702       79.4760       72.8778       73.4055       74.9295       73.9387       72.1743        0.0000        0.0000        0.0000        0.0000        0.0000        0.0000        0.0000        0.0000        0.0000        0.0000        0.0000        0.0000        0.0000        0.0000        0.0000        0.0000        0.0000        0.0000        0.0000        0.0000        0.0000        0.0000        0.0000        0.0000        0.0000        0.0000        0.0000        0.0000        0.0000        0.0000        0.0000        0.0000        0.0000        0.0000        0.0000        0.0000        0.0000        0.0000        0.0000        0.0000        0.0000        0.0000        0.0000        0.0000        0.0000        0.0000        0.0000        0.0000        0.0000        0.0000        0.0000        0.0000        0.0000
        0.0000        0.0000        0.0000        0.0000        0.0000        0.0000        0.0000        0.0000        0.0000        0.0000        0.0000        0.0000        0.0000        0.0000        0.0000        0.0000        0.0000        0.0000        0.0000        0.0000        0.0000        0.0000        0.0000        0.0000        0.0000        0.0000        0.0000        0.0000        0.0000        0.0000        0.0000        0.0000        0.0000        0.0000        0.0000        0.0000        0.0000        0.0000        0.0000        0.0000        0.0000        0.0000        0.0000       15.2551       15.7547       16.2818       16.7636       17.9916       18.5510       17.8986       15.8977       15.2628       13.1596       10.9630        8.6740        3.7607        2.4156        1.7757        1.5732        1.1956        0.8889        0.7666        0.5902        0.2641        0.1872        0.2132        0.3919        0.5437        0.7173        0.7614        0.5896        0.9118        0.8528        0.7275        0.7901        0.9308        1.0139        1.1198        1.1690        5.8728        5.8174        7.4554        9.7212       17.4665       20.9753       21.9277       20.1045       15.9078       14.1053       12.8501       12.0238        9.6336        8.7388        8.0420        7.6186        6.4847        5.5949        5.6976        5.5597        8.1903        8.7777        8.2517        6.6654        3.3677        2.1325        1.6666        1.9759        2.1528        1.6775        1.3867        1.8871        4.8527        4.9621        6.4004        9.4158        4.3613        3.5529        3.2336        4.5238        7.0649        9.1790       10.9133       12.4247       10.9006       12.0340       14.1682       17.2495       24.7388       28.4779       30.1543       29.8237       27.5179       27.2017       27.2124       27.4858       30.0654       32.1196       33.0705       33.5346       52.2525       59.3429       64.4704       54.0792       67.7482       70.3800       79.0096       70.3238       68.5083       70.5630       72.7363       67.7707       66.4344       67.9709       68.5770       66.3762       66.6513       65.7548       68.5246       72.8531       79.1806       79.8960       86.5838       93.3839       95.4959       95.8023       95.6474       92.1312      104.3333       97.6930       88.1121       89.8125       92.3319      100.2698      100.4123      103.9719       98.6837      103.8894      115.8967      117.7249      108.3431      102.5717      101.4235       94.4632       83.9563       79.6993       72.0612       68.2091       63.6499       63.6744       63.7295       71.7811       69.9351       69.9860       71.3262       68.2829       56.3100        0.0000        0.0000        0.0000        0.0000        0.0000        0.0000        0.0000        0.0000        0.0000        0.0000        0.0000        0.0000        0.0000        0.0000        0.0000        0.0000        0.0000        0.0000        0.0000        0.0000        0.0000        0.0000        0.0000        0.0000        0.0000        0.0000        0.0000        0.0000        0.0000        0.0000        0.0000        0.0000        0.0000        0.0000        0.0000        0.0000        0.0000        0.0000        0.0000        0.0000        0.0000        0.0000        0.0000        0.0000        0.0000        0.0000        0.0000        0.0000        0.0000        0.0000        0.0000        0.0000        0.0000
        0.0000        0.0000        0.0000        0.0000        0.0000        0.0000        0.0000        0.0000        0.0000        0.0000        0.0000        0.0000        0.0000        0.0000        0.0000        0.0000        0.0000        0.0000        0.0000        0.0000        0.0000        0.0000        0.0000        0.0000        0.0000        0.0000        0.0000        0.0000        0.0000        0.0000        0.0000        0.0000        0.0000        0.0000        0.0000        0.0000        0.0000        0.0000        0.0000        0.0000        0.0000        0.0000        0.0000        0.0000       16.5929       17.0225       17.4529       18.6164       19.1373       18.7372       17.5138       17.8184       16.5058       14.3682       11.4075        4.9767        3.2394        2.2026        1.8958        1.4239        1.2438        1.1332        0.8636        0.3441        0.2565        0.3046        0.5497        0.7389        0.8607        0.7163        0.6673        0.8552        0.8599        0.9012        0.7098        0.6674        0.7207        0.8096        0.8574        5.8411        6.8387        9.2046       12.5489       23.3147       28.0711       28.9515       26.1427       20.3412       18.1604       16.1894       13.7821       11.2843        9.8348        9.3226        8.1809        7.0700        6.2629        6.2049        6.5870        9.8556       10.8798       10.6170        8.3985        3.6775        2.4028        1.5161        1.4903        1.7683        1.3836        1.0612        1.0030        1.4675        2.2763        4.9420        5.0433        3.5501        3.5801        4.3481        6.1670        8.3369        9.6626       11.1366       12.2278       11.6128       13.2131       15.9275       19.3496       28.1133       32.7216       34.8472       34.5151       31.9387       31.6588       31.8647       32.2614       34.0931       36.4324       38.7873       40.9718       60.8745       66.2577       64.2957       60.0431       75.3964       87.0998       75.2251       72.4095       71.9692       80.2216       73.1378       70.4257       75.4868       70.6115       75.1714       71.8089       79.7325       70.0162       71.0866       77.2887       81.6585       89.1085      113.2527      108.7265       93.7870       95.6765       91.8414       89.7707      102.6020      100.4762       97.9943      102.0172      115.8559      117.6974      114.5196      115.0499      105.9642      106.4905      105.0405      101.3047       97.4146       97.8846       94.0123       85.5505       75.3760       68.8000       64.7440       63.1626       57.3386       60.4188       60.8333       59.9992       65.6618       69.9267       72.7951       65.8184       77.1900        0.0000        0.0000        0.0000        0.0000        0.0000        0.0000        0.0000        0.0000        0.0000        0.0000        0.0000        0.0000        0.0000        0.0000        0.0000        0.0000        0.0000        0.0000        0.0000        0.0000        0.0000        0.0000        0.0000        0.0000        0.0000        0.0000        0.0000        0.0000        0.0000        0.0000        0.0000        0.0000        0.0000        0.0000        0.0000        0.0000        0.0000        0.0000        0.0000        0.0000        0.0000        0.0000        0.0000        0.0000        0.0000        0.0000        0.0000        0.0000        0.0000        0.0000        0.0000        0.0000        0.0000
        0.0000        0.0000        0.0000        0.0000        0.0000        0.0000        0.0000        0.0000        0.0000        0.0000        0.0000        0.0000        0.0000        0.0000        0.0000        0.0000        0.0000        0.0000        0.0000        0.0000        0.0000        0.0000        0.0000        0.0000        0.0000        0.0000        0.0000        0.0000        0.0000        0.0000        0.0000        0.0000        0.0000        0.0000        0.0000        0.0000        0.0000        0.0000        0.0000        0.0000        0.0000        0.0000        0.0000        0.0000        0.0000        0.0000       15.9893       17.1785       17.6318       17.4914       16.7065       17.4658       16.6859       14.9512       12.2563        5.6324        4.0546        3.0554        2.6762        2.0341        1.7634        1.4038        1.1157        0.5225        0.3653        0.3635        0.5829        0.9421        1.1071        1.0411        1.1775        1.0072        1.1508        1.3273        0.9099        0.5308        0.5826        0.6192        0.6877        5.8943        7.3684       10.1479       13.8015       25.5738       29.8203       29.6962       25.8688       20.0735       19.7989       15.2790       14.3765       11.1980       10.1521        9.9892        8.4165        7.0886        6.3391        6.8342        7.5298       12.0475       13.8483       13.8674       10.4541        4.1475        2.5687        1.4259        1.4164        1.7484        1.0846        0.7797        0.8638        1.8077        2.2045        3.9034        4.1078        3.5258        4.4175        6.2667        7.2427        8.7393        9.7853       11.3380       12.9660       12.7576       14.3396       17.0692       20.9049       29.7936       34.5524       36.8805       36.7604       34.0879       34.0014       34.3188       34.9096       36.9796       39.1499       39.8166       42.1222       55.5655       64.4347       72.2345       61.5270       87.2843       92.2519       69.4417       68.8003       70.1667       75.2645       73.9880       70.6770       76.2955       74.5998       76.1944       78.4466       75.5004       73.4678       71.9568       79.0094       88.4636       92.6701       97.0721       97.7588       86.5336       87.4494       87.0544       85.8459       89.0548      110.5821       91.4727       93.2225       97.8706      100.7451       98.4190      100.2279       98.3571      100.8813       98.0897       94.3027      100.6364       90.3153       87.2926       78.5432       73.8210       76.3422       71.3289       60.7711       56.7965       55.1509       56.0311       54.4838       61.7452       61.2477       64.4477       58.5537       60.9300        0.0000        0.0000        0.0000        0.0000        0.0000        0.0000        0.0000        0.0000        0.0000        0.0000        0.0000        0.0000        0.0000        0.0000        0.0000        0.0000        0.0000        0.0000        0.0000        0.0000        0.0000        0.0000        0.0000        0.0000        0.0000        0.0000        0.0000        0.0000        0.0000        0.0000        0.0000        0.0000        0.0000        0.0000        0.0000        0.0000        0.0000        0.0000        0.0000        0.0000        0.0000        0.0000        0.0000        0.0000        0.0000        0.0000        0.0000        0.0000        0.0000        0.0000        0.0000        0.0000        0.0000
        0.0000        0.0000        0.0000        0.0000        0.0000        0.0000        0.0000        0.0000        0.0000        0.0000        0.0000        0.0000        0.0000        0.0000        0.0000        0.0000        0.0000        0.0000        0.0000        0.0000        0.0000        0.0000        0.0000        0.0000        0.0000        0.0000        0.0000        0.0000        0.0000        0.0000        0.0000        0.0000        0.0000        0.0000        0.0000        0.0000        0.0000        0.0000        0.0000        0.0000        0.0000        0.0000        0.0000        0.0000        0.0000        0.0000        0.0000       13.4510       13.9849       14.0242       13.5173       14.2083       13.7151       12.7201       11.2202        5.7337        4.8451        4.2240        3.8552        3.0176        2.7172        2.3626        2.0152        0.8703        0.6835        0.6909        0.7089        1.1574        1.3326        1.5691        1.9635        1.7843        2.2717        2.3324        2.0200        0.5343        0.4889        0.6701        0.7770        6.5427        7.4999        9.8642       12.7694       22.9491       26.4632       25.1003       22.7031       17.2914       14.7682       12.7711       12.3048       10.2199       10.0616        9.5407        8.7306        6.4543        5.9228        6.4727        8.3672       14.5735       17.0173       16.9619       13.1114        5.0869        2.9761        1.6612        1.6942        1.3246        1.0815        0.7947        0.8628        1.8510        2.2573        4.1047        4.8131        4.6205        5.6488        7.0256        8.5003        9.6944       11.1188       12.6756       14.0881       14.1304       15.7111       18.2473       21.4803       29.8954       34.1928       36.1767       36.3059       33.9815       34.3887       34.7862       35.1356       37.1395       37.6354       38.7971       40.0201       47.2472       60.6001       59.8088       54.1995       81.6467       83.9493       61.5419       63.1595       69.5825       71.8088       76.4063       67.6325       67.8951       70.6167       70.3790       74.6752       73.4724       70.7716       70.8648       77.8083       83.1165       90.3103       90.4518       89.3889       80.9661       84.4869       86.7812       84.4441       93.2253       85.1357       85.8568       89.3871       91.9708       95.2280       96.4554      106.5799       90.1664       95.7699       94.5893       86.5185       83.1172       79.7300       74.6473       77.0483       73.9018       70.1833       67.6545       62.9363       51.5810       50.4579       48.9802       49.2848       56.9245       60.3907       56.3178       55.6135        0.0000        0.0000        0.0000        0.0000        0.0000        0.0000        0.0000        0.0000        0.0000        0.0000        0.0000        0.0000        0.0000        0.0000        0.0000        0.0000        0.0000        0.0000        0.0000        0.0000        0.0000        0.0000        0.0000        0.0000        0.0000        0.0000        0.0000        0.0000        0.0000        0.0000        0.0000        0.0000        0.0000        0.0000        0.0000        0.0000        0.0000        0.0000        0.0000        0.0000        0.0000        0.0000        0.0000        0.0000        0.0000        0.0000        0.0000        0.0000        0.0000        0.0000        0.0000        0.0000        0.0000        0.0000
        0.0000        0.0000        0.0000        0.0000        0.0000        0.0000        0.0000        0.0000        0.0000        0.0000        0.0000        0.0000        0.0000        0.0000        0.0000        0.0000        0.0000        0.0000        0.0000        0.0000        0.0000        0.0000        0.0000        0.0000        0.0000        0.0000        0.0000        0.0000        0.0000        0.0000        0.0000        0.0000        0.0000        0.0000        0.0000        0.0000        0.0000        0.0000        0.0000        0.0000        0.0000        0.0000        0.0000        0.0000        0.0000        0.0000        0.0000        0.0000        0.0000        0.0000        6.7748        7.3016        7.3294        7.1147        6.9294       10.4412        9.9203        9.4595        8.9396        8.2755        7.5608        6.5986        5.4864        3.3312        2.5697        2.1886        0.0000        0.0000        2.7169        3.6621        5.1851       11.4359       14.1768       14.8330       13.4139        9.8350        8.6743        8.6548        9.4138        7.8058        9.0835       10.5126       12.1181       17.2497       19.7533       20.0047       18.0369       13.7513       13.2563        0.0000        0.0000        0.0000        0.0000       12.2866       10.4462        6.3219        5.9421        6.7589        0.0000       19.6951       23.9425       23.5350       18.3718        7.0625        4.1934        2.4688        1.9334        1.0110        0.6309        0.5012        0.6680        2.0293        2.6101        4.6358        5.3715        8.4863       10.6500       13.3577       17.6034       19.9459       19.9161       20.2482       21.8630       22.8461       24.9397       28.2302       33.1134       31.7556       35.5043       35.7292       37.4876       36.2866       39.4103       38.7934       40.1965       41.6298       41.2815       40.3726       38.9884       44.6833       44.4688       48.8612       44.9845       57.8903       51.9789       57.0596       61.7327       65.9689       69.4970       72.6079       66.1133       58.3028       56.9375       57.4682       61.0812       62.6233       65.2567       65.2637       65.5130       73.7676       79.3125       76.8006       72.2914       63.4583       64.6191       67.4981       72.2651       73.7206       74.8361       74.3485       75.2404       80.8191       84.6871       82.8363       79.7497       74.7373       74.2046       71.9276       72.6468       66.4484       67.2235       64.5647       64.6706       59.9858       57.9193       53.3436       48.1199       48.3947       50.5855       47.6179       55.5334       78.9483       53.2665        0.0000        0.0000        0.0000        0.0000        0.0000        0.0000        0.0000        0.0000        0.0000        0.0000        0.0000        0.0000        0.0000        0.0000        0.0000        0.0000        0.0000        0.0000        0.0000        0.0000        0.0000        0.0000        0.0000        0.0000        0.0000        0.0000        0.0000        0.0000        0.0000        0.0000        0.0000        0.0000        0.0000        0.0000        0.0000        0.0000        0.0000        0.0000        0.0000        0.0000        0.0000        0.0000        0.0000        0.0000        0.0000        0.0000        0.0000        0.0000        0.0000        0.0000        0.0000        0.0000        0.0000        0.0000        0.0000        0.0000
        0.0000        0.0000        0.0000        0.0000        0.0000        0.0000        0.0000        0.0000        0.0000        0.0000        0.0000        0.0000        0.0000        0.0000        0.0000        0.0000        0.0000        0.0000        0.0000        0.0000        0.0000        0.0000        0.0000        0.0000        0.0000        0.0000        0.0000        0.0000        0.0000        0.0000        0.0000        0.0000        0.0000        0.0000        0.0000        0.0000        0.0000        0.0000        0.0000        0.0000        0.0000        0.0000        0.0000        0.0000        0.0000        0.0000        0.0000        0.0000        0.0000        0.0000        0.0000        0.0000        0.0000        0.0000        0.0000       10.3868       11.3257       11.5013        0.0000        0.0000        0.0000        8.4992        7.1856        4.3088        3.3396        0.0000        0.0000        0.0000        0.0000        0.0000        0.0000        0.0000       19.2774       20.2289       18.3112       13.1134       11.7379       11.1152       11.0488        9.2963        8.0565       11.3694       15.9376       18.7310       18.9947       16.5297       17.1379       11.8313        0.0000        0.0000        0.0000        0.0000        0.0000        0.0000       13.3540        7.3587        0.0000        0.0000        0.0000       22.6257       27.8196       27.3253       21.3448        8.2500        4.9474        2.9283        2.2682        1.1851        0.7039        0.5751        0.8103        2.7506        3.2288        5.3364        6.1112        9.3682       12.5369       16.0484       17.6776       18.6838       20.0335       22.3893       23.4270       24.0908       27.0813       30.8702       35.2297       33.0755       34.0304       37.4559       39.7415       38.2613       39.3880       38.9873       41.7815       39.7414       41.7956       36.6617       35.0820       40.8210       40.5247       38.4935       39.1379       48.1973       52.6665       54.0652       52.2105       61.0588       65.6379       72.1667       64.2093       57.1547       54.8289       57.6703       62.9817       59.5764       59.5716       59.9717       60.5962       65.2341       67.1102       70.5898       70.0083       60.8145       67.0021       81.6445       73.4633       74.4384       75.2471       74.4870       73.8204       77.2498       75.7557       72.6268       74.9630       74.2820       71.9661       68.6598       71.4041       67.0422       64.4745       61.8705       56.2548       55.1390       54.0904       49.8311       43.5866       44.5024       44.3889       44.8588       45.5244       54.4611       44.7869        0.0000        0.0000        0.0000        0.0000        0.0000        0.0000        0.0000        0.0000        0.0000        0.0000        0.0000        0.0000        0.0000        0.0000        0.0000        0.0000        0.0000        0.0000        0.0000        0.0000        0.0000        0.0000        0.0000        0.0000        0.0000        0.0000        0.0000        0.0000        0.0000        0.0000        0.0000        0.0000        0.0000        0.0000        0.0000        0.0000        0.0000        0.0000        0.0000        0.0000        0.0000        0.0000        0.0000        0.0000        0.0000        0.0000        0.0000        0.0000        0.0000        0.0000        0.0000        0.0000        0.0000        0.0000        0.0000        0.0000
        0.0000        0.0000        0.0000        0.0000        0.0000        0.0000        0.0000        0.0000        0.0000        0.0000        0.0000        0.0000        0.0000        0.0000        0.0000        0.0000        0.0000        0.0000        0.0000        0.0000        0.0000        0.0000        0.0000        0.0000        0.0000        0.0000        0.0000        0.0000        0.0000        0.0000        0.0000        0.0000        0.0000        0.0000        0.0000        0.0000        0.0000        0.0000        0.0000        0.0000        0.0000        0.0000        0.0000        0.0000        0.0000        0.0000        0.0000        0.0000        0.0000        0.0000        0.0000        0.0000        0.0000        0.0000        0.0000        0.0000        0.0000        0.0000        0.0000        0.0000        0.0000        8.6244        7.3324        4.3729        3.3770        0.0000        0.0000        0.0000        0.0000        0.0000        0.0000        0.0000        0.0000       20.0405       18.1760       12.9799       11.6454       11.1072       11.2852       15.3400        9.9510        7.8575       10.7871       14.7315       13.2836        0.0000        0.0000        0.0000        0.0000        0.0000        0.0000        0.0000        0.0000        0.0000        0.0000        0.0000        0.0000        0.0000        0.0000        0.0000       27.1044       26.8005       21.1626        8.3375        5.1309        3.1798        2.4857        1.3474        0.8065        0.7119        1.0347        3.2418        3.9399        5.9761        6.6818       10.9329       14.3882       16.9750       18.4020       21.3613       22.9851       23.9545       26.4165       26.8816       29.6062       30.7080       33.6919       32.2437       35.4879       41.5925       40.3074       36.5849       36.8824       35.8307       34.1821       34.7431       36.3923       36.7915       36.7645       40.2806       34.4004       33.0439       34.6497       43.0900       39.3706       43.3643       44.4728       57.6431       62.8640       71.9571       62.1795       56.1878       55.2874       55.5249       57.0617       55.4247       53.6600       55.6439       58.8969       62.7889       64.1052       64.7256       68.9827       56.2822       55.9833       72.7093       68.2614       71.2145       75.9740       78.4883       74.3100       74.1174       75.8607       73.5620       70.8206       68.9201       68.7235       66.2016       66.1384       64.3335       62.1813       56.4859       53.3569       53.2773       48.6641       44.7272       44.7179       42.7888       41.5437       39.3054       43.0077       38.4756        0.0000        0.0000        0.0000        0.0000        0.0000        0.0000        0.0000        0.0000        0.0000        0.0000        0.0000        0.0000        0.0000        0.0000        0.0000        0.0000        0.0000        0.0000        0.0000        0.0000        0.0000        0.0000        0.0000        0.0000        0.0000        0.0000        0.0000        0.0000        0.0000        0.0000        0.0000        0.0000        0.0000        0.0000        0.0000        0.0000        0.0000        0.0000        0.0000        0.0000        0.0000        0.0000        0.0000        0.0000        0.0000        0.0000        0.0000        0.0000        0.0000        0.0000        0.0000        0.0000        0.0000        0.0000        0.0000        0.0000        0.0000
        0.0000        0.0000        0.0000        0.0000        0.0000        0.0000        0.0000        0.0000        0.0000        0.0000        0.0000        0.0000        0.0000        0.0000        0.0000        0.0000        0.0000        0.0000        0.0000        0.0000        0.0000        0.0000        0.0000        0.0000        0.0000        0.0000        0.0000        0.0000        0.0000        0.0000        0.0000        0.0000        0.0000        0.0000        0.0000        0.0000        0.0000        0.0000        0.0000        0.0000        0.0000        0.0000        0.0000        0.0000        0.0000        0.0000        0.0000        0.0000        0.0000        0.0000        0.0000        0.0000        0.0000        0.0000        0.0000        0.0000        0.0000        0.0000        0.0000        0.0000        0.0000        0.0000        5.9786        3.6810        0.0000        0.0000        0.0000        0.0000        0.0000        0.0000        0.0000        0.0000        0.0000        0.0000       12.9554        9.4006        8.7047        7.9691        8.7011       13.1873        8.7298        6.5647        8.5281       10.2390        0.0000        0.0000        0.0000        0.0000        0.0000        0.0000        0.0000        0.0000        0.0000        0.0000        0.0000        0.0000        0.0000        0.0000        0.0000        0.0000        0.0000       22.2320       17.9338        7.3192        4.8411        3.3121        2.6396        1.8398        0.9557        0.9173        1.3342        3.5863        4.8162        6.0036        7.7706       12.4858       16.3552       20.7723       21.8154       27.0254       26.5869       26.2215       26.1882       27.8166       28.8939       30.5377       33.0389       31.1627       35.0548       38.0454       36.0722       31.8339       30.4888       30.1383       29.9921       31.7173       31.1809       31.1796       31.2724       32.0395       30.7505       32.0750       31.2303       36.1683       35.9476       35.9104       39.6258       50.7731       58.3098       59.2657       55.5552       54.8650       54.9268       52.2540       50.1359       49.7702       51.9534       55.5112       56.1223       58.0798       62.3182       67.7475       62.7222       55.9321       55.1976       57.6862       61.3897       65.5522       71.7625       75.6443       68.2071       66.2466       70.6450       67.9302       65.2368       68.2973       68.7917       70.0706       68.2725       60.9901       59.7768       57.8118       56.6135       50.6107       51.5334       46.1514       45.2092       41.7072       38.9647       40.4354       37.7800        0.0000        0.0000        0.0000        0.0000        0.0000        0.0000        0.0000        0.0000        0.0000        0.0000        0.0000        0.0000        0.0000        0.0000        0.0000        0.0000        0.0000        0.0000        0.0000        0.0000        0.0000        0.0000        0.0000        0.0000        0.0000        0.0000        0.0000        0.0000        0.0000        0.0000        0.0000        0.0000        0.0000        0.0000        0.0000        0.0000        0.0000        0.0000        0.0000        0.0000        0.0000        0.0000        0.0000        0.0000        0.0000        0.0000        0.0000        0.0000        0.0000        0.0000        0.0000        0.0000        0.0000        0.0000        0.0000        0.0000        0.0000        0.0000
        0.0000        0.0000        0.0000        0.0000        0.0000        0.0000        0.0000        0.0000        0.0000        0.0000        0.0000        0.0000        0.0000        0.0000        0.0000        0.0000        0.0000        0.0000        0.0000        0.0000        0.0000        0.0000        0.0000        0.0000        0.0000        0.0000        0.0000        0.0000        0.0000        0.0000        0.0000        0.0000        0.0000        0.0000        0.0000        0.0000        0.0000        0.0000        0.0000        0.0000        0.0000        0.0000        0.0000        0.0000        0.0000        0.0000        0.0000        0.0000        0.0000        0.0000        0.0000        0.0000        0.0000        0.0000        0.0000        0.0000        0.0000        0.0000        0.0000        0.0000        0.0000        0.0000        0.0000        0.0000        0.0000        0.0000        0.0000        0.0000        0.0000        0.0000        0.0000        0.0000        0.0000        0.0000        0.0403        0.0666        0.4809        0.7810        1.3055        9.3206        6.0008        7.0887       10.1824        0.0000        0.0000        0.0000        0.0000        0.0000        0.0000        0.0000        0.0000        0.0000        0.0000        0.0000        0.0000        0.0000        0.0000        0.0000        0.0000        0.0000        0.0000       14.5081       11.5828        9.3662        6.9537        5.4278        4.6433        2.0857        1.4896        1.4779        2.1730        4.8273        5.7404        7.3594        9.9845       16.5574       19.7270       25.0032       28.1230       31.4962       31.4731       31.4424       32.2345       31.0820       32.7590       33.0014       36.3884       33.6357       37.3772       38.6706       38.1918       22.6457       21.7923       21.8428       22.2955       24.5272       25.0108       25.2213       25.1349       25.5399       24.0041       24.4225       25.4932       28.6236       30.1349       39.5756       39.2100       41.7768       49.5722       48.6483       48.4209       46.9935       49.0848       48.8738       46.3444       45.3895       46.6537       47.2689       51.1154       47.0782       50.2784       53.2725       57.3999       54.3476       52.5092       46.9007       48.9968       56.5736       57.9874       62.7278       62.4870       61.5659       64.7147       62.3912       63.2941       67.4804       67.3637       68.0626       63.1316       62.6746       63.7224       64.1797       63.3759       62.7151       63.3698       58.2786       55.4618       39.4995       39.2393       37.5831       43.3655        0.0000        0.0000        0.0000        0.0000        0.0000        0.0000        0.0000        0.0000        0.0000        0.0000        0.0000        0.0000        0.0000        0.0000        0.0000        0.0000        0.0000        0.0000        0.0000        0.0000        0.0000        0.0000        0.0000        0.0000        0.0000        0.0000        0.0000        0.0000        0.0000        0.0000        0.0000        0.0000        0.0000        0.0000        0.0000        0.0000        0.0000        0.0000        0.0000        0.0000        0.0000        0.0000        0.0000        0.0000        0.0000        0.0000        0.0000        0.0000        0.0000        0.0000        0.0000        0.0000        0.0000        0.0000        0.0000        0.0000        0.0000        0.0000
        0.0000        0.0000        0.0000        0.0000        0.0000        0.0000        0.0000        0.0000        0.0000        0.0000        0.0000        0.0000        0.0000        0.0000        0.0000        0.0000        0.0000        0.0000        0.0000        0.0000        0.0000        0.0000        0.0000        0.0000        0.0000        0.0000        0.0000        0.0000        0.0000        0.0000        0.0000        0.0000        0.0000        0.0000        0.0000        0.0000        0.0000        0.0000        0.0000        0.0000        0.0000        0.0000        0.0000        0.0000        0.0000        0.0000        0.0000        0.0000        0.0000        0.0000        0.0000        0.0000        0.0000        0.0000        0.0000        0.0000        0.0000        0.0000        0.0000        0.0000        0.0000        0.0000        0.0000        0.0000        0.0000        0.0000        0.0000        0.0000        0.0000        0.0000        0.0000        0.0000        0.0000        0.0000        0.0000        0.0000        0.0000        0.0000        0.0000        0.0000        0.0000        0.0000        0.0000        0.0000        0.0000        0.0000        0.0000        0.0000        0.0000        0.0000        0.0000        0.0000        0.0000        0.0000        0.0000        0.0000        0.0000        0.0000        0.0000        0.0000        0.0000       10.8728        9.4292        8.1119        6.2527        5.4663        4.4435        2.1254        1.5829        1.6660        2.8852        5.1366        6.4021        8.6043       11.7350       19.3880       23.1473       26.3118       29.1291       32.2313       32.4685       31.8067       32.2834       30.5159       30.9706       32.9010       36.0839       29.8424       35.3154       33.6663       31.5658       19.7216       18.8741       18.7381       19.4513       21.9344       22.7310       22.9894       23.0610       21.9305       22.0557       22.6569       23.9432       30.7954       34.2614       33.5696       37.9451       40.7140       43.9898       44.0062       46.3750       46.6943       45.9237       46.9461       46.7606       46.1535       48.3167       46.1474       57.0715       45.0902       51.1410       47.6990       46.3480       45.7411       50.1647       43.7701       46.1108       54.8169       56.8078       58.0496       57.1280       55.1308       58.1905       61.7703       65.3967       64.9534       61.8774       63.4352       64.5134       64.8452       63.6113       68.8271       66.3236       66.9056       65.7018       65.8410       58.6239       46.7446       50.1542       41.3434        0.0000        0.0000        0.0000        0.0000        0.0000        0.0000        0.0000        0.0000        0.0000        0.0000        0.0000        0.0000        0.0000        0.0000        0.0000        0.0000        0.0000        0.0000        0.0000        0.0000        0.0000        0.0000        0.0000        0.0000        0.0000        0.0000        0.0000        0.0000        0.0000        0.0000        0.0000        0.0000        0.0000        0.0000        0.0000        0.0000        0.0000        0.0000        0.0000        0.0000        0.0000        0.0000        0.0000        0.0000        0.0000        0.0000        0.0000        0.0000        0.0000        0.0000        0.0000        0.0000        0.0000        0.0000        0.0000        0.0000        0.0000        0.0000        0.0000
        0.0000        0.0000        0.0000        0.0000        0.0000        0.0000        0.0000        0.0000        0.0000        0.0000        0.0000        0.0000        0.0000        0.0000        0.0000        0.0000        0.0000        0.0000        0.0000        0.0000        0.0000        0.0000        0.0000        0.0000        0.0000        0.0000        0.0000        0.0000        0.0000        0.0000        0.0000        0.0000        0.0000        0.0000        0.0000        0.0000        0.0000        0.0000        0.0000        0.0000        0.0000        0.0000        0.0000        0.0000        0.0000        0.0000        0.0000        0.0000        0.0000        0.0000        0.0000        0.0000        0.0000        0.0000        0.0000        0.0000        0.0000        0.0000        0.0000        0.0000        0.0000        0.0000        0.0000        0.0000        0.0000        0.0000        0.0000        0.0000        0.0000        0.0000        0.0000        0.0000        0.0000        0.0000        0.0000        0.0000        0.0000        0.0000        0.0000        0.0000        0.0000        0.0000        0.0000        0.0000        0.0000        0.0000        0.0000        0.0000        0.0000        0.0000        0.0000        0.0000        0.0000        0.0000        0.0000        0.0000        0.0000        0.0000        0.0000        0.0000        0.0000        9.1212        7.9272        7.0321        6.0358        5.4484        4.7451        2.3381        2.0375        2.3177        3.1642        6.6984        7.9245       10.6185       14.3335       23.2568       26.8439       30.1228       32.8108       37.1755       36.9714       34.7626       34.1940       32.6699       33.0827       34.9011       36.3974       28.3577       28.4675       26.2217       24.4646       18.0822       17.0705       16.9426       17.8762       20.7326       21.2890       21.9379       22.2193       23.0560       22.9144       23.8850       27.5919       31.0098       29.8490       35.0867       39.2111       37.2384       40.1686       42.5693       45.0927       48.1223       51.4855       54.9054       49.1973       52.8891       50.3839       52.6976       51.4940       46.3844       47.2720       46.9823       47.6544       50.2166       43.5005       44.0601       45.3691       53.1597       59.5922       58.5031       56.7247       58.7582       58.4906       70.4874       71.3362       64.1387       62.8690       64.5582       63.3555       68.7696       69.4310       71.5798       68.2667       79.0604       70.9310       63.7995       68.6322       50.0438       44.2814       43.5030        0.0000        0.0000        0.0000        0.0000        0.0000        0.0000        0.0000        0.0000        0.0000        0.0000        0.0000        0.0000        0.0000        0.0000        0.0000        0.0000        0.0000        0.0000        0.0000        0.0000        0.0000        0.0000        0.0000        0.0000        0.0000        0.0000        0.0000        0.0000        0.0000        0.0000        0.0000        0.0000        0.0000        0.0000        0.0000        0.0000        0.0000        0.0000        0.0000        0.0000        0.0000        0.0000        0.0000        0.0000        0.0000        0.0000        0.0000        0.0000        0.0000        0.0000        0.0000        0.0000        0.0000        0.0000        0.0000        0.0000        0.0000        0.0000        0.0000
        0.0000        0.0000        0.0000        0.0000        0.0000        0.0000        0.0000        0.0000        0.0000        0.0000        0.0000        0.0000        0.0000        0.0000        0.0000        0.0000        0.0000        0.0000        0.0000        0.0000        0.0000        0.0000        0.0000        0.0000        0.0000        0.0000        0.0000        0.0000        0.0000        0.0000        0.0000        0.0000        0.0000        0.0000        0.0000        0.0000        0.0000        0.0000        0.0000        0.0000        0.0000        0.0000        0.0000        0.0000        0.0000        0.0000        0.0000        0.0000        0.0000        0.0000        0.0000        0.0000        0.0000        0.0000        0.0000        0.0000        0.0000        0.0000        0.0000        0.0000        0.0000        0.0000        0.0000        0.0000        0.0000        0.0000        0.0000        0.0000        0.0000        0.0000        0.0000        0.0000        0.0000        0.0000        0.0000        0.0000        0.0000        0.0000        0.0000        0.0000        0.0000        0.0000        0.0000        0.0000        0.0000        0.0000        0.0000        0.0000        0.0000        0.0000        0.0000        0.0000        0.0000        0.0000        0.0000        0.0000        0.0000        0.0000        0.0000        0.0000        7.8211        7.5473        6.6569        6.5625        5.8623        5.5029        5.1055        2.8206        2.8259        3.4776        4.6418        9.2374       10.9762       14.3219       17.4203       27.6935       32.2500       35.1736       40.5041       47.5732       42.7966       39.9683       39.9897       35.7666       36.1690       35.1964       33.8629       27.4263       25.3629       23.2711       21.5569       17.3427       16.3251       18.9535       19.0776       20.4112       24.4721       23.3025       22.7577       21.9127       25.1984       28.9505       29.1310       29.4933       34.8589       37.6171       34.8723       39.3526       41.9320       45.1495       49.6166       52.8150       53.1432       53.7112       59.4292       61.8097       61.4750       51.5993       49.4620       44.3410       48.4292       57.1587       53.5194       48.2876       50.2378       44.2109       48.5762       54.2554       63.5686       58.7830       58.6960       62.5329       61.1359       70.2383       72.6062       65.1158       64.8739       64.9353       66.1694       67.4010       68.2977       70.6467       68.2163       65.2746       61.3699       67.2056       56.9131       41.9016        0.0000        0.0000        0.0000        0.0000        0.0000        0.0000        0.0000        0.0000        0.0000        0.0000        0.0000        0.0000        0.0000      131.3100        0.0000        0.0000        0.0000      109.0200        0.0000        0.0000        0.0000        0.0000        0.0000        0.0000        0.0000        0.0000        0.0000        0.0000        0.0000        0.0000        0.0000        0.0000        0.0000        0.0000        0.0000        0.0000        0.0000        0.0000        0.0000        0.0000        0.0000        0.0000        0.0000        0.0000        0.0000        0.0000        0.0000        0.0000        0.0000        0.0000        0.0000        0.0000        0.0000        0.0000        0.0000        0.0000        0.0000        0.0000        0.0000        0.0000        0.0000
        0.0000        0.0000        0.0000        0.0000        0.0000        0.0000        0.0000        0.0000        0.0000        0.0000        0.0000        0.0000        0.0000        0.0000        0.0000        0.0000        0.0000        0.0000        0.0000        0.0000        0.0000        0.0000        0.0000        0.0000        0.0000        0.0000        0.0000        0.0000        0.0000        0.0000        0.0000        0.0000        0.0000        0.0000        0.0000        0.0000        0.0000        0.0000        0.0000        0.0000        0.0000        0.0000        0.0000        0.0000        0.0000        0.0000        0.0000        0.0000        0.0000        0.0000        0.0000        0.0000        0.0000        0.0000        0.0000        0.0000        0.0000        0.0000        0.0000        0.0000        0.0000        0.0000        0.0000        0.0000        0.0000        0.0000        0.0000        0.0000        0.0000        0.0000        0.0000        0.0000        0.0000        0.0000        0.0000        0.0000        0.0000        0.0000        0.0000        0.0000        0.0000        0.0000        0.0000        0.0000        0.0000        0.0000        0.0000        0.0000        0.0000        0.0000        0.0000        0.0000        0.0000        0.0000        0.0000        0.0000        0.0000        0.0000        0.0000        0.0000        5.5624        5.6105        5.0166        4.8779        3.8038        3.5754        7.2463       21.1847        6.7569        8.0973        9.9708       15.9704       18.9384       22.2702       26.3690       36.7289       41.0925       44.7676       46.9835       50.4326       52.1149       55.0796       53.3048       44.9957       42.6262       41.6991       41.1671       30.4497       28.7296       24.8846       20.4834       16.4652       17.0799       17.9146       18.7542       21.5099       22.1632       25.0510       25.0221       24.5956       26.1145       28.2553       28.7568       37.9387       41.0275       43.7226       41.7318       44.2313       46.5278       55.7354       56.3677       58.2033       54.2158       63.1581       64.4337       58.3550       57.1154       55.8859       49.4928       52.5391       54.1022       57.5702       58.3038       60.6362       67.5904       62.4490       63.0483       62.2864       62.0389       64.4096       69.7856       66.8261       68.2922       70.9099       69.0261       71.4429       72.6091       71.5453       69.6836       65.1420       65.7048       66.8115       63.0203       62.0847       61.1244       61.0192       57.2264       24.1222        0.0000        0.0000        0.0000        0.0000        0.0000        0.0000        0.0000        0.0000        0.0000        0.0000        0.0000        0.0000      106.7100      128.2200      123.8700        0.0000       98.9400      118.4100        0.0000        0.0000        0.0000        0.0000        0.0000        0.0000        0.0000        0.0000        0.0000        0.0000        0.0000        0.0000        0.0000        0.0000        0.0000        0.0000        0.0000        0.0000        0.0000        0.0000        0.0000        0.0000        0.0000        0.0000        0.0000        0.0000        0.0000        0.0000        0.0000        0.0000        0.0000        0.0000        0.0000        0.0000        0.0000        0.0000        0.0000        0.0000        0.0000        0.0000        0.0000        0.0000        0.0000
        0.0000        0.0000        0.0000        0.0000        0.0000        0.0000        0.0000        0.0000        0.0000        0.0000        0.0000        0.0000        0.0000        0.0000        0.0000        0.0000        0.0000        0.0000        0.0000        0.0000        0.0000        0.0000        0.0000        0.0000        0.0000        0.0000        0.0000        0.0000        0.0000        0.0000        0.0000        0.0000        0.0000        0.0000        0.0000        0.0000        0.0000        0.0000        0.0000        0.0000        0.0000        0.0000        0.0000        0.0000        0.0000        0.0000        0.0000        0.0000        0.0000        0.0000        0.0000        0.0000        0.0000        0.0000        0.0000        0.0000        0.0000        0.0000        0.0000        0.0000        0.0000        0.0000        0.0000        0.0000        0.0000        0.0000        0.0000        0.0000        0.0000        0.0000        0.0000        0.0000        0.0000        0.0000        0.0000        0.0000        0.0000        0.0000        0.0000        0.0000        0.0000        0.0000        0.0000        0.0000        0.0000        0.0000        0.0000        0.0000        0.0000        0.0000        0.0000        0.0000        0.0000        0.0000        0.0000        0.0000        0.0000        0.0000        0.0000        4.4967        4.4270        4.4095        4.3373        3.6071        3.4332        4.0516        6.0888       23.7825        8.5425       10.3061       13.5061       18.4937       21.1744       25.5662       31.2483       43.0662       48.4564       52.3090       54.7726       60.2238       59.7129       58.9827       56.7012       47.8337       44.4949       43.0989       39.3955       27.8920       24.3649       21.8551       19.6735       15.6995       14.8446       15.5252       21.9656       21.0412       23.0677       23.1282       24.7948       27.1409       27.2003       27.8455       34.1731       37.0472       46.6689       46.3988       46.8865       49.1885       53.1301       58.5940       59.4290       60.9720       58.6676       63.4207       66.5686       60.7990       60.6645       56.7985       57.2559       61.7682       58.4989       59.5726       63.2239       68.5837       69.6541       61.5767       57.7235       62.1784       65.4577       63.7268       62.2960       60.6698       62.1608       63.1806       67.5935       73.9096       74.2839       75.2688       74.4599       68.4269       66.7189       66.4355       63.2569       62.6913       61.9045       63.5365       60.1346       18.1599        0.0000        0.0000        0.0000        0.0000        0.0000        0.0000      109.8317       56.8800        0.0000        0.0000        0.0000        0.0000       85.9800      106.8900        0.0000        0.0000        0.0000        0.0000        0.0000        0.0000        0.0000        0.0000        0.0000        0.0000        0.0000        0.0000        0.0000        0.0000        0.0000        0.0000        0.0000        0.0000        0.0000        0.0000        0.0000        0.0000        0.0000        0.0000        0.0000        0.0000        0.0000        0.0000        0.0000        0.0000        0.0000        0.0000        0.0000        0.0000        0.0000        0.0000        0.0000        0.0000        0.0000        0.0000        0.0000        0.0000        0.0000        0.0000        0.0000        0.0000        0.0000
        0.0000        0.0000        0.0000        0.0000        0.0000        0.0000        0.0000        0.0000        0.0000        0.0000        0.0000        0.0000        0.0000        0.0000        0.0000        0.0000        0.0000        0.0000        0.0000        0.0000        0.0000        0.0000        0.0000        0.0000        0.0000        0.0000        0.0000        0.0000        0.0000        0.0000        0.0000        0.0000        0.0000        0.0000        0.0000        0.0000        0.0000        0.0000        0.0000        0.0000        0.0000        0.0000        0.0000        0.0000        0.0000        0.0000        0.0000        0.0000        0.0000        0.0000        0.0000        0.0000        0.0000        0.0000        0.0000        0.0000        0.0000        0.0000        0.0000        0.0000        0.0000        0.0000        0.0000        0.0000        0.0000        0.0000        0.0000        0.0000        0.0000        0.0000        0.0000        0.0000        0.0000        0.0000        0.0000        0.0000        0.0000        0.0000        0.0000        0.0000        0.0000        0.0000        0.0000        0.0000        0.0000        0.0000        0.0000        0.0000        0.0000        0.0000        0.0000        0.0000        0.0000        0.0000        0.0000        0.0000        0.0000        3.8815        4.6466        4.8646        4.2565        4.2596        4.0137        4.1916        3.5147        4.2553        4.6936        9.4315       10.6015       12.5236       15.5073       21.1249       24.2031       31.4942       35.4697       48.4930       56.6844       58.8008       59.6698       63.0939       61.0914       62.0139       59.0736       48.8873       43.8791       43.1206       37.6373       22.7592       20.5269       18.9619       17.8600       15.0962       15.4521       18.0705       24.4371       21.0111       21.4298       24.4829       26.5376       27.5983       30.7877       33.9067       34.4361       41.9458       44.7854       45.2018       48.9121       51.2705       52.4861       62.6849       59.6215       58.8178       62.2676       66.4391       65.3579       63.9016       63.3757       62.0056       61.7531       60.0568       61.4689       64.4443       65.5356       62.4781       56.5639       56.5954       61.3291       66.6301       62.2242       60.6962       56.9776       58.7867       59.6500       60.5398       62.3897       72.0564       72.9972       73.1189       70.9521       65.9377       62.5414       61.1322       62.0697       61.1070       62.4224       62.4851       55.1234        0.0000        0.0000        0.0000        0.0000        0.0000       98.8022      102.6127      101.9315       62.1600        0.0000        0.0000        0.0000        0.0000        0.0000        0.0000        0.0000        0.0000        0.0000        0.0000        0.0000        0.0000        0.0000        0.0000        0.0000        0.0000        0.0000        0.0000        0.0000        0.0000        0.0000        0.0000        0.0000        0.0000        0.0000        0.0000        0.0000        0.0000        0.0000        0.0000        0.0000        0.0000        0.0000        0.0000        0.0000        0.0000        0.0000        0.0000        0.0000        0.0000        0.0000        0.0000        0.0000        0.0000        0.0000        0.0000        0.0000        0.0000        0.0000        0.0000        0.0000        0.0000        0.0000
        0.0000        0.0000        0.0000        0.0000        0.0000        0.0000        0.0000        0.0000        0.0000        0.0000        0.0000        0.0000        0.0000        0.0000        0.0000        0.0000        0.0000        0.0000        0.0000        0.0000        0.0000        0.0000        0.0000        0.0000        0.0000        0.0000        0.0000        0.0000        0.0000        0.0000        0.0000        0.0000        0.0000        0.0000        0.0000        0.0000        0.0000        0.0000        0.0000        0.0000        0.0000        0.0000        0.0000        0.0000        0.0000        0.0000        0.0000        0.0000        0.0000        0.0000        0.0000        0.0000        0.0000        0.0000        0.0000        0.0000        0.0000        0.0000        0.0000        0.0000        0.0000        0.0000        0.0000        0.0000        0.0000        0.0000        0.0000        0.0000        0.0000        0.0000        0.0000        0.0000        0.0000        0.0000        0.0000        0.0000        0.0000        0.0000        0.0000        0.0000        0.0000        0.0000        0.0000        0.0000        0.0000        0.0000        0.0000        0.0000        0.0000        0.0000        0.0000        0.0000        0.0000        0.0000        0.0000        0.0000        0.0000        4.2518        4.5279        4.6482        4.3923        5.0631        4.8949        4.2763        4.4913        5.8348        6.5925       12.4094       13.5625       15.0404       17.4264       23.3613       27.2925       33.2814       38.5839       53.4844       59.4966       61.4907       59.7463       61.4615       60.9849       59.2212       55.9581       45.6901       43.9025       38.3826       34.0549       21.5596       18.9084       17.6022       17.0591       14.9480       16.1634       15.0875       18.7147       20.6182       21.8256       25.0551       27.5136       29.5604       34.3966       31.9646       35.8792       42.1022       46.7329       49.6819       54.8354       60.1133       52.6051       64.5320       61.9564       55.5007       60.1752       63.0045       58.9994       57.1560       59.9421       55.3515       57.1013       61.2531       63.1207       62.0453       59.3020       60.0656       64.5690       61.6587       59.8225       56.0251       55.2666       58.7349       56.2485       57.2276       54.0024       54.2527       57.8332       66.9265       65.9191       66.8256       63.4290       59.0125       57.3912       57.4466       58.1838       61.2803       62.0980       56.2100       49.6622        0.0000        0.0000        0.0000       51.8700       82.4235       91.5341       97.8224      100.9155       76.5300        0.0000        0.0000        0.0000        0.0000        0.0000        0.0000        0.0000        0.0000        0.0000        0.0000        0.0000        0.0000        0.0000        0.0000        0.0000        0.0000        0.0000        0.0000        0.0000        0.0000        0.0000        0.0000        0.0000        0.0000        0.0000        0.0000        0.0000        0.0000        0.0000        0.0000        0.0000        0.0000        0.0000        0.0000        0.0000        0.0000        0.0000        0.0000        0.0000        0.0000        0.0000        0.0000        0.0000        0.0000        0.0000        0.0000        0.0000        0.0000        0.0000        0.0000        0.0000        0.0000        0.0000
        0.0000        0.0000        0.0000        0.0000        0.0000        0.0000        0.0000        0.0000        0.0000        0.0000        0.0000        0.0000        0.0000        0.0000        0.0000        0.0000        0.0000        0.0000        0.0000        0.0000        0.0000        0.0000        0.0000        0.0000        0.0000        0.0000        0.0000        0.0000        0.0000        0.0000        0.0000        0.0000        0.0000        0.0000        0.0000        0.0000        0.0000        0.0000        0.0000        0.0000        0.0000        0.0000        0.0000        0.0000        0.0000        0.0000        0.0000        0.0000        0.0000        0.0000        0.0000        0.0000        0.0000        0.0000        0.0000        0.0000        0.0000        0.0000        0.0000        0.0000        0.0000        0.0000        0.0000        0.0000        0.0000        0.0000        0.0000        0.0000        0.0000        0.0000        0.0000        0.0000        0.0000        0.0000        0.0000        0.0000        0.0000        0.0000        0.0000        0.0000        0.0000        0.0000        0.0000        0.0000        0.0000        0.0000        0.0000        0.0000        0.0000        0.0000        0.0000        0.0000        0.0000        0.0000        0.0000        0.0000        8.7458        8.4546        8.8848        7.2990        7.5742        7.2437        6.0567        9.3954       10.6134       13.1062       14.3941       16.9312       18.9993       20.8168       23.6065       29.2373       32.9119       38.9221       47.5464       60.9691       73.9078       79.1708       69.5454       56.3767       54.0414       46.6211       43.1561       28.7464       24.5286       21.1083       20.0647       15.3005       13.6126       12.9264       13.0979       14.6815       16.1564       15.8821       19.6326       21.1805       23.0541       25.2499       28.1933       33.8054       31.7509       35.7583       37.4136       40.3933       47.7205       52.6400       54.0401       60.3905       57.3196       57.2486       45.0641       48.9090       55.1772       58.5437       61.8942       56.6771       55.4739       54.7825       55.5798       60.3031       62.4487       65.7839       66.3731       60.9552       62.6189       59.3994       54.4719       58.8829       54.1422       51.3885       55.7918       60.4583       63.0389       60.8339       61.3396       52.8578       55.7437       52.1200       49.9458       43.3654       42.6782       42.8985       46.4500       65.9867       79.5788       58.0570        0.0000        0.0000        0.0000        0.0000       38.0165       67.3883       76.5517       80.5591       82.7248       75.2100        0.0000        0.0000        0.0000        0.0000        0.0000        0.0000        0.0000        0.0000        0.0000        0.0000        0.0000        0.0000        0.0000        0.0000        0.0000        0.0000        0.0000        0.0000        0.0000        0.0000        0.0000        0.0000        0.0000        0.0000        0.0000        0.0000        0.0000        0.0000        0.0000        0.0000        0.0000        0.0000        0.0000        0.0000        0.0000        0.0000        0.0000        0.0000        0.0000        0.0000        0.0000        0.0000        0.0000        0.0000        0.0000        0.0000        0.0000        0.0000        0.0000        0.0000        0.0000        0.0000        0.0000
        0.0000        0.0000        0.0000        0.0000        0.0000        0.0000        0.0000        0.0000        0.0000        0.0000        0.0000        0.0000        0.0000        0.0000        0.0000        0.0000        0.0000        0.0000        0.0000        0.0000        0.0000        0.0000        0.0000        0.0000        0.0000        0.0000        0.0000        0.0000        0.0000        0.0000        0.0000        0.0000        0.0000        0.0000        0.0000        0.0000        0.0000        0.0000        0.0000        0.0000        0.0000        0.0000        0.0000        0.0000        0.0000        0.0000        0.0000        0.0000        0.0000        0.0000        0.0000        0.0000        0.0000        0.0000        0.0000        0.0000        0.0000        0.0000        0.0000        0.0000        0.0000        0.0000        0.0000        0.0000        0.0000        0.0000        0.0000        0.0000        0.0000        0.0000        0.0000        0.0000        0.0000        0.0000        0.0000        0.0000        0.0000        0.0000        0.0000        0.0000        0.0000        0.0000        0.0000        0.0000        0.0000        0.0000        0.0000        0.0000        0.0000        0.0000        0.0000        0.0000        0.0000        0.0000        0.0000        0.0000        8.9427        9.4896        7.9736        7.8883        6.8730        6.2125        6.9065       10.6317       13.5809       18.7579       18.5420       18.6570       20.7637       23.9910       27.3880       33.7489       38.5001       43.9311       51.3388       65.6348       76.7897       85.2061       74.3103       54.3955       49.4700       42.2126       39.8987       27.2106       25.3348       20.6875       19.4477       13.6830       12.0052       11.7013       12.5052       14.1385       14.7885       16.2715       19.8536       21.4982       24.3915       28.1197       29.0231       31.6360       34.2780       36.0651       37.2376       45.2149       49.0735       56.5424       52.4893       55.8898       54.7737       46.9898       41.1321       51.5737       59.8311       58.5846       62.3392       57.5984       55.0889       58.8040       52.9250       61.9683       58.9159       63.0074       62.3258       61.2777       60.2028       57.9029       55.3448       53.1055       53.0785       50.7696       51.8316       58.5295       66.3926       58.2920       50.7539       47.1357       46.4857       47.8154       45.3252       39.1929       39.0827       40.8316       46.2850        0.0000        0.0000        0.0000        0.0000        0.0000        0.0000       34.2816       35.3975       59.8667       64.0300       71.6926       80.0745        0.0000        0.0000        0.0000        0.0000        0.0000        0.0000        0.0000        0.0000        0.0000        0.0000        0.0000        0.0000        0.0000        0.0000        0.0000        0.0000        0.0000        0.0000        0.0000        0.0000        0.0000        0.0000        0.0000        0.0000        0.0000        0.0000        0.0000        0.0000        0.0000        0.0000        0.0000        0.0000        0.0000        0.0000        0.0000        0.0000        0.0000        0.0000        0.0000        0.0000        0.0000        0.0000        0.0000        0.0000        0.0000        0.0000        0.0000        0.0000        0.0000        0.0000        0.0000        0.0000        0.0000        0.0000
        0.0000        0.0000        0.0000        0.0000        0.0000        0.0000        0.0000        0.0000        0.0000        0.0000        0.0000        0.0000        0.0000        0.0000        0.0000        0.0000        0.0000        0.0000        0.0000        0.0000        0.0000        0.0000        0.0000        0.0000        0.0000        0.0000        0.0000        0.0000        0.0000        0.0000        0.0000        0.0000        0.0000        0.0000        0.0000        0.0000        0.0000        0.0000        0.0000        0.0000        0.0000        0.0000        0.0000        0.0000        0.0000        0.0000        0.0000        0.0000        0.0000        0.0000        0.0000        0.0000        0.0000        0.0000        0.0000        0.0000        0.0000        0.0000        0.0000        0.0000        0.0000        0.0000        0.0000        0.0000        0.0000        0.0000        0.0000        0.0000        0.0000        0.0000        0.0000        0.0000        0.0000        0.0000        0.0000        0.0000        0.0000        0.0000        0.0000        0.0000        0.0000        0.0000        0.0000        0.0000        0.0000        0.0000        0.0000        0.0000        0.0000        0.0000        0.0000        0.0000        0.0000        0.0000        0.0000        0.0000        7.8010        6.9710        8.3302        7.8524        7.5903        8.0977        9.3135       12.9386       17.1871       20.1372       20.8789       22.4237       23.7887       26.6867       28.2395       36.4496       37.9824       44.1380       50.2948       64.7450       70.7709       75.3892       70.8928       49.4007       41.2723       38.4667       36.0129       25.3520       23.3517       21.2114       19.8853       13.3285       11.8523       11.8523       12.9128       14.6163       15.5693       17.3775       19.9598       22.8980       24.6583       26.1808       29.6461       33.0001       36.3329       38.0968       40.7590       46.3863       49.6978       46.9921       48.0937       52.2133       51.2114       52.0924       60.9306       57.6025       61.3148       61.8098       58.0604       58.9729       59.1289       55.3422       50.1475       56.9828       58.7842       59.1710       56.9851       54.9872       50.0624       49.7661       50.5240       49.3245       46.6100       46.5796       52.7072       55.5984       51.5234       47.4250       45.5800       44.3012       45.0998       42.6012       42.8445       38.7311       39.8642       39.8496        0.0000        0.0000        0.0000        0.0000        0.0000        0.0000       32.1262       28.1478       28.6551       51.8508       57.6588       67.6504       74.8035        0.0000        0.0000        0.0000        0.0000        0.0000        0.0000        0.0000        0.0000        0.0000        0.0000        0.0000        0.0000        0.0000        0.0000        0.0000        0.0000        0.0000        0.0000        0.0000        0.0000        0.0000        0.0000        0.0000        0.0000        0.0000        0.0000        0.0000        0.0000        0.0000        0.0000        0.0000        0.0000        0.0000        0.0000        0.0000        0.0000        0.0000        0.0000        0.0000        0.0000        0.0000        0.0000        0.0000        0.0000        0.0000        0.0000        0.0000        0.0000        0.0000        0.0000        0.0000        0.0000        0.0000        0.0000
        0.0000        0.0000        0.0000        0.0000        0.0000        0.0000        0.0000        0.0000        0.0000        0.0000        0.0000        0.0000        0.0000        0.0000        0.0000        0.0000        0.0000        0.0000        0.0000        0.0000        0.0000        0.0000        0.0000        0.0000        0.0000        0.0000        0.0000        0.0000        0.0000        0.0000        0.0000        0.0000        0.0000        0.0000        0.0000        0.0000        0.0000        0.0000        0.0000        0.0000        0.0000        0.0000        0.0000        0.0000        0.0000        0.0000        0.0000        0.0000        0.0000        0.0000        0.0000        0.0000        0.0000        0.0000        0.0000        0.0000        0.0000        0.0000        0.0000        0.0000        0.0000        0.0000        0.0000        0.0000        0.0000        0.0000        0.0000        0.0000        0.0000        0.0000        0.0000        0.0000        0.0000        0.0000        0.0000        0.0000        0.0000        0.0000        0.0000        0.0000        0.0000        0.0000        0.0000        0.0000        0.0000        0.0000        0.0000        0.0000        0.0000        0.0000        0.0000        0.0000        0.0000        0.0000        0.0000        0.0000        0.0000        6.6616        9.6882        8.4641        8.6434        9.6676       10.9815       16.2478       19.7828       21.0513       22.1136       24.3134       25.0345       26.9811       29.1477       36.8483       40.4016       41.5499       45.6764       56.7331       59.7181       61.9465       56.1091       42.8925       38.1133       37.1385       39.7483       26.3011       24.4051       22.5566       21.8078       15.4971       14.2071       12.4925       13.5167       16.0236       17.1716       19.8286       22.1595       24.1721       25.1836       28.8296       32.2391       35.2612       39.0373       40.7964       42.5032       47.3154       45.8284       49.6909       54.2361       55.3045       58.3200       63.4757       73.3821       65.5252       61.7317       60.2968       59.3926       60.3894       52.4364       47.5325       47.0712       51.5834       51.4396       54.1611       50.9051       45.5192       47.6742       43.7260       41.8804       41.0790       42.4400       42.5412       44.0536       42.2299       41.1840       40.2926       39.8166       36.7901       37.0167       38.3372       39.4260       37.9797       39.0830        0.0000        0.0000        0.0000        0.0000        0.0000        0.0000        0.0000       24.8492       24.2927       30.5643       52.9243       60.7593       73.2793       77.2028        0.0000        0.0000        0.0000        0.0000        0.0000        0.0000        0.0000        0.0000        0.0000        0.0000        0.0000        0.0000        0.0000        0.0000        0.0000        0.0000        0.0000        0.0000        0.0000        0.0000        0.0000        0.0000        0.0000        0.0000        0.0000        0.0000        0.0000        0.0000        0.0000        0.0000        0.0000        0.0000        0.0000        0.0000        0.0000        0.0000        0.0000        0.0000        0.0000        0.0000        0.0000        0.0000        0.0000        0.0000        0.0000        0.0000        0.0000        0.0000        0.0000        0.0000        0.0000        0.0000        0.0000        0.0000
        0.0000        0.0000        0.0000        0.0000        0.0000        0.0000        0.0000        0.0000        0.0000        0.0000        0.0000        0.0000        0.0000        0.0000        0.0000        0.0000        0.0000        0.0000        0.0000        0.0000        0.0000        0.0000        0.0000        0.0000        0.0000        0.0000        0.0000        0.0000        0.0000        0.0000        0.0000        0.0000        0.0000        0.0000        0.0000        0.0000        0.0000        0.0000        0.0000        0.0000        0.0000        0.0000        0.0000        0.0000        0.0000        0.0000        0.0000        0.0000        0.0000        0.0000        0.0000        0.0000        0.0000        0.0000        0.0000        0.0000        0.0000        0.0000        0.0000        0.0000        0.0000        0.0000        0.0000        0.0000        0.0000        0.0000        0.0000        0.0000        0.0000        0.0000        0.0000        0.0000        0.0000        0.0000        0.0000        0.0000        0.0000        0.0000        0.0000        0.0000        0.0000        0.0000        0.0000        0.0000        0.0000        0.0000        0.0000        0.0000        0.0000        0.0000        0.0000        0.0000        0.0000        0.0000        0.0000        0.0000        4.5710        4.5795        6.1526       16.0958        0.0000       21.0864       21.7652       27.6474       28.1054       37.3035       35.2646       30.1626       30.3644       37.3789       36.1213       33.4211       31.5222       33.0071       34.8958       37.4018       40.9763       42.2928       38.8637       33.1474       29.6738       28.1311       26.8862       20.6067       19.5224       17.6801       17.6633       18.8390       17.5791       17.7207       17.1518       19.5347       23.2682       26.7396       27.9251       26.3077       27.1700       28.6516       31.8656       39.4351       44.9175       42.3259       44.3495       50.1786       52.5047       61.3380       61.6256       68.0321       74.1307       74.6969       75.0114       71.8141       65.3309       61.9433       61.9190       61.0077       59.5198       55.7493       54.9365       49.3452       46.6191       44.3522       42.5552       42.2896       50.1027       42.7091       40.3918       39.4000       38.8525       37.7327       36.1696       26.5901       26.0297       25.2365       25.0961       26.7125       27.4664       30.3851       32.6822        0.0000        0.0000        0.0000        0.0000        0.0000      108.3900       69.0900        0.0000       35.4618       34.2852       38.3961       47.6146       63.0603       76.8744       84.0848        0.0000        0.0000        0.0000        0.0000        0.0000        0.0000        0.0000        0.0000        0.0000        0.0000        0.0000        0.0000        0.0000        0.0000        0.0000        0.0000        0.0000        0.0000        0.0000        0.0000        0.0000        0.0000        0.0000        0.0000        0.0000        0.0000        0.0000        0.0000        0.0000        0.0000        0.0000        0.0000        0.0000        0.0000        0.0000        0.0000        0.0000        0.0000        0.0000        0.0000        0.0000        0.0000        0.0000        0.0000        0.0000        0.0000        0.0000        0.0000        0.0000        0.0000        0.0000        0.0000        0.0000        0.0000        0.0000
        0.0000        0.0000        0.0000        0.0000        0.0000        0.0000        0.0000        0.0000        0.0000        0.0000        0.0000        0.0000        0.0000        0.0000        0.0000        0.0000        0.0000        0.0000        0.0000        0.0000        0.0000        0.0000        0.0000        0.0000        0.0000        0.0000        0.0000        0.0000        0.0000        0.0000        0.0000        0.0000        0.0000        0.0000        0.0000        0.0000        0.0000        0.0000        0.0000        0.0000        0.0000        0.0000        0.0000        0.0000        0.0000        0.0000        0.0000        0.0000        0.0000        0.0000        0.0000        0.0000        0.0000        0.0000        0.0000        0.0000        0.0000        0.0000        0.0000        0.0000        0.0000        0.0000        0.0000        0.0000        0.0000        0.0000        0.0000        0.0000        0.0000        0.0000        0.0000        0.0000        0.0000        0.0000        0.0000        0.0000        0.0000        0.0000        0.0000        0.0000        0.0000        0.0000        0.0000        0.0000        0.0000        0.0000        0.0000        0.0000        0.0000        0.0000        0.0000        0.0000        0.0000        0.0000        0.0000        0.0000        0.0000        5.5813        0.0000        0.0000        0.0000       22.8433       23.2362       29.9924       33.8799       41.2326       35.9358       30.5537       28.0923       28.7359       32.7284       29.9569       33.1379       32.1184       31.7830       34.5562       36.5453       36.9129       35.4912       27.9003       25.6062       25.7870       24.4760       18.9836       18.2908       16.6883       17.2138       22.1780       19.8737       18.4269       19.4871       22.6437       27.4979       31.0357       31.7486       26.2464       27.0656       26.0578       32.3681       39.3882       42.3127       42.8550       45.0284       53.5105       58.2176       62.3135       68.0038       76.4506       79.7981       83.2293       75.7671       70.6268       63.7973       63.6919       64.0223       60.3819       58.3736       58.2836       51.2482       43.7411       40.8581       40.5960       40.2488       38.9555       44.8060       35.4917       34.8826       35.3904       33.5023       31.6298       30.0831       22.0461       21.0411       21.0188       21.9251       24.1952       25.2483       31.6205       30.4972        0.0000        0.0000        0.0000        0.0000        0.0000      107.0400      128.8500       46.4400       37.8901       37.0138       42.2638       49.3573       64.6757       80.6606       85.5628        0.0000        0.0000        0.0000        0.0000        0.0000        0.0000        0.0000        0.0000        0.0000        0.0000        0.0000        0.0000        0.0000        0.0000        0.0000        0.0000        0.0000        0.0000        0.0000        0.0000        0.0000        0.0000        0.0000        0.0000        0.0000        0.0000        0.0000        0.0000        0.0000        0.0000        0.0000        0.0000        0.0000        0.0000        0.0000        0.0000        0.0000        0.0000        0.0000        0.0000        0.0000        0.0000        0.0000        0.0000        0.0000        0.0000        0.0000        0.0000        0.0000        0.0000        0.0000        0.0000        0.0000        0.0000        0.0000
        0.0000        0.0000        0.0000        0.0000        0.0000        0.0000        0.0000        0.0000        0.0000        0.0000        0.0000        0.0000        0.0000        0.0000        0.0000        0.0000        0.0000        0.0000        0.0000        0.0000        0.0000        0.0000        0.0000        0.0000        0.0000        0.0000        0.0000        0.0000        0.0000        0.0000        0.0000        0.0000        0.0000        0.0000        0.0000        0.0000        0.0000        0.0000        0.0000        0.0000        0.0000        0.0000        0.0000        0.0000        0.0000        0.0000        0.0000        0.0000        0.0000        0.0000        0.0000        0.0000        0.0000        0.0000        0.0000        0.0000        0.0000        0.0000        0.0000        0.0000        0.0000        0.0000        0.0000        0.0000        0.0000        0.0000        0.0000        0.0000        0.0000        0.0000        0.0000        0.0000        0.0000        0.0000        0.0000        0.0000        0.0000        0.0000        0.0000        0.0000        0.0000        0.0000        0.0000        0.0000        0.0000        0.0000        0.0000        0.0000        0.0000        0.0000        0.0000        0.0000        0.0000        0.0000        0.0000        0.0000        0.0000        0.0000        0.0000        0.0000        0.0000       19.8967       23.4370       33.6636       34.4360       37.5560       35.1857       31.5027       28.5095       28.1997       31.1286       32.1835       29.4136       30.9892       31.2096       34.7747       36.2381       34.1629       32.7155       26.7692       27.0475       25.5991       24.1844       20.3434       18.4942       19.3599       20.1791       21.5302       21.5391       20.3118       22.7769       27.2511       29.9889       34.2000       30.1121       26.1564       26.6716       27.1690       33.8441       39.4253       43.0782       44.0865       47.6988       59.3509       65.5042       66.7801       67.3774       73.0662       75.4400       73.8560       68.4479       64.5619       62.3581       57.2297       60.0619       59.5151       54.2669       49.3421       44.9560       39.8605       37.7962       35.1899       34.2653       33.1239       31.8565       31.0861       30.5717       28.3312       27.5587       26.2438       24.9193       19.1385       18.6080       17.3636       20.0360       20.0942       25.9071        0.0000        0.0000        0.0000        0.0000        0.0000        0.0000       74.5200      106.7100       36.9600       52.6800       37.7232       38.2817       42.3950       48.8715       65.5175       77.6581       82.6240        0.0000        0.0000        0.0000        0.0000        0.0000        0.0000        0.0000        0.0000        0.0000        0.0000        0.0000        0.0000        0.0000        0.0000        0.0000        0.0000        0.0000        0.0000        0.0000        0.0000        0.0000        0.0000        0.0000        0.0000        0.0000        0.0000        0.0000        0.0000        0.0000        0.0000        0.0000        0.0000        0.0000        0.0000        0.0000        0.0000        0.0000        0.0000        0.0000        0.0000        0.0000        0.0000        0.0000        0.0000        0.0000        0.0000        0.0000        0.0000        0.0000        0.0000        0.0000        0.0000        0.0000        0.0000        0.0000
        0.0000        0.0000        0.0000        0.0000        0.0000        0.0000        0.0000        0.0000        0.0000        0.0000        0.0000        0.0000        0.0000        0.0000        0.0000        0.0000        0.0000        0.0000        0.0000        0.0000        0.0000        0.0000        0.0000        0.0000        0.0000        0.0000        0.0000        0.0000        0.0000        0.0000        0.0000        0.0000        0.0000        0.0000        0.0000        0.0000        0.0000        0.0000        0.0000        0.0000        0.0000        0.0000        0.0000        0.0000        0.0000        0.0000        0.0000        0.0000        0.0000        0.0000        0.0000        0.0000        0.0000        0.0000        0.0000        0.0000        0.0000        0.0000        0.0000        0.0000        0.0000        0.0000        0.0000        0.0000        0.0000        0.0000        0.0000        0.0000        0.0000        0.0000        0.0000        0.0000        0.0000        0.0000        0.0000        0.0000        0.0000        0.0000        0.0000        0.0000        0.0000        0.0000        0.0000        0.0000        0.0000        0.0000        0.0000        0.0000        0.0000        0.0000        0.0000        0.0000        0.0000        0.0000        0.0000        0.0000        0.0000        0.0000        0.0000        0.0000        0.0000        0.0000       25.1914       33.7040       34.5718       32.4678       31.3474       28.3439       29.2685       27.3906       26.9022       27.8414       32.3250       30.2731       33.6398       36.2955       36.9756       36.9980       36.3799       31.4368       30.4816       28.9326       27.1387       22.8296       21.9535       21.9374       21.2651       23.6815       23.8881       24.5842       27.6575       38.6732       33.2805       32.0928       30.1388       30.0453       29.6992       29.9377       34.8732       41.9937       42.8213       47.0492       48.8505       69.5507       69.2490       69.3298       67.9348       67.8118       71.2062       66.9617       58.2411       53.6556       56.4540       55.6510       59.1514       50.3571       44.6567       41.2887       39.6955       33.7445       31.0827       29.2119       27.7239       27.6000       26.4771       25.4956       23.9972       23.5737       22.9112       21.5018       20.2515       17.9170       14.9729       15.8325       16.2641       18.5659       19.4276        0.0000        0.0000        0.0000        0.0000        0.0000        0.0000        0.0000       49.7100       18.0300       25.6500       37.7413       34.7327       39.5629       47.5391       61.6421       71.3954       76.6115        0.0000        0.0000        0.0000        0.0000        0.0000        0.0000        0.0000        0.0000        0.0000        0.0000        0.0000        0.0000        0.0000        0.0000        0.0000        0.0000        0.0000        0.0000        0.0000        0.0000        0.0000        0.0000        0.0000        0.0000        0.0000        0.0000        0.0000        0.0000        0.0000        0.0000        0.0000        0.0000        0.0000        0.0000        0.0000        0.0000        0.0000        0.0000        0.0000        0.0000        0.0000        0.0000        0.0000        0.0000        0.0000        0.0000        0.0000        0.0000        0.0000        0.0000        0.0000        0.0000        0.0000        0.0000        0.0000
        0.0000        0.0000        0.0000        0.0000        0.0000        0.0000        0.0000        0.0000        0.0000        0.0000        0.0000        0.0000        0.0000        0.0000        0.0000        0.0000        0.0000        0.0000        0.0000        0.0000        0.0000        0.0000        0.0000        0.0000        0.0000        0.0000        0.0000        0.0000        0.0000        0.0000        0.0000        0.0000        0.0000        0.0000        0.0000        0.0000        0.0000        0.0000        0.0000        0.0000        0.0000        0.0000        0.0000        0.0000        0.0000        0.0000        0.0000        0.0000        0.0000        0.0000        0.0000        0.0000        0.0000        0.0000        0.0000        0.0000        0.0000        0.0000        0.0000        0.0000        0.0000        0.0000        0.0000        0.0000        0.0000        0.0000        0.0000        0.0000        0.0000        0.0000        0.0000        0.0000        0.0000        0.0000        0.0000        0.0000        0.0000        0.0000        0.0000        0.0000        0.0000        0.0000        0.0000        0.0000        0.0000        0.0000        0.0000        0.0000        0.0000        0.0000        0.0000        0.0000        0.0000        0.0000        0.0000        0.0000        0.0000        0.0000        0.0000        0.0000        0.0000        0.0000        0.0000       28.7136       28.9426       29.7638       36.8615       29.9530       30.9168       28.9681       28.5259       26.3702       32.2057       28.8024       32.9035       42.5859       46.7951       47.3581       45.8037       44.7167       43.8948       40.5654       36.4919       27.2653       24.4781       23.2176       24.7379        0.0000        0.0000       33.7358       37.5758       39.5386       39.3435       39.1176       39.7944       35.1383       34.6375       36.3711       40.1648       50.4209       52.1579       55.5628       63.0543       75.8793       71.3349       71.1622       66.8482       62.0616       57.3444       50.3732       46.2058       42.0244       43.6870       46.0465       45.1269       37.5007       34.0850       30.7643       29.1257       26.0033       23.3979       22.0420       21.0888       17.7940       17.0661       15.8675       15.2111       11.9463       11.2039       10.6811       10.3891        9.9132        9.8389        7.2527        0.0000        0.0000        0.0000        0.0000        0.0000        0.0000        0.0000        0.0000        0.0000        0.0000        0.0000        0.0000        0.0000       30.0973       28.8729       37.6331       40.1910       55.6927       61.5565        0.0000        0.0000        0.0000        0.0000        0.0000        0.0000        0.0000        0.0000        0.0000        0.0000        0.0000        0.0000        0.0000        0.0000        0.0000        0.0000        0.0000        0.0000        0.0000        0.0000        0.0000        0.0000        0.0000        0.0000        0.0000        0.0000        0.0000        0.0000        0.0000        0.0000        0.0000        0.0000        0.0000        0.0000        0.0000        0.0000        0.0000        0.0000        0.0000        0.0000        0.0000        0.0000        0.0000        0.0000        0.0000        0.0000        0.0000        0.0000        0.0000        0.0000        0.0000        0.0000        0.0000        0.0000        0.0000        0.0000
        0.0000        0.0000        0.0000        0.0000        0.0000        0.0000        0.0000        0.0000        0.0000        0.0000        0.0000        0.0000        0.0000        0.0000        0.0000        0.0000        0.0000        0.0000        0.0000        0.0000        0.0000        0.0000        0.0000        0.0000        0.0000        0.0000        0.0000        0.0000        0.0000        0.0000        0.0000        0.0000        0.0000        0.0000        0.0000        0.0000        0.0000        0.0000        0.0000        0.0000        0.0000        0.0000        0.0000        0.0000        0.0000        0.0000        0.0000        0.0000        0.0000        0.0000        0.0000        0.0000        0.0000        0.0000        0.0000        0.0000        0.0000        0.0000        0.0000        0.0000        0.0000        0.0000        0.0000        0.0000        0.0000        0.0000        0.0000        0.0000        0.0000        0.0000        0.0000        0.0000        0.0000        0.0000        0.0000        0.0000        0.0000        0.0000        0.0000        0.0000        0.0000        0.0000        0.0000        0.0000        0.0000        0.0000        0.0000        0.0000        0.0000        0.0000        0.0000        0.0000        0.0000        0.0000        0.0000        0.0000        0.0000        0.0000        0.0000        0.0000        0.0000        0.0000        0.0000       23.8776       26.7556       29.3912       30.7869       28.9165       29.7330       29.2070       30.8592       27.3014       36.2535       34.0764       35.5641       44.8730       50.5843       52.8236       52.1301       50.5500       49.0725       44.9170       40.0463       30.5091       25.0952       23.6005        0.0000        0.0000        0.0000        0.0000        0.0000        0.0000       41.2509       42.5841       43.5051       36.5097       37.5014       38.7506       43.0657       54.7981       54.6723       61.3219       68.3955       70.9055       70.9651       68.2887       74.1576       61.0832       50.4382       42.7189       40.3980       41.2917       43.1773       40.1228       34.5800       33.4481       28.3738       23.9758       21.9596       20.1860       19.7313       19.5754       17.6013       13.9149       13.0985       11.8733       11.2839        8.2608        7.4612        7.0367        6.3647        4.2050        0.0000        0.0000        0.0000        0.0000        0.0000        0.0000        0.0000        0.0000        0.0000        0.0000        0.0000        0.0000        0.0000        0.0000        0.0000       29.6297       31.5352       32.0856       33.8568       51.9062       57.7959       60.6389        0.0000        0.0000        0.0000        0.0000        0.0000        0.0000        0.0000        0.0000        0.0000        0.0000        0.0000        0.0000        0.0000        0.0000        0.0000        0.0000        0.0000        0.0000        0.0000        0.0000        0.0000        0.0000        0.0000        0.0000        0.0000        0.0000        0.0000        0.0000        0.0000        0.0000        0.0000        0.0000        0.0000        0.0000        0.0000        0.0000        0.0000        0.0000        0.0000        0.0000        0.0000        0.0000        0.0000        0.0000        0.0000        0.0000        0.0000        0.0000        0.0000        0.0000        0.0000        0.0000        0.0000        0.0000        0.0000
        0.0000        0.0000        0.0000        0.0000        0.0000        0.0000        0.0000        0.0000        0.0000        0.0000        0.0000        0.0000        0.0000        0.0000        0.0000        0.0000        0.0000        0.0000        0.0000        0.0000        0.0000        0.0000        0.0000        0.0000        0.0000        0.0000        0.0000        0.0000        0.0000        0.0000        0.0000        0.0000        0.0000        0.0000        0.0000        0.0000        0.0000        0.0000        0.0000        0.0000        0.0000        0.0000        0.0000        0.0000        0.0000        0.0000        0.0000        0.0000        0.0000        0.0000        0.0000        0.0000        0.0000        0.0000        0.0000        0.0000        0.0000        0.0000        0.0000        0.0000        0.0000        0.0000        0.0000        0.0000        0.0000        0.0000        0.0000        0.0000        0.0000        0.0000        0.0000        0.0000        0.0000        0.0000        0.0000        0.0000        0.0000        0.0000        0.0000        0.0000        0.0000        0.0000        0.0000        0.0000        0.0000        0.0000        0.0000        0.0000        0.0000        0.0000        0.0000        0.0000        0.0000        0.0000        0.0000        0.0000        0.0000        0.0000        0.0000        0.0000        0.0000        0.0000        0.0000       21.2574       22.1074       26.6505       28.1493       29.9046       30.9769       32.8658       37.1651       29.0682       32.1593       33.1849       35.1980       47.5286       53.1201        0.0000       54.1220       52.3493        0.0000        0.0000       41.2671       31.2767        0.0000        0.0000        0.0000        0.0000        0.0000        0.0000        0.0000        0.0000       43.1195       44.8871       43.4973       36.4281       36.7303       38.6220       44.9456       54.3253       57.3238       59.9409       63.0401       67.0940       69.2506       69.6125       63.6796       49.1000       43.3617       40.0995       37.8664       36.9979       35.9171       32.4154       30.2727       27.8675       21.9780       20.3879       20.0226       18.6660       17.1742       16.5943       15.6138       12.0954       11.1802        9.8945        8.6861        0.0000        0.0000        0.0000        0.0000        0.0000        0.0000        0.0000        0.0000        0.0000        0.0000        0.0000        0.0000        0.0000        0.0000        0.0000        0.0000        0.0000        0.0000        0.0000        0.0000       34.3522       26.8372       28.1612       34.6485       49.9451        0.0000        0.0000        0.0000        0.0000        0.0000        0.0000        0.0000        0.0000        0.0000        0.0000        0.0000        0.0000        0.0000        0.0000        0.0000        0.0000        0.0000        0.0000        0.0000        0.0000        0.0000        0.0000        0.0000        0.0000        0.0000        0.0000        0.0000        0.0000        0.0000        0.0000        0.0000        0.0000        0.0000        0.0000        0.0000        0.0000        0.0000        0.0000        0.0000        0.0000        0.0000        0.0000        0.0000        0.0000        0.0000        0.0000        0.0000        0.0000        0.0000        0.0000        0.0000        0.0000        0.0000        0.0000        0.0000        0.0000        0.0000
        0.0000        0.0000        0.0000        0.0000        0.0000        0.0000        0.0000        0.0000        0.0000        0.0000        0.0000        0.0000        0.0000        0.0000        0.0000        0.0000        0.0000        0.0000        0.0000        0.0000        0.0000        0.0000        0.0000        0.0000        0.0000        0.0000        0.0000        0.0000        0.0000        0.0000        0.0000        0.0000        0.0000        0.0000        0.0000        0.0000        0.0000        0.0000        0.0000        0.0000        0.0000        0.0000        0.0000        0.0000        0.0000        0.0000        0.0000        0.0000        0.0000        0.0000        0.0000        0.0000        0.0000        0.0000        0.0000        0.0000        0.0000        0.0000        0.0000        0.0000        0.0000        0.0000        0.0000        0.0000        0.0000        0.0000        0.0000        0.0000        0.0000        0.0000        0.0000        0.0000        0.0000        0.0000        0.0000        0.0000        0.0000        0.0000        0.0000        0.0000        0.0000        0.0000        0.0000        0.0000        0.0000        0.0000        0.0000        0.0000        0.0000        0.0000        0.0000        0.0000        0.0000        0.0000        0.0000        0.0000        0.0000        0.0000        0.0000        0.0000        0.0000        0.0000        0.0000       18.5496       22.1749       23.7289       25.6573       30.9079       37.2344       31.8217       35.1108       33.7069       33.5809       37.5034        0.0000        0.0000        0.0000        0.0000        0.0000        0.0000        0.0000        0.0000        0.0000        0.0000        0.0000        0.0000        0.0000        0.0000        0.0000        0.0000        0.0000        0.0000        0.0000       40.3922       40.3002       34.8071       34.4732       36.7540       42.7198       54.5271       53.9456       54.0947       55.3768       57.0942       57.8965       54.2233       50.6523       41.4054       37.8850       36.9277       36.7348       32.8409       29.2086       27.3655       25.9140       21.4433       21.5206       19.2135       19.2726       16.6784       15.9437       16.2810       16.3770       12.7317       11.6769        8.5591        0.0000        0.0000        0.0000        0.0000        0.0000        0.0000        0.0000        0.0000        0.0000        0.0000        0.0000        0.0000        0.0000        0.0000        0.0000        0.0000        0.0000        0.0000        0.0000        0.0000        0.0000        0.0000       26.6751       28.4256       32.3005        0.0000       49.1805       86.0510        0.0000        0.0000        0.0000        0.0000        0.0000        0.0000        0.0000        0.0000        0.0000        0.0000        0.0000        0.0000        0.0000        0.0000        0.0000        0.0000        0.0000        0.0000        0.0000        0.0000        0.0000        0.0000        0.0000        0.0000        0.0000        0.0000        0.0000        0.0000        0.0000        0.0000        0.0000        0.0000        0.0000        0.0000        0.0000        0.0000        0.0000        0.0000        0.0000        0.0000        0.0000        0.0000        0.0000        0.0000        0.0000        0.0000        0.0000        0.0000        0.0000        0.0000        0.0000        0.0000        0.0000        0.0000        0.0000
        0.0000        0.0000        0.0000        0.0000        0.0000        0.0000        0.0000        0.0000        0.0000        0.0000        0.0000        0.0000        0.0000        0.0000        0.0000        0.0000        0.0000        0.0000        0.0000        0.0000        0.0000        0.0000        0.0000        0.0000        0.0000        0.0000        0.0000        0.0000        0.0000        0.0000        0.0000        0.0000        0.0000        0.0000        0.0000        0.0000        0.0000        0.0000        0.0000        0.0000        0.0000        0.0000        0.0000        0.0000        0.0000        0.0000        0.0000        0.0000        0.0000        0.0000        0.0000        0.0000        0.0000        0.0000        0.0000        0.0000        0.0000        0.0000        0.0000        0.0000        0.0000        0.0000        0.0000        0.0000        0.0000        0.0000        0.0000        0.0000        0.0000        0.0000        0.0000        0.0000        0.0000        0.0000        0.0000        0.0000        0.0000        0.0000        0.0000        0.0000        0.0000        0.0000        0.0000        0.0000        0.0000        0.0000        0.0000        0.0000        0.0000        0.0000        0.0000        0.0000        0.0000        0.0000        0.0000        0.0000        0.0000        0.0000        0.0000        0.0000        0.0000        0.0000        0.0000        0.0000        0.0000       20.7611       21.5217       30.0007       32.2556       39.1192       43.7743       44.0632       46.7273       46.7100       50.3944        0.0000        0.0000        0.0000        0.0000        0.0000        0.0000        0.0000        0.0000        0.0000        0.0000        0.0000        0.0000        0.0000        0.0000        0.0000        0.0000        0.0000        0.0000       37.8039       37.8864       33.9998       32.9231       35.2048       40.2333       44.5329       45.1672       45.4169       44.8881       37.9541       34.2802       33.0169       31.7875       29.1450       30.0847       30.1856       25.2738       22.4108       20.9147       18.2802       18.3880       20.1095       18.5369       17.1157       17.9140       14.0767       13.1855       12.6570       11.6476        8.4000        4.2000        0.0000        0.0000        0.0000        0.0000        0.0000        0.0000        0.0000        0.0000        0.0000        0.0000        0.0000        0.0000        0.0000        0.0000        0.0000        0.0000        0.0000        0.0000        0.0000        0.0000        0.0000        0.0000        0.0000        0.0000       41.0162       43.5158        0.0000       91.9200      153.2400        0.0000        0.0000        0.0000        0.0000        0.0000        0.0000        0.0000        0.0000        0.0000        0.0000        0.0000        0.0000        0.0000        0.0000        0.0000        0.0000        0.0000        0.0000        0.0000        0.0000        0.0000        0.0000        0.0000        0.0000        0.0000        0.0000        0.0000        0.0000        0.0000        0.0000        0.0000        0.0000        0.0000        0.0000        0.0000        0.0000        0.0000        0.0000        0.0000        0.0000        0.0000        0.0000        0.0000        0.0000        0.0000        0.0000        0.0000        0.0000        0.0000        0.0000        0.0000        0.0000        0.0000        0.0000        0.0000
        0.0000        0.0000        0.0000        0.0000        0.0000        0.0000        0.0000        0.0000        0.0000        0.0000        0.0000        0.0000        0.0000        0.0000        0.0000        0.0000        0.0000        0.0000        0.0000        0.0000        0.0000        0.0000        0.0000        0.0000        0.0000        0.0000        0.0000        0.0000        0.0000        0.0000        0.0000        0.0000        0.0000        0.0000        0.0000        0.0000        0.0000        0.0000        0.0000        0.0000        0.0000        0.0000        0.0000        0.0000        0.0000        0.0000        0.0000        0.0000        0.0000        0.0000        0.0000        0.0000        0.0000        0.0000        0.0000        0.0000        0.0000        0.0000        0.0000        0.0000        0.0000        0.0000        0.0000        0.0000        0.0000        0.0000        0.0000        0.0000        0.0000        0.0000        0.0000        0.0000        0.0000        0.0000        0.0000        0.0000        0.0000        0.0000        0.0000        0.0000        0.0000        0.0000        0.0000        0.0000        0.0000        0.0000        0.0000        0.0000        0.0000        0.0000        0.0000        0.0000        0.0000        0.0000        0.0000        0.0000        0.0000        0.0000        0.0000        0.0000        0.0000        0.0000        0.0000        0.0000        0.0000        0.0000       28.2609       32.6266       35.2108       40.7207       50.9447       53.6738       53.8612       52.1642       52.4614        0.0000        0.0000        0.0000        0.0000        0.0000        0.0000        0.0000        0.0000        0.0000        0.0000        0.0000        0.0000        0.0000        0.0000        0.0000        0.0000        0.0000        0.0000        0.0000        0.0000       32.6711       32.6467       34.2261       36.2624       38.8844       41.8094       45.7375       39.1622       33.5029       32.8463       34.5110       33.7900       30.1197       23.9734       22.0911       20.8974       18.8568       16.1974       15.8652       15.8684       17.0838       19.3574       17.0577       15.7638       11.3081        0.0000        0.0000       10.6514        0.0000        0.0000        0.0000        0.0000        0.0000        0.0000        0.0000        0.0000        0.0000        0.0000        0.0000        0.0000        0.0000        0.0000        0.0000        0.0000        0.0000        0.0000        0.0000        0.0000        0.0000        0.0000        0.0000        0.0000        0.0000        0.0000       39.2547       39.8680        0.0000        0.0000        0.0000        0.0000        0.0000        0.0000        0.0000        0.0000        0.0000        0.0000        0.0000        0.0000        0.0000        0.0000        0.0000        0.0000        0.0000        0.0000        0.0000        0.0000        0.0000        0.0000        0.0000        0.0000        0.0000        0.0000        0.0000        0.0000        0.0000        0.0000        0.0000        0.0000        0.0000        0.0000        0.0000        0.0000        0.0000        0.0000        0.0000        0.0000        0.0000        0.0000        0.0000        0.0000        0.0000        0.0000        0.0000        0.0000        0.0000        0.0000        0.0000        0.0000        0.0000        0.0000        0.0000        0.0000        0.0000        0.0000
[truncated: 212,709 more chars]
