# Supplementary material for: Multidimensional evaluation of the TRMM 3B43V7 satellite-based precipitation product in mainland China from 1998–2016
Source: PeerJ. 2020 Feb 20;8:e8615. doi: 10.7717/peerj.8615 (PMC7036276; doi:10.7717/peerj.8615)
Supplement: Supplemental Information 2 [file peerj-08-8615-s002.zip › TRMM_3B43 data/TRMM 3B43 data-Year-Month/1999-02.txt]

ncols         249
nrows         175
xllcorner     73.250
yllcorner     6.500
cellsize      0.25000
        0.0000        0.0000        0.0000        0.0000        0.0000        0.0000        0.0000        0.0000        0.0000        0.0000        0.0000        0.0000        0.0000        0.0000        0.0000        0.0000        0.0000        0.0000        0.0000        0.0000        0.0000        0.0000        0.0000        0.0000        0.0000        0.0000        0.0000        0.0000        0.0000        0.0000        0.0000        0.0000        0.0000        0.0000        0.0000        0.0000        0.0000        0.0000        0.0000        0.0000        0.0000        0.0000        0.0000        0.0000        0.0000        0.0000        0.0000        0.0000        0.0000        0.0000        0.0000        0.0000        0.0000        0.0000        0.0000        0.0000        0.0000        0.0000        0.0000        0.0000        0.0000        0.0000        0.0000        0.0000        0.0000        0.0000        0.0000        0.0000        0.0000        0.0000        0.0000        0.0000        0.0000        0.0000        0.0000        0.0000        0.0000        0.0000        0.0000        0.0000        0.0000        0.0000        0.0000        0.0000        0.0000        0.0000        0.0000        0.0000        0.0000        0.0000        0.0000        0.0000        0.0000        0.0000        0.0000        0.0000        0.0000        0.0000        0.0000        0.0000        0.0000        0.0000        0.0000        0.0000        0.0000        0.0000        0.0000        0.0000        0.0000        0.0000        0.0000        0.0000        0.0000        0.0000        0.0000        0.0000        0.0000        0.0000        0.0000        0.0000        0.0000        0.0000        0.0000        0.0000        0.0000        0.0000        0.0000        0.0000        0.0000        0.0000        0.0000        0.0000        0.0000        0.0000        0.0000        0.0000        0.0000        0.0000        0.0000        0.0000        0.0000        0.0000        0.0000        0.0000        0.0000        0.0000        0.0000        0.0000        0.0000        0.0000        0.0000        0.0000        0.0000        0.0000        0.0000        0.0000        0.0000        0.0000        0.0000        0.0000        0.0000        0.0000        0.0000        0.0000        0.0000        0.0000        0.0000        0.0000        0.0000        0.0000        0.0000        0.0000        0.0000        0.3746        0.3243        1.0217        0.0000        0.0000        0.0000        2.3833        2.5089        2.5125        2.3393        1.7238        1.8450        2.2570        2.3693        3.1511        2.8720        2.6912        2.5428        2.5965        3.3049        3.4961        3.1769        3.2682        3.0241        2.8510        2.8707        3.0434        3.0205        3.2050        3.5590        3.3469        3.2043        3.1883        3.3294        3.6964        3.9562        3.9000        3.7625        3.6933        3.5978        3.5632        3.5663        3.7257        3.8461        3.6505        3.6888        0.0000        0.0000        0.0000        0.0000        0.0000        0.0000        0.0000        0.0000        0.0000        0.0000        0.0000        0.0000        0.0000        0.0000        0.0000        0.0000        0.0000        0.0000        0.0000        0.0000        0.0000        0.0000        0.0000        0.0000        0.0000        0.0000        0.0000        0.0000        0.0000        0.0000
        0.0000        0.0000        0.0000        0.0000        0.0000        0.0000        0.0000        0.0000        0.0000        0.0000        0.0000        0.0000        0.0000        0.0000        0.0000        0.0000        0.0000        0.0000        0.0000        0.0000        0.0000        0.0000        0.0000        0.0000        0.0000        0.0000        0.0000        0.0000        0.0000        0.0000        0.0000        0.0000        0.0000        0.0000        0.0000        0.0000        0.0000        0.0000        0.0000        0.0000        0.0000        0.0000        0.0000        0.0000        0.0000        0.0000        0.0000        0.0000        0.0000        0.0000        0.0000        0.0000        0.0000        0.0000        0.0000        0.0000        0.0000        0.0000        0.0000        0.0000        0.0000        0.0000        0.0000        0.0000        0.0000        0.0000        0.0000        0.0000        0.0000        0.0000        0.0000        0.0000        0.0000        0.0000        0.0000        0.0000        0.0000        0.0000        0.0000        0.0000        0.0000        0.0000        0.0000        0.0000        0.0000        0.0000        0.0000        0.0000        0.0000        0.0000        0.0000        0.0000        0.0000        0.0000        0.0000        0.0000        0.0000        0.0000        0.0000        0.0000        0.0000        0.0000        0.0000        0.0000        0.0000        0.0000        0.0000        0.0000        0.0000        0.0000        0.0000        0.0000        0.0000        0.0000        0.0000        0.0000        0.0000        0.0000        0.0000        0.0000        0.0000        0.0000        0.0000        0.0000        0.0000        0.0000        0.0000        0.0000        0.0000        0.0000        0.0000        0.0000        0.0000        0.0000        0.0000        0.0000        0.0000        0.0000        0.0000        0.0000        0.0000        0.0000        0.0000        0.0000        0.0000        0.0000        0.0000        0.0000        0.0000        0.0000        0.0000        0.0000        0.0000        0.0000        0.0000        0.0000        0.0000        0.0000        0.0000        0.0000        0.0000        0.0000        0.0000        0.0000        0.0000        0.0000        0.0000        0.0000        0.0000        0.0000        0.0000        0.0000        0.1095        0.3518        0.4234        1.4246        1.5313        1.7711        1.9385        2.7848        2.8397        2.7695        2.5818        2.0594        2.0543        2.0867        2.2755        2.3035        2.3683        2.2344        2.3127        2.4796        2.6083        2.4870        2.6462        2.5457        2.5776        2.4504        2.4795        2.6900        2.7726        2.9031        3.1158        3.7672        3.6346        3.7117        3.8578        4.2118        4.5758        4.6937        4.4736        4.0962        3.9614        3.8462        3.7226        3.6551        3.6840        3.5545        3.3406        2.8737        2.9055        3.1201        3.4898        4.9581        5.2938        5.7208        0.0000        0.0000        0.0000        0.0000        0.0000        0.0000        0.0000        0.0000        0.0000        0.0000        0.0000        0.0000        0.0000        0.0000        0.0000        0.0000        0.0000        0.0000        0.0000        0.0000        0.0000        0.0000        0.0000
        0.0000        0.0000        0.0000        0.0000        0.0000        0.0000        0.0000        0.0000        0.0000        0.0000        0.0000        0.0000        0.0000        0.0000        0.0000        0.0000        0.0000        0.0000        0.0000        0.0000        0.0000        0.0000        0.0000        0.0000        0.0000        0.0000        0.0000        0.0000        0.0000        0.0000        0.0000        0.0000        0.0000        0.0000        0.0000        0.0000        0.0000        0.0000        0.0000        0.0000        0.0000        0.0000        0.0000        0.0000        0.0000        0.0000        0.0000        0.0000        0.0000        0.0000        0.0000        0.0000        0.0000        0.0000        0.0000       10.9425        0.0000        8.1336        6.4395        0.0000        0.0000        0.0000        0.0000        0.0000        0.0000        0.0000        0.0000        0.0000        0.0000        0.0000        0.0000        0.0000        0.0000        0.0000        0.0000        0.0000        0.0000        0.0000        0.0000        0.0000        0.0000        0.0000        0.0000        0.0000        0.0000        0.0000        0.0000        0.0000        0.0000        0.0000        0.0000        0.0000        0.0000        0.0000        0.0000        0.0000        0.0000        0.0000        0.0000        0.0000        0.0000        0.0000        0.0000        0.0000        0.0000        0.0000        0.0000        0.0000        0.0000        0.0000        0.0000        0.0000        0.0000        0.0000        0.0000        0.0000        0.0000        0.0000        0.0000        0.0000        0.0000        0.0000        0.0000        0.0000        0.0000        0.0000        0.0000        0.0000        0.0000        0.0000        0.0000        0.0000        0.0000        0.0000        0.0000        0.0000        0.0000        0.0000        0.0000        0.0000        0.0000        0.0000        0.0000        0.0000        0.0000        0.0000        0.0000        0.0000        0.0000        0.0000        0.0000        0.0000        0.0000        0.0000        0.0000        0.0000        0.0000        0.0000        0.0000        0.0000        0.0000        0.0000        0.0000        0.0000        0.0000        0.0000        0.0000        0.0000        0.0000        0.0000        0.0000        0.0423        0.1068        0.3686        0.5811        1.4892        1.7873        2.1806        2.5065        3.0163        3.1909        3.0699        2.8807        2.5218        1.9751        1.8349        1.7730        1.9792        1.9226        1.8418        1.9064        2.2391        2.2783        2.2073        2.1955        2.1357        2.2735        2.3805        2.3727        2.6992        2.7681        3.1038        3.3425        3.5916        3.9921        4.3059        4.4268        4.6416        4.8383        4.8096        4.6160        4.2623        4.1356        4.2324        3.9960        4.0082        3.9539        3.7861        3.6081        2.9737        3.0617        3.4183        3.9692        5.1482        5.2850        5.7141        6.6475        0.0000        0.0000        0.0000        0.0000        0.0000        0.0000        0.0000        0.0000        0.0000        0.0000        0.0000        0.0000        0.0000        0.0000        0.0000        0.0000        0.0000        0.0000        0.0000        0.0000        0.0000        0.0000
        0.0000        0.0000        0.0000        0.0000        0.0000        0.0000        0.0000        0.0000        0.0000        0.0000        0.0000        0.0000        0.0000        0.0000        0.0000        0.0000        0.0000        0.0000        0.0000        0.0000        0.0000        0.0000        0.0000        0.0000        0.0000        0.0000        0.0000        0.0000        0.0000        0.0000        0.0000        0.0000        0.0000        0.0000        0.0000        0.0000        0.0000        0.0000        0.0000        0.0000        0.0000        0.0000        0.0000        0.0000        0.0000        0.0000        0.0000        0.0000        0.0000        0.0000        0.0000        0.0000        0.0000       15.8144       13.0590       10.7158        9.8231        8.5223        6.8698        2.6811        0.0000        0.0000        0.0000        0.0000        0.0000        0.0000        0.0000        0.0000        0.0000        0.0000        0.0000        0.0000        0.0000        0.0000        0.0000        0.0000        0.0000        0.0000        0.0000        0.0000        0.0000        0.0000        0.0000        0.0000        0.0000        0.0000        0.0000        0.0000        0.0000        0.0000        0.0000        0.0000        0.0000        0.0000        0.0000        0.0000        0.0000        0.0000        0.0000        0.0000        0.0000        0.0000        0.0000        0.0000        0.0000        0.0000        0.0000        0.0000        0.0000        0.0000        0.0000        0.0000        0.0000        0.0000        0.0000        0.0000        0.0000        0.0000        0.0000        0.0000        0.0000        0.0000        0.0000        0.0000        0.0000        0.0000        0.0000        0.0000        0.0000        0.0000        0.0000        0.0000        0.0000        0.0000        0.0000        0.0000        0.0000        0.0000        0.0000        0.0000        0.0000        0.0000        0.0000        0.0000        0.0000        0.0000        0.0000        0.0000        0.0000        0.0000        0.0000        0.0000        0.0000        0.0000        0.0000        0.0000        0.0000        0.0000        0.0000        0.0000        0.0000        0.0000        0.0000        0.0000        0.0000        0.0000        0.0000        0.0000        0.0000        0.0000        0.0797        0.1258        0.1882        0.3981        0.5429        1.4719        1.5533        1.8443        2.1782        2.8694        3.2016        3.3003        3.0070        2.2825        2.1697        2.2113        2.0695        2.0274        1.9630        1.8358        1.6690        1.6804        1.7164        1.6761        1.6945        1.6540        1.7384        1.8303        2.0285        2.3781        2.4392        2.5567        2.8601        3.4132        4.1063        4.5412        4.5196        4.6235        4.6244        4.6062        4.3959        4.1686        4.0272        4.1076        4.1860        4.3455        4.2536        4.0094        4.1565        3.5768        4.0070        4.3205        4.6661        5.7341        5.8231        6.2626        6.9172        9.6338        8.7375        0.0000        0.0000        0.0000        0.0000        0.0000        0.0000        0.0000        0.0000        0.0000        0.0000        0.0000        0.0000        0.0000        0.0000        0.0000        0.0000        0.0000        0.0000        0.0000        0.0000
        0.0000        0.0000        0.0000        0.0000        0.0000        0.0000        0.0000        0.0000        0.0000        0.0000        0.0000        0.0000        0.0000        0.0000        0.0000        0.0000        0.0000        0.0000        0.0000        0.0000        0.0000        0.0000        0.0000        0.0000        0.0000        0.0000        0.0000        0.0000        0.0000        0.0000        0.0000        0.0000        0.0000        0.0000        0.0000        0.0000        0.0000        0.0000        0.0000        0.0000        0.0000        0.0000        0.0000        0.0000        0.0000        0.0000        0.0000        0.0000        0.0000        0.0000        0.0000        0.0000        0.0000       14.8112       12.6723       12.2728       11.5963       10.3095        8.4006        5.2975        0.0000        0.0000        0.0000        0.0000        0.0000        0.0000        0.0000        0.0000        0.0000        0.0000        0.0000        0.0000        0.0000        0.0000        0.0000        0.0000        0.0000        0.0000        0.0000        0.0000        0.0000        0.0000        0.0000        0.0000        0.0000        0.0000        0.0000        0.0000        0.0000        0.0000        0.0000        0.0000        0.0000        0.0000        0.0000        0.0000        0.0000        0.0000        0.0000        0.0000        0.0000        0.0000        0.0000        0.0000        0.0000        0.0000        0.0000        0.0000        0.0000        0.0000        0.0000        0.0000        0.0000        0.0000        0.0000        0.0000        0.0000        0.0000        0.0000        0.0000        0.0000        0.0000        0.0000        0.0000        0.0000        0.0000        0.0000        0.0000        0.0000        0.0000        0.0000        0.0000        0.0000        0.0000        0.0000        0.0000        0.0000        0.0000        0.0000        0.0000        0.0000        0.0000        0.0000        0.0000        0.0000        0.0000        0.0000        0.0000        0.0000        0.0000        0.0000        0.0000        0.0000        0.0000        0.0000        0.0000        0.0000        0.0000        0.0000        0.0000        0.0000        0.0000        0.0000        0.0000        0.0000        0.0000        0.0000        0.0000        0.0000        0.0000        0.7211        0.4767        0.6601        0.7321        0.9660        1.6685        1.5150        1.7196        2.1064        2.6265        2.9406        3.0151        2.8480        2.7418        2.9125        2.6528        2.4777        1.6346        1.6119        1.6016        1.3802        1.0669        1.0187        0.9698        1.0092        1.2169        1.3448        1.4456        1.6011        2.0912        2.3096        2.5831        2.8281        3.3603        3.7090        3.7680        3.9145        4.2996        4.3489        4.4147        4.5329        4.5384        4.3520        4.2889        4.4835        4.4681        4.4004        4.2431        4.6033        6.0581        6.7097        7.0655        7.3189        7.3101        7.2961        7.4431        7.5348        8.0791        8.4529        7.7544        7.3924        0.0000        0.0000        0.0000        0.0000        0.0000        0.0000        0.0000        0.0000        0.0000        0.0000        0.0000        0.0000        0.0000        0.0000        0.0000        0.0000        0.0000        0.0000
        0.0000        0.0000        0.0000        0.0000        0.0000        0.0000        0.0000        0.0000        0.0000        0.0000        0.0000        0.0000        0.0000        0.0000        0.0000        0.0000        0.0000        0.0000        0.0000        0.0000        0.0000        0.0000        0.0000        0.0000        0.0000        0.0000        0.0000        0.0000        0.0000        0.0000        0.0000        0.0000        0.0000        0.0000        0.0000        0.0000        0.0000        0.0000        0.0000        0.0000        0.0000        0.0000        0.0000        0.0000        0.0000        0.0000        0.0000        0.0000        0.0000        0.0000       11.2185       12.7294       13.3673       14.6422       12.8178       12.7970       12.4202       11.2600        9.4092        6.2713        4.5257        3.4503        0.0000        0.0000        0.0000        0.0000        0.0000        0.0000        0.0000        0.0000        0.0000        0.0000        0.0000        0.0000        0.0000        0.0000        0.0000        0.0000        0.0000        0.0000        0.0000        0.0000        0.0000        0.0000        0.0000        0.0000        0.0000        0.0000        0.0000        0.0000        0.0000        0.0000        0.0000        0.0000        0.0000        0.0000        0.0000        0.0000        0.0000        0.0000        0.0000        0.0000        0.0000        0.0000        0.0000        0.0000        0.0000        0.0000        0.0000        0.0000        0.0000        0.0000        0.0000        0.0000        0.0000        0.0000        0.0000        0.0000        0.0000        0.0000        0.0000        0.0000        0.0000        0.0000        0.0000        0.0000        0.0000        0.0000        0.0000        0.0000        0.0000        0.0000        0.0000        0.0000        0.0000        0.0000        0.0000        0.0000        0.0000        0.0000        0.0000        0.0000        0.0000        0.0000        0.0000        0.0000        0.0000        0.0000        0.0000        0.0000        0.0000        0.0000        0.0000        0.0000        0.0000        0.0000        0.0000        0.0000        0.0000        0.0000        0.0000        0.0000        0.0000        0.0000        0.0000        0.0000        0.0000        0.0000        0.0000        1.1817        1.1437        0.6840        0.8376        0.8780        0.7576        1.3630        1.4827        1.6335        1.9178        2.5932        3.0255        3.2696        3.2428        3.3835        3.5627        3.5160        2.7166        1.6604        1.4156        1.2227        1.1188        0.9882        0.9854        1.0009        1.0667        1.2572        1.3038        1.5526        1.6869        2.1707        2.2417        2.4241        2.7151        3.0518        3.1555        3.2814        3.4749        4.0993        4.2738        4.3986        4.6426        4.6229        4.7910        4.7389        4.5762        4.6505        4.6694        4.9772        5.4491        6.8433        7.5346        7.7608        7.9409        7.9563        8.1262        8.3732        8.1078        7.7871        7.6684        7.5411        7.2730        0.0000        0.0000        0.0000        0.0000        0.0000        0.0000        0.0000        0.0000        0.0000        0.0000        0.0000        0.0000        0.0000        0.0000       20.9068       21.7370       23.7684        0.0000
        0.0000        0.0000        0.0000        0.0000        0.0000        0.0000        0.0000        0.0000        0.0000        0.0000        0.0000        0.0000        0.0000        0.0000        0.0000        0.0000        0.0000        0.0000        0.0000        0.0000        0.0000        0.0000        0.0000        0.0000        0.0000        0.0000        0.0000        0.0000        0.0000        0.0000        0.0000        0.0000        0.0000        0.0000        0.0000        0.0000        0.0000        0.0000        0.0000        0.0000        0.0000        0.0000        0.0000        0.0000        0.0000        0.0000        0.0000        0.0000       10.3047       10.5522       10.7309       11.8642       12.3427       14.0687       12.7300       12.6828       13.0921       11.8391       10.6801        7.0535        5.2822        4.5009        3.2764        0.0000        0.0000        0.0000        0.0000        0.0000        0.0000        0.0000        0.0000        0.0000        0.0000        0.0000        0.0000        0.0000        0.0000        0.0000        0.0000        0.0000        0.0000        0.0000        0.0000        0.0000        0.0000        0.0000        0.0000        0.0000        0.0000        0.0000        0.0000        0.0000        0.0000        0.0000        0.0000        0.0000        0.0000        0.0000        0.0000        0.0000        0.0000        0.0000        0.0000        0.0000        0.0000        0.0000        0.0000        0.0000        0.0000        0.0000        0.0000        0.0000        0.0000        0.0000        0.0000        0.0000        0.0000        0.0000        0.0000        0.0000        0.0000        0.0000        0.0000        0.0000        0.0000        0.0000        0.0000        0.0000        0.0000        0.0000        0.0000        0.0000        0.0000        0.0000        0.0000        0.0000        0.0000        0.0000        0.0000        0.0000        0.0000        0.0000        0.0000        0.0000        0.0000        0.0000        0.0000        0.0000        0.0000        0.0000        0.0000        0.0000        0.0000        0.0000        0.0000        0.0000        0.0000        0.0000        0.0000        0.0000        0.0000        0.0000        0.0000        0.0000        0.0000        0.0000        0.0000        0.0000        2.2367        1.6793        1.4395        1.0502        1.1464        1.0059        0.9992        1.8675        1.9912        2.1201        2.2484        2.9421        3.2792        3.3776        3.5473        3.7493        3.3805        2.8895        2.5331        1.7200        1.8222        1.5119        1.1675        0.8615        0.9680        1.0887        1.1478        1.2371        1.3411        1.5780        1.7478        2.1390        2.3629        2.4981        2.4852        2.8984        3.1150        3.4975        3.5310        3.9005        3.9657        4.0849        3.9722        3.8047        3.8963        3.9950        4.2392        4.2534        4.4912        5.0767        5.7728        7.4261        8.1492        8.6539        8.8423        8.6752        8.7297        8.7773        8.2060        7.7915        7.7931        7.5657        7.6984        7.6254        0.0000        0.0000        0.0000        0.0000        0.0000        0.0000        0.0000        0.0000        0.0000       12.1291       14.5611       16.7624       18.7309       20.4137       22.5137       25.3806       28.7030
        0.0000        0.0000        0.0000        0.0000        0.0000        0.0000        0.0000        0.0000        0.0000        0.0000        0.0000        0.0000        0.0000        0.0000        0.0000        0.0000        0.0000        0.0000        0.0000        0.0000        0.0000        0.0000        0.0000        0.0000        0.0000        0.0000        0.0000        0.0000        0.0000        0.0000        0.0000        0.0000        0.0000        0.0000        0.0000        0.0000        0.0000        0.0000        0.0000        0.0000        0.0000        0.0000        0.0000        0.0000        0.0000        0.0000        0.0000        0.0000        9.9380        9.8006        9.9657       10.7525       10.8113       11.4898       12.9096       12.5225       12.5402       11.7951       10.4431        6.6904        5.6931        5.5292        4.1605        1.9568        1.6472        1.5955        1.4378        0.0000        0.0000        0.0000        0.0000        0.0000        0.0000        0.0000        0.0000        0.0000        0.0000        0.0000        0.0000        0.0000        0.0000        0.0000        0.0000        0.0000        0.0000        0.0000        0.0000        0.0000        0.0000        0.0000        0.0000        0.0000        0.0000        0.0000        0.0000        0.0000        0.0000        0.0000        0.0000        0.0000        0.0000        0.0000        0.0000        0.0000        0.0000        0.0000        0.0000        0.0000        0.0000        0.0000        0.0000        0.0000        0.0000        0.0000        0.0000        0.0000        0.0000        0.0000        0.0000        0.0000        0.0000        0.0000        0.0000        0.0000        0.0000        0.0000        0.0000        0.0000        0.0000        0.0000        0.0000        0.0000        0.0000        0.0000        0.0000        0.0000        0.0000        0.0000        0.0000        0.0000        0.0000        0.0000        0.0000        0.0000        0.0000        0.0000        0.0000        0.0000        0.0000        0.0000        0.0000        0.0000        0.0000        0.0000        0.0000        0.0000        0.0000        0.0000        0.0000        0.0000        0.0000        0.0000        0.0000        0.0000        0.0000        0.0000        0.0000        0.0000        2.3322        3.3875        2.6639        2.6960        2.4024        1.9248        1.7002        2.8195        3.1031        2.8602        3.0045        3.6175        3.9512        3.9350        3.8197        3.7749        3.7766        3.5451        3.1678        2.6058        2.6885        2.2340        1.6731        1.2235        1.3033        1.3279        2.0007        1.7682        1.8215        1.6292        1.7800        2.1969        2.1814        2.0460        2.1838        2.4745        2.7341        3.2300        3.6506        3.8559        3.7931        3.6545        4.0389        4.1451        4.1478        4.4547        4.8185        5.0345        5.1834        5.9788        7.0255        9.1696        9.8925        9.9363       10.0677        9.4974        9.0260        8.8083        8.6253        8.5341        8.7253        8.2644        7.6260        0.0000        0.0000        0.0000        0.0000        0.0000        0.0000        4.0537        5.2574        9.3246       10.8150       12.9903       14.4428       16.8533       18.6869       21.1374       24.1336        0.0000        0.0000
        0.0000        0.0000        0.0000        0.0000        0.0000        0.0000        0.0000        0.0000        0.0000        0.0000        0.0000        0.0000        0.0000        0.0000        0.0000        0.0000        0.0000        0.0000        0.0000        0.0000        0.0000        0.0000        0.0000        0.0000        0.0000        0.0000        0.0000        0.0000        0.0000        0.0000        0.0000        0.0000        0.0000        0.0000        0.0000        0.0000        0.0000        0.0000        0.0000        0.0000        0.0000        0.0000        0.0000        0.0000        0.0000        0.0000        0.0000        0.0000        8.9510        8.8086        9.2398        8.3782        8.6352        8.3534       11.0320       11.2792        9.1103        7.3402        6.0496        7.0436        6.9241        7.0294        5.9710        6.1199        5.6925        5.4124        4.3904        2.9705        2.4253        0.0000        0.0000        0.0000        0.0000        0.0000        0.0000        0.0000        0.0000        0.0000        0.0000        0.0000        0.0000        0.0000        0.0000        0.0000        0.0000        0.0000        0.0000        0.0000        0.0000        0.0000        0.0000        0.0000        0.0000        0.0000        0.0000        0.0000        0.0000        0.0000        0.0000        0.0000        0.0000        0.0000        0.0000        0.0000        0.0000        0.0000        0.0000        0.0000        0.0000        0.0000        0.0000        0.0000        0.0000        0.0000        0.0000        0.0000        0.0000        0.0000        0.0000        0.0000        0.0000        0.0000        0.0000        0.0000        0.0000        0.0000        0.0000        0.0000        0.0000        0.0000        0.0000        0.0000        0.0000        0.0000        0.0000        0.0000        0.0000        0.0000        0.0000        0.0000        0.0000        0.0000        0.0000        0.0000        0.0000        0.0000        0.0000        0.0000        0.0000        0.0000        0.0000        0.0000        0.0000        0.0000        0.0000        0.0000        0.0000        0.0000        0.0000        0.0000        0.0000        0.0000        0.0000        0.0000        0.0000        0.0000        0.0000        0.0000        2.3991        2.4272        2.1325        2.4131        2.8326        3.4729        4.2072        4.4655        4.7971        4.7951        4.6555        4.6598        4.8913        5.1162        5.0281        4.8531        5.1102        4.9539        4.6048        3.8433        3.6567        3.1119        2.6292        2.0876        1.8612        1.9022        2.1980        1.7725        1.6429        1.4963        1.4021        1.2535        1.2342        1.3211        1.3987        1.7371        1.8896        2.2035        2.4339        2.9035        3.0423        3.2980        3.6089        4.1658        4.5079        4.8719        5.2315        6.5202        7.3836        8.9915        9.4740       10.5543       11.2744       11.2669       11.2673       10.2259        9.8947        9.1896        8.7681        8.5892        8.2775        7.8934        7.4797        7.6160        7.5578        7.3576        7.3374        7.1778        6.4266        6.2787        8.4838       10.8542       12.4682       14.1092       15.5717       17.0029       19.0505       22.2406       25.7952        0.0000        0.0000
        0.0000        0.0000        0.0000        0.0000        0.0000        0.0000        0.0000        0.0000        0.0000        0.0000        0.0000        0.0000        0.0000        0.0000        0.0000        0.0000        0.0000        0.0000        0.0000        0.0000        0.0000        0.0000        0.0000        0.0000        0.0000        0.0000        0.0000        0.0000        0.0000        0.0000        0.0000        0.0000        0.0000        0.0000        0.0000        0.0000        0.0000        0.0000        0.0000        0.0000        0.0000        0.0000        0.0000        0.0000        0.0000        0.0000        0.0000        0.0000        8.3969        8.5766        8.6911        8.5317        7.6823        8.3879        9.9377       10.7507        7.3245        5.8023        5.4769        6.8012        7.2410        8.4979        7.6203        7.7260        7.6139        7.6784        5.7800        3.7638        3.1927        2.0811        0.0000        0.0000        0.0000        0.0000        0.0000        0.0000        0.0000        0.0000        0.0000        0.0000        0.0000        0.0000        0.0000        0.0000        0.0000        0.0000        0.0000        0.0000        0.0000        0.0000        0.0000        0.0000        0.0000        0.0000        0.0000        0.0000        0.0000        0.0000        0.0000        0.0000        0.0000        0.0000        0.0000        0.0000        0.0000        0.0000        0.0000        0.0000        0.0000        0.0000        0.0000        0.0000        0.0000        0.0000        0.0000        0.0000        0.0000        0.0000        0.0000        0.0000        0.0000        0.0000        0.0000        0.0000        0.0000        0.0000        0.0000        0.0000        0.0000        0.0000        0.0000        0.0000        0.0000        0.0000        0.0000        0.0000        0.0000        0.0000        0.0000        0.0000        0.0000        0.0000        0.0000        0.0000        0.0000        0.0000        0.0000        0.0000        0.0000        0.0000        0.0000        0.0000        0.0000        0.0000        0.0000        0.0000        0.0000        0.0000        0.0000        0.0000        0.0000        0.0000        0.0000        0.0000        0.0000        0.0000        0.0000        0.0000        0.0000        2.6901        2.4804        2.4921        2.4434        2.7039        0.0000        4.6003        5.6490        6.1720        0.0000        0.0000        0.0000        6.4384        6.1584        5.7566        5.6623        5.5927        5.3307        4.5696        4.3157        3.9696        3.0987        2.5364        2.2442        2.1258        2.1057        1.6210        1.5932        1.3284        1.2296        1.1562        1.0867        1.0581        1.1377        1.3780        1.3903        1.5634        1.7882        2.2556        2.3660        2.6281        3.0546        3.7555        4.2563        4.9885        5.6476        6.3563        7.2366        8.1286        9.0665       10.4061       11.0973       10.9948       10.7822        9.7889        9.3897        8.8746        8.8418        8.7462        8.2725        8.1227        7.5058        7.8477        7.5485        7.2566        7.0676        7.4581        6.7582        7.2734        9.6031       13.2762       15.1139       15.7845       17.2676       18.0456       19.4752       22.0903       25.4705        0.0000        0.0000
        0.0000        0.0000        0.0000        0.0000        0.0000        0.0000        0.0000        0.0000        0.0000        0.0000        0.0000        0.0000        0.0000        0.0000        0.0000        0.0000        0.0000        0.0000        0.0000        0.0000        0.0000        0.0000        0.0000        0.0000        0.0000        0.0000        0.0000        0.0000        0.0000        0.0000        0.0000        0.0000        0.0000        0.0000        0.0000        0.0000        0.0000        0.0000       11.0581       11.2627       11.0288        0.0000        0.0000        0.0000        0.0000        0.0000        0.0000        0.0000        7.6973        6.8447        6.3094        6.3024        6.7349        8.1745        8.5560        6.6853        4.6757        4.5467        5.0562        6.4672        7.9725        8.6566        7.9518        9.0704        9.3731        8.1752        6.2639        4.2399        3.1591        2.3923        0.0000        0.0000        0.0000        0.0000        0.0000        0.0000        0.0000        0.0000        0.0000        0.0000        0.0000        0.0000        0.0000        0.0000        0.0000        0.0000        0.0000        0.0000        0.0000        0.0000        0.0000        0.0000        0.0000        0.0000        0.0000        0.0000        0.0000        0.0000        0.0000        0.0000        0.0000        0.0000        0.0000        0.0000        0.0000        0.0000        0.0000        0.0000        0.0000        0.0000        0.0000        0.0000        0.0000        0.0000        0.0000        0.0000        0.0000        0.0000        0.0000        0.0000        0.0000        0.0000        0.0000        0.0000        0.0000        0.0000        0.0000        0.0000        0.0000        0.0000        0.0000        0.0000        0.0000        0.0000        0.0000        0.0000        0.0000        0.0000        0.0000        0.0000        0.0000        0.0000        0.0000        0.0000        0.0000        0.0000        0.0000        0.0000        0.0000        0.0000        0.0000        0.0000        0.0000        0.0000        0.0000        0.0000        0.0000        0.0000        0.0000        0.0000        0.0000        0.0000        0.0000        0.0000        0.0000        0.0000        0.0000        0.0000        0.0000        0.0000        0.0000        0.0000        0.0000        0.0000        0.0000        0.0000        0.0000        0.0000        0.0000        0.0000        0.0000        0.0000        0.0000        5.8480        5.6186        5.3031        4.9885        4.6348        4.2624        3.9238        3.7423        3.0933        2.7798        2.5616        2.3804        1.8760        1.6460        1.3781        1.1618        1.0956        1.1133        1.0980        1.1705        1.2256        1.3196        1.2781        1.3927        1.9768        2.0776        2.3747        2.7715        3.2056        3.6430        4.2974        5.0620        6.2717        7.0956        7.8658        8.8421        9.8507       10.5293       10.7276       10.0513        9.5315        9.4381        9.0589        8.8667        9.2224        8.5358        8.1603        8.1487        7.7754        7.3683        7.2867        7.2604        6.8564        6.4966        7.3289        8.2324       11.4874       14.2197       14.6012       15.8633       17.1364       18.8754       22.1166        0.0000        0.0000        0.0000
        0.0000        0.0000        0.0000        0.0000        0.0000        0.0000        0.0000        0.0000        0.0000        0.0000        0.0000        0.0000        0.0000        0.0000        0.0000        0.0000        0.0000        0.0000        0.0000        0.0000        0.0000        0.0000        0.0000        0.0000        0.0000        0.0000        0.0000        0.0000        0.0000        0.0000        0.0000        0.0000        0.0000        0.0000        0.0000        0.0000        0.0000        0.0000       12.4988       12.9785       14.0097       13.2112       13.8961       15.0248       12.9850       11.2701        8.7762        7.0557        6.0067        4.8863        4.6684        5.0247        5.5582        5.8234        5.8425        4.0024        3.6872        4.0003        4.5775        7.4633        7.8356        8.1087        9.5805        9.2352        8.9845        7.7440        6.5435        4.5372        3.2697        2.5100        2.0057        0.2306        0.0000        0.0000        0.0000        0.0000        0.0000        0.0000        0.0000        0.0000        0.0000        0.0000        0.0000        0.0000        0.0000        0.0000        0.0000        0.0000        0.0000        0.0000        0.0000        0.0000        0.0000        0.0000        0.0000        0.0000        0.0000        0.0000        0.0000        0.0000        0.0000        0.0000        0.0000        0.0000        0.0000        0.0000        0.0000        0.0000        0.0000        0.0000        0.0000        0.0000        0.0000        0.0000        0.0000        0.0000        0.0000        0.0000        0.0000        0.0000        0.0000        0.0000        0.0000        0.0000        0.0000        0.0000        0.0000        0.0000        0.0000        0.0000        0.0000        0.0000        0.0000        0.0000        0.0000        0.0000        0.0000        0.0000        0.0000        0.0000        0.0000        0.0000        0.0000        0.0000        0.0000        0.0000        0.0000        0.0000        0.0000        0.0000        0.0000        0.0000        0.0000        0.0000        0.0000        0.0000        0.0000        0.0000        0.0000        0.0000        0.0000        0.0000        0.0000        0.0000        0.0000        0.0000        0.0000        0.0000        0.0000        0.0000        0.0000        0.0000        0.0000        0.0000        0.0000        0.0000        0.0000        0.0000        0.0000        0.0000        0.0000        0.0000        0.0000        0.0000        5.2208        4.8706        4.5983        4.2453        3.8902        3.9174        4.3459        3.2655        2.8067        2.3984        2.2315        1.9100        1.8253        1.7311        1.5589        1.4521        1.1407        1.0910        1.1182        1.2380        1.1677        1.1879        1.3494        1.7281        1.7471        1.9418        2.3923        2.7746        3.1009        3.7278        4.4376        5.4684        6.1066        7.0920        7.8038        8.5773        9.1979        9.6691        9.3690        8.8609        9.2042        9.2794        9.4940        9.3841        9.2083        8.5541        7.9506        7.7456        7.4531        7.2390        7.3029        6.8761        6.3498        6.5791        8.6912       11.4428       12.7756       15.0359       16.5887       17.9295       19.0698        0.0000        0.0000        0.0000        0.0000
        0.0000        0.0000        0.0000        0.0000        0.0000        0.0000        0.0000        0.0000        0.0000        0.0000        0.0000        0.0000        0.0000        0.0000        0.0000        0.0000        0.0000        0.0000        0.0000        0.0000        0.0000        0.0000        0.0000        0.0000        0.0000        0.0000        0.0000        0.0000        0.0000        0.0000        0.0000        0.0000        0.0000        0.0000        0.0000        0.0000        0.0000       16.9237       16.4218       15.4970       14.0901       14.9060       16.7304       13.0621       10.5972        8.8558        6.6665        4.4120        3.3878        2.9866        2.4693        6.6879        5.1377        3.3503        2.7014        1.8640        1.7466        3.7352        6.0377        6.2549        6.8282        7.8598        8.1989        8.4501        8.3754        7.8906        6.8671        4.6549        3.4756        2.5904        2.6802        1.3104        0.0000        0.0000        0.0000        0.0000        0.0000        0.0000        0.0000        0.0000        0.0000        0.0000        0.0000        0.0000        0.0000        0.0000        0.0000        0.0000        0.0000        0.0000        0.0000        0.0000        0.0000        0.0000        0.0000        0.0000        0.0000        0.0000        0.0000        0.0000        0.0000        0.0000        0.0000        0.0000        0.0000        0.0000        0.0000        0.0000        0.0000        0.0000        0.0000        0.0000        0.0000        0.0000        0.0000        0.0000        0.0000        0.0000        0.0000        0.0000        0.0000        0.0000        0.0000        0.0000        0.0000        0.0000        0.0000        0.0000        0.0000        0.0000        0.0000        0.0000        0.0000        0.0000        0.0000        0.0000        0.0000        0.0000        0.0000        0.0000        0.0000        0.0000        0.0000        0.0000        0.0000        0.0000        0.0000        0.0000        0.0000        0.0000        0.0000        0.0000        0.0000        0.0000        0.0000        0.0000        0.0000        0.0000        0.0000        0.0000        0.0000        0.0000        0.0000        0.0000        0.0000        0.0000        0.0000        0.0000        0.0000        0.0000        0.0000        0.0000        0.0000        0.0000        0.0000        0.0000        0.0000        0.0000        0.0000        5.1820        5.2840        5.2116        5.2940        4.7479        0.0000        4.3930        3.9404        3.1084        2.8375        2.7944        2.7803        2.7727        2.6340        2.3359        2.3718        2.2319        2.0249        1.8814        1.7559        1.4986        1.2598        1.1012        1.0717        1.1310        1.0231        1.0274        1.1090        0.9601        0.8728        1.1058        1.3222        2.5052        2.9086        3.5442        4.0768        5.2520        6.0297        6.7197        7.5532        7.1260        7.4701        7.7914        7.7696        7.5244        7.8905        8.4031        8.3169        9.8513        9.6829        8.9041        8.2715        6.6058        6.1176        6.1239        6.1527        5.7851        5.8797        6.3054        7.5442       11.0010       12.6273       14.1930       16.1958       18.8489       20.7962        0.0000        0.0000        0.0000        0.0000
        0.0000        0.0000        0.0000        0.0000        0.0000        0.0000        0.0000        0.0000        0.0000        0.0000        0.0000        0.0000        0.0000        0.0000        0.0000        0.0000        0.0000        0.0000        0.0000        0.0000        0.0000        0.0000        0.0000        0.0000        0.0000        0.0000        0.0000        0.0000        0.0000        0.0000        0.0000        0.0000        0.0000        0.0000        0.0000        0.0000        0.0000       19.5409       20.4798       17.0345       15.0903       13.6090       13.3698        8.5748        6.8980        6.7824        5.6099        2.9564        2.1661        1.9205        2.7853        3.9161        2.2705        1.6492        1.5675        1.4612        1.5962        4.5399        3.2133        4.9695        6.5881        7.4786        7.9117        8.2906        8.3413        7.9020        7.1452        5.1269        3.9239        2.8641        2.4909        1.8083        1.0044        0.0000        0.0000        0.0000        0.0000        0.0000        0.0000        0.0000        0.0000        0.0000        0.0000        0.0000        0.0000        0.0000        0.0000        0.0000        0.0000        0.0000        0.0000        0.0000        0.0000        0.0000        0.0000        0.0000        0.0000        0.0000        0.0000        0.0000        0.0000        0.0000        0.0000        0.0000        0.0000        0.0000        0.0000        0.0000        0.0000        0.0000        0.0000        0.0000        0.0000        0.0000        0.0000        0.0000        0.0000        0.0000        0.0000        0.0000        0.0000        0.0000        0.0000        0.0000        0.0000        0.0000        0.0000        0.0000        0.0000        0.0000        0.0000        0.0000        0.0000        0.0000        0.0000        0.0000        0.0000        0.0000        0.0000        0.0000        0.0000        0.0000        0.0000        0.0000        0.0000        0.0000        0.0000        0.0000        0.0000        0.0000        0.0000        0.0000        0.0000        0.0000        0.0000        0.0000        0.0000        0.0000        0.0000        0.0000        0.0000        0.0000        0.0000        0.0000        0.0000        0.0000        0.0000        0.0000        0.0000        0.0000        0.0000        0.0000        0.0000        0.0000        0.0000        3.3139        3.5279        3.9902        4.4404        5.1397        4.9367        5.0278        4.6271        4.4918        4.2576        4.3260        3.8285        2.9851        2.8471        2.7010        2.6541        2.7494        2.7676        2.5248        2.3736        2.1402        2.0335        1.9820        1.5659        1.3803        1.2249        1.1445        1.0860        1.0129        0.8419        0.7527        0.7406        0.5338        0.5794        0.7327        0.9753        1.9811        2.3407        3.0733        3.7037        5.0611        5.8333        6.4650        6.9222        6.9128        7.3756        7.1541        6.7266        6.4892        6.4913        6.8401        7.2760        8.8890        9.2952        9.4668        8.7031        6.6424        5.9393        6.0776        5.8646        6.3917        5.9075        6.8952        8.2115       10.7394       12.2993       14.2230       16.0310       18.9904        0.0000        0.0000        0.0000        0.0000        0.0000
        0.0000        0.0000        0.0000        0.0000        0.0000        0.0000        0.0000        0.0000        0.0000        0.0000        0.0000        0.0000        0.0000        0.0000        0.0000        0.0000        0.0000        0.0000        0.0000        0.0000        0.0000        0.0000        0.0000        0.0000        0.0000        0.0000        0.0000        0.0000        0.0000        0.0000        0.0000        0.0000        0.0000        0.0000        0.0000        0.0000       22.3929       19.8299       19.3208       16.8465       15.5183       13.2031       10.6671        6.9298        5.7116        4.4911        4.4096        3.0754        2.1299        1.9905        1.5398        1.8823        1.2744        2.1030        1.5524        1.1305        1.9898        2.6651        1.8262        4.2287        5.2644        6.5224        7.0214        7.9783        8.0466        7.5170        6.4803        4.4645        3.6263        3.1454        2.3605        1.6141        0.0000        0.0000        0.0000        0.0000        0.0000        0.0000        0.0000        0.0000        0.0000        0.0000        0.0000        0.0000        0.0000        0.0000        0.0000        0.0000        0.0000        0.0000        0.0000        0.0000        0.0000        0.0000        0.0000        0.0000        0.0000        0.0000        0.0000        0.0000        0.0000        0.0000        0.0000        0.0000        0.0000        0.0000        0.0000        0.0000        0.0000        0.0000        0.0000        0.0000        0.0000        0.0000        0.0000        0.0000        0.0000        0.0000        0.0000        0.0000        0.0000        0.0000        0.0000        0.0000        0.0000        0.0000        0.0000        0.0000        0.0000        0.0000        0.0000        0.0000        0.0000        0.0000        0.0000        0.0000        0.0000        0.0000        0.0000        0.0000        0.0000        0.0000        0.0000        0.0000        0.0000        0.0000        0.0000        0.0000        0.0000        0.0000        0.0000        0.0000        0.0000        0.0000        0.0000        0.0000        0.0000        0.0000        0.0000        0.0000        0.0000        0.0000        0.0000        0.0000        0.0000        0.0000        0.0000        0.0000        0.0000        0.0000        0.0000        0.0000        3.4840        3.2807        3.5413        3.2306        3.4129        3.6632        4.0583        4.7322        5.2295        5.0763        4.2002        3.7977        3.9019        3.9018        3.6666        2.7983        2.7463        2.7241        3.0595        2.9414        3.1086        2.8068        2.4853        2.2738        2.1676        1.9863        1.5671        1.2213        1.1023        0.9634        0.9523        1.1656        0.9442        0.7683        0.6949        0.4478        0.4696        0.6728        0.9627        1.9941        2.3619        2.8593        3.6132        4.9537        5.8438        6.4310        6.6631        6.4635        6.3384        6.1894        6.0754        5.8160        5.9366        6.3360        6.7212        8.5280        9.8921       10.6148        9.4170        7.5150        6.8687        6.5558        6.3980        6.3352        6.7848        7.4325        7.7187       10.9067       12.6250       14.1402       16.1531       18.6967        0.0000        0.0000        0.0000        0.0000        0.0000
        0.0000        0.0000        0.0000        0.0000        0.0000        0.0000        0.0000        0.0000        0.0000        0.0000        0.0000        0.0000        0.0000        0.0000        0.0000        0.0000        0.0000        0.0000        0.0000        0.0000        0.0000        0.0000        0.0000        0.0000        0.0000        0.0000        0.0000        0.0000        0.0000        0.0000        0.0000        0.0000        0.0000        0.0000        0.0000       20.7796       18.6506       15.0267       13.5883       13.9172       12.0023       10.6946        8.9945        5.8006        4.6019        4.0170        3.4335        3.0678        2.0467        1.8834        1.3720        1.5386        1.6989        1.2536        1.0533        1.1765        2.3662        1.0632        1.1424        3.6560        4.5272        5.1584        5.7426        6.6257        6.5302        6.1974        5.4603        3.8172        3.1160        2.6395        2.2920        1.5275        0.0000        0.0000        0.0000        0.0000        0.0000        0.0000        0.0000        0.0000        0.0000        0.0000        0.0000        0.0000        0.0000        0.0000        0.0000        0.0000        0.0000        0.0000        0.0000        0.0000        0.0000        0.0000        0.0000        0.0000        0.0000        0.0000        0.0000        0.0000        0.0000        0.0000        0.0000        0.0000        0.0000        0.0000        0.0000        0.0000        0.0000        0.0000        0.0000        0.0000        0.0000        0.0000        0.0000        0.0000        0.0000        0.0000        0.0000        0.0000        0.0000        0.0000        0.0000        0.0000        0.0000        0.0000        0.0000        0.0000        0.0000        0.0000        0.0000        0.0000        0.0000        0.0000        0.0000        0.0000        0.0000        0.0000        0.0000        0.0000        0.0000        0.0000        0.0000        0.0000        0.0000        0.0000        0.0000        0.0000        0.0000        0.0000        0.0000        0.0000        0.0000        0.0000        0.0000        0.0000        0.0000        0.0000        0.0000        0.0000        0.0000        0.0000        0.0000        0.0000        0.0000        0.0000        0.0000        0.0000        0.0000        0.0000        0.0000        3.0175        2.8076        2.7936        3.0096        3.3184        3.4018        3.2409        3.3730        3.7941        3.9772        4.1900        4.0003        3.7317        3.4366        3.4401        3.2812        2.6405        2.4770        2.6735        3.1633        2.8797        3.1301        2.7402        2.4651        2.2394        1.9836        1.7353        1.5066        1.2513        1.0389        0.9101        0.9479        1.2231        1.0653        0.9743        0.9136        0.7437        0.7184        0.9239        1.3588        2.5481        2.8946        3.3557        3.8369        5.0034        5.7177        6.1269        6.5546        6.5309        6.1676        5.8719        5.7801        5.4902        5.3714        5.5997        6.3030        8.3425        9.2072        9.4685        9.1510        7.4618        6.8950        6.3678        6.6952        6.9334        6.9285        8.1779        8.6412       12.0377       13.2081       14.6003       15.0508       17.0175        0.0000        0.0000        0.0000        0.0000        0.0000
        0.0000        0.0000        0.0000        0.0000        0.0000        0.0000        0.0000        0.0000        0.0000        0.0000        0.0000        0.0000        0.0000        0.0000        0.0000        0.0000        0.0000        0.0000        0.0000        0.0000        0.0000        0.0000        0.0000        0.0000        0.0000        0.0000        0.0000        0.0000        0.0000        0.0000        0.0000        0.0000        0.0000        0.0000        0.0000       11.8729       10.1983        5.7898        5.5034        8.5125        8.0018        7.4340        5.9908        4.3524        4.0218        2.9978        2.9069        3.0731        3.2575        4.6485        3.4610        3.8584        4.1710        2.2814        1.6322        1.5909        2.1397        1.3955        1.6494        3.0451        3.6172        3.7449        3.8979        3.7366        3.7802        3.6465        3.2246        3.1501        2.7345        2.4016        2.0995        2.2853        0.0000        0.0000        0.0000        0.0000        0.0000        0.0000        0.0000        0.0000        0.0000        0.0000        0.0000        0.0000        0.0000        0.0000        0.0000        0.0000        0.0000        0.0000        0.0000        0.0000        0.0000        0.0000        0.0000        0.0000        0.0000        0.0000        0.0000        0.0000        0.0000        0.0000        0.0000        0.0000        0.0000        0.0000        0.0000        0.0000        0.0000        0.0000        0.0000        0.0000        0.0000        0.0000        0.0000        0.0000        0.0000        0.0000        0.0000        0.0000        0.0000        0.0000        0.0000        0.0000        0.0000        0.0000        0.0000        0.0000        0.0000        0.0000        0.0000        0.0000        0.0000        0.0000        0.0000        0.0000        0.0000        0.0000        0.0000        0.0000        0.0000        0.0000        0.0000        0.0000        0.0000        0.0000        0.0000        0.0000        0.0000        0.0000        0.0000        0.0000        0.0000        0.0000        0.0000        0.0000        0.0000        0.0000        0.0000        0.0000        0.0000        0.0000        0.0000        0.0000        0.0000        0.0000        0.0000        0.0000        0.0000        0.0000        3.8866        2.9410        2.9233        2.9300        2.8961        2.9749        2.7394        2.5947        2.6954        3.3857        3.4434        3.2032        2.6877        2.6689        2.8458        2.5351        2.4985        2.6241        2.6402        2.6618        2.7036        2.9265        3.0916        2.8575        2.6861        2.3849        2.2524        2.0721        1.8837        1.6640        1.3143        1.1919        1.0833        1.0101        0.8502        0.9518        1.1366        1.4576        1.5043        1.5812        1.9269        2.6855        3.2386        3.7350        4.4208        5.7860        6.6195        7.3470        7.6171        6.8084        7.0950        6.3187        5.8150        4.4776        4.2281        4.6121        4.9579        6.8654        7.7352        8.0735        7.8621        6.9746        6.6691        6.8793        7.6568        8.2152        8.4926        9.3128       10.6152       13.1823       14.4400       15.1835       15.2058        0.0000        0.0000        0.0000        0.0000        0.0000        0.0000
        0.0000        0.0000        0.0000        0.0000        0.0000        0.0000        0.0000        0.0000        0.0000        0.0000        0.0000        0.0000        0.0000        0.0000        0.0000        0.0000        0.0000        0.0000        0.0000        0.0000        0.0000        0.0000        0.0000        0.0000        0.0000        0.0000        0.0000        0.0000        0.0000        0.0000        0.0000        0.0000        0.0000        0.0000        0.0000        5.9413        4.3674        3.3845        3.5484        6.1063        5.9737        5.8388        4.8605        3.9630        3.3684        3.2535        2.2234        2.3853        2.2822        2.1856        3.3410        2.6116        2.0829        2.8545        2.2521        1.9831        1.5476        1.4636        1.5236        2.8777        3.0594        3.0767        3.1647        2.8495        2.7994        2.6841        2.5667        2.7447        2.5503        2.3745        2.1445        0.0000        0.0000        0.0000        0.0000        0.0000        0.0000        0.0000        0.0000        0.0000        0.0000        0.0000        0.0000        0.0000        0.0000        0.0000        0.0000        0.0000        0.0000        0.0000        0.0000        0.0000        0.0000        0.0000        0.0000        0.0000        0.0000        0.0000        0.0000        0.0000        0.0000        0.0000        0.0000        0.0000        0.0000        0.0000        0.0000        0.0000        0.0000        0.0000        0.0000        0.0000        0.0000        0.0000        0.0000        0.0000        0.0000        0.0000        0.0000        0.0000        0.0000        0.0000        0.0000        0.0000        0.0000        0.0000        0.0000        0.0000        0.0000        0.0000        0.0000        0.0000        0.0000        0.0000        0.0000        0.0000        0.0000        0.0000        0.0000        0.0000        0.0000        0.0000        0.0000        0.0000        0.0000        0.0000        0.0000        0.0000        0.0000        0.0000        0.0000        0.0000        0.0000        0.0000        0.0000        0.0000        0.0000        0.0000        0.0000        0.0000        0.0000        0.0000        0.0000        0.0000        0.0000        3.9794        4.0606        0.0000        4.2201        4.0824        3.7838        3.1983        2.8719        2.6292        2.5314        2.2568        2.1813        2.4394        2.6611        3.1074        3.0603        2.7732        2.7793        2.4188        2.2951        2.2262        2.4781        2.4467        2.4473        2.5042        2.5767        2.7335        2.9549        2.8293        2.6676        2.3668        2.2416        2.0669        1.8245        1.3733        1.0732        0.9734        0.9369        0.8509        0.8188        0.8638        1.0507        1.3107        1.4823        1.7672        2.3599        3.0627        3.5580        4.1622        4.8369        6.1034        7.2201        7.5849        7.8856        6.7644        6.6385        6.1379        5.5054        4.0039        3.7085        4.1465        4.3815        6.1512        7.1649        7.5327        7.3799        6.7905        7.1262        7.8035        8.2374        8.9636       10.0007       10.8940       11.8983       14.1943       14.7903       14.8485        0.0000        0.0000        0.0000        0.0000        0.0000        0.0000        0.0000
        0.0000        0.0000        0.0000        0.0000        0.0000        0.0000        0.0000        0.0000        0.0000        0.0000        0.0000        0.0000        0.0000        0.0000        0.0000        0.0000        0.0000        0.0000        0.0000        0.0000        0.0000        0.0000        0.0000        0.0000        0.0000        0.0000        0.0000        0.0000        0.0000       39.8952       33.1100       20.4476       14.8413       12.7701        9.3444        4.6663        3.2982        3.1285        3.2140        4.9047        4.9466        4.6769        3.9943        2.8967        2.6113        1.9376        1.7507        1.9916        1.7784        1.9635        1.6061        1.6631        1.8917        1.7398        1.7083        1.4896        1.3357        1.2305        1.3372        1.9118        2.2678        2.5442        2.3619        2.1220        2.0708        2.0283        2.1289        2.7243        2.5106        2.1970        1.9546        2.1773        1.8568        0.0000        0.0000        0.0000        0.0000        0.0000        0.0000        0.0000        0.0000        0.0000        0.0000        0.0000        0.0000        0.0000        0.0000        0.0000        0.0000        0.0000        0.0000        0.0000        0.0000        0.0000        0.0000        0.0000        0.0000        0.0000        0.0000        0.0000        0.0000        0.0000        0.0000        0.0000        0.0000        0.0000        0.0000        0.0000        0.0000        0.0000        0.0000        0.0000        0.0000        0.0000        0.0000        0.0000        0.0000        0.0000        0.0000        0.0000        0.0000        0.0000        0.0000        0.0000        0.0000        0.0000        0.0000        0.0000        0.0000        0.0000        0.0000        0.0000        0.0000        0.0000        0.0000        0.0000        0.0000        0.0000        0.0000        0.0000        0.0000        0.0000        0.0000        0.0000        0.0000        0.0000        0.0000        0.0000        0.0000        0.0000        0.0000        0.0000        0.0000        0.0000        0.0000        0.0000        0.0000        0.0000        0.0000        0.0000        0.0000        0.0000        0.0000        0.0000        3.5785        3.7421        3.8745        3.7423        3.8380        3.9356        3.7605        3.3011        2.9213        2.7894        2.5234        2.5046        2.3552        2.5567        2.8631        4.1487        4.4008        4.1088        2.6379        2.2144        2.1790        2.0809        2.0033        2.3526        2.5160        2.4926        2.9769        2.9950        3.2071        2.8373        2.4974        2.1709        1.9311        1.7405        1.4654        1.1431        0.8783        0.8925        0.8609        0.8189        0.7886        0.9056        1.1469        1.6061        1.7586        2.1200        2.5254        3.3034        3.7196        4.3682        5.0747        6.4984        7.2585        7.5692        7.2771        6.3681        6.1637        6.0801        5.6305        3.8355        3.6233        3.7371        4.2395        5.9230        7.0030        7.7065        7.5075        7.0372        7.1395        7.7222        8.2181        9.2042       10.2616       11.3419       12.2772       14.4502       15.1038        0.0000        0.0000        0.0000        0.0000        0.0000        0.0000        0.0000        0.0000
        0.0000        0.0000        0.0000        0.0000        0.0000        0.0000        0.0000        0.0000        0.0000        0.0000        0.0000        0.0000        0.0000        0.0000        0.0000        0.0000        0.0000        0.0000        0.0000        0.0000        0.0000        0.0000        0.0000        0.0000        0.0000        0.0000       33.9244       35.4365       34.7694       32.3019       27.6733       16.3265       12.8395       10.4314        8.8393        5.3464        4.9669        3.8792        2.6671        4.4801        4.7596        4.7457        3.5673        2.5640        1.7922        1.4706        1.3415        1.5160        1.7359        1.4144        1.4306        1.7549        1.8280        1.8048        1.6115        1.5098        1.5427        1.3507        1.1521        1.6256        1.8660        1.8867        1.8808        1.8656        2.0427        1.9407        2.1328        2.4502        2.6895        2.1674        1.9209        2.0228        1.7417        1.4026        1.1951        0.5472        0.4628        0.3978        0.3430        0.1309        0.1743        0.2652        0.0000        0.0000        0.0000        0.0000        0.0000        0.0000        0.0000        0.0000        0.0000        0.0000        0.0000        0.0000        0.0000        0.0000        0.0000        0.0000        0.0000        0.0000        0.0000        0.0000        0.0000        0.0000        0.0000        0.0000        0.0000        0.0000        0.0000        0.0000        0.0000        0.0000        0.0000        0.0000        0.0000        0.0000        0.0000        0.0000        0.0000        0.0000        0.0000        0.0000        0.0000        0.0000        0.0000        0.0000        0.0000        0.0000        0.0000        0.0000        0.0000        0.0000        0.0000        0.0000        0.0000        0.0000        0.0000        0.0000        0.0000        0.0000        0.0000        0.0000        0.0000        0.0000        0.0000        0.0000        0.0000        0.0000        0.0000        0.0000        0.0000        0.0000        0.0000        1.2587        1.1813        1.0934        1.1962        1.4140        0.0000        0.0000        0.0000        0.0000        1.9987        2.7976        3.0019        3.1095        3.2668        3.1442        3.2537        3.4901        3.5473        3.8778        3.8321        3.6869        3.6711        4.1119        3.6928        3.6483        3.1847        3.7824        4.0067        3.8823        2.9022        2.2407        2.2108        2.3874        2.3042        2.3892        2.8005        2.7313        2.8653        2.7048        2.6565        2.4635        2.0428        1.8953        1.6899        1.4574        1.2492        0.9934        0.8521        0.7988        0.8013        0.8873        0.8762        0.9424        1.2156        1.6047        1.8220        2.1503        2.5148        3.5236        3.7424        4.2299        4.8338        6.2837        6.9711        7.1783        6.8813        5.9127        5.8768        5.6386        5.3686        3.8197        3.5718        3.5826        4.4511        5.9794        7.2721        7.9878        8.1735        7.2395        6.7977        7.3287        8.7762       10.3834       11.2858       12.6144       13.3961       15.8440       16.1361        0.0000        0.0000        0.0000        0.0000        0.0000        0.0000        0.0000        0.0000
        0.0000        0.0000        0.0000        0.0000        0.0000        0.0000        0.0000        0.0000        0.0000        0.0000        0.0000        0.0000        0.0000        0.0000        0.0000        0.0000        0.0000        0.0000        0.0000        0.0000        0.0000        0.0000        0.0000        0.0000        0.0000       22.3618       21.5920       17.5868       17.1845       15.7653       13.8263       15.5464       13.2417       11.9861       10.6515        8.8384        8.2497        5.2190        4.7663        4.3049        5.6671        5.4347        4.1084        2.9035        2.0159        1.3469        1.3244        2.2355        1.8520        1.7703        2.0745        2.0259        1.9904        1.9952        1.8055        1.6118        1.3663        1.1181        1.1502        1.1250        1.1722        1.2893        1.4130        1.8761        2.2399        1.9040        2.1885        2.4400        2.1893        1.7602        1.5290        1.8231        1.7605        1.5239        1.3472        1.3421        1.1984        1.0481        1.0126        1.0465        0.9436        0.8619        0.6989        0.3976        0.0000        0.0000        0.0000        0.0000        0.0000        0.0000        0.0000        0.0000        0.0000        0.0000        0.0000        0.0000        0.0000        0.0000        0.0000        0.0000        0.0000        0.0000        0.0000        0.0000        0.0000        0.0000        0.0000        0.0000        0.0000        0.0000        0.0000        0.0000        0.0000        0.0000        0.0000        0.0000        0.0000        0.0000        0.0000        0.0000        0.0000        0.0000        0.0000        0.0000        0.0000        0.0000        0.0000        0.0000        0.0000        0.0000        0.0000        0.0000        0.0000        0.0000        0.0000        0.0000        0.0000        0.0000        0.0000        0.0000        0.0000        0.0000        0.0000        0.0000        0.0000        0.0000        0.0000        0.0000        0.0000        0.0000        0.0000        0.0000        1.5125        1.5213        1.4610        1.5356        1.6734        1.7348        1.6969        1.6346        1.6540        1.6594        1.7909        1.3602        1.5165        1.5666        1.6164        1.6952        1.8383        2.0824        2.4628        3.4700        3.3371        3.4713        3.1251        3.7933        3.6936        3.6799        3.5256        2.9153        2.5102        2.3546        2.2217        1.8412        1.8142        1.9216        2.0381        2.6443        2.7393        2.6749        2.7285        2.7362        2.5880        2.2955        2.0546        1.8804        1.6273        1.4040        1.2789        0.9138        0.7965        0.7069        0.7269        0.7285        0.7634        0.9400        1.1756        2.2757        2.6508        3.0743        3.2949        3.5814        3.8022        4.0005        4.4360        6.1025        7.2658        7.3288        6.9505        6.6830        6.6739        6.6561        6.0651        3.8210        3.8761        3.3769        4.3768        6.1680        6.9909        7.8439        8.0730        7.3363        7.8431        8.6212        0.0000        0.0000       15.4133       16.8547       17.3286       16.3721        0.0000        0.0000        0.0000        0.0000        0.0000        0.0000        0.0000        0.0000        0.0000
        0.0000        0.0000        0.0000        0.0000        0.0000        0.0000        0.0000        0.0000        0.0000        0.0000        0.0000        0.0000        0.0000        0.0000        0.0000        0.0000        0.0000        0.0000        0.0000        0.0000        0.0000        0.0000        0.0000        0.0000        0.0000        0.0000       16.4774       13.0757       11.8536       10.9391       10.0384       12.1157       11.3516       10.4515       10.4586        9.2243        5.8852        5.4704        4.7314        4.9745        4.6380        6.7956        5.4366        5.8031        2.9623        1.9568        1.3464        1.5800        1.6612        1.8181        1.8286        2.4386        2.8307        2.1856        1.8827        1.2920        1.2668        1.3511        1.1105        0.9306        0.8510        0.9213        1.1516        2.0803        2.5537        1.8814        1.9444        1.8578        1.6165        1.4801        1.3574        1.5345        2.0510        2.0881        1.9796        2.0398        1.7105        1.3786        1.3241        1.4236        1.4656        1.3773        1.0328        0.5248        0.2939        0.2293        0.0000        0.0000        0.0000        0.0000        0.0000        0.0000        0.0000        0.0000        0.0000        0.0000        0.0000        0.0000        0.0000        0.0000        0.0000        0.0000        0.0000        0.0000        0.0000        0.0000        0.0000        0.0000        0.0000        0.0000        0.0000        0.0000        0.0000        0.0000        0.0000        0.0000        0.0000        0.0000        0.0000        0.0000        0.0000        0.0000        0.0000        0.0000        0.0000        0.0000        0.0000        0.0000        0.0000        0.0000        0.0000        0.0000        0.0000        0.0000        0.0000        0.0000        0.0000        0.0000        0.0000        0.0000        0.0000        0.0000        0.0000        0.0000        0.0000        0.0000        0.0000        0.0000        0.0000        0.0000        0.0000        0.0000        1.4635        1.4270        1.4643        1.6844        1.8312        1.9079        1.8552        1.6932        1.5545        1.4798        1.4280        1.1652        1.3349        1.3663        1.7580        1.3065        1.5318        2.3242        2.5094        3.1168        2.9877        2.8686        2.7449        3.0246        3.1194        3.0827        2.9691        2.3852        2.2102        2.1054        2.0252        1.7057        1.6548        1.8662        2.0989        2.5537        2.5354        2.4962        2.3587        2.2955        2.3104        2.1086        1.8853        1.7037        1.4867        1.2649        1.1103        0.7556        0.6307        0.6364        0.6844        0.7155        0.7383        0.9874        1.3221        2.7063        3.3013        3.7151        3.6021        3.6557        3.6965        3.8968        4.6710        6.5888        7.0479        6.8430        6.5438        6.4921        6.3213        6.4782        5.8711        4.0917        3.5240        3.6472        3.9453        5.7345        6.6174        6.9882        6.8509        6.2386        7.5218        0.0000        0.0000        0.0000        0.0000        0.0000        0.0000        0.0000        0.0000        0.0000        0.0000        0.0000        0.0000        0.0000        0.0000        0.0000        0.0000
        0.0000        0.0000        0.0000        0.0000        0.0000        0.0000        0.0000        0.0000        0.0000        0.0000        0.0000        0.0000        0.0000        0.0000        0.0000        0.0000        0.0000        0.0000        0.0000        0.0000        0.0000        0.0000        0.0000        0.0000        0.0000        0.0000        0.0000       10.3504        8.9660        8.1962        8.0485       10.2194       10.0899       10.1078        9.2652        6.6849        6.1738        5.8786        5.1288        5.3286        4.5580        6.1004        5.7132        5.6565        3.9990        3.3262        3.3682        3.8113        2.6211        2.3218        2.1700        2.3973        2.2096        2.3863        2.0017        1.1922        1.0972        1.0182        0.7810        0.7124        0.6478        0.6875        0.9643        2.8945        2.3729        1.7390        1.5673        1.5279        1.3051        1.3227        1.2936        1.5059        1.6475        1.6235        1.3873        1.4400        1.5440        1.5474        1.4375        1.5815        1.6223        1.5652        1.2019        0.6318        0.3396        0.1841        0.1866        0.2913        0.3568        0.4395        0.0000        0.0000        0.0000        0.0000        0.0000        0.0000        0.0000        0.0000        0.0000        0.0000        0.0000        0.0000        0.0000        0.0000        0.0000        0.0000        0.0000        0.0000        0.0000        0.0000        0.0000        0.0000        0.0000        0.0000        0.0000        0.0000        0.0000        0.0000        0.0000        0.0000        0.0000        0.0000        0.0000        0.0000        0.0000        0.0000        0.0000        0.0000        0.0000        0.0000        0.0000        0.0000        0.0000        0.0000        0.0000        0.0000        0.0000        0.0000        0.0000        0.0000        0.0000        0.0000        0.0000        0.0000        0.0000        0.0000        0.0000        0.0000        0.0000        0.0000        0.0000        0.9730        1.2951        1.6068        1.8365        1.9860        2.1094        2.0487        1.9728        2.0173        1.7465        2.3114        1.9185        1.0681        1.2406        1.7251        1.9573        1.7826        1.7695        2.3162        2.5871        3.7513        3.1149        2.8962        2.7261        2.9004        2.9619        2.8811        2.6810        2.1683        2.0108        1.9140        1.8833        1.7604        1.7526        1.8791        2.0953        2.0752        2.1960        2.2506        2.1830        2.1660        2.1699        1.7685        1.5122        1.3902        1.2294        1.0559        0.8990        0.6324        0.5747        0.5914        0.6357        0.7162        0.9220        1.1102        1.4771        2.9841        3.5168        3.7458        3.6841        3.6054        3.4499        3.5552        3.7734        5.0367        5.7308        6.0344        5.9088        5.9456        6.1827        6.0554        6.1445        3.7598        3.7421        3.6364        3.5970        5.1198        5.7856        5.9963        6.0346        5.2693        5.6798        0.0000        0.0000        0.0000        0.0000        0.0000        0.0000        0.0000        0.0000        0.0000        0.0000        0.0000        0.0000        0.0000        0.0000        0.0000        0.0000
        0.0000        0.0000        0.0000        0.0000        0.0000        0.0000        0.0000        0.0000        0.0000        0.0000        0.0000        0.0000        0.0000        0.0000        0.0000        0.0000        0.0000        0.0000        0.0000        0.0000        0.0000        0.0000        0.0000        0.0000        0.0000        0.0000        0.0000        9.6312        8.2269        7.5767        7.8691       10.5841       11.1427       11.6299       10.8651        8.2326        7.1244        7.2598        7.2032        6.6698        6.0080        5.7619        5.1280        5.0960        2.2108        2.2034        2.0757        2.0984        1.9760        2.0919        1.9961        2.1010        2.8279        1.8952        1.8450        1.4189        1.5238        1.1704        0.8433        0.6500        0.5689        0.7295        1.2763        1.6196        1.5243        1.4313        1.5381        1.1831        0.9869        0.9450        1.1251        1.6401        1.7504        1.2508        1.1688        1.3944        1.4022        1.3834        1.4817        1.7888        1.8686        1.5103        1.1942        0.6218        0.2986        0.1881        0.1820        0.2069        0.3154        0.6257        0.0000        0.0000        0.0000        0.0000        0.0000        0.0000        0.0000        0.0000        0.0000        0.0000        0.0000        0.0000        0.0000        0.0000        0.0000        0.0000        0.0000        0.0000        0.0000        0.0000        0.0000        0.0000        0.0000        0.0000        0.0000        0.0000        0.0000        0.0000        0.0000        0.0000        0.0000        0.0000        0.0000        0.0000        0.0000        0.0000        0.0000        0.0000        0.0000        0.0000        0.0000        0.0000        0.0000        0.0000        0.0000        0.0000        0.0000        0.0000        0.0000        0.0000        0.0000        0.0000        0.0000        0.0000        0.0000        0.0000        0.0000        0.0000        0.0000        0.0000        0.0000        0.0000        1.4423        1.6971        1.8556        2.0955        2.3614        2.4387        2.1891        1.9055        1.8929        2.2818        1.8011        1.0371        0.8634        1.5972        2.5182        2.0988        2.2116        2.5406        2.7758        3.9373        3.4259        2.8818        2.6665        2.6773        2.5869        2.3416        2.1326        1.7724        1.7398        1.7225        1.7040        1.6969        1.7301        1.6552        1.7469        2.0186        2.2108        2.1855        2.0448        1.5834        1.4979        1.3248        1.1515        1.0553        0.8652        0.7276        0.6781        0.5028        0.4510        0.5200        0.6576        0.8184        1.0367        1.3618        1.7606        3.2669        3.8211        3.8621        3.5351        2.9863        2.7452        2.8799        3.1513        4.2685        4.7352        4.8240        4.9231        5.0410        5.3643        5.1872        5.3498        3.7501        3.4172        3.0402        2.8996        4.0865        4.6728        4.8936        4.8610        4.0406        4.0866        0.0000        0.0000        0.0000        0.0000        0.0000        0.0000        0.0000        0.0000        0.0000        0.0000        0.0000        0.0000        0.0000        0.0000        0.0000        0.0000
        0.0000        0.0000        0.0000        0.0000        0.0000        0.0000        0.0000        0.0000        0.0000        0.0000        0.0000        0.0000        0.0000        0.0000        0.0000        0.0000        0.0000        0.0000        0.0000        0.0000        0.0000        0.0000        0.0000        0.0000        0.0000        0.0000        0.0000        0.0000        8.9406        8.2469        8.3222       11.7510       13.7041       13.1387       11.6260       12.6448       11.2294       11.0325       10.6129       10.1679        8.5935        7.5593        6.3529        6.8713        4.4298        3.7718        3.2516        2.7170        2.5621        2.0844        1.8385        1.4323        1.5417        1.4323        1.6462        2.0774        2.2532        1.8658        1.3359        0.0562        0.0578        0.3548        0.4706        1.3469        1.5286        1.3265        1.1153        0.8501        0.5860        0.5447        0.5505        0.9908        1.2519        0.6021        0.5084        1.2890        1.3906        1.4338        1.3979        1.4531        1.4259        1.2871        0.9312        0.3263        0.1822        0.0965        0.1003        0.1735        0.3239        0.4001        0.3639        0.0000        0.0000        0.0000        0.0000        0.0000        0.0000        0.0000        0.0000        0.0000        0.0000        0.0000        0.0000        0.0000        0.0000        0.0000        0.0000        0.0000        0.0000        0.0000        0.0000        0.0000        0.0000        0.0000        0.0000        0.0000        0.0000        0.0000        0.0000        0.0000        0.0000        0.0000        0.0000        0.0000        0.0000        0.0000        0.0000        0.0000        0.0000        0.0000        0.0000        0.0000        0.0000        0.0000        0.0000        0.0000        0.0000        0.0000        0.0000        0.0000        0.0000        0.0000        0.0000        0.0000        0.0000        0.0000        0.0000        0.0000        0.0000        0.0000        0.0000        0.0000        0.0000        2.4880        2.5188        2.3893        2.5066        2.5349        2.4704        2.3122        2.1679        1.9568        1.6443        0.9397        0.7458        0.9096        1.2661        1.4643        2.1298        2.4043        3.0411        4.0219        3.7851        3.3496        2.7520        1.5920        1.3431        1.2082        1.0873        1.0182        0.9765        0.9554        1.1198        1.5077        1.4669        1.4987        1.7391        1.6051        1.5986        1.3056        1.1008        0.4186        0.1417        0.0810        0.0676        0.1486        0.0987        0.1074        0.1898        0.2629        0.1841        0.2371        0.2622        1.4964        1.7647        2.2123        2.7089        3.7395        4.2994        4.3544        3.9453        2.3689        2.0995        2.1558        2.3943        2.4762        2.8097        2.8697        2.8642        2.7808        3.2398        3.3333        3.0860        2.9717        2.9315        2.7837        2.5569        2.6145        2.9259        3.0633        2.9537        0.5224        0.4344        0.0000        0.0000        0.0000        0.0000        0.0000        0.0000        0.0000        0.0000        0.0000        0.0000        0.0000        0.0000        0.0000        0.0000        0.0000        0.0000
        0.0000        0.0000        0.0000        0.0000        0.0000        0.0000        0.0000        0.0000        0.0000        0.0000        0.0000        0.0000        0.0000        0.0000        0.0000        0.0000        0.0000        0.0000        0.0000        0.0000        0.0000        0.0000        0.0000        0.0000        0.0000        0.0000        0.0000        0.0000        8.1213        7.2806        8.0976       11.8847       10.9322       10.5308        9.9433       11.4101        8.7896        7.9396        8.3359        7.7937        6.0185        5.0770        4.9554        4.8445        4.2803        3.6784        3.2756        2.8474        2.4060        2.0826        1.7818        1.3576        1.3504        1.3259        1.6135        2.1172        2.1721        1.8978        1.3718        0.1306        0.1261        0.1030        0.0407        1.2260        1.5841        0.9778        0.8287        0.5954        0.4984        0.4043        0.3815        0.4841        0.7280        0.7211        0.5493        1.1256        1.3124        1.6155        1.5991        1.5788        1.4959        1.1893        0.8898        0.3390        0.2457        0.2081        0.1185        0.2726        0.1718        0.1877        0.2923        0.0000        0.0000        0.0000        0.0000        0.0000        0.0000        0.0000        0.0000        0.0000        0.0000        0.0000        0.0000        0.0000        0.0000        0.0000        0.0000        0.0000        0.0000        0.0000        0.0000        0.0000        0.0000        0.0000        0.0000        0.0000        0.0000        0.0000        0.0000        0.0000        0.0000        0.0000        0.0000        0.0000        0.0000        0.0000        0.0000        0.0000        0.0000        0.0000        0.0000        0.0000        0.0000        0.0000        0.0000        0.0000        0.0000        0.0000        0.0000        0.0000        0.0000        0.0000        0.0000        0.0000        0.0000        0.0000        0.0000        0.0000        0.0000        0.0000        0.0000        1.7863        2.3432        2.6998        2.8223        2.6962        2.7102        2.6689        2.6628        2.3287        2.0659        1.8445        1.6060        0.9144        0.7617        0.9057        1.0874        1.2449        1.8289        2.0827        2.4859        3.0708        3.2081        2.7822        2.4574        1.5490        1.1344        0.9015        0.9223        0.8023        0.7558        0.7711        0.8724        1.0878        1.1470        1.1940        1.2680        1.1372        1.0169        0.8278        0.6401        0.1488        0.0269        0.0173        0.0045        0.0775        0.1585        0.2010        0.1949        0.1767        0.1858        0.2483        0.2800        1.5299        2.0191        2.4988        2.9626        4.0056        4.5631        4.5449        3.9771        2.2410        1.8765        1.7822        1.9148        1.8911        2.1814        2.2400        2.3205        2.0696        2.2602        2.1573        2.0055        2.1268        1.9741        1.8951        2.0555        2.1713        2.2024        2.0384        1.8478        0.5548        0.4943        0.0000        0.0000        0.0000        0.0000        0.0000        0.0000        0.0000        0.0000        0.0000        0.0000        0.0000        0.0000        0.0000        0.0000        0.0000        0.0000
        0.0000        0.0000        0.0000        0.0000        0.0000        0.0000        0.0000        0.0000        0.0000        0.0000        0.0000        0.0000        0.0000        0.0000        0.0000        0.0000        0.0000        0.0000        0.0000        0.0000        0.0000        0.0000        0.0000        0.0000        0.0000        0.0000        0.0000        0.0000        7.4157        6.5539        6.7124        7.8489        7.9831        8.2544        8.1237        7.8839        7.5141        8.2482        7.6716        6.9259        5.5194        5.2248        5.0097        5.0008        5.3612        4.0397        3.5402        2.9124        2.3496        1.9997        1.7739        1.1794        0.9230        0.8792        1.6051        2.0448        2.1115        1.8353        1.3148        0.2067        0.1713        0.1233        0.0565        0.3431        0.5472        0.5919        0.4511        0.4827        0.4022        0.3360        0.2568        0.2877        0.3911        0.4493        0.4136        0.9417        1.2328        1.3573        1.4032        1.4762        1.3617        1.1419        0.8201        0.4050        0.4432        0.3722        0.2182        0.3995        0.2808        0.2490        0.2266        0.5798        0.0000        0.0000        0.0000        0.0000        0.0000        0.0000        0.0000        0.0000        0.0000        0.0000        0.0000        0.0000        0.0000        0.0000        0.0000        0.0000        0.0000        0.0000        0.0000        0.0000        0.0000        0.0000        0.0000        0.0000        0.0000        0.0000        0.0000        0.0000        0.0000        0.0000        0.0000        0.0000        0.0000        0.0000        0.0000        0.0000        0.0000        0.0000        0.0000        0.0000        0.0000        0.0000        0.0000        0.0000        0.0000        0.0000        0.0000        0.0000        0.0000        0.0000        0.0000        0.0000        0.0000        0.0000        0.0000        0.0000        0.0000        0.0000        0.8011        1.8429        2.3950        2.6839        2.8714        2.6712        2.6815        2.6186        2.6616        2.3368        2.0365        1.7547        1.5096        0.9227        0.8834        0.8634        1.0757        1.1278        1.2691        1.4240        1.6132        2.1036        2.4086        2.3227        2.0013        1.3422        1.0803        0.8184        0.7580        0.7966        0.7276        0.8346        0.8875        0.9233        1.0873        1.1028        0.9231        0.6806        0.6912        0.5595        0.4584        0.1159        0.0770        0.0443        0.0411        0.1260        0.1040        0.1515        0.1444        0.1571        0.1481        0.1752        0.1997        1.7606        2.2625        2.6757        3.0790        3.9798        4.4128        4.3848        3.8138        2.2173        1.8479        1.7436        1.8181        1.8355        1.8849        2.0011        2.0712        1.9626        2.0623        1.8669        1.6975        1.6752        1.4900        1.5111        1.6433        1.6755        1.5231        1.4048        1.4166        0.4505        0.5233        0.7352        0.0000        0.0000        0.0000        0.0000        0.0000        0.0000        0.0000        0.0000        0.0000        0.0000        0.0000        0.0000        0.0000        0.0000        0.0000
        0.0000        0.0000        0.0000        0.0000        0.0000        0.0000        0.0000        0.0000        0.0000        0.0000        0.0000        0.0000        0.0000        0.0000        0.0000        0.0000        0.0000        0.0000        0.0000        0.0000        0.0000        0.0000        0.0000        0.0000        0.0000        0.0000        0.0000        7.7531        6.6298        5.9041        5.6006        6.6453        6.8331        7.0088        7.0175        7.1040        6.6199        6.3044        5.6633        5.1226        5.1269        5.2719        4.8540        4.8013        4.6560        4.2073        3.3710        2.7094        2.1131        1.7797        1.6508        0.9786        0.7257        0.6182        0.8126        1.4222        1.7558        1.5827        1.1373        0.2898        0.3020        0.2109        0.0912        0.2898        0.3380        0.3484        0.3484        0.3122        0.3528        0.2922        0.2921        0.4768        0.3703        0.4676        0.7659        0.9051        0.9435        0.9509        0.9223        1.0670        1.1259        0.9710        0.7500        0.3195        0.3582        0.5866        0.3724        0.9389        0.6834        0.4519        0.4738        0.9393        0.5568        0.0000        0.0000        0.0000        0.0000        0.0000        0.0000        0.0000        0.0000        0.0000        0.0000        0.0000        0.0000        0.0000        0.0000        0.0000        0.0000        0.0000        0.0000        0.0000        0.0000        0.0000        0.0000        0.0000        0.0000        0.0000        0.0000        0.0000        0.0000        0.0000        0.0000        0.0000        0.0000        0.0000        0.0000        0.0000        0.0000        0.0000        0.0000        0.0000        0.0000        0.0000        0.0000        0.0000        0.0000        0.0000        0.0000        0.0000        0.0000        0.0000        0.0000        0.0000        0.0000        0.0000        0.0000        0.0000        0.0000        0.4168        0.6877        1.6728        2.2222        2.6044        2.6598        2.5448        2.5028        2.4721        2.3037        2.1209        1.8538        1.5799        1.3347        0.7333        0.6498        0.6215        0.7041        0.8692        1.0594        1.1930        1.3774        1.6409        1.8183        1.7748        1.5409        0.9800        0.8469        0.6820        0.5937        0.6038        0.8489        0.4942        0.7005        1.0615        1.1138        0.8640        0.6912        0.5515        0.7484        0.6734        0.4408        0.1501        0.1174        0.0624        0.0267        0.0890        0.1108        0.0484        0.0680        0.1809        0.1876        0.2349        0.2218        2.0652        2.4460        2.7368        2.9287        3.6070        3.8087        3.7596        3.4598        2.1407        1.8827        1.8560        2.0012        2.0652        2.2060        2.2855        2.2171        2.2349        2.3424        2.1026        1.7349        1.6620        1.3529        1.2394        1.3110        1.3999        1.4069        1.4441        1.6824        0.7575        0.7120        0.0000        0.0000        0.0000        0.0000        0.0000        0.0000        0.0000        0.0000        0.0000        0.0000        0.0000        0.0000        0.0000        0.0000        0.0000        0.0000
        0.0000        0.0000        0.0000        0.0000        0.0000        0.0000        0.0000        0.0000        0.0000        0.0000        0.0000        0.0000        0.0000        0.0000        0.0000        0.0000        0.0000        0.0000        0.0000        0.0000        0.0000        0.0000        0.0000        0.0000        0.0000        0.0000        0.0000        6.9494        7.4794        5.2829        4.5777        4.3214        4.7079        4.8669        4.9381        4.1795        4.0845        4.2255        3.3734        4.4382        4.5442        4.5172        5.2700        4.9222        4.5494        3.8877        3.0434        1.5376        1.2666        1.5934        1.5492        0.2276        0.1853        0.1056        0.2121        0.1779        0.1435        0.1554        0.2256        0.2873        0.2615        0.1221        0.0994        0.4295        0.6396        0.3356        0.3037        0.4996        0.3608        0.3204        0.3276        0.6708        0.6910        0.6730        0.5111        0.7412        0.6488        0.6077        0.6084        0.4919        0.5271        0.4603        0.4197        0.1807        0.2554        0.3526        0.3657        0.5628        0.4929        0.4114        0.3428        0.2360        0.1925        0.1052        0.1389        0.3963        0.3598        0.3660        0.3632        0.3536        0.2907        0.0000        0.0000        0.0000        0.0000        0.0000        0.0000        0.4094        0.5292        0.5184        0.5718        0.0000        0.0000        0.0000        0.0000        0.0000        0.0000        0.0000        0.0000        0.0000        0.0000        0.0000        0.0000        0.0000        0.0000        0.0000        0.0000        0.0000        0.0000        0.0000        0.0000        0.0000        0.0000        0.0000        0.0000        0.0000        0.0000        0.0000        0.0000        0.0000        0.0000        0.0000        0.0000        0.0000        0.0000        0.0000        0.0000        0.0511        0.0730        0.1214        0.1018        1.3060        1.7726        2.0755        2.1085        2.3371        2.3670        2.2749        2.0440        1.6395        1.4555        1.1807        0.9483        0.4516        0.3287        0.3252        0.3783        0.8976        1.1478        1.3042        1.4099        1.5975        1.7958        1.7923        1.4777        1.0065        0.8202        0.6151        0.5393        0.3480        0.5538        0.5209        0.5664        0.7332        0.7970        0.5319        0.4580        0.7349        0.8590        0.6598        0.5022        0.2079        0.1174        0.0551        0.0503        0.0795        0.1106        0.1567        0.3011        1.4696        1.9265        2.2548        2.5060        2.5496        2.8128        2.9606        2.9639        2.1337        2.1812        2.1554        2.0281        2.4580        2.3544        2.4938        2.7296        3.3698        3.6413        3.7649        3.8242        3.8669        3.9120        3.5085        2.7190        0.3515        0.2686        0.2423        0.3224        1.0351        1.2130        1.4272        1.5719        2.2556        2.4059        0.0000        0.0000        0.0000        0.0000        0.0000        0.0000        0.0000        0.0000        0.0000        0.0000        0.0000        0.0000        0.0000        0.0000        0.0000        0.0000
        0.0000        0.0000        0.0000        0.0000        0.0000        0.0000        0.0000        0.0000        0.0000        0.0000        0.0000        0.0000        0.0000        0.0000        0.0000        0.0000        0.0000        0.0000        0.0000        0.0000        0.0000        0.0000        0.0000        0.0000        0.0000        0.0000        6.8047        6.8586        5.8619        3.8976        3.9815        3.5332        3.6399        3.6143        3.3815        2.9558        2.8991        2.8825        2.2863        3.3085        3.6200        4.3314        3.8291        3.3891        3.6459        3.6111        2.7594        1.4875        1.1893        1.0983        0.7890        0.2723        0.1868        0.2141        0.1584        0.0846        0.0947        0.0958        0.1463        0.0876        0.0421        0.0365        0.0489        0.4209        0.4043        0.3505        0.4535        0.4567        0.2982        0.1979        0.1992        0.3209        0.4787        0.4332        0.6255        0.6353        0.4221        0.3891        0.3812        0.2810        0.3134        0.3131        0.2784        0.1036        0.1188        0.1523        0.2256        0.3588        0.5036        0.2861        0.1828        0.1565        0.1011        0.0629        0.1268        0.3225        0.3601        0.4006        0.4878        0.4248        0.3713        0.3047        0.3159        0.7724        1.3240        1.4380        1.8247        0.6423        0.7708        0.7899        0.5610        0.5308        0.5343        0.6213        0.6461        0.0000        0.0000        0.0000        0.0000        0.0000        0.0000        0.0000        0.0000        0.0000        0.0000        0.0000        0.0000        0.0000        0.0000        0.0000        0.0000        0.0000        0.0000        0.0000        0.0000        0.0000        0.9270        0.8877        0.7481        0.2260        0.1801        0.1882        0.2179        0.1849        0.1378        0.1559        0.0983        0.0707        0.0578        0.0851        0.1124        1.1598        1.5791        1.8548        1.9618        2.1987        2.3338        2.1081        1.8450        1.4190        1.1952        0.9935        0.7789        0.3521        0.2280        0.2512        0.3985        0.8717        1.1256        1.2925        1.3624        1.4069        1.4584        1.4657        1.2824        0.8421        0.6921        0.5560        0.4409        0.2300        0.3158        0.3141        0.5371        0.5466        0.5986        0.4523        0.4822        0.5637        0.6195        0.5709        0.4658        0.2325        0.1467        0.1015        0.1233        0.1481        0.1361        0.1959        0.3613        1.9056        2.5316        2.9521        3.1155        2.9316        3.1020        3.1682        2.9360        2.0112        1.7864        1.6805        1.7185        2.2956        2.3531        2.5964        2.9508        3.7281        4.1299        4.3305        4.3705        4.4261        4.5029        3.9735        3.0625        0.5417        0.3404        0.2600        0.4206        0.9089        1.2894        1.3047        1.5026        0.0000        0.0000        0.0000        0.0000        0.0000        0.0000        0.0000        0.0000        0.0000        0.0000        0.0000        0.0000        0.0000        0.0000        0.0000        0.0000        0.0000        0.0000
        0.0000        0.0000        0.0000        0.0000        0.0000        0.0000        0.0000        0.0000        0.0000        0.0000        0.0000        0.0000        0.0000        0.0000        0.0000        0.0000        0.0000        0.0000        0.0000        0.0000        0.0000        0.0000        0.0000        0.0000        0.0000        0.0000        6.2127        5.6268        4.7053        3.3947        2.6288        2.8116        2.3368        2.3706        2.2627        1.7477        1.7713        1.8984        2.3263        2.8321        3.1489        3.1560        2.7542        2.6829        2.8378        2.7711        2.3594        1.0468        0.7836        0.5652        0.4708        0.2271        0.2780        0.4445        0.2699        0.3088        0.1768        0.0684        0.0351        0.0198        0.0275        0.0815        0.1550        0.3517        0.2196        0.2415        0.3879        0.5817        0.3166        0.2444        0.1322        0.1692        0.1704        0.2762        0.3999        0.5396        0.4936        0.3274        0.3047        0.2363        0.1879        0.1544        0.2035        0.0755        0.0966        0.0886        0.1449        0.3195        0.3043        0.2911        0.2648        0.2390        0.1359        0.1284        0.1637        0.2640        0.3911        0.4798        0.6567        0.5889        0.4053        0.3081        0.6231        1.6350        2.0266        2.2989        2.5947        0.7820        0.6428        0.7888        0.8579        0.7712        0.6969        0.6565        0.8153        0.6718        0.7103        0.7322        0.0000        0.0000        0.0000        0.0000        0.0000        0.0000        0.0000        0.0000        0.0000        0.0000        0.0000        0.0000        0.7751        0.7811        0.7272        0.7090        0.7063        0.6952        0.7526        0.6639        0.4892        0.1453        0.1651        0.1722        0.2775        0.2559        0.1429        0.1799        0.0939        0.1022        0.2940        0.1742        0.1173        1.1675        1.5488        1.7790        1.8596        2.1656        2.2294        2.0986        1.7390        1.3020        1.0876        0.8730        0.7001        0.3291        0.2867        0.3370        0.4778        0.9290        1.1410        1.1914        1.2412        1.2641        1.2694        1.2068        1.0201        0.7381        0.5830        0.4450        0.4419        0.2595        0.2898        0.3565        0.4939        0.4643        0.5832        0.3700        0.3248        0.5284        0.4956        0.4430        0.4001        0.2579        0.2700        0.3573        0.2527        0.2373        0.2392        0.3941        0.5325        2.2855        2.9763        3.3481        3.4119        3.2393        3.2498        3.0383        2.7442        1.7820        1.5282        1.4403        1.5115        2.1808        2.3481        2.6489        3.0760        3.9153        4.3844        4.6349        4.7317        4.7744        4.9681        4.4969        3.6997        0.7122        0.5389        0.4592        0.5199        0.0000        1.2809        1.4461        1.4791        0.0000        0.0000        0.0000        0.0000        0.0000        0.0000        0.0000        0.0000        0.0000        0.0000        0.0000        0.0000        0.0000        0.0000        0.0000        0.0000        0.0000        0.0000
        0.0000        0.0000        0.0000        0.0000        0.0000        0.0000        0.0000        0.0000        0.0000        0.0000        0.0000        0.0000        0.0000        0.0000        0.0000        0.0000        0.0000        0.0000        0.0000        0.0000        0.0000        0.0000        0.0000        0.0000        0.0000        6.0506        4.7102        5.2190        5.6401        3.8951        2.5544        2.5028        1.9586        2.2913        2.3098        2.2434        3.4489        3.2156        2.4834        2.2669        2.2367        2.4994        2.1874        2.0884        1.8526        1.9674        2.3358        0.9401        0.7150        0.7412        0.5022        0.2416        0.4698        0.4072        0.5172        0.3545        0.2416        0.1613        0.0416        0.0231        0.0331        0.1885        0.1359        0.2066        0.2254        0.2278        0.2221        0.2720        0.2819        0.2374        0.1341        0.1468        0.1377        0.1687        0.2948        0.2815        0.2400        0.2471        0.2232        0.2435        0.1759        0.1044        0.1075        0.0581        0.0546        0.0649        0.0907        0.2172        0.1905        0.1955        0.1995        0.2281        0.2676        0.4064        0.4220        0.6000        0.5499        0.8671        0.8461        0.5803        0.4237        0.5241        0.9958        2.2891        2.3888        1.9039        2.3032        0.8906        0.8227        0.8741        0.9202        0.7423        0.7318        0.6726        0.7014        0.5367        0.5660        0.5389        0.5488        0.6275        0.5869        0.0000        0.0000        0.0000        0.0000        0.0000        0.0000        0.0000        0.0000        0.8406        0.7557        0.7281        1.1318        0.7123        0.7080        0.7573        0.6322        0.6138        0.5430        0.3008        0.2693        0.2845        0.2798        0.1815        0.1570        0.1344        0.1562        0.1453        0.1727        0.2247        0.1611        1.3133        1.6420        1.8103        1.8133        1.9836        2.1007        2.0217        1.6735        1.1956        0.9508        0.7490        0.6191        0.2777        0.2717        0.2849        0.3549        0.8543        1.0892        1.1952        1.1836        1.1780        1.1699        1.0996        0.9618        0.6711        0.5216        0.4597        0.4288        0.2955        0.2640        0.3260        0.3488        0.3673        0.2588        0.3447        0.4079        0.6400        0.6188        0.5118        0.3012        0.1668        0.1413        0.2135        0.3541        0.2597        0.2568        0.4538        0.5035        2.4434        3.1537        3.5641        3.5484        3.2717        3.1765        3.0577        2.8135        1.7192        1.4530        1.4449        1.5209        2.1838        2.3554        2.6320        2.9654        3.7655        4.2165        4.5748        4.8666        5.1316        5.6081        5.3571        4.3964        1.0000        0.9759        0.0000        0.0000        0.0000        0.0000        0.0000        0.0000        0.0000        0.0000        0.0000        0.0000        0.0000        0.0000        0.0000        0.0000        0.0000        0.0000        0.0000        0.0000        0.0000        0.0000        0.0000        0.0000        0.0000        0.0000
        0.0000        0.0000        0.0000        0.0000        0.0000        0.0000        0.0000        0.0000        0.0000        0.0000        0.0000        0.0000        0.0000        0.0000        0.0000        0.0000        0.0000        0.0000        0.0000        0.0000        0.0000        0.0000        0.5630        0.6069        2.6319        3.3151        2.1503        4.2333        4.9759        1.4333        1.0821        2.9272        2.0100        2.1154        3.0673        2.5513        2.3227        1.8188        1.4383        0.7030        0.8635        0.8410        0.6770        0.2943        0.2233        0.6382        0.5572        0.5376        0.5522        0.4711        0.3985        0.6567        0.6116        0.3653        0.5205        0.3955        0.2204        0.3356        0.1973        0.2327        0.1908        0.1007        0.1327        0.1693        0.1730        0.4078        0.2551        0.1985        0.1686        0.1867        0.2508        0.4589        0.2558        0.1628        0.2242        0.2118        0.2018        0.1810        0.2622        0.1126        0.0643        0.0329        0.0255        0.0168        0.0304        0.0384        0.0361        0.0596        0.1018        0.1241        0.1182        0.1132        0.1389        0.1458        0.1668        0.3123        0.3632        0.4585        0.3071        0.1863        0.1448        0.1448        0.2126        0.6312        0.7971        0.5113        0.4131        0.4485        0.3669        0.2861        0.2903        0.4034        0.4763        0.5364        0.5455        0.4681        0.4175        0.3927        0.3800        0.2164        0.1583        0.1846        0.2110        0.2794        0.2890        0.1877        0.2926        0.3141        0.3511        0.3747        0.2308        0.2474        0.2774        0.3189        0.4325        0.4560        0.4532        0.2313        0.2929        0.4095        0.2779        0.2467        0.2148        0.2557        0.2854        0.3302        0.4138        0.6715        0.8394        1.0017        1.2865        1.5116        1.8296        1.9184        1.8385        1.6556        1.6600        1.4771        1.3609        0.9222        0.7676        0.5841        0.4769        0.4449        0.3737        0.4185        0.5891        1.1627        1.4673        1.6084        1.5408        1.0995        1.0236        0.9277        0.8005        0.6761        0.5744        0.4856        0.4581        0.4141        0.3512        0.3219        0.3465        0.3382        0.2453        0.2825        0.3229        0.3296        0.2882        0.1865        0.1284        0.0303        0.0975        0.0950        0.1154        0.3773        0.4176        0.6965        1.1677        2.6286        3.3686        3.7286        3.6485        3.0843        2.9128        2.7980        2.4879        1.8973        1.6293        1.6282        1.7269        1.8507        2.0074        2.1596        2.4985        3.3225        3.6704        4.0638        4.5031        6.0204        6.5062        6.2380        5.0824        3.0131        0.0000        0.0000        0.0000        0.0000        0.0000        0.0000        0.0000        0.0000        0.0000        0.0000        0.0000        0.0000        0.0000        0.0000        0.0000        0.0000        0.0000        0.0000        0.0000        0.0000        0.0000        0.0000        0.0000        0.0000        0.0000
        0.0000        0.0000        0.0000        0.0000        0.0000        0.0000        0.0000        0.0000        0.0000        0.0000        0.0000        0.0000        0.0000        0.0000        0.0000        0.0000        0.0000        0.0000        0.1504        0.0775        0.0381        0.2678        0.3149        1.3910        2.4088        1.5245        2.2884        3.6248        2.0027        1.4021        0.8696        2.3249        1.9749        2.0275        2.0180        1.3632        1.3226        1.2271        1.1247        0.9950        2.9008        1.0819        0.4438        0.4030        0.4058        0.9757        0.6412        0.3689        0.6021        0.6527        0.4439        0.6359        0.5075        0.4981        0.4031        0.2432        0.0964        0.3086        0.3179        0.6845        0.4927        0.1074        0.0350        0.1194        0.1699        0.2467        0.5468        0.3632        0.4536        0.5491        0.2932        0.4235        0.3098        0.4319        0.1561        0.1241        0.1273        0.1449        0.2641        0.0957        0.1107        0.1068        0.0440        0.0112        0.0405        0.0614        0.0772        0.1098        0.1211        0.1428        0.2925        0.4692        0.4124        0.2668        0.2885        0.4647        0.5255        0.5972        0.3243        0.2172        0.1867        0.2571        0.3925        0.8257        0.7093        0.5374        0.2544        0.2998        0.2129        0.1734        0.1911        0.2932        0.3578        0.5026        0.5244        0.4248        0.4050        0.4518        0.2918        0.1247        0.1110        0.1823        0.1530        0.3231        0.2285        0.1828        0.1255        0.1345        0.1291        0.1865        0.2776        0.2018        0.1994        0.2085        0.1948        0.1392        0.1572        0.1895        0.1589        0.2242        0.2513        0.2124        0.1802        0.2777        0.3081        0.3556        0.5258        0.8623        1.0370        1.2867        1.5253        1.6352        1.8404        1.8728        1.7792        1.5670        1.4554        1.3137        1.1138        0.8184        0.7574        0.5872        0.4388        0.4579        0.4287        0.4781        0.6605        1.2458        1.5811        1.6253        1.4747        1.0040        0.9148        0.8326        0.7520        0.6447        0.5541        0.4862        0.4526        0.3824        0.3326        0.3246        0.4025        0.3260        0.2145        0.1895        0.1875        0.1795        0.1301        0.0858        0.0701        0.0663        0.0589        0.1788        0.1016        0.4109        0.5182        0.8705        1.3086        2.8102        3.5880        3.9232        3.7058        3.1037        2.8400        2.6367        2.4008        1.8823        1.6003        1.5784        1.6837        1.8177        1.8788        2.0230        2.3473        3.1647        3.5296        4.0560        4.6493        6.1886        6.7618        0.0000        0.0000        0.0000        0.0000        0.0000        0.0000        0.0000        0.0000        0.0000        0.0000        0.0000        0.0000        0.0000        0.0000        0.0000        0.0000        0.0000        0.0000        0.0000        0.0000        0.0000        0.0000        0.0000        0.0000        0.0000        0.0000        0.0000        0.0000
        0.0000        0.0000        0.0000        0.0000        0.0000        0.0000        0.0000        0.0000        0.0000        0.0000        0.0000        0.0000        0.0000        0.0000        0.0000        0.5867        0.2116        0.1722        0.0473        0.0509        0.0446        1.3697        1.2062        2.3197        2.0609        3.1139        1.0809        1.2931        0.9963        1.0019        0.6614        1.1153        1.3136        1.1439        1.0462        1.3227        1.0695        0.9685        0.8748        1.1708        1.8606        0.9007        0.4176        0.5575        0.5859        1.5753        1.3829        0.5077        0.4000        0.5018        0.6407        0.3329        0.3116        0.3848        0.5060        0.3565        0.3085        0.3007        0.2872        0.3260        0.1592        0.2207        0.1467        0.0995        0.0494        0.2242        0.5649        0.5606        0.9978        0.5759        0.3115        0.4245        0.4177        0.4429        0.1646        0.1338        0.1487        0.1559        0.1420        0.0956        0.1295        0.1015        0.0848        0.0680        0.1158        0.1394        0.2508        0.1650        0.1838        0.4378        0.5843        0.4339        0.4591        0.4843        0.3997        0.6117        0.7323        0.5357        0.4649        0.3034        0.2800        0.4196        0.4205        0.3674        0.3134        0.3034        0.2519        0.1943        0.1928        0.1631        0.1482        0.2556        0.2967        0.3297        0.3745        0.3822        0.4464        0.5189        0.3648        0.2708        0.1733        0.1662        0.1786        0.1830        0.1494        0.1517        0.1303        0.0896        0.1570        0.1204        0.2541        0.3791        0.4612        0.1897        0.1925        0.1722        0.1886        0.2695        0.2162        0.2285        0.2382        0.2437        0.1992        0.2875        0.3883        0.4581        0.6502        0.8877        1.0348        1.2677        1.5045        1.6068        1.7637        1.7796        1.6440        1.3284        1.2227        1.0544        0.9169        0.6534        0.6459        0.6053        0.5019        0.4305        0.4942        0.5762        0.7164        1.3684        1.4822        1.4872        1.3425        0.9024        0.7982        0.7661        0.6782        0.5762        0.5013        0.4473        0.4109        0.3313        0.2793        0.2681        0.2779        0.2287        0.2061        0.1168        0.0762        0.0760        0.0697        0.0739        0.1274        0.0851        0.0559        0.0962        0.0584        0.5530        0.7790        1.0823        1.4720        2.9764        3.6511        3.8987        3.5869        2.9103        2.6516        2.4993        2.3598        1.8757        1.5971        1.5815        1.6757        1.7955        1.8587        1.9895        0.0000        2.9124        3.2457        3.7280        4.1768        5.7285        6.3628        0.0000        0.0000        0.0000        0.0000        0.0000        0.0000        0.0000        0.0000        0.0000        0.0000        0.0000        0.0000        0.0000        0.0000        0.0000        0.0000        0.0000        0.0000        0.0000        0.0000        0.0000        0.0000        0.0000        0.0000        0.0000        0.0000        0.0000        0.0000
        0.0000        0.0000        0.0000        0.0000        0.0000        0.0000        0.0000        0.0000        0.0000        0.0000        0.0000        0.0000        0.0000        1.6667        0.7646        0.9042        0.9604        0.1970        0.2481        0.2662        0.1772        0.5504        0.7851        1.9862        2.6202        2.5108        1.0234        0.9512        0.3932        0.6667        0.4112        0.7804        0.8928        0.9550        0.8505        1.5709        2.2468        2.4953        1.4870        1.7781        3.0377        1.3635        0.5822        0.3027        0.1646        0.2483        0.4002        0.1086        0.0626        0.0995        0.3085        0.3261        0.2565        0.2286        0.1888        0.1344        0.4480        0.3080        0.4750        0.4758        0.1480        0.1312        0.0706        0.0923        0.0886        0.1551        0.2753        0.4210        0.4411        0.2869        0.2138        0.5541        0.7464        0.7660        0.2865        0.1519        0.1273        0.1561        0.1781        0.1573        0.2255        0.2863        0.2710        0.1586        0.1603        0.1650        0.1683        0.4402        0.7513        0.9235        1.0638        0.8501        0.8987        0.8645        0.6839        1.2765        1.4931        1.0588        0.8455        0.5435        0.4883        0.4230        0.3630        0.4881        0.4799        0.3976        0.3750        0.2859        0.2805        0.2682        0.2581        0.2663        0.2881        0.3387        0.4169        0.3378        0.3057        0.2708        0.2513        0.6951        0.4471        0.0674        0.0780        0.0814        0.0748        0.0989        0.1087        0.1286        0.1288        0.1295        0.1672        0.3733        0.5575        0.3856        0.4712        0.3419        0.2945        0.3980        0.2075        0.2900        0.3983        0.2102        0.1516        0.3612        0.5536        0.6738        0.7896        0.8446        0.8880        1.0770        1.3417        1.3439        1.4877        1.4849        1.2842        1.0433        0.9384        0.9002        0.6918        0.4605        0.5380        0.5726        0.4775        0.4050        0.4293        0.6367        0.7664        0.9995        1.2548        1.2029        1.0252        0.7228        0.6519        0.6416        0.6842        0.5062        0.4459        0.3763        0.3092        0.2950        0.2531        0.2239        0.1917        0.1510        0.2423        0.2676        0.1044        0.0811        0.0812        0.1166        0.1760        0.0810        0.0597        0.0590        0.1081        0.8222        1.0916        1.4740        1.7074        2.9783        3.4406        3.5130        3.2282        2.5306        2.2181        2.1417        2.1114        1.7559        1.6549        1.6937        1.8687        1.9820        1.9970        0.0000        0.0000        0.0000        0.0000        0.0000        0.0000        0.0000        0.0000        0.0000        0.0000        0.0000        0.0000        0.0000        0.0000        0.0000        0.0000        0.0000        0.0000        0.0000        0.0000        0.0000        0.0000        0.0000        0.0000        0.0000        0.0000        0.0000        0.0000        0.0000        0.0000        0.0000        0.0000        0.0000        0.0000        0.0000        0.0000
        0.0000        0.0000        0.0000        0.0000        0.0000        0.0000        0.0000        0.0000        0.0000        3.7522        0.0000        0.0000        2.5152        1.5894        1.3463        2.2082        0.9712        0.4699        0.3655        0.3903        0.3891        0.5240        0.4175        0.6190        0.7859        0.1276        0.1369        0.1963        0.1435        0.1103        0.1241        0.0000        0.0000        0.0000        0.0000        0.2732        0.5341        1.6934        0.4327        0.1976        0.1436        0.5751        0.0717        1.0585        0.2721        0.0487        0.3177        0.2688        0.0948        0.0763        0.1055        0.1073        0.2215        0.1300        0.0760        0.0762        0.1023        0.2000        0.2185        0.3330        0.1606        0.1941        0.2033        0.4180        0.9724        0.6914        0.7003        0.9327        0.6137        1.1649        0.7848        0.5672        0.6183        0.4685        0.1986        0.1552        0.1346        0.2954        0.4317        0.1427        0.2123        0.2636        0.2206        0.0831        0.0809        0.1428        0.1940        0.4366        0.5722        0.7840        0.7648        1.2437        1.3333        1.3165        1.5862        1.8607        1.8602        1.8398        1.5814        1.2377        0.9913        0.8150        0.6817        0.4283        0.2830        0.2203        0.2264        0.2287        0.2748        0.3621        0.3331        0.4418        0.3682        0.1716        0.1536        0.2049        0.1496        0.1036        0.0960        0.0437        0.0278        0.0259        0.0761        0.0578        0.0525        0.0712        0.0576        0.0564        0.0473        0.0610        0.1181        0.1821        0.2052        0.1632        0.2050        0.2846        0.2718        0.2544        0.2539        0.2679        0.2520        0.1803        0.1880        0.4323        0.4933        0.6410        0.6873        0.5764        0.4254        0.4778        0.5598        0.7018        0.8184        0.8057        0.6949        0.5203        0.4749        0.4248        0.3727        0.1986        0.1809        0.1965        0.2178        0.3354        0.3484        0.3255        0.4115        0.4985        0.5786        0.5581        0.4999        0.4360        0.3880        0.3484        0.3472        0.4513        0.4141        0.3613        0.2645        0.0519        0.0501        0.0471        0.0429        0.1019        0.1141        0.1241        0.1000        0.0842        0.0946        0.0647        0.0460        0.2356        0.2845        0.4685        0.7902        1.4505        1.8310        2.2307        2.4205        2.5933        2.8362        2.8378        2.4719        1.5276        1.3103        1.2573        1.3323        1.9645        2.0441        2.2337        2.5000        2.8007        0.0000        0.0000        0.0000        0.0000        0.0000        0.0000        0.0000        0.0000        0.0000        0.0000        0.0000        0.0000        0.0000        0.0000        0.0000        0.0000        0.0000        0.0000        0.0000        0.0000        0.0000        0.0000        0.0000        0.0000        0.0000        0.0000        0.0000        0.0000        0.0000        0.0000        0.0000        0.0000        0.0000        0.0000        0.0000        0.0000        0.0000
        0.0000        0.0000        0.0000        0.0000        0.0000       19.9544       12.7587        6.9411        4.6236        3.7893        2.9889        2.7072        3.4966        2.4058        1.7094        1.4365        1.7849        1.3595        0.8338        1.0276        1.1444        1.2232        1.5478        0.8219        0.7230        0.1487        0.1715        0.2690        0.6760        1.1221        0.2651        0.0000        0.0000        0.0000        0.0000        0.1336        0.3877        0.6186        0.1339        0.1467        0.1282        0.3147        0.0736        1.2338        0.2647        0.1369        0.0717        0.4255        0.1225        0.0834        0.0853        0.0912        0.1151        0.0984        0.1644        0.1365        0.0444        0.0650        0.0425        0.0630        0.1212        0.5463        0.7036        0.5208        0.7220        0.6617        0.3881        0.5021        0.5665        1.0516        1.0451        0.6443        1.1636        0.5587        0.2252        0.2588        0.4290        0.4253        0.5486        0.2664        0.3481        0.2938        0.1910        0.0956        0.0990        0.1944        0.5567        0.9520        1.3114        1.1028        1.0868        1.5554        1.7404        1.8557        2.0500        2.2121        2.4386        2.3935        2.1425        1.6707        1.3321        1.0859        0.9301        0.4996        0.3815        0.3144        0.3198        0.2653        0.2361        0.2374        0.2190        0.3595        0.2103        0.1603        0.1751        0.1803        0.2852        0.2965        0.1012        0.0633        0.0861        0.0407        0.0173        0.0561        0.0610        0.1075        0.1575        0.2075        0.1500        0.1023        0.0936        0.1609        0.1358        0.1684        0.1062        0.2435        0.2620        0.4000        0.2474        0.1663        0.2448        0.2823        0.2644        0.4862        0.3765        0.4543        0.4579        0.3856        0.2915        0.2913        0.3523        0.5352        0.6526        0.6890        0.5709        0.3526        0.2994        0.2835        0.3695        0.2830        0.1523        0.1337        0.3923        0.3442        0.2732        0.2579        0.3378        0.4498        0.4615        0.4133        0.3324        0.3209        0.2699        0.2605        0.2485        0.3175        0.3027        0.2772        0.2230        0.0756        0.1035        0.1575        0.3424        0.1781        0.1603        0.1217        0.1006        0.0718        0.0791        0.0964        0.0676        0.3102        0.0000        0.0000        0.9117        1.7938        2.1869        2.4670        2.5738        2.6835        2.6954        2.5492        2.1713        1.2801        1.0546        1.0119        1.1093        1.7947        2.0493        2.3167        2.5916        0.0000        0.0000        0.0000        0.0000        0.0000        0.0000        0.0000        0.0000        0.0000        0.0000        0.0000        0.0000        0.0000        0.0000        0.0000        0.0000        0.0000        0.0000        0.0000        0.0000        0.0000        0.0000        0.0000        0.0000        0.0000        0.0000        0.0000        0.0000        0.0000        0.0000        0.0000        0.0000        0.0000        0.0000        0.0000        0.0000        0.0000        0.0000
        0.0000        0.0000        0.0000        0.0000       25.5991       20.7513       14.4492        7.0517        4.0955        3.0640        3.3288        2.7178        3.9314        4.3852        2.2264        3.3103        3.7670        1.9120        0.9629        0.7246        1.5867        2.0465        1.2859        0.9910        0.5049        0.3241        0.1435        0.2888        0.0000        0.0765        0.0319        0.0000        0.4618        0.4275        0.0000        0.0600        0.5212        0.0968        0.0981        0.1223        0.1241        0.1117        0.0860        0.9372        0.1232        0.1700        0.2776        0.9892        0.5554        0.2426        0.1591        0.2186        0.1727        0.2206        0.2021        0.0978        0.0362        0.0424        0.0384        0.1189        0.2501        0.6333        0.8301        0.2690        0.1399        0.3114        0.5333        0.2511        0.5261        0.6463        0.6211        0.5479        0.4714        0.5740        0.5025        0.6145        0.7566        0.9281        1.4105        0.2616        0.2770        0.3800        0.3385        0.1612        0.1878        0.2311        0.7417        0.8435        1.0908        1.2383        1.3744        1.6950        1.9094        2.1757        2.1088        2.4814        2.6644        2.6118        2.2813        1.7466        1.4961        1.2836        1.1932        0.6009        0.9388        0.7757        0.4641        0.3970        0.3600        0.2880        0.6967        0.5907        0.2051        0.1776        0.2264        0.2097        0.1725        0.1507        0.1236        0.0978        0.1061        0.1034        0.0856        0.1370        0.1611        0.2010        0.2272        0.1778        0.3051        0.2712        0.1343        0.0794        0.0597        0.0310        0.0462        0.1751        0.2225        0.2479        0.2604        0.2130        0.2160        0.2594        0.4976        0.4778        0.3008        0.3175        0.2498        0.2510        0.2458        0.2369        0.2278        0.3531        0.5903        0.5263        0.4419        0.2481        0.2025        0.2037        0.2574        0.1816        0.1272        0.1188        0.1879        0.3017        0.3003        0.3055        0.3428        0.2322        0.2131        0.2102        0.2335        0.2287        0.1949        0.1790        0.1815        0.2133        0.2586        0.2521        0.2324        0.0739        0.1383        0.3497        0.2401        0.2681        0.2535        0.0741        0.0351        0.0345        0.0638        0.0830        0.0946        0.0000        0.0000        0.0000        1.1920        2.0879        2.4617        2.6578        2.7174        2.5805        2.5974        2.3992        1.9997        1.0797        0.8147        0.8168        0.9585        1.5973        0.0000        0.0000        0.0000        0.0000        0.0000        0.0000        0.0000        0.0000        0.0000        0.0000        0.0000        0.0000        0.0000        0.0000        0.0000        0.0000        0.0000        0.0000        0.0000        0.0000        0.0000        0.0000        0.0000        0.0000        0.0000        0.0000        0.0000        0.0000        0.0000        0.0000        0.0000        0.0000        0.0000        0.0000        0.0000        0.0000        0.0000        0.0000        0.0000        0.0000        0.0000
        0.0000        0.0000       19.9997       24.0111       22.3445       18.6886       15.5920        6.3696        4.2643        3.7924        4.9326        3.7829        2.5841        4.0194        3.8602        5.8081        3.7478        2.3995        1.3489        1.8487        1.8683        2.4210        1.1254        0.2885        0.0258        0.0319        0.0000        0.0499        0.1538        0.4240        0.0903        0.0000        0.8094        0.3488        0.0000        0.0523        0.2448        0.0867        0.0930        0.3053        0.4841        0.2843        0.2599        0.3746        0.1540        0.8827        0.6967        0.5126        0.4947        0.3334        0.4421        0.4916        0.5130        0.6329        0.7297        0.1821        0.1002        0.0606        0.0689        0.1578        0.1440        0.2402        0.3053        0.1388        0.0973        0.1222        0.1069        0.2621        0.5881        0.5425        0.1691        0.1620        0.2384        0.4334        0.6206        1.3142        1.9874        1.4927        1.7645        0.5715        1.0907        1.1354        0.3932        0.1438        0.1428        0.1744        0.6195        0.6318        0.8502        1.1432        1.3777        2.0648        2.1387        2.3772        2.0845        2.4882        2.6088        2.5468        2.2067        1.7152        1.4929        1.3567        1.3510        0.7342        0.5533        0.5031        0.4680        0.4665        0.5077        0.4543        0.3880        0.3645        0.2652        0.4010        0.2750        0.1985        0.1476        0.1032        0.1479        0.2647        0.2359        0.3265        0.3586        0.6013        0.6975        0.6962        0.4926        0.3252        0.2900        0.2129        0.2320        0.2067        0.1549        0.1233        0.1012        0.1947        0.2464        0.2110        0.2614        0.2290        0.2609        0.3245        0.3204        0.3090        0.3014        0.2165        0.2220        0.2258        0.1888        0.1801        0.3142        0.3848        0.3085        0.3175        0.2802        0.1983        0.2078        0.2129        0.2397        0.1211        0.0883        0.0928        0.1631        0.3485        0.2878        0.2921        0.2951        0.2025        0.1894        0.1490        0.1523        0.1928        0.1265        0.1056        0.1549        0.2008        0.3858        0.2931        0.2000        0.0989        0.3235        0.3202        0.1956        0.1200        0.0609        0.0332        0.0234        0.0715        0.0800        0.1104        0.0000        0.0000        0.0000        1.1406        1.3746        2.2664        2.5942        2.7493        2.6334        2.4709        2.4276        2.2402        1.8279        1.0026        0.7684        0.6960        0.7881        0.0000        0.0000        0.0000        0.0000        0.0000        0.0000        0.0000        0.0000        0.0000        0.0000        0.0000        0.0000        0.0000        0.0000        0.0000        0.0000        0.0000        0.0000        0.0000        0.0000        0.0000        0.0000        0.0000        0.0000        0.0000        0.0000        0.0000        0.0000        0.0000        0.0000        0.0000        0.0000        0.0000        0.0000        0.0000        0.0000        0.0000        0.0000        0.0000        0.0000        0.0000        0.0000
        0.0000        6.8206        5.0939       14.9969       17.3787       10.9622       15.4432        7.5578        4.0879        2.5731        3.8192        3.8465        2.3453        1.5992        3.4984        2.2391        1.6327        1.2108        0.2476        1.0348        2.0304        1.6562        0.8184        0.2660        0.2164        0.1066        0.1444        0.1933        0.0881        0.0797        0.0000        0.0000        0.0000        0.0000        0.0000        0.0429        0.0598        0.0738        0.0845        0.0985        0.4964        0.1122        0.1064        0.2650        0.8196        0.5242        0.2608        0.4212        1.4024        0.7473        0.6575        0.5291        0.9339        0.8514        0.8348        0.4214        0.3645        0.1800        0.1501        0.1880        0.2217        0.2345        0.2236        0.2323        0.2074        0.1954        0.1850        0.1770        0.1991        0.1581        0.1449        0.1506        0.1745        0.1930        0.3401        0.3579        0.3304        0.8051        1.0618        0.2666        0.2428        0.1824        0.1534        0.1158        0.1375        0.2123        0.2350        0.3928        0.3956        0.5523        1.1809        2.0344        1.9859        2.1432        2.1365        1.9021        1.9698        1.8257        1.6085        1.3860        1.2062        1.0817        1.0178        1.1620        1.0874        0.9755        0.9300        0.9461        0.7358        0.6303        0.5046        0.1786        0.1664        0.2476        0.1555        0.1308        0.0667        0.0561        0.0888        0.1751        0.1935        0.3848        0.5229        0.4527        0.2701        0.1541        0.3160        0.2808        0.2111        0.1086        0.1075        0.0921        0.0659        0.0441        0.0407        0.0313        0.0623        0.0687        0.0768        0.3952        0.5727        0.6885        0.5112        0.3158        0.2268        0.1692        0.1480        0.0195        0.0117        0.0114        0.0511        0.1105        0.0541        0.0404        0.0568        0.0554        0.0825        0.0840        0.0342        0.0167        0.0335        0.0842        0.1024        0.0714        0.0395        0.0598        0.1382        0.0006        0.0000        0.0000        0.0000        0.0006        0.0138        0.0006        0.0539        0.0428        0.0011        0.0277        0.0023        0.0842        0.1205        0.0669        0.0498        0.0778        0.1054        0.1028        0.1073        0.8400        0.0000        0.0000        0.0000        0.0000        1.9497        2.2870        2.5257        2.4870        2.7205        2.7652        2.4910        2.3487        2.2802        2.0720        1.6610        0.5959        0.4530        0.3849        0.0000        0.0000        0.0000        0.0000        0.0000        0.0000        0.0000        0.0000        0.0000        0.0000        0.0000        0.0000        0.0000        0.0000        0.0000        0.0000        0.0000        0.0000        0.0000        0.0000        0.0000        0.0000        0.0000        0.0000        0.0000        0.0000        0.0000        0.0000        0.0000        0.0000        0.0000        0.0000        0.0000        0.0000        0.0000        0.0000        0.0000        0.0000        0.0000        0.0000        0.0000        0.0000        0.0000
        0.0000        4.8381        3.1714        4.9404        6.3305        8.2616       13.9564       10.8872        8.0570        7.0769        4.3576        2.3202        2.5552        2.1882        2.6177        2.0330        2.2304        1.1532        0.3789        0.2981        0.3031        0.3697        0.3488        0.1916        0.2534        0.1092        0.0837        0.1036        0.0097        0.0000        0.0251        0.0000        0.0000        0.0000        0.0000        0.0357        0.0501        0.0651        0.0806        0.0996        0.1151        0.1238        0.1252        0.3939        0.2591        0.2564        0.3303        0.4783        0.4476        0.3281        0.7319        0.6103        0.4949        1.2809        1.1506        0.9036        0.5213        0.2882        0.2222        0.2932        0.2540        0.2623        0.4084        0.3092        0.2848        0.2434        0.2568        0.2398        0.2672        0.2411        0.2210        0.2190        0.2177        0.1950        0.3164        0.3515        0.9541        1.2436        0.7565        0.2383        0.2467        0.2315        0.2470        0.1362        0.1449        0.1828        0.2257        0.4054        0.4456        0.5538        0.8536        1.6040        1.8834        2.1071        2.0440        2.0091        1.9419        1.8770        2.0562        1.6517        1.3371        1.2545        1.1603        1.3869        1.3295        1.2629        1.1947        1.0735        0.9770        0.8178        0.6648        0.2942        0.2280        0.2188        0.1841        0.1271        0.1057        0.1164        0.0882        0.1266        0.2073        0.2214        0.2806        0.1535        0.2740        0.2693        0.1571        0.0743        0.1641        0.0755        0.0426        0.0420        0.0449        0.0422        0.0303        0.0296        0.0573        0.1010        0.1144        0.5008        0.7431        0.6810        0.5482        0.3060        0.2204        0.1624        0.1335        0.0195        0.0207        0.0091        0.0404        0.0484        0.0619        0.0625        0.0876        0.1445        0.1115        0.0887        0.0134        0.0732        0.1248        0.0733        0.0597        0.0534        0.0886        0.0623        0.0411        0.0006        0.0000        0.0073        0.0494        0.0227        0.0006        0.0012        0.0006        0.0006        0.0006        0.0017        0.0029        0.0624        0.0685        0.0659        0.0624        0.1554        0.1830        0.1064        0.0000        0.0000        0.0000        0.0000        0.0000        2.5305        2.3200        2.6927        2.9304        2.7408        2.6700        2.6694        2.4723        2.3270        2.1993        1.9313        1.5154        0.5281        0.0000        0.0000        0.0000        0.0000        0.0000        0.0000        0.0000        0.0000        0.0000        0.0000        0.0000        0.0000        0.0000        0.0000        0.0000        0.0000        0.0000        0.0000        0.0000        0.0000        0.0000        0.0000        0.0000        0.0000        0.0000        0.0000        0.0000        0.0000        0.0000        0.0000        0.0000        0.0000        0.0000        0.0000        0.0000        0.0000        0.0000        0.0000        0.0000        0.0000        0.0000        0.0000        0.0000        0.0000        0.0000
       10.1203        6.8044        5.6958        5.1201        3.2380        6.0643        9.7723       11.9409        6.2703        9.4494        4.9560        2.0782        5.4374        8.0508        3.5234        1.9863        1.4594        1.1890        0.8749        0.4692        0.4114        0.7377        0.7440        0.5848        0.4636        0.1419        0.2239        0.2725        0.0211        0.1237        0.6807        0.0000        0.0000        0.0000        0.0000        0.0391        0.0519        0.0668        0.0841        0.1047        0.1216        0.1330        0.1386        0.2684        0.3159        0.3915        0.6073        0.8315        0.6996        0.2799        0.2468        0.2485        0.4699        0.8601        1.0281        0.5549        0.5643        0.2309        0.2759        0.3806        0.2998        0.3819        0.5368        0.4474        0.3269        0.4351        0.8009        0.8120        0.4277        0.3368        0.2417        0.2135        0.2667        0.4706        0.7239        1.0558        1.6298        1.0002        0.8348        0.2790        0.2802        0.2366        0.2935        0.2308        0.3165        0.3770        0.4041        0.5362        0.6386        0.8048        1.0323        1.8938        2.2796        2.5844        2.2378        2.1385        2.0913        1.9774        1.9058        1.8927        1.5489        1.4231        1.4279        1.6705        1.5487        1.4800        1.4179        1.2672        1.1477        1.0212        0.9373        0.3780        0.3465        0.2733        0.2113        0.1225        0.1238        0.1276        0.1089        0.1703        0.1565        0.1836        0.2167        0.1329        0.1417        0.2742        0.2657        0.0666        0.0710        0.0579        0.0291        0.0288        0.0480        0.0340        0.0494        0.0401        0.1388        0.2097        0.1190        0.7519        0.6532        0.6167        0.5020        0.2775        0.2142        0.1694        0.1257        0.0404        0.0593        0.1065        0.0685        0.0715        0.0747        0.0579        0.0841        0.1064        0.1276        0.0801        0.0579        0.0914        0.0561        0.0474        0.0421        0.0666        0.0947        0.0882        0.1334        0.0012        0.0208        0.0148        0.0215        0.0130        0.0018        0.0275        0.0006        0.0006        0.0006        0.0018        0.0330        0.0603        0.0621        0.1330        0.1394        0.2712        0.2793        0.0000        0.0000        0.0000        0.0000        0.0000        0.0000        2.6029        3.0039        4.6990        5.3448        4.7034        3.5833        3.5937        2.5167        2.3714        2.2630        0.0000        0.0000        0.0000        0.0000        0.0000        0.0000        0.0000        0.0000        0.0000        0.0000        0.0000        0.0000        0.0000        0.0000        0.0000        0.0000        0.0000        0.0000        0.0000        0.0000        0.0000        0.0000        0.0000        0.0000        0.0000        0.0000        0.0000        0.0000        0.0000        0.0000        0.0000        0.0000        0.0000        0.0000        0.0000        0.0000        0.0000        0.0000        0.0000        0.0000        0.0000        0.0000        0.0000        0.0000        0.0000        0.0000        0.0000        0.0000
       14.0116        7.2142        4.4267        5.4739        2.5520        1.7030        2.0364        9.3317        7.7898       12.1790        9.5536        1.4011        2.9598        6.8396        8.9173        3.1307        0.3251        0.3501        0.5594        0.7417        0.4643        0.5131        0.3913        0.2099        0.1429        0.1355        0.1063        0.0072        0.0000        0.8220        1.1144        0.5706        0.0000        0.0000        0.0000        0.0525        0.0650        0.0789        0.0946        0.1141        0.1295        0.1401        0.1464        0.2090        0.2595        0.6355        0.3418        0.3473        0.3780        0.4759        0.3951        0.3225        0.2606        0.4302        0.6022        0.6135        0.5916        0.2462        0.2547        0.3194        0.3788        0.5622        0.7371        0.5137        0.5711        0.8356        0.9312        0.5167        0.4900        0.3659        0.3093        0.3292        0.5043        0.7787        1.0548        0.6212        0.8413        1.4409        1.4972        0.3656        0.2725        0.3648        0.5670        0.5641        0.6751        0.5905        0.6684        0.8385        1.0150        1.1364        1.3363        2.3311        2.5522        2.5716        2.5285        2.4626        2.4407        2.2929        2.1150        1.8919        1.6082        1.5897        1.5249        1.8010        1.7345        1.6670        1.7112        1.4771        1.8226        1.3760        1.2211        0.4269        0.3947        0.3414        0.3031        0.1649        0.1570        0.1922        0.2148        0.1964        0.2080        0.1835        0.1213        0.0774        0.2038        0.4008        0.0446        0.0394        0.0427        0.0358        0.0270        0.0247        0.0190        0.0192        0.0319        0.0586        0.0689        0.0935        0.1825        0.5446        0.4551        0.4555        0.3941        0.2688        0.2105        0.1649        0.1437        0.0254        0.0458        0.0741        0.0576        0.0825        0.1063        0.1270        0.1041        0.1099        0.1191        0.0541        0.1107        0.0747        0.0586        0.0456        0.0664        0.1521        0.1385        0.1052        0.1731        0.0006        0.0078        0.0233        0.0021        0.0012        0.0012        0.0012        0.0018        0.0006        0.0012        0.0019        0.0475        0.0770        0.1089        0.1994        0.1270        0.3147        0.0000        0.0000        0.0000        0.0000        0.0000        0.0000        5.4900        2.1884        2.4643        3.6182        4.3085        3.5423        3.3421        3.7654        3.9110        3.9474        3.6454        0.0000        0.0000        0.0000        0.0000        0.0000        0.0000        0.0000        0.0000        0.0000        0.0000        0.0000        0.0000        0.0000        0.0000        0.0000        0.0000        0.0000        0.0000        0.0000        0.0000        0.0000        0.0000        0.0000        0.0000        0.0000        0.0000        0.0000        0.0000        0.0000        0.0000        0.0000        0.0000        0.0000        0.0000        0.0000        0.0000        0.0000        0.0000        0.0000        0.0000        0.0000        0.0000        0.0000        0.0000        0.0000        0.0000        0.0000        0.0000
       32.3716       27.1758        9.5187        1.6497        1.0915        2.6690        3.7881        8.9522        8.1973       12.1966       15.2574        2.4704        5.5447        6.8962        7.5749        6.8118        0.5472        0.7830        0.7537        0.5193        0.3494        0.2566        0.2692        0.1534        0.1093        0.0830        0.0592        0.0000        0.0000        1.6492        0.9595        0.0228        0.2232        0.0430        0.0554        0.0914        0.1084        0.1265        0.1456        0.1663        0.1856        0.1989        0.2089        0.2128        0.2442        0.3017        0.2728        0.3793        0.3226        0.1844        0.1646        0.1661        0.2306        0.2425        0.2276        0.1824        0.2161        0.2773        0.4276        0.2755        0.3233        0.5378        0.7386        0.6073        0.5816        0.6992        0.7000        0.3601        0.2880        0.3043        0.2923        0.2668        0.2195        0.1878        0.3248        0.3826        0.3806        0.4807        0.3949        0.3843        0.3810        0.5452        0.9002        1.2253        1.2207        1.1170        1.3107        1.5920        1.7314        1.8134        1.9557        2.4755        2.8058        2.7216        3.0666        2.9052        2.8416        2.6650        2.3901        2.0648        1.8026        1.7101        1.6934        1.8204        1.6899        1.6943        1.8209        1.4553        1.3771        1.3062        1.2655        1.2625        1.2364        1.1145        0.9553        0.7454        0.5986        0.5205        0.4419        0.3173        0.1141        0.0763        0.0723        0.2471        0.1233        0.1627        0.0300        0.0397        0.0718        0.0533        0.0359        0.0218        0.0128        0.0193        0.0348        0.0600        0.0594        0.0786        0.1143        0.1118        0.0715        0.0732        0.0514        0.0987        0.0923        0.0794        0.0785        0.0380        0.0659        0.0652        0.0379        0.1519        0.2028        0.2006        0.1579        0.0716        0.0379        0.0538        0.0243        0.2900        0.3521        0.4256        0.3703        0.3557        0.3240        0.2659        0.1890        0.0023        0.0043        0.0044        0.1231        0.0000        0.0094        0.0000        0.0000        0.0000        0.0000        0.0000        0.0000        0.7566        1.1145        1.1650        0.0000        0.0000        0.0000        0.0000        0.0000        0.0000        0.0000        0.0000        4.4100        1.0882        1.3648        1.8036        1.9115        8.8500        0.0000       11.7600       11.7900       20.2500       15.8100        0.0000        0.0000        0.0000        0.0000        0.0000        0.0000        0.0000        0.0000        0.0000        0.0000        0.0000        0.0000        0.0000        0.0000        0.0000        0.0000        0.0000        0.0000        0.0000        0.0000        0.0000        0.0000        0.0000        0.0000        0.0000        0.0000        0.0000        0.0000        0.0000        0.0000        0.0000        0.0000        0.0000        0.0000        0.0000        0.0000        0.0000        0.0000        0.0000        0.0000        0.0000        0.0000        0.0000        0.0000        0.0000        0.0000        0.0000        0.0000
       38.0828       29.1735       10.4092        2.8153        1.7886        1.7482        5.6927        8.2505        7.1884        7.9022        7.9545        1.7224        6.4494        6.9809        6.2774        4.1681        0.8556        0.6740        0.7467        0.6560        0.4081        0.4523        0.5403        0.3262        0.1214        0.0789        0.0562        0.0000        0.3145        0.7401        0.9550        0.0315        0.2376        0.0568        0.0692        0.1094        0.1258        0.1429        0.1594        0.1781        0.1946        0.2080        0.2185        0.2366        0.2334        0.2843        0.3518        0.2917        0.1918        0.1960        0.1700        0.2021        0.2549        0.2966        0.2842        0.2614        0.3101        0.3119        0.3638        0.4372        0.7617        1.3219        1.3674        0.9085        0.7363        0.6052        0.6257        0.4722        0.5489        0.4573        0.2974        0.2972        0.2503        0.2439        0.3746        0.3741        0.3215        0.3561        0.3607        0.3235        0.4218        0.5649        1.5473        1.6632        1.6107        1.8585        1.9460        2.4682        2.2501        2.3351        2.2757        2.9472        2.9476        3.1127        3.1294        3.2119        3.1446        2.9566        2.8004        2.7130        2.0696        1.8979        1.9472        2.1005        2.0558        1.8242        1.7898        1.5442        1.5095        1.5341        1.6142        1.6362        1.6541        1.5447        1.3826        0.9987        0.8316        0.6534        0.5514        0.1380        0.0807        0.0650        0.1182        0.3611        0.2894        0.1289        0.0723        0.0693        0.0717        0.0557        0.0510        0.0724        0.0648        0.0478        0.0569        0.0903        0.0923        0.1039        0.0907        0.1007        0.0768        0.0597        0.0483        0.0823        0.0975        0.0865        0.1040        0.0294        0.0791        0.0940        0.0473        0.1983        0.2731        0.2690        0.1997        0.0754        0.0832        0.0522        0.0537        0.4544        0.5711        0.5730        0.4388        0.5421        0.3627        0.3008        0.2911        0.0131        0.0128        0.0091        0.0078        0.0000        0.0000        0.0000        0.0000        0.0000        0.0000        0.0000        0.0000        0.0000        0.0000        0.0000        0.0000        0.0000        0.0000        0.0000        0.0000        0.0000        0.0000        0.0000        4.4400        1.0433        1.5270        1.5397        0.0000        0.0000        0.0000        0.0000        0.0000        0.0000        0.0000        0.0000        0.0000        0.0000        0.0000        0.0000        0.0000        0.0000        0.0000        0.0000        0.0000        0.0000        0.0000        0.0000        0.0000        0.0000        0.0000        0.0000        0.0000        0.0000        0.0000        0.0000        0.0000        0.0000        0.0000        0.0000        0.0000        0.0000        0.0000        0.0000        0.0000        0.0000        0.0000        0.0000        0.0000        0.0000        0.0000        0.0000        0.0000        0.0000        0.0000        0.0000        0.0000        0.0000        0.0000        0.0000        0.0000        0.0000        0.0000
        0.0000        0.0000       10.2950        3.1906        0.0000        4.0534        8.5143        9.6959        7.1352        3.0838        5.8088        3.6457       11.1366        8.0972        6.1386        1.9306        1.5175        0.9454        0.6586        1.1731        0.3368        0.2560        0.2414        0.3423        0.1012        0.0669        0.0479        0.0000        0.0000        0.0000        0.0000        0.0400        0.0563        0.0688        0.0775        0.1159        0.1276        0.1399        0.1523        0.1663        0.1785        0.1921        0.2057        0.2432        0.2455        0.2917        0.3121        0.2602        0.2948        0.3217        0.2939        0.3688        0.2888        0.3040        0.3831        0.3262        0.2314        0.2684        0.3832        0.9357        0.9611        0.7996        1.1497        0.9010        0.9422        0.5420        0.5907        0.6786        0.7877        0.4162        0.5799        0.4613        0.3631        0.2980        0.3309        0.2612        0.2903        0.3002        0.4370        0.4337        0.7127        0.9006        1.5701        1.5785        2.0138        2.0161        1.8729        2.1145        2.3696        2.3798        2.5822        3.3630        3.4749        3.6542        3.4846        3.7311        3.7805        3.6480        3.4734        2.8262        2.4428        2.1820        2.0054        2.1354        2.1255        2.0392        2.0296        1.8347        1.9419        2.0507        2.3083        2.3894        2.6248        2.4519        2.0795        1.5572        1.2400        0.9887        0.7596        0.2359        0.4770        0.1336        0.1077        0.2863        0.1115        0.1333        0.0720        0.0857        0.0577        0.0427        0.0721        0.1206        0.1991        0.1564        0.1179        0.1431        0.1427        0.1859        0.3359        0.3467        0.0982        0.1234        0.1320        0.1929        0.1720        0.2150        0.1486        0.0614        0.1040        0.0956        0.0852        0.2254        0.3106        0.3004        0.2129        0.1066        0.0793        0.0912        0.0899        0.5393        0.7268        0.7159        0.7986        0.3953        0.3151        0.3763        0.2835        0.0311        0.0154        0.0142        0.0194        0.0025        0.0000        0.0000        0.0000        0.0000        0.0000        0.0000        0.0000        1.1574        0.0000        0.0000        1.6790        0.0000        0.0000        0.0000        0.0000        0.0000        0.0000        4.8000        6.1200        1.4211        0.0000        0.0000        0.0000        0.0000        0.0000        0.0000        0.0000        0.0000        0.0000        0.0000        0.0000        0.0000        0.0000        0.0000        0.0000        0.0000        0.0000        0.0000        0.0000        0.0000        0.0000        0.0000        0.0000        0.0000        0.0000        0.0000        0.0000        0.0000        0.0000        0.0000        0.0000        0.0000        0.0000        0.0000        0.0000        0.0000        0.0000        0.0000        0.0000        0.0000        0.0000        0.0000        0.0000        0.0000        0.0000        0.0000        0.0000        0.0000        0.0000        0.0000        0.0000        0.0000        0.0000        0.0000        0.0000        0.0000        0.0000
        0.0000        0.0000        0.0000        0.0000        0.0000       10.6497       18.6228       13.7442        7.4975        3.8108        5.6217        2.7749        9.0349       10.4692        7.4998        5.8278        1.6232        1.0044        0.6534        1.5359        0.2429        0.1319        0.1190        0.1662        0.0897        0.0621        0.0429        0.0214        0.0092        0.0000        0.0308        0.0484        0.0679        0.0788        0.0813        0.1127        0.1155        0.1201        0.1264        0.1349        0.1412        0.1534        0.1729        0.3572        0.3338        0.4457        0.5282        0.6999        0.4607        0.6812        0.4793        0.4793        0.7110        0.6641        0.6926        1.0516        0.9450        0.6295        0.6791        0.4198        0.3252        0.4507        0.5969        0.4180        0.9116        0.6659        0.4557        0.6935        0.5181        0.8560        0.8916        0.9093        0.6107        0.3691        0.3823        0.2897        0.3379        0.5045        0.6873        0.7856        0.6737        0.8633        1.7844        1.3079        1.4089        1.7469        1.8154        2.0104        2.5545        2.5590        2.8469        4.3839        4.2906        3.7996        4.2410        4.7702        4.5343        4.2585        3.7455        3.2938        2.8523        2.4976        2.2966        2.4898        2.4032        2.2737        2.4030        2.3001        2.4599        2.7680        3.1517        3.6299        3.8647        3.7593        3.2006        2.3595        1.8260        1.4433        1.1459        0.4339        0.2083        0.1227        0.1043        0.0643        0.1033        0.1159        0.1134        0.0653        0.0974        0.1271        0.1895        0.1983        0.1475        0.1702        0.1850        0.1499        0.1056        0.1548        0.2094        0.1310        0.0796        0.1301        0.1975        0.2991        0.1813        0.1886        0.1598        0.1318        0.1673        0.1040        0.2046        0.2215        0.2825        0.4168        0.2975        0.1231        0.0774        0.0936        0.2397        0.3330        0.4825        0.6629        0.5824        0.3195        0.3238        0.1926        0.2137        0.0047        0.0047        0.0027        0.0020        0.0000        0.0000        0.0000        0.0367        0.0000        0.0000        0.0000        0.0000        1.1540        1.5544        1.7020        1.7078        1.6758        0.0000        0.0000        0.0000        0.0000        4.8900        6.3300       12.5100        2.4895        0.0000        0.0000        0.0000        0.0000        0.0000        0.0000        0.0000        0.0000        0.0000        0.0000        0.0000        0.0000        0.0000        0.0000        0.0000        0.0000        0.0000        0.0000        0.0000        0.0000        0.0000        0.0000        0.0000        0.0000        0.0000        0.0000        0.0000        0.0000        0.0000        0.0000        0.0000        0.0000        0.0000        0.0000        0.0000        0.0000        0.0000        0.0000        0.0000        0.0000        0.0000        0.0000        0.0000        0.0000        0.0000        0.0000        0.0000        0.0000        0.0000        0.0000        0.0000        0.0000        0.0000        0.0000        0.0000        0.0000        0.0000
        0.0000        0.0000        0.0000        0.0000        0.0000       26.5892       37.7120       28.3810       21.2002       13.4392        4.8975        5.6713        9.0277       17.0715       11.9301        5.9361        8.9924        3.7322        2.1864        1.2765        0.1240        0.0798        0.0632        0.0306        0.0000        0.0000        0.0000        0.0000        0.0000        0.0161        0.0254        0.1040        0.1513        0.1648        0.1794        0.2899        0.1590        0.1109        0.0913        0.0580        0.0654        0.0618        0.0818        0.1725        0.1935        0.5307        0.5325        0.3305        0.3895        0.4452        0.2769        0.3161        0.3887        0.5530        0.5325        1.3843        1.5885        1.2933        0.8237        0.2031        0.1111        0.1433        0.1045        0.2238        0.2111        0.2930        0.3918        0.2936        0.3228        0.4985        0.5234        0.6896        0.4842        0.4969        0.5169        0.6064        0.6050        0.6850        0.7284        1.1484        1.1481        1.1634        1.5223        1.6834        1.9985        2.0366        2.1850        2.9521        2.9105        2.9527        3.0693        4.3408        4.1936        4.4183        4.7931        5.8695        6.1730        6.0181        5.4482        4.2170        3.7019        3.1888        2.9320        2.7576        2.5795        2.5996        2.7946        3.6049        3.9133        4.4905        5.2549        7.8197        8.6911        8.5289        7.1647        4.6457        3.6254        2.8244        2.2592        1.4722        0.9541        0.6083        0.4475        0.0328        0.0580        0.0563        0.0804        0.1676        0.2094        0.1275        0.1449        0.0940        0.1021        0.0870        0.0846        0.1113        0.1425        0.1935        0.1622        0.0810        0.1194        0.1245        0.1166        0.1137        0.1238        0.1006        0.1280        0.0725        0.0953        0.1174        0.1390        0.1751        0.1603        0.1345        0.0983        0.0264        0.0390        0.0328        0.0336        0.0300        0.0058        0.0287        0.0516        0.0638        0.0411        0.0095        0.0313        0.0000        0.0066        0.0000        0.0000        0.0000        0.0000        0.0000        0.0000        0.1042        0.1457        0.2874        0.5292        0.9848        1.3010        1.3958        1.3476        0.9622        0.0000        0.0000        0.0000        0.6815        0.6282        1.0036        1.1077        2.6591        3.0426        0.0000        0.0000        0.0000        0.0000        0.0000        0.0000        0.0000        0.0000        0.0000        0.0000        0.0000        0.0000        0.0000        0.0000        0.0000        0.0000        0.0000        0.0000        0.0000        0.0000        0.0000        0.0000        0.0000        0.0000        0.0000        0.0000        0.0000        0.0000        0.0000        0.0000        0.0000        0.0000        0.0000        0.0000        0.0000        0.0000        0.0000        0.0000        0.0000        0.0000        0.0000        0.0000        0.0000        0.0000        0.0000        0.0000        0.0000        0.0000        0.0000        0.0000        0.0000        0.0000        0.0000        0.0000        0.0000        0.0000
        0.0000        0.0000        0.0000        0.0000        0.0000       40.8781       36.0892       28.2951       13.2884        6.3412        6.8237        4.1989        5.5251        9.4673       11.7040        6.9653        4.6049       13.7014        5.6805        2.8227        0.1234        0.0738        0.2928        0.7171        0.7728        0.4269        0.0000        0.0070        0.0160        0.0253        0.0462        0.1308        0.1692        0.2038        0.1511        0.1451        0.2788        0.1511        0.0988        0.0768        0.0854        0.0945        0.0819        0.3306        0.4694        0.4212        0.6229        0.7972        0.6541        0.4580        0.3881        0.3062        0.3474        0.5520        0.6300        1.4176        1.4842        1.0144        0.7851        0.1754        0.0780        0.1591        0.2834        0.3524        0.3285        0.3464        0.5251        0.4778        0.4493        0.7560        0.9875        0.9010        0.7627        0.7055        0.8020        0.8170        0.7468        0.7776        0.8108        1.0005        1.0602        1.4239        1.9719        2.2184        2.0610        2.1506        2.6088        2.8015        2.3884        2.9170        3.3049        3.7767        4.2651        4.7502        5.1808        6.5395        7.0345        6.9627        6.2024        4.7733        4.0000        3.5370        3.3357        3.1712        3.2287        2.8574        3.2650        4.2246        4.7279        5.4332        6.3871        9.6172       10.9905       10.6861        9.0343        5.8760        4.5703        3.5450        2.8513        1.8946        1.2808        0.8568        0.6274        0.0337        0.0345        0.0569        0.0596        0.1174        0.1539        0.1244        0.1269        0.1089        0.1273        0.1350        0.1204        0.1701        0.2154        0.2367        0.2294        0.1163        0.1326        0.0981        0.0825        0.1022        0.1289        0.1160        0.1347        0.1128        0.1498        0.1217        0.1176        0.2752        0.1963        0.1307        0.1037        0.0490        0.0707        0.0473        0.0156        0.0517        0.0230        0.0427        0.0715        0.3436        0.1820        0.0846        0.1153        0.0066        0.0659        0.0422        0.0000        0.0000        0.0000        0.0000        0.0151        0.1457        0.2037        0.3397        0.5537        0.9803        1.2585        1.3353        1.2687        0.9028        0.0000        0.0000        0.6934        0.8490        0.9292        0.7529        0.9764        2.9534        3.4257        3.9941        4.1681        5.9880        5.4129        5.4164        0.0000        0.0000        0.0000        0.0000        0.0000        0.0000        0.0000        0.0000        0.0000        0.0000        0.0000        0.0000        0.0000        0.0000        0.0000        0.0000        0.0000        0.0000        0.0000        0.0000        0.0000        0.0000        0.0000        0.0000        0.0000        0.0000        0.0000        0.0000        0.0000        0.0000        0.0000        0.0000        0.0000        0.0000        0.0000        0.0000        0.0000        0.0000        0.0000        0.0000        0.0000        0.0000        0.0000        0.0000        0.0000        0.0000        0.0000        0.0000        0.0000        0.0000        0.0000
        0.0000        0.0000        0.0000        0.0000       22.8019       27.6439       19.8067       15.6938       16.4135       18.2678       13.6417        4.0550        4.2833       13.4758        8.0019        3.5987        5.4836        8.8432        5.4387        2.1801        0.7078        0.7640        0.7596        0.9175        0.8444        0.3134        0.6695        0.5290        0.1845        0.0292        0.0235        0.1458        0.1795        0.1833        0.2415        0.1946        0.0956        0.1463        0.1048        0.1280        0.1654        0.5398        0.5192        0.4762        0.7069        0.5726        0.5552        0.8537        0.7383        0.5943        0.4954        0.7380        0.9328        0.9917        1.0308        0.9523        0.8386        1.3041        0.5722        0.3816        0.2404        0.2456        0.3049        0.4491        0.5828        0.6029        0.7548        0.7481        0.6193        1.0010        0.9873        1.1339        1.0512        0.9919        0.7490        0.8765        0.9094        0.9189        1.5326        1.3070        1.5429        1.5492        2.1396        1.9400        1.8100        2.0244        2.5310        2.0947        2.1522        2.4327        2.7869        3.4956        3.9657        4.4466        5.0003        6.4950        7.1264        7.1151        6.3706        4.9299        4.2138        3.7407        3.3645        3.0365        2.7681        2.8023        3.2113        4.2956        4.8887        5.4504        6.4670        9.4323       10.6837       10.5246        8.9295        5.8488        4.5105        3.5382        2.8372        1.9184        1.3341        0.9323        0.6729        0.0314        0.0429        0.0466        0.0674        0.2257        0.2387        0.2503        0.2291        0.1889        0.1737        0.1732        0.1930        0.3481        0.3100        0.3168        0.2224        0.1677        0.2319        0.1411        0.0939        0.1849        0.1686        0.1612        0.2324        0.1473        0.1745        0.0944        0.0773        0.0653        0.0880        0.0706        0.1179        0.1220        0.0401        0.0564        0.0619        0.0823        0.0479        0.0551        0.1778        0.6895        0.1399        0.1037        0.0530        0.0333        0.0000        0.0000        0.0000        0.0000        0.0000        0.0000        0.0000        0.1455        0.2034        0.3202        0.4959        0.8580        1.0821        1.1551        1.1279        0.8105        0.0000        0.7112        0.7428        1.0831        0.6706        0.7860        1.1007        2.9957        3.9515        4.2802        5.2184        5.7431        6.0595        4.8649        5.0385        0.0000        0.0000        0.0000        0.0000        0.0000        0.0000        0.0000        0.0000        0.0000        0.0000        0.0000        0.0000        0.0000        0.0000        0.0000        0.0000        0.0000        0.0000        0.0000        0.0000        0.0000        0.0000        0.0000        0.0000        0.0000        0.0000        0.0000        0.0000        0.0000        0.0000        0.0000        0.0000        0.0000        0.0000        0.0000        0.0000        0.0000        0.0000        0.0000        0.0000        0.0000        0.0000        0.0000        0.0000        0.0000        0.0000        0.0000        0.0000        0.0000        0.0000
        0.0000        0.0000        0.0000        0.0000       29.6302       25.4750       20.6283       18.8005       20.7682       17.0893       10.8116        7.3165       10.2816       10.5508        6.9224        6.0289        7.6145       12.5262        5.7511        2.0278        1.8252        0.8845        1.2265        1.5215        0.3680        0.0676        0.2471        0.2454        0.0362        0.0651        0.2732        0.9413        0.7853        0.6705        0.7485        0.4333        0.4329        0.6373        0.5883        1.1254        1.4352        1.1130        0.7996        1.2816        0.9140        0.9745        0.5968        0.6105        1.4101        2.5511        1.5790        1.2308        1.4543        1.0941        1.1099        1.6694        0.8600        1.0031        1.1621        0.6921        0.7031        0.9324        0.5770        0.5973        0.6564        0.6615        0.9530        0.8062        0.9768        0.9849        1.0152        0.9981        1.0293        0.6466        0.7692        0.9863        1.1488        1.6528        1.5154        0.9657        1.0117        1.1397        1.1430        1.4132        1.5905        1.7579        1.7637        1.8554        1.9080        2.0531        2.4318        2.9404        3.3228        3.7814        4.2901        5.8072        6.6251        6.7540        6.2361        4.6777        4.0562        3.8614        3.2300        2.8473        2.5784        3.0481        3.0496        3.8305        4.2428        4.4015        5.0666        7.2578        8.1575        8.1456        7.0069        4.5431        3.5514        2.8251        2.3314        1.6360        1.2054        0.8904        0.6993        0.0560        0.0762        0.0887        0.1236        0.4057        0.3665        0.2660        0.2066        0.1873        0.2185        0.2618        0.1876        0.2465        0.3944        0.3572        0.3655        0.4546        0.6342        0.6312        0.3106        0.3675        0.3968        0.3976        0.3648        0.2090        0.1469        0.1194        0.0758        0.0804        0.0614        0.0795        0.0862        0.0181        0.0102        0.0408        0.1220        0.3110        0.0905        0.1834        0.5462        0.3108        0.1282        0.1982        0.1207        0.1213        0.0000        0.0064        0.0311        0.0000        0.0000        0.0000        0.0000        0.1037        0.1450        0.2284        0.3539        0.6133        0.7746        0.8479        0.8475        0.6803        0.8248        0.7321        0.8437        0.8611        0.7999        1.4454        1.9038        3.8895        4.6683        4.7800        5.0452        5.4707        4.6581        4.2110        4.5273        0.0000        0.0000        0.0000        0.0000        0.0000        0.0000        0.0000        0.0000        0.0000        0.0000        0.0000        0.0000        0.0000        0.0000        0.0000        0.0000        0.0000        0.0000        0.0000        0.0000        0.0000        0.0000        0.0000        0.0000        0.0000        0.0000        0.0000        0.0000        0.0000        0.0000        0.0000        0.0000        0.0000        0.0000        0.0000        0.0000        0.0000        0.0000        0.0000        0.0000        0.0000        0.0000        0.0000        0.0000        0.0000        0.0000        0.0000        0.0000        0.0000        0.0000
        0.0000        0.0000        0.0000        0.0000       44.7198       31.9121       26.4338       20.0402       14.0725       11.0357       10.6299       16.4251       18.8696       19.7524       13.4054       11.4703       18.8924       22.3204       15.7820        4.0108        2.7726        5.3024        3.5072        2.6224        1.3461        0.1453        0.2607        0.2208        0.0448        0.2622        0.6826        1.0451        1.2593        1.5273        1.6227        1.2918        1.3665        0.5891        0.5470        0.3584        0.2170        0.3065        0.8101        2.4302        1.4937        0.9167        0.6839        0.9541        1.2350        1.7460        0.9686        0.3486        0.2377        0.7681        0.6795        1.2559        1.0445        0.7209        0.6150        0.5840        1.0194        0.5283        0.2328        0.2857        0.5419        0.7601        0.7058        1.5673        1.2499        1.4127        1.0023        0.5712        1.2074        1.7908        2.6177        1.4884        1.8568        1.1354        0.9787        0.9629        0.9838        1.0238        1.1101        1.2500        1.5308        1.4226        1.4221        1.6077        1.3112        1.4399        1.5722        1.4916        1.6391        1.9665        2.5869        4.3019        4.7750        4.9960        5.0555        4.1779        3.6922        3.2013        3.0093        2.3768        2.3089        2.2576        2.2330        2.5299        2.9067        2.3067        2.5728        2.1785        2.3948        2.5095        2.0294        1.8207        1.4527        1.1645        1.0219        0.8127        0.6706        0.4325        0.4391        0.8658        0.7966        0.6966        0.5647        0.3084        0.2147        0.1296        0.1051        0.5679        0.4430        0.3453        0.3118        0.2588        0.3141        0.3357        0.3300        0.3127        0.1825        0.2166        0.1279        0.1235        0.1058        0.0378        0.0920        0.0767        0.1791        0.1865        0.0811        0.2419        0.0117        0.0007        0.0039        0.0167        0.0137        0.0480        0.0196        0.0694        0.0629        0.0463        0.0505        0.0305        0.0090        0.0362        0.3979        0.0040        0.0137        0.0181        0.0000        0.0000        0.0000        0.0000        0.0000        0.1106        0.0000        0.0000        0.0000        0.0000        0.0000        0.0000        0.0000        0.3410        0.8045        0.8669        0.5765        1.2947        1.4184        2.0595        2.8707        4.7217        4.9903        5.4858        4.1017        4.2301        4.0175        4.6829        5.1668        0.0000        0.0000        0.0000        0.0000        0.0000        0.0000        0.0000        0.0000        0.0000        0.0000        0.0000        0.0000        0.0000        0.0000        0.0000        0.0000        0.0000        0.0000        0.0000        0.0000        0.0000        0.0000        0.0000        0.0000        0.0000        0.0000        0.0000        0.0000        0.0000        0.0000        0.0000        0.0000        0.0000        0.0000        0.0000        0.0000        0.0000        0.0000        0.0000        0.0000        0.0000        0.0000        0.0000        0.0000        0.0000        0.0000        0.0000        0.0000        0.0000        0.0000
        0.0000        0.0000        0.0000        0.0000        0.0000        0.0000        0.0000        0.0000       16.4743       14.2391       10.2968       12.7949        8.0953        7.1048        9.7630        7.2855        7.4242       11.8443        8.5987        3.6464        2.5709        5.3875        5.4213        3.3099        1.7641        1.7771        1.2746        1.3066        0.7952        1.0093        1.0342        1.2632        1.7046        2.3912        1.8802        1.5266        1.4847        0.9673        0.7468        0.2994        0.1544        0.1593        0.3920        1.7760        1.2685        1.5946        1.2506        2.1643        1.6009        0.6990        0.4328        0.5487        0.3318        0.7900        0.4003        0.7080        0.6363        0.6534        0.8157        1.1928        0.7066        0.1882        0.1159        0.2467        0.4082        0.6153        1.1717        1.9958        2.0896        1.2737        0.3043        0.5141        2.0769        3.2326        1.8920        1.0204        1.0166        1.3720        1.0945        1.0172        1.0225        1.8459        1.2742        1.4297        1.1910        1.2371        1.2532        1.0256        1.0641        1.0939        1.1646        1.2034        1.9559        1.8522        3.1140        4.6567        4.2895        4.4899        4.0727        4.3881        3.5349        3.1209        2.7980        2.2817        2.1158        1.8628        1.8608        1.7110        1.7312        1.8170        1.7153        1.4233        1.2892        1.2965        1.2017        1.1363        0.9487        0.7426        0.6345        0.5812        0.4937        0.4772        0.4928        1.0259        1.0783        1.0642        0.7789        0.3495        0.2370        0.2503        0.3636        0.7166        0.5549        0.4966        0.5158        0.3082        0.3578        0.3676        0.3088        0.5322        0.1887        0.1180        0.0656        0.1216        0.1258        0.1147        0.0725        0.0653        0.1051        0.0661        0.0913        0.0441        0.0000        0.0013        0.0364        0.0000        0.0084        0.0418        0.0442        0.0070        0.0060        0.0000        0.0100        0.0000        0.0000        0.0036        0.0206        0.0947        0.0470        0.0000        0.0000        0.0000        0.0000        0.0000        0.0000        0.0000        0.0000        0.0000        0.0000        0.0000        0.0000        0.0000        0.0000        0.2492        0.3109        0.4294        0.6017        1.4004        1.6892        2.0922        2.5500        3.7973        4.0969        4.0972        3.6960        4.0949        3.3976        0.0000        0.0000        0.0000        0.0000        0.0000        0.0000        0.0000        0.0000        0.0000        0.0000        0.0000        0.0000        0.0000        0.0000        0.0000        0.0000        0.0000        0.0000        0.0000        0.0000        0.0000        0.0000        0.0000        0.0000        0.0000        0.0000        0.0000        0.0000        0.0000        0.0000        0.0000        0.0000        0.0000        0.0000        0.0000        0.0000        0.0000        0.0000        0.0000        0.0000        0.0000        0.0000        0.0000        0.0000        0.0000        0.0000        0.0000        0.0000        0.0000        0.0000        0.0000        0.0000
        0.0000        0.0000        0.0000        0.0000        0.0000        0.0000        0.0000        0.0000        0.0000        0.0000       11.9945       11.7046        9.4180        8.0464        6.9797        3.9272       11.3868        6.6897        6.8373        1.3864        1.8625        4.7848        4.1645        3.4550        2.2713        1.8937        2.1638        2.9453        0.8262        0.4724        0.9761        0.8136        1.8927        3.5809        3.4996        1.7397        1.6341        0.6218        0.5202        0.2704        0.2851        0.2545        1.1297        0.8510        1.2408        1.7141        2.6115        3.3866        2.8528        1.1623        0.5188        0.6540        0.2365        0.1929        0.2662        0.3116        0.5801        0.7820        0.9397        0.9596        0.5030        0.2365        0.5937        0.5661        0.8774        1.1210        0.6134        0.9218        0.5913        1.0086        0.4475        0.5255        0.7823        2.7366        0.7495        1.0790        1.0684        1.2821        1.0938        1.0517        1.1514        1.4684        1.2665        1.3157        1.0897        1.0646        1.1078        0.9939        1.0173        1.2474        0.9179        0.9833        1.2042        1.5963        3.8197        5.9477        4.2423        3.9232        3.7949        3.8039        3.4697        3.1804        2.8145        2.2967        2.0476        1.8813        1.9820        1.6282        1.7577        1.4573        1.7523        1.1131        0.9984        0.8438        0.8848        0.8484        0.8472        0.6051        0.5181        0.4609        0.4398        0.4222        0.5715        1.1103        1.1597        0.9646        0.7581        0.4411        0.4712        0.4481        0.3523        0.6178        0.5737        0.8471        0.9364        0.3228        0.5244        0.3985        0.2665        0.1692        0.0418        0.0346        0.0267        0.0221        0.0144        0.0222        0.0362        0.0603        0.0597        0.0620        0.0406        0.0033        0.0073        0.0073        0.0033        0.0049        0.0000        0.0876        0.1074        0.0763        0.0077        0.0000        0.0193        0.3297        0.1010        0.0434        0.0388        0.0121        0.0236        0.0517        0.0000        0.0000        0.0000        0.0087        0.0235        0.0100        0.0000        0.7918        0.0000        0.0000        0.0000        0.1010        0.0000        0.3006        0.8048        0.5301        0.6659        1.5096        1.7228        2.0559        2.4883        3.9919        3.9428        4.2856        0.0000        0.0000        0.0000        0.0000        0.0000        0.0000        0.0000        0.0000        0.0000        0.0000        0.0000        0.0000        0.0000        0.0000        0.0000        0.0000        0.0000        0.0000        0.0000        0.0000        0.0000        0.0000        0.0000        0.0000        0.0000        0.0000        0.0000        0.0000        0.0000        0.0000        0.0000        0.0000        0.0000        0.0000        0.0000        0.0000        0.0000        0.0000        0.0000        0.0000        0.0000        0.0000        0.0000        0.0000        0.0000        0.0000        0.0000        0.0000        0.0000        0.0000        0.0000        0.0000        0.0000        0.0000        0.0000
        0.0000        0.0000        0.0000        0.0000        0.0000        0.0000        0.0000        0.0000        0.0000        0.0000       13.1715       12.5876       11.2625        9.3824        9.1081        6.6133        9.4635        8.2192        4.5948        2.1952        1.5215        0.6470        1.7783        2.6479        1.5449        0.9053        2.3054        1.0514        0.5334        0.7356        0.7832        0.7770        2.3751        2.9241        2.8836        1.9149        1.3985        0.6201        0.4951        0.3228        0.4197        0.7371        1.1466        2.9120        2.6751        2.1955        3.6744        3.2106        2.9897        1.0172        0.7823        0.3301        0.2582        0.0971        0.1707        0.5520        1.0067        1.6545        2.0234        1.4880        0.6325        1.8359        1.0536        1.0166        0.5357        1.6532        1.9396        1.0279        0.9780        0.9693        0.8289        0.5273        0.4878        0.4833        1.0056        1.1106        1.1237        0.8983        0.8703        0.9322        1.1648        1.4776        1.8468        1.5141        1.1102        1.0690        1.2758        1.2506        0.9957        0.9261        1.0563        1.0575        1.2541        1.8444        2.0239        2.9130        4.3209        3.7189        5.3666        4.1221        4.1146        3.4513        3.0221        2.5123        2.3005        3.0139        2.8866        1.8579        2.0986        2.2980        1.4580        0.9332        0.8989        0.7323        0.8759        1.1654        1.0580        0.9479        0.8755        0.7664        0.4743        0.4451        0.4492        0.8305        0.9161        0.8494        0.6842        0.4760        0.3940        0.3920        0.3630        0.9096        1.2374        0.9917        0.4876        0.2728        0.3910        0.4752        0.3283        0.0572        0.0415        0.0296        0.0316        0.0223        0.0187        0.0187        0.0406        0.0750        0.0982        0.1030        0.0741        0.0020        0.0033        0.0040        0.0013        0.0560        0.0352        0.1152        0.1971        0.0463        0.2262        0.2490        0.3749        0.1930        0.0142        0.0467        0.0633        0.0284        0.0000        0.0166        0.0180        0.0163        0.0000        0.0000        0.0000        0.0000        0.0000        0.1421        0.5199        0.0000        0.1287        0.4077        0.1388        0.4944        0.6604        0.7482        0.7691        1.4604        1.3943        1.6708        2.0738        3.8400        4.3441        0.0000        0.0000        0.0000        0.0000        0.0000        0.0000        0.0000        0.0000        0.0000        0.0000        0.0000        0.0000        0.0000        0.0000        0.0000        0.0000        0.0000        0.0000        0.0000        0.0000        0.0000        0.0000        0.0000        0.0000        0.0000        0.0000        0.0000        0.0000        0.0000        0.0000        0.0000        0.0000        0.0000        0.0000        0.0000        0.0000        0.0000        0.0000        0.0000        0.0000        0.0000        0.0000        0.0000        0.0000        0.0000        0.0000        0.0000        0.0000        0.0000        0.0000        0.0000        0.0000        0.0000        0.0000        0.0000        0.0000
        0.0000        0.0000        0.0000        0.0000        0.0000        0.0000        0.0000        0.0000        0.0000        0.0000       19.3512       15.5858       11.4279       15.4239       12.7033        9.8470        5.9009        5.0304        6.2962        4.5159        2.1479        5.9913        4.2242        3.3109        5.5659        5.4971        4.5791        1.9288        1.2983        0.7785        0.9763        0.7812        1.5897        1.7713        1.8493        0.6007        0.7950        0.4844        0.5237        1.9936        3.3458        2.3440        3.9597        2.9013        2.4717        2.3952        2.8598        1.8107        1.2873        1.3275        1.6664        0.5370        0.8919        0.1852        0.1134        0.8004        0.8403        2.4045        1.4486        1.2837        1.2375        1.6241        1.6877        2.6404        2.5740        1.4645        0.7574        1.2706        2.3612        0.7531        0.3386        0.6931        0.6920        0.8066        0.9312        0.8910        1.0710        0.8638        0.8640        0.9908        1.4167        1.4746        1.3077        1.1785        1.4055        2.0014        1.5561        1.2484        1.1428        1.3164        1.1819        0.8028        0.6813        0.9228        1.5285        2.4632        3.3825        3.8167        5.0612        4.5744        4.0215        3.2106        2.9912        2.7410        3.1856        3.8994        3.3611        3.3771        2.5835        2.3405        1.8840        1.0346        0.7622        0.6882        0.8382        1.0850        1.0088        0.7917        0.6114        0.5017        0.4055        0.3703        0.3611        0.1333        0.0990        0.1080        0.1106        0.4542        0.3344        0.2961        0.3332        0.7038        0.8266        0.7204        0.6900        0.1013        0.1328        0.1354        0.2264        0.0814        0.0357        0.0283        0.0256        0.0699        0.0303        0.0295        0.0305        0.1246        0.1710        0.1779        0.1401        0.0317        0.0149        0.0196        0.0303        0.1923        0.2544        0.2519        0.1958        0.4590        0.0430        0.0000        0.0423        0.1483        0.1624        0.4164        0.1285        0.0000        0.0000        0.0000        0.0309        0.0463        0.0148        0.0000        0.0000        0.0247        0.0000        0.0196        0.6843        0.0557        0.0536        0.2371        0.1755        0.6935        0.9549        0.9937        0.8739        0.3261        0.5207        1.1413        0.0000        0.0000        0.0000        0.0000        0.0000        0.0000        0.0000        0.0000        0.0000        0.0000        0.0000        0.0000        0.0000        0.0000        0.0000        0.0000        0.0000        0.0000        0.0000        0.0000        0.0000        0.0000        0.0000        0.0000        0.0000        0.0000        0.0000        0.0000        0.0000        0.0000        0.0000        0.0000        0.0000        0.0000        0.0000        0.0000        0.0000        0.0000        0.0000        0.0000        0.0000        0.0000        0.0000        0.0000        0.0000        0.0000        0.0000        0.0000        0.0000        0.0000        0.0000        0.0000        0.0000        0.0000        0.0000        0.0000        0.0000        0.0000        0.0000
        0.0000        0.0000        0.0000        0.0000        0.0000        0.0000        0.0000        0.0000        0.0000        0.0000        0.0000       16.3601       12.9186       13.8251       18.1864       19.4836       10.0034        6.8453        4.9203        1.8823        1.5993        1.7156        1.8612        6.0709        5.5758        3.8445        1.0392        0.3997        0.3052        0.3413        0.1837        0.1607        0.1216        0.2595        1.0594        0.3225        0.2743        0.5828        0.2569        0.0828        0.6934        0.9580        1.2176        1.0890        1.0617        1.6865        0.7925        0.1190        0.1806        0.0334        0.0840        0.1491        0.2454        1.2991        0.7087        0.5874        0.2960        0.7095        2.0684        1.8205        0.6859        0.6599        0.4485        0.7834        2.0376        1.1300        0.2481        1.0140        1.8018        0.5906        0.2402        0.8012        1.0814        1.0893        0.7312        0.9043        1.1296        0.9113        0.9126        0.9650        1.0333        1.3205        1.2440        1.1309        1.3381        1.1864        2.3462        1.7216        1.3898        1.3114        1.6553        1.0796        0.6895        0.8578        1.3221        2.6843        3.1760        4.1103        5.1524        6.0141        3.7149        3.1881        3.1938        3.0697        3.1569        3.0036        2.8568        3.4299        2.3064        1.9988        1.8790        0.8740        0.7767        0.8133        1.1508        1.5118        1.4660        0.9223        0.5361        0.4299        0.3808        0.4013        0.2943        0.1111        0.0849        0.0754        0.0576        0.3386        0.3141        0.2744        0.2577        0.6347        0.3316        0.4817        0.5067        0.1503        0.1566        0.1206        0.1307        0.1158        0.0469        0.0400        0.0365        0.0836        0.2463        0.0387        0.0269        0.1688        0.2294        0.2378        0.1780        0.0380        0.0210        0.0240        0.0514        0.2691        0.3559        0.3696        0.3253        0.0490        0.0046        0.0000        0.0513        0.0428        0.2553        0.1032        0.0000        0.0097        0.0000        0.0056        0.0000        0.0000        0.0000        0.0000        0.0000        0.0000        0.0000        0.0000        0.0363        0.0637        0.0645        0.1199        0.2028        0.8936        1.1974        1.2863        0.9645        0.5911        0.4176        0.0000        0.0000        0.0000        0.0000        0.0000        0.0000        0.0000        0.0000        0.0000        0.0000        0.0000        0.0000        0.0000        0.0000        0.0000        0.0000        0.0000        0.0000        0.0000        0.0000        0.0000        0.0000        0.0000        0.0000        0.0000        0.0000        0.0000        0.0000        0.0000        0.0000        0.0000        0.0000        0.0000        0.0000        0.0000        0.0000        0.0000        0.0000        0.0000        0.0000        0.0000        0.0000        0.0000        0.0000        0.0000        0.0000        0.0000        0.0000        0.0000        0.0000        0.0000        0.0000        0.0000        0.0000        0.0000        0.0000        0.0000        0.0000        0.0000        0.0000
        0.0000        0.0000        0.0000        0.0000        0.0000        0.0000        0.0000        0.0000        0.0000        0.0000        0.0000        0.0000        0.0000        0.0000       16.1936       11.6660        6.3446        7.4652        3.8773        1.9732        1.8706        2.6811        4.4060        2.6163        5.3214        2.4756        3.2988        0.9475        1.0642        0.7241        1.1468        0.7040        0.8615        0.3315        0.1878        0.5002        1.1251        0.8030        2.1279        0.4236        0.6759        0.5446        0.5991        0.2242        0.9653        1.2477        0.3819        0.9290        0.5931        0.4176        0.3913        0.3170        0.5485        0.1453        0.3221        0.1231        0.4735        1.0071        2.1265        2.0113        3.1787        1.0168        0.6131        1.3566        1.6304        1.8262        0.7017        1.7267        0.8730        0.7769        0.2697        0.8881        0.7585        0.8990        1.3038        0.9963        0.9720        0.9007        0.8385        0.9617        1.1683        1.6735        2.1796        1.4588        1.0533        2.1325        1.6058        2.9218        2.9756        1.9305        1.4698        0.8719        1.1325        1.2971        1.7208        2.3425        3.0569        4.1791        4.5314        4.0131        4.0313        4.4481        3.2480        3.5544        3.3617        3.0305        3.1689        2.7103        2.9538        2.3562        2.0510        1.0144        0.9432        0.8521        1.1812        1.5215        0.8042        1.3721        0.6368        0.5830        0.5198        0.4779        0.3799        0.0963        0.0786        0.0698        0.0550        0.2810        0.3054        0.2777        0.2150        0.4151        0.7372        0.7494        0.6268        0.1848        0.1242        0.1396        0.1360        0.1335        0.0503        0.0562        0.0769        0.1044        0.0773        0.1141        0.0583        0.2921        0.4000        0.4098        0.3165        0.0692        0.0484        0.0427        0.0707        0.4122        0.5200        0.4979        0.4016        0.0093        0.0052        0.0087        0.0128        0.0161        0.0277        0.0484        0.0446        0.0163        0.0414        0.0186        0.0335        0.0363        0.0064        0.0000        0.0000        0.0708        0.5145        0.0895        0.0948        0.2730        0.3626        0.4248        0.5520        2.2950        2.4515        2.5375        0.0000        0.0000        0.0000        0.0000        0.0000        0.0000        0.0000        0.0000        0.0000        0.0000        0.0000        0.0000        0.0000        0.0000        0.0000        0.0000        0.0000        0.0000        0.0000        0.0000        0.0000        0.0000        0.0000        0.0000        0.0000        0.0000        0.0000        0.0000        0.0000        0.0000        0.0000        0.0000        0.0000        0.0000        0.0000        0.0000        0.0000        0.0000        0.0000        0.0000        0.0000        0.0000        0.0000        0.0000        0.0000        0.0000        0.0000        0.0000        0.0000        0.0000        0.0000        0.0000        0.0000        0.0000        0.0000        0.0000        0.0000        0.0000        0.0000        0.0000        0.0000        0.0000        0.0000
        0.0000        0.0000        0.0000        0.0000        0.0000        0.0000        0.0000        0.0000        0.0000        0.0000        0.0000        0.0000        0.0000        0.0000        0.0000        0.0000        0.0000        0.0000        4.0816        2.1967        1.8669        7.5764        8.4598        2.6604        7.2782        2.6062        2.0015        0.9754        1.2024        2.5225        2.0358        0.8580        0.6936        1.1443        1.3750        0.6388        0.3363        0.4944        0.8530        0.5515        0.2044        1.0183        0.1759        0.1994        0.3106        1.0525        1.1786        1.6603        0.4989        0.3563        0.5503        0.5528        0.5311        0.0839        0.1845        0.6112        0.1761        0.6151        1.2833        1.5743        1.5628        1.0205        0.4514        0.5107        1.2222        0.7303        1.1896        0.6006        1.0303        0.8599        0.6621        0.8384        0.7208        1.9410        2.3151        1.0438        1.1142        0.9730        0.8901        0.9514        1.0206        1.2435        1.8666        1.3095        1.1448        1.2155        2.0746        5.9422        4.8878        1.3223        0.9958        0.7477        0.6181        1.0484        1.8187        2.3626        2.6783        3.3717        3.4613        4.1662        4.6179        4.1179        4.5679        5.0072        3.9058        3.4284        3.2423        2.9171        3.0200        2.8924        2.7993        1.1901        1.2260        1.2309        1.3603        1.3870        1.3866        1.3112        1.0025        0.9189        0.7321        0.5691        0.4827        0.1385        0.1163        0.0929        0.0771        0.2049        0.2758        0.2626        0.2063        0.7015        0.8691        1.1089        0.8818        0.1611        0.1161        0.1118        0.2496        0.0554        0.0862        0.0623        0.0707        0.0663        0.0926        0.0588        0.0360        0.4973        0.6818        0.6900        0.5552        0.1324        0.0891        0.0820        0.1049        0.5707        0.6926        0.6986        0.5610        0.0110        0.0654        0.1140        0.3716        0.3341        0.0880        0.3845        0.4313        0.0736        0.0328        0.0204        0.0443        0.0198        0.0212        0.0265        0.0380        0.0883        0.1379        0.1513        0.1857        0.6345        0.7531        0.9200        1.1293        3.6753        4.3539        4.9197        0.0000        0.0000        0.0000        0.0000        0.0000        0.0000        0.0000        0.0000        0.0000        0.0000        0.0000        0.0000        0.0000        0.0000        0.0000        0.0000        0.0000        0.0000        0.0000        0.0000        0.0000        0.0000        0.0000        0.0000        0.0000        0.0000        0.0000        0.0000        0.0000        0.0000        0.0000        0.0000        0.0000        0.0000        0.0000        0.0000        0.0000        0.0000        0.0000        0.0000        0.0000        0.0000        0.0000        0.0000        0.0000        0.0000        0.0000        0.0000        0.0000        0.0000        0.0000        0.0000        0.0000        0.0000        0.0000        0.0000        0.0000        0.0000        0.0000        0.0000        0.0000        0.0000        0.0000
        0.0000        0.0000        0.0000        0.0000        0.0000        0.0000        0.0000        0.0000        0.0000        0.0000        0.0000        0.0000        0.0000        0.0000        0.0000        0.0000        0.0000        0.0000        0.0000        2.1581        2.0340        7.3188       11.7273       11.4556        5.8108        3.1702        3.1295        1.6153        1.4971        1.9253        3.0680       11.3115       12.5750        7.1181        1.7125        0.2590        0.1981        0.3566        0.3638        0.2530        1.7146        0.7617        1.5784        0.6919        0.3533        0.4415        1.4694        2.0569        1.3130        1.3132        2.1965        1.5364        1.5953        1.4491        0.8748        0.5806        2.2226        2.0136        2.0107        2.1504        2.6700        2.9994        1.3753        0.2569        1.0612        0.3588        0.7253        1.1744        0.6187        0.6285        0.6703        0.9626        1.1867        1.6208        2.1883        1.1030        1.2461        1.0642        1.1250        0.8473        0.9139        1.2109        1.0644        0.6917        0.7170        1.3156        2.8291        5.1101        4.3261        5.7168        2.5954        0.7622        0.5596        0.8068        1.0497        4.1640        3.5160        1.9672        2.4561        2.7789        3.1543        3.7544        3.7631        4.8900        3.9572        3.5458        3.1563        2.2407        2.3935        2.0453        1.7809        1.4927        1.3819        1.4514        1.8333        2.4823        2.3704        2.1836        1.7661        1.1215        0.8993        0.7209        0.5398        0.0273        0.0219        0.0138        0.0206        0.1092        0.2790        0.3404        0.4164        0.5553        0.5825        0.3799        0.3569        0.2936        0.3940        0.5440        0.3427        0.0062        0.0132        0.0058        0.0064        0.0339        0.0435        0.0976        0.2027        1.1308        1.5275        1.5718        1.2972        0.5439        0.3734        0.3358        0.4233        0.8560        1.0177        1.0093        0.8518        0.4559        1.0860        0.3164        0.3638        0.9468        0.3695        0.8016        0.6930        1.2046        1.5386        1.8967        1.9905        1.6847        1.7902        1.9261        1.8168        1.1488        1.2394        1.2986        1.7320        2.9547        3.5288        4.4024        5.5823        7.8439        9.4691       11.0497        0.0000        0.0000        0.0000        0.0000        0.0000        0.0000        0.0000        0.0000        0.0000        0.0000        0.0000        0.0000        0.0000        0.0000        0.0000        0.0000        0.0000        0.0000        0.0000        0.0000        0.0000        0.0000        0.0000        0.0000        0.0000        0.0000        0.0000        0.0000        0.0000        0.0000        0.0000        0.0000        0.0000        0.0000        0.0000        0.0000        0.0000        0.0000        0.0000        0.0000        0.0000        0.0000        0.0000        0.0000        0.0000        0.0000        0.0000        0.0000        0.0000        0.0000        0.0000        0.0000        0.0000        0.0000        0.0000        0.0000        0.0000        0.0000        0.0000        0.0000        0.0000        0.0000        0.0000
        0.0000        0.0000        0.0000        0.0000        0.0000        0.0000        0.0000        0.0000        0.0000        0.0000        0.0000        0.0000        0.0000        0.0000        0.0000        0.0000        0.0000        0.0000        0.0000        1.9936        5.0003       11.6565       10.2678        5.1122        3.1449        3.4730        2.9694        7.0137       15.1800        8.8624        4.3146       10.1634        4.3301        1.1767        1.7628        0.9962        0.5269        0.5731        4.0207        1.7125        2.9079        2.9006        1.8409        0.7755        0.7734        0.2500        1.3571        1.8755        1.7013        1.5337        0.6969        1.5480        0.7251        1.0143        0.7874        0.7285        0.9580        1.8706        1.4004        1.7884        2.2037        3.4834        2.3196        2.2676        0.3860        0.2271        0.2730        1.0604        1.2503        0.3963        0.7736        2.4116        2.3183        3.6716        1.8646        1.4486        1.5100        1.1646        1.0709        1.0301        1.2596        1.1219        0.8174        0.8875        0.8802        2.0406        1.3380        2.7426        7.1573        7.6586        2.9803        1.0540        1.1397        0.8660        1.2632        1.6280        2.4887        2.3912        2.1842        2.7983        3.1995        3.9234        3.8792        4.3014        4.5152        3.8705        3.4944        2.3419        2.1247        2.0017        2.0506        1.8238        1.7603        1.8096        2.1878        2.6423        2.7176        2.5976        2.1923        1.3996        1.1078        0.8850        0.7273        0.0195        0.0190        0.0066        0.1019        0.6303        0.3913        0.3383        0.5209        0.6454        0.4493        0.4310        0.3465        0.4472        0.5082        0.4546        0.8203        0.0064        0.0052        0.0047        0.0041        0.0395        0.0501        0.1253        0.2610        1.5008        1.9708        2.0315        1.6493        0.7131        0.4942        0.4435        0.5416        1.0763        1.2315        1.2405        1.1536        0.9786        0.6288        0.4392        0.4719        0.4608        0.5030        1.0325        1.7649        1.6503        2.0276        2.3699        2.8206        2.7391        2.8443        3.7911        3.3033        1.7470        1.8528        1.9457        2.3790        4.1041        5.2010        6.1213        8.3309       10.4788       12.1442       14.1854       16.4562       23.8484        0.0000        0.0000        0.0000        0.0000        0.0000        0.0000        0.0000        0.0000        0.0000        0.0000        0.0000        0.0000        0.0000        0.0000        0.0000        0.0000        0.0000        0.0000        0.0000        0.0000        0.0000        0.0000        0.0000        0.0000        0.0000        0.0000        0.0000        0.0000        0.0000        0.0000        0.0000        0.0000        0.0000        0.0000        0.0000        0.0000        0.0000        0.0000        0.0000        0.0000        0.0000        0.0000        0.0000        0.0000        0.0000        0.0000        0.0000        0.0000        0.0000        0.0000        0.0000        0.0000        0.0000        0.0000        0.0000        0.0000        0.0000        0.0000        0.0000        0.0000        0.0000
        0.0000        0.0000        0.0000        0.0000        0.0000        0.0000        0.0000        0.0000        0.0000        0.0000        0.0000        0.0000        0.0000        0.0000        0.0000        0.0000        0.0000        0.0000        0.0000        0.0000        5.3140       12.5701        7.6042        3.1573        3.1344        3.4130        4.6462        5.9610        1.5546        1.2416        1.0039        1.3653        3.1054        1.2058        2.9381        1.0194        1.3167        5.2283        2.6345        4.0704        7.1615       14.7607        8.3320        1.7857        0.5593        0.2869        0.6751        0.3214        1.5566        0.3167        0.3483        0.5729        0.9545        0.6386        0.3710        0.6915        0.2877        0.3256        0.5779        0.8944        0.4632        0.6927        1.1440        1.7569        0.3604        0.3525        0.2337        0.9450        0.5906        0.4264        0.5376        3.9471        2.4910        1.6231        1.4522        1.7665        2.4408        2.0665        1.5977        1.1420        0.9896        0.9525        1.0154        1.0728        1.2620        1.4260        3.7699        3.5961        5.0028       10.4633        9.7099        4.7709        3.4936        2.6554        1.3742        1.3063        1.9556        2.4655        2.3943        3.3045        3.5816        4.3614        4.1985        4.9875        5.3806        4.5924        4.0282        2.9649        2.7233        2.5861        2.4785        2.4241        2.4087        2.5134        2.8396        3.6428        3.5065        3.3814        2.9750        1.9675        1.6942        1.4280        1.0965        0.0342        0.0372        0.0224        0.0116        0.1585        0.2095        0.4030        0.5758        0.5177        0.5020        0.4085        0.1962        0.3475        0.4529        0.3631        0.4974        0.0053        0.0065        0.0053        0.0047        0.0805        0.0929        0.1727        0.3090        1.6337        2.1438        2.1974        1.8011        0.7853        0.5714        0.5068        0.5879        1.1265        1.2780        1.2938        1.3495        0.7851        0.6894        0.6127        0.6324        0.6240        0.6733        0.8734        1.1858        1.9906        2.5253        2.9614        3.5372        3.8176        4.1898        4.6298        4.2939        2.9930        2.9232        3.2949        4.3132        6.5901        7.5249        9.3220       10.7298       13.6444       14.6972       16.5042       18.5318       27.3402       28.8872        0.0000        0.0000        0.0000        0.0000        0.0000        0.0000        0.0000        0.0000        0.0000        0.0000        0.0000        0.0000        0.0000        0.0000        0.0000        0.0000        0.0000        0.0000        0.0000        0.0000        0.0000        0.0000        0.0000        0.0000        0.0000        0.0000        0.0000        0.0000        0.0000        0.0000        0.0000        0.0000        0.0000        0.0000        0.0000        0.0000        0.0000        0.0000        0.0000        0.0000        0.0000        0.0000        0.0000        0.0000        0.0000        0.0000        0.0000        0.0000        0.0000        0.0000        0.0000        0.0000        0.0000        0.0000        0.0000        0.0000        0.0000        0.0000        0.0000        0.0000
        0.0000        0.0000        0.0000        0.0000        0.0000        0.0000        0.0000        0.0000        0.0000        0.0000        0.0000        0.0000        0.0000        0.0000        0.0000        0.0000        0.0000        0.0000        0.0000        0.0000        0.0000       18.7378        5.3837        4.4928        3.4791        4.1026        3.3922        3.2580        1.9079        2.3466        2.2897        3.0927        3.6222        2.9612        5.1141        2.2089        1.8640        3.8556        5.8857        5.8307        4.1754        3.8052        6.3351        0.2411        0.1827        0.5724        0.1082        0.6805        1.6322        0.5818        0.1119        0.1716        0.1744        0.1577        0.8007        0.1319        0.0658        0.2887        0.5013        0.1325        0.0832        0.3401        0.4044        1.5410        0.4227        0.8217        1.7769        0.7016        0.4943        0.3292        0.3198        1.4357        1.1770        1.3309        1.8673        3.2988        3.1420        2.9505        3.5446        1.8536        1.3613        1.3344        2.5355        1.9317        2.5995        2.4206        3.4505        2.1651        5.1674       10.7613        6.0821        3.0770        2.4082        3.4652        2.1556        1.8041        2.6051        2.7993        3.0561        4.3446        4.5654        4.9176        5.2242        5.5351        5.1838        4.9607        4.8028        3.6025        3.9655        3.9527        3.6792        3.6920        3.7944        3.7171        4.1084        4.7791        4.6015        4.3532        4.0443        2.8977        2.7160        2.3544        1.7597        0.0232        0.0403        0.0340        0.1145        0.4964        0.4843        0.6610        0.4441        0.3974        0.1481        0.2313        0.1781        0.2088        0.5052        0.3424        0.4966        0.0058        0.0065        0.0052        0.0046        0.1520        0.1664        0.2307        0.3375        1.6918        2.0459        2.0743        1.7320        0.8911        0.5848        0.5198        0.5846        1.1403        1.1512        1.1747        1.2218        0.8061        1.1062        0.8810        0.8728        0.8709        0.9450        1.0762        1.3303        2.1581        2.4846        3.0707        3.8651        4.3916        6.0575        5.5258        5.8815        4.1044        4.8726        5.2086        6.3820        9.6865       11.8481       13.0583       12.4622       15.7212       16.8619       17.9914       19.6551       26.7179       29.1110       27.0850        0.0000        0.0000        0.0000        0.0000        0.0000        0.0000        0.0000        0.0000        0.0000        0.0000        0.0000        0.0000        0.0000        0.0000        0.0000        0.0000        0.0000        0.0000        0.0000        0.0000        0.0000        0.0000        0.0000        0.0000        0.0000        0.0000        0.0000        0.0000        0.0000        0.0000        0.0000        0.0000        0.0000        0.0000        0.0000        0.0000        0.0000        0.0000        0.0000        0.0000        0.0000        0.0000        0.0000        0.0000        0.0000        0.0000        0.0000        0.0000        0.0000        0.0000        0.0000        0.0000        0.0000        0.0000        0.0000        0.0000        0.0000        0.0000        0.0000
        0.0000        0.0000        0.0000        0.0000        0.0000        0.0000        0.0000        0.0000        0.0000        0.0000        0.0000        0.0000        0.0000        0.0000        0.0000        0.0000        0.0000        0.0000        0.0000        0.0000        0.0000        4.3182        2.4402        4.2925        4.3500        4.4504        4.5173        5.2265        5.5881        5.0020        5.0239        4.6456        2.6137        6.6691        2.8890        6.5661       15.7095       10.7961        6.5573        5.5179        3.3213       11.1294        7.4026        1.5746        0.3191        0.3157        0.2620        0.3012        0.2294        0.7047        0.1670        0.3983        0.2914        0.3488        0.2950        0.1684        0.1574        0.2926        0.1804        0.2643        0.3172        1.0388        1.2334        0.6604        0.5744        0.6493        1.4511        1.3811        1.0187        1.3376        1.2843        1.9681        1.2033        1.0988        1.5649        2.2230        1.7451        1.6417        2.2429        2.0443        1.5592        1.8893        2.6879        3.6962        4.2379        3.8420        5.8610        3.9823        3.3850        2.6873        3.1947        2.4711        2.8739        2.4803        2.4620        2.8684        3.6541        3.7593        4.6014        5.9078        6.4927        6.6876        6.4767        5.2188        4.7213        4.7710        5.1904        6.5909        7.1056        6.9884        6.9196        7.6051        7.6934        7.6036        7.7799        6.0391        5.9014        5.5871        5.6128        5.8913        5.8495        4.9539        3.6848        1.5964        0.9285        0.4623        0.4084        1.7934        1.0357        0.3191        0.3795        0.6049        0.2445        0.4460        0.8735        0.8620        0.7673        1.1433        1.0998        1.1434        1.3245        1.3829        1.0626        0.6357        0.7613        0.8228        1.1562        1.1175        1.3125        1.3176        1.1383        1.0326        0.7622        0.5590        0.8484        0.9131        1.6871        1.5828        0.8154        1.2101        1.2013        1.1885        1.2146        1.1399        1.2282        1.3716        2.5774        1.4515        1.8557        4.0540        4.2610        5.2556        7.1102        7.5302        8.8034       12.5551       13.1717       12.1787       13.1958       19.3162       22.0950       21.0887       21.3735       21.4438       21.3776       21.9503       24.0928       25.7647       26.2606       28.2090        0.0000        0.0000        0.0000        0.0000        0.0000        0.0000        0.0000        0.0000        0.0000        0.0000        0.0000        0.0000        0.0000        0.0000        0.0000        0.0000        0.0000        0.0000        0.0000        0.0000        0.0000        0.0000        0.0000        0.0000        0.0000        0.0000        0.0000        0.0000        0.0000        0.0000        0.0000        0.0000        0.0000        0.0000        0.0000        0.0000        0.0000        0.0000        0.0000        0.0000        0.0000        0.0000        0.0000        0.0000        0.0000        0.0000        0.0000        0.0000        0.0000        0.0000        0.0000        0.0000        0.0000        0.0000        0.0000        0.0000        0.0000        0.0000        0.0000
        0.0000        0.0000        0.0000        0.0000        0.0000        0.0000        0.0000        0.0000        0.0000        0.0000        0.0000        0.0000        0.0000        0.0000        0.0000        0.0000        0.0000        0.0000        0.0000        0.0000        0.0000        4.0266        3.4404        6.8795        8.9632        4.3964       11.6489       10.7769        6.9921        7.8173        8.6161        4.7255        4.1045        6.3243        4.7737       11.0715       10.1823       10.1615       11.5707        4.7409        7.1615        2.0619        6.6360        4.0412        1.7968        0.2935        0.1052        2.4239        1.2171        1.4589        0.5562        0.5783        0.3578        0.2835        0.5052        0.1183        0.3736        0.8513        0.5990        1.1562        1.0461        1.6985        1.9491        1.5030        1.2196        0.6668        0.5686        1.1117        1.0981        1.1761        1.0795        1.3679        1.2567        1.5757        4.1462        2.4336        1.6793        3.9790        5.7791        6.2177        5.4476        5.0986        3.3387        4.7703        4.5251        5.2291        4.4974        3.4223        3.1945        3.2876        4.3241        3.1796        3.2435        2.8734        2.8375        3.7339        4.3753        4.9362        5.7498        7.0394        7.8306        7.8927        7.7249        5.5437        5.4047        6.0717        6.2071        8.5983        8.7989        8.7677        8.8063        9.7211       10.6326       10.0391       10.4924        8.5042        7.9805        6.8999        6.6634        7.3629        7.7869        6.6526        4.9421        1.6974        1.1518        0.5353        0.4530        1.1217        0.8330        0.4542        0.3303        0.3973        0.6043        0.8732        0.3796        0.3650        0.7684        1.4270        0.8758        1.0866        1.3144        1.1582        1.3060        0.8444        0.8848        1.0406        1.2537        1.3101        1.4949        1.5329        1.3445        1.1589        0.9093        1.0200        1.0441        1.0665        1.8127        1.7119        0.9496        1.2633        1.2760        1.3214        1.4803        1.4355        1.8962        2.5931        3.8313        2.6514        3.2359        4.2568        4.5095        6.2027        7.5161       10.7703       10.6056       12.8108       12.8158       13.3899       15.7674       21.6918       25.2442       27.3310       26.7787       24.3802       23.3540       24.2540       24.5332       24.8890       26.9318       27.8427        0.0000        0.0000        0.0000        0.0000        0.0000        0.0000        0.0000        0.0000        0.0000        0.0000        0.0000        0.0000        0.0000        0.0000        0.0000        0.0000        0.0000        0.0000        0.0000        0.0000        0.0000        0.0000        0.0000        0.0000        0.0000        0.0000        0.0000        0.0000        0.0000        0.0000        0.0000        0.0000        0.0000        0.0000        0.0000        0.0000        0.0000        0.0000        0.0000        0.0000        0.0000        0.0000        0.0000        0.0000        0.0000        0.0000        0.0000        0.0000        0.0000        0.0000        0.0000        0.0000        0.0000        0.0000        0.0000        0.0000        0.0000        0.0000        0.0000
        0.0000        0.0000        0.0000        0.0000        0.0000        0.0000        0.0000        0.0000        0.0000        0.0000        0.0000        0.0000        0.0000        0.0000        0.0000        0.0000        0.0000        0.0000        0.0000        0.0000        0.0000        5.2866        6.3592       12.7403       12.0625        8.1090       13.6585       11.5877       11.2742       17.0793       10.0576        4.0441        4.4428        9.0563        6.7807        3.3465        5.4365        8.2273       11.1307        6.3205        4.5892        2.4591        3.3172        2.5595        0.5127        0.1116        0.1460        0.1480        0.2462        0.4638        0.2083        0.1503        0.2156        0.3140        0.5847        0.4758        0.5591        0.3889        0.4557        0.6774        0.3370        0.4462        0.9186        3.7919        2.2804        1.8043        2.8518        1.0220        1.0762        1.6643        1.4795        1.3041        1.1640        1.4428        1.4995        1.6602        2.3031        2.4799        3.8902        6.6272        6.1465        4.1790        4.2901        4.7810        3.8889        4.5858        4.8474        3.8708        4.0259        3.8688        3.7838        3.3420        3.6198        3.5332        3.6770        4.2131        4.9665        5.5931        6.3612        7.9480        8.8913       10.1985        8.1841        7.5854        6.3362        6.5886        7.6347       12.4076        9.6194        9.6667       10.6287       10.7109       11.0376       10.6490       11.5215        8.5831        7.9966        7.4126        7.3747        8.2992        8.1696        7.2556        5.5896        2.0161        1.1643        0.5556        0.4741        0.4641        0.2838        0.1353        0.2583        0.2534        0.2715        0.2088        0.2492        0.6556        1.1258        1.6568        1.6044        1.2038        1.0104        1.0614        0.9204        0.8690        0.8957        1.0051        1.2008        1.3198        1.4697        1.3773        1.6532        1.1625        1.1079        0.7294        0.7220        0.7054        2.2346        0.8838        0.9757        1.8982        1.9030        2.1441        2.1424        2.1224        4.1330        4.7040        3.4923        2.5939        2.6641        3.2318        4.1186        7.3023        7.8800        9.2096       10.3626       11.9911       14.2863       15.1760       17.9716       23.6113       26.5540       29.4231       29.0517       27.3608       26.9765       25.8868       26.6391       24.3714       24.7969       26.1322       26.5293        0.0000        0.0000        0.0000        0.0000        0.0000        0.0000        0.0000        0.0000        0.0000        0.0000        0.0000        0.0000        0.0000        0.0000        0.0000        0.0000        0.0000        0.0000        0.0000        0.0000        0.0000        0.0000        0.0000        0.0000        0.0000        0.0000        0.0000        0.0000        0.0000        0.0000        0.0000        0.0000        0.0000        0.0000        0.0000        0.0000        0.0000        0.0000        0.0000        0.0000        0.0000        0.0000        0.0000        0.0000        0.0000        0.0000        0.0000        0.0000        0.0000        0.0000        0.0000        0.0000        0.0000        0.0000        0.0000        0.0000        0.0000        0.0000
        0.0000        0.0000        0.0000        0.0000        0.0000        0.0000        0.0000        0.0000        0.0000        0.0000        0.0000        0.0000        0.0000        0.0000        0.0000        0.0000        0.0000        0.0000        0.0000        0.0000        0.0000        0.0000        4.0165       15.8503       16.7952       13.2550       13.1546       13.4270        9.2216       15.6829       15.1257        7.9436        7.6663        6.7349        2.5080        1.8571        2.5494        4.9032        1.6340        2.0311        2.4255        2.7477        1.3074        1.7993        0.4722        0.4275        0.2137        0.4032        0.2235        0.1732        0.1136        0.2102        0.5867        0.4270        0.4675        0.4189        0.4262        0.6090        0.4970        0.8088        0.9241        1.5175        0.5797        3.3324        0.8041        1.3614        1.0948        1.4519        1.6136        1.6974        2.1581        1.6919        1.2440        1.5620        2.1283        1.9155        2.2652        1.8690        2.1233        3.3759        8.1745        6.5339        6.7938        4.3647        4.6891        4.6187        5.7115        6.3193        4.7840        4.9991        4.9789        4.3826        4.5667        4.4469        4.7180        6.7438        6.9677        8.7963       10.6123       11.5290       12.1290       14.3401       11.8548        7.6309        6.8054        8.0090        8.3782        9.6834       10.2143        9.6795       11.4416       10.3994       10.3079       10.2265       11.7345        9.2419        8.9365        8.5028        7.8237        8.8676        9.1190        8.2971        6.4256        2.4034        1.3584        0.7910        0.6190        0.2398        0.1517        0.0964        0.0688        0.2413        0.2522        0.5241        0.3071        1.0400        0.8179        0.8431        1.4167        1.5406        1.4250        1.0328        1.2599        0.7165        0.7164        0.8901        1.2293        1.3793        1.9376        1.8542        1.7589        1.2032        1.0771        0.9485        0.8177        1.0500        0.8378        0.9305        1.2440        4.5526        4.1012        3.9429        3.2910        3.9981        5.4517        3.7693        4.0270        3.7394        4.0086        4.2750        5.2913        8.6678        9.3294       10.2667       11.4468       13.0134       14.9764       17.2682       22.6938       28.4301       28.9999       29.4723       30.8784       29.3625       28.0378       26.7003       25.9046       24.5666       25.8966       25.5846       27.0823        0.0000        0.0000        0.0000        0.0000        0.0000        0.0000        0.0000        0.0000        0.0000        0.0000        0.0000        0.0000        0.0000        0.0000        0.0000        0.0000        0.0000        0.0000        0.0000        0.0000        0.0000        0.0000        0.0000        0.0000        0.0000        0.0000        0.0000        0.0000        0.0000        0.0000        0.0000        0.0000        0.0000        0.0000        0.0000        0.0000        0.0000        0.0000        0.0000        0.0000        0.0000        0.0000        0.0000        0.0000        0.0000        0.0000        0.0000        0.0000        0.0000        0.0000        0.0000        0.0000        0.0000        0.0000        0.0000        0.0000        0.0000        0.0000
        0.0000        0.0000        0.0000        0.0000        0.0000        0.0000        0.0000        0.0000        0.0000        0.0000        0.0000        0.0000        0.0000        0.0000        0.0000        0.0000        0.0000        0.0000        0.0000        0.0000        0.0000        9.4588        8.5801        6.2037        8.3773        6.6446        7.1063        8.1425        4.1344        3.8232        3.5137        3.6345        5.7471        8.4090        3.6480        8.5986       13.6207       16.1800       18.6937        6.5689        2.3170        1.8734        1.6235        3.7734        2.2998        2.0418        3.6613        3.3146        1.3494        1.1672        2.8977        6.0294        3.0131        1.5287        1.1970        1.4043        0.9737        0.9378        6.3860        2.2201        3.1697        6.7615        2.0234        2.7997        2.0833        4.4187        3.6917        2.7687        3.1634        3.3663        3.8823        2.4893        1.4872        2.3118        2.9431        2.5421        1.6002        1.6236        2.0970        2.9211        4.5828        6.0163        6.4058        4.7659        4.7554        4.4733        4.8356        6.6515        5.8546        6.0177        6.3664        6.9719        7.1259        8.9086       10.6283        7.2189        6.8859        8.0292       11.4422       11.5600       12.2516       10.6431       10.2197        8.9489        8.1006        7.9423        8.4406        8.8140        9.0788        9.4026       11.1805        9.2296        9.1304        9.1598       10.7857        9.9240        9.3104        9.0486        9.2371       10.7211       11.1870       10.3010        8.0572        4.4286        3.4733        2.5355        1.1440        0.5446        0.3561        0.2342        0.3000        1.2828        1.1573        0.9079        0.7743        1.3355        1.0378        1.1049        1.8225        1.2697        1.4585        1.6711        1.4377        0.4187        0.2622        0.2933        0.1827        2.0020        2.8325        2.5945        2.4481        2.2355        2.1072        1.7293        1.5005        1.6796        1.9048        3.4116        2.1253        6.1854       12.4008        8.4649        8.9110        8.0355        9.5106        8.6073        9.7538        9.7334        8.4242        9.0129       10.1725       10.7527       11.2617       12.1090       13.4787       16.3170       18.5534       21.2763       29.9897       41.8925       33.5259       30.8268       28.2920       26.9035       24.8407       25.9101       25.3805       27.0459       26.6792       27.8231       26.8256       31.6846        0.0000        0.0000        0.0000        0.0000        0.0000        0.0000        0.0000        0.0000        0.0000        0.0000        0.0000        0.0000        0.0000        0.0000        0.0000        0.0000        0.0000        0.0000        0.0000        0.0000        0.0000        0.0000        0.0000        0.0000        0.0000        0.0000        0.0000        0.0000        0.0000        0.0000        0.0000        0.0000        0.0000        0.0000        0.0000        0.0000        0.0000        0.0000        0.0000        0.0000        0.0000        0.0000        0.0000        0.0000        0.0000        0.0000        0.0000        0.0000        0.0000        0.0000        0.0000        0.0000        0.0000        0.0000        0.0000        0.0000        0.0000
        0.0000        0.0000        0.0000        0.0000        0.0000        0.0000        0.0000        0.0000        0.0000        0.0000        0.0000        0.0000        0.0000        0.0000        0.0000        0.0000        0.0000        0.0000        0.0000        0.0000       15.3760       12.3357       10.0354        5.6949        4.1339        4.0284        6.0996        9.0567        9.5556        5.7011        3.3965        3.0374        3.1352        4.9291        2.9048        3.2378        7.3470       15.0116       19.4910        5.9220        0.5018        0.2699        0.9647        1.3617        1.1221        1.2327        2.0163        2.1744        1.7292        1.7039        4.3295        7.5433        2.5192        2.7854        3.6925        1.0673        0.4096        0.1448        0.3068        0.4950        0.7511        2.5962        3.6439        1.5989        1.7350        1.7179        2.3259        2.9788        3.0595        2.9147        2.4694        2.2794        1.8460        1.4048        1.6320        1.4909        1.4832        1.8350        2.2612        3.0885        4.4746        6.4425        5.3371        4.3944        4.6304        5.0397        5.4980        6.6872        6.9790        6.9846       11.5615       10.5537       11.9293       12.1996        9.1601        8.0234       11.0610       11.3013       13.7002       11.1865       10.4417       11.5404        9.6986        9.0022        9.0276        9.0008        9.0805        9.0347        9.3808       10.0413        9.5687        9.2166        9.0913        8.9616       10.3122        9.5964        8.6116        9.3767        9.1776       11.6465       12.3698       11.6165        9.1375        5.7499        2.7768        1.9456        1.2554        0.8523        0.6398        0.6606        0.7319        2.2546        2.1087        1.6314        1.9546        2.2136        1.1816        1.9503        3.4023        1.7389        0.4421        0.5252        0.2084        0.2695        0.2145        0.2506        0.2919        1.8682        2.5594        3.0013        2.6844        2.8359        2.8277        2.0940        1.7050        1.3498        1.9643        1.7402        2.7936        4.4137        6.8412        7.0365       10.7712       10.9294       11.3995       13.4805       12.9388       10.2835       10.5967       11.3526       12.1329       11.9273       12.8829       13.7742       15.2835       18.0179       19.7763       21.6620       23.5006       29.1430       28.8021       29.3015       28.7328       30.9179       24.4299       24.7724       24.4165       27.2790       25.6463       26.9876       28.1336       31.0712       31.8134        0.0000        0.0000        0.0000        0.0000        0.0000        0.0000        0.0000        0.0000        0.0000        0.0000        0.0000        0.0000        0.0000        0.0000        0.0000        0.0000        0.0000        0.0000        0.0000        0.0000        0.0000        0.0000        0.0000        0.0000        0.0000        0.0000        0.0000        0.0000        0.0000        0.0000        0.0000        0.0000        0.0000        0.0000        0.0000        0.0000        0.0000        0.0000        0.0000        0.0000        0.0000        0.0000        0.0000        0.0000        0.0000        0.0000        0.0000        0.0000        0.0000        0.0000        0.0000        0.0000        0.0000        0.0000        0.0000        0.0000
        0.0000        0.0000        0.0000        0.0000        0.0000        0.0000        0.0000        0.0000        0.0000        0.0000        0.0000        0.0000        0.0000        0.0000        0.0000        0.0000        0.0000        0.0000        0.0000        0.0000       18.5552       15.6774       15.3254        5.7691        7.1525        5.0505        4.8353        9.2126       14.0262       10.8581        4.9715        6.7286        3.6711        3.4289        3.6772        3.2916        3.1690        3.1389        2.7456        0.9968        0.8467        0.3339        0.5522        0.8972        1.1227        1.3908        2.1136        2.0923        2.6563        2.7446        2.5673        5.5381        4.3432        4.7092        5.6271        5.6921        2.9458        1.3622        1.3257        0.4546        0.3276        0.6044        1.2873        1.7000        1.4197        1.5831        1.5407        2.3225        3.5079        3.8570        3.6347        2.3938        1.4157        1.8852        1.9473        1.6068        1.5506        4.0574        3.5607        3.5618        5.9456        9.8860       10.3489        8.5487        6.3124        5.9084        6.7107        7.6174        7.6113       10.1079       13.2704        9.2477        9.5270        9.9787       10.1149       10.1748       11.3878       11.5923       12.1045       10.4366        9.9131        9.8251        9.3417        9.3488        9.0572        8.7161        8.5483        8.8768       10.1536        9.8615        8.3863        8.3018        8.0695        7.9370        8.0717        7.7394        7.6851        7.9096        8.5478       11.4058       12.1758       11.3651        9.8494        4.2202        3.1651        2.2371        1.4129        1.9343        1.3138        1.3806        0.8573        2.6398        2.7347        1.5487        1.5020        2.6469        3.3048        3.6374        3.2980        2.1276        1.2336        0.9521        0.4162        0.1386        0.6224        0.8146        0.5222        2.8797        3.5091        3.7802        3.1683        3.0138        3.5618        3.4541        2.1901        1.5920        1.3482        1.5171        2.0732        5.3024        6.9747        8.3045       15.5873       11.8604       12.7434       14.1133       13.7479       12.8405       13.3014       13.0237       13.6402       13.4952       14.1789       16.3094       19.4236       19.3838       20.0399       21.2354       23.1135       26.0388       28.1314       29.3034       28.6291       26.2863       24.2067       23.2346       23.3241       24.4846       24.6322       25.8475       27.4938       32.1403       32.8408       29.7155        0.0000        0.0000        0.0000        0.0000        0.0000        0.0000        0.0000        0.0000        0.0000        0.0000        0.0000        0.0000        0.0000        0.0000        0.0000        0.0000        0.0000        0.0000        0.0000        0.0000        0.0000        0.0000        0.0000        0.0000        0.0000        0.0000        0.0000        0.0000        0.0000        0.0000        0.0000        0.0000        0.0000        0.0000        0.0000        0.0000        0.0000        0.0000        0.0000        0.0000        0.0000        0.0000        0.0000        0.0000        0.0000        0.0000        0.0000        0.0000        0.0000        0.0000        0.0000        0.0000        0.0000        0.0000        0.0000
        0.0000        0.0000        0.0000        0.0000        0.0000        0.0000        0.0000        0.0000        0.0000        0.0000        0.0000        0.0000        0.0000        0.0000        0.0000        0.0000        0.0000        0.0000        0.0000        0.0000       20.1709       19.0772       23.3107        8.0566        9.7602        9.8160        8.6678       12.5012       12.2636        9.8011        7.3061        6.1824        4.0888        4.0804        5.5753       11.4052        6.8163        3.2378        1.7780        1.5839        1.3706        0.9570        0.5185        0.8396        1.0014        2.7536        1.9653        2.0199        1.5371        0.7647        0.6135        0.4107        0.9697        2.4964        2.4194        3.0999        5.7841        1.3298        0.6755        0.6509        0.7362        0.4012        0.4879        1.2303        1.4612        1.6793        2.0515        1.9064        1.8339        1.7297        2.4951        1.7557        1.4733        1.3132        1.4808        1.6749        2.2185        2.8420        3.0168        3.9370        6.8466        8.6126       10.4256        7.2896        7.7778        8.2337        6.8171        7.6704        8.5205       10.9089        8.4956        9.3234       10.0710       10.7415       11.4674       10.3531       10.0298       10.2428       10.3413       10.7854       10.6976       10.4831       10.7012       10.1906        9.8385        9.2587        8.6064        9.4680        8.5522        7.5624        7.1608        7.0913        6.6783        6.5104        6.5721        6.4048        6.3997        6.7763        7.6133       10.0534       10.7903       10.0478        7.9254        4.0990        3.0317        2.6110        2.2099        1.9626        1.9340        1.6263        1.1559        2.1310        1.9365        2.3197        2.0772        2.7452        3.1155        2.4665        1.7031        0.6908        0.6944        0.9947        0.8851        0.6215        0.4054        0.4621        0.8431        3.7645        4.3959        4.4602        3.9981        3.5517        3.3811        3.0674        2.4636        3.2794        1.8370        1.8006        2.2601        5.5217        6.8604        8.4158       11.2589       10.6486       13.9783       13.2215       12.3176       13.1948       15.1753       16.2259       15.3156       15.1999       15.9233       18.0985       18.2645       20.4215       21.0678       22.3670       24.2787       27.2282       28.3683       29.0341       28.6617       26.6013       25.2413       25.8003       25.4988       26.2725       26.5116       27.4244       28.1243       31.2748       33.0300       30.0102       30.0021        0.0000        0.0000        0.0000        0.0000        0.0000        0.0000        0.0000        0.0000        0.0000        0.0000        0.0000        0.0000        0.0000        0.0000        0.0000        0.0000        0.0000        0.0000        0.0000        0.0000        0.0000        0.0000        0.0000        0.0000        0.0000        0.0000        0.0000        0.0000        0.0000        0.0000        0.0000        0.0000        0.0000        0.0000        0.0000        0.0000        0.0000        0.0000        0.0000        0.0000        0.0000        0.0000        0.0000        0.0000        0.0000        0.0000        0.0000        0.0000        0.0000        0.0000        0.0000        0.0000        0.0000        0.0000
        0.0000        0.0000        0.0000        0.0000        0.0000        0.0000        0.0000        0.0000        0.0000        0.0000        0.0000        0.0000        0.0000        0.0000        0.0000        0.0000        0.0000        0.0000        0.0000        0.0000        0.0000       18.6909       25.3931       51.6338       63.0975       67.1064       62.5839       54.8012       47.5367       41.1427       32.1783       13.3031        8.8475        7.4572        6.8808       18.9010       14.7626       13.9909        7.5307        0.8248        0.5665        0.3438        0.5053        4.4510        1.1983        2.6356        2.5457        2.9293        0.8406        0.3820        0.2599        0.5155        0.2790        0.9439        0.7900        0.4869        0.8105        1.1188        0.9657        0.8607        0.8595        1.0741        1.3391        1.9583        2.7378        3.1793        2.6143        2.8977        2.5757        2.0085        2.3002        1.3799        1.2169        1.2652        1.4706        2.0338        2.4250        3.3979        3.7450        8.1783        5.4300        5.5429        5.4390        6.0870       11.9812        9.8601        7.0766        8.1936        9.0148        7.0207        6.6929        7.8252        7.9151        8.5696        8.8372       11.2507       12.1605       12.8816       12.9379       10.6751       10.6399       12.6163       13.2854       10.4694       10.8245        9.6099        8.7952        8.2783        6.8732        6.1426        5.8371        3.9672        3.7254        3.5653        3.8024        3.5730        4.1976        4.5736        5.4481        7.4301        8.0261        7.6293        6.0768        5.5869        5.0473        4.3881        2.7304        4.8101        3.5705        2.8481        3.3312        3.3508        3.3119        2.5352        3.6544        4.9960        3.5787        1.5348        1.5747        1.5546        2.0844        1.9274        3.3575        8.5435        6.7067        6.1830        5.7478        6.7652        6.6130        6.5826        5.3881        4.6977        4.4701        4.1733        3.1594        5.5432        3.7699        3.7551        3.8533        8.1115        8.5377       11.1338       12.0693       11.7610       13.3105       14.6678       14.4698       17.7781       18.7808       19.9274       19.2878       18.7916       19.9702       20.5520       21.7439       21.4113       24.0445       22.9601       24.2162       28.1906       29.6410       30.2276       31.7045       31.8628       29.9371       29.6389       31.1168       31.3427       30.7668       28.9602       31.0838       35.7756       37.4658       33.9620       34.0521       18.6000        0.0000        0.0000        0.0000        0.0000        0.0000        0.0000        0.0000        0.0000        0.0000        0.0000        0.0000        0.0000        0.0000        0.0000        0.0000        0.0000        0.0000        0.0000        0.0000        0.0000        0.0000        0.0000        0.0000        0.0000        0.0000        0.0000        0.0000        0.0000        0.0000        0.0000        0.0000        0.0000        0.0000        0.0000        0.0000        0.0000        0.0000        0.0000        0.0000        0.0000        0.0000        0.0000        0.0000        0.0000        0.0000        0.0000        0.0000        0.0000        0.0000        0.0000        0.0000        0.0000        0.0000
        0.0000        0.0000        0.0000        0.0000        0.0000        0.0000        0.0000        0.0000        0.0000        0.0000        0.0000        0.0000        0.0000        0.0000        0.0000        0.0000        0.0000        0.0000        0.0000        0.0000        0.0000       22.3813       32.7041       68.7356       83.9200       89.2025       83.2152       67.6672       62.7045       53.9615       41.4926       13.3883        7.6783        5.1572        5.7882       13.1436       17.7961       13.2933        9.8089        1.2083        0.3886        0.1391        0.1714        0.3554        1.2338        0.6661        0.3169        0.2850        0.1535        0.6144        1.7406        2.1574        1.2991        0.7533        0.5002        0.7020        0.6446        0.6704        0.6952        1.0277        0.8528        1.0656        1.3287        1.9979        2.1172        1.9451        1.9195        2.1557        2.6009        2.7380        2.1843        1.3138        1.2305        1.2915        1.8028        2.3876        2.6839        3.0753        4.7796        5.4669        5.4002        5.0119        6.2987        6.1216        6.8041       11.5400        9.4774        6.8019        7.0278        6.0519        5.9682        8.2914        8.7912        9.2479        9.3422       12.0682       12.7008       13.7799       12.4645       11.7227       11.2490       12.6152       10.1613       10.5147       10.6491        9.4846        8.7749        6.8148        6.0592        5.2650        4.5667        3.1466        2.9817        2.6047        2.6435        2.6213        3.3186        3.7730        3.6365        6.0420        6.7815        6.6246        6.1045        4.6350        2.6550        1.6291        1.2938        2.6481        3.3095        3.1316        3.0767        2.5455        2.4992        2.4302        2.3384        2.1204        1.9082        2.0260        2.1011        1.9877        2.9006        3.5716        3.6892        5.7908        4.8558        5.8671        6.0862        6.6307        7.1825        7.0660        5.9715        4.7559        4.2011        3.7779        3.2750        1.9039        2.9291        3.6383        3.3673        8.0525        8.7206       10.4353       12.8252       13.0987       15.1605       16.1736       16.9750       19.5455       21.7977       21.3285       20.0649       21.5103       22.5924       22.0914       22.9626       22.5090       24.6152       23.9633       25.4631       28.7161       30.7720       31.5278       31.6884       31.9929       32.0088       32.4685       31.0426       30.4771       30.6074       31.0303       34.1157       36.1820       37.9061       38.2473       33.7486       10.9800        0.0000        0.0000        0.0000        0.0000        0.0000        0.0000        0.0000        0.0000        0.0000        0.0000        0.0000        0.0000        0.0000        0.0000        0.0000        0.0000        0.0000        0.0000        0.0000        0.0000        0.0000        0.0000        0.0000        0.0000        0.0000        0.0000        0.0000        0.0000        0.0000        0.0000        0.0000        0.0000        0.0000        0.0000        0.0000        0.0000        0.0000        0.0000        0.0000        0.0000        0.0000        0.0000        0.0000        0.0000        0.0000        0.0000        0.0000        0.0000        0.0000        0.0000        0.0000        0.0000        0.0000
        0.0000        0.0000        0.0000        0.0000        0.0000        0.0000        0.0000        0.0000        0.0000        0.0000        0.0000        0.0000        0.0000        0.0000        0.0000        0.0000        0.0000        0.0000        0.0000        0.0000        0.0000       22.1303       34.7599       74.7423       93.5271       99.4497       91.8424       74.0261       67.8067       58.8684       45.8314       15.0282        9.4483        7.3265        7.4893       15.4838       16.7242       15.2937       11.1019        0.8688        0.8707        0.1154        0.0612        2.7019        0.3031        0.1946        0.7944        0.2668        0.3138        0.3008        0.2886        0.7680        0.4601        0.3893        0.6975        0.5730        0.7170        1.1494        2.3674        2.1017        1.7082        2.2922        1.0404        1.4943        1.7218        1.7775        1.8736        2.0387        1.9944        2.0354        2.2302        2.1918        2.1390        3.0974        3.6170        4.0448        3.5602        2.9097        3.6892        5.2781        4.6786        5.3664        5.9190        5.4663        6.1126        7.3625        6.9280        7.5751        7.6300        7.7502        7.6504       10.5728       11.1540       11.4957       11.2197       13.4857       13.4179       13.2166       14.4263       11.3388       10.2367        9.5814        9.4388       10.1028        9.6168        9.0143        7.9921        6.1731        5.5348        4.8169        4.2664        2.9164        2.7887        2.3813        2.3897        2.4181        2.4669        2.8542        3.2655        5.6877        6.0540        5.7233        6.7785        3.1998        1.2434        0.9721        1.2216        2.7759        3.2029        3.4408        3.4743        2.9552        2.9834        2.9520        2.8422        3.3066        2.3421        3.1786        3.5028        3.2778        3.0417        3.2964        3.7514        6.2510        7.0842        6.8924        7.2311        9.1297        9.1809        8.5986        7.3670        5.3499        4.3162        4.1333        3.7187        2.2628        2.2651        2.8572        4.4850        9.0706        8.8370       10.6157       12.3141       12.5769       13.4760       15.0019       16.6494       22.2237       22.4865       20.9590       21.7050       24.8550       27.2999       27.1791       26.5844       25.5715       24.8765       27.2193       27.7352       30.5518       31.9382       33.7420       33.8024       34.1939       34.5003       35.1494       33.1697       32.5411       31.7285       35.3455       33.0581       39.0220       38.8929       35.1361       31.5410        1.0500        0.0000        0.0000        0.0000        0.0000        0.0000        0.0000        0.0000        0.0000        0.0000        0.0000        0.0000        0.0000        0.0000        0.0000        0.0000        0.0000        0.0000        0.0000        0.0000        0.0000        0.0000        0.0000        0.0000        0.0000        0.0000        0.0000        0.0000        0.0000        0.0000        0.0000        0.0000        0.0000        0.0000        0.0000        0.0000        0.0000        0.0000        0.0000        0.0000        0.0000        0.0000        0.0000        0.0000        0.0000        0.0000        0.0000        0.0000        0.0000        0.0000        0.0000        0.0000        0.0000        0.0000
        0.0000        0.0000        0.0000        0.0000        0.0000        0.0000        0.0000        0.0000        0.0000        0.0000        0.0000        0.0000        0.0000        0.0000        0.0000        0.0000        0.0000        0.0000        0.0000        0.0000        0.0000       19.1124       31.5639       70.9774       90.0095       94.4156       86.8153       69.0018       62.4960       53.9656       43.6704       15.9316       11.5048        9.3227        9.5204       19.2553       19.4952       17.6226       12.8171        0.9870        0.4325        0.1153        0.0149        0.0911        0.2140        0.0643        0.0000        0.2023        0.2830        0.2927        0.2999        1.5913        1.2969        2.5318        1.9207        1.3398        1.3820        0.9470        1.0430        1.1006        1.2376        0.9093        0.7478        1.3242        1.6151        1.8153        1.7016        2.0740        2.7472        3.5514        4.2234        3.5765        3.5402        2.4409        3.1023        3.6151        3.4958        4.2140        4.9315        7.9667        8.9191        8.2286        7.2309        6.1015        6.4554        7.2580        9.1996        9.1604       10.7715       11.4422       11.8608       15.3929       15.0038       14.3233       13.0776       15.2832       13.8748       14.3217       11.9319       10.2640       10.0348        8.8377        8.7276        9.1450        8.6294        8.0783        7.4664        5.9208        5.2216        4.6405        4.3340        3.1529        3.5523        2.7837        2.8786        2.8897        2.9093        3.0770        3.4409        5.4177        5.8181        5.3910        4.2444        1.9382        1.1467        0.9367        1.1571        2.6281        3.0615        3.3671        3.5953        3.2209        3.4145        3.4624        3.3628        3.6184        5.1630        5.4780        5.9563        5.5139        6.0084        5.8473        5.4678        7.6358        8.6528        8.6041       10.1628       10.7354       11.5413       10.4079        9.1561        6.7307        5.0186        3.9384        3.4299        1.8336        1.8441        3.5812        3.3920        7.6652        8.0041        9.3091       11.0609       12.2954       13.3748       15.0415       16.2420       18.2059       19.5527       20.9024       23.6941       27.0661       28.9959       27.2989       27.6065       26.9000       26.6565       27.7105       28.7419       33.3269       35.5645       37.8914       35.9414       35.9641       34.9588       35.5085       34.8654       41.6935       36.2468       34.4853       32.5739       37.0783       35.9338       32.9261       30.3651        0.0000        0.0000        0.0000        0.0000        0.0000        0.0000        0.0000        0.0000        0.0000        0.0000        0.0000        0.0000        0.0000        0.0000        0.0000        0.0000        0.0000        0.0000        0.0000        0.0000        0.0000        0.0000        0.0000        0.0000        0.0000        0.0000        0.0000        0.0000        0.0000        0.0000        0.0000        0.0000        0.0000        0.0000        0.0000        0.0000        0.0000        0.0000        0.0000        0.0000        0.0000        0.0000        0.0000        0.0000        0.0000        0.0000        0.0000        0.0000        0.0000        0.0000        0.0000        0.0000        0.0000        0.0000
        0.0000        0.0000        0.0000        0.0000        0.0000        0.0000        0.0000        0.0000        0.0000        0.0000        0.0000        0.0000        0.0000        0.0000        0.0000        0.0000        0.0000        0.0000        0.0000        0.0000        0.0000        0.0000       22.6912       69.1386       88.7458       95.1538       86.1334       63.2373       56.5566       49.1285       41.1267       32.9886       24.9436       21.2935       22.4654       31.3129       31.3833       27.2485       19.8961        0.0941        0.0168        0.0955        0.1222        0.1428        0.3565        0.0233        0.0000        1.2232        1.8010        1.7875        1.3739        0.9600        0.5323        0.9051        0.8101        0.8246        0.6545        1.8275        0.8883        1.1322        1.2966        1.1867        1.1184        1.2936        1.4437        1.7560        2.6933        2.5995        3.4124        3.6701        4.1609        3.1075        3.4176        1.6937        1.6978        3.7880        5.2967        5.8174        6.2286        6.0080        6.2868        7.1233        9.7752        6.8833        7.5014        9.7339       13.6799       21.3209       25.5868       28.2581       27.2314       26.6543       26.7808       25.1855       21.7578       14.1321       11.8397       10.2692        9.2627        9.7920        8.8920        8.4824        8.2310        8.0744        7.5092        7.1116        6.5093        5.9856        5.4568        5.1639        4.9774        5.4695        6.4680        6.0410        5.3331        5.0501        5.1725        5.1622        5.3666        6.8427        6.6113        4.6802        3.7339        2.7239        1.7344        0.8346        0.9990        1.5542        1.7974        2.0496        3.4877        3.3130        3.6527        3.7805        3.6896        3.4082        8.3115        8.3416        7.9116        7.8699        8.7020        8.9728        8.1163       10.6547       11.1766       12.5979       14.5642       14.6841       15.1307       13.9768       12.8908        7.1748        5.3729        5.8480        4.2512        3.6168        1.9958        2.3523        3.4145        7.1686        7.0290        7.4667       11.3139       14.0168       14.0774       13.4616       13.4496       17.0035       21.8379       23.5144       24.9933       30.2483       30.9798       30.5512       28.5081       35.3679       38.2704       36.0465       38.3490       39.8917       39.7529       40.2978       41.2913       40.1657       41.6130       38.1248       41.3269       35.2562       33.0417       34.4178       31.9743       32.2946       32.1313       31.7530       31.1169       26.4265       26.0774       24.9414       26.8269        0.0000        0.0000        0.0000        0.0000        0.0000        0.0000        0.0000        0.0000        0.0000        0.0000        0.0000        0.0000        0.0000        0.0000        0.0000        0.0000        0.0000        0.0000        0.0000        0.0000        0.0000        0.0000        0.0000        0.0000        0.0000        0.0000        0.0000        0.0000        0.0000        0.0000        0.0000        0.0000        0.0000        0.0000        0.0000        0.0000        0.0000        0.0000        0.0000        0.0000        0.0000        0.0000        0.0000        0.0000        0.0000        0.0000        0.0000        0.0000        0.0000        0.0000
        0.0000        0.0000        0.0000        0.0000        0.0000        0.0000        0.0000        0.0000        0.0000        0.0000        0.0000        0.0000        0.0000        0.0000        0.0000        0.0000        0.0000        0.0000        0.0000        0.0000        0.0000        0.0000        0.0000        0.0000        0.0000        0.0000       80.7739       58.3477       51.4339       44.9916       39.4205       33.5986       27.8840       25.3047       26.3195       35.0784       35.1035       30.8003       21.9873        0.3187        0.3125        0.1292        0.1560        0.0253        0.2124        0.0235        0.0000        2.1796        3.4153        2.9279        2.0576        0.5285        0.3217        0.4830        0.5012        0.5311        0.5925        1.1013        1.9278        0.7824        0.7467        0.9550        1.7896        1.3295        2.3919        2.6279        2.2946        1.8251        2.5218        3.1754        2.4606        1.1474        1.2583        3.1045        3.5627        6.2765        5.7263        6.3380        6.8811        6.0447        6.7969        7.1083        8.1625        7.9391        8.6816       11.4985       16.6209       26.8490       32.5457       34.9243       34.1722       33.0138       32.1408       29.7292       24.7598       15.4393       12.0688        9.9324        8.9290        9.1805        8.5543        8.4530        7.0430        7.1200        7.0510        6.9843        5.8374        5.4537        5.0526        4.8555        4.8981        6.0302        5.9087        6.3313        6.0236        6.5111        5.8055        5.5938        5.5951        4.9765        4.9141        4.4065        4.7875        3.0656        0.9695        0.7939        0.9529        1.4749        1.6993        2.0053        2.3896        3.5706        4.0661        4.2668        4.1795        3.7645        3.9163        6.0099        7.2330        8.0772        9.0063        6.6586        6.8858       10.6823       13.0937       14.5451       16.1616       17.3888       17.6322       17.3403       14.1178        8.5062        6.9232        4.9669        3.7923        2.8197        2.2873        2.5346        4.4077        6.7784        8.0060        8.2639        9.7478       10.6884       10.5425       12.6561       13.5119       17.5507       20.5793       22.4936       28.6945       28.5533       28.8395       27.7930       31.4269       37.5249       36.0552       38.6828       39.7183       41.3533       42.4788       43.5696       42.1990       38.8529       39.0317       38.1062       37.3756       33.9867       32.8458       31.8631       31.2040       33.6797       31.8671       31.2650       30.1962       25.5295       25.2435       24.2725       24.8385        0.0000        0.0000        0.0000        0.0000        0.0000        0.0000        0.0000        0.0000        0.0000        0.0000        0.0000        0.0000        0.0000        0.0000        0.0000        0.0000        0.0000        0.0000        0.0000        0.0000        0.0000        0.0000        0.0000        0.0000        0.0000        0.0000        0.0000        0.0000        0.0000        0.0000        0.0000        0.0000        0.0000        0.0000        0.0000        0.0000        0.0000        0.0000        0.0000        0.0000        0.0000        0.0000        0.0000        0.0000        0.0000        0.0000        0.0000        0.0000        0.0000        0.0000
        0.0000        0.0000        0.0000        0.0000        0.0000        0.0000        0.0000        0.0000        0.0000        0.0000        0.0000        0.0000        0.0000        0.0000        0.0000        0.0000        0.0000        0.0000        0.0000        0.0000        0.0000        0.0000        0.0000        0.0000        0.0000        0.0000        0.0000       50.9413       44.2361       39.2223       35.7070       32.3765       29.0875       27.0511       26.5662       34.2325       33.5966       29.1792       20.8366        0.1318        0.2356        0.1808        0.4955        0.4334        0.1356        0.4080        0.3550        4.0957        5.2726        5.2075        3.8746        0.8999        0.4235        0.5118        0.1554        0.6203        0.5329        2.7926        2.8838        1.7607        1.1629        0.9694        1.2498        1.0878        1.4146        1.3324        2.6108        2.2843        1.6476        1.5512        1.1683        0.8353        0.8930        1.7571        3.0390        4.3440        5.0106        5.7154        6.2932        5.7070        6.4795        6.9297        7.9873        7.8365        8.9455       12.2863       18.4316       29.8343       36.5742       39.4384       38.2859       37.0526       35.9774       33.2979       26.7918       15.9221       11.5669        9.0016        8.1936        8.3398        7.2907        6.5608        6.1730        6.1976        5.7304        5.5324        5.1085        4.8599        4.6002        4.5108        4.6543        5.6192        5.8346        6.9993        5.8439        5.5428        5.4831        5.4471        5.5249        5.0402        6.0693        5.8856        4.4254        1.6324        1.0969        0.9462        1.1636        1.8126        2.0964        2.4849        2.9693        4.4474        5.0743        5.3398        5.2376        5.0885        4.5059        4.7291        7.3755        5.3229        5.1649        5.9042        7.3340       12.7237       15.2368       16.7406       17.7753       17.8660       18.6176       16.6767       13.1813        8.3501        6.8208        5.1395        4.4681        2.9896        2.7951        3.4665        4.4794        6.2154        8.6835        7.9656        8.6883       14.1960       19.4130       13.6118       16.9629       18.0894       21.3586       25.0472       26.8036       26.7492       27.9460       30.8986       32.6804       40.4438       36.3127       36.8400       39.8296       42.3179       43.7135       42.9971       41.4691       41.0194       41.5158       40.8777       37.2258       33.1753       34.0770       31.7976       30.4725       30.6921       29.7787       29.5515       29.6313       25.1958       25.5528       25.7595       24.2817       20.7900        0.0000        0.0000        0.0000        0.0000        0.0000        0.0000        0.0000        0.0000        0.0000        0.0000        0.0000        0.0000        0.0000        0.0000        0.0000        0.0000        0.0000        0.0000        0.0000        0.0000        0.0000        0.0000        0.0000        0.0000        0.0000        0.0000        0.0000        0.0000        0.0000        0.0000        0.0000        0.0000        0.0000        0.0000        0.0000        0.0000        0.0000        0.0000        0.0000        0.0000        0.0000        0.0000        0.0000        0.0000        0.0000        0.0000        0.0000        0.0000        0.0000
        0.0000        0.0000        0.0000        0.0000        0.0000        0.0000        0.0000        0.0000        0.0000        0.0000        0.0000        0.0000        0.0000        0.0000        0.0000        0.0000        0.0000        0.0000        0.0000        0.0000        0.0000        0.0000        0.0000        0.0000        0.0000        0.0000        0.0000        0.0000        0.0000        0.0000       31.1334       29.7724       28.1894       26.6014       25.1008       30.1144       27.8073       23.6159       16.9769        0.0744        0.2776        1.9467        2.1398        1.2715        0.3753        0.2012        0.1203        8.3526       10.3971       10.7076        7.8263        1.4867        1.4819        0.3032        0.2109        0.4193        0.3728        1.1748        1.2417        1.7804        1.1828        2.7444        2.0714        1.4791        1.3597        1.5468        1.5164        1.7026        1.5966        1.1965        1.1796        0.7984        0.8626        1.0220        1.3770        3.5374        4.4163        4.7517        5.1996        4.9981        5.5044        6.1991        7.2869        7.2168        8.0472       11.9620       18.4074       30.2064       41.0216       41.8765       40.2552       39.1764       38.3682       34.6395       27.8503       16.0966       11.2181        8.2473        7.4459        7.2950        6.3456        5.6686        5.3412        5.4732        4.9904        4.5817        4.3378        4.1652        4.0108        3.9892        4.0526        5.0721        5.0591        5.0725        4.9192        4.6641        4.4685        4.6411        5.2367        7.1222        8.2029        6.3585        4.4783        1.9846        1.4229        1.3035        1.6288        2.5606        2.9834        3.4859        4.0588        5.9532        6.6924        6.9896        7.7607        8.0920        6.5681        6.1199        6.4078        5.7404        5.5744        6.1020        8.0940       13.5746       15.3192       15.4568       14.7544       15.5525       15.6018       14.8610       12.7318        7.9978        6.1800        5.0842        4.7814        3.9423        3.3534        3.1745        3.9451        5.4092        7.5068        8.3914       11.2793       13.5257       14.4233       15.2190       18.9219       25.2427       22.5777       23.5211       23.3742       25.7901       26.8089       29.0053       30.3937       33.4180       35.6443       36.7717       38.1573       42.6392       41.8226       42.8358       47.2243       45.3440       44.4999       40.4061       39.4169       32.3612       31.7645       31.5376       28.8234       28.2229       27.8286       28.5693       29.3348       24.9965       24.3382       24.3782       24.0181       43.1100        0.0000        0.0000        0.0000        0.0000        0.0000        0.0000        0.0000        0.0000        0.0000        0.0000        0.0000        0.0000        0.0000        0.0000        0.0000        0.0000        0.0000        0.0000        0.0000        0.0000        0.0000        0.0000        0.0000        0.0000        0.0000        0.0000        0.0000        0.0000        0.0000        0.0000        0.0000        0.0000        0.0000        0.0000        0.0000        0.0000        0.0000        0.0000        0.0000        0.0000        0.0000        0.0000        0.0000        0.0000        0.0000        0.0000        0.0000        0.0000        0.0000
        0.0000        0.0000        0.0000        0.0000        0.0000        0.0000        0.0000        0.0000        0.0000        0.0000        0.0000        0.0000        0.0000        0.0000        0.0000        0.0000        0.0000        0.0000        0.0000        0.0000        0.0000        0.0000        0.0000        0.0000        0.0000        0.0000        0.0000        0.0000        0.0000        0.0000        0.0000       33.6496       35.4909        0.0000        0.0000       15.7503       13.6020       10.9468        7.8049        0.0000        0.0000        0.0398        0.0565        4.6132        6.4291        9.7451       14.8395       33.0425       40.5793       39.9311       28.7427        1.9991        1.1866        0.4094        0.1210        0.0101        1.0244        0.4712        0.7462        0.9426        0.8165        1.4784        1.0987        0.2558        0.9353        0.5193        0.4527        1.1759        1.4732        1.5512        1.7347        1.7759        1.8171        2.1272        2.4994        1.2903        1.5798        1.7226        3.0102        5.1450        3.5148        3.5834        4.2652        4.4813        4.8717        6.8427       10.8641       31.5141       40.0974       43.7125       43.0667       45.3755       44.8635       41.2182       31.8998       12.6989        8.3720        6.0611        5.3861        5.3572        4.6319        3.9008        3.8018        3.7668        3.3858        3.6767        3.1038        3.7838        3.6640        3.5458        3.5073        3.7261        4.1839        4.6165        4.2703        3.8251        1.9191        2.2641        2.4863        8.4262       11.0205       11.1654        9.1233        3.7776        2.8918        2.7561        3.3618        4.4755        5.2366        6.0676        6.9726        8.7728        9.7672       10.1603        9.9680        9.5073        9.3156        8.9440        8.3769        6.4417        5.8505        6.7017        9.1544       12.9077       12.8762       13.1889       12.3138       11.9418       13.5451       12.6122       10.9315        9.0580        8.7647        7.2255        5.3970        5.5755        6.5002        7.2120        7.1526       13.2119       13.4084       12.5140       14.1937       19.7565       20.7929       22.8115       25.4023       26.4483       28.3622       27.6997       27.4330       22.7113       23.3013       24.2027       25.5660       32.1270       34.7051       39.0996       38.2342       41.0405       41.8244       44.0228       45.5715       45.1591       43.3419       35.0020       32.7954       31.4243       29.5553       28.9555       28.7756       26.8979       25.2898       24.3781       26.2217       26.4083       25.7941       25.1622        0.0000        0.0000        0.0000        0.0000        0.0000        0.0000        0.0000        0.0000        0.0000        0.0000        0.0000        0.0000        0.0000        0.0000        0.0000        0.0000        0.0000        0.0000        0.0000        0.0000        0.0000        0.0000        0.0000        0.0000        0.0000        0.0000        0.0000        0.0000        0.0000        0.0000        0.0000        0.0000        0.0000        0.0000        0.0000        0.0000        0.0000        0.0000        0.0000        0.0000        0.0000        0.0000        0.0000        0.0000        0.0000        0.0000        0.0000        0.0000        0.0000        0.0000        0.0000
        0.0000        0.0000        0.0000        0.0000        0.0000        0.0000        0.0000        0.0000        0.0000        0.0000        0.0000        0.0000        0.0000        0.0000        0.0000        0.0000        0.0000        0.0000        0.0000        0.0000        0.0000        0.0000        0.0000        0.0000        0.0000        0.0000        0.0000        0.0000        0.0000        0.0000        0.0000        0.0000        0.0000        0.0000        0.0000        0.0000        0.0000        7.8530        5.7603        0.4378        0.1650        0.0408        0.0520        6.4151        8.9731       13.3610       19.5928       43.4595       54.0940       52.7691       40.0636        3.2093        1.1678        0.4088        0.5687        0.1485        1.2746        0.8833        0.7316        0.6128        0.4125        0.2020        0.3490        0.2151        0.2561        0.1210        0.1183        1.1195        1.4340        1.6171        1.7415        2.0492        2.1949        2.1389        2.2202        1.0739        0.9900        1.2134        1.5247        2.0650        2.3595        3.1408        3.4508        3.9070        4.3911        6.6292       10.8216       32.2055       43.3125       45.3696       44.9113       47.7228       46.6791       41.8800       32.7591       12.4176        7.9066        5.4059        4.7963        4.4234        3.7215        3.1678        2.9758        2.9385        2.6111        2.4374        2.3975        2.8737        3.0148        2.9194        3.0023        3.5848        3.4916        3.3918        6.4668        3.8982        3.0047        2.7644        3.0960       13.4261       16.8011       14.4877       10.9631        4.8357        3.3865        3.9770        4.3483        5.4732        6.4247        7.4092        8.4271       10.5299       11.6410       12.0767       11.8461       11.5124       11.0649       10.4968        9.5891        7.0376        6.5444        7.2536        7.6440       12.1154       13.1348       13.5565       12.3605       13.6364       13.4197       12.8667       11.0907        9.1888        8.0394        7.4264        7.0698        6.9613        6.9144        6.9163        9.1543        9.3629       10.3480       11.0573       14.4864       26.3963       23.4732       24.9965       26.7660       29.3776       31.6003       30.0988       27.8676       21.9920       20.8087       21.0044       23.5145       29.8709       35.3779       39.7709       38.2872       39.6958       43.4854       46.4016       58.7778       48.7723       38.0603       33.1672       31.5036       30.4861       29.4200       28.4256       26.7866       24.2176       23.1503       22.7511       24.2643       24.0941       23.7315        0.0000        0.0000        0.0000        0.0000        0.0000        0.0000        0.0000        0.0000        0.0000        0.0000        0.0000        0.0000        0.0000        0.0000        0.0000        0.0000        0.0000        0.0000        0.0000        0.0000        0.0000        0.0000        0.0000        0.0000        0.0000        0.0000        0.0000        0.0000        0.0000        0.0000        0.0000        0.0000        0.0000        0.0000        0.0000        0.0000        0.0000        0.0000        0.0000        0.0000        0.0000        0.0000        0.0000        0.0000        0.0000        0.0000        0.0000        0.0000        0.0000        0.0000        0.0000        0.0000
        0.0000        0.0000        0.0000        0.0000        0.0000        0.0000        0.0000        0.0000        0.0000        0.0000        0.0000        0.0000        0.0000        0.0000        0.0000        0.0000        0.0000        0.0000        0.0000        0.0000        0.0000        0.0000        0.0000        0.0000        0.0000        0.0000        0.0000        0.0000        0.0000        0.0000        0.0000        0.0000        0.0000        0.0000        0.0000        0.0000        0.0000        0.0000        0.0000        0.5796        0.4012        0.3245        0.0937        9.1089       12.4340       16.8041       22.2071       46.7322       55.9494       53.6942       39.8031        4.2555        2.3959        1.6207        1.8011        2.3798        0.5334        0.3009        0.1388        0.4565        0.3339        0.5438        0.6933        0.2726        0.0909        0.0536        0.1122        1.0173        1.3275        1.5391        1.7667        1.9788        2.1293        2.3252        2.0516        0.8583        1.0026        0.9973        1.4711        2.2527        2.7346        4.6070        4.3181        4.9191        5.7351        7.9692       12.9149       36.0950       39.9125       42.8850       42.1679       44.8960       44.1848       39.4821       30.8507       11.5650        7.3602        4.9919        4.5762        4.0599        3.3687        3.0172        3.2109        2.4162        2.0759        1.8217        2.0147        2.3245        2.4793        2.2279        2.3323        2.7550        3.5331        2.9195        3.1039        4.5091        3.0199        3.1291        4.1380       13.5001       15.0408       13.8962       11.4564        4.0704        3.2820        4.1899        5.1124        6.6664        7.8032        8.8601        9.8367       12.0441       13.1085       13.6243       13.2897       13.4968       12.7706       11.7357       10.2859        7.3802        7.0663        6.8692        7.7611       12.5325       15.7367       15.4169       14.3104       13.5690       12.9645       12.8655       11.0189       11.7200        9.0088        8.2655        8.2087        7.4353        7.8508       10.4185       14.5480       10.5159       11.5691       14.3925       14.8047       23.0716       27.8523       30.1017       27.7563       29.3664       30.5151       27.7759       27.8831       21.4830       20.8529       21.4027       23.5741       29.6899       33.5190       35.6801       36.9799       39.3338       41.3550       48.1547       43.8789       38.0265       35.4467       32.8765       31.2899       29.4707       28.4764       26.8167       25.0271       23.1746       22.3350       21.9982       22.4561       23.0053       23.1698        0.0000        0.0000        0.0000        0.0000        0.0000        0.0000        0.0000        0.0000        0.0000        0.0000        0.0000        0.0000        0.0000        0.0000        0.0000        0.0000        0.0000        0.0000        0.0000        0.0000        0.0000        0.0000        0.0000        0.0000        0.0000        0.0000        0.0000        0.0000        0.0000        0.0000        0.0000        0.0000        0.0000        0.0000        0.0000        0.0000        0.0000        0.0000        0.0000        0.0000        0.0000        0.0000        0.0000        0.0000        0.0000        0.0000        0.0000        0.0000        0.0000        0.0000        0.0000        0.0000
        0.0000        0.0000        0.0000        0.0000        0.0000        0.0000        0.0000        0.0000        0.0000        0.0000        0.0000        0.0000        0.0000        0.0000        0.0000        0.0000        0.0000        0.0000        0.0000        0.0000        0.0000        0.0000        0.0000        0.0000        0.0000        0.0000        0.0000        0.0000        0.0000        0.0000        0.0000        0.0000        0.0000        0.0000        0.0000        0.0000        0.0000        0.0000        0.0000        0.0000        0.0165        0.0392        0.0304       12.6123       16.7897       20.1248       22.6073       42.5160       46.8775       43.5382       34.7638        4.8559        1.5183        0.6963        0.6825        0.6372        0.7691        1.2849        0.7967        0.8210        0.4372        0.2533        0.2404        0.1116        0.2334        0.1001        0.1759        0.9125        1.1430        1.3888        1.4699        1.6543        1.7609        1.7078        1.8501        0.9186        0.7452        1.1398        2.2493        3.2381        4.0013        5.1528        6.5718        7.7959        9.8735       10.8707       15.2197       30.8776       37.0712       37.9079       36.1362       37.6703       36.6756       32.9436       25.9698       10.4840        7.4634        5.5112        4.9002        4.2659        3.3787        3.1296        2.9160        2.2627        1.8325        1.9468        1.4205        1.6573        1.5813        1.5824        1.6329        1.7494        1.8470        2.0231        2.2891        2.1305        2.7916        2.9747        3.8980       11.9435       12.2804       12.2158        9.9946        4.3871        3.8362        4.2804        6.7540        8.0435        9.3896       10.4495       11.2081       13.3474       14.1955       14.3327       13.7883       12.8826       12.3751       11.5606       10.4592        7.4893        6.9119        6.6808        7.7327       12.0155       13.0076       13.7929       13.8916       14.1890       13.6177       11.9927       12.0197       13.0380       10.0540        8.7585        9.0287        9.6643        9.0847       10.5374       11.3139       10.8940       11.3982       13.8651       18.5962       26.8937       28.2682       29.4898       27.5222       25.9453       24.8681       24.9245       24.2874       20.4972       20.9591       21.2424       25.4199       31.3942       33.6763       34.0042       37.2518       37.5700       41.1663       38.2411       36.5521       36.1915       34.5844       32.5905       30.8089       28.4833       27.2883       25.7242       24.6901       22.5805       21.5749       21.6636       21.1534       23.1853        0.0000        0.0000        0.0000        0.0000        0.0000        0.0000        0.0000        0.0000        0.0000        0.0000        0.0000        0.0000        0.0000        0.0000        0.0000        0.0000        0.0000        0.0000        0.0000        0.0000        0.0000        0.0000        0.0000        0.0000        0.0000        0.0000        0.0000        0.0000        0.0000        0.0000        0.0000        0.0000        0.0000        0.0000        0.0000        0.0000        0.0000        0.0000        0.0000        0.0000        0.0000        0.0000        0.0000        0.0000        0.0000        0.0000        0.0000        0.0000        0.0000        0.0000        0.0000        0.0000        0.0000
        0.0000        0.0000        0.0000        0.0000        0.0000        0.0000        0.0000        0.0000        0.0000        0.0000        0.0000        0.0000        0.0000        0.0000        0.0000        0.0000        0.0000        0.0000        0.0000        0.0000        0.0000        0.0000        0.0000        0.0000        0.0000        0.0000        0.0000        0.0000        0.0000        0.0000        0.0000        0.0000        0.0000        0.0000        0.0000        0.0000        0.0000        0.0000        0.0000        0.0000        0.0000        0.0000        0.0000       28.3075       36.9644       41.0133       40.2635       21.8231       21.5563       19.7227       15.7374       14.9017        9.3101        6.5868        6.5728        7.5425        7.3479        6.6610        5.3891        2.4705        1.4374        0.9822        0.9876        0.9021        0.8273        0.6734        0.8697        0.6295        0.5939        0.6818        0.7436        1.0637        1.1898        1.1503        1.9668        0.3877        0.3310        0.3940        0.5402       15.0803       15.0699       18.1173       17.8224       28.4564       35.4190       38.4855       39.6319       33.9048       29.5722       23.9214       25.5909       24.1903       22.4563       19.6934       15.8661       11.8117        8.1285        5.5098        4.8298        3.4934        2.8115        2.4834        3.3574        0.5990        0.4888        0.3996        0.2999        0.3046        0.0962        0.2573        0.1785        6.3715        8.5290       13.0605       20.2431        6.3171        6.2997        6.0922        9.1027       10.6429       11.1876       10.9573        9.8898        6.4936        5.5876        6.3586        8.5932       12.0626       13.5435       14.5182       14.9428       15.5886       15.5943       15.5251       14.7821       12.9997       12.3188       11.6656       10.4160        7.8679        8.4718        8.5119       10.3994       20.4274       16.9876       19.1514       15.9426       16.9677       17.5244       15.2314       15.6979       18.8683       16.9866       14.2174       14.1949       15.9323       15.9897       13.4906       15.5600       15.5200       15.1442       18.5659       20.7433       24.7796       29.7809       31.0733       28.9008       22.9303       20.5793       20.8591       19.7874       22.9205       23.3524       25.1051       29.4413       36.3729       35.5119       40.8698       42.4022       41.3525       40.0682       42.0812       41.2043       39.6382       37.4777       36.1180       33.3499       30.0031       28.3324       27.1918       27.1064       24.5976       23.3757       23.3584       21.1564       21.5400        0.0000        0.0000        0.0000        0.0000        0.0000        0.0000        0.0000        0.0000        0.0000        0.0000        0.0000        0.0000        0.0000        0.0000        0.0000        0.0000        0.0000        0.0000        0.0000        0.0000        0.0000        0.0000        0.0000        0.0000        0.0000        0.0000        0.0000        0.0000        0.0000        0.0000        0.0000        0.0000        0.0000        0.0000        0.0000        0.0000        0.0000        0.0000        0.0000        0.0000        0.0000        0.0000        0.0000        0.0000        0.0000        0.0000        0.0000        0.0000        0.0000        0.0000        0.0000        0.0000        0.0000
        0.0000        0.0000        0.0000        0.0000        0.0000        0.0000        0.0000        0.0000        0.0000        0.0000        0.0000        0.0000        0.0000        0.0000        0.0000        0.0000        0.0000        0.0000        0.0000        0.0000        0.0000        0.0000        0.0000        0.0000        0.0000        0.0000        0.0000        0.0000        0.0000        0.0000        0.0000        0.0000        0.0000        0.0000        0.0000        0.0000        0.0000        0.0000        0.0000        0.0000        0.0000        0.0000        0.0000        0.0000       45.0811       47.5678       41.7406       19.8050       16.7459       13.9988       11.7731       12.7339       10.0892        8.8172        8.7457        9.9636       10.0221        9.0392        6.9766        3.1913        1.9514        1.2579        1.0679        0.4917        0.2378        0.1975        0.3438        0.4167        0.4495        0.4902        0.5317        0.7648        0.8330        0.8363        1.2241        0.9159        0.7474        0.5514        0.5141       11.6431       18.7856       22.9771       27.7718       38.0275       44.1962       53.6055       61.1482       42.4074       34.7972       20.9510       18.8410       18.3039       17.1509       14.8525       11.9661        9.3274        7.2254        5.5177        4.8338        3.4086        2.7654        2.5852        1.8449        0.6096        0.4453        0.3694        0.2511        0.1372        0.0625        0.0083        0.0411        3.2399        5.2605        7.0007        7.8052        3.5442        3.7815        4.3416        6.7979        8.4436       10.0049       10.7924       11.4835        7.9162        6.4122        7.0986        8.8294       12.6498       14.7117       16.0125       16.3381       16.3517       16.7286       16.6065       15.6520       13.4495       13.3040       11.8883       10.5037        7.9884        6.9691        6.9377        7.9237       17.2387       16.6557       17.2857       16.8649       17.9526       19.2381       18.2449       18.2489       20.3805       18.4851       16.6984       16.0577       14.1989       14.9900       15.8027       17.3737       18.0000       15.1906       20.1932       22.8596       34.2379       34.3586       33.4398       32.7569       24.2780       21.1768       18.6575       22.3770       30.9938       26.2787       26.0182       30.5560       39.3039       41.8859       40.8433       39.8263       38.8414       42.2738       43.7845       42.3222       40.3322       36.2379       32.6058       31.4932       29.0878       28.2596       26.5668       25.9746       22.8847       21.6507       22.2725       20.0544       17.3100        0.0000        0.0000        0.0000        0.0000        0.0000        0.0000        0.0000        0.0000        0.0000        0.0000        0.0000        0.0000        0.0000        0.0000        0.0000        0.0000        0.0000        0.0000        0.0000        0.0000        0.0000        0.0000        0.0000        0.0000        0.0000        0.0000        0.0000        0.0000        0.0000        0.0000        0.0000        0.0000        0.0000        0.0000        0.0000        0.0000        0.0000        0.0000        0.0000        0.0000        0.0000        0.0000        0.0000        0.0000        0.0000        0.0000        0.0000        0.0000        0.0000        0.0000        0.0000        0.0000        0.0000
        0.0000        0.0000        0.0000        0.0000        0.0000        0.0000        0.0000        0.0000        0.0000        0.0000        0.0000        0.0000        0.0000        0.0000        0.0000        0.0000        0.0000        0.0000        0.0000        0.0000        0.0000        0.0000        0.0000        0.0000        0.0000        0.0000        0.0000        0.0000        0.0000        0.0000        0.0000        0.0000        0.0000        0.0000        0.0000        0.0000        0.0000        0.0000        0.0000        0.0000        0.0000        0.0000        0.0000        0.0000        0.0000        0.0000       36.2641       16.0092       11.9141        9.4862        8.6482       10.3625        9.2582        8.8744        9.2642       10.9187       11.2996       10.3333        8.0167        3.6326        2.1801        1.3311        1.0965        0.4967        0.3633        0.3131        0.3577        0.5087        0.5421        0.5572        0.6479        0.8478        0.7285        0.6911        0.5987        0.1447        0.2050        0.3606        0.4517        9.9410       15.0773       17.8195       25.3114       40.1110       51.1901       46.6752       38.7827       19.5765       18.3325       18.7235       20.4133       14.5662       13.2331       12.0115        9.8925        8.0793        6.2860        5.3367        5.2252        4.0466        3.7597        3.3076        4.6229        0.6367        0.4141        0.3036        0.1929        0.1273        0.0107        0.0000        0.0000        1.6080        3.2524        4.6404        4.5457        2.7391        3.1381        3.5846        4.7776        6.6448        7.9125        9.6847       10.9735        7.6706        6.7901        7.5311        9.5771       13.4887       15.6849       16.7451       17.3249       16.8547       17.0087       16.6797       15.3783       13.3071       13.2022       11.9393       10.4497        7.8325        7.0351        7.2684        8.2457       14.1091       14.9814       18.3406       20.0039       22.7038       22.0805       19.7858       20.5104       21.2397       20.6763       18.0463       17.4572       15.7316       15.2742       15.6583       15.7765       17.2759       20.2536       20.9775       22.9993       28.2045       28.9873       29.3091       27.0782       18.3577       18.0488       18.5047       20.1436       28.1149       22.2309       24.4328       26.9922       33.8455       35.6324       36.5109       36.7941       38.5924       39.7546       41.5219       39.9769       37.5458       32.9431       30.0270       28.2959       26.8866       25.7819       25.4606       24.3472       22.3090       23.0254       22.3742       17.9496       18.3600        0.0000        0.0000        0.0000        0.0000        0.0000        0.0000        0.0000        0.0000        0.0000        0.0000        0.0000        0.0000        0.0000        0.0000        0.0000        0.0000        0.0000        0.0000        0.0000        0.0000        0.0000        0.0000        0.0000        0.0000        0.0000        0.0000        0.0000        0.0000        0.0000        0.0000        0.0000        0.0000        0.0000        0.0000        0.0000        0.0000        0.0000        0.0000        0.0000        0.0000        0.0000        0.0000        0.0000        0.0000        0.0000        0.0000        0.0000        0.0000        0.0000        0.0000        0.0000        0.0000        0.0000
        0.0000        0.0000        0.0000        0.0000        0.0000        0.0000        0.0000        0.0000        0.0000        0.0000        0.0000        0.0000        0.0000        0.0000        0.0000        0.0000        0.0000        0.0000        0.0000        0.0000        0.0000        0.0000        0.0000        0.0000        0.0000        0.0000        0.0000        0.0000        0.0000        0.0000        0.0000        0.0000        0.0000        0.0000        0.0000        0.0000        0.0000        0.0000        0.0000        0.0000        0.0000        0.0000        0.0000        0.0000        0.0000        0.0000        0.0000       11.5772        8.7681        7.0342        6.4548        7.6904        6.8964        6.9506        7.9313       10.2034       11.3033       10.6372        8.1860        3.6537        2.0937        1.2607        1.1434        0.6180        0.5636        0.5311        0.5900        0.7957        0.8053        0.7813        0.6991        0.8755        0.7652        0.7083        0.7907        0.1536        0.2117        0.2755        0.5730        8.2431       19.7620       19.2542       30.9592       40.5434       39.7466       35.9786       30.2850       15.6640       12.5811       18.1660       14.4710       12.4348       13.9635       11.9634        9.7284        7.3190        5.6153        5.3298        6.4035        6.4187        6.0792        5.8669        4.4395        0.4902        0.3617        0.2796        0.2964        0.0511        0.0000        0.0000        0.0000        1.0882        2.6236        3.5232        3.3502        2.2400        2.7985        3.5131        4.2794        5.2705        6.9155        7.1566        8.1961        6.2541        6.5584        7.6068        9.1699       12.9950       14.8335       16.2774       16.6865       16.5207       16.8575       16.2600       14.4506       12.5100       11.5904       10.8426       10.2472        7.9976        7.2964        7.6568        8.6276       13.2873       15.8988       19.2635       16.9314       19.1519       19.7615       18.9882       20.3343       19.6237       20.0850       16.1849       16.6552       17.7111       16.0345       16.4852       17.0457       16.7312       18.3813       18.8818       21.1517       24.5338       28.1981       28.1679       26.3097       21.1172       18.4627       16.4527       17.6227       20.2516       20.6728       22.0971       24.0862       30.9958       32.2728       33.0126       34.9457       36.9264       37.3110       35.4389       34.9568       30.5702       27.0857       25.7067       24.1469       23.4560       22.8290       22.6067       22.6003       20.9482       21.8642       18.0438       18.0444        0.0000        0.0000        0.0000        0.0000        0.0000        0.0000        0.0000        0.0000        0.0000        0.0000        0.0000        0.0000        0.0000        0.0000        0.0000        0.0000        0.0000        0.0000        0.0000        0.0000        0.0000        0.0000        0.0000        0.0000        0.0000        0.0000        0.0000        0.0000        0.0000        0.0000        0.0000        0.0000        0.0000        0.0000        0.0000        0.0000        0.0000        0.0000        0.0000        0.0000        0.0000        0.0000        0.0000        0.0000        0.0000        0.0000        0.0000        0.0000        0.0000        0.0000        0.0000        0.0000        0.0000        0.0000
        0.0000        0.0000        0.0000        0.0000        0.0000        0.0000        0.0000        0.0000        0.0000        0.0000        0.0000        0.0000        0.0000        0.0000        0.0000        0.0000        0.0000        0.0000        0.0000        0.0000        0.0000        0.0000        0.0000        0.0000        0.0000        0.0000        0.0000        0.0000        0.0000        0.0000        0.0000        0.0000        0.0000        0.0000        0.0000        0.0000        0.0000        0.0000        0.0000        0.0000        0.0000        0.0000        0.0000        0.0000        0.0000        0.0000        0.0000        0.0000        0.0000        0.0000        2.1518        1.3129        1.1826        1.4111        1.7810       11.0726       13.2087       13.0150       10.0100        2.6064        1.3751        0.8273        0.8429        2.0094        1.9086        1.8106        0.0000        0.0000        2.1377        1.9857        1.6737        0.7094        0.8757        0.5439        0.6849        1.2015        1.3015        2.4377        4.4980        9.0420        9.0746        9.7304       11.4895       19.5141       22.1609       24.1263       18.3372        7.4752        9.5253        0.0000        0.0000        0.0000        0.0000       17.0048       11.6479        4.3808        3.7129        3.6726        0.0000       13.5638       14.5601       13.2454       10.1440        2.6610        1.4816        0.7438        0.4660        0.1816        0.4222        0.3013        0.1463        0.5082        1.1240        1.2571        1.5714        2.7644        3.5841        4.8076        6.0844        5.9527        6.3710        7.5408        7.2826        6.6093        7.0971        8.0057        9.1186       11.7632       13.4332       14.6185       15.1567       14.2969       14.3590       13.8005       12.5724       10.7095        9.2164        8.6728        8.4802        8.9909        9.2546        9.6456       11.3253       17.5439       18.7869       18.4536       23.8859       25.4272       24.6005       25.7968       24.6717       14.9273       15.4994       13.4515       15.6164       20.9561       21.8722       22.3550       21.8225       22.7956       22.9191       25.0305       25.1564       24.9420       26.7956       27.7999       24.1896       19.5087       18.6113       17.1931       16.3408       18.2194       18.4885       20.1113       23.2148       25.9909       28.8832       30.4201       30.8158       32.4992       33.9678       32.5556       29.1534       24.1165       21.0899       19.0174       18.3659       18.4654       17.2679       17.0429       18.5862       24.0927       18.5508        0.0000        0.0000        0.0000        0.0000        0.0000        0.0000        0.0000        0.0000        0.0000        0.0000        0.0000        0.0000        0.0000        0.0000        0.0000        0.0000        0.0000        0.0000        0.0000        0.0000        0.0000        0.0000        0.0000        0.0000        0.0000        0.0000        0.0000        0.0000        0.0000        0.0000        0.0000        0.0000        0.0000        0.0000        0.0000        0.0000        0.0000        0.0000        0.0000        0.0000        0.0000        0.0000        0.0000        0.0000        0.0000        0.0000        0.0000        0.0000        0.0000        0.0000        0.0000        0.0000        0.0000        0.0000        0.0000        0.0000
        0.0000        0.0000        0.0000        0.0000        0.0000        0.0000        0.0000        0.0000        0.0000        0.0000        0.0000        0.0000        0.0000        0.0000        0.0000        0.0000        0.0000        0.0000        0.0000        0.0000        0.0000        0.0000        0.0000        0.0000        0.0000        0.0000        0.0000        0.0000        0.0000        0.0000        0.0000        0.0000        0.0000        0.0000        0.0000        0.0000        0.0000        0.0000        0.0000        0.0000        0.0000        0.0000        0.0000        0.0000        0.0000        0.0000        0.0000        0.0000        0.0000        0.0000        0.0000        0.0000        0.0000        0.0000        0.0000       10.1801       13.1921       13.1144        0.0000        0.0000        0.0000        0.7836        0.8808        2.0428        2.2609        0.0000        0.0000        0.0000        0.0000        0.0000        0.0000        0.0000        0.5556        0.5682        0.7839        1.4386        1.7223        2.5449        3.8710        4.4955        5.1878        7.5674       12.3478       14.6242       17.0403       16.9674       14.6313        6.0519        0.0000        0.0000        0.0000        0.0000        0.0000        0.0000       16.4523        4.6867        0.0000        0.0000        0.0000       15.2424       16.2161       15.7123       13.4666        3.6018        1.7024        0.8782        0.5261        0.2926        0.3917        0.0754        0.1376        0.6352        0.8996        0.5673        1.0812        3.0553        3.4381        4.6564        5.2492        5.2415        6.1674        7.2653        7.0142        6.3462        7.0071        8.0024        9.1138       11.3454       12.9861       13.5755       13.5264       13.0642       13.4138       13.1203       11.8523        9.9634        8.5247        9.0612        9.9665        9.0441        9.3259       11.3654       14.1446       18.6372       27.8395       24.7596       25.0933       27.7915       27.7728       27.8963       23.6060       16.5352       16.3440       13.5666       17.4851       19.9183       22.5050       22.5747       23.2089       25.1486       24.8197       25.7467       26.3207       26.5513       26.0351       29.2382       23.6515       17.8253       16.0117       14.3525       13.5999       15.8357       16.0390       18.2278       23.3508       24.4850       26.6169       28.1069       26.5896       26.9243       26.5990       25.8484       23.1745       19.7457       17.7880       17.1302       16.7645       17.2320       15.1579       16.4068       17.1128       21.9689       17.4433        0.0000        0.0000        0.0000        0.0000        0.0000        0.0000        0.0000        0.0000        0.0000        0.0000        0.0000        0.0000        0.0000        0.0000        0.0000        0.0000        0.0000        0.0000        0.0000        0.0000        0.0000        0.0000        0.0000        0.0000        0.0000        0.0000        0.0000        0.0000        0.0000        0.0000        0.0000        0.0000        0.0000        0.0000        0.0000        0.0000        0.0000        0.0000        0.0000        0.0000        0.0000        0.0000        0.0000        0.0000        0.0000        0.0000        0.0000        0.0000        0.0000        0.0000        0.0000        0.0000        0.0000        0.0000        0.0000        0.0000
        0.0000        0.0000        0.0000        0.0000        0.0000        0.0000        0.0000        0.0000        0.0000        0.0000        0.0000        0.0000        0.0000        0.0000        0.0000        0.0000        0.0000        0.0000        0.0000        0.0000        0.0000        0.0000        0.0000        0.0000        0.0000        0.0000        0.0000        0.0000        0.0000        0.0000        0.0000        0.0000        0.0000        0.0000        0.0000        0.0000        0.0000        0.0000        0.0000        0.0000        0.0000        0.0000        0.0000        0.0000        0.0000        0.0000        0.0000        0.0000        0.0000        0.0000        0.0000        0.0000        0.0000        0.0000        0.0000        0.0000        0.0000        0.0000        0.0000        0.0000        0.0000        0.7597        0.9513        2.2894        2.5619        0.0000        0.0000        0.0000        0.0000        0.0000        0.0000        0.0000        0.0000        0.5055        0.7506        1.3621        1.7219        2.3458        3.2633       11.7201        5.1735        5.5555        7.4798       11.7188       14.0245        0.0000        0.0000        0.0000        0.0000        0.0000        0.0000        0.0000        0.0000        0.0000        0.0000        0.0000        0.0000        0.0000        0.0000        0.0000       18.0729       18.1784       14.2144        3.8181        2.3789        1.6738        0.9088        0.5356        0.2059        0.2827        0.7153        1.1700        1.1734        1.2918        1.7607        2.5472        2.7492        2.7556        3.4283        3.9200        4.3162        4.8821        5.5344        5.9026        6.6492        7.5356        8.6179       10.6978       12.0491       12.6850       12.7647       12.5692       13.0439       12.3243       11.0274        8.7834        8.2202        8.9482       10.5699       10.2115       11.6657       14.8696       19.6718       23.8514       25.5874       30.7390       23.6227       24.6550       28.0392       28.0291       23.5933       15.3975       11.6926       15.1427       18.8954       21.3153       20.3949       22.7137       24.5636       24.9268       25.2850       25.9779       28.7948       31.6254       28.1526       25.2872       23.6079       18.8889       15.9480       12.6863       13.3220       14.7867       14.7133       18.4298       19.2440       22.2283       24.6401       25.0512       22.0921       22.2270       22.9226       24.6334       22.6807       19.1519       17.8544       16.3733       17.6450       15.8848       15.2037       15.0865       15.5027       16.1583        0.0000        0.0000        0.0000        0.0000        0.0000        0.0000        0.0000        0.0000        0.0000        0.0000        0.0000        0.0000        0.0000        0.0000        0.0000        0.0000        0.0000        0.0000        0.0000        0.0000        0.0000        0.0000        0.0000        0.0000        0.0000        0.0000        0.0000        0.0000        0.0000        0.0000        0.0000        0.0000        0.0000        0.0000        0.0000        0.0000        0.0000        0.0000        0.0000        0.0000        0.0000        0.0000        0.0000        0.0000        0.0000        0.0000        0.0000        0.0000        0.0000        0.0000        0.0000        0.0000        0.0000        0.0000        0.0000        0.0000        0.0000
        0.0000        0.0000        0.0000        0.0000        0.0000        0.0000        0.0000        0.0000        0.0000        0.0000        0.0000        0.0000        0.0000        0.0000        0.0000        0.0000        0.0000        0.0000        0.0000        0.0000        0.0000        0.0000        0.0000        0.0000        0.0000        0.0000        0.0000        0.0000        0.0000        0.0000        0.0000        0.0000        0.0000        0.0000        0.0000        0.0000        0.0000        0.0000        0.0000        0.0000        0.0000        0.0000        0.0000        0.0000        0.0000        0.0000        0.0000        0.0000        0.0000        0.0000        0.0000        0.0000        0.0000        0.0000        0.0000        0.0000        0.0000        0.0000        0.0000        0.0000        0.0000        0.0000        0.9587        2.4228        0.0000        0.0000        0.0000        0.0000        0.0000        0.0000        0.0000        0.0000        0.0000        0.0000        0.6780        1.4231        1.4155        1.8663        2.7039        3.4612        3.6304        4.7667        6.4906       10.6118        0.0000        0.0000        0.0000        0.0000        0.0000        0.0000        0.0000        0.0000        0.0000        0.0000        0.0000        0.0000        0.0000        0.0000        0.0000        0.0000        0.0000       20.0444       16.4710        4.7216        3.5826        2.6950        1.8365        0.7536        0.3453        0.3286        0.4002        0.4833        0.7047        1.6681        1.5190        2.0273        1.8549        1.6008        2.3033        2.6086        3.2768        4.0560        4.8554        5.2043        5.8525        6.7582        7.8430        9.8628       11.0710       12.6523       13.2144       11.7237       11.1704       10.9354       10.6244        8.8963       10.2798        8.6006        8.8183       12.1877       12.2321       13.6734       14.8276       20.3405       21.4315       23.4905       17.9318       22.3776       24.0290       23.5269       20.9279       15.9716       12.3038       12.7159       14.7989       19.1997       21.8511       21.4870       20.5939       21.1335       22.0133       23.5909       23.8285       25.0662       24.7776       22.5977       21.7174       15.1247       11.3567       11.3614       15.0545       17.3444       17.1214       13.1890       15.7358       18.7342       19.8598       19.5263       20.4463       20.4482       19.8504       19.8693       19.6022       19.0345       17.5913       20.0568       19.3682       14.8979       13.6031       14.3906       13.2162        0.0000        0.0000        0.0000        0.0000        0.0000        0.0000        0.0000        0.0000        0.0000        0.0000        0.0000        0.0000        0.0000        0.0000        0.0000        0.0000        0.0000        0.0000        0.0000        0.0000        0.0000        0.0000        0.0000        0.0000        0.0000        0.0000        0.0000        0.0000        0.0000        0.0000        0.0000        0.0000        0.0000        0.0000        0.0000        0.0000        0.0000        0.0000        0.0000        0.0000        0.0000        0.0000        0.0000        0.0000        0.0000        0.0000        0.0000        0.0000        0.0000        0.0000        0.0000        0.0000        0.0000        0.0000        0.0000        0.0000        0.0000        0.0000
        0.0000        0.0000        0.0000        0.0000        0.0000        0.0000        0.0000        0.0000        0.0000        0.0000        0.0000        0.0000        0.0000        0.0000        0.0000        0.0000        0.0000        0.0000        0.0000        0.0000        0.0000        0.0000        0.0000        0.0000        0.0000        0.0000        0.0000        0.0000        0.0000        0.0000        0.0000        0.0000        0.0000        0.0000        0.0000        0.0000        0.0000        0.0000        0.0000        0.0000        0.0000        0.0000        0.0000        0.0000        0.0000        0.0000        0.0000        0.0000        0.0000        0.0000        0.0000        0.0000        0.0000        0.0000        0.0000        0.0000        0.0000        0.0000        0.0000        0.0000        0.0000        0.0000        0.0000        0.0000        0.0000        0.0000        0.0000        0.0000        0.0000        0.0000        0.0000        0.0000        0.0000        0.0000        0.2394        0.2285        0.2506        0.3859        0.5631        2.5767        2.6898        3.5070        4.8651        0.0000        0.0000        0.0000        0.0000        0.0000        0.0000        0.0000        0.0000        0.0000        0.0000        0.0000        0.0000        0.0000        0.0000        0.0000        0.0000        0.0000        0.0000       25.1193       22.5048       17.1214       14.2373       10.9896        7.8989        0.0236        0.0082        0.0423        0.1094        0.1556        0.3207        0.4473        0.5113        0.8087        1.1879        0.9262        1.1228        1.8878        2.3633        2.8361        3.5657        4.3849        5.0657        5.8552        6.7684        8.1693        9.1463       10.6246       11.0332       10.3549        9.6782        9.6345        9.6718       10.6722       10.3180       13.3777       10.8810       11.4255       10.7910       12.3329       17.8447       21.0212       22.2057       23.1667       18.9773       17.7602       19.2553       19.3464       17.3814       16.4499       15.9708       16.5295       17.5416       17.3650       17.5981       17.4251       17.3452       18.3091       18.5180       19.7983       19.1362       14.9009       16.6021       15.5946       16.8259       13.2452       13.4575       14.6623       14.0895       13.3775        9.9171       10.5485       11.4815       13.9012       14.9475       15.9374       18.0031       26.8143       24.3717       22.0671       23.7211       30.6389       31.7656       27.9250       23.9321       16.2591       15.6823       17.0335       10.8250        0.0000        0.0000        0.0000        0.0000        0.0000        0.0000        0.0000        0.0000        0.0000        0.0000        0.0000        0.0000        0.0000        0.0000        0.0000        0.0000        0.0000        0.0000        0.0000        0.0000        0.0000        0.0000        0.0000        0.0000        0.0000        0.0000        0.0000        0.0000        0.0000        0.0000        0.0000        0.0000        0.0000        0.0000        0.0000        0.0000        0.0000        0.0000        0.0000        0.0000        0.0000        0.0000        0.0000        0.0000        0.0000        0.0000        0.0000        0.0000        0.0000        0.0000        0.0000        0.0000        0.0000        0.0000        0.0000        0.0000        0.0000        0.0000
        0.0000        0.0000        0.0000        0.0000        0.0000        0.0000        0.0000        0.0000        0.0000        0.0000        0.0000        0.0000        0.0000        0.0000        0.0000        0.0000        0.0000        0.0000        0.0000        0.0000        0.0000        0.0000        0.0000        0.0000        0.0000        0.0000        0.0000        0.0000        0.0000        0.0000        0.0000        0.0000        0.0000        0.0000        0.0000        0.0000        0.0000        0.0000        0.0000        0.0000        0.0000        0.0000        0.0000        0.0000        0.0000        0.0000        0.0000        0.0000        0.0000        0.0000        0.0000        0.0000        0.0000        0.0000        0.0000        0.0000        0.0000        0.0000        0.0000        0.0000        0.0000        0.0000        0.0000        0.0000        0.0000        0.0000        0.0000        0.0000        0.0000        0.0000        0.0000        0.0000        0.0000        0.0000        0.0000        0.0000        0.0000        0.0000        0.0000        0.0000        0.0000        0.0000        0.0000        0.0000        0.0000        0.0000        0.0000        0.0000        0.0000        0.0000        0.0000        0.0000        0.0000        0.0000        0.0000        0.0000        0.0000        0.0000        0.0000        0.0000        0.0000       25.8224       23.2562       20.2243       17.6085       14.2219       10.2298        0.0082        0.0143        0.0033        0.0205        0.0699        0.2918        0.2980        0.3814        0.4148        0.6078        0.7081        0.8707        1.4788        1.8856        2.3436        2.9728        3.8661        4.5740        5.3139        6.1056        7.3408        8.6078        8.7440        8.7874        9.1792        9.7895       10.5159       10.5576       12.8307       12.4819       13.8608       13.2769       13.0149       15.1580       20.4127       21.2061       22.8062       24.8344       23.6251       21.8523       22.0156       17.6116       18.1053       16.5913       16.2856       16.5481       18.1618       18.9839       18.5953       16.6299       16.6244       16.8464       17.9686       18.4186       17.9687       16.5161       15.1974       19.9015       18.5377       13.8939       11.7987       10.1350       11.3615        8.9116       10.4388        9.6266        8.7715        9.6018       11.6044       13.0161       13.9662       16.8613       20.8651       20.5864       24.8343       22.3250       27.8188       24.1707       21.5952       18.1629       15.2539       12.9307        8.1605        0.0000        0.0000        0.0000        0.0000        0.0000        0.0000        0.0000        0.0000        0.0000        0.0000        0.0000        0.0000        0.0000        0.0000        0.0000        0.0000        0.0000        0.0000        0.0000        0.0000        0.0000        0.0000        0.0000        0.0000        0.0000        0.0000        0.0000        0.0000        0.0000        0.0000        0.0000        0.0000        0.0000        0.0000        0.0000        0.0000        0.0000        0.0000        0.0000        0.0000        0.0000        0.0000        0.0000        0.0000        0.0000        0.0000        0.0000        0.0000        0.0000        0.0000        0.0000        0.0000        0.0000        0.0000        0.0000        0.0000        0.0000        0.0000        0.0000
        0.0000        0.0000        0.0000        0.0000        0.0000        0.0000        0.0000        0.0000        0.0000        0.0000        0.0000        0.0000        0.0000        0.0000        0.0000        0.0000        0.0000        0.0000        0.0000        0.0000        0.0000        0.0000        0.0000        0.0000        0.0000        0.0000        0.0000        0.0000        0.0000        0.0000        0.0000        0.0000        0.0000        0.0000        0.0000        0.0000        0.0000        0.0000        0.0000        0.0000        0.0000        0.0000        0.0000        0.0000        0.0000        0.0000        0.0000        0.0000        0.0000        0.0000        0.0000        0.0000        0.0000        0.0000        0.0000        0.0000        0.0000        0.0000        0.0000        0.0000        0.0000        0.0000        0.0000        0.0000        0.0000        0.0000        0.0000        0.0000        0.0000        0.0000        0.0000        0.0000        0.0000        0.0000        0.0000        0.0000        0.0000        0.0000        0.0000        0.0000        0.0000        0.0000        0.0000        0.0000        0.0000        0.0000        0.0000        0.0000        0.0000        0.0000        0.0000        0.0000        0.0000        0.0000        0.0000        0.0000        0.0000        0.0000        0.0000        0.0000        0.0000       23.7722       21.6408       19.0379       17.0261       14.0650       10.1924        0.0000        0.0121        0.0259        0.0088        0.0289        0.1933        0.3209        0.0683        0.2450        0.2654        0.4208        0.8235        1.2382        1.5649        2.0552        2.7080        3.5625        4.2983        5.0268        5.9074        7.8130        8.6008        8.4377        8.2296        8.1219        8.2729        8.9924       10.3651       13.6206       15.6191       16.4017       13.5176       13.5603       14.6196       17.2091       17.8139       19.7451       21.2029       18.3214       18.5720       15.5594       16.1952       15.5501       15.7911       16.7327       16.9347       17.0842       18.3998       16.8794       16.5376       16.3193       15.9880       16.9394       16.1993       15.3589       13.6632        9.6048       10.4497        7.5622        7.4429        7.3985        6.7166        6.5470        6.7134        6.8169        6.8667        7.3482        8.1449       10.7129       11.8412       12.2172       12.6768       15.4749       17.7503       18.7001       17.4352       19.5946       19.8147       20.5966       22.4910       10.2313       10.4371       14.8177        0.0000        0.0000        0.0000        0.0000        0.0000        0.0000        0.0000        0.0000        0.0000        0.0000        0.0000        0.0000        0.0000        0.0000        0.0000        0.0000        0.0000        0.0000        0.0000        0.0000        0.0000        0.0000        0.0000        0.0000        0.0000        0.0000        0.0000        0.0000        0.0000        0.0000        0.0000        0.0000        0.0000        0.0000        0.0000        0.0000        0.0000        0.0000        0.0000        0.0000        0.0000        0.0000        0.0000        0.0000        0.0000        0.0000        0.0000        0.0000        0.0000        0.0000        0.0000        0.0000        0.0000        0.0000        0.0000        0.0000        0.0000        0.0000        0.0000
        0.0000        0.0000        0.0000        0.0000        0.0000        0.0000        0.0000        0.0000        0.0000        0.0000        0.0000        0.0000        0.0000        0.0000        0.0000        0.0000        0.0000        0.0000        0.0000        0.0000        0.0000        0.0000        0.0000        0.0000        0.0000        0.0000        0.0000        0.0000        0.0000        0.0000        0.0000        0.0000        0.0000        0.0000        0.0000        0.0000        0.0000        0.0000        0.0000        0.0000        0.0000        0.0000        0.0000        0.0000        0.0000        0.0000        0.0000        0.0000        0.0000        0.0000        0.0000        0.0000        0.0000        0.0000        0.0000        0.0000        0.0000        0.0000        0.0000        0.0000        0.0000        0.0000        0.0000        0.0000        0.0000        0.0000        0.0000        0.0000        0.0000        0.0000        0.0000        0.0000        0.0000        0.0000        0.0000        0.0000        0.0000        0.0000        0.0000        0.0000        0.0000        0.0000        0.0000        0.0000        0.0000        0.0000        0.0000        0.0000        0.0000        0.0000        0.0000        0.0000        0.0000        0.0000        0.0000        0.0000        0.0000        0.0000        0.0000        0.0000       16.6423       17.5478       15.9968       14.0852       12.6230       10.5032        7.6920        0.0087        0.0131        0.0808        0.0026        0.0052        0.0594        0.3253        0.5849        0.5634        0.4467        1.2353        0.9684        1.1452        1.3921        1.8909        2.6153        3.5440        4.3056        5.1362        6.9283        7.7830        8.7189        8.5710        8.0892        7.9717        8.0051        9.2054        9.3581       11.2967       11.7929       12.4361       13.0894       12.8448       15.3791       16.2154       15.7638       18.3801       20.4070       20.2879       19.2785       16.5717       17.4376       15.9173       16.1897       18.4230       17.4044       17.6404       18.8132       17.6895       17.8692       16.2160       15.5921       15.4642       14.6772       13.7407       13.1362        8.8731        7.4068        7.4927        8.3068        6.7967        7.9643        5.9984        5.8342        5.7708        6.3939        6.8743        7.7676        8.8785       10.2456       11.0445       11.3989       13.6524       14.6518       17.2438       17.8862       17.3233       17.3617       16.8613       16.5580        7.5611        0.0000        0.0000        0.0000        0.0000        0.0000        0.0000        0.0000        0.0000        0.0000        0.0000        0.0000        0.0000        0.0000       14.0700        0.0000        0.0000        0.0000       26.0400        0.0000        0.0000        0.0000        0.0000        0.0000        0.0000        0.0000        0.0000        0.0000        0.0000        0.0000        0.0000        0.0000        0.0000        0.0000        0.0000        0.0000        0.0000        0.0000        0.0000        0.0000        0.0000        0.0000        0.0000        0.0000        0.0000        0.0000        0.0000        0.0000        0.0000        0.0000        0.0000        0.0000        0.0000        0.0000        0.0000        0.0000        0.0000        0.0000        0.0000        0.0000        0.0000        0.0000
        0.0000        0.0000        0.0000        0.0000        0.0000        0.0000        0.0000        0.0000        0.0000        0.0000        0.0000        0.0000        0.0000        0.0000        0.0000        0.0000        0.0000        0.0000        0.0000        0.0000        0.0000        0.0000        0.0000        0.0000        0.0000        0.0000        0.0000        0.0000        0.0000        0.0000        0.0000        0.0000        0.0000        0.0000        0.0000        0.0000        0.0000        0.0000        0.0000        0.0000        0.0000        0.0000        0.0000        0.0000        0.0000        0.0000        0.0000        0.0000        0.0000        0.0000        0.0000        0.0000        0.0000        0.0000        0.0000        0.0000        0.0000        0.0000        0.0000        0.0000        0.0000        0.0000        0.0000        0.0000        0.0000        0.0000        0.0000        0.0000        0.0000        0.0000        0.0000        0.0000        0.0000        0.0000        0.0000        0.0000        0.0000        0.0000        0.0000        0.0000        0.0000        0.0000        0.0000        0.0000        0.0000        0.0000        0.0000        0.0000        0.0000        0.0000        0.0000        0.0000        0.0000        0.0000        0.0000        0.0000        0.0000        0.0000        0.0000        0.0000        3.3905        3.6273        3.2694        2.7028        2.4174        2.0298        1.5893        8.0718        1.2858        0.4908        0.3611        0.2729        0.5204        1.4576        1.6262        1.5794        1.3723        1.4244        1.5902        1.1919        1.2126        1.8849        3.9573        4.1340        5.1135        6.2266        7.5445        7.5293        8.3863        9.2694        8.6265        6.5933        6.6298        7.1226        8.0548       10.6223       11.5332       12.3370       14.0184       14.1733       17.1732       16.8441       16.5239       21.9310       23.5285       25.1078       23.0431       20.7337       19.8924       19.9975       20.6145       19.9711       20.1277       20.2163       19.4921       21.0314       19.5553       17.8023       17.5234       14.8809       13.8403       13.2975       12.9632        9.6068        8.0540        7.4524        7.0032        5.8650        5.6469        6.6550        6.4013        4.8298        4.8512        5.1071        6.0302        9.1643       10.0814       10.4823       11.6744       12.8186       12.9556       12.4866       13.6647       14.1680       16.5647       12.8897       12.1042       33.1036        0.0000        0.0000        0.0000        0.0000        0.0000        0.0000        0.0000        0.0000        0.0000        0.0000        0.0000        0.0000       38.2200       47.5800       36.5400        0.0000       15.0300       19.9500        0.0000        0.0000        0.0000        0.0000        0.0000        0.0000        0.0000        0.0000        0.0000        0.0000        0.0000        0.0000        0.0000        0.0000        0.0000        0.0000        0.0000        0.0000        0.0000        0.0000        0.0000        0.0000        0.0000        0.0000        0.0000        0.0000        0.0000        0.0000        0.0000        0.0000        0.0000        0.0000        0.0000        0.0000        0.0000        0.0000        0.0000        0.0000        0.0000        0.0000        0.0000        0.0000        0.0000
        0.0000        0.0000        0.0000        0.0000        0.0000        0.0000        0.0000        0.0000        0.0000        0.0000        0.0000        0.0000        0.0000        0.0000        0.0000        0.0000        0.0000        0.0000        0.0000        0.0000        0.0000        0.0000        0.0000        0.0000        0.0000        0.0000        0.0000        0.0000        0.0000        0.0000        0.0000        0.0000        0.0000        0.0000        0.0000        0.0000        0.0000        0.0000        0.0000        0.0000        0.0000        0.0000        0.0000        0.0000        0.0000        0.0000        0.0000        0.0000        0.0000        0.0000        0.0000        0.0000        0.0000        0.0000        0.0000        0.0000        0.0000        0.0000        0.0000        0.0000        0.0000        0.0000        0.0000        0.0000        0.0000        0.0000        0.0000        0.0000        0.0000        0.0000        0.0000        0.0000        0.0000        0.0000        0.0000        0.0000        0.0000        0.0000        0.0000        0.0000        0.0000        0.0000        0.0000        0.0000        0.0000        0.0000        0.0000        0.0000        0.0000        0.0000        0.0000        0.0000        0.0000        0.0000        0.0000        0.0000        0.0000        0.0000        0.0000        2.3653        1.5943        1.6488        1.5224        1.2024        1.0792        0.9431        0.7833        4.3061        1.0390        0.8398        0.5477        0.3773        0.5573        0.7508        1.4770        1.0559        1.3975        1.4487        1.5604        0.9020        1.2873        2.1902        3.2457        4.1059        5.1745        6.0559        6.7838        7.3284        8.1032        8.4537        8.3644        6.4468        6.4355        6.9952        8.1135       10.7638       12.2945       13.0986       14.1304       14.4105       17.1008       17.3549       18.8004       23.6253       25.5375       26.3680       26.1287       22.6430       21.6846       21.5433       22.2525       21.6231       21.3093       21.1532       20.6235       20.6738       19.3033       18.7518       17.8397       16.4242       14.5863       12.8634       11.0798        8.3626        9.6841        9.4566        8.1503        6.2037        5.8966        5.8815        5.4154        4.5276        4.5537        4.9257        5.9479        8.4495        9.7140        9.5879       10.2708       11.4774       11.4857        9.6957        8.6204       11.5675       11.8053       11.0360       16.8436       33.6401        0.0000        0.0000        0.0000        0.0000        0.0000        0.0000      104.0130       16.2000        0.0000        0.0000        0.0000        0.0000       35.8800       33.5700        0.0000        0.0000        0.0000        0.0000        0.0000        0.0000        0.0000        0.0000        0.0000        0.0000        0.0000        0.0000        0.0000        0.0000        0.0000        0.0000        0.0000        0.0000        0.0000        0.0000        0.0000        0.0000        0.0000        0.0000        0.0000        0.0000        0.0000        0.0000        0.0000        0.0000        0.0000        0.0000        0.0000        0.0000        0.0000        0.0000        0.0000        0.0000        0.0000        0.0000        0.0000        0.0000        0.0000        0.0000        0.0000        0.0000        0.0000
        0.0000        0.0000        0.0000        0.0000        0.0000        0.0000        0.0000        0.0000        0.0000        0.0000        0.0000        0.0000        0.0000        0.0000        0.0000        0.0000        0.0000        0.0000        0.0000        0.0000        0.0000        0.0000        0.0000        0.0000        0.0000        0.0000        0.0000        0.0000        0.0000        0.0000        0.0000        0.0000        0.0000        0.0000        0.0000        0.0000        0.0000        0.0000        0.0000        0.0000        0.0000        0.0000        0.0000        0.0000        0.0000        0.0000        0.0000        0.0000        0.0000        0.0000        0.0000        0.0000        0.0000        0.0000        0.0000        0.0000        0.0000        0.0000        0.0000        0.0000        0.0000        0.0000        0.0000        0.0000        0.0000        0.0000        0.0000        0.0000        0.0000        0.0000        0.0000        0.0000        0.0000        0.0000        0.0000        0.0000        0.0000        0.0000        0.0000        0.0000        0.0000        0.0000        0.0000        0.0000        0.0000        0.0000        0.0000        0.0000        0.0000        0.0000        0.0000        0.0000        0.0000        0.0000        0.0000        0.0000        0.0000        0.4837        0.2579        0.3479        0.4625        0.5139        0.4730        0.4025        0.3987        0.3526        0.3379        0.8237        0.7828        0.8452        0.5017        0.2733        0.6100        0.1956        1.1526        0.9135        1.1782        1.5576        1.3737        0.7518        1.0717        1.2956        2.0454        3.8479        4.9055        5.7800        6.4907        7.0067        7.7856        8.2686        8.4495        6.7095        6.9073        7.6519        8.9291       12.5868       13.6863       14.8505       15.5803       16.3949       18.2347       19.3876       20.3235       24.3918       25.6018       26.5612       26.0856       23.9287       22.9533       21.8901       21.5820       20.6209       20.0646       19.6892       20.0838       20.4180       20.1094       18.4739       16.1007       15.2408       14.5341       12.5263       11.2558       10.1089        9.7375        8.5889        7.5381        5.5081        4.9414        4.7622        4.8276        3.6425        3.7643        4.1506        5.4428        7.3383        7.3312        7.6443        8.3821        7.5003        6.6149        6.5159        6.9684        8.0219       10.0412        9.3151       10.1021        0.0000        0.0000        0.0000        0.0000        0.0000       90.5412       93.4507       87.4465       11.6400        0.0000        0.0000        0.0000        0.0000        0.0000        0.0000        0.0000        0.0000        0.0000        0.0000        0.0000        0.0000        0.0000        0.0000        0.0000        0.0000        0.0000        0.0000        0.0000        0.0000        0.0000        0.0000        0.0000        0.0000        0.0000        0.0000        0.0000        0.0000        0.0000        0.0000        0.0000        0.0000        0.0000        0.0000        0.0000        0.0000        0.0000        0.0000        0.0000        0.0000        0.0000        0.0000        0.0000        0.0000        0.0000        0.0000        0.0000        0.0000        0.0000        0.0000        0.0000        0.0000        0.0000
        0.0000        0.0000        0.0000        0.0000        0.0000        0.0000        0.0000        0.0000        0.0000        0.0000        0.0000        0.0000        0.0000        0.0000        0.0000        0.0000        0.0000        0.0000        0.0000        0.0000        0.0000        0.0000        0.0000        0.0000        0.0000        0.0000        0.0000        0.0000        0.0000        0.0000        0.0000        0.0000        0.0000        0.0000        0.0000        0.0000        0.0000        0.0000        0.0000        0.0000        0.0000        0.0000        0.0000        0.0000        0.0000        0.0000        0.0000        0.0000        0.0000        0.0000        0.0000        0.0000        0.0000        0.0000        0.0000        0.0000        0.0000        0.0000        0.0000        0.0000        0.0000        0.0000        0.0000        0.0000        0.0000        0.0000        0.0000        0.0000        0.0000        0.0000        0.0000        0.0000        0.0000        0.0000        0.0000        0.0000        0.0000        0.0000        0.0000        0.0000        0.0000        0.0000        0.0000        0.0000        0.0000        0.0000        0.0000        0.0000        0.0000        0.0000        0.0000        0.0000        0.0000        0.0000        0.0000        0.0000        0.0000        0.0143        0.2422        0.2364        0.3308        0.3731        0.3346        0.2790        0.2524        0.2341        0.2275        0.5855        0.5595        0.4807        0.3536        0.2187        0.2632        0.8234        0.8350        0.6595        0.6079        1.4246        1.5551        0.7456        0.8831        1.2899        2.0522        3.3373        4.3064        5.1495        5.8709        6.4289        7.2483        8.0428        8.8228        7.4603        8.1183        9.1625       10.5666       14.3060       16.2482       17.6076       17.9240       18.8195       19.7470       20.5134       19.7275       23.6973       26.9317       26.2590       25.7972       22.2059       21.0206       19.8749       18.5697       17.2386       17.1352       16.1858       16.4228       17.4896       18.0750       17.3911       15.8726       14.2543       12.3254       11.5065       10.8280        8.9544        8.9664        8.2976        7.0802        5.6837        4.8324        4.3792        4.2071        2.8907        3.0260        3.3766        3.7879        6.0023        6.8314        6.6490        6.1834        5.2922        4.7855        4.9554        5.6705        8.6800        9.0646        8.0998        7.7763        0.0000        0.0000        0.0000       27.7500       64.2357       75.9150       79.8114       78.4896        9.2400        0.0000        0.0000        0.0000        0.0000        0.0000        0.0000        0.0000        0.0000        0.0000        0.0000        0.0000        0.0000        0.0000        0.0000        0.0000        0.0000        0.0000        0.0000        0.0000        0.0000        0.0000        0.0000        0.0000        0.0000        0.0000        0.0000        0.0000        0.0000        0.0000        0.0000        0.0000        0.0000        0.0000        0.0000        0.0000        0.0000        0.0000        0.0000        0.0000        0.0000        0.0000        0.0000        0.0000        0.0000        0.0000        0.0000        0.0000        0.0000        0.0000        0.0000        0.0000        0.0000        0.0000
        0.0000        0.0000        0.0000        0.0000        0.0000        0.0000        0.0000        0.0000        0.0000        0.0000        0.0000        0.0000        0.0000        0.0000        0.0000        0.0000        0.0000        0.0000        0.0000        0.0000        0.0000        0.0000        0.0000        0.0000        0.0000        0.0000        0.0000        0.0000        0.0000        0.0000        0.0000        0.0000        0.0000        0.0000        0.0000        0.0000        0.0000        0.0000        0.0000        0.0000        0.0000        0.0000        0.0000        0.0000        0.0000        0.0000        0.0000        0.0000        0.0000        0.0000        0.0000        0.0000        0.0000        0.0000        0.0000        0.0000        0.0000        0.0000        0.0000        0.0000        0.0000        0.0000        0.0000        0.0000        0.0000        0.0000        0.0000        0.0000        0.0000        0.0000        0.0000        0.0000        0.0000        0.0000        0.0000        0.0000        0.0000        0.0000        0.0000        0.0000        0.0000        0.0000        0.0000        0.0000        0.0000        0.0000        0.0000        0.0000        0.0000        0.0000        0.0000        0.0000        0.0000        0.0000        0.0000        0.0000        0.2986        0.3596        0.0740        0.1421        0.0933        0.0298        0.0000        0.0289        0.0107        0.0000        0.0000        0.0000        0.0060        0.0189        0.0988        0.2624        0.3179        0.5224        0.9964        0.5111        0.6492        7.9593        0.5465        0.4532        0.5118        0.8797        1.0564        2.2408        2.9354        3.5818        4.1826        4.7181        5.4019        6.3216        7.4447       10.6617       12.0878       13.8082       15.8149       19.0355       21.5889       24.0222       23.7867       25.3449       28.2657       26.0646       24.9707       21.5325       21.6720       20.0981       20.5206       17.5913       16.6198       15.7429       14.4131       11.6260       10.8453       10.5035       11.0352       16.7652       17.7950       17.2185       14.9513       11.9813       11.7619       12.1111       12.5127       12.8952       12.1264       11.2544       11.5422        7.8299        5.7944        5.2735        5.2579        2.9438        3.1442        3.4197        4.0330        5.5575        6.3321        6.3073        5.4780        0.1922        0.2110        0.4009        1.1626       24.6328        8.8309       10.7019        0.0000        0.0000        0.0000        0.0000       10.4666       39.7877       47.9112       52.1872       54.4258       20.6700        0.0000        0.0000        0.0000        0.0000        0.0000        0.0000        0.0000        0.0000        0.0000        0.0000        0.0000        0.0000        0.0000        0.0000        0.0000        0.0000        0.0000        0.0000        0.0000        0.0000        0.0000        0.0000        0.0000        0.0000        0.0000        0.0000        0.0000        0.0000        0.0000        0.0000        0.0000        0.0000        0.0000        0.0000        0.0000        0.0000        0.0000        0.0000        0.0000        0.0000        0.0000        0.0000        0.0000        0.0000        0.0000        0.0000        0.0000        0.0000        0.0000        0.0000        0.0000        0.0000        0.0000
        0.0000        0.0000        0.0000        0.0000        0.0000        0.0000        0.0000        0.0000        0.0000        0.0000        0.0000        0.0000        0.0000        0.0000        0.0000        0.0000        0.0000        0.0000        0.0000        0.0000        0.0000        0.0000        0.0000        0.0000        0.0000        0.0000        0.0000        0.0000        0.0000        0.0000        0.0000        0.0000        0.0000        0.0000        0.0000        0.0000        0.0000        0.0000        0.0000        0.0000        0.0000        0.0000        0.0000        0.0000        0.0000        0.0000        0.0000        0.0000        0.0000        0.0000        0.0000        0.0000        0.0000        0.0000        0.0000        0.0000        0.0000        0.0000        0.0000        0.0000        0.0000        0.0000        0.0000        0.0000        0.0000        0.0000        0.0000        0.0000        0.0000        0.0000        0.0000        0.0000        0.0000        0.0000        0.0000        0.0000        0.0000        0.0000        0.0000        0.0000        0.0000        0.0000        0.0000        0.0000        0.0000        0.0000        0.0000        0.0000        0.0000        0.0000        0.0000        0.0000        0.0000        0.0000        0.0000        0.0000        0.0907        0.0442        0.0062        0.0000        0.0000        0.0467        0.0000        0.0106        0.0000        0.0000        0.0068        0.0251        0.0865        0.1172        0.0603        0.1031        0.3017        0.5797        0.6701        0.3495        0.4473        2.5411        2.0362        0.6240        0.6769        0.6885        0.5337        1.8358        2.4499        3.0718        3.6972        4.2634        4.9444        6.1097        7.7212       11.6207       13.6584       15.7584       17.9357       21.4000       23.7041       25.3932       25.9857       27.6976       29.3324       27.4964       25.7886       22.0745       20.8278       19.8082       18.3580       15.6343       15.1707       13.7065       12.4435        9.7704        8.5083        8.4305        9.4103       14.6572       15.4728       15.3025       13.2444       11.2046       10.3601        9.8778       10.6514       12.3319       12.6726       11.2260        9.5961        6.3043        5.3005        4.8507        3.8407        2.6045        2.6848        3.0395        3.5227        4.7954        5.3899        5.1262        3.9911        0.1571        1.0864        1.0605        0.2329        0.0000        0.0000        0.0000        0.0000        0.0000        0.0000        4.5726        6.8285       28.9876       37.1596       42.4683       46.5172        0.0000        0.0000        0.0000        0.0000        0.0000        0.0000        0.0000        0.0000        0.0000        0.0000        0.0000        0.0000        0.0000        0.0000        0.0000        0.0000        0.0000        0.0000        0.0000        0.0000        0.0000        0.0000        0.0000        0.0000        0.0000        0.0000        0.0000        0.0000        0.0000        0.0000        0.0000        0.0000        0.0000        0.0000        0.0000        0.0000        0.0000        0.0000        0.0000        0.0000        0.0000        0.0000        0.0000        0.0000        0.0000        0.0000        0.0000        0.0000        0.0000        0.0000        0.0000        0.0000        0.0000        0.0000
        0.0000        0.0000        0.0000        0.0000        0.0000        0.0000        0.0000        0.0000        0.0000        0.0000        0.0000        0.0000        0.0000        0.0000        0.0000        0.0000        0.0000        0.0000        0.0000        0.0000        0.0000        0.0000        0.0000        0.0000        0.0000        0.0000        0.0000        0.0000        0.0000        0.0000        0.0000        0.0000        0.0000        0.0000        0.0000        0.0000        0.0000        0.0000        0.0000        0.0000        0.0000        0.0000        0.0000        0.0000        0.0000        0.0000        0.0000        0.0000        0.0000        0.0000        0.0000        0.0000        0.0000        0.0000        0.0000        0.0000        0.0000        0.0000        0.0000        0.0000        0.0000        0.0000        0.0000        0.0000        0.0000        0.0000        0.0000        0.0000        0.0000        0.0000        0.0000        0.0000        0.0000        0.0000        0.0000        0.0000        0.0000        0.0000        0.0000        0.0000        0.0000        0.0000        0.0000        0.0000        0.0000        0.0000        0.0000        0.0000        0.0000        0.0000        0.0000        0.0000        0.0000        0.0000        0.0000        0.0000        0.0080        0.0066        0.0000        0.0000        0.0000        0.0444        0.0228        0.0466        0.0218        0.0277        0.0556        0.1414        0.1443        0.1221        0.0997        0.2049        0.1494        0.8117        0.8439        0.2807        0.4343        0.7326        0.6261        0.4381        0.3749        0.2859        0.5804        1.7198        2.2826        2.9117        3.5998        4.2232        4.9050        6.2064        8.0379       12.3018       16.9928       16.7359       18.7625       22.1165       24.7401       26.2407       26.2317       27.5057       28.0785       28.5100       27.3676       22.1897       20.0044       18.4950       17.3611       14.8783       13.0709       11.8320       10.6308        7.9771        6.6032        6.5822        7.3407       11.7066       12.9598       12.9154       11.0535        9.1525        7.8382        7.3825        7.3364        8.1746        8.2993        7.6879        6.5751        3.7621        2.7560        1.5710        1.6977        2.0799        2.2326        2.5132        2.8704        3.8659        4.3079        3.9956        2.9242        0.8264        0.8375        0.0803        0.0000        0.0000        0.0000        0.0000        0.0000        0.0000        7.5607        3.4744        5.8224       25.9484       32.3874       36.9704       39.2224        0.0000        0.0000        0.0000        0.0000        0.0000        0.0000        0.0000        0.0000        0.0000        0.0000        0.0000        0.0000        0.0000        0.0000        0.0000        0.0000        0.0000        0.0000        0.0000        0.0000        0.0000        0.0000        0.0000        0.0000        0.0000        0.0000        0.0000        0.0000        0.0000        0.0000        0.0000        0.0000        0.0000        0.0000        0.0000        0.0000        0.0000        0.0000        0.0000        0.0000        0.0000        0.0000        0.0000        0.0000        0.0000        0.0000        0.0000        0.0000        0.0000        0.0000        0.0000        0.0000        0.0000        0.0000
        0.0000        0.0000        0.0000        0.0000        0.0000        0.0000        0.0000        0.0000        0.0000        0.0000        0.0000        0.0000        0.0000        0.0000        0.0000        0.0000        0.0000        0.0000        0.0000        0.0000        0.0000        0.0000        0.0000        0.0000        0.0000        0.0000        0.0000        0.0000        0.0000        0.0000        0.0000        0.0000        0.0000        0.0000        0.0000        0.0000        0.0000        0.0000        0.0000        0.0000        0.0000        0.0000        0.0000        0.0000        0.0000        0.0000        0.0000        0.0000        0.0000        0.0000        0.0000        0.0000        0.0000        0.0000        0.0000        0.0000        0.0000        0.0000        0.0000        0.0000        0.0000        0.0000        0.0000        0.0000        0.0000        0.0000        0.0000        0.0000        0.0000        0.0000        0.0000        0.0000        0.0000        0.0000        0.0000        0.0000        0.0000        0.0000        0.0000        0.0000        0.0000        0.0000        0.0000        0.0000        0.0000        0.0000        0.0000        0.0000        0.0000        0.0000        0.0000        0.0000        0.0000        0.0000        0.0000        0.0000        0.0000        0.0000        0.0000        0.1515        0.0000        0.0030        0.0872        0.1122        0.1420        0.0449        0.0607        0.1031        0.1356        0.1128        0.0574        0.3985        0.4366        0.9036        1.0646        0.6495        0.4818        0.6655        0.5523        0.1585        0.2596        0.3660        0.5596        1.8832        2.4350        3.1046        3.8868        4.5998        5.3616        6.6673        8.4384       13.8861       17.3704       16.8541       18.3816       21.2098       22.8406       23.8203       24.5991       28.6541       26.9919       26.6444       24.9569       19.9549       18.6240       17.3893       15.7873       13.7120       12.4749       11.3518        9.3258        6.2009        5.2666        4.6891        5.5855        8.8436        9.7795        9.6402        8.2680        7.1775        6.0959        5.4306        5.4567        6.3271        5.4488        6.0900        4.2698        2.4326        1.9092        1.0676        1.1591        1.4869        1.5979        1.7878        2.0560        2.7679        3.0870        2.9233        2.2774        0.5442        0.0705        0.0000        0.0000        0.0000        0.0000        0.0000        0.0000        0.0000        4.5921        5.1121        7.5142       29.8586       35.2077       40.0019       41.6528        0.0000        0.0000        0.0000        0.0000        0.0000        0.0000        0.0000        0.0000        0.0000        0.0000        0.0000        0.0000        0.0000        0.0000        0.0000        0.0000        0.0000        0.0000        0.0000        0.0000        0.0000        0.0000        0.0000        0.0000        0.0000        0.0000        0.0000        0.0000        0.0000        0.0000        0.0000        0.0000        0.0000        0.0000        0.0000        0.0000        0.0000        0.0000        0.0000        0.0000        0.0000        0.0000        0.0000        0.0000        0.0000        0.0000        0.0000        0.0000        0.0000        0.0000        0.0000        0.0000        0.0000        0.0000
        0.0000        0.0000        0.0000        0.0000        0.0000        0.0000        0.0000        0.0000        0.0000        0.0000        0.0000        0.0000        0.0000        0.0000        0.0000        0.0000        0.0000        0.0000        0.0000        0.0000        0.0000        0.0000        0.0000        0.0000        0.0000        0.0000        0.0000        0.0000        0.0000        0.0000        0.0000        0.0000        0.0000        0.0000        0.0000        0.0000        0.0000        0.0000        0.0000        0.0000        0.0000        0.0000        0.0000        0.0000        0.0000        0.0000        0.0000        0.0000        0.0000        0.0000        0.0000        0.0000        0.0000        0.0000        0.0000        0.0000        0.0000        0.0000        0.0000        0.0000        0.0000        0.0000        0.0000        0.0000        0.0000        0.0000        0.0000        0.0000        0.0000        0.0000        0.0000        0.0000        0.0000        0.0000        0.0000        0.0000        0.0000        0.0000        0.0000        0.0000        0.0000        0.0000        0.0000        0.0000        0.0000        0.0000        0.0000        0.0000        0.0000        0.0000        0.0000        0.0000        0.0000        0.0000        0.0000        0.0000        0.0000        0.0061        0.0640        0.2612        0.0000        0.6105        0.8537        0.2477        0.3124        0.2737        0.2609        0.0690        0.0728        0.1285        0.2571        0.7720        0.9559        1.1797        1.3447        0.6573        0.6699        0.4745        0.6410        0.5082        0.5224        0.6815        0.9635        1.6387        2.0676        2.6388        3.3493        6.0080        7.0482        8.6147       10.9982       17.4605       16.5918       19.5027       24.9138       22.0812       23.9036       21.5115       22.7299       23.3321       21.3399       20.9495       19.8111       18.6643       16.7645       15.6450       15.2796       15.0501       13.8822       11.9983        9.5747        1.1200        0.8655        0.9680        1.0425        2.3306        2.5025        2.5408        2.1899        0.9923        0.8491        0.7604        0.7012        0.5291        8.8391        1.2140        0.2177        0.3193        0.0000        0.1639        0.4205        0.2700        0.2535        0.1965        0.0870        0.0000        0.0044        0.0000        0.0000        0.0000        0.0000        0.0000        0.0000        0.0000       31.8900        6.8100        0.0000       23.2223       23.3829       27.6810       34.9536       44.2416       53.5767       56.2984        0.0000        0.0000        0.0000        0.0000        0.0000        0.0000        0.0000        0.0000        0.0000        0.0000        0.0000        0.0000        0.0000        0.0000        0.0000        0.0000        0.0000        0.0000        0.0000        0.0000        0.0000        0.0000        0.0000        0.0000        0.0000        0.0000        0.0000        0.0000        0.0000        0.0000        0.0000        0.0000        0.0000        0.0000        0.0000        0.0000        0.0000        0.0000        0.0000        0.0000        0.0000        0.0000        0.0000        0.0000        0.0000        0.0000        0.0000        0.0000        0.0000        0.0000        0.0000        0.0000        0.0000        0.0000        0.0000
        0.0000        0.0000        0.0000        0.0000        0.0000        0.0000        0.0000        0.0000        0.0000        0.0000        0.0000        0.0000        0.0000        0.0000        0.0000        0.0000        0.0000        0.0000        0.0000        0.0000        0.0000        0.0000        0.0000        0.0000        0.0000        0.0000        0.0000        0.0000        0.0000        0.0000        0.0000        0.0000        0.0000        0.0000        0.0000        0.0000        0.0000        0.0000        0.0000        0.0000        0.0000        0.0000        0.0000        0.0000        0.0000        0.0000        0.0000        0.0000        0.0000        0.0000        0.0000        0.0000        0.0000        0.0000        0.0000        0.0000        0.0000        0.0000        0.0000        0.0000        0.0000        0.0000        0.0000        0.0000        0.0000        0.0000        0.0000        0.0000        0.0000        0.0000        0.0000        0.0000        0.0000        0.0000        0.0000        0.0000        0.0000        0.0000        0.0000        0.0000        0.0000        0.0000        0.0000        0.0000        0.0000        0.0000        0.0000        0.0000        0.0000        0.0000        0.0000        0.0000        0.0000        0.0000        0.0000        0.0000        0.0000        0.0108        0.0000        0.0000        0.0000        0.5760        0.4867        0.2155        0.1676        0.1580        0.1531        0.0966        0.1019        0.1788        0.3330        0.9729        1.2018        1.3125        1.4576        0.6045        0.6093        0.6460        0.6508        0.8908        0.7328        0.8366        1.2145        1.7715        2.1882        2.7918        3.5791        6.4618        7.6374        9.3250       11.3732       15.5605       17.0398       18.4807       22.1299       19.8850       19.7725       20.0165       21.1983       20.7017       19.2427       19.7752       17.2699       15.5832       14.6327       14.0917       12.8422       13.3457       12.2559       11.1855        8.5663        0.8122        0.5999        0.6559        0.8906        1.5373        1.6153        1.5451        1.3919        0.7641        0.6670        0.5743        0.2967        0.2217        3.8060        0.0839        0.0000        0.0151        0.2476        0.2657        0.2747        0.2518        0.1078        0.0000        0.0000        0.0000        0.1892        0.0000        0.0000        0.0000        0.0000        0.0000        0.0000        0.0000       24.4800        3.8100        4.0500       27.0570       29.8084       34.2471       40.8555       49.0249       56.8852       59.3629        0.0000        0.0000        0.0000        0.0000        0.0000        0.0000        0.0000        0.0000        0.0000        0.0000        0.0000        0.0000        0.0000        0.0000        0.0000        0.0000        0.0000        0.0000        0.0000        0.0000        0.0000        0.0000        0.0000        0.0000        0.0000        0.0000        0.0000        0.0000        0.0000        0.0000        0.0000        0.0000        0.0000        0.0000        0.0000        0.0000        0.0000        0.0000        0.0000        0.0000        0.0000        0.0000        0.0000        0.0000        0.0000        0.0000        0.0000        0.0000        0.0000        0.0000        0.0000        0.0000        0.0000        0.0000        0.0000
        0.0000        0.0000        0.0000        0.0000        0.0000        0.0000        0.0000        0.0000        0.0000        0.0000        0.0000        0.0000        0.0000        0.0000        0.0000        0.0000        0.0000        0.0000        0.0000        0.0000        0.0000        0.0000        0.0000        0.0000        0.0000        0.0000        0.0000        0.0000        0.0000        0.0000        0.0000        0.0000        0.0000        0.0000        0.0000        0.0000        0.0000        0.0000        0.0000        0.0000        0.0000        0.0000        0.0000        0.0000        0.0000        0.0000        0.0000        0.0000        0.0000        0.0000        0.0000        0.0000        0.0000        0.0000        0.0000        0.0000        0.0000        0.0000        0.0000        0.0000        0.0000        0.0000        0.0000        0.0000        0.0000        0.0000        0.0000        0.0000        0.0000        0.0000        0.0000        0.0000        0.0000        0.0000        0.0000        0.0000        0.0000        0.0000        0.0000        0.0000        0.0000        0.0000        0.0000        0.0000        0.0000        0.0000        0.0000        0.0000        0.0000        0.0000        0.0000        0.0000        0.0000        0.0000        0.0000        0.0000        0.0000        0.0000        0.0000        0.0000        0.0000        0.5747        0.4855        0.2401        0.1844        0.1649        0.1716        0.1040        0.1070        0.2595        0.7480        1.5631        2.0122        1.9561        2.0458        1.1542        1.7880        2.8131        2.1655        1.0826        1.1901        1.4839        2.1444        2.9303        3.5496        4.1093        4.5276        7.3440        8.1532        9.3004       11.0976       14.9858       16.9143       17.2484       18.8415       17.4165       17.4785       17.8611       18.8062       17.6086       16.0082       15.0484       14.0593       12.9685       12.3912       12.0840       11.0565       11.3366       10.6077        9.7206        7.3728        0.9617        0.9156        0.8282        0.6598        0.8654        0.7165        0.5552        0.4716        0.3041        0.2466        0.0788        0.0369        0.0775        0.0000        0.0000        0.0438        0.2004        0.2260        0.1865        0.2088        0.0412        0.1925        0.0000        0.3548        0.1658        0.1832        0.0000        0.0000        0.0000        0.0000        0.0000        0.0000       10.6500       26.0100        0.4800        1.3800       29.5975       31.4523       35.4651       41.8056       51.2684       57.3711       59.4709        0.0000        0.0000        0.0000        0.0000        0.0000        0.0000        0.0000        0.0000        0.0000        0.0000        0.0000        0.0000        0.0000        0.0000        0.0000        0.0000        0.0000        0.0000        0.0000        0.0000        0.0000        0.0000        0.0000        0.0000        0.0000        0.0000        0.0000        0.0000        0.0000        0.0000        0.0000        0.0000        0.0000        0.0000        0.0000        0.0000        0.0000        0.0000        0.0000        0.0000        0.0000        0.0000        0.0000        0.0000        0.0000        0.0000        0.0000        0.0000        0.0000        0.0000        0.0000        0.0000        0.0000        0.0000        0.0000
        0.0000        0.0000        0.0000        0.0000        0.0000        0.0000        0.0000        0.0000        0.0000        0.0000        0.0000        0.0000        0.0000        0.0000        0.0000        0.0000        0.0000        0.0000        0.0000        0.0000        0.0000        0.0000        0.0000        0.0000        0.0000        0.0000        0.0000        0.0000        0.0000        0.0000        0.0000        0.0000        0.0000        0.0000        0.0000        0.0000        0.0000        0.0000        0.0000        0.0000        0.0000        0.0000        0.0000        0.0000        0.0000        0.0000        0.0000        0.0000        0.0000        0.0000        0.0000        0.0000        0.0000        0.0000        0.0000        0.0000        0.0000        0.0000        0.0000        0.0000        0.0000        0.0000        0.0000        0.0000        0.0000        0.0000        0.0000        0.0000        0.0000        0.0000        0.0000        0.0000        0.0000        0.0000        0.0000        0.0000        0.0000        0.0000        0.0000        0.0000        0.0000        0.0000        0.0000        0.0000        0.0000        0.0000        0.0000        0.0000        0.0000        0.0000        0.0000        0.0000        0.0000        0.0000        0.0000        0.0000        0.0000        0.0000        0.0000        0.0000        0.0000        0.0000        0.4300        0.2756        0.1991        0.1719        0.2165        0.2226        0.0879        0.3923        1.0604        2.4132        3.0396        3.3931        3.3700        2.9615        3.9385        5.6234        3.3877        2.1263        2.4572        2.5967        3.4769        5.7122        6.2212        6.6318        6.1890        8.7477        8.3042        8.7165        9.9573       13.3222       14.6332       14.7680       14.9321       14.1615       14.4105       14.3122       13.8396       13.2326       12.7102       12.7811       12.1544       11.3035       10.2051        9.4473       10.3802       10.6359        9.3937        8.3348        7.1652        0.6362        0.0643        0.2683        0.3799        0.4713        0.4505        0.4070        0.1344        0.0000        0.0000        0.0000        0.0000        0.0742        0.0716        0.0425        0.1363        0.0000        0.0000        0.0000        0.2342        0.0732        0.0000        0.0000        0.0000        0.0000        0.0000        0.0000        0.0000        0.0000        0.0000        0.0000        0.0000        0.0000        9.0900        1.1100        2.0100       26.8319       27.4557       31.1582       39.1092       47.6520       53.4344       57.2929        0.0000        0.0000        0.0000        0.0000        0.0000        0.0000        0.0000        0.0000        0.0000        0.0000        0.0000        0.0000        0.0000        0.0000        0.0000        0.0000        0.0000        0.0000        0.0000        0.0000        0.0000        0.0000        0.0000        0.0000        0.0000        0.0000        0.0000        0.0000        0.0000        0.0000        0.0000        0.0000        0.0000        0.0000        0.0000        0.0000        0.0000        0.0000        0.0000        0.0000        0.0000        0.0000        0.0000        0.0000        0.0000        0.0000        0.0000        0.0000        0.0000        0.0000        0.0000        0.0000        0.0000        0.0000        0.0000
        0.0000        0.0000        0.0000        0.0000        0.0000        0.0000        0.0000        0.0000        0.0000        0.0000        0.0000        0.0000        0.0000        0.0000        0.0000        0.0000        0.0000        0.0000        0.0000        0.0000        0.0000        0.0000        0.0000        0.0000        0.0000        0.0000        0.0000        0.0000        0.0000        0.0000        0.0000        0.0000        0.0000        0.0000        0.0000        0.0000        0.0000        0.0000        0.0000        0.0000        0.0000        0.0000        0.0000        0.0000        0.0000        0.0000        0.0000        0.0000        0.0000        0.0000        0.0000        0.0000        0.0000        0.0000        0.0000        0.0000        0.0000        0.0000        0.0000        0.0000        0.0000        0.0000        0.0000        0.0000        0.0000        0.0000        0.0000        0.0000        0.0000        0.0000        0.0000        0.0000        0.0000        0.0000        0.0000        0.0000        0.0000        0.0000        0.0000        0.0000        0.0000        0.0000        0.0000        0.0000        0.0000        0.0000        0.0000        0.0000        0.0000        0.0000        0.0000        0.0000        0.0000        0.0000        0.0000        0.0000        0.0000        0.0000        0.0000        0.0000        0.0000        0.0000        0.0000        0.2984        0.2627        0.3683        0.3354        0.0096        0.0883        0.5602        0.6575        4.6577        6.7267        7.4167        7.8195        7.4066        8.4209        7.6163        6.4241        6.9818        6.5917        6.9736        9.5416       16.4276       19.7417       19.8418       17.3524        0.0000        0.0000        6.9838        7.5916        9.6346       10.0695       10.3084       10.4590       11.2095       11.4039       11.2326       10.6987        9.3100        8.8382        8.4546        8.1510        8.4774        7.5175        7.2665        6.7812        6.5145        6.0593        5.9149        4.5187        2.5796        1.0390        0.4717        0.4049        0.2965        0.3866        0.2497        0.1603        0.0934        0.7250        0.4105        0.2699        0.3701        0.3397        0.2944        0.1595        0.1566        0.1965        0.3658        0.1317        0.1636        0.1178        0.1516        0.0000        0.0000        0.0000        0.0000        0.0000        0.0000        0.0000        0.0000        0.0000        0.0000        0.0000        0.0000        0.0000       14.1533       13.7202       15.8558       21.9760       43.8385       50.5681        0.0000        0.0000        0.0000        0.0000        0.0000        0.0000        0.0000        0.0000        0.0000        0.0000        0.0000        0.0000        0.0000        0.0000        0.0000        0.0000        0.0000        0.0000        0.0000        0.0000        0.0000        0.0000        0.0000        0.0000        0.0000        0.0000        0.0000        0.0000        0.0000        0.0000        0.0000        0.0000        0.0000        0.0000        0.0000        0.0000        0.0000        0.0000        0.0000        0.0000        0.0000        0.0000        0.0000        0.0000        0.0000        0.0000        0.0000        0.0000        0.0000        0.0000        0.0000        0.0000        0.0000        0.0000        0.0000        0.0000
        0.0000        0.0000        0.0000        0.0000        0.0000        0.0000        0.0000        0.0000        0.0000        0.0000        0.0000        0.0000        0.0000        0.0000        0.0000        0.0000        0.0000        0.0000        0.0000        0.0000        0.0000        0.0000        0.0000        0.0000        0.0000        0.0000        0.0000        0.0000        0.0000        0.0000        0.0000        0.0000        0.0000        0.0000        0.0000        0.0000        0.0000        0.0000        0.0000        0.0000        0.0000        0.0000        0.0000        0.0000        0.0000        0.0000        0.0000        0.0000        0.0000        0.0000        0.0000        0.0000        0.0000        0.0000        0.0000        0.0000        0.0000        0.0000        0.0000        0.0000        0.0000        0.0000        0.0000        0.0000        0.0000        0.0000        0.0000        0.0000        0.0000        0.0000        0.0000        0.0000        0.0000        0.0000        0.0000        0.0000        0.0000        0.0000        0.0000        0.0000        0.0000        0.0000        0.0000        0.0000        0.0000        0.0000        0.0000        0.0000        0.0000        0.0000        0.0000        0.0000        0.0000        0.0000        0.0000        0.0000        0.0000        0.0000        0.0000        0.0000        0.0000        0.0000        0.0000        0.2527        0.3633        0.7075        0.8298        0.5069        0.6051        0.8522        0.7726        5.8941        8.0881        9.8714       10.7456        8.3364        8.7092        8.0279        8.9253        9.1440        7.6356        9.1621       12.5161       20.9875       25.1782       25.0330        0.0000        0.0000        0.0000        0.0000        0.0000        0.0000        7.7899        7.9876        8.1388        8.7852        9.0816        8.9835        8.4032        6.7167        6.2473        5.6027        5.2615        5.8163        5.6315        4.9373        4.7056        4.7704        4.5570        4.0553        3.1194        2.2655        1.0467        0.6393        0.4953        0.3198        0.2887        0.1806        0.1291        0.2388        0.1316        0.0803        0.0905        0.0760        0.0683        0.0861        0.1255        0.0800        0.1229        0.0311        0.0259        0.0762        0.0000        0.0000        0.0000        0.0000        0.0000        0.0000        0.0000        0.0000        0.0000        0.0000        0.0000        0.0000        0.0000        0.0000        0.0000       12.0642       10.9263       12.9596       19.0705       39.9469       47.8745       53.0045        0.0000        0.0000        0.0000        0.0000        0.0000        0.0000        0.0000        0.0000        0.0000        0.0000        0.0000        0.0000        0.0000        0.0000        0.0000        0.0000        0.0000        0.0000        0.0000        0.0000        0.0000        0.0000        0.0000        0.0000        0.0000        0.0000        0.0000        0.0000        0.0000        0.0000        0.0000        0.0000        0.0000        0.0000        0.0000        0.0000        0.0000        0.0000        0.0000        0.0000        0.0000        0.0000        0.0000        0.0000        0.0000        0.0000        0.0000        0.0000        0.0000        0.0000        0.0000        0.0000        0.0000        0.0000        0.0000
        0.0000        0.0000        0.0000        0.0000        0.0000        0.0000        0.0000        0.0000        0.0000        0.0000        0.0000        0.0000        0.0000        0.0000        0.0000        0.0000        0.0000        0.0000        0.0000        0.0000        0.0000        0.0000        0.0000        0.0000        0.0000        0.0000        0.0000        0.0000        0.0000        0.0000        0.0000        0.0000        0.0000        0.0000        0.0000        0.0000        0.0000        0.0000        0.0000        0.0000        0.0000        0.0000        0.0000        0.0000        0.0000        0.0000        0.0000        0.0000        0.0000        0.0000        0.0000        0.0000        0.0000        0.0000        0.0000        0.0000        0.0000        0.0000        0.0000        0.0000        0.0000        0.0000        0.0000        0.0000        0.0000        0.0000        0.0000        0.0000        0.0000        0.0000        0.0000        0.0000        0.0000        0.0000        0.0000        0.0000        0.0000        0.0000        0.0000        0.0000        0.0000        0.0000        0.0000        0.0000        0.0000        0.0000        0.0000        0.0000        0.0000        0.0000        0.0000        0.0000        0.0000        0.0000        0.0000        0.0000        0.0000        0.0000        0.0000        0.0000        0.0000        0.0000        0.0000        0.2500        0.9282        1.0778        0.8920        0.6113        0.8878        0.9544        1.0102        6.7109        9.3965       11.4079       11.4128        9.6860       10.1578        0.0000        9.6493        7.4427        0.0000        0.0000       12.3675       21.4841        0.0000        0.0000        0.0000        0.0000        0.0000        0.0000        0.0000        0.0000        6.2771        6.2137        6.2858        6.8378        6.8939        6.6203        6.0715        4.9791        4.3459        3.8554        3.7625        4.0339        3.9220        3.7557        3.5601        3.5834        3.3904        3.0450        2.3759        1.5682        1.0876        0.7162        0.6167        0.4903        0.3651        0.2712        0.2588        0.6001        0.0000        0.2202        0.0564        0.0832        0.0797        0.0236        0.0459        0.0000        0.0000        0.0000        0.0000        0.0000        0.0000        0.0000        0.0000        0.0000        0.0000        0.0000        0.0000        0.0000        0.0000        0.0000        0.0000        0.0000        0.0000        0.0000        0.0000       11.2924       10.2937       12.2903       17.8835       37.4103        0.0000        0.0000        0.0000        0.0000        0.0000        0.0000        0.0000        0.0000        0.0000        0.0000        0.0000        0.0000        0.0000        0.0000        0.0000        0.0000        0.0000        0.0000        0.0000        0.0000        0.0000        0.0000        0.0000        0.0000        0.0000        0.0000        0.0000        0.0000        0.0000        0.0000        0.0000        0.0000        0.0000        0.0000        0.0000        0.0000        0.0000        0.0000        0.0000        0.0000        0.0000        0.0000        0.0000        0.0000        0.0000        0.0000        0.0000        0.0000        0.0000        0.0000        0.0000        0.0000        0.0000        0.0000        0.0000        0.0000        0.0000
        0.0000        0.0000        0.0000        0.0000        0.0000        0.0000        0.0000        0.0000        0.0000        0.0000        0.0000        0.0000        0.0000        0.0000        0.0000        0.0000        0.0000        0.0000        0.0000        0.0000        0.0000        0.0000        0.0000        0.0000        0.0000        0.0000        0.0000        0.0000        0.0000        0.0000        0.0000        0.0000        0.0000        0.0000        0.0000        0.0000        0.0000        0.0000        0.0000        0.0000        0.0000        0.0000        0.0000        0.0000        0.0000        0.0000        0.0000        0.0000        0.0000        0.0000        0.0000        0.0000        0.0000        0.0000        0.0000        0.0000        0.0000        0.0000        0.0000        0.0000        0.0000        0.0000        0.0000        0.0000        0.0000        0.0000        0.0000        0.0000        0.0000        0.0000        0.0000        0.0000        0.0000        0.0000        0.0000        0.0000        0.0000        0.0000        0.0000        0.0000        0.0000        0.0000        0.0000        0.0000        0.0000        0.0000        0.0000        0.0000        0.0000        0.0000        0.0000        0.0000        0.0000        0.0000        0.0000        0.0000        0.0000        0.0000        0.0000        0.0000        0.0000        0.0000        0.0000        0.2232        0.9352        0.8686        1.4911        1.1518        0.9448        1.0070        1.2717        7.1744       10.0874       10.9958        0.0000        0.0000        0.0000        0.0000        0.0000        0.0000        0.0000        0.0000        0.0000        0.0000        0.0000        0.0000        0.0000        0.0000        0.0000        0.0000        0.0000        0.0000        0.0000        4.9379        4.8979        5.2360        5.1338        5.0236        4.7681        4.1278        3.5264        3.2900        3.1643        3.3054        3.2152        2.9660        2.8236        2.8083        2.6420        2.3805        1.9543        1.2805        0.9832        0.8174        0.7554        0.7178        0.5042        0.4255        0.3171        0.0000        0.0593        0.1436        0.1800        0.1151        0.0384        0.0166        0.0000        0.0000        0.0000        0.0000        0.0000        0.0000        0.0000        0.0000        0.0000        0.0000        0.0000        0.0000        0.0000        0.0000        0.0000        0.0000        0.0000        0.0000        0.0000        0.0000        0.0000        0.0000       11.9828       13.5931       18.6362        0.0000       41.7295       59.1104        0.0000        0.0000        0.0000        0.0000        0.0000        0.0000        0.0000        0.0000        0.0000        0.0000        0.0000        0.0000        0.0000        0.0000        0.0000        0.0000        0.0000        0.0000        0.0000        0.0000        0.0000        0.0000        0.0000        0.0000        0.0000        0.0000        0.0000        0.0000        0.0000        0.0000        0.0000        0.0000        0.0000        0.0000        0.0000        0.0000        0.0000        0.0000        0.0000        0.0000        0.0000        0.0000        0.0000        0.0000        0.0000        0.0000        0.0000        0.0000        0.0000        0.0000        0.0000        0.0000        0.0000        0.0000        0.0000
        0.0000        0.0000        0.0000        0.0000        0.0000        0.0000        0.0000        0.0000        0.0000        0.0000        0.0000        0.0000        0.0000        0.0000        0.0000        0.0000        0.0000        0.0000        0.0000        0.0000        0.0000        0.0000        0.0000        0.0000        0.0000        0.0000        0.0000        0.0000        0.0000        0.0000        0.0000        0.0000        0.0000        0.0000        0.0000        0.0000        0.0000        0.0000        0.0000        0.0000        0.0000        0.0000        0.0000        0.0000        0.0000        0.0000        0.0000        0.0000        0.0000        0.0000        0.0000        0.0000        0.0000        0.0000        0.0000        0.0000        0.0000        0.0000        0.0000        0.0000        0.0000        0.0000        0.0000        0.0000        0.0000        0.0000        0.0000        0.0000        0.0000        0.0000        0.0000        0.0000        0.0000        0.0000        0.0000        0.0000        0.0000        0.0000        0.0000        0.0000        0.0000        0.0000        0.0000        0.0000        0.0000        0.0000        0.0000        0.0000        0.0000        0.0000        0.0000        0.0000        0.0000        0.0000        0.0000        0.0000        0.0000        0.0000        0.0000        0.0000        0.0000        0.0000        0.0000        0.0000        0.0000        2.0000        5.7474        0.8624        1.8420        1.5145        2.4213        8.4869       10.2655        9.9847        8.9595        0.0000        0.0000        0.0000        0.0000        0.0000        0.0000        0.0000        0.0000        0.0000        0.0000        0.0000        0.0000        0.0000        0.0000        0.0000        0.0000        0.0000        0.0000        2.2173        2.1324        0.9899        0.7982        0.8659        0.8671        3.3462        3.2003        3.0824        2.8902        1.6511        1.5246        1.3821        1.2726        1.3954        1.4723        1.1827        0.9967        1.5373        1.3635        1.2825        1.2077        1.4482        1.6389        1.2308        0.9248        0.3109        0.2534        0.0779        0.0942        1.9500        1.5600        0.0000        0.0000        0.0000        0.0000        0.0000        0.0000        0.0000        0.0000        0.0000        0.0000        0.0000        0.0000        0.0000        0.0000        0.0000        0.0000        0.0000        0.0000        0.0000        0.0000        0.0000        0.0000        0.0000        0.0000       24.0137       28.5604        0.0000       41.4300       76.7700        0.0000        0.0000        0.0000        0.0000        0.0000        0.0000        0.0000        0.0000        0.0000        0.0000        0.0000        0.0000        0.0000        0.0000        0.0000        0.0000        0.0000        0.0000        0.0000        0.0000        0.0000        0.0000        0.0000        0.0000        0.0000        0.0000        0.0000        0.0000        0.0000        0.0000        0.0000        0.0000        0.0000        0.0000        0.0000        0.0000        0.0000        0.0000        0.0000        0.0000        0.0000        0.0000        0.0000        0.0000        0.0000        0.0000        0.0000        0.0000        0.0000        0.0000        0.0000        0.0000        0.0000        0.0000        0.0000
        0.0000        0.0000        0.0000        0.0000        0.0000        0.0000        0.0000        0.0000        0.0000        0.0000        0.0000        0.0000        0.0000        0.0000        0.0000        0.0000        0.0000        0.0000        0.0000        0.0000        0.0000        0.0000        0.0000        0.0000        0.0000        0.0000        0.0000        0.0000        0.0000        0.0000        0.0000        0.0000        0.0000        0.0000        0.0000        0.0000        0.0000        0.0000        0.0000        0.0000        0.0000        0.0000        0.0000        0.0000        0.0000        0.0000        0.0000        0.0000        0.0000        0.0000        0.0000        0.0000        0.0000        0.0000        0.0000        0.0000        0.0000        0.0000        0.0000        0.0000        0.0000        0.0000        0.0000        0.0000        0.0000        0.0000        0.0000        0.0000        0.0000        0.0000        0.0000        0.0000        0.0000        0.0000        0.0000        0.0000        0.0000        0.0000        0.0000        0.0000        0.0000        0.0000        0.0000        0.0000        0.0000        0.0000        0.0000        0.0000        0.0000        0.0000        0.0000        0.0000        0.0000        0.0000        0.0000        0.0000        0.0000        0.0000        0.0000        0.0000        0.0000        0.0000        0.0000        0.0000        0.0000        0.0000        3.4127        1.5158        1.0737        1.5786        2.9891        9.8794       10.1717        9.5639        9.8950        0.0000        0.0000        0.0000        0.0000        0.0000        0.0000        0.0000        0.0000        0.0000        0.0000        0.0000        0.0000        0.0000        0.0000        0.0000        0.0000        0.0000        0.0000        0.0000        0.0000        0.6969        0.7301        0.7732        0.7864        2.3282        2.4433        2.4229        2.1482        1.3706        1.1954        1.5232        0.9729        0.9709        0.8623        0.7991        0.7328        1.2981        1.3128        3.3316        1.3997        1.7341        1.7683        1.6939        1.4650        0.3894        0.0000        0.0000        0.0958        0.0000        0.0000        0.0000        0.0000        0.0000        0.0000        0.0000        0.0000        0.0000        0.0000        0.0000        0.0000        0.0000        0.0000        0.0000        0.0000        0.0000        0.0000        0.0000        0.0000        0.0000        0.0000        0.0000        0.0000        0.0000        0.0000       26.4041       28.0490        0.0000        0.0000        0.0000        0.0000        0.0000        0.0000        0.0000        0.0000        0.0000        0.0000        0.0000        0.0000        0.0000        0.0000        0.0000        0.0000        0.0000        0.0000        0.0000        0.0000        0.0000        0.0000        0.0000        0.0000        0.0000        0.0000        0.0000        0.0000        0.0000        0.0000        0.0000        0.0000        0.0000        0.0000        0.0000        0.0000        0.0000        0.0000        0.0000        0.0000        0.0000        0.0000        0.0000        0.0000        0.0000        0.0000        0.0000        0.0000        0.0000        0.0000        0.0000        0.0000        0.0000        0.0000        0.0000        0.0000        0.0000        0.0000
[truncated: 212,709 more chars]
