# Supplementary material for: Multidimensional evaluation of the TRMM 3B43V7 satellite-based precipitation product in mainland China from 1998–2016
Source: PeerJ. 2020 Feb 20;8:e8615. doi: 10.7717/peerj.8615 (PMC7036276; doi:10.7717/peerj.8615)
Supplement: Supplemental Information 2 [file peerj-08-8615-s002.zip › TRMM_3B43 data/TRMM 3B43 data-Year-Month/1999-03.txt]

ncols         249
nrows         175
xllcorner     73.250
yllcorner     6.500
cellsize      0.25000
        0.0000        0.0000        0.0000        0.0000        0.0000        0.0000        0.0000        0.0000        0.0000        0.0000        0.0000        0.0000        0.0000        0.0000        0.0000        0.0000        0.0000        0.0000        0.0000        0.0000        0.0000        0.0000        0.0000        0.0000        0.0000        0.0000        0.0000        0.0000        0.0000        0.0000        0.0000        0.0000        0.0000        0.0000        0.0000        0.0000        0.0000        0.0000        0.0000        0.0000        0.0000        0.0000        0.0000        0.0000        0.0000        0.0000        0.0000        0.0000        0.0000        0.0000        0.0000        0.0000        0.0000        0.0000        0.0000        0.0000        0.0000        0.0000        0.0000        0.0000        0.0000        0.0000        0.0000        0.0000        0.0000        0.0000        0.0000        0.0000        0.0000        0.0000        0.0000        0.0000        0.0000        0.0000        0.0000        0.0000        0.0000        0.0000        0.0000        0.0000        0.0000        0.0000        0.0000        0.0000        0.0000        0.0000        0.0000        0.0000        0.0000        0.0000        0.0000        0.0000        0.0000        0.0000        0.0000        0.0000        0.0000        0.0000        0.0000        0.0000        0.0000        0.0000        0.0000        0.0000        0.0000        0.0000        0.0000        0.0000        0.0000        0.0000        0.0000        0.0000        0.0000        0.0000        0.0000        0.0000        0.0000        0.0000        0.0000        0.0000        0.0000        0.0000        0.0000        0.0000        0.0000        0.0000        0.0000        0.0000        0.0000        0.0000        0.0000        0.0000        0.0000        0.0000        0.0000        0.0000        0.0000        0.0000        0.0000        0.0000        0.0000        0.0000        0.0000        0.0000        0.0000        0.0000        0.0000        0.0000        0.0000        0.0000        0.0000        0.0000        0.0000        0.0000        0.0000        0.0000        0.0000        0.0000        0.0000        0.0000        0.0000        0.0000        0.0000        0.0000        0.0000        0.0000        0.0000        0.0000        0.0000        0.0000        0.0000        0.0000        0.0000        0.7521        0.9394        1.1375        0.0000        0.0000        0.0000        3.4544        3.9665        4.2531        4.5170        4.9980        5.0178        5.3925        5.0106        4.3942        4.0690        3.9919        3.9678        3.9554        3.9312        3.7524        3.7020        3.4783        3.2999        3.0109        2.7291        1.4366        1.2679        1.2269        1.3140        2.2492        2.3385        2.4478        2.5299        3.0468        3.1501        3.1136        2.9344        2.7554        2.5818        2.4357        2.3438        2.0398        1.9806        1.9518        1.9088        0.0000        0.0000        0.0000        0.0000        0.0000        0.0000        0.0000        0.0000        0.0000        0.0000        0.0000        0.0000        0.0000        0.0000        0.0000        0.0000        0.0000        0.0000        0.0000        0.0000        0.0000        0.0000        0.0000        0.0000        0.0000        0.0000        0.0000        0.0000        0.0000        0.0000
        0.0000        0.0000        0.0000        0.0000        0.0000        0.0000        0.0000        0.0000        0.0000        0.0000        0.0000        0.0000        0.0000        0.0000        0.0000        0.0000        0.0000        0.0000        0.0000        0.0000        0.0000        0.0000        0.0000        0.0000        0.0000        0.0000        0.0000        0.0000        0.0000        0.0000        0.0000        0.0000        0.0000        0.0000        0.0000        0.0000        0.0000        0.0000        0.0000        0.0000        0.0000        0.0000        0.0000        0.0000        0.0000        0.0000        0.0000        0.0000        0.0000        0.0000        0.0000        0.0000        0.0000        0.0000        0.0000        0.0000        0.0000        0.0000        0.0000        0.0000        0.0000        0.0000        0.0000        0.0000        0.0000        0.0000        0.0000        0.0000        0.0000        0.0000        0.0000        0.0000        0.0000        0.0000        0.0000        0.0000        0.0000        0.0000        0.0000        0.0000        0.0000        0.0000        0.0000        0.0000        0.0000        0.0000        0.0000        0.0000        0.0000        0.0000        0.0000        0.0000        0.0000        0.0000        0.0000        0.0000        0.0000        0.0000        0.0000        0.0000        0.0000        0.0000        0.0000        0.0000        0.0000        0.0000        0.0000        0.0000        0.0000        0.0000        0.0000        0.0000        0.0000        0.0000        0.0000        0.0000        0.0000        0.0000        0.0000        0.0000        0.0000        0.0000        0.0000        0.0000        0.0000        0.0000        0.0000        0.0000        0.0000        0.0000        0.0000        0.0000        0.0000        0.0000        0.0000        0.0000        0.0000        0.0000        0.0000        0.0000        0.0000        0.0000        0.0000        0.0000        0.0000        0.0000        0.0000        0.0000        0.0000        0.0000        0.0000        0.0000        0.0000        0.0000        0.0000        0.0000        0.0000        0.0000        0.0000        0.0000        0.0000        0.0000        0.0000        0.0000        0.0000        0.0000        0.0000        0.0000        0.0000        0.0000        0.0000        0.0000        0.8758        0.9127        0.9205        0.9753        1.1896        1.4599        1.8505        3.2760        3.9856        4.3102        4.6651        4.9276        5.3280        5.3711        5.2033        4.6864        4.4825        4.3623        4.3716        4.4363        4.4305        4.2059        4.0059        3.7535        3.5473        3.1461        2.6641        1.4721        1.3091        1.1134        1.2786        2.0172        2.1412        2.2697        2.3992        2.9655        3.1645        3.1412        2.9811        2.8651        2.7094        2.5422        2.4544        2.1243        2.0182        1.9729        2.0343        1.6867        1.8050        1.2250        1.0248        0.3978        0.3417        0.2585        0.0000        0.0000        0.0000        0.0000        0.0000        0.0000        0.0000        0.0000        0.0000        0.0000        0.0000        0.0000        0.0000        0.0000        0.0000        0.0000        0.0000        0.0000        0.0000        0.0000        0.0000        0.0000        0.0000
        0.0000        0.0000        0.0000        0.0000        0.0000        0.0000        0.0000        0.0000        0.0000        0.0000        0.0000        0.0000        0.0000        0.0000        0.0000        0.0000        0.0000        0.0000        0.0000        0.0000        0.0000        0.0000        0.0000        0.0000        0.0000        0.0000        0.0000        0.0000        0.0000        0.0000        0.0000        0.0000        0.0000        0.0000        0.0000        0.0000        0.0000        0.0000        0.0000        0.0000        0.0000        0.0000        0.0000        0.0000        0.0000        0.0000        0.0000        0.0000        0.0000        0.0000        0.0000        0.0000        0.0000        0.0000        0.0000       37.3442        0.0000       28.0988       23.3052        0.0000        0.0000        0.0000        0.0000        0.0000        0.0000        0.0000        0.0000        0.0000        0.0000        0.0000        0.0000        0.0000        0.0000        0.0000        0.0000        0.0000        0.0000        0.0000        0.0000        0.0000        0.0000        0.0000        0.0000        0.0000        0.0000        0.0000        0.0000        0.0000        0.0000        0.0000        0.0000        0.0000        0.0000        0.0000        0.0000        0.0000        0.0000        0.0000        0.0000        0.0000        0.0000        0.0000        0.0000        0.0000        0.0000        0.0000        0.0000        0.0000        0.0000        0.0000        0.0000        0.0000        0.0000        0.0000        0.0000        0.0000        0.0000        0.0000        0.0000        0.0000        0.0000        0.0000        0.0000        0.0000        0.0000        0.0000        0.0000        0.0000        0.0000        0.0000        0.0000        0.0000        0.0000        0.0000        0.0000        0.0000        0.0000        0.0000        0.0000        0.0000        0.0000        0.0000        0.0000        0.0000        0.0000        0.0000        0.0000        0.0000        0.0000        0.0000        0.0000        0.0000        0.0000        0.0000        0.0000        0.0000        0.0000        0.0000        0.0000        0.0000        0.0000        0.0000        0.0000        0.0000        0.0000        0.0000        0.0000        0.0000        0.0000        0.0000        0.0000        2.3427        3.4082        1.7269        1.4460        1.3184        1.3491        1.5126        1.8986        3.3414        4.0657        4.5624        4.9382        5.3632        5.7336        6.0943        5.8176        5.2762        5.0081        4.9284        4.8044        5.0485        4.9586        4.5092        4.3233        4.0758        3.8151        3.4955        3.0656        1.7548        1.6670        1.6287        1.5837        2.1841        2.3163        2.3844        2.4173        2.9726        3.2058        3.2320        3.0179        2.9004        2.7882        2.6675        2.5987        2.3132        2.2868        2.3564        2.4453        2.1227        2.7396        1.8597        1.4775        0.5794        0.5314        0.4652        0.3107        0.0000        0.0000        0.0000        0.0000        0.0000        0.0000        0.0000        0.0000        0.0000        0.0000        0.0000        0.0000        0.0000        0.0000        0.0000        0.0000        0.0000        0.0000        0.0000        0.0000        0.0000        0.0000
        0.0000        0.0000        0.0000        0.0000        0.0000        0.0000        0.0000        0.0000        0.0000        0.0000        0.0000        0.0000        0.0000        0.0000        0.0000        0.0000        0.0000        0.0000        0.0000        0.0000        0.0000        0.0000        0.0000        0.0000        0.0000        0.0000        0.0000        0.0000        0.0000        0.0000        0.0000        0.0000        0.0000        0.0000        0.0000        0.0000        0.0000        0.0000        0.0000        0.0000        0.0000        0.0000        0.0000        0.0000        0.0000        0.0000        0.0000        0.0000        0.0000        0.0000        0.0000        0.0000        0.0000       45.9065       42.4168       34.4574       31.4120       28.0883       22.8958       11.9598        0.0000        0.0000        0.0000        0.0000        0.0000        0.0000        0.0000        0.0000        0.0000        0.0000        0.0000        0.0000        0.0000        0.0000        0.0000        0.0000        0.0000        0.0000        0.0000        0.0000        0.0000        0.0000        0.0000        0.0000        0.0000        0.0000        0.0000        0.0000        0.0000        0.0000        0.0000        0.0000        0.0000        0.0000        0.0000        0.0000        0.0000        0.0000        0.0000        0.0000        0.0000        0.0000        0.0000        0.0000        0.0000        0.0000        0.0000        0.0000        0.0000        0.0000        0.0000        0.0000        0.0000        0.0000        0.0000        0.0000        0.0000        0.0000        0.0000        0.0000        0.0000        0.0000        0.0000        0.0000        0.0000        0.0000        0.0000        0.0000        0.0000        0.0000        0.0000        0.0000        0.0000        0.0000        0.0000        0.0000        0.0000        0.0000        0.0000        0.0000        0.0000        0.0000        0.0000        0.0000        0.0000        0.0000        0.0000        0.0000        0.0000        0.0000        0.0000        0.0000        0.0000        0.0000        0.0000        0.0000        0.0000        0.0000        0.0000        0.0000        0.0000        0.0000        0.0000        0.0000        0.0000        0.0000        0.0000        0.0000        0.0000        0.0000        2.1308        1.7402        1.9911        1.4847        2.9470        2.9740        2.8468        2.6343        2.9067        3.7655        4.3588        4.9628        5.3712        5.9588        6.3554        6.6778        6.8564        6.0451        6.0200        6.0698        5.8638        6.3550        6.0620        5.8244        6.0779        5.1180        4.2747        4.0733        3.8110        2.6906        2.3695        2.0187        2.0133        2.5527        2.5519        2.5207        2.7701        3.3539        3.4275        3.4405        3.1059        3.0065        2.7874        2.8712        2.9539        2.7274        2.8671        3.0806        3.5540        3.6040        4.5165        3.5682        2.7736        0.8114        0.7250        0.6037        0.6054        0.6572        1.2888        0.0000        0.0000        0.0000        0.0000        0.0000        0.0000        0.0000        0.0000        0.0000        0.0000        0.0000        0.0000        0.0000        0.0000        0.0000        0.0000        0.0000        0.0000        0.0000        0.0000
        0.0000        0.0000        0.0000        0.0000        0.0000        0.0000        0.0000        0.0000        0.0000        0.0000        0.0000        0.0000        0.0000        0.0000        0.0000        0.0000        0.0000        0.0000        0.0000        0.0000        0.0000        0.0000        0.0000        0.0000        0.0000        0.0000        0.0000        0.0000        0.0000        0.0000        0.0000        0.0000        0.0000        0.0000        0.0000        0.0000        0.0000        0.0000        0.0000        0.0000        0.0000        0.0000        0.0000        0.0000        0.0000        0.0000        0.0000        0.0000        0.0000        0.0000        0.0000        0.0000        0.0000       38.0340       35.6401       33.4998       31.1046       27.5081       22.6786       15.1560        0.0000        0.0000        0.0000        0.0000        0.0000        0.0000        0.0000        0.0000        0.0000        0.0000        0.0000        0.0000        0.0000        0.0000        0.0000        0.0000        0.0000        0.0000        0.0000        0.0000        0.0000        0.0000        0.0000        0.0000        0.0000        0.0000        0.0000        0.0000        0.0000        0.0000        0.0000        0.0000        0.0000        0.0000        0.0000        0.0000        0.0000        0.0000        0.0000        0.0000        0.0000        0.0000        0.0000        0.0000        0.0000        0.0000        0.0000        0.0000        0.0000        0.0000        0.0000        0.0000        0.0000        0.0000        0.0000        0.0000        0.0000        0.0000        0.0000        0.0000        0.0000        0.0000        0.0000        0.0000        0.0000        0.0000        0.0000        0.0000        0.0000        0.0000        0.0000        0.0000        0.0000        0.0000        0.0000        0.0000        0.0000        0.0000        0.0000        0.0000        0.0000        0.0000        0.0000        0.0000        0.0000        0.0000        0.0000        0.0000        0.0000        0.0000        0.0000        0.0000        0.0000        0.0000        0.0000        0.0000        0.0000        0.0000        0.0000        0.0000        0.0000        0.0000        0.0000        0.0000        0.0000        0.0000        0.0000        0.0000        0.0000        0.0000        2.8595        1.9675        1.8161        1.7038        1.7591        2.4427        2.7737        2.7208        3.2275        3.9717        4.7975        5.1370        5.5796        6.2693        6.6192        6.8878        6.8586        6.2470        5.9697        5.8686        5.5590        5.2800        5.1950        4.9018        4.6268        4.9323        4.7279        4.5778        4.1128        3.4581        3.1415        2.9875        2.8820        2.8550        2.7344        2.6663        2.6459        2.6821        2.6192        2.6227        2.5281        2.1673        2.1077        2.1364        2.4335        2.6623        2.8717        3.3615        4.0501        6.8413        8.0562        7.9046        6.4677        4.1753        3.3045        2.5909        2.0502        0.7044        0.8156        0.9911        1.5920        0.0000        0.0000        0.0000        0.0000        0.0000        0.0000        0.0000        0.0000        0.0000        0.0000        0.0000        0.0000        0.0000        0.0000        0.0000        0.0000        0.0000        0.0000
        0.0000        0.0000        0.0000        0.0000        0.0000        0.0000        0.0000        0.0000        0.0000        0.0000        0.0000        0.0000        0.0000        0.0000        0.0000        0.0000        0.0000        0.0000        0.0000        0.0000        0.0000        0.0000        0.0000        0.0000        0.0000        0.0000        0.0000        0.0000        0.0000        0.0000        0.0000        0.0000        0.0000        0.0000        0.0000        0.0000        0.0000        0.0000        0.0000        0.0000        0.0000        0.0000        0.0000        0.0000        0.0000        0.0000        0.0000        0.0000        0.0000        0.0000       28.8168       32.9648       35.1629       35.4046       33.7024       32.2541       30.5522       27.5199       23.1304       15.8991       12.1499        9.3616        0.0000        0.0000        0.0000        0.0000        0.0000        0.0000        0.0000        0.0000        0.0000        0.0000        0.0000        0.0000        0.0000        0.0000        0.0000        0.0000        0.0000        0.0000        0.0000        0.0000        0.0000        0.0000        0.0000        0.0000        0.0000        0.0000        0.0000        0.0000        0.0000        0.0000        0.0000        0.0000        0.0000        0.0000        0.0000        0.0000        0.0000        0.0000        0.0000        0.0000        0.0000        0.0000        0.0000        0.0000        0.0000        0.0000        0.0000        0.0000        0.0000        0.0000        0.0000        0.0000        0.0000        0.0000        0.0000        0.0000        0.0000        0.0000        0.0000        0.0000        0.0000        0.0000        0.0000        0.0000        0.0000        0.0000        0.0000        0.0000        0.0000        0.0000        0.0000        0.0000        0.0000        0.0000        0.0000        0.0000        0.0000        0.0000        0.0000        0.0000        0.0000        0.0000        0.0000        0.0000        0.0000        0.0000        0.0000        0.0000        0.0000        0.0000        0.0000        0.0000        0.0000        0.0000        0.0000        0.0000        0.0000        0.0000        0.0000        0.0000        0.0000        0.0000        0.0000        0.0000        0.0000        0.0000        0.0000        3.8268        3.4034        2.6237        2.0020        1.6854        1.8620        2.5931        3.2058        3.6727        5.0929        5.5735        5.1244        5.6131        5.9643        6.7471        7.5147        7.7098        7.5787        7.1710        6.9700        6.9463        7.1212        6.9234        7.4102        6.1366        6.0380        6.3145        5.8330        5.5517        5.1466        4.1033        3.9292        3.7395        3.6448        3.5036        3.4019        3.1952        3.0658        2.9620        2.9217        2.8939        3.0516        3.0379        2.8379        2.9578        3.1812        3.6349        3.7625        4.5368        5.5617        9.3999       10.8492       11.0427        9.6302        6.7756        5.4772        4.4684        3.5545        1.5341        1.4650        2.1115        1.9236        0.0000        0.0000        0.0000        0.0000        0.0000        0.0000        0.0000        0.0000        0.0000        0.0000        0.0000        0.0000        0.0000        0.0000       13.0250       14.7997       17.7487        0.0000
        0.0000        0.0000        0.0000        0.0000        0.0000        0.0000        0.0000        0.0000        0.0000        0.0000        0.0000        0.0000        0.0000        0.0000        0.0000        0.0000        0.0000        0.0000        0.0000        0.0000        0.0000        0.0000        0.0000        0.0000        0.0000        0.0000        0.0000        0.0000        0.0000        0.0000        0.0000        0.0000        0.0000        0.0000        0.0000        0.0000        0.0000        0.0000        0.0000        0.0000        0.0000        0.0000        0.0000        0.0000        0.0000        0.0000        0.0000        0.0000       24.0552       25.4165       27.0468       30.6207       32.3498       32.5768       31.3112       30.3005       29.0372       26.6022       22.9730       16.4025       13.3063       10.8291        8.9693        0.0000        0.0000        0.0000        0.0000        0.0000        0.0000        0.0000        0.0000        0.0000        0.0000        0.0000        0.0000        0.0000        0.0000        0.0000        0.0000        0.0000        0.0000        0.0000        0.0000        0.0000        0.0000        0.0000        0.0000        0.0000        0.0000        0.0000        0.0000        0.0000        0.0000        0.0000        0.0000        0.0000        0.0000        0.0000        0.0000        0.0000        0.0000        0.0000        0.0000        0.0000        0.0000        0.0000        0.0000        0.0000        0.0000        0.0000        0.0000        0.0000        0.0000        0.0000        0.0000        0.0000        0.0000        0.0000        0.0000        0.0000        0.0000        0.0000        0.0000        0.0000        0.0000        0.0000        0.0000        0.0000        0.0000        0.0000        0.0000        0.0000        0.0000        0.0000        0.0000        0.0000        0.0000        0.0000        0.0000        0.0000        0.0000        0.0000        0.0000        0.0000        0.0000        0.0000        0.0000        0.0000        0.0000        0.0000        0.0000        0.0000        0.0000        0.0000        0.0000        0.0000        0.0000        0.0000        0.0000        0.0000        0.0000        0.0000        0.0000        0.0000        0.0000        0.0000        0.0000        0.0000        5.0875        4.3407        3.8631        2.8255        2.7177        2.5844        2.9022        3.7730        4.1848        4.8080        6.6244        5.7647        5.9605        6.7388        7.0847        8.0389        8.9425        8.8574        9.2992        8.8816        9.2216        9.1062        9.2872        8.5094        8.1237        8.0271        7.3649        7.3115        6.5932        6.4302        6.2130        5.1539        4.8844        4.8215        4.7906        4.5380        4.5258        4.3993        4.1759        4.0640        3.9784        3.8921        3.8844        3.6401        3.8443        4.1903        4.5630        5.1495        6.0045        6.4202        7.6906       13.5955       14.2432       15.2113       14.2769       10.7515        8.6241        7.6371        6.7940        4.8631        4.5734        3.4183        2.6074        5.2723        0.0000        0.0000        0.0000        0.0000        0.0000        0.0000        0.0000        0.0000        0.0000        9.6355       12.5018       13.7231       14.8288       15.7704       18.6471       21.3330       24.8885
        0.0000        0.0000        0.0000        0.0000        0.0000        0.0000        0.0000        0.0000        0.0000        0.0000        0.0000        0.0000        0.0000        0.0000        0.0000        0.0000        0.0000        0.0000        0.0000        0.0000        0.0000        0.0000        0.0000        0.0000        0.0000        0.0000        0.0000        0.0000        0.0000        0.0000        0.0000        0.0000        0.0000        0.0000        0.0000        0.0000        0.0000        0.0000        0.0000        0.0000        0.0000        0.0000        0.0000        0.0000        0.0000        0.0000        0.0000        0.0000       23.3453       24.3249       25.4290       28.3592       29.5428       29.5879       28.5020       27.6702       27.2945       27.0421       22.9306       16.6873       14.5137       12.6082       10.9625        5.9383        4.9239        6.4999        5.0733        0.0000        0.0000        0.0000        0.0000        0.0000        0.0000        0.0000        0.0000        0.0000        0.0000        0.0000        0.0000        0.0000        0.0000        0.0000        0.0000        0.0000        0.0000        0.0000        0.0000        0.0000        0.0000        0.0000        0.0000        0.0000        0.0000        0.0000        0.0000        0.0000        0.0000        0.0000        0.0000        0.0000        0.0000        0.0000        0.0000        0.0000        0.0000        0.0000        0.0000        0.0000        0.0000        0.0000        0.0000        0.0000        0.0000        0.0000        0.0000        0.0000        0.0000        0.0000        0.0000        0.0000        0.0000        0.0000        0.0000        0.0000        0.0000        0.0000        0.0000        0.0000        0.0000        0.0000        0.0000        0.0000        0.0000        0.0000        0.0000        0.0000        0.0000        0.0000        0.0000        0.0000        0.0000        0.0000        0.0000        0.0000        0.0000        0.0000        0.0000        0.0000        0.0000        0.0000        0.0000        0.0000        0.0000        0.0000        0.0000        0.0000        0.0000        0.0000        0.0000        0.0000        0.0000        0.0000        0.0000        0.0000        0.0000        0.0000        0.0000        0.0000        7.3818        6.2201        4.7403        3.4205        3.7988        4.2686        4.0862        5.4920        6.0829        6.8936        7.3982        7.7046        8.1486        8.9432        9.5772       10.7349       12.7534       11.7765       12.1798       11.5211       11.6488       13.0379       12.5155       11.2833       11.6173       10.8569       10.3799        8.3961        8.9747        7.1952        7.7548        8.6490        8.2020        8.2831        8.2461        7.0313        8.0611        7.6142        6.3590        6.7667        6.4733        5.3863        5.2037        5.2621        5.8011        6.0474        7.4441        9.1634        9.6844       10.2879       11.4368       20.6598       20.7207       22.9569       22.6250       14.5826       12.0030       11.8513       10.5708        6.7804        7.0349        7.5254        8.2469        0.0000        0.0000        0.0000        0.0000        0.0000        0.0000        9.1479        6.8796        9.6004       13.7816       16.4122       18.5998       16.4910       18.6963       22.0506       25.4917        0.0000        0.0000
        0.0000        0.0000        0.0000        0.0000        0.0000        0.0000        0.0000        0.0000        0.0000        0.0000        0.0000        0.0000        0.0000        0.0000        0.0000        0.0000        0.0000        0.0000        0.0000        0.0000        0.0000        0.0000        0.0000        0.0000        0.0000        0.0000        0.0000        0.0000        0.0000        0.0000        0.0000        0.0000        0.0000        0.0000        0.0000        0.0000        0.0000        0.0000        0.0000        0.0000        0.0000        0.0000        0.0000        0.0000        0.0000        0.0000        0.0000        0.0000       24.3928       24.9987       25.5892       24.7701       25.3413       27.5720       24.3245       22.0714       21.2488       21.1763       18.9278       20.1661       18.6851       17.8518       15.4076       14.5396       12.1039       11.2278        8.9810        7.7319        7.5183        0.0000        0.0000        0.0000        0.0000        0.0000        0.0000        0.0000        0.0000        0.0000        0.0000        0.0000        0.0000        0.0000        0.0000        0.0000        0.0000        0.0000        0.0000        0.0000        0.0000        0.0000        0.0000        0.0000        0.0000        0.0000        0.0000        0.0000        0.0000        0.0000        0.0000        0.0000        0.0000        0.0000        0.0000        0.0000        0.0000        0.0000        0.0000        0.0000        0.0000        0.0000        0.0000        0.0000        0.0000        0.0000        0.0000        0.0000        0.0000        0.0000        0.0000        0.0000        0.0000        0.0000        0.0000        0.0000        0.0000        0.0000        0.0000        0.0000        0.0000        0.0000        0.0000        0.0000        0.0000        0.0000        0.0000        0.0000        0.0000        0.0000        0.0000        0.0000        0.0000        0.0000        0.0000        0.0000        0.0000        0.0000        0.0000        0.0000        0.0000        0.0000        0.0000        0.0000        0.0000        0.0000        0.0000        0.0000        0.0000        0.0000        0.0000        0.0000        0.0000        0.0000        0.0000        0.0000        0.0000        0.0000        0.0000        0.0000       10.2448        8.8728        7.5376        5.4237        4.6902        4.9004        5.8166        8.3071        9.7134        9.0827        9.7998       10.3310       10.9231       11.5731       12.5801       11.4206       12.3038       12.4397       13.0028       12.2588       12.6997       12.3609       11.7712       10.4395        9.7668        9.3299        8.6767        6.9027        6.2235        5.9927        6.2235        7.8193        8.4108        8.4270        7.6867        6.9661        6.4873        6.6252        8.1325        7.1250        7.0474        6.5242        6.7288        8.1038        7.4029        6.8878        8.5820       11.3162       12.0610       13.2174       13.8091       17.9896       17.8563       17.5677       16.9121       16.5589       16.7521       17.1812       15.7797       13.8144       11.2143       10.3164        9.9775       12.3143       11.6123        9.6930       10.0247        7.6809        6.9318        8.1586       14.2126       15.2403       16.6321       17.9115       19.3356       19.5097       21.7224       25.6921       30.6027        0.0000        0.0000
        0.0000        0.0000        0.0000        0.0000        0.0000        0.0000        0.0000        0.0000        0.0000        0.0000        0.0000        0.0000        0.0000        0.0000        0.0000        0.0000        0.0000        0.0000        0.0000        0.0000        0.0000        0.0000        0.0000        0.0000        0.0000        0.0000        0.0000        0.0000        0.0000        0.0000        0.0000        0.0000        0.0000        0.0000        0.0000        0.0000        0.0000        0.0000        0.0000        0.0000        0.0000        0.0000        0.0000        0.0000        0.0000        0.0000        0.0000        0.0000       23.6537       23.8570       23.8930       22.6781       22.7373       23.9526       21.7162       19.8806       20.1814       18.6984       18.3289       23.8358       20.8936       19.9705       18.5148       22.2230       16.4766       14.0162       12.7872       10.7147        9.4234        7.3306        0.0000        0.0000        0.0000        0.0000        0.0000        0.0000        0.0000        0.0000        0.0000        0.0000        0.0000        0.0000        0.0000        0.0000        0.0000        0.0000        0.0000        0.0000        0.0000        0.0000        0.0000        0.0000        0.0000        0.0000        0.0000        0.0000        0.0000        0.0000        0.0000        0.0000        0.0000        0.0000        0.0000        0.0000        0.0000        0.0000        0.0000        0.0000        0.0000        0.0000        0.0000        0.0000        0.0000        0.0000        0.0000        0.0000        0.0000        0.0000        0.0000        0.0000        0.0000        0.0000        0.0000        0.0000        0.0000        0.0000        0.0000        0.0000        0.0000        0.0000        0.0000        0.0000        0.0000        0.0000        0.0000        0.0000        0.0000        0.0000        0.0000        0.0000        0.0000        0.0000        0.0000        0.0000        0.0000        0.0000        0.0000        0.0000        0.0000        0.0000        0.0000        0.0000        0.0000        0.0000        0.0000        0.0000        0.0000        0.0000        0.0000        0.0000        0.0000        0.0000        0.0000        0.0000        0.0000        0.0000        0.0000        0.0000        0.0000       11.3365        9.0024        7.0380        6.4575        7.4675        0.0000        8.8074        9.9205       11.0109        0.0000        0.0000        0.0000       14.0080       15.1820       13.2169       13.9212       14.4245       15.3081       14.1036       13.6818       13.5495       12.7163       11.6918       11.3036       10.4831        9.8162        7.7890        7.5008        7.8017        8.8217        9.4585        9.9183        9.9379        8.6722        8.0980        7.5077        6.9777        9.8083       11.8554       10.7682       10.8543       11.2885       13.9111       12.2218       13.1158       14.3224       20.7207       18.3971       18.1386       18.9351       27.0208       28.8227       25.9865       22.7366       22.8036       21.9655       20.6833       18.6769       19.0698       14.8738       13.2602       12.5901       13.8157       13.6255       12.0374       10.8877       10.6484       10.8396       11.8028       20.5764       18.2973       21.0606       23.7838       22.9506       23.1666       25.0847       30.7356       32.0258        0.0000        0.0000
        0.0000        0.0000        0.0000        0.0000        0.0000        0.0000        0.0000        0.0000        0.0000        0.0000        0.0000        0.0000        0.0000        0.0000        0.0000        0.0000        0.0000        0.0000        0.0000        0.0000        0.0000        0.0000        0.0000        0.0000        0.0000        0.0000        0.0000        0.0000        0.0000        0.0000        0.0000        0.0000        0.0000        0.0000        0.0000        0.0000        0.0000        0.0000       22.0366       18.6891       16.8696        0.0000        0.0000        0.0000        0.0000        0.0000        0.0000        0.0000       21.8418       21.7793       21.5811       21.0591       22.5412       22.1805       22.4227       20.9553       20.4085       20.2434       19.3413       24.3031       25.5661       24.1178       25.6126       24.3348       22.2782       18.0171       13.4214       13.1258       13.0801       12.1463        0.0000        0.0000        0.0000        0.0000        0.0000        0.0000        0.0000        0.0000        0.0000        0.0000        0.0000        0.0000        0.0000        0.0000        0.0000        0.0000        0.0000        0.0000        0.0000        0.0000        0.0000        0.0000        0.0000        0.0000        0.0000        0.0000        0.0000        0.0000        0.0000        0.0000        0.0000        0.0000        0.0000        0.0000        0.0000        0.0000        0.0000        0.0000        0.0000        0.0000        0.0000        0.0000        0.0000        0.0000        0.0000        0.0000        0.0000        0.0000        0.0000        0.0000        0.0000        0.0000        0.0000        0.0000        0.0000        0.0000        0.0000        0.0000        0.0000        0.0000        0.0000        0.0000        0.0000        0.0000        0.0000        0.0000        0.0000        0.0000        0.0000        0.0000        0.0000        0.0000        0.0000        0.0000        0.0000        0.0000        0.0000        0.0000        0.0000        0.0000        0.0000        0.0000        0.0000        0.0000        0.0000        0.0000        0.0000        0.0000        0.0000        0.0000        0.0000        0.0000        0.0000        0.0000        0.0000        0.0000        0.0000        0.0000        0.0000        0.0000        0.0000        0.0000        0.0000        0.0000        0.0000        0.0000        0.0000        0.0000        0.0000        0.0000        0.0000        0.0000        0.0000       14.8011       15.8119       15.7077       15.4518       14.5951       14.6391       14.7908       14.4374       13.2195       13.0716       12.4232       12.3872       10.3067       10.5124       12.4364       13.7134       13.2129       13.2323       11.9637        9.7115        9.1046        9.5875        9.8898        8.7730        8.7338        9.8403        9.6930       10.6303        8.8124        9.8811       19.3457       18.9373       26.2867       24.7338       24.7329       24.2316       29.9090       30.5756       32.4167       28.9834       26.6216       24.3086       23.1974       20.3638       18.5667       16.0283       15.1121       12.9831       12.7266       12.1499       15.3511       14.8813       18.9515       17.3967       19.7092       23.9137       22.6148       25.6140       25.6650       28.1268       27.3607       28.6928       29.5641        0.0000        0.0000        0.0000
        0.0000        0.0000        0.0000        0.0000        0.0000        0.0000        0.0000        0.0000        0.0000        0.0000        0.0000        0.0000        0.0000        0.0000        0.0000        0.0000        0.0000        0.0000        0.0000        0.0000        0.0000        0.0000        0.0000        0.0000        0.0000        0.0000        0.0000        0.0000        0.0000        0.0000        0.0000        0.0000        0.0000        0.0000        0.0000        0.0000        0.0000        0.0000       22.6442       19.2913       18.7997       17.8776       17.1508       19.5765       19.5368       19.4187       19.2083       19.8478       20.3937       18.7538       18.6466       20.0102       22.4734       20.5378       18.4807       19.0075       18.5834       19.6516       19.0339       24.6972       27.1844       24.0894       27.0972       31.0753       25.2127       20.0848       16.1789       13.4097        8.4544        6.7592        6.4826        2.9162        0.0000        0.0000        0.0000        0.0000        0.0000        0.0000        0.0000        0.0000        0.0000        0.0000        0.0000        0.0000        0.0000        0.0000        0.0000        0.0000        0.0000        0.0000        0.0000        0.0000        0.0000        0.0000        0.0000        0.0000        0.0000        0.0000        0.0000        0.0000        0.0000        0.0000        0.0000        0.0000        0.0000        0.0000        0.0000        0.0000        0.0000        0.0000        0.0000        0.0000        0.0000        0.0000        0.0000        0.0000        0.0000        0.0000        0.0000        0.0000        0.0000        0.0000        0.0000        0.0000        0.0000        0.0000        0.0000        0.0000        0.0000        0.0000        0.0000        0.0000        0.0000        0.0000        0.0000        0.0000        0.0000        0.0000        0.0000        0.0000        0.0000        0.0000        0.0000        0.0000        0.0000        0.0000        0.0000        0.0000        0.0000        0.0000        0.0000        0.0000        0.0000        0.0000        0.0000        0.0000        0.0000        0.0000        0.0000        0.0000        0.0000        0.0000        0.0000        0.0000        0.0000        0.0000        0.0000        0.0000        0.0000        0.0000        0.0000        0.0000        0.0000        0.0000        0.0000        0.0000        0.0000        0.0000        0.0000        0.0000        0.0000        0.0000        0.0000        0.0000       15.0306       16.1279       17.7392       16.7385       16.5062       17.1113       17.3841       16.3403       17.4658       17.4492       19.3799       16.9759       17.1024       16.3218       15.5302       13.6832       13.7069       12.0643       11.2564       10.2271        9.6031        9.3461        9.1498        8.1119        8.5547        9.2997       11.3827       13.2213       14.6732       15.9391       20.4005       26.6824       28.9025       29.0806       26.8213       32.1940       32.4408       35.0012       38.6717       34.3530       32.0664       25.5837       22.8325       20.6671       17.6683       15.8624       15.8331       17.3356       17.8230       19.3713       22.5220       20.1976       21.9132       21.9262       26.2486       27.7715       29.7478       29.0571       28.9866       28.9450       29.0812        0.0000        0.0000        0.0000        0.0000
        0.0000        0.0000        0.0000        0.0000        0.0000        0.0000        0.0000        0.0000        0.0000        0.0000        0.0000        0.0000        0.0000        0.0000        0.0000        0.0000        0.0000        0.0000        0.0000        0.0000        0.0000        0.0000        0.0000        0.0000        0.0000        0.0000        0.0000        0.0000        0.0000        0.0000        0.0000        0.0000        0.0000        0.0000        0.0000        0.0000        0.0000       26.9403       25.4512       23.9726       21.7665       20.8487       20.1823       20.2690       20.3923       19.8042       17.7790       13.6983       14.1105       13.7714       13.6840       18.3531       19.5002       15.4654       13.9680       16.6816       17.9023       14.8307       13.7745       18.9718       20.7160       18.4586       15.8151       21.2262       20.7273       17.5997       15.5647       14.0347       12.0388        9.4438        7.1536        2.7319        0.0000        0.0000        0.0000        0.0000        0.0000        0.0000        0.0000        0.0000        0.0000        0.0000        0.0000        0.0000        0.0000        0.0000        0.0000        0.0000        0.0000        0.0000        0.0000        0.0000        0.0000        0.0000        0.0000        0.0000        0.0000        0.0000        0.0000        0.0000        0.0000        0.0000        0.0000        0.0000        0.0000        0.0000        0.0000        0.0000        0.0000        0.0000        0.0000        0.0000        0.0000        0.0000        0.0000        0.0000        0.0000        0.0000        0.0000        0.0000        0.0000        0.0000        0.0000        0.0000        0.0000        0.0000        0.0000        0.0000        0.0000        0.0000        0.0000        0.0000        0.0000        0.0000        0.0000        0.0000        0.0000        0.0000        0.0000        0.0000        0.0000        0.0000        0.0000        0.0000        0.0000        0.0000        0.0000        0.0000        0.0000        0.0000        0.0000        0.0000        0.0000        0.0000        0.0000        0.0000        0.0000        0.0000        0.0000        0.0000        0.0000        0.0000        0.0000        0.0000        0.0000        0.0000        0.0000        0.0000        0.0000        0.0000        0.0000        0.0000        0.0000        0.0000        0.0000        0.0000        0.0000        0.0000        0.0000       10.0867       11.2239       11.3417       11.7344       12.1572        0.0000       14.0198       15.3860       14.4202       15.9767       15.7710       17.3576       19.7199       20.7619       22.3334       21.5281       22.5413       21.4971       21.7192       20.3060       16.8991       16.7855       16.1845       13.3141       11.1360       11.2392       10.7300       10.2332        9.4906        8.3857        8.5168       10.8007       15.5822       16.7468       18.9903       19.4229       26.3379       28.5660       24.7833       27.2466       30.9981       31.6982       26.9115       28.3880       34.5140       37.2578       35.7988       32.8376       26.3715       20.9168       19.0237       19.0162       18.9561       18.4707       18.9290       20.4307       21.8718       24.7229       26.3789       30.8931       35.8800       38.2307       35.6413       33.4669       33.1411       35.4885        0.0000        0.0000        0.0000        0.0000
        0.0000        0.0000        0.0000        0.0000        0.0000        0.0000        0.0000        0.0000        0.0000        0.0000        0.0000        0.0000        0.0000        0.0000        0.0000        0.0000        0.0000        0.0000        0.0000        0.0000        0.0000        0.0000        0.0000        0.0000        0.0000        0.0000        0.0000        0.0000        0.0000        0.0000        0.0000        0.0000        0.0000        0.0000        0.0000        0.0000        0.0000       27.5950       25.5804       24.7621       22.5937       20.8535       19.5315       16.8416       15.6363       14.6098       13.7426       12.6400       12.8152       12.3635       12.3306       14.9354       11.2077       13.4874       12.0382       10.6485       10.3896       10.5459       11.0965       14.2702       15.1377       15.4685       15.2074       16.5172       16.2697       15.2094       13.2445       11.2997       10.0078        9.6797        6.6050        2.7463        1.6787        0.0000        0.0000        0.0000        0.0000        0.0000        0.0000        0.0000        0.0000        0.0000        0.0000        0.0000        0.0000        0.0000        0.0000        0.0000        0.0000        0.0000        0.0000        0.0000        0.0000        0.0000        0.0000        0.0000        0.0000        0.0000        0.0000        0.0000        0.0000        0.0000        0.0000        0.0000        0.0000        0.0000        0.0000        0.0000        0.0000        0.0000        0.0000        0.0000        0.0000        0.0000        0.0000        0.0000        0.0000        0.0000        0.0000        0.0000        0.0000        0.0000        0.0000        0.0000        0.0000        0.0000        0.0000        0.0000        0.0000        0.0000        0.0000        0.0000        0.0000        0.0000        0.0000        0.0000        0.0000        0.0000        0.0000        0.0000        0.0000        0.0000        0.0000        0.0000        0.0000        0.0000        0.0000        0.0000        0.0000        0.0000        0.0000        0.0000        0.0000        0.0000        0.0000        0.0000        0.0000        0.0000        0.0000        0.0000        0.0000        0.0000        0.0000        0.0000        0.0000        0.0000        0.0000        0.0000        0.0000        0.0000        0.0000        0.0000        0.0000        0.0000        0.0000        6.3110        7.0639        7.6518        9.2307        9.0129       10.0560       10.6242       12.2733       12.8323       13.6121       15.2717       17.5195       15.9876       17.5572       19.5185       21.4434       23.1865       21.8708       21.3438       19.7891       19.4420       19.8825       22.1847       22.1978       18.8464       18.6889       17.6117       15.7515       13.8866       13.0701       11.3890       10.6585        9.4963        9.5327        9.9585       12.2476       18.4085       17.7806       18.4078       19.7347       21.6473       22.4139       24.1501       25.6009       29.0102       29.7817       30.1115       26.5645       35.0822       40.4104       41.9594       34.4020       27.1246       21.8268       20.6734       19.5291       18.0187       17.1389       17.6229       19.0807       22.3854       31.4746       28.3883       31.1678       31.7608       33.8828       35.3568       37.5676       37.1915        0.0000        0.0000        0.0000        0.0000        0.0000
        0.0000        0.0000        0.0000        0.0000        0.0000        0.0000        0.0000        0.0000        0.0000        0.0000        0.0000        0.0000        0.0000        0.0000        0.0000        0.0000        0.0000        0.0000        0.0000        0.0000        0.0000        0.0000        0.0000        0.0000        0.0000        0.0000        0.0000        0.0000        0.0000        0.0000        0.0000        0.0000        0.0000        0.0000        0.0000        0.0000       29.8840       25.8897       24.1452       23.5276       21.6533       19.9606       18.4386       15.6801       14.2944       13.1395       12.2034       10.3957       11.4227       11.0155       12.1007       13.8432       10.2620       10.2144       10.0002        9.7845        9.5245        9.6750       10.2212       13.1755       14.0431       14.4207       14.2591       15.5951       15.4655       14.5622       12.7998       10.5009        8.7825        7.1473        5.6043        2.8153        0.0000        0.0000        0.0000        0.0000        0.0000        0.0000        0.0000        0.0000        0.0000        0.0000        0.0000        0.0000        0.0000        0.0000        0.0000        0.0000        0.0000        0.0000        0.0000        0.0000        0.0000        0.0000        0.0000        0.0000        0.0000        0.0000        0.0000        0.0000        0.0000        0.0000        0.0000        0.0000        0.0000        0.0000        0.0000        0.0000        0.0000        0.0000        0.0000        0.0000        0.0000        0.0000        0.0000        0.0000        0.0000        0.0000        0.0000        0.0000        0.0000        0.0000        0.0000        0.0000        0.0000        0.0000        0.0000        0.0000        0.0000        0.0000        0.0000        0.0000        0.0000        0.0000        0.0000        0.0000        0.0000        0.0000        0.0000        0.0000        0.0000        0.0000        0.0000        0.0000        0.0000        0.0000        0.0000        0.0000        0.0000        0.0000        0.0000        0.0000        0.0000        0.0000        0.0000        0.0000        0.0000        0.0000        0.0000        0.0000        0.0000        0.0000        0.0000        0.0000        0.0000        0.0000        0.0000        0.0000        0.0000        0.0000        0.0000        0.0000        5.3809        5.8080        6.0447        5.7656        6.5198        8.2891       10.4843       10.0732       11.0514       11.5459       13.7759       13.5112       15.2542       15.9306       17.7932       19.1244       22.5176       28.2041       25.9203       21.9979       21.8352       23.6583       22.7080       20.9720       19.1788       19.1420       19.4859       19.9770       19.7638       19.1532       18.3606       18.1612       20.3029       12.9039       12.5041       11.3521       11.5291       12.0694       13.5491       17.5333       19.2679       20.3218       21.2921       24.9832       24.6560       24.7693       26.1500       26.9119       29.6210       30.7119       31.8639       37.5967       37.8575       39.5696       35.6785       24.3599       19.9330       18.9867       19.7843       18.7633       18.3210       19.3615       21.3501       22.6141       28.9160       28.3512       31.5197       34.0810       36.9280       38.8403       41.3670       41.5429        0.0000        0.0000        0.0000        0.0000        0.0000
        0.0000        0.0000        0.0000        0.0000        0.0000        0.0000        0.0000        0.0000        0.0000        0.0000        0.0000        0.0000        0.0000        0.0000        0.0000        0.0000        0.0000        0.0000        0.0000        0.0000        0.0000        0.0000        0.0000        0.0000        0.0000        0.0000        0.0000        0.0000        0.0000        0.0000        0.0000        0.0000        0.0000        0.0000        0.0000       32.7505       25.8332       21.7471       20.5052       20.1896       18.8630       17.5725       16.3031       13.9700       12.8097       11.8763       11.1539        9.6031        9.8676       10.6210       13.8762       14.2081       10.3641       10.3684       10.0514        9.6355        9.2889        9.2945        9.6503       12.2630       12.8545       13.0759       12.8507       13.9611       13.7478       12.9713       11.5545        9.6501        8.2715        6.8831        5.5738        2.9020        0.0000        0.0000        0.0000        0.0000        0.0000        0.0000        0.0000        0.0000        0.0000        0.0000        0.0000        0.0000        0.0000        0.0000        0.0000        0.0000        0.0000        0.0000        0.0000        0.0000        0.0000        0.0000        0.0000        0.0000        0.0000        0.0000        0.0000        0.0000        0.0000        0.0000        0.0000        0.0000        0.0000        0.0000        0.0000        0.0000        0.0000        0.0000        0.0000        0.0000        0.0000        0.0000        0.0000        0.0000        0.0000        0.0000        0.0000        0.0000        0.0000        0.0000        0.0000        0.0000        0.0000        0.0000        0.0000        0.0000        0.0000        0.0000        0.0000        0.0000        0.0000        0.0000        0.0000        0.0000        0.0000        0.0000        0.0000        0.0000        0.0000        0.0000        0.0000        0.0000        0.0000        0.0000        0.0000        0.0000        0.0000        0.0000        0.0000        0.0000        0.0000        0.0000        0.0000        0.0000        0.0000        0.0000        0.0000        0.0000        0.0000        0.0000        0.0000        0.0000        0.0000        0.0000        0.0000        0.0000        0.0000        0.0000        0.0000        6.2499        5.3133        5.1305        5.5593        6.5388        8.7866       10.8835       11.5937       10.4571       12.0847       12.2772       14.9931       14.0282       15.8647       20.9730       24.8272       23.6667       27.7104       26.6436       27.9198       23.3365       25.8960       22.3105       21.4548       21.4225       20.8726       18.7654       18.4925       18.6725       17.0340       15.7601       16.7977       18.0499       17.6258       18.3945       18.7544       18.4928       19.0133       19.6912       20.3729       25.2350       21.7926       24.8197       26.3037       26.5428       27.8130       28.3072       28.3032       27.0772       26.5880       26.9692       28.6283       40.5306       44.7446       39.9104       36.0787       24.3558       20.3977       19.5229       19.2510       19.7952       21.1589       22.5970       27.0839       29.9397       32.8438       28.9693       31.9856       37.5889       41.4742       44.4897       49.1606       46.2848        0.0000        0.0000        0.0000        0.0000        0.0000
        0.0000        0.0000        0.0000        0.0000        0.0000        0.0000        0.0000        0.0000        0.0000        0.0000        0.0000        0.0000        0.0000        0.0000        0.0000        0.0000        0.0000        0.0000        0.0000        0.0000        0.0000        0.0000        0.0000        0.0000        0.0000        0.0000        0.0000        0.0000        0.0000        0.0000        0.0000        0.0000        0.0000        0.0000        0.0000       21.5000       16.9430       13.1482       11.5127       15.4715       14.7526       13.9450       13.0270       11.5591       10.7122       10.0428        9.5367        8.8226       10.3386       15.5361       30.2444       26.3793       28.6122       13.1045       11.5222       10.1082        9.6575        9.5268        9.7203       10.3135       11.4817       10.6068       10.3279       10.0561        9.7892        9.2409        8.3554        8.4853        7.4959        6.4688        5.4057        3.8667        0.0000        0.0000        0.0000        0.0000        0.0000        0.0000        0.0000        0.0000        0.0000        0.0000        0.0000        0.0000        0.0000        0.0000        0.0000        0.0000        0.0000        0.0000        0.0000        0.0000        0.0000        0.0000        0.0000        0.0000        0.0000        0.0000        0.0000        0.0000        0.0000        0.0000        0.0000        0.0000        0.0000        0.0000        0.0000        0.0000        0.0000        0.0000        0.0000        0.0000        0.0000        0.0000        0.0000        0.0000        0.0000        0.0000        0.0000        0.0000        0.0000        0.0000        0.0000        0.0000        0.0000        0.0000        0.0000        0.0000        0.0000        0.0000        0.0000        0.0000        0.0000        0.0000        0.0000        0.0000        0.0000        0.0000        0.0000        0.0000        0.0000        0.0000        0.0000        0.0000        0.0000        0.0000        0.0000        0.0000        0.0000        0.0000        0.0000        0.0000        0.0000        0.0000        0.0000        0.0000        0.0000        0.0000        0.0000        0.0000        0.0000        0.0000        0.0000        0.0000        0.0000        0.0000        0.0000        0.0000        0.0000        0.0000        7.7665        6.6215        5.1957        4.9427        5.8238        6.2884        7.9333        8.8590        8.2250        7.2470        8.8236        9.7436       14.7827       20.1435       25.1753       27.6372       28.2440       20.0483       21.2955       21.4463       20.7027       22.0239       25.9959       23.6107       20.8527       20.7704       20.6211       20.5035       18.7050       17.3838       15.8758       15.6520       15.4903       18.1991       18.9126       19.1624       21.0630       25.0358       25.8288       26.4340       26.4861       30.1239       32.7189       34.3655       35.1365       41.8765       41.8580       39.0298       35.2408       33.3017       33.2634       34.0447       33.3988       36.2212       41.1208       43.3390       34.5590       24.3997       19.4142       17.3116       17.9799       21.0834       26.0383       27.9266       34.9824       28.9037       30.9089       32.9386       37.6021       44.6646       49.1825       51.1313       51.7898        0.0000        0.0000        0.0000        0.0000        0.0000        0.0000
        0.0000        0.0000        0.0000        0.0000        0.0000        0.0000        0.0000        0.0000        0.0000        0.0000        0.0000        0.0000        0.0000        0.0000        0.0000        0.0000        0.0000        0.0000        0.0000        0.0000        0.0000        0.0000        0.0000        0.0000        0.0000        0.0000        0.0000        0.0000        0.0000        0.0000        0.0000        0.0000        0.0000        0.0000        0.0000       18.1558       13.7481        9.4427        9.2347       12.4902       12.2468       11.7879       11.0943       10.0140        9.3554        8.8810        8.5512        8.0229        7.7032       14.1533       17.9094       16.9126       14.2899       12.2425       11.6066        9.9615        9.4273        9.1345        9.1134        9.4718        9.5047        9.3855        9.0548        8.7146        8.3867        7.9523        7.3492        7.7186        7.1367        6.8029        5.4038        0.0000        0.0000        0.0000        0.0000        0.0000        0.0000        0.0000        0.0000        0.0000        0.0000        0.0000        0.0000        0.0000        0.0000        0.0000        0.0000        0.0000        0.0000        0.0000        0.0000        0.0000        0.0000        0.0000        0.0000        0.0000        0.0000        0.0000        0.0000        0.0000        0.0000        0.0000        0.0000        0.0000        0.0000        0.0000        0.0000        0.0000        0.0000        0.0000        0.0000        0.0000        0.0000        0.0000        0.0000        0.0000        0.0000        0.0000        0.0000        0.0000        0.0000        0.0000        0.0000        0.0000        0.0000        0.0000        0.0000        0.0000        0.0000        0.0000        0.0000        0.0000        0.0000        0.0000        0.0000        0.0000        0.0000        0.0000        0.0000        0.0000        0.0000        0.0000        0.0000        0.0000        0.0000        0.0000        0.0000        0.0000        0.0000        0.0000        0.0000        0.0000        0.0000        0.0000        0.0000        0.0000        0.0000        0.0000        0.0000        0.0000        0.0000        0.0000        0.0000        0.0000        0.0000        6.5788        6.9453        0.0000        8.5670        8.4367        7.9939        6.4602        6.1598        5.1874        6.0671        5.7125        6.8842        6.8838        7.2157        6.8463        7.8743       12.5303       16.0681       16.6101       17.8124       21.8390       19.7864       16.9760       17.8347       20.8950       19.3283       17.2110       20.2110       20.9807       21.6921       20.5064       16.6565       17.0574       17.0204       15.6779       14.5077       16.7157       15.7152       18.1274       18.7535       19.5372       20.8396       25.9271       26.9892       28.7731       27.5129       27.5845       29.2195       33.6282       41.8717       46.4120       46.9799       47.0751       40.3221       37.1644       35.6931       35.3567       35.8581       35.1954       37.3614       42.2279       40.4185       27.8230       22.8316       21.7374       22.5355       24.5593       26.7068       26.9192       28.2059       29.7905       32.7595       36.2479       41.6203       49.4401       54.4843       57.2911        0.0000        0.0000        0.0000        0.0000        0.0000        0.0000        0.0000
        0.0000        0.0000        0.0000        0.0000        0.0000        0.0000        0.0000        0.0000        0.0000        0.0000        0.0000        0.0000        0.0000        0.0000        0.0000        0.0000        0.0000        0.0000        0.0000        0.0000        0.0000        0.0000        0.0000        0.0000        0.0000        0.0000        0.0000        0.0000        0.0000      107.0784       91.3363       61.8201       48.8277       38.4245       30.6168       14.9650       10.2342        7.8140        7.7271       10.4285       10.3827       10.2066        9.8827        9.2001        8.8528        8.6572        8.5844        8.1927        8.0979        8.3539        9.0243       11.9664       12.8619       12.8806       12.0296       10.0402        9.3642        8.9473        8.8194        9.1007        9.0414        8.8694        9.3955        8.1950        7.8547        7.4836        7.0253        8.1017        8.7924        8.5639        6.9435        5.3701        4.0292        0.0000        0.0000        0.0000        0.0000        0.0000        0.0000        0.0000        0.0000        0.0000        0.0000        0.0000        0.0000        0.0000        0.0000        0.0000        0.0000        0.0000        0.0000        0.0000        0.0000        0.0000        0.0000        0.0000        0.0000        0.0000        0.0000        0.0000        0.0000        0.0000        0.0000        0.0000        0.0000        0.0000        0.0000        0.0000        0.0000        0.0000        0.0000        0.0000        0.0000        0.0000        0.0000        0.0000        0.0000        0.0000        0.0000        0.0000        0.0000        0.0000        0.0000        0.0000        0.0000        0.0000        0.0000        0.0000        0.0000        0.0000        0.0000        0.0000        0.0000        0.0000        0.0000        0.0000        0.0000        0.0000        0.0000        0.0000        0.0000        0.0000        0.0000        0.0000        0.0000        0.0000        0.0000        0.0000        0.0000        0.0000        0.0000        0.0000        0.0000        0.0000        0.0000        0.0000        0.0000        0.0000        0.0000        0.0000        0.0000        0.0000        0.0000        0.0000        7.0876        6.6776        7.7528        8.3392        8.8388        9.2417        9.5311        7.9364        5.9642        5.3446        5.0736        4.6497        6.2100        6.8199        7.7351        7.9796        7.4235        7.1718       10.9487       10.2490       11.9590       15.8799       15.3811       15.1260       16.0176       17.0863       14.5058       14.9869       14.8431       16.5344       16.2438       15.4955       13.4278       14.6981       13.7022       14.3897       14.0989       14.2837       15.3951       19.2693       20.4741       21.2620       22.1158       25.1774       30.1354       30.3835       30.1646       31.3447       32.7445       34.2893       39.9885       50.2302       52.4055       51.4853       44.5217       40.3804       38.9448       37.4954       35.3402       34.6700       34.8340       36.3932       38.0540       29.9055       25.4565       29.1159       30.9500       31.4136       31.0112       30.4592       27.8344       33.2080       36.6943       41.2553       45.3517       52.9052       58.7127        0.0000        0.0000        0.0000        0.0000        0.0000        0.0000        0.0000        0.0000
        0.0000        0.0000        0.0000        0.0000        0.0000        0.0000        0.0000        0.0000        0.0000        0.0000        0.0000        0.0000        0.0000        0.0000        0.0000        0.0000        0.0000        0.0000        0.0000        0.0000        0.0000        0.0000        0.0000        0.0000        0.0000        0.0000       88.6455       92.3368       90.8853       84.2921       72.5185       49.6535       39.9267       31.9405       25.6942       12.9283        9.1252        7.1433        6.9994        9.2985        9.1687        9.2079        9.3991        9.1198        9.2221        9.3943        9.6062       10.2753       12.5476       11.7102       10.2898       13.3263       14.0183       13.7836       12.7033       10.2389        9.3411       10.1078        9.9891       11.0436       13.0145        8.9687        8.6886        9.0832        8.7630        7.7501        8.6177       11.7241       10.2737        8.2802        7.3130        6.1111        4.3472        4.1781        2.9585        1.4831        1.1076        1.0052        1.0777        0.9955        1.0071        0.8378        0.0000        0.0000        0.0000        0.0000        0.0000        0.0000        0.0000        0.0000        0.0000        0.0000        0.0000        0.0000        0.0000        0.0000        0.0000        0.0000        0.0000        0.0000        0.0000        0.0000        0.0000        0.0000        0.0000        0.0000        0.0000        0.0000        0.0000        0.0000        0.0000        0.0000        0.0000        0.0000        0.0000        0.0000        0.0000        0.0000        0.0000        0.0000        0.0000        0.0000        0.0000        0.0000        0.0000        0.0000        0.0000        0.0000        0.0000        0.0000        0.0000        0.0000        0.0000        0.0000        0.0000        0.0000        0.0000        0.0000        0.0000        0.0000        0.0000        0.0000        0.0000        0.0000        0.0000        0.0000        0.0000        0.0000        0.0000        0.0000        0.0000        0.0000        0.0000        7.8696        8.2607        6.8742        6.0452        6.7481        0.0000        0.0000        0.0000        0.0000        5.6034        5.7318        6.3517        7.5535        7.4729        8.3043        9.2141       10.8671        9.6107        7.8170        6.4846        6.3090        6.4071        7.5770        9.9222       11.9752       12.6009       10.1111        9.3617        9.7419       10.1206       10.0280       11.9904       16.0073       12.0897       14.5179       10.5314       11.9981       13.0161       14.7887       14.1319       13.3932       12.6278       13.6203       12.2526       13.4475       13.9537       14.3734       13.2277       14.6633       15.3917       18.4908       21.2506       21.9294       22.3035       26.9327       32.2364       33.8880       36.5076       38.8139       36.7780       37.5609       39.6055       51.3386       54.1575       51.8355       45.5058       41.5418       40.5495       37.8027       38.8692       37.3635       35.9081       33.2478       32.6780       26.6562       27.4810       34.6233       33.4014       33.9414       35.6668       33.5081       32.8373       39.4394       43.3713       47.0566       51.9841       63.0317       67.6932        0.0000        0.0000        0.0000        0.0000        0.0000        0.0000        0.0000        0.0000
        0.0000        0.0000        0.0000        0.0000        0.0000        0.0000        0.0000        0.0000        0.0000        0.0000        0.0000        0.0000        0.0000        0.0000        0.0000        0.0000        0.0000        0.0000        0.0000        0.0000        0.0000        0.0000        0.0000        0.0000        0.0000       67.4968       64.7335       38.6844       39.4001       38.2288       34.0244       32.6862       25.2052       20.5362       17.0421       11.5476        8.4511        6.7976        6.5965        7.3351        7.1102        7.2636        7.7944       11.3501       12.0191       12.6935       13.3357       16.8591       22.4042       21.8177       17.8013       18.7768       18.3748       17.9242       15.4657       14.3850       15.2812       15.5180       14.5695       14.6152       13.5100       10.7541       10.5987       14.1555       13.4005        9.9842        9.6805        9.3622       10.1448        7.4559        6.4945        4.9702        4.1921        3.7681        3.5985        3.3789        3.0027        2.8254        2.7771        2.7909        2.7615        2.5985        2.2513        1.8320        0.0000        0.0000        0.0000        0.0000        0.0000        0.0000        0.0000        0.0000        0.0000        0.0000        0.0000        0.0000        0.0000        0.0000        0.0000        0.0000        0.0000        0.0000        0.0000        0.0000        0.0000        0.0000        0.0000        0.0000        0.0000        0.0000        0.0000        0.0000        0.0000        0.0000        0.0000        0.0000        0.0000        0.0000        0.0000        0.0000        0.0000        0.0000        0.0000        0.0000        0.0000        0.0000        0.0000        0.0000        0.0000        0.0000        0.0000        0.0000        0.0000        0.0000        0.0000        0.0000        0.0000        0.0000        0.0000        0.0000        0.0000        0.0000        0.0000        0.0000        0.0000        0.0000        0.0000        0.0000        0.0000        0.0000        0.0000        0.0000        3.4214        3.5453        3.6254        5.0689        4.3577        4.0837        4.1443        3.7233        3.8136        4.2492        4.8701        5.1991        5.7043        6.2185        6.5637        6.7194        6.7688        7.2978        7.6131        7.5541        7.3720        9.9441        7.9074        9.0042        9.3014        9.7505        9.6798        9.5800       10.3579       10.9385       14.8032       11.2993       11.8052       11.0799       11.0147       11.3749        9.4708        9.7189       10.5568       13.8449       14.1694       14.5433       13.7034       14.3490       11.7594       13.7921       14.7827       14.9463       14.5152       15.8735       17.4978       21.1717       21.1117       24.6199       26.6166       32.5353       38.0993       42.8772       38.5045       42.4808       41.8047       49.3041       46.0436       50.8901       54.1068       56.5379       54.6052       44.7208       45.0384       44.8942       43.6572       33.4991       31.1491       32.4713       34.3365       36.9837       43.8927       44.9573       45.2105       43.1739       41.9767       38.9026        0.0000        0.0000       54.7704       60.9800       66.7086       73.6190        0.0000        0.0000        0.0000        0.0000        0.0000        0.0000        0.0000        0.0000        0.0000
        0.0000        0.0000        0.0000        0.0000        0.0000        0.0000        0.0000        0.0000        0.0000        0.0000        0.0000        0.0000        0.0000        0.0000        0.0000        0.0000        0.0000        0.0000        0.0000        0.0000        0.0000        0.0000        0.0000        0.0000        0.0000        0.0000       48.9633       26.7945       25.9194       26.4878       25.7562       21.2977       18.9462       16.6117       13.2116        9.1990        7.1262        5.9646        5.7210        6.2770        5.9919        6.3304        7.2813       11.2126       12.4354       13.5930       14.6278       16.0531       21.2168       19.3264       20.5210       21.4543       21.8257       21.0850       19.2726       13.6725       14.9046       12.3418       13.1216       10.8957       12.4759       11.7287       10.8163       14.6906       13.9820       12.5066        9.2170        8.7905        8.5358        9.9418        8.8112        5.2995        4.5219        4.0638        3.8783        4.0112        3.8746        4.0560        3.9976        3.7041        3.6170        3.9699        2.9894        2.4201        2.0722        1.6924        0.0000        0.0000        0.0000        0.0000        0.0000        0.0000        0.0000        0.0000        0.0000        0.0000        0.0000        0.0000        0.0000        0.0000        0.0000        0.0000        0.0000        0.0000        0.0000        0.0000        0.0000        0.0000        0.0000        0.0000        0.0000        0.0000        0.0000        0.0000        0.0000        0.0000        0.0000        0.0000        0.0000        0.0000        0.0000        0.0000        0.0000        0.0000        0.0000        0.0000        0.0000        0.0000        0.0000        0.0000        0.0000        0.0000        0.0000        0.0000        0.0000        0.0000        0.0000        0.0000        0.0000        0.0000        0.0000        0.0000        0.0000        0.0000        0.0000        0.0000        0.0000        0.0000        0.0000        0.0000        0.0000        0.0000        2.0067        1.9554        1.8894        2.3938        2.5744        3.5486        3.7837        3.6959        3.7391        3.9159        4.5477        5.6703        6.2160        6.4451        6.7693        6.4229        6.4651        7.0789        7.5935        9.6572        9.5776        9.2546        9.6611       10.1402        8.8174        8.6780        9.3050        9.2831       10.3005       11.7714       14.8497       14.0820       12.6831       11.3556       11.1241        9.3302        8.6372        7.6769        8.0492        9.5189        9.5376       12.3504       14.1240       13.1305       11.4455       11.1445       11.9507       13.7361       13.1604       15.3038       17.8477       24.6711       23.8209       23.3769       26.6631       30.7847       33.3553       40.0755       40.6258       41.7969       45.0312       44.9111       46.1500       53.7541       58.5260       53.0554       54.0895       54.1727       52.0586       49.2410       45.3955       35.1339       32.1819       39.8451       43.7080       46.4280       48.6479       47.9810       49.2463       45.2843       45.7479        0.0000        0.0000        0.0000        0.0000        0.0000        0.0000        0.0000        0.0000        0.0000        0.0000        0.0000        0.0000        0.0000        0.0000        0.0000        0.0000
        0.0000        0.0000        0.0000        0.0000        0.0000        0.0000        0.0000        0.0000        0.0000        0.0000        0.0000        0.0000        0.0000        0.0000        0.0000        0.0000        0.0000        0.0000        0.0000        0.0000        0.0000        0.0000        0.0000        0.0000        0.0000        0.0000        0.0000       21.5360       18.4489       14.3382       14.4385       16.5527       15.0069       14.7103       11.4233        8.5538        7.0128        6.0127        5.5512        5.8325        5.2882        5.5419        6.6074       11.1863       11.8581       13.2010       14.4043       16.0017       17.2585       18.0776       19.1197       17.5846       17.9161       17.2771       18.4244       13.9771       14.5156       14.6433       12.3652       10.7365       10.5808       10.5434       10.1996        9.7479       11.6441        9.3554        8.8501        8.5663        8.2563        8.1401        7.1674        5.1041        4.3218        3.9179        3.8271        4.0013        4.0264        3.8677        3.8264        3.9281        3.8527        3.7016        3.2923        2.7036        2.2951        1.8641        1.4014        0.0000        0.0086        0.0000        0.0000        0.0000        0.0000        0.0000        0.0000        0.0000        0.0000        0.0000        0.0000        0.0000        0.0000        0.0000        0.0000        0.0000        0.0000        0.0000        0.0000        0.0000        0.0000        0.0000        0.0000        0.0000        0.0000        0.0000        0.0000        0.0000        0.0000        0.0000        0.0000        0.0000        0.0000        0.0000        0.0000        0.0000        0.0000        0.0000        0.0000        0.0000        0.0000        0.0000        0.0000        0.0000        0.0000        0.0000        0.0000        0.0000        0.0000        0.0000        0.0000        0.0000        0.0000        0.0000        0.0000        0.0000        0.0000        0.0000        0.0000        0.0000        0.0000        0.0000        0.0000        1.5357        1.5074        1.5302        1.8649        1.9800        2.1752        2.6350        3.1761        3.2879        3.3899        3.7878        4.6795        5.1651        6.1376        6.9466        7.0060        6.5210        7.2402        7.7778        9.0360       10.0668        9.7207        9.9077       10.5299       10.8643       10.1596        9.5837       10.6122       11.0262       11.0142       12.3122       13.3734       13.5920       13.9663       13.5237       11.6884        8.7489        7.4304        7.3221        7.7855        9.8322        9.4427        9.8455       11.5309       14.3095       13.3775       12.8396       12.8575       13.1921       14.9077       15.6258       15.9892       22.6749       23.7037       23.9997       25.1214       34.5140       33.1884       37.5690       40.3398       38.0683       44.1160       48.8216       45.2233       51.7265       55.5922       54.0772       54.5559       53.8310       49.4982       43.2105       38.5008       35.2178       38.2884       37.5174       40.4574       47.7014       53.4048       54.3611       50.8588       45.3007       45.4460        0.0000        0.0000        0.0000        0.0000        0.0000        0.0000        0.0000        0.0000        0.0000        0.0000        0.0000        0.0000        0.0000        0.0000        0.0000        0.0000
        0.0000        0.0000        0.0000        0.0000        0.0000        0.0000        0.0000        0.0000        0.0000        0.0000        0.0000        0.0000        0.0000        0.0000        0.0000        0.0000        0.0000        0.0000        0.0000        0.0000        0.0000        0.0000        0.0000        0.0000        0.0000        0.0000        0.0000       22.9181       17.0321       14.7288       14.0551       15.9680       15.1501       13.8949       12.1943        9.5944        8.0693        6.8820        6.0259        7.0140        5.9909        4.8303        5.7031       10.5000       10.1354       11.3413       12.5371       14.7538       15.9363       16.0523       17.1581       15.7900       16.2294       17.6953       19.7397       14.8849       17.1439       12.4743        9.5634       10.6212       10.3695        9.7897        9.2757        8.6962        8.4555        8.7891        7.9013        7.6584        8.1235        7.1019        5.8740        4.4000        3.5407        3.1530        3.2314        3.5925        3.6523        3.6726        3.6490        3.7114        3.7417        3.5256        3.1463        2.6490        2.2613        1.9128        1.5642        0.0323        0.0325        0.0369        0.0000        0.0000        0.0000        0.0000        0.0000        0.0000        0.0000        0.0000        0.0000        0.0000        0.0000        0.0000        0.0000        0.0000        0.0000        0.0000        0.0000        0.0000        0.0000        0.0000        0.0000        0.0000        0.0000        0.0000        0.0000        0.0000        0.0000        0.0000        0.0000        0.0000        0.0000        0.0000        0.0000        0.0000        0.0000        0.0000        0.0000        0.0000        0.0000        0.0000        0.0000        0.0000        0.0000        0.0000        0.0000        0.0000        0.0000        0.0000        0.0000        0.0000        0.0000        0.0000        0.0000        0.0000        0.0000        0.0000        0.0000        0.0000        0.0000        0.0000        0.0000        0.0000        1.6581        1.7621        1.5011        3.1280        3.8615        3.8573        3.7392        3.3356        4.0144        4.0219        6.0629        6.0956        5.9864        7.6405        8.6676        6.7674        7.4794        8.4752        9.3085       11.7804       10.2355       10.5715       10.0035       11.1221        9.4414        7.8784        9.0139        9.5693       12.4512       12.4928       12.8459       11.3880       11.3259       11.1625       10.8632        9.8166        9.0970        8.2133        9.1678       11.7037       11.3535       10.2658       10.5066       13.8649       14.5349       13.8578       13.0194       14.8270       14.3960       15.3330       17.1045       22.2685       24.1668       26.4800       28.5622       31.7933       38.2669       40.2853       40.7132       41.3367       44.7090       53.1624       49.1556       52.6955       56.2327       54.8238       58.2766       56.4404       51.5192       48.3498       44.9967       36.0347       34.4404       35.0398       41.4754       52.6428       54.4172       55.0074       51.8674       47.1525       47.5858        0.0000        0.0000        0.0000        0.0000        0.0000        0.0000        0.0000        0.0000        0.0000        0.0000        0.0000        0.0000        0.0000        0.0000        0.0000        0.0000
        0.0000        0.0000        0.0000        0.0000        0.0000        0.0000        0.0000        0.0000        0.0000        0.0000        0.0000        0.0000        0.0000        0.0000        0.0000        0.0000        0.0000        0.0000        0.0000        0.0000        0.0000        0.0000        0.0000        0.0000        0.0000        0.0000        0.0000        0.0000       25.0992       22.1982       21.4485       24.2037       23.3192       21.6826       19.2762       17.3358       14.9314       13.4978       14.1158        8.9636        6.7444        4.4069        4.6440        6.6855        7.1195        7.7121        8.3317       11.2511       12.3451       13.1522       14.8103       14.3795       14.9489       16.2875       17.4366       20.4793       19.8617       18.2133       16.0721        9.0506        7.6633        7.2567        6.9025        7.5890        7.4982        7.2925        6.9580        6.5880        6.3016        5.7201        4.8386        1.4712        1.1654        1.0521        1.1973        3.3790        3.6114        3.7820        3.8039        3.7775        3.7677        3.5128        3.1632        2.5511        2.1975        1.9184        1.6865        1.2331        1.1835        1.3299        0.7992        0.0000        0.0000        0.0000        0.0000        0.0000        0.0000        0.0000        0.0000        0.0000        0.0000        0.0000        0.0000        0.0000        0.0000        0.0000        0.0000        0.0000        0.0000        0.0000        0.0000        0.0000        0.0000        0.0000        0.0000        0.0000        0.0000        0.0000        0.0000        0.0000        0.0000        0.0000        0.0000        0.0000        0.0000        0.0000        0.0000        0.0000        0.0000        0.0000        0.0000        0.0000        0.0000        0.0000        0.0000        0.0000        0.0000        0.0000        0.0000        0.0000        0.0000        0.0000        0.0000        0.0000        0.0000        0.0000        0.0000        0.0000        0.0000        0.0000        0.0000        0.0000        0.0000        1.6275        1.9069        2.4771        2.6541        3.0132        3.0475        3.5787        3.8711        4.4657        5.8403        6.9684        7.9303        7.9128        8.1204        6.6720        7.0105        6.7332        7.8858        9.6526       11.2461        9.2922        8.7066        9.2784        8.7995        8.8358        8.5753        8.8686        9.8089       10.4460       12.2557       12.1717       12.9890       13.0351       11.5370       11.4571        9.9461        9.5154       10.4897       12.2294       15.3112       16.6596       13.8011       17.4877       19.8849       18.8126       17.9945       17.4821       17.6380       19.1841       22.1617       28.9073       32.2931       34.9295       38.2625       37.1461       39.9340       43.1697       46.5647       54.1203       57.1591       59.8493       60.5745       60.4362       64.5249       69.8635       65.0764       57.7279       50.9740       43.9248       39.7809       35.3676       34.7876       37.4809       46.1605       52.1465       56.1693       52.2187       52.8727       49.6303       50.7750        0.0000        0.0000        0.0000        0.0000        0.0000        0.0000        0.0000        0.0000        0.0000        0.0000        0.0000        0.0000        0.0000        0.0000        0.0000        0.0000
        0.0000        0.0000        0.0000        0.0000        0.0000        0.0000        0.0000        0.0000        0.0000        0.0000        0.0000        0.0000        0.0000        0.0000        0.0000        0.0000        0.0000        0.0000        0.0000        0.0000        0.0000        0.0000        0.0000        0.0000        0.0000        0.0000        0.0000        0.0000       25.1375       22.8102       22.2978       25.4916       24.8845       23.3976       21.0132       19.6893       16.5602       16.5393       12.2017        7.7563        8.3010        3.6899        3.7911        5.3306        5.5508        6.0291        6.6479        9.3013       10.3500       11.1980       11.8559       12.7601       13.4984       14.2084       14.8903       20.0737       20.9557       19.8685       16.8017        8.8840        6.8686        5.8471        5.8202        6.4559        6.4087        6.2094        5.9848        5.7122        5.4856        4.9460        4.0842        3.7726        5.0478        6.6491        8.2864        5.9723        6.2733        6.0440        5.0327        4.8570        4.3738        3.9690        3.1008        2.4873        2.2085        1.9924        1.8480        1.4134        1.3617        1.2599        1.0816        0.0000        0.0000        0.0000        0.0000        0.0000        0.0000        0.0000        0.0000        0.0000        0.0000        0.0000        0.0000        0.0000        0.0000        0.0000        0.0000        0.0000        0.0000        0.0000        0.0000        0.0000        0.0000        0.0000        0.0000        0.0000        0.0000        0.0000        0.0000        0.0000        0.0000        0.0000        0.0000        0.0000        0.0000        0.0000        0.0000        0.0000        0.0000        0.0000        0.0000        0.0000        0.0000        0.0000        0.0000        0.0000        0.0000        0.0000        0.0000        0.0000        0.0000        0.0000        0.0000        0.0000        0.0000        0.0000        0.0000        0.0000        0.0000        0.0000        0.0000        1.6836        1.8928        1.7929        1.8508        2.1275        2.5559        2.5767        2.8713        3.5326        3.6716        4.1019        6.2935        8.5178        8.2611        8.3474        7.7147        6.7102        7.2088        5.3929        5.3836        7.0031        9.4077        8.7562        7.5495        7.9810        9.2610        9.0085        9.1201        9.1134        9.6243       10.0101       10.0513       11.5159       12.6998       12.1160       11.6464       10.3432       10.3171       10.3835       10.9306       11.9001       13.0415       13.2731       14.1520       17.6001       21.8059       21.3713       21.1520       19.0691       19.4162       21.2683       25.1184       32.4963       36.3976       39.2620       41.7184       40.7674       43.0027       46.2029       50.1857       58.5821       62.8641       64.1682       71.4542       68.2716       70.4594       68.1255       68.6907       60.0534       47.8195       43.6532       42.3490       38.8969       34.7002       38.6454       43.0779       47.9207       51.7017       54.6035       54.1024       50.4040       48.9520        0.0000        0.0000        0.0000        0.0000        0.0000        0.0000        0.0000        0.0000        0.0000        0.0000        0.0000        0.0000        0.0000        0.0000        0.0000        0.0000
        0.0000        0.0000        0.0000        0.0000        0.0000        0.0000        0.0000        0.0000        0.0000        0.0000        0.0000        0.0000        0.0000        0.0000        0.0000        0.0000        0.0000        0.0000        0.0000        0.0000        0.0000        0.0000        0.0000        0.0000        0.0000        0.0000        0.0000        0.0000       24.6304       22.6180       22.0549       25.7345       25.0609       22.9759       20.6036       18.4656       16.8757       13.6175       10.9062        5.4875        3.9357        3.9512        3.1070        4.2718        4.3407        4.6737        5.1971        7.3642        8.2376        9.0549        9.7420       10.5721       11.2646       12.0895       13.4032       18.0350       19.2682       18.3312       15.2133        7.8313        5.7654        4.7154        4.7071        5.2394        5.5887        7.2760        6.5556        5.3802        5.4359        5.5495        6.9907        8.0045        6.6791        5.9018        4.6515        3.6197        4.3112        5.3986        5.8835        6.1937        6.2988        6.2465        6.3696        4.3516        4.9381        4.0350        3.7176        3.3730        1.8052        1.3506        1.1835        0.4472        0.0000        0.0000        0.0000        0.0000        0.0000        0.0000        0.0000        0.0000        0.0000        0.0000        0.0000        0.0000        0.0000        0.0000        0.0000        0.0000        0.0000        0.0000        0.0000        0.0000        0.0000        0.0000        0.0000        0.0000        0.0000        0.0000        0.0000        0.0000        0.0000        0.0000        0.0000        0.0000        0.0000        0.0000        0.0000        0.0000        0.0000        0.0000        0.0000        0.0000        0.0000        0.0000        0.0000        0.0000        0.0000        0.0000        0.0000        0.0000        0.0000        0.0000        0.0000        0.0000        0.0000        0.0000        0.0000        0.0000        0.0000        0.0000        2.8015        1.9727        1.7521        2.0221        2.3523        2.9681        2.8952        2.7396        2.9739        3.6214        3.7027        4.0861        6.3589        7.3390        7.5401        7.2364        7.1703        7.5763        7.6578        6.9179        5.8535        4.3016        7.0982        8.3880        7.6628        8.2925        9.3793        9.9396        9.6292       10.4732       10.4235       10.3132       10.5373       11.1518       11.0521       11.5817       12.5142       11.0627       10.8491       11.6984       11.7589       13.1422       13.3379       14.5757       15.4511       22.0939       23.4845       22.9982       22.3349       20.8121       22.1179       24.6371       27.9766       35.4924       39.5238       43.4788       46.1020       44.8753       47.3760       49.9423       51.4967       63.0760       69.3685       74.1694       75.1018       66.4278       66.0189       68.9561       69.6681       55.2826       50.8852       51.5845       49.7040       41.4716       33.6231       35.6239       41.2673       49.6749       52.4008       54.8134       54.8752       49.0152       48.1239       51.0684        0.0000        0.0000        0.0000        0.0000        0.0000        0.0000        0.0000        0.0000        0.0000        0.0000        0.0000        0.0000        0.0000        0.0000        0.0000
        0.0000        0.0000        0.0000        0.0000        0.0000        0.0000        0.0000        0.0000        0.0000        0.0000        0.0000        0.0000        0.0000        0.0000        0.0000        0.0000        0.0000        0.0000        0.0000        0.0000        0.0000        0.0000        0.0000        0.0000        0.0000        0.0000        0.0000       27.5799       25.7143       25.0621       24.8463       24.3446       22.0709       20.3570       18.5384       16.6050       13.5073       11.2270        8.9689        4.5738        4.0788        3.3110        3.2087        3.2034        3.1559        3.3360        3.6681        5.2272        5.9239        6.5528        7.0525        7.6569        8.1608        8.7925       10.8692       13.3201       14.2653       13.6250       11.3096        5.8605        5.9888        9.6443        8.3077        8.0302        6.7039        5.2955        4.2070        4.7019        5.4349        6.0290        4.9463        5.7278        6.3568        6.2088        2.7578        2.4999        2.8338        2.8077        4.0660        4.8634        5.2986        6.3349        5.8893        5.0179        4.1470        2.9376        2.7616        3.3090        2.7995        1.5540        1.3653        1.1685        2.3287        0.0000        0.0000        0.0000        0.0000        0.0000        0.0000        0.0000        0.0000        0.0000        0.0000        0.0000        0.0000        0.0000        0.0000        0.0000        0.0000        0.0000        0.0000        0.0000        0.0000        0.0000        0.0000        0.0000        0.0000        0.0000        0.0000        0.0000        0.0000        0.0000        0.0000        0.0000        0.0000        0.0000        0.0000        0.0000        0.0000        0.0000        0.0000        0.0000        0.0000        0.0000        0.0000        0.0000        0.0000        0.0000        0.0000        0.0000        0.0000        0.0000        0.0000        0.0000        0.0000        0.0000        0.0000        0.0000        0.0000        3.2326        3.1652        2.3738        2.3966        2.8336        3.0900        3.7894        3.8642        3.5602        3.5575        4.4058        4.1034        4.0338        4.3470        4.5916        4.8799        5.0066        6.1758        6.2222        5.3663        5.1862        5.1246        3.7652        5.4846        6.9343        7.4083        8.8188        9.9364       11.3859       11.0745       11.6554       11.6599       10.6205       10.6079       11.2088       11.6635       11.6719       11.5537       11.0217       11.7117       12.5191       12.9833       13.3491       14.8190       17.1384       18.5878       22.2572       24.2053       20.8158       22.9908       23.1455       26.3030       28.9409       30.8589       37.9252       41.4899       46.3934       48.1672       50.3575       48.2600       48.6435       53.7156       65.2297       72.5259       74.1288       71.2140       63.5242       71.0217       73.7722       56.8116       52.5551       50.4553       48.5404       40.4343       34.9344       32.5457       33.6432       34.2528       42.4666       49.4383       52.5197       54.0941       48.9689       50.5066        0.0000        0.0000        0.0000        0.0000        0.0000        0.0000        0.0000        0.0000        0.0000        0.0000        0.0000        0.0000        0.0000        0.0000        0.0000        0.0000
        0.0000        0.0000        0.0000        0.0000        0.0000        0.0000        0.0000        0.0000        0.0000        0.0000        0.0000        0.0000        0.0000        0.0000        0.0000        0.0000        0.0000        0.0000        0.0000        0.0000        0.0000        0.0000        0.0000        0.0000        0.0000        0.0000        0.0000       28.4576       25.5296       24.5459       21.4822       19.3537       17.9695       16.2136       14.5903        9.3955        7.7559        6.3414        5.0909        2.6049        1.8873        2.2693        1.1269        3.2256        0.9162        0.7602        0.8458        0.2310        0.2631        0.5920        0.3132        0.3719        0.4155        0.4230        0.4361        2.6199        2.8334        2.7177        4.3396        6.7940        6.0738        4.0322        2.1248        1.6034        1.8961        1.1259        0.7756        0.8741        0.8667        0.7457        0.6980        1.5113        1.7988        0.4664        0.5553        1.0001        1.8521        1.2527        1.1856        0.6465        0.6564        0.6643        0.6750        2.0988        1.8939        1.7017        2.0985        2.4580        1.7255        1.6711        1.5271        1.8718        1.9199        1.4215        2.9814        1.4390        0.9904        0.8186        2.9575        1.7543        0.3814        0.0000        0.0000        0.0000        0.0000        0.0000        0.0000        0.3083        1.5492        2.4161        2.7113        0.0000        0.0000        0.0000        0.0000        0.0000        0.0000        0.0000        0.0000        0.0000        0.0000        0.0000        0.0000        0.0000        0.0000        0.0000        0.0000        0.0000        0.0000        0.0000        0.0000        0.0000        0.0000        0.0000        0.0000        0.0000        0.0000        0.0000        0.0000        0.0000        0.0000        0.0000        0.0000        0.0000        0.0000        0.0000        0.0000        3.7790        3.5817        3.7499        3.7462        4.2272        4.0712        4.2798        4.4846        4.9071        5.3031        5.4732        5.1385        4.7341        4.8350        4.7340        4.7298        2.8618        2.9066        2.8363        3.3943        5.0913        5.2758        5.5145        5.8739        5.9298        6.4215        7.0058        8.0216        9.6474       10.9943       11.4408       11.9720       11.6287       10.8117       10.9568       10.7963       11.2473       11.4837       11.6878       12.0438       14.3272       14.8451       15.3748       15.9994       15.9194       17.4584       16.3661       17.5429       16.6590       16.4527       17.9790       20.7234       28.3373       31.3985       34.1769       37.6023       42.4301       46.3799       48.7767       53.0419       50.2437       53.1425       53.1063       57.1592       59.6059       62.0534       64.6590       64.8976       63.3059       67.7688       61.5959       54.6668       57.9300       54.3279       49.0223       42.5910       31.4587       28.8347       28.6899       31.3056       44.1022       46.6410       51.6604       53.1822       46.8798       48.6991        0.0000        0.0000        0.0000        0.0000        0.0000        0.0000        0.0000        0.0000        0.0000        0.0000        0.0000        0.0000        0.0000        0.0000        0.0000        0.0000
        0.0000        0.0000        0.0000        0.0000        0.0000        0.0000        0.0000        0.0000        0.0000        0.0000        0.0000        0.0000        0.0000        0.0000        0.0000        0.0000        0.0000        0.0000        0.0000        0.0000        0.0000        0.0000        0.0000        0.0000        0.0000        0.0000       27.1588       26.0613       23.6320       21.5512       19.7496       17.2557       15.4925       13.5511       11.3604        7.1819        5.5254        4.2493        3.2886        1.4683        0.8674        0.4119        0.1713        0.2366        0.2691        0.3020        0.9209        0.0863        0.0941        0.1021        0.1101        0.1402        0.1466        0.1332        0.1567        1.5244        4.0989        3.2871        3.0032        1.8557        1.6266        1.4879        0.5323        0.4301        1.3154        1.5743        0.3822        0.3987        0.4036        0.3742        0.3190        0.2734        0.3416        3.2747        2.3185        0.6126        0.7688        1.4650        1.8414        0.4004        0.3638        0.4286        0.4937        1.6850        1.9606        1.6214        2.5977        3.1076        2.8155        1.8307        1.7368        2.3394        2.3339        2.4205        2.4851        1.3447        1.3564        1.0448        1.0357        0.9246        0.6970        0.4207        0.4977        0.6115        0.5927        0.6040        3.1906        1.9467        2.7866        3.7468        5.1009        4.5425        0.9295        1.0475        1.2316        0.0000        0.0000        0.0000        0.0000        0.0000        0.0000        0.0000        0.0000        0.0000        0.0000        0.0000        0.0000        0.0000        0.0000        0.0000        0.0000        0.0000        0.0000        0.0000        0.0000        0.0000        0.8596        0.9298        1.1559        1.1205        1.3219        1.6972        1.8485        2.7859        3.3319        3.8417        4.0579        4.0517        4.1526        4.4074        4.5629        4.6176        4.8882        4.9993        5.1513        5.4167        5.8594        5.9735        5.6829        5.0181        5.0065        4.4718        3.9727        2.4263        2.2769        2.3793        3.2096        5.3239        5.3056        5.7270        6.0598        6.3337        6.8158        7.3857        8.0947        9.9854       11.0598       11.6312       11.9763       11.2097       10.8774       10.8227       10.9486       11.5786       11.7356       12.1062       12.6630       14.4955       15.6250       16.5175       17.2427       19.3703       17.7064       17.7438       17.9685       17.9722       19.1210       19.0221       22.0642       30.3542       33.7543       37.4260       40.2258       42.9325       47.4005       53.1446       52.8215       55.0881       58.0842       60.3941       60.5816       59.3689       61.5094       63.0304       58.4287       61.1096       61.3572       54.2392       52.7928       56.3163       55.3164       49.8900       41.5155       30.6757       27.4180       27.1270       31.9465       46.4507       47.5762       49.9676       53.0829        0.0000        0.0000        0.0000        0.0000        0.0000        0.0000        0.0000        0.0000        0.0000        0.0000        0.0000        0.0000        0.0000        0.0000        0.0000        0.0000        0.0000        0.0000
        0.0000        0.0000        0.0000        0.0000        0.0000        0.0000        0.0000        0.0000        0.0000        0.0000        0.0000        0.0000        0.0000        0.0000        0.0000        0.0000        0.0000        0.0000        0.0000        0.0000        0.0000        0.0000        0.0000        0.0000        0.0000        0.0000       23.2774       23.4319       21.8929       18.9854       16.6703       14.2327       12.4465       11.1313        8.6406        5.0994        3.6159        2.5513        1.8286        1.2752        0.8825        0.0599        0.0634        1.3425        0.0904        0.0849        0.0694        0.0126        0.0090        0.0075        0.0081        0.0081        0.0444        0.7704        1.3286        0.2682        0.3464        0.3677        0.3316        0.2911        0.2988        1.0372        1.5392        1.6710        1.5509        0.6498        0.1689        0.2022        0.2143        0.2072        0.1490        0.2157        0.9688        0.2406        0.3075        0.4447        0.5352        0.6214        1.1557        1.3297        0.3665        0.3448        0.4043        1.1652        1.4538        1.7216        1.8413        2.0725        1.9198        2.0236        1.9766        2.4316        2.0736        1.8902        1.6814        1.4877        1.3859        1.1923        1.2332        1.0121        0.7979        1.0380        1.3603        0.5782        0.6344        0.9149        2.3929        5.3137        5.1744        3.3435        1.2289        1.1536        0.8159        0.8561        2.0922        1.4708        0.9113        0.9209        0.0000        0.0000        0.0000        0.0000        0.0000        0.0000        0.0000        0.0000        0.0000        0.0000        0.0000        0.0000        0.7201        0.9822        0.9437        0.9476        0.9722        0.7733        0.7500        0.8295        1.0123        1.1682        1.5475        2.0167        2.1816        2.9451        3.3397        3.6981        3.9789        4.1770        4.3540        4.9063        4.7577        5.2001        5.5252        5.5191        5.4570        5.9339        6.2408        6.2757        6.1359        5.4299        5.0812        4.7437        4.2775        2.5734        2.6065        2.6153        3.1146        4.9387        5.4075        5.8184        5.9805        5.9340        6.6462        6.9724        7.8239        9.7639       11.0380       11.9743       12.6639       11.4678       11.3386       11.5684       11.5881       12.2659       12.2186       12.3894       13.2352       16.0391       17.7653       17.8917       18.4993       17.8841       17.7442       17.8377       21.0682       18.9976       18.5663       20.7135       24.3438       33.8829       37.4646       40.6246       42.9580       46.6215       50.6685       53.5841       57.4109       56.4698       56.3625       55.4155       52.8069       56.5892       55.7575       57.4826       52.7402       54.3022       53.5363       51.9212       50.9381       53.9911       55.3534       49.6901       46.3559       32.8568       29.7246       26.8501       31.2496        0.0000       48.3209       56.6617       58.2794        0.0000        0.0000        0.0000        0.0000        0.0000        0.0000        0.0000        0.0000        0.0000        0.0000        0.0000        0.0000        0.0000        0.0000        0.0000        0.0000        0.0000        0.0000
        0.0000        0.0000        0.0000        0.0000        0.0000        0.0000        0.0000        0.0000        0.0000        0.0000        0.0000        0.0000        0.0000        0.0000        0.0000        0.0000        0.0000        0.0000        0.0000        0.0000        0.0000        0.0000        0.0000        0.0000        0.0000       19.4621       17.8444       17.0221       15.3137       13.7713       12.2942       10.3398        8.8973        7.4576        5.9898        3.2846        2.1688        1.4556        2.3170        1.5787        0.1059        0.0428        0.0453        2.9043        2.6174        2.3993        2.2156        1.5871        0.3310        0.1563        1.3022        0.0534        0.0079        0.0131        0.0433        0.1971        0.2567        0.2738        0.2686        0.2563        0.2307        0.2111        0.4145        0.6682        0.1763        0.6297        0.1436        0.1742        0.1825        0.2339        0.2213        0.2679        0.6166        1.5756        1.8917        0.6672        0.5611        0.6016        0.6662        0.4296        1.1745        0.6041        0.4785        1.4366        1.7044        1.9913        2.1437        2.0913        2.2536        2.3634        2.4525        2.7073        2.2428        2.1720        1.9845        1.6518        1.5241        1.3712        1.2707        0.8044        0.6355        0.9900        2.2848        2.9304        0.4879        1.0192        1.9078        1.1537        0.7637        0.7940        3.9476        6.5512        2.2799        0.7674        1.3983        1.2099        0.9893        0.8666        0.8031        1.2652        1.0014        0.0000        0.0000        0.0000        0.0000        0.0000        0.0000        0.0000        0.0000        0.4014        0.6418        0.8094        0.9703        1.0697        1.1299        0.9001        0.9688        1.2958        1.4465        1.8373        1.9158        1.8245        1.8037        2.5859        2.9078        3.0891        3.2326        3.5240        3.8004        3.9580        4.4722        5.0285        5.3779        5.3482        5.4691        5.9960        6.0935        6.0507        5.6435        4.8117        4.5301        4.2715        3.9898        2.7447        2.6886        2.8364        3.4266        5.4896        5.8172        6.2157        6.3471        6.6030        6.5320        7.0082        7.6863        9.6288       11.0062       11.7790       11.7717       11.5758       11.7570       12.4781       13.9961       13.4687       12.9761       12.9181       17.4106       16.0455       18.1259       17.1872       15.9288       14.8561       17.6966       17.0778       18.1753       21.0711       20.0202       22.7239       27.0772       37.0680       40.9561       44.4968       47.0836       53.1826       55.4625       54.5066       52.6168       50.5040       51.5919       50.7443       50.5497       46.9918       47.3650       47.5916       44.7116       49.8540       49.4689       47.0091       46.2568       50.2351       49.8037       47.2631       43.7982       33.6972       26.9473        0.0000        0.0000        0.0000        0.0000        0.0000        0.0000        0.0000        0.0000        0.0000        0.0000        0.0000        0.0000        0.0000        0.0000        0.0000        0.0000        0.0000        0.0000        0.0000        0.0000        0.0000        0.0000        0.0000        0.0000
        0.0000        0.0000        0.0000        0.0000        0.0000        0.0000        0.0000        0.0000        0.0000        0.0000        0.0000        0.0000        0.0000        0.0000        0.0000        0.0000        0.0000        0.0000        0.0000        0.0000        0.0000        0.0000       17.4746       12.0257       10.0440        8.6359        7.7881        5.5644        4.8906        4.3171        3.7192        1.1273        0.8289        0.5518        0.4373        0.0000        0.0000        0.0000        0.0000        0.0000        0.0000        0.0000        0.0000        0.0000        0.0000        1.1469        1.6735        0.3980        0.1250        0.0827        0.0964        0.1023        0.0825        0.1193        0.1892        0.1313        0.1667        0.1796        0.1831        0.3248        0.3141        0.3115        0.3300        0.3073        0.2785        0.2840        0.3378        0.3852        0.3428        0.3666        0.3058        0.3732        0.3904        0.3679        0.3408        0.5120        0.5431        0.6085        0.6321        0.9510        1.0675        1.2262        1.4313        1.9614        2.3184        2.6013        2.7609        2.8093        3.0203        3.1370        3.0971        2.9848        2.8554        2.7322        2.4984        1.9033        1.7975        2.0259        2.0772        1.4648        1.0989        0.8526        0.6522        0.5221        1.4573        0.8338        0.6029        0.4283        1.4861        4.9277        5.6636        8.8411        3.4330        0.5074        0.4498        0.5053        0.8559        0.6062        0.6072        0.2874        0.2002        0.1315        0.0959        0.1833        0.4637        0.4151        0.4762        0.3260        0.2325        0.1275        0.2836        0.4901        0.6030        0.7737        0.7848        0.5758        0.6134        0.5450        0.7391        1.0261        1.0306        1.1298        1.0785        1.9990        2.1207        2.2869        2.3526        2.3026        2.4260        2.7115        3.0553        4.5034        5.1978        5.4303        5.4597        4.7196        4.5988        4.5796        4.3316        3.3897        3.1594        3.0446        3.1441        3.8488        3.9937        4.4621        5.0963        5.8418        6.5932        6.8664        6.8271        5.1584        4.9116        5.2730        6.2912        9.2450       10.3941       11.2464       11.4081       11.7649       12.0815       12.7746       12.4290       12.1597       13.5758       14.4013       13.7035       13.4622       12.0795       11.3747       12.0079       11.6529       11.1804       12.1205       14.6789       20.2008       22.6877       26.7532       29.9574       35.0201       38.8118       42.3825       44.9838       48.1793       50.5256       51.9968       52.2769       53.9761       53.9855       53.3187       51.5702       46.3756       44.5874       43.5007       42.5103       40.6797       40.0175       39.5630       40.8100       47.9317       49.4942       49.1091       44.4960       30.0854        0.0000        0.0000        0.0000        0.0000        0.0000        0.0000        0.0000        0.0000        0.0000        0.0000        0.0000        0.0000        0.0000        0.0000        0.0000        0.0000        0.0000        0.0000        0.0000        0.0000        0.0000        0.0000        0.0000        0.0000        0.0000
        0.0000        0.0000        0.0000        0.0000        0.0000        0.0000        0.0000        0.0000        0.0000        0.0000        0.0000        0.0000        0.0000        0.0000        0.0000        0.0000        0.0000        0.0000       21.3121       16.6294       15.1534       13.3997       11.4080        7.5138        5.9197        4.7984        4.1331        2.7418        2.2224        1.8088        1.4411        0.3315        0.2561        0.1985        0.1586        0.0000        0.0000        0.0000        0.0000        1.0715        1.4787        0.0000        0.0000        1.0527        2.1679        0.4679        1.4164        0.0986        0.1048        0.0977        0.1109        0.0906        0.0879        0.0853        0.1075        0.0718        0.1134        0.8232        0.1199        0.2116        0.2439        1.7154        2.1942        1.4928        0.3175        0.3279        0.3279        2.4491        1.6464        0.3152        0.2518        0.3478        0.3599        0.3214        0.3454        0.5515        0.6326        3.1362        3.8430        1.7608        1.2666        1.5050        1.7885        2.3945        2.9045        2.9177        3.2719        4.4283        3.6951        3.6472        3.5232        3.8449        3.3378        3.4894        3.2445        5.0751        4.2335        3.2181        3.5175        3.7860        2.8492        2.0358        0.9746        0.6255        0.6328        0.9303        1.6815        4.1105        4.6067        5.4377        8.2940       10.6677        3.5663        0.4026        0.3520        0.3196        0.2464        0.8844        0.8302        0.3112        0.2370        0.2189        0.3864        0.6965        1.9752        0.7820        1.6743        0.4382        0.4070        0.4496        1.1655        0.7414        0.6355        0.6320        0.9012        0.9009        0.9646        0.8304        0.8609        1.0321        0.9871        0.8855        0.8636        1.3509        1.6470        1.8525        2.0541        2.1074        2.2967        2.8702        3.1281        4.6776        5.3950        5.6040        5.2753        4.5677        4.4865        4.5081        4.0930        3.1897        2.9386        3.0531        3.3720        4.2467        4.7721        5.1907        6.0802        6.3046        6.9988        7.1942        6.6492        6.2886        4.8051        5.1121        6.3398        9.0137       10.2578       11.2658       12.0789       12.5322       13.2533       13.0011       12.4368       13.3083       14.9139       15.1878       12.5309       13.3376       11.7458       10.2223       11.7071       12.5603       12.4040       13.4296       15.7777       21.7201       24.6248       30.0485       33.1041       38.2802       40.3368       43.1293       46.3779       48.7091       52.1730       53.0014       52.5541       56.7748       55.6089       53.9790       51.8715       47.8076       42.7315       43.4930       41.0668       40.4717       35.6231       35.3366       38.4383       46.0649       46.6999        0.0000        0.0000        0.0000        0.0000        0.0000        0.0000        0.0000        0.0000        0.0000        0.0000        0.0000        0.0000        0.0000        0.0000        0.0000        0.0000        0.0000        0.0000        0.0000        0.0000        0.0000        0.0000        0.0000        0.0000        0.0000        0.0000        0.0000        0.0000
        0.0000        0.0000        0.0000        0.0000        0.0000        0.0000        0.0000        0.0000        0.0000        0.0000        0.0000        0.0000        0.0000        0.0000        0.0000       21.6642       19.2771       17.6588       15.1410       11.6308       10.5514        8.4988        6.9517        4.3366        3.4389        2.3870        2.2634        1.2130        0.9097        0.6752        0.5102        0.0968        0.0500        0.0232        0.0165        0.0000        1.4409        0.8474        0.0000        1.7945        2.0589        2.2927        0.0000        0.0000        0.0000        0.0000        0.0000        0.0437        0.0612        0.0716        0.0729        0.0766        0.0752        0.0643        0.0733        0.8154        0.1978        0.1999        0.0741        0.1487        1.1887        2.8122        2.5248        1.0065        2.8158        3.8187        2.3896        3.4853        2.0835        0.3145        0.3085        3.3868        2.4933        2.5110        2.5473        2.8872        3.5957        5.3017        5.0949        2.8699        2.9156        4.0829        2.4804        3.5668        3.9647        3.5730        4.7757        5.2787        5.1507        6.6422        6.9363        6.4456        5.9283        5.6009        4.6878        6.5463        6.6544        4.7435        3.4238        3.6647        3.4863        2.6531        1.2781        0.8845        1.9522        4.2167        4.3326        3.3476        4.1096        6.3713        8.2206       11.6996        4.4296        0.3692        0.3850        0.4832        0.5343        0.3942        0.4835        0.3538        0.2295        0.4291        0.9383        1.3028        2.8806        3.1615        0.6565        0.0961        1.4100        0.8236        0.8879        1.8442        1.2990        1.5641        1.6745        1.3925        1.2814        0.9352        0.6550        0.9784        0.9230        0.7881        0.7471        1.2979        1.7446        2.0694        2.2864        2.2387        2.1651        2.6664        3.1156        4.6085        5.2033        5.4230        5.1199        4.6843        4.6212        4.5826        4.3570        3.5256        3.3758        3.6945        3.9535        5.0295        5.5823        5.7873        6.1271        8.0320        7.3735        8.8554        8.9729        6.4454        4.9934        5.4829        6.5630        9.0101       10.4129       11.8065       12.3810       13.0967       13.7094       14.1935       15.4719       13.9830       13.1522       13.9862       12.5822       13.4888       12.2662       12.8577       13.1935       12.4580       12.3740       14.4678       15.4144       24.3628       27.4547       31.0529       36.1274       39.4708       42.8481       45.3619       48.4566       51.1683       53.8819       54.6454       54.4880       58.2843       57.9506       55.7056       50.5149       44.6168       41.0568       40.4306        0.0000       35.2513       31.9960       31.6191       33.2211       41.4121       42.0094        0.0000        0.0000        0.0000        0.0000        0.0000        0.0000        0.0000        0.0000        0.0000        0.0000        0.0000        0.0000        0.0000        0.0000        0.0000        0.0000        0.0000        0.0000        0.0000        0.0000        0.0000        0.0000        0.0000        0.0000        0.0000        0.0000        0.0000        0.0000
        0.0000        0.0000        0.0000        0.0000        0.0000        0.0000        0.0000        0.0000        0.0000        0.0000        0.0000        0.0000        0.0000       23.1383       20.9066       20.8052       19.0767       17.3452       12.0528       10.0484        7.7180        6.0085       11.3334       20.1863       20.4952       19.4312       18.5308       19.5049       18.5247       16.1679       12.9093        7.3343        3.0999        1.7428        0.0115        0.0000        0.0000        0.0000        0.0000        0.0000        0.0000        0.0000        0.0000        0.0000        0.0000        0.0000        0.0000        0.0442        0.0616        0.0707        0.0705        0.0703        0.0638        0.4786        1.7754        1.4244        1.5694        0.5117        0.2716        0.1240        1.1258        2.9428        2.6789        1.7438        2.1125        1.3855        2.6936        3.4373        1.9686        0.8627        1.6808        3.7849        3.8228        6.2971        6.3420        3.6097        4.0216        5.5433        4.9980        4.8129        4.4107        2.2517        2.2686        4.2216        4.9533        5.4874        5.9084        7.0688        7.3653        8.7125        8.6534        7.9204        8.5195        6.6944        6.1557        8.5780        7.2991        5.4080        2.6069        2.5450        2.1710        1.9089        2.1259        2.1749        3.3125        4.9029        7.1588        6.8705        6.8928        5.9015        5.3931       10.7398        4.7009        0.3738        0.3868        0.5961        0.3517        0.3111        0.4030        0.1989        0.0420        0.0924        0.2266        0.3280        0.3303        0.8294        0.8021        1.0918        1.7820        1.9069        1.6891        1.9853        2.0558        1.8401        1.9226        2.4393        1.8462        1.3587        0.8719        1.5467        1.1792        1.5944        0.9470        1.7417        2.4593        2.5356        2.5673        2.5187        2.6380        3.1169        4.0777        4.5783        5.2078        5.3837        5.7012        5.1185        5.4143        5.2893        4.9493        4.1432        4.2415        4.4087        4.7756        5.4559        5.7677        5.8850        7.3251        8.4314        8.3032        7.5998        6.6632        5.5445        5.2960        5.7264        7.6599       10.6992       11.5119       12.4014       12.7400       14.6076       18.3703       16.9395       13.8147       13.1157       13.7427       15.6796       14.2488       12.3062       11.4379       14.7524       16.5394       12.9043       13.9978       17.3896       18.0053       31.4587       31.5048       33.9644       38.7134       42.7221       45.2754       47.3009       53.6507       54.7771       56.6452       56.6333       53.3942       59.8148       59.5256       55.9772       49.2609       42.0276       39.5422        0.0000        0.0000        0.0000        0.0000        0.0000        0.0000        0.0000        0.0000        0.0000        0.0000        0.0000        0.0000        0.0000        0.0000        0.0000        0.0000        0.0000        0.0000        0.0000        0.0000        0.0000        0.0000        0.0000        0.0000        0.0000        0.0000        0.0000        0.0000        0.0000        0.0000        0.0000        0.0000        0.0000        0.0000        0.0000        0.0000
        0.0000        0.0000        0.0000        0.0000        0.0000        0.0000        0.0000        0.0000        0.0000       13.9103        0.0000        0.0000       21.2653       21.2325       19.6590        9.8553       12.1135        7.3041        6.0579        1.7027        1.4794       11.5708       17.2452       14.2685       10.9792       10.3788        5.0375        4.8802        9.3814       11.3265        8.1135        2.9346        0.5702        0.0000        0.0000        0.0000        0.0000        0.0000        0.0000        0.0000        0.0000        0.0000        0.0000        0.0000        0.0000        0.0000        0.0000        0.0506        0.0705        0.0784        0.0752        0.0574        0.0593        0.0540        0.0561        2.2206        1.1858        0.6342        1.0703        0.0742        0.0731        0.0731        1.1054        0.1716        1.0086        1.8796        0.4353        2.2783        0.5072        2.8364        0.9085        0.4469        2.0055        4.4393        4.9041        4.5966        5.5443        9.6058        8.4601        4.4786        2.3308        2.2266        2.4211        3.9057        3.5512        4.8037        5.8351        6.0314        8.6611        8.8065        8.7663        9.6250       10.0368        9.3185        7.9552        8.7207        8.2030        7.2030        5.9951        4.5044        3.4208        2.9839        2.6930        2.2488        2.3578        2.5637        3.6401        4.3371        3.7175        3.5884        3.4596        5.3645        3.2974        0.5399        0.7088        0.5143        0.4399        0.5287        0.5480        0.2785        0.0263        0.0929        0.0696        0.0000        0.0000        0.0000        0.0000        0.0000        0.7486        0.7715        0.3704        0.3624        0.3778        0.0789        0.0789        0.0222        0.0220        0.0467        0.0956        0.3826        0.5110        0.7125        0.9833        1.3906        1.6912        1.8552        1.9000        1.7055        2.0985        2.2588        2.2172        3.3988        3.5710        4.0661        4.2921        5.8539        5.7765        5.4350        5.4754        5.3642        5.4597        5.7019        6.0469        5.0180        5.1653        5.0929        5.1463        5.1358        5.7159        5.1292        5.3355        5.3693        5.1230        5.7791        6.8342        9.4178       11.1632       12.3158       13.0432       13.6822       14.7004       14.4432       13.6471       14.4796       13.0907       13.0880       10.4025        6.4943        7.9082        8.3840        8.0419       13.2665       15.8930       19.2650       24.3294       30.0467       31.3951       34.7760       38.7614       39.8360       44.8563       46.8059       48.6605       50.3782       50.9091       51.7007       53.9941       54.6181       53.7393       50.8300       46.4268       39.6704        0.0000        0.0000        0.0000        0.0000        0.0000        0.0000        0.0000        0.0000        0.0000        0.0000        0.0000        0.0000        0.0000        0.0000        0.0000        0.0000        0.0000        0.0000        0.0000        0.0000        0.0000        0.0000        0.0000        0.0000        0.0000        0.0000        0.0000        0.0000        0.0000        0.0000        0.0000        0.0000        0.0000        0.0000        0.0000        0.0000        0.0000
        0.0000        0.0000        0.0000        0.0000        0.0000       35.9096       29.2254       17.9381       14.8651       12.8046       14.5853       19.1990       18.3594       16.8192       15.2465        7.4070        7.1507       20.5413       17.0634       10.6358       10.3007        5.5955        2.9882        3.1136        3.9643        8.3656        5.5786        1.6042        1.5109        3.1629        1.3066        0.0000        0.0000        0.0000        0.0000        0.0000        0.0000        0.0000        0.0000        0.0000        0.0000        0.0000        0.0000        0.0000        0.0000        0.0000        0.0000        0.0519        0.0724        2.2620        1.0749        0.0513        0.0462        0.0575        2.3766        3.3533        0.3253        0.4520        2.0668        1.1018        0.2932        1.0899        2.1129        2.6593        1.8524        2.4189        0.8760        4.3684        6.7115        3.9879        0.9381        4.3634        6.9425        0.3550        4.4017        0.8035        6.5924       10.8202       10.8499        6.3238        2.9801        2.5461        2.7422        3.6380        3.8721        4.8751        5.9942        7.2517        9.9256       10.7950       10.5284       11.4978       11.6830       11.0933        9.7676       10.1984       10.0176       10.2368        8.6425        5.8345        3.9908        3.5055        3.3038        2.8616        4.0416        3.6526        3.6104        4.2500        3.6675        2.9506        3.5060        4.6093        2.8189        0.7807        0.7087        0.6651        0.5856        0.5161        0.3587        0.1526        0.3426        0.3163        0.2019        0.0000        0.0000        0.0000        0.9692        0.0000        0.0000        0.0000        0.0000        0.0623        0.0873        0.0991        0.0976        0.0270        0.0264        0.0576        0.1204        0.4855        0.6519        0.8708        1.1374        1.5502        1.8444        2.3131        2.4681        1.7201        1.7018        1.7869        1.9744        3.4933        4.1786        3.5086        4.4185        5.5478        6.6527        5.9441        7.2086        7.3435        6.5989        7.0256        6.9974        5.7888        5.2899        5.0911        5.0458        4.7385        4.7060        4.7872        5.0900        5.0875        5.4630        6.4466        8.0586        9.6682       11.2127       12.3933       13.7599       13.8607       14.6824       15.1914       14.2977       14.7104       13.7114       13.3324        9.2989        6.0593        7.9685        7.5844        8.8914       13.5796        0.0000        0.0000       24.4683       31.5357       34.0556       36.6519       39.7776       42.1864       45.5321       47.6788       46.7454       49.0755       51.7100       52.0003       51.8630       51.5003       50.7350       48.0240       44.8550        0.0000        0.0000        0.0000        0.0000        0.0000        0.0000        0.0000        0.0000        0.0000        0.0000        0.0000        0.0000        0.0000        0.0000        0.0000        0.0000        0.0000        0.0000        0.0000        0.0000        0.0000        0.0000        0.0000        0.0000        0.0000        0.0000        0.0000        0.0000        0.0000        0.0000        0.0000        0.0000        0.0000        0.0000        0.0000        0.0000        0.0000        0.0000
        0.0000        0.0000        0.0000        0.0000       49.5533       42.4768       25.9526       16.2043       14.8267       11.9041       13.6361       15.1123       15.6133       15.2821       16.6196       10.2929        9.9877       13.5309       11.0569       13.1369       11.2335       10.5327       10.0104        4.7455        5.6615        5.4230        5.1153        0.7083        1.4636        3.0035        0.0006        0.0000        0.0000        0.0000        0.0000        0.0000        0.0000        0.0000        0.0000        0.0000        0.0000        0.0000        0.0000        0.0000        0.0000        0.0000        0.0000        0.0492        1.7465        0.4456        0.0620        0.0669        0.0611        0.3280        4.3831        4.0935        1.0762        2.4081        2.8601        1.1649        1.7970        2.5923        2.3493        1.8336        3.6668        3.8614        4.3901        7.5291        5.2830        6.2821        5.3074        0.2370        0.2496        7.1435        2.9697        7.4180       10.3965       10.2021        9.0675        6.6517        2.7258        2.5554        5.0197        4.5403        4.9647        4.8812        5.2297        7.1961       10.1239       11.1976       11.1360       11.6186       11.5412       10.4778        8.9441        8.4768        8.8947        9.4487        7.2729        5.4002        4.2877        3.8853        3.7563        3.2917        3.6101        3.5132        4.2618        4.7631        4.3560        4.6700        4.0959        4.0004        2.8910        1.0421        1.1659        1.2490        0.8606        0.6988        0.5553        0.2150        0.2211        0.3019        0.4003        0.0000        0.0000        0.0000        0.0000        0.0000        0.0000        0.0000        0.0000        0.0638        0.0852        0.1071        0.1292        0.0427        0.0490        0.0890        0.1624        0.6246        0.8193        1.0422        1.2930        1.8956        2.5583        2.4734        2.4253        1.7997        1.7601        1.8174        2.0952        3.6613        4.5638        4.4171        3.9000        5.6306        6.4770        6.2935        6.6075        6.7238        7.2462        6.9224        7.4332        6.5281        6.0958        5.3858        5.0536        4.4714        4.5102        6.1688        4.8651        4.4837        4.9576        5.6633        8.1081        8.8536       10.2499       11.3134       12.0790       12.9639       13.8741       15.7949       13.0600       14.3730       13.9681       11.7973        9.0145        5.4402        5.5584        7.2424        8.1868        0.0000        0.0000        0.0000       24.0507       28.7876       33.1103       35.8441       39.7795       39.8551       43.2730       45.4704       43.6585       46.2954       50.8088       53.0004       48.3455       48.5977        0.0000        0.0000        0.0000        0.0000        0.0000        0.0000        0.0000        0.0000        0.0000        0.0000        0.0000        0.0000        0.0000        0.0000        0.0000        0.0000        0.0000        0.0000        0.0000        0.0000        0.0000        0.0000        0.0000        0.0000        0.0000        0.0000        0.0000        0.0000        0.0000        0.0000        0.0000        0.0000        0.0000        0.0000        0.0000        0.0000        0.0000        0.0000        0.0000        0.0000        0.0000
        0.0000        0.0000       76.9545       55.1971       38.8242       28.6639       24.8064       14.5950       14.7077       10.7963       11.4357       15.7549       21.3625       20.5714       24.3352       18.0238       18.1377       18.4315       18.6296       13.3967       14.3053       11.9424       10.0828        4.3058        4.2030        3.1134        2.1079        0.6449        0.0018        0.0006        0.0004        0.0000        0.0000        0.0000        0.0000        1.4246        0.0000        0.0000        0.0000        0.0000        0.0000        0.0000        0.0000        0.0000        0.2268        0.2275        0.9523        2.2092        3.2681        2.2370        0.8091        0.0545        0.0646        1.4618        3.5572        2.1029        2.4907        4.4711        5.2504        3.8554        0.0184        3.1893        3.5960        0.0798        0.0899        1.9100        4.1605        5.5260        4.5258        0.3908        0.2328        6.0035        5.1988        6.0770        6.8251        0.4230        0.4958       10.9516       10.9732        6.5430        2.7875        3.6103        4.0883        3.1576        3.4244        3.9869        4.7445        6.8893        9.9205       10.3077        9.5786        9.0630       10.5061       10.6341        9.6260        9.9749       11.0419        8.8176        6.2450        5.1011        4.1644        3.8463        4.0774        3.7374        3.8285        3.7705        3.9419        4.6496        4.9373        4.3893        3.2866        3.9010        2.5070        1.2381        1.1294        1.0064        0.9173        0.8244        0.6518        0.1570        0.3041        0.3940        0.4174        0.0000        0.0000        0.0000        0.0000        0.6582        0.6800        0.3394        0.0000        0.0541        0.0638        0.1042        0.1754        0.0697        0.0898        0.1401        0.2201        0.7959        1.0115        1.2395        1.6571        1.8982        2.1609        2.2728        2.2265        1.9266        1.8801        1.9570        2.4437        4.1217        4.8059        4.8267        4.6220        6.1204        6.9672        7.1426        6.8095        6.8156        7.4020        7.4685        6.8567        5.7224        5.2447        4.4524        4.3483        4.2152        3.9950        4.2997        4.2344        3.9378        3.9949        4.5524        5.4998        8.1708        9.4517        9.6766       10.2737       11.0183       11.6722       11.6899       11.1783       10.6453       10.3018        9.8936        8.8342        6.0447        6.4382        6.7159        0.0000        0.0000        0.0000       17.1707       21.3264       26.3220       29.6274       34.4734       39.0413       39.5590       40.3595       39.8720       42.3485       43.6435       45.8439       46.9543       44.9947        0.0000        0.0000        0.0000        0.0000        0.0000        0.0000        0.0000        0.0000        0.0000        0.0000        0.0000        0.0000        0.0000        0.0000        0.0000        0.0000        0.0000        0.0000        0.0000        0.0000        0.0000        0.0000        0.0000        0.0000        0.0000        0.0000        0.0000        0.0000        0.0000        0.0000        0.0000        0.0000        0.0000        0.0000        0.0000        0.0000        0.0000        0.0000        0.0000        0.0000        0.0000        0.0000
        0.0000       59.6179       55.1561       44.8364       38.5521       30.6034       20.8052       12.5343       14.5145       23.4846       28.3071       17.6643       18.0753       14.6939       15.8882       14.5706       14.9747       13.3502       13.5842        8.5183        9.3500        7.6439        7.3028        0.0000        0.0000        0.0000        0.0000        0.0000        0.0000        0.0000        0.0000        0.0000        0.9336        0.0000        0.0000        0.0087        0.0122        0.0161        0.0207        0.0384        0.0455        0.0465        0.0416        0.0498        0.0425        0.0376        0.8806        1.9619        2.6545        1.2934        0.0000        0.0000        0.0408        0.5242        0.0790        0.1486        1.7027        0.0187        2.4035        3.4890        0.0207        0.0068        3.3580        0.1074        0.1586        0.9134        1.2283        2.2333        1.0511        0.6489        0.7976        0.6577        0.7019        5.2584        0.7300        0.5906        0.6553        0.7953        7.1035        3.9022        3.0975        4.3724        5.5295        4.7656        4.0316        4.0496        4.8722        4.6634        5.3649        5.9692       10.8237        9.8138       12.3161       11.3238       13.1450       12.0100       12.0508        9.2638        7.4513        7.5127        6.1980        4.1853        4.2414        5.9853        6.2481        6.0461        5.5459        5.8485        6.1426        5.6769        4.7812        3.4365        2.1829        1.7275        1.5677        1.4485        1.2441        1.0669        0.7123        0.0000        0.0000        0.0000        0.0000        0.0000        0.0000        0.0000        0.0000        0.4475        0.4274        0.3477        0.4244        0.0000        0.0000        0.5006        0.2325        1.5185        0.2098        0.3077        0.4480        0.7303        0.9079        1.2189        1.2775        1.5291        1.6987        1.9507        1.9013        2.4965        2.2950        2.4347        4.2796        7.5907        6.8251        7.6240        8.5131        8.5667        9.9944        8.9889        9.3173        9.2486        9.3226        9.5887        8.7832        4.6629        3.9491        3.7867        4.9201        3.6211        3.4271        3.3905        3.4647        3.5290        3.6344        4.0514        4.7636        5.4513        6.1463        6.7059        7.1008        6.8660        7.2414        7.2655        6.9286        6.9740        6.9451        7.5222        6.9835        6.0858        0.0000        0.0000        0.0000        0.0000        9.8992       11.5209       13.8695       16.6967       18.8792       20.7405       22.7183       28.7222       31.4131       32.6977       32.9732       32.3733       32.6785       32.7728        0.0000        0.0000        0.0000        0.0000        0.0000        0.0000        0.0000        0.0000        0.0000        0.0000        0.0000        0.0000        0.0000        0.0000        0.0000        0.0000        0.0000        0.0000        0.0000        0.0000        0.0000        0.0000        0.0000        0.0000        0.0000        0.0000        0.0000        0.0000        0.0000        0.0000        0.0000        0.0000        0.0000        0.0000        0.0000        0.0000        0.0000        0.0000        0.0000        0.0000        0.0000        0.0000        0.0000
        0.0000       44.6594       38.0951       31.6947       16.6089       16.0075       21.0690       16.6844       14.1369       23.7295       27.0905       13.2364       14.0329       10.1915       13.1035       11.3323       10.2065       12.4878        7.8534        4.3055        6.0628        4.6648        3.5369        0.0000        0.0000        0.0000        0.0000        0.0000        0.0000        1.4426        0.0000        4.3825        3.1243        0.0000        0.0000        0.0122        0.3922        0.2130        0.1962        0.0539        0.0637        2.4244        3.0764        0.0698        0.0595        0.8925        3.7002        1.2859        2.3064        1.9732        0.0000        0.0096        0.0313        0.0626        1.2905        1.4720        1.4140        2.1475        2.2683        0.0130        0.0324        2.6635        2.9805        2.0455        1.7727        1.4935        1.2899        1.7540        2.5090        0.8825        0.8731        4.0613        4.1383        4.9154        0.6777        6.4710        0.5480        6.3313        4.7644        1.2384        1.3496        1.6826        4.9923        4.0584        4.5346        4.5001        6.9568        4.1875        9.8858       10.4064        9.6736       11.3882       13.1534        9.9126        7.3086        6.3861        5.5794        5.1063        4.5837        4.0303        4.1577        3.6687        4.2158        6.0847        6.7369        6.8911        6.4922        5.9739        5.6718        5.1799        4.4236        3.1101        2.4305        2.0078        1.8265        1.6884        1.4417        1.1728        0.8595        0.0000        0.0000        0.0000        0.0000        0.0000        0.0000        0.0000        0.0000        0.1034        0.1742        0.0763        0.0386        0.0000        0.0000        0.2425        0.4966        1.5982        0.9621        0.3891        0.5417        0.8601        1.0526        1.2307        1.3947        1.5458        1.8392        1.7254        1.7168        3.0005        2.7295        2.7779        4.2032        7.5459        8.3107        9.1833        9.4646        9.5385       10.1079       10.8687       10.4810        9.8147       11.3232       11.4054        9.8832        5.5155        6.1853        4.5020        3.5337        3.2288        3.0746        2.9333        3.0378        3.1375        3.2383        3.6683        4.0250        4.4883        4.9743        5.3544        5.6251        5.3959        5.6527        5.6861        5.5002        5.7404        6.2006        6.7971        0.0000        0.0000        0.0000        0.0000        0.0000        8.5302        8.9323       10.2293       11.4628       15.1315       16.1074       17.8849       20.7821       25.2593       28.0641       29.0190       28.7730       27.4427        0.0000        0.0000        0.0000        0.0000        0.0000        0.0000        0.0000        0.0000        0.0000        0.0000        0.0000        0.0000        0.0000        0.0000        0.0000        0.0000        0.0000        0.0000        0.0000        0.0000        0.0000        0.0000        0.0000        0.0000        0.0000        0.0000        0.0000        0.0000        0.0000        0.0000        0.0000        0.0000        0.0000        0.0000        0.0000        0.0000        0.0000        0.0000        0.0000        0.0000        0.0000        0.0000        0.0000        0.0000        0.0000
       43.3663       41.5556       36.2441       24.3212       22.2188       16.5783       15.2476       11.7365       12.0341       19.6366       19.1292        4.0141        5.9450        2.4957        1.6314        4.3874        2.0656        1.5262        1.1986        0.0353        0.0181        0.0083        0.0060        0.0000        0.0000        0.0000        0.0000        0.0000        0.0000        0.5397        0.7151        6.4758        3.1576        2.2420        3.7366        3.5265        2.1608        1.3613        0.4873        0.0736        1.1927        3.1001        4.1233        1.8698        2.3746        3.7032        3.7034        0.0000        0.0000        4.7093        2.3162        0.0845        0.3169        3.6582        2.8586        0.9813        1.7307        0.0000        0.0000        2.9965        2.6420        1.1605        1.5429        1.7413        1.9324        0.3780        1.3060        0.5758        0.6961        0.8667        0.8852        4.8590        5.0792        5.5315        3.8100        0.5945        6.3194        5.0968        2.1496        0.9338        1.1041        1.8941        1.3785        2.0234        3.4072        2.5106        3.0629        5.1277        7.1565        8.3611        7.3665       10.6864        9.3716        6.9294        6.1370        5.3307        4.5753        4.0814        3.8246        3.4510        3.2119        3.4748        4.2286        6.3424        7.3366        7.6303        7.2444        6.6262        6.1265        5.4659        4.6714        3.2240        2.5852        2.1243        1.9814        1.8951        1.6031        1.3463        0.9644        0.0000        0.0000        0.0000        0.0000        0.0000        0.0000        0.0000        0.0000        0.1716        0.2795        0.7220        0.0887        0.0000        0.0000        0.0000        0.2520        1.1624        1.2810        0.7963        0.9356        1.4259        1.6954        1.9509        2.1848        2.3920        2.7314        3.1318        3.4421        4.9951        4.9495        4.6353        5.3288        9.3097        8.0424       11.8822       14.6332       11.4587        8.8938        9.9171       10.1336       11.1028       13.3630       13.9189       10.1724        5.5082        4.8633        3.6484        4.4131        3.0614        2.6793        2.5618        2.6491        2.7845        2.8722        3.0912        3.4455        3.7835        4.1315        4.4700        4.8083        4.7028        5.0165        5.0969        4.9694        5.5200        5.7593        0.0000        0.0000        0.0000        0.0000        0.0000        0.0000        9.5549        9.4799       10.2592       12.3980       14.3711       15.2058       17.6482       19.3557       24.1397       25.4633        0.0000        0.0000        0.0000        0.0000        0.0000        0.0000        0.0000        0.0000        0.0000        0.0000        0.0000        0.0000        0.0000        0.0000        0.0000        0.0000        0.0000        0.0000        0.0000        0.0000        0.0000        0.0000        0.0000        0.0000        0.0000        0.0000        0.0000        0.0000        0.0000        0.0000        0.0000        0.0000        0.0000        0.0000        0.0000        0.0000        0.0000        0.0000        0.0000        0.0000        0.0000        0.0000        0.0000        0.0000        0.0000        0.0000        0.0000        0.0000
       44.9804       38.7109       27.1819       15.1589       10.6940       11.0735        9.7180        8.0286        8.9882        8.0068        7.5747        3.1654        2.0448        1.8019        2.9790        2.2022        1.9831        1.4993        0.9749        0.0556        0.0353        0.0220        0.0158        0.0000        0.0000        0.0000        0.0000        2.2501        8.9812        6.3994        9.0645        8.7600        4.4441        7.1140        6.0465        4.2729        2.1234        1.6259        2.1214        3.4844        3.1287        3.7983        4.8241        2.1225        4.2514        4.5073        2.6052        0.3118        2.6545        6.2232        4.3855        3.1481        4.1670        4.1219        3.0402        1.7941        0.0000        1.4778        1.9595        3.0270        2.6814        1.7016        2.2858        1.2535        0.3602        0.4702        1.3284        1.5822        0.9066        0.9140        0.7776        0.7417        0.7901        5.6719        5.1046        5.0483        1.4795        0.5534        0.5503        0.7747        0.7971        0.8902        0.9841        1.3466        1.5194        1.8869        3.1787        4.2369        5.0375        3.4821        3.8617        4.7543        5.1628        5.1243        4.5122        3.8954        3.3101        3.0212        2.9561        2.7977        2.7374        3.1817        4.1236        6.4229        7.6072        7.9510        7.4843        6.7763        6.2403        5.5309        4.6945        3.2240        2.5453        2.1459        2.0558        1.8934        1.7252        1.4307        1.2064        0.0000        0.0000        0.0000        0.0000        0.0000        0.0000        0.0000        0.0000        0.0626        0.1917        0.3959        0.4279        0.0000        0.0000        0.0000        0.0000        0.8663        1.7881        2.0367        1.6246        2.4208        2.8323        3.2297        3.6090        3.9858        4.4192        4.4804        4.4829        6.1524        5.7814        6.3580        7.1679        9.3954       10.7901       14.3617       15.3823       10.9325       10.4469       10.5513       12.2577       11.0071       12.3322       11.4976       10.0568        5.7658        3.9542        3.4060        2.7776        2.6384        2.4484        2.3811        2.4194        2.4648        2.5355        2.7217        3.0271        3.3252        3.6165        4.1692        4.8467        4.9864        5.5484        5.7207        5.5040        6.3492        0.0000        0.0000        0.0000        0.0000        0.0000        0.0000       18.3600       11.9237       10.9776       11.9138       12.6852       14.7062       15.0096       17.9378       19.0084       22.8594       24.3505        0.0000        0.0000        0.0000        0.0000        0.0000        0.0000        0.0000        0.0000        0.0000        0.0000        0.0000        0.0000        0.0000        0.0000        0.0000        0.0000        0.0000        0.0000        0.0000        0.0000        0.0000        0.0000        0.0000        0.0000        0.0000        0.0000        0.0000        0.0000        0.0000        0.0000        0.0000        0.0000        0.0000        0.0000        0.0000        0.0000        0.0000        0.0000        0.0000        0.0000        0.0000        0.0000        0.0000        0.0000        0.0000        0.0000        0.0000        0.0000
       34.1957       44.5061       20.6999       13.8704       11.1684       11.8443       11.5839        9.2326        6.2316        5.3626        9.8764        5.6511        4.1406        5.2854        5.6261        3.5514        3.9623        3.6957        2.3022        1.1351        0.7863        0.5353        0.3837        0.0125        0.0043        0.0009        1.5350       12.4326       13.2174        9.7015        9.2254        6.4804        5.2853        4.6153        4.2602        4.2502        3.9680        3.1390        3.3919        4.6125        3.4612        3.1565        2.5854        0.0000        1.7253        3.9348        2.2478        3.4255        7.0014        0.0000        3.4301        1.4845        3.0162        2.7063        3.2114        0.0096        2.4357        0.0000        2.8012        0.0068        3.2074        2.3030        0.0618        3.7213        0.3978        0.5133        0.6463        0.6605        4.7536        8.8512        9.1214        6.6396       10.4960        0.8846        8.1595        1.7263        0.5982        0.6635        0.4283        0.2698        0.2754        0.3216        1.6655        0.3846        2.5749        5.1637        1.3446        0.3255        0.3529        0.2936        0.3803        1.1514        1.2996        1.2503        0.9757        0.1362        0.1070        0.0690        0.0742        1.7585        1.8777        2.3983        3.3313        7.1778        8.7074        9.1280        8.4862        6.5791        6.0394        5.3573        4.4869        2.5557        1.9836        1.6388        1.5716        1.5674        1.3813        1.2041        0.9441        0.3256        0.1740        0.0814        0.0608        0.1546        0.1669        0.0000        0.0000        0.0360        0.0506        0.0825        0.3432        0.2461        0.3132        0.5299        0.8937        2.0674        2.7455        3.5316        4.2757        5.6398        6.4481        7.1634        7.9496        9.4331       10.3519       10.7898        9.8607       10.6411       10.2540       10.2414        9.9271        9.5124       11.4334       12.4964       10.3177        7.3150        5.8197        5.5718        5.7968        8.3427        9.4830        9.0243        8.2026        5.2766        5.2511        3.3761        2.8020        1.9462        1.6794        1.6464        2.0079        1.5063        1.6855        1.6519        1.8317        1.8575        2.0353        2.7714        3.3514        6.6745        7.9814        8.2630        0.0000        0.0000        0.0000        0.0000        0.0000        0.0000        0.0000        0.0000       14.2500       16.6865       17.0407       16.8163       17.0108        3.0600        0.0000        1.7100        1.9200        1.3200        1.0800        0.0000        0.0000        0.0000        0.0000        0.0000        0.0000        0.0000        0.0000        0.0000        0.0000        0.0000        0.0000        0.0000        0.0000        0.0000        0.0000        0.0000        0.0000        0.0000        0.0000        0.0000        0.0000        0.0000        0.0000        0.0000        0.0000        0.0000        0.0000        0.0000        0.0000        0.0000        0.0000        0.0000        0.0000        0.0000        0.0000        0.0000        0.0000        0.0000        0.0000        0.0000        0.0000        0.0000        0.0000        0.0000        0.0000        0.0000        0.0000
       20.1804       16.4811       13.7394       11.2970       10.0812       10.2366       12.4683       11.6055        8.3972        7.3090        6.7517        5.5090        6.9607        7.1261        8.8407        5.2220        3.6675        3.5894        3.6020        1.4297        1.0374        0.7361        0.5280        0.0171        0.0060        0.3043        5.5964        8.1996        6.3386        4.4103        4.7184        3.5942        2.9652        3.3228        4.3517        4.6236        3.7603        2.3914        2.8916        1.6633        1.3954        2.1090        2.8723        1.7418        2.5122        4.5638        0.0000        6.1660        0.0000        0.0000        4.8265        0.0266        3.4727        3.4065        0.0156        0.0089        2.0873        0.0377        0.0377        1.7298        0.1694        3.8462        0.0744        0.3493        0.4695        0.5899        0.7107        0.6907        0.7897        9.1361        0.8782        0.9020        9.7829        8.4091        0.8221        0.9198        0.6470        0.4877        0.3587        0.2376        0.2207        0.3208        0.3514        0.4107        1.0152        0.3285        0.3406        0.3461        0.3429        0.5223        0.4814        0.6316        0.6665        0.6634        0.5880        0.2358        0.2514        0.1892        0.1506        1.3356        1.6203        2.2517        3.3051        7.3118        9.0640        9.5098        8.7431        6.7512        6.1263        5.4219        4.6566        2.5762        1.9509        1.6969        1.7436        1.8107        1.6961        1.4153        1.1540        0.3608        0.2142        0.1202        0.0980        0.1709        0.0000        0.0000        0.0000        0.0431        0.0604        0.1050        0.1770        0.3442        0.4353        0.7291        1.1976        2.7245        3.4702        4.2199        5.1209        7.0781        8.0651        9.1793       10.6532       12.5633       14.2896       14.0309       12.7316       13.1225       11.9809       11.3480       10.8476       10.7262       12.9944       13.8040        9.8176       10.1417        5.6293        4.2681        4.7708        6.9608        8.3415        8.3358        7.2917        5.5150        3.9392        3.2322        2.9901        1.7695        1.4865        1.3586        1.3862        1.2791        1.3041        1.3893        1.5343        1.5507        2.5665        3.0256        3.7863        0.0000        0.0000        0.0000        0.0000        0.0000        0.0000        0.0000        0.0000        0.0000        0.0000        0.0000       18.1500       17.6865       19.1454       18.5708        0.0000        0.0000        0.0000        0.0000        0.0000        0.0000        0.0000        0.0000        0.0000        0.0000        0.0000        0.0000        0.0000        0.0000        0.0000        0.0000        0.0000        0.0000        0.0000        0.0000        0.0000        0.0000        0.0000        0.0000        0.0000        0.0000        0.0000        0.0000        0.0000        0.0000        0.0000        0.0000        0.0000        0.0000        0.0000        0.0000        0.0000        0.0000        0.0000        0.0000        0.0000        0.0000        0.0000        0.0000        0.0000        0.0000        0.0000        0.0000        0.0000        0.0000        0.0000        0.0000        0.0000        0.0000        0.0000
        0.0000        0.0000       13.3065       12.4654        0.0000       16.3628       11.3005        7.4434        8.3680        7.5964        6.5367        6.4901       10.6374        9.9780        5.5763        3.5842        3.9862        8.5450        9.3977        4.5274        3.7826        4.0087        2.6474        0.0176        0.0066        0.7516        2.7456        3.2668        4.0275        3.3448        6.2468        7.6250        6.2552        4.1364        3.4222        2.8097        3.3449        6.1303        6.1141        5.8829        3.5693        0.1069        0.0765        0.0000        0.7336        2.5492        0.0000        3.1038        5.2418        5.8225        5.9507        2.9692        2.1190        0.0319        0.0232        2.8298        0.0434        0.0434        2.3365        1.3919        4.1346        0.0797        0.1075        2.7044        3.4176        2.7133        3.6490        9.1350        8.7885        6.1029        9.7540        9.6489        1.7566        1.1657        0.8255        0.7747        0.7011        0.5390        0.5565        0.6702        0.9203        0.6722        1.1213        1.7501        0.9350        0.8947        0.3043        0.5089        0.5843        0.5069        0.4138        0.4040        0.3916        0.2581        0.3930        0.3768        0.5457        0.4699        0.4021        1.1757        1.6219        2.4389        3.2169        6.9724        8.7207        9.2139        8.5527        6.6379        6.0923        5.4272        4.8480        2.8808        2.3646        2.1293        2.2670        2.4571        2.2388        1.7621        1.4220        0.4795        0.3131        0.2000        0.1474        0.0000        0.2089        0.0000        0.0000        0.0859        0.1207        0.2007        0.3263        0.6446        0.8212        1.1599        1.7133        3.5550        4.3541        5.2489        6.1729        8.5965        9.9534       10.9201       11.6528       13.6699       14.7229       14.6773       13.4967       14.2646       13.2966       12.5916       11.8269       11.7956       13.3567       10.6864        9.1058        8.2706        3.7502        3.7221        5.2567        7.1587        8.3248        8.1090        6.9602        4.4070        3.8318        3.2356        3.2212        1.9915        1.5345        1.4945        1.5593        1.5045        1.5969        1.7396        1.9305        1.9586        2.1354        3.8923        4.2163        8.0038        0.0000        0.0000       10.5383        0.0000        0.0000        0.0000        0.0000        0.0000        0.0000       23.0700       25.1700       16.9048        0.0000        0.0000        0.0000        0.0000        0.0000        0.0000        0.0000        0.0000        0.0000        0.0000        0.0000        0.0000        0.0000        0.0000        0.0000        0.0000        0.0000        0.0000        0.0000        0.0000        0.0000        0.0000        0.0000        0.0000        0.0000        0.0000        0.0000        0.0000        0.0000        0.0000        0.0000        0.0000        0.0000        0.0000        0.0000        0.0000        0.0000        0.0000        0.0000        0.0000        0.0000        0.0000        0.0000        0.0000        0.0000        0.0000        0.0000        0.0000        0.0000        0.0000        0.0000        0.0000        0.0000        0.0000        0.0000        0.0000        0.0000
        0.0000        0.0000        0.0000        0.0000        0.0000       22.2057       15.0891       11.3961        9.0221        8.8705        9.9338        7.9931        7.5734        6.6141        5.7937        3.2797       12.3075        5.6376        9.4477        6.7183        3.6146        2.5859        0.6556        0.0141        0.0061        1.6094        1.8163        2.6576        4.4423        4.4641        5.9577        7.3700        9.3930        7.4644        3.8626        4.5970        4.5908        5.4195        4.8707        2.8467        2.0090        0.1467        0.1052        0.0000        0.0000        1.2520        0.0000        3.1277        5.9406        4.4029        4.2473        1.2844        1.2759        2.3543        1.8213        0.0434        3.0541        1.3141        0.1105        1.4184        4.4636        3.9181        0.5897        2.1278        1.1660        1.9317        1.8451        6.5755        4.1065        5.3246        8.6240        7.1698        0.9943        1.1541        1.0568        0.6598        0.5463        0.5579        3.0835        4.1574        0.4481        0.8579        0.8183        0.4495        0.2848        0.3435        0.4619        0.8365        0.6608        0.5055        0.3443        0.2299        0.3526        0.5485        0.9574        0.4210        0.3766        0.3865        0.4436        1.2633        1.5252        2.0366        2.8650        6.1536        7.6512        8.1894        7.8795        6.3104        5.9569        5.6559        5.4677        3.3516        3.1180        2.9565        2.9947        3.1295        2.9118        2.6762        2.0064        0.7049        0.4994        0.3381        0.2458        0.0000        0.0000        0.2564        0.2801        0.1649        0.2312        0.3691        0.8610        1.1087        1.3821        1.8224        2.4111        4.6481        5.6150        6.5565        7.9815       10.4718       10.3051       11.2150       12.5260       13.8733       14.8469       15.0890       14.6775       15.7667       15.1404       13.6109       14.9512       13.7611       13.3836       10.1728        9.3546        5.5528        4.8983        5.4057        6.7839        8.5997        8.7186        8.1479        7.1609        4.7734        5.4698        4.5318        4.7404        2.8367        1.8251        2.0311        2.1453        2.1828        2.4209        2.7001        3.2265        3.1410        3.3678        3.7245        5.4958        9.2392       10.4016       10.8411       11.3761        4.8662        0.0000        0.0000        0.0000        0.0000       15.2400       12.1800       16.1100       12.9376        0.0000        0.0000        0.0000        0.0000        0.0000        0.0000        0.0000        0.0000        0.0000        0.0000        0.0000        0.0000        0.0000        0.0000        0.0000        0.0000        0.0000        0.0000        0.0000        0.0000        0.0000        0.0000        0.0000        0.0000        0.0000        0.0000        0.0000        0.0000        0.0000        0.0000        0.0000        0.0000        0.0000        0.0000        0.0000        0.0000        0.0000        0.0000        0.0000        0.0000        0.0000        0.0000        0.0000        0.0000        0.0000        0.0000        0.0000        0.0000        0.0000        0.0000        0.0000        0.0000        0.0000        0.0000        0.0000        0.0000        0.0000
        0.0000        0.0000        0.0000        0.0000        0.0000       40.7492       27.4204       28.4730       30.1844       37.0582       38.6010       14.9537       18.7733       18.0421       10.8601        2.9709        3.4614        9.8915       17.8091        8.7185        7.4843        6.9162        6.2187        6.7910        4.4953        3.5079        4.4433        4.0012        2.6385        2.9759        5.3174        7.2637        7.3411        7.6635        3.3982        2.0494        1.1236        0.6118        0.5316        0.3796        1.9059        4.6533        2.8231        2.3804        2.0808        2.3429        2.8688        1.8276        4.4060        5.1832        4.1855        5.1130        6.7670        6.7382        6.0817       15.3565       12.9477        5.8595        3.8187       14.0217       14.0020       10.5214        3.0010        3.9490        1.6835        1.4937        0.8502        1.0754        1.6240        2.3762        3.4559        3.6933        1.1403        1.0267        0.7838        0.5461        0.7170        2.7651        0.6612        0.2221        0.3088        0.3676        0.4249        0.5657        0.3279        0.2454        0.1871        0.3794        0.3683        0.1247        0.1453        0.2341        0.3360        0.2297        0.2862        0.3442        0.3475        0.5053        0.4713        1.0222        1.1603        1.7001        2.4861        4.5586        5.7937        6.2628        5.9381        5.5697        5.3289        5.2477        5.2389        6.4768        6.4690        6.2236        5.7608        4.8414        4.4354        3.8409        3.1755        2.1444        1.5986        1.1114        0.8077        0.0298        0.0518        0.0800        0.1095        0.6172        0.8239        1.2323        1.8285        3.2638        4.0852        5.1336        6.4141        7.8805        9.0742       10.0554       10.8105       10.6231       11.3967       12.1960       13.0043       14.6389       15.6688       16.0825       15.9874       15.7847       15.0688       13.7249       14.0407       12.0564       10.5781        9.4316        7.9051        7.0746        6.2581        5.6513        6.2763        6.8214        6.3346        6.1298        5.9142        4.8848        4.8970        4.4033        3.4608        2.5688        2.5130        2.8248        3.3570        4.3030        5.3481        6.4564        7.2997        8.7277        9.8084        9.9727        9.5076       10.4703       10.5091       10.3950       12.7259       12.3287        0.0000        0.0000        0.0000        9.8591        9.2373        8.3891        8.4012        4.9470        5.1517        0.0000        0.0000        0.0000        0.0000        0.0000        0.0000        0.0000        0.0000        0.0000        0.0000        0.0000        0.0000        0.0000        0.0000        0.0000        0.0000        0.0000        0.0000        0.0000        0.0000        0.0000        0.0000        0.0000        0.0000        0.0000        0.0000        0.0000        0.0000        0.0000        0.0000        0.0000        0.0000        0.0000        0.0000        0.0000        0.0000        0.0000        0.0000        0.0000        0.0000        0.0000        0.0000        0.0000        0.0000        0.0000        0.0000        0.0000        0.0000        0.0000        0.0000        0.0000        0.0000        0.0000        0.0000        0.0000        0.0000
        0.0000        0.0000        0.0000        0.0000        0.0000       34.3661       21.2988       26.5066       24.4763       34.5171       31.2050       19.8527       14.0592        9.0279        5.6835        2.2637        1.6222        1.1873        1.1099        3.5304        6.9100        6.9783        4.6410        5.5138        4.5009        3.4783        3.5640        1.3148        1.8788        3.3071        2.8329        4.4819        6.3356        6.0849        2.2020        0.7878        0.7869        0.7373        0.6422        0.4036        2.2248        0.3012        1.3040        1.3082        1.0314        0.0000        1.2792        2.8204        4.1449        3.8195        4.8025        5.1204        4.7651        4.4993        6.1006       13.0926       10.3220        0.8677        3.2458       11.4976       13.9918       11.6738        0.5888        0.7359        0.6346        0.8645        1.1317        1.0675        1.0816        1.1538        1.2142        1.8678        1.2138        1.0064        0.9887        0.6383        0.5990        0.4225        0.3181        0.1752        0.1766        0.6563        0.3654        0.5068        0.2503        0.1757        0.2789        0.2547        0.2539        0.3855        0.6961        1.1154        0.7484        0.4273        0.6752        0.5516        0.6194        0.5767        0.5153        1.0376        1.2582        1.7972        2.3256        3.7492        4.4943        5.0439        4.9748        4.8952        5.0082        5.1819        5.5892        7.3235        7.6997        7.6728        7.1846        6.0062        5.4869        4.7581        4.0340        2.8821        2.1531        1.6168        1.2310        0.1243        0.2226        0.2405        0.3475        0.9411        1.1775        1.6183        2.3482        4.1040        5.1378        6.4610        7.8485        9.3843       10.6836       11.5715       12.5378       11.8881       12.6704       13.7508       14.2084       15.7654       16.9427       17.7000       16.9549       16.9064       16.7869       15.6195       13.9635       11.9279       11.4170       10.6996        9.8812        9.4477        6.8025        5.7200        5.9610        7.5896        7.5766        7.2934        5.1497        5.6711        4.1782        3.3230        3.4061        3.3627        3.6575        3.9419        4.2946        5.7690        7.1089        7.9458        7.8212       10.5358       12.3249       12.2108       12.2833       12.2762       11.0951       11.5359       12.2605       13.2175        0.0000        0.0000       11.3625        9.4160        8.6638        7.4983        6.5137        3.5820        3.3109        2.9194        2.4749        1.1638        1.2715        0.8574        0.0000        0.0000        0.0000        0.0000        0.0000        0.0000        0.0000        0.0000        0.0000        0.0000        0.0000        0.0000        0.0000        0.0000        0.0000        0.0000        0.0000        0.0000        0.0000        0.0000        0.0000        0.0000        0.0000        0.0000        0.0000        0.0000        0.0000        0.0000        0.0000        0.0000        0.0000        0.0000        0.0000        0.0000        0.0000        0.0000        0.0000        0.0000        0.0000        0.0000        0.0000        0.0000        0.0000        0.0000        0.0000        0.0000        0.0000        0.0000        0.0000        0.0000        0.0000
        0.0000        0.0000        0.0000        0.0000       26.0768       23.5437       18.9991       11.2996       12.6968       16.2005       14.3002        8.9026        7.6699        4.9070        4.2709        1.7032        1.0334        0.6168        0.4586        0.1578        0.0705        0.0276        0.2997        0.0491        0.0501        0.4086        0.8329        0.4174        0.6883        0.3415        0.4312        2.0945        2.2017        3.0189        0.7518        0.8613        0.8716        0.8280        0.7329        0.4714        0.3987        0.3465        0.2764        0.0204        0.0000        0.0000        0.5256        0.0851        0.6741        2.5237        1.5955        3.0658        1.5743        4.4267        5.4807        8.9854        6.7284        1.3857        4.2296        0.1250        0.1114        0.3153        0.3586        0.7362        0.8285        2.1056        3.3677        1.3052        1.2108        1.2392        1.1778        1.3358        1.4721        1.0814        0.8800        0.5793        0.5737        0.3867        0.5086        0.1308        0.1494        0.1235        0.1187        0.1334        0.2710        0.2218        0.2096        0.1860        0.2893        0.3904        0.2884        0.3684        0.2849        0.2378        0.2499        0.3389        0.5627        0.4052        0.4117        1.0129        1.1756        1.4236        1.8431        3.0724        3.7167        4.1571        4.3084        4.4338        4.6868        5.0078        5.5059        7.3049        7.9198        7.9814        7.5915        6.3703        5.8203        5.1617        4.4409        3.1384        2.4870        2.1295        1.7375        0.4421        0.4263        0.4706        0.4566        1.0696        1.4333        2.0132        2.7586        4.6462        5.8018        7.0320        8.2846        9.7566       11.1501       12.7553       12.8371       12.5567       13.2066       14.1391       14.8139       18.0129       19.9012       19.4882       18.8119       18.3545       18.2622       16.4306       15.3148       13.7653       12.8865       12.5421       11.8385       10.3559        8.4981        7.5849        8.8936       10.0636       10.4003        9.7144        8.4766        7.1877        5.0696        4.3180        4.0452        4.1804        4.2827        4.5629        5.4819        7.5036        7.9475        8.4290        9.2391       13.0029       14.9784       14.9564       12.8500       12.2606       11.7189       12.0157       13.1120       11.8403        0.0000        9.5760        8.6820        7.6922        6.6575        5.4942        4.9718        2.4176        2.0545        1.5776        1.3571        0.6541        0.5640        0.6169        0.7509        0.0000        0.0000        0.0000        0.0000        0.0000        0.0000        0.0000        0.0000        0.0000        0.0000        0.0000        0.0000        0.0000        0.0000        0.0000        0.0000        0.0000        0.0000        0.0000        0.0000        0.0000        0.0000        0.0000        0.0000        0.0000        0.0000        0.0000        0.0000        0.0000        0.0000        0.0000        0.0000        0.0000        0.0000        0.0000        0.0000        0.0000        0.0000        0.0000        0.0000        0.0000        0.0000        0.0000        0.0000        0.0000        0.0000        0.0000        0.0000        0.0000        0.0000
        0.0000        0.0000        0.0000        0.0000       18.6382       17.6684       13.3574        9.9027       13.8455       12.0819        7.8308        7.0645        6.0554        5.0120        3.9315        1.8393        1.1089        0.6522        0.5393        0.1609        0.0672        0.0225        0.0267        0.0643        0.0598        0.0838        0.1241        0.2465        0.3045        0.3755        0.4647        0.6355        0.7273        0.7627        0.7779        0.9107        0.9224        0.8974        0.8364        0.5841        0.5387        0.4735        0.3842        0.0100        0.0100        0.0000        0.5256        0.0205        0.1265        0.1323        0.1058        0.1878        0.2000        3.7576        3.7850        0.7854        1.2979        0.1425        0.1699        0.5013        0.3899        0.5621        0.6277        0.9832        2.6567        4.8574        3.3698        2.8279        1.5147        1.3082        1.1372        1.3093        1.7492        1.7744        1.1570        0.8896        0.9922        0.7778        0.5563        0.3452        0.3388        0.1811        0.1495        0.2368        0.1976        0.1878        0.2785        0.5050        0.6357        0.3900        0.3755        0.2748        0.2370        0.4526        0.7916        1.0302        0.4943        0.7724        0.6983        1.4058        1.5473        1.5862        1.7397        2.7205        3.0860        3.6236        3.8973        3.9456        4.2052        4.5363        4.9749        6.5776        7.0971        7.1916        7.2425        6.1175        5.8145        5.1852        4.8431        4.0491        3.1842        2.6117        2.1605        0.5578        0.6914        0.9113        0.5937        1.3900        1.7463        2.4415        3.0559        5.1076        5.7734        6.6955        7.8551       11.0547       14.6785       15.7078       16.8494       16.4840       17.1999       16.9047       16.6156       21.5434       23.5419       24.7762       21.9825       21.5288       22.1447       18.9093       18.7799       17.8090       14.3526       13.3067       11.4214       10.8668        9.9835        9.2893       10.2584       11.6411       10.3382        9.2405        9.7623        7.4276        5.6775        5.1343        5.1877        4.6073        4.5707        4.9780        6.1396        8.1100        9.1837       10.6264       11.3196       13.3559       14.2080       14.0085       12.1177       10.8164       10.4545       10.1009       13.3823       10.5507       10.0625        9.2623        8.5354        6.2727        5.4016        4.6441        3.7096        2.0321        1.5646        1.2999        1.2837        0.6687        0.6418        0.6693        0.6502        0.0000        0.0000        0.0000        0.0000        0.0000        0.0000        0.0000        0.0000        0.0000        0.0000        0.0000        0.0000        0.0000        0.0000        0.0000        0.0000        0.0000        0.0000        0.0000        0.0000        0.0000        0.0000        0.0000        0.0000        0.0000        0.0000        0.0000        0.0000        0.0000        0.0000        0.0000        0.0000        0.0000        0.0000        0.0000        0.0000        0.0000        0.0000        0.0000        0.0000        0.0000        0.0000        0.0000        0.0000        0.0000        0.0000        0.0000        0.0000        0.0000        0.0000
        0.0000        0.0000        0.0000        0.0000       14.4575       11.9860       12.0581       18.0253       13.9743       11.8637       10.8426        8.0078        6.5029        5.4171        4.2485        2.0892        3.7377        1.8327        3.7511        0.1005        0.0000        0.0000        0.1996        0.0352        0.4142        0.8550        0.8247        0.2859        0.3986        0.5981        0.5532        0.6371        0.7219        0.8290        0.9390        0.9519        0.8695        0.9211        1.1624        0.5839        0.5395        0.6193        1.1799        0.3311        0.1592        0.2591        0.1044        0.2577        1.4469        0.5158        0.7465        0.2185        0.2409        3.0351        1.6520        0.6676        0.5720        0.2073        0.3811        0.5425        1.1017        1.0277        0.6247        2.3998        1.9464        3.0284        9.9897        9.5740        9.3741        6.5956        6.3805        3.4429        1.9684        1.9928        2.0742        1.1250        1.2553        1.2122        0.8051        0.8779        0.5758        0.6085        0.4031        0.4113        0.5665        0.4150        0.3827        0.6043        0.4657        0.4589        0.3843        0.3906        0.4214        0.5690        0.8289        1.5730        1.5959        1.8705        2.1227        1.5866        1.9238        1.8465        2.0239        1.4606        1.7832        4.0949        5.4621        4.1443        3.4569        3.7989        4.1317        4.1190        4.2987        4.5556        4.8436        4.5684        4.4975        4.3483        4.2691        3.3226        4.0222        4.0914        2.5559        0.8318        0.6193        1.1193        0.7979        2.1423        2.5597        3.1325        3.8273        4.4377        4.9573        5.3138        6.2877        8.9695       10.5420       11.5010       10.6459       11.9501       13.7490       15.2100       16.1134       21.3739       23.9010       23.4685       19.5602       17.1067       17.7069       16.4565       15.3852       15.3369       12.1265       10.8734       10.9097       10.1741        9.5770        9.2075        9.0052        9.9409        8.9544        7.8432        7.1495        7.4031        6.7466        6.6381        6.9033        7.3427        7.0793        6.7398        8.0046       12.3029       13.4076       15.5829       16.1880       14.8531       16.2076       15.5113       14.0003       11.9451        9.9974        8.5981        8.0240        8.8666        8.9904        7.9931        6.9830        5.4384        3.9876        4.2329        3.8550        3.1490        5.0551        8.0164        7.2944        2.7784        4.0264        4.3639        5.1409        0.0000        0.0000        0.0000        0.0000        0.0000        0.0000        0.0000        0.0000        0.0000        0.0000        0.0000        0.0000        0.0000        0.0000        0.0000        0.0000        0.0000        0.0000        0.0000        0.0000        0.0000        0.0000        0.0000        0.0000        0.0000        0.0000        0.0000        0.0000        0.0000        0.0000        0.0000        0.0000        0.0000        0.0000        0.0000        0.0000        0.0000        0.0000        0.0000        0.0000        0.0000        0.0000        0.0000        0.0000        0.0000        0.0000        0.0000        0.0000        0.0000        0.0000
        0.0000        0.0000        0.0000        0.0000        0.0000        0.0000        0.0000        0.0000       17.0920       15.5977       10.3625        8.2922        6.8096        5.9218        4.4744       12.1944       10.5065        9.1120        6.6746        1.2023        0.5563        0.3960        2.2610        2.2976        1.9491        1.3817        0.7294        0.6074        0.5516        0.5169        0.5162        0.6754        0.7878        0.9257        0.8955        0.8978        0.9011        0.8907        0.9535        0.6423        0.6112        0.5695        0.7387        0.3421        0.1316        0.1094        1.2599        0.3784        0.2577        0.2577        0.2303        0.1400        0.3811        0.2297        0.3250        1.4716        0.2970        0.1232        0.3138        0.3484        1.1386        3.6958        3.1314        1.3284        0.7361        2.0844        6.7122        5.0681        4.9108        5.1089        4.5382        2.4281        1.1119        1.6619        1.4042        0.7983        0.9688        1.0553        1.4048        0.8167        0.6798        0.5509        0.5381        0.7011        0.7126        0.5636        0.6215        0.5106        0.4696        0.4106        0.4332        0.5105        0.5300        0.6055        0.6686        2.4377        2.9168        4.5114        3.6019        2.5492        2.4436        2.0098        2.6826        1.6757        1.2948        2.4217        4.6476        5.2985        6.3370        5.1216        4.5348        3.7442        3.8442        4.2877        4.6601        4.6904        4.8148        4.8206        4.6384        3.4878        4.2770        4.0712        2.6482        0.9581        0.8226        1.1101        2.3517        4.4425        3.5726        3.8378        4.2584        5.1112        5.8662        5.9047        6.0164        6.5259        8.3516       10.6793        8.8503       14.2160       15.4664       16.4792       16.2996       24.0874       25.8336       21.9397       21.6235       17.3219       16.0007       16.3344       15.6712       15.7354       13.6957       12.9085       12.3914       11.4610       11.3124       11.5199       10.3909       10.2931        9.7015        8.9095        7.9056        8.0192        7.5607        7.6394        7.9992        9.0912        8.2114        9.7272        8.7698       13.3098       15.6290       16.2641       17.1015       16.7039       18.2493       16.8873       14.1861       11.2302        9.0972        8.4153        7.9332        8.9916        8.1751        7.3205        6.6998        6.5911        5.0105        3.5511        5.0213        2.9199        2.9203        3.2526        4.0741        2.8903        4.5127        0.0000        0.0000        0.0000        0.0000        0.0000        0.0000        0.0000        0.0000        0.0000        0.0000        0.0000        0.0000        0.0000        0.0000        0.0000        0.0000        0.0000        0.0000        0.0000        0.0000        0.0000        0.0000        0.0000        0.0000        0.0000        0.0000        0.0000        0.0000        0.0000        0.0000        0.0000        0.0000        0.0000        0.0000        0.0000        0.0000        0.0000        0.0000        0.0000        0.0000        0.0000        0.0000        0.0000        0.0000        0.0000        0.0000        0.0000        0.0000        0.0000        0.0000        0.0000        0.0000
        0.0000        0.0000        0.0000        0.0000        0.0000        0.0000        0.0000        0.0000        0.0000        0.0000       11.7132        9.1262        8.5237        5.9021        4.8258        8.1352        7.5435        4.0558        0.6536        0.0000        0.8311        1.7050        3.4668        1.1195        1.9030        1.2527        0.5711        0.4652        0.4221        0.4637        0.5391        0.7172        0.9611        1.4109        1.1632        0.8944        0.9153        0.9117        0.8992        0.6941        0.6550        0.7123        1.3355        0.2637        0.2513        0.2176        0.5248        0.3729        0.4114        0.3621        0.2851        0.1849        0.4149        0.3587        0.5103        1.1510        0.1120        0.1288        0.2577        0.4649        0.6273        0.6053        0.7134        1.0872        1.4673        1.7454        1.2905        0.9379        1.3310        0.9115        0.6055        0.6603        0.8150        0.8930        0.6773        0.7776        1.3316        1.3191        1.1328        0.8615        0.4641        0.5621        0.7315        0.6418        0.6179        0.6841        0.6870        0.7001        0.5722        0.5263        0.5068        0.3355        0.4492        0.6564        1.1733        2.2523        3.4934        4.1761        4.5713        3.7336        2.6468        2.4520        2.6340        1.8339        1.4246        1.6514        3.7216        3.9572        3.9677        4.9285        5.0280        5.1053        5.2860        4.9668        6.5843        5.4510        5.8264        5.9119        5.2723        4.0298        4.0261        3.7584        3.3745        1.2660        1.1337        1.2094        2.1896        3.9408        4.7118        5.1146        5.1351        5.3082        5.8294        6.4362        6.7786        8.7722        6.7352        8.5596        8.5744       12.3103       14.2508       15.3302       18.5224       20.4381       21.3321       20.8899       22.3852       18.2432       17.4306       16.7749       15.3740       14.9020       14.9198       14.1710       13.6575       12.9968       12.4738       12.5936       12.3196       12.1019       11.0313        9.7769        9.6474       10.1677        9.2831       10.7749       11.0047       11.2666       11.6256        8.6072        9.8370       13.8974       15.6207       16.2959       17.0864       17.7758       17.9321       18.7743       14.5119       11.2770        9.5382        8.9318        8.5467       10.7258       11.2624        8.4579        6.9543        9.2293        3.4010        3.8661        3.6204        3.1221        3.2917        4.0539        0.0000        0.0000        0.0000        0.0000        0.0000        0.0000        0.0000        0.0000        0.0000        0.0000        0.0000        0.0000        0.0000        0.0000        0.0000        0.0000        0.0000        0.0000        0.0000        0.0000        0.0000        0.0000        0.0000        0.0000        0.0000        0.0000        0.0000        0.0000        0.0000        0.0000        0.0000        0.0000        0.0000        0.0000        0.0000        0.0000        0.0000        0.0000        0.0000        0.0000        0.0000        0.0000        0.0000        0.0000        0.0000        0.0000        0.0000        0.0000        0.0000        0.0000        0.0000        0.0000        0.0000        0.0000        0.0000
        0.0000        0.0000        0.0000        0.0000        0.0000        0.0000        0.0000        0.0000        0.0000        0.0000       14.1551        9.3792        7.3389        6.2517        4.7248        4.7979        4.1006        3.0929        2.3563        1.0061        1.5417        0.7637        0.1356        0.5267        0.3591        0.3909        0.5005        0.7150        0.7169        0.5468        0.5909        0.7207        1.3669        1.4129        1.1636        0.8749        0.8968        0.8964        0.8753        0.6684        0.6520        0.6104        0.5976        0.1580        0.1484        0.1379        0.1261        0.1542        0.2313        0.2810        0.0220        0.0450        0.1068        0.0450        0.0225        0.2588        0.0225        0.0787        0.1349        0.2681        0.2131        0.2530        0.2750        0.3211        0.5809        0.6158        0.3349        0.3178        0.3451        0.2771        0.4915        0.7409        0.4262        0.2760        0.1700        0.3989        0.7340        0.7949        0.9224        0.4265        0.3134        0.3193        0.3012        0.6963        0.9484        1.3500        1.4054        1.1396        1.2422        0.9716        0.8792        0.4144        0.3347        0.5445        0.6332        2.3781        2.5770        3.3261        5.3225        4.1629        2.9794        2.8920        2.7257        1.9345        2.0503        2.4081        2.9929        3.5240        3.9105        4.0758        4.2910        4.0149        4.4849        5.4511        7.7507        9.0633       11.6635        8.3726        7.1505        5.6009        6.1135        5.0577        5.1351        1.5471        1.7785        1.1525        1.1695        3.9366        4.5887        5.7411        5.7196        6.3000        6.1074        7.0476        7.2478        7.7716        8.2151        8.6607        9.4536       13.0079       15.3237       17.3934       20.2893       24.4486       23.3905       23.5234       23.8312       20.0285       18.5482       18.8599       17.4252       16.7626       16.7623       16.0533       16.0527       15.4279       14.9805       15.7257       15.5608       16.2079       16.4728       14.4662       13.9046       14.4309       14.1013       16.2177       15.9589       16.2102       15.0979       11.0418       10.7528       16.4780       16.5364       16.4149       17.9101       18.1945       16.8707       18.9162       17.4631       12.0279       11.6950       13.7018       10.3875       11.1011       11.6439       10.2945        7.4579        5.3933        3.1318        4.4115        3.0707        2.6903        3.1523        0.0000        0.0000        0.0000        0.0000        0.0000        0.0000        0.0000        0.0000        0.0000        0.0000        0.0000        0.0000        0.0000        0.0000        0.0000        0.0000        0.0000        0.0000        0.0000        0.0000        0.0000        0.0000        0.0000        0.0000        0.0000        0.0000        0.0000        0.0000        0.0000        0.0000        0.0000        0.0000        0.0000        0.0000        0.0000        0.0000        0.0000        0.0000        0.0000        0.0000        0.0000        0.0000        0.0000        0.0000        0.0000        0.0000        0.0000        0.0000        0.0000        0.0000        0.0000        0.0000        0.0000        0.0000        0.0000        0.0000
        0.0000        0.0000        0.0000        0.0000        0.0000        0.0000        0.0000        0.0000        0.0000        0.0000       19.8552       10.1177        7.6235       11.7423        5.9747        4.1437        5.8439        2.8813        0.0000        0.2968        0.4137        0.3950        0.4686        0.4377        0.5657        0.5385        0.4586        0.4929        0.3654        0.3159        0.3972        0.6157        0.5747        0.6376        1.6834        0.8914        1.0306        1.0570        0.6838        0.1525        0.1873        0.1800        0.3210        0.2798        0.2042        0.1362        1.0807        1.2265        1.3986        0.9749        0.7220        0.4627        0.3158        0.2311        0.8355        0.8925        0.6551        0.1973        0.3892        0.2916        0.1172        0.1988        0.6156        0.4199        0.4701        1.0858        0.3680        0.4756        0.4904        1.1324        1.1560        1.0970        0.9616        0.7558        0.6532        0.8928        0.9616        1.0364        1.2174        0.8735        0.7970        0.7411        0.9539        0.9430        0.9766        1.1652        1.4206        1.5881        1.7410        1.7848        1.6914        1.2355        1.0749        1.1393        1.3253        1.8576        2.5234        2.9258        3.1159        2.8073        3.1075        3.0602        3.1249        2.9465        3.1284        3.0808        3.4186        3.5365        3.5286        3.8923        4.0656        3.7573        4.2997        5.0199        6.4641        7.0503        7.4927        7.7990        7.9475        8.0696        8.1426        7.2337        7.9505        5.3307        5.4396        4.7662        5.0917        5.4377        5.7905        5.8505        6.9717        7.8020        8.1484        8.7653        9.0151        9.2047       10.7065       11.8789       12.9775       15.3037       18.3355       20.1449       22.4266       25.4757       25.4622       25.3644       23.9341       20.6728       19.2528       18.9091       18.5539       17.9571       17.2088       17.7475       17.8758       18.8633       18.6938       18.9606       18.9095       19.9487       18.4171       17.7754       20.2561       24.5458       23.6021       23.9049       21.5036       18.7684       15.5386       14.0060       13.9733       14.7990       14.1728       14.8139       14.7784       15.4733       15.9451       16.0328       18.2931       16.8698       15.0817       15.5859       13.0700       12.7097       12.2693       11.0947        9.1911        7.2964        7.0456        5.4624        0.0000        0.0000        0.0000        0.0000        0.0000        0.0000        0.0000        0.0000        0.0000        0.0000        0.0000        0.0000        0.0000        0.0000        0.0000        0.0000        0.0000        0.0000        0.0000        0.0000        0.0000        0.0000        0.0000        0.0000        0.0000        0.0000        0.0000        0.0000        0.0000        0.0000        0.0000        0.0000        0.0000        0.0000        0.0000        0.0000        0.0000        0.0000        0.0000        0.0000        0.0000        0.0000        0.0000        0.0000        0.0000        0.0000        0.0000        0.0000        0.0000        0.0000        0.0000        0.0000        0.0000        0.0000        0.0000        0.0000        0.0000        0.0000        0.0000
        0.0000        0.0000        0.0000        0.0000        0.0000        0.0000        0.0000        0.0000        0.0000        0.0000        0.0000       23.5660       26.5036       12.1251        7.3973        2.8059        0.0000        0.0000        0.0178        0.3290        0.4298        0.5274        0.6209        0.5762        0.6474        0.6270        0.5119        0.6105        0.4185        0.3337        0.7126        0.5381        0.5700        0.5932        0.6090        0.6433        1.2657        1.6397        1.7650        0.5300        1.3701        1.0856        0.7440        0.1141        0.1710        0.2388        0.3348        1.1671        1.2562        0.8644        0.3599        0.3615        0.1977        0.1243        0.3616        0.7293        0.4239        0.2599        0.2316        0.1505        0.3162        0.4655        0.3055        0.3003        0.5462        0.7826        1.3823        0.5251        0.8552        0.9262        1.4364        1.2908        1.5205        1.3519        1.2355        1.2504        1.1860        1.0335        1.0518        0.9079        0.8885        0.9345        1.0361        1.0306        1.1764        1.3377        1.6843        2.1788        2.5045        2.2925        2.3301        1.7040        1.4793        2.0539        2.1310        2.3191        2.6336        2.8953        4.3558        3.9196        4.3551        4.5098        3.8669        3.3224        3.4253        3.6515        4.4789        4.0375        4.0874        4.2720        4.3290        4.5291        5.9792        5.3527        6.9644        8.0880        9.3261       10.6385        8.5063        9.6031        9.7351        9.7988        9.8641        7.2530        6.2768        6.1164        6.1658        6.7159        5.9971        6.3068        7.5127        8.6272        8.3125        8.7525        9.8914       11.2896       12.5222       16.1493       18.0886       19.1886       19.8760       22.5208       24.9205       28.7648       30.3997       29.1744       26.1479       22.5184       21.6146       20.7607       20.4602       19.1742       19.5199       19.9926       19.4906       20.7228       21.6041       21.7077       21.3302       21.4221       28.8999       24.7378       30.2750       28.4020       29.2742       28.9482       22.7749       19.0943       16.9074       16.1275       14.9380       13.5543       13.0238       13.7155       14.0788       15.3006       16.4518       15.5588       16.2159       18.7252       18.0573       15.4727       15.4234       15.3220       14.3356       13.7144       11.8046       10.4209        8.7596        0.0000        0.0000        0.0000        0.0000        0.0000        0.0000        0.0000        0.0000        0.0000        0.0000        0.0000        0.0000        0.0000        0.0000        0.0000        0.0000        0.0000        0.0000        0.0000        0.0000        0.0000        0.0000        0.0000        0.0000        0.0000        0.0000        0.0000        0.0000        0.0000        0.0000        0.0000        0.0000        0.0000        0.0000        0.0000        0.0000        0.0000        0.0000        0.0000        0.0000        0.0000        0.0000        0.0000        0.0000        0.0000        0.0000        0.0000        0.0000        0.0000        0.0000        0.0000        0.0000        0.0000        0.0000        0.0000        0.0000        0.0000        0.0000        0.0000        0.0000
        0.0000        0.0000        0.0000        0.0000        0.0000        0.0000        0.0000        0.0000        0.0000        0.0000        0.0000        0.0000        0.0000        0.0000       16.8967       15.0047        0.8536        0.3012        0.0000        0.3012        1.1836        0.7201        2.2677        0.6578        0.7636        0.7495        0.6720        0.7697        0.5150        0.4268        0.5062        0.5734        0.5760        0.5869        0.5966        0.6320        0.6453        0.6487        0.7271        0.3387        0.5188        0.5895        0.1707        0.1143        0.1076        0.6344        0.3992        0.1871        0.4761        1.2701        0.2303        0.1583        0.2318        0.1978        0.0735        0.0000        0.2601        0.8946        0.5601        0.5292        0.5547        0.4610        0.1864        0.1516        0.7528        0.3207        1.4131        1.2040        0.9543        0.9518        1.8421        1.3828        1.3965        1.5099        1.5344        1.4977        1.2235        1.1425        1.1190        1.0646        1.0700        1.1960        1.4605        1.2831        1.5220        1.9535        2.5891        3.1722        3.7356        3.1967        2.7726        1.9206        2.0790        2.3170        2.1767        2.8175        3.1858        3.4361        4.8541        4.9917        4.2270        5.1589        4.8616        4.5222        4.8930        6.5025        6.3055        5.5102        5.6530        5.2766        5.1582        5.2970        9.9118        6.3689        7.9986        9.3226       10.1194       10.2795        9.9868       11.5256       12.1118       11.2348       10.9709        8.4410        8.0514        7.4628        8.0863        7.1626        6.5991        6.7664        7.5078        8.6774        9.5877        9.6198       10.4933       11.0940       13.3273       15.3689       17.2248       19.0689       20.4327       22.1939       23.6303       28.9919       27.4104       28.7783       26.4420       22.8963       22.5947       22.8620       22.4407       21.7452       21.7528       24.6164       22.7406       24.8876       25.9735       25.9973       24.7987       30.5938       42.2870       33.8833       28.4456       26.0134       27.3727       25.3596       24.0383       22.4376       20.4593       16.7949       15.3993       14.5177       14.0267       14.7525       15.9822       17.3544       18.0396       17.2111       17.8377       19.4896       20.1781       18.7561       19.2717       19.8007       18.8387       18.5666        0.0000        0.0000        0.0000        0.0000        0.0000        0.0000        0.0000        0.0000        0.0000        0.0000        0.0000        0.0000        0.0000        0.0000        0.0000        0.0000        0.0000        0.0000        0.0000        0.0000        0.0000        0.0000        0.0000        0.0000        0.0000        0.0000        0.0000        0.0000        0.0000        0.0000        0.0000        0.0000        0.0000        0.0000        0.0000        0.0000        0.0000        0.0000        0.0000        0.0000        0.0000        0.0000        0.0000        0.0000        0.0000        0.0000        0.0000        0.0000        0.0000        0.0000        0.0000        0.0000        0.0000        0.0000        0.0000        0.0000        0.0000        0.0000        0.0000        0.0000        0.0000        0.0000        0.0000
        0.0000        0.0000        0.0000        0.0000        0.0000        0.0000        0.0000        0.0000        0.0000        0.0000        0.0000        0.0000        0.0000        0.0000        0.0000        0.0000        0.0000        0.0000        1.1958        5.6718        2.6215        1.2114        0.8393        0.6878        0.8410        0.8481        0.7237        0.8886        0.6469        0.5088        0.5190        0.6312        0.5855        1.0262        0.5783        0.6066        0.6166        0.6159        1.0660        0.1433        0.1344        0.1298        0.1233        0.1059        0.0999        0.3294        0.1903        0.0383        0.0683        0.2058        0.1345        0.0848        0.0000        0.0339        0.0000        0.0057        0.0000        0.0339        0.5888        0.3647        0.8998        0.9584        0.1558        0.2326        0.5166        0.3157        0.2638        0.6278        0.9101        0.9015        1.2710        1.5394        1.3628        2.0583        2.4325        1.7364        1.5470        1.3963        1.3715        1.2340        1.2610        1.3839        1.5447        1.5495        2.1896        2.7653        3.5283        5.5726        6.3751        4.1046        3.3918        2.3000        2.2482        2.8066        2.4659        4.1740        4.3766        4.5637        4.5131        5.0215        8.7757       13.9768       12.4125        9.7774        7.1262        7.4754        7.3057        6.3785        6.5456        7.8626        7.7661        6.6129        7.3463        8.2797        9.5785       10.7045       11.7204       11.8007       11.8733       12.2508       13.6180       13.1188       12.1940        8.8203        7.9986        7.7532        7.5669        7.5008        7.4609        7.5368        8.0222        9.7490        9.4923       10.0567       10.7968       12.9668       13.3511       14.3776       15.1510       18.5186       20.6719       19.9817       19.9969       23.6322       24.4243       25.6151       25.6096       22.6637       22.3946       22.6971       23.3452       23.4971       24.5787       27.8154       30.7534       28.6050       30.5761       30.4130       29.8507       42.7797       32.4122       30.5203       29.5625       31.1453       29.7598       27.9548       28.7102       25.8208       22.9490       21.6379       18.6178       17.7755       17.5865       19.4067       20.9294       21.6036       21.4687       23.4871       21.7633       22.9664       23.3108       24.1984       25.2150       24.6712       25.0726       25.4420        0.0000        0.0000        0.0000        0.0000        0.0000        0.0000        0.0000        0.0000        0.0000        0.0000        0.0000        0.0000        0.0000        0.0000        0.0000        0.0000        0.0000        0.0000        0.0000        0.0000        0.0000        0.0000        0.0000        0.0000        0.0000        0.0000        0.0000        0.0000        0.0000        0.0000        0.0000        0.0000        0.0000        0.0000        0.0000        0.0000        0.0000        0.0000        0.0000        0.0000        0.0000        0.0000        0.0000        0.0000        0.0000        0.0000        0.0000        0.0000        0.0000        0.0000        0.0000        0.0000        0.0000        0.0000        0.0000        0.0000        0.0000        0.0000        0.0000        0.0000        0.0000        0.0000        0.0000
        0.0000        0.0000        0.0000        0.0000        0.0000        0.0000        0.0000        0.0000        0.0000        0.0000        0.0000        0.0000        0.0000        0.0000        0.0000        0.0000        0.0000        0.0000        0.0000       10.8626        1.7663        2.8969        5.0583        3.6597        2.8302        5.5485        5.3490        2.9641        1.2826        3.3376        3.2843        9.5105        7.8700       12.5291        6.3705        0.7040        0.3204        2.4490        2.7715        0.1444        0.0802        0.0775        0.0795        0.1280        0.0518        0.1209        0.2278        1.1801        0.3441        0.4269        0.1353        0.3869        0.1974        0.1440        0.1973        0.3234        0.1971        0.3754        1.4945        1.6060        1.9382        1.6290        1.3038        1.7688        1.1786        0.5351        0.5567        1.0609        1.6116        2.2866        4.6515        2.4239        3.1679        3.6791        4.1477        2.5845        3.1230        2.2659        2.9427        1.4724        1.3536        1.6987        1.9432        2.6040        4.2717        4.7592        6.5229       10.7143       10.1015        6.9465        5.2620        5.4914        5.4728        5.5253        5.6082        6.5835        7.0549        7.4716       10.2571        9.2951       11.8117       11.9758       11.4002       11.5372       10.9251        9.6274        8.8914        8.0614        8.3818       11.6150       12.5271       10.2088       10.5620       11.5156       14.6629       12.9775       13.4419       14.2747       13.9099       12.7189       11.2960       12.0125       10.7109        9.4568        8.8633        8.3035        8.2446        8.1768        8.3879        8.4340        9.8232        9.8334       10.0310       10.2980       10.9251       12.5867       13.6004       14.5312       15.0352       15.9443       16.9949       17.8953       18.2732       17.5018       16.8819       17.9402       18.0978       20.7887       22.6981       23.3949       22.9925       24.3269       29.0399       30.4980       33.4876       36.5447       37.5684       38.3926       39.7947       38.9711       38.1053       36.9649       38.4465       39.2690       37.4172       35.1797       35.8090       33.5197       29.3854       27.0780       25.7694       24.8396       25.4475       26.1140       26.8101       27.8594       28.7533       32.1890       29.2866       34.3575       35.6427       34.7577       36.5799       45.9983       45.9463       43.3966        0.0000        0.0000        0.0000        0.0000        0.0000        0.0000        0.0000        0.0000        0.0000        0.0000        0.0000        0.0000        0.0000        0.0000        0.0000        0.0000        0.0000        0.0000        0.0000        0.0000        0.0000        0.0000        0.0000        0.0000        0.0000        0.0000        0.0000        0.0000        0.0000        0.0000        0.0000        0.0000        0.0000        0.0000        0.0000        0.0000        0.0000        0.0000        0.0000        0.0000        0.0000        0.0000        0.0000        0.0000        0.0000        0.0000        0.0000        0.0000        0.0000        0.0000        0.0000        0.0000        0.0000        0.0000        0.0000        0.0000        0.0000        0.0000        0.0000        0.0000        0.0000        0.0000        0.0000
        0.0000        0.0000        0.0000        0.0000        0.0000        0.0000        0.0000        0.0000        0.0000        0.0000        0.0000        0.0000        0.0000        0.0000        0.0000        0.0000        0.0000        0.0000        0.0000        5.9805        3.8093        6.3391        0.7347        1.6035        2.2518        2.3572        2.2202        0.9211        0.7302        1.6494        0.7559        1.4812       14.3007        8.9634        4.7208        1.6142        0.5555        0.1068        0.2323        0.1769        0.0735        0.0704        0.0673        0.0499        0.1208        0.2024        1.5378        0.1469        0.0979        0.2160        0.6748        0.8059        0.1455        0.1040        0.0045        0.1181        0.3152        0.5919        0.4455        0.1652        1.4098        1.2736        1.9196        0.5224        0.7624        0.3431        0.4535        0.7684        1.2029        1.4304        3.0788        2.4683        3.2604        4.1949        4.5011        3.0057        2.8978        3.6466        5.3272        2.6780        3.1513        3.4061        4.5215        5.0405        7.3572        5.2378        7.5948       11.5929        5.7445        7.2987        6.0092        7.7923        7.9929        7.9803        7.4076        7.0132        7.9192        8.0391        8.8660        9.5744        9.0525       12.1831       13.2285       12.3858       11.9611       11.1885       11.3808        9.6471       10.0057       11.5102       12.2610       10.2659       10.4241       11.0474       12.9068       14.0631       14.3469       14.9508       14.2922       13.7367       12.6632       13.8734       12.5060       10.4573        9.9575        8.9808        9.3102        9.3078        9.1841        9.4684       10.0117       10.6865       10.6455       10.9341       11.5087       12.7041       13.6873       14.4354       15.6169       16.5353       17.1601       18.4918       18.1493       16.9466       15.6419       16.7661       18.0220       22.2632       23.2536       23.7011       25.0487       26.2871       31.0436       32.8088       36.1757       41.9333       42.5336       43.4842       41.1294       42.1235       42.3542       43.4004       43.8725       43.0537       44.1471       43.4482       41.1103       38.6501       33.5127       30.6895       30.4290       29.2971       29.5178       29.2530       31.3303       35.1128       30.6543       33.2158       29.5795       37.4981       39.7118       42.3256       45.5927       50.7688       52.0457       55.6721       58.8900       65.8174        0.0000        0.0000        0.0000        0.0000        0.0000        0.0000        0.0000        0.0000        0.0000        0.0000        0.0000        0.0000        0.0000        0.0000        0.0000        0.0000        0.0000        0.0000        0.0000        0.0000        0.0000        0.0000        0.0000        0.0000        0.0000        0.0000        0.0000        0.0000        0.0000        0.0000        0.0000        0.0000        0.0000        0.0000        0.0000        0.0000        0.0000        0.0000        0.0000        0.0000        0.0000        0.0000        0.0000        0.0000        0.0000        0.0000        0.0000        0.0000        0.0000        0.0000        0.0000        0.0000        0.0000        0.0000        0.0000        0.0000        0.0000        0.0000        0.0000        0.0000        0.0000
        0.0000        0.0000        0.0000        0.0000        0.0000        0.0000        0.0000        0.0000        0.0000        0.0000        0.0000        0.0000        0.0000        0.0000        0.0000        0.0000        0.0000        0.0000        0.0000        0.0000        4.4652        2.4302        0.1521        1.4323        1.9616        2.0997        3.0018        0.8225        0.6958        0.9845        1.0349        4.6343        6.2841        0.6327        0.1253        0.0989        0.0994        0.0977        0.0928        0.1022        0.0795        0.4564        0.0605        0.0451        0.0432        0.7379        1.0301        0.1751        0.3981        0.3552        0.0178        0.0062        0.0521        0.0518        0.1995        0.3218        0.2419        1.0154        0.9952        1.4307        1.3276        0.4687        0.3510        0.3031        0.8721        0.2526        0.4583        0.5578        0.8032        1.9926        2.4635        2.2517        3.2532        3.8777        5.1032        3.5535        3.5113        3.8406        4.4559        2.6697        2.4763        2.4293        3.4947        5.3178        7.1426        5.3976        7.7045        9.5111        6.0561        6.6585        7.9790       11.0884       11.4941        9.7060        8.4040        7.8087        8.2977        8.8491       11.1454       11.1683        9.2594       11.1060        9.7358       12.4331       12.4628       11.9800       11.6456       10.5143       10.5354       11.6198       11.9944       11.1085       11.7112       12.6431       13.8080       15.2458       15.6739       16.1281       14.8788       14.1150       12.7482       12.7958       12.5188       11.0847       11.0255        9.8598        9.5753        9.6643       10.2590       10.5431       11.1320       11.1972       11.7725       12.6683       12.6098       13.5170       13.9857       15.0079       16.0448       16.6004       17.5351       18.4228       17.6889       15.5841       16.3147       17.6710       18.8405       22.5019       24.7996       25.8998       27.1658       30.0241       35.8072       35.0118       37.4599       45.0875       48.6572       49.6380       46.0431       46.6702       48.1240       51.0387       49.6627       48.1700       49.2324       46.1973       44.2373       39.4870       36.3763       34.5450       33.8330       33.5765       32.3489       32.7813       32.1518       34.7636       31.1479       34.8561       32.6574       39.2620       42.3757       43.5176       47.0791       54.6820       54.9673       56.8723       61.1111       71.5157       77.4207        0.0000        0.0000        0.0000        0.0000        0.0000        0.0000        0.0000        0.0000        0.0000        0.0000        0.0000        0.0000        0.0000        0.0000        0.0000        0.0000        0.0000        0.0000        0.0000        0.0000        0.0000        0.0000        0.0000        0.0000        0.0000        0.0000        0.0000        0.0000        0.0000        0.0000        0.0000        0.0000        0.0000        0.0000        0.0000        0.0000        0.0000        0.0000        0.0000        0.0000        0.0000        0.0000        0.0000        0.0000        0.0000        0.0000        0.0000        0.0000        0.0000        0.0000        0.0000        0.0000        0.0000        0.0000        0.0000        0.0000        0.0000        0.0000        0.0000        0.0000
        0.0000        0.0000        0.0000        0.0000        0.0000        0.0000        0.0000        0.0000        0.0000        0.0000        0.0000        0.0000        0.0000        0.0000        0.0000        0.0000        0.0000        0.0000        0.0000        0.0000        0.0000       10.8688        0.1657        1.0408        4.1507        1.7345        2.9235        0.7977        0.7599        0.6845        0.5526        0.2157        2.3113        0.3295        0.5072        0.0868        0.0867        0.0847        0.0810        0.0599        0.0568        0.0546        0.0532        0.0400        0.0386        0.6944        0.0343        0.0230        0.0212        0.1751        0.2481        0.1946        0.1996        0.3878        0.7593        0.4095        0.1563        0.3510        0.7569        0.3630        0.3735        1.2826        1.5941        0.9462        0.7764        0.3740        0.8405        0.9500        1.1753        3.1982        4.1553        2.5516        4.4038        4.7574        5.2507        4.2473        4.1951        4.4019        5.1052        2.9852        2.6718        3.6005        4.0731        4.5732        5.4771        7.1217        7.1170        7.4217        6.1374        7.1608        8.3944        9.3391       11.3045       12.2147       10.1004        8.5587        8.9213        9.3798       12.8163       11.9287       10.1348       11.5743       10.9024       12.4611       12.3852       13.0132       12.9056       12.1835       12.3575       12.6250       13.2511       13.0718       13.0525       14.0488       14.8980       16.0213       16.0217       15.7602       14.9235       13.9171       13.9112       13.0606       11.6307       10.2619        9.9290        9.6745       10.0704       10.1633       11.1446       11.3864       12.3425       12.9323       13.7269       13.9667       14.0294       14.8949       15.0952       15.6145       16.6042       17.5706       17.7739       18.4050       18.9747       17.0861       18.1826       19.2536       21.0977       25.7867       28.1332       29.5820       31.3647       36.1626       41.4706       41.5951       45.1726       54.4142       51.9018       55.8372       50.0888       54.5580       69.5119       54.8828       56.3754       58.0987       56.9273       53.0289       49.5912       46.0395       42.0775       39.3384       38.1790       37.1618       35.5113       36.9935       35.8752       35.1556       35.7541       40.5827       39.1293       48.8091       49.5490       48.1293       47.9834       59.1380       59.3245       59.5916       63.3206       74.9687       79.3811       81.6007        0.0000        0.0000        0.0000        0.0000        0.0000        0.0000        0.0000        0.0000        0.0000        0.0000        0.0000        0.0000        0.0000        0.0000        0.0000        0.0000        0.0000        0.0000        0.0000        0.0000        0.0000        0.0000        0.0000        0.0000        0.0000        0.0000        0.0000        0.0000        0.0000        0.0000        0.0000        0.0000        0.0000        0.0000        0.0000        0.0000        0.0000        0.0000        0.0000        0.0000        0.0000        0.0000        0.0000        0.0000        0.0000        0.0000        0.0000        0.0000        0.0000        0.0000        0.0000        0.0000        0.0000        0.0000        0.0000        0.0000        0.0000        0.0000        0.0000
        0.0000        0.0000        0.0000        0.0000        0.0000        0.0000        0.0000        0.0000        0.0000        0.0000        0.0000        0.0000        0.0000        0.0000        0.0000        0.0000        0.0000        0.0000        0.0000        0.0000        0.0000        1.6104        0.2804        1.1805        2.1722        3.2098        0.0808        2.4766        4.0157        2.7416        2.1831        0.6773        0.3627        0.4376        0.2310        0.1088        0.0691        0.0672        4.2064        0.2787        2.2182        0.2531        0.2486        0.8944        0.3183        0.3042        0.3112        0.4704        0.8657        0.7241        0.5510        1.4182        1.2549        2.9750        3.2022        2.9267        0.9769        1.6022        1.7704        1.1558        1.8282        2.8680        3.2806        2.2876        2.4139        2.1129        0.8783        2.2079        3.0285        3.8314        4.9461        3.0910        2.7984        2.7469        3.3518        3.3863        4.0462        4.8779        4.5409        3.2549        3.6577        6.5880        5.6838        5.4066        5.2972        7.0945        7.3358        7.1650        6.6121        6.2414        7.3073        9.7902       10.3410       10.5045       11.1199       11.2983       13.4302       12.9874       14.3308       15.7352       16.2240       16.6897       16.0973       12.8352       12.6536       12.7655       12.8955       15.4422       15.2821       16.9941       16.8362       16.5314       15.6181       16.4246       17.2261       16.0464       15.8795       16.1086       16.3623       17.1699       16.1616       15.2701       14.9643       10.1448        9.7455        9.8312       10.2312       11.7002       12.5429       13.7243       15.1294       16.9309       17.7998       18.4685       18.0162       16.4707       17.0835       18.2685       16.8737       18.3606       18.8853       19.1488       20.4928       23.9142       25.3413       28.4733       29.0632       33.1236       35.4418       37.6620       39.7595       46.2594       52.0664       54.2931       56.6661       62.3736       64.0421       63.8424       55.8826       65.9034       73.9545       62.8694       61.7246       64.2973       66.5898       67.3841       60.4573       53.6959       51.3147       46.9111       44.8198       44.2158       43.8497       40.8587       40.7541       43.1374       43.3733       46.4036       47.6469       55.1784       55.8046       57.0245       59.0502       63.4593       66.7358       66.7699       71.8671       77.3414       80.4283       83.6421        0.0000        0.0000        0.0000        0.0000        0.0000        0.0000        0.0000        0.0000        0.0000        0.0000        0.0000        0.0000        0.0000        0.0000        0.0000        0.0000        0.0000        0.0000        0.0000        0.0000        0.0000        0.0000        0.0000        0.0000        0.0000        0.0000        0.0000        0.0000        0.0000        0.0000        0.0000        0.0000        0.0000        0.0000        0.0000        0.0000        0.0000        0.0000        0.0000        0.0000        0.0000        0.0000        0.0000        0.0000        0.0000        0.0000        0.0000        0.0000        0.0000        0.0000        0.0000        0.0000        0.0000        0.0000        0.0000        0.0000        0.0000        0.0000        0.0000
        0.0000        0.0000        0.0000        0.0000        0.0000        0.0000        0.0000        0.0000        0.0000        0.0000        0.0000        0.0000        0.0000        0.0000        0.0000        0.0000        0.0000        0.0000        0.0000        0.0000        0.0000        0.0000        0.0930        0.0809        0.2307        5.8543        8.3738        4.3016        3.0043        5.3142        2.9437        0.6413        0.4591        0.2014        0.1991        0.1011        0.0589        0.9666        0.2435        8.4403       10.5074        3.6637        0.4662        1.9168        1.7027        1.1385        0.5413        0.2152        0.1842        0.3193        0.4446        1.2563        1.6604        0.4647        0.1833        1.1180        0.9668        1.0044        0.6103        1.7588        0.5495        0.6624        1.6762        0.5741        0.2958        0.6406        1.4063        1.1998        1.3533        1.2909        1.5433        2.2332        2.0632        2.4464        1.8722        1.7762        2.8658        3.8086        4.0640        3.5380        3.9394        5.1917        6.2469        5.6057        6.7271        7.0874        7.1316        5.4131        5.8995        6.4265        6.4678        7.4821        8.0719        9.2710       10.7983       12.0402       13.6049       13.9805       16.1276       19.2808       17.3246       18.3718       16.0440       12.9427       12.9687       13.8968       14.0081       16.1031       17.1765       18.6029       18.6482       17.3545       17.5192       17.7768       19.3757       17.9056       17.0913       17.3464       17.8441       22.0420       21.4923       17.7279       15.3872       10.7263       10.5299       12.1827       11.5024       12.6971       13.6723       14.9752       17.1058       19.0059       19.9345       21.9706       20.6976       17.9414       17.9011       18.1456       17.7834       19.1197       20.2300       21.0892       22.4717       27.0450       30.4202       33.7992       33.4546       35.8892       37.8191       40.1266       43.8474       49.7950       55.6514       59.0377       61.8492       65.7292       64.5300       65.5437       63.0834       63.8854       68.8416       67.4762       70.2073       65.1756       70.8849       68.4414       60.7146       55.1213       53.0878       50.3944       50.3147       45.4111       42.7501       43.9204       45.4072       51.6356       52.8314       56.4095       50.8782       57.9850       53.3514       53.7594       60.4472       63.6614       70.9586       77.5855       83.3193       83.6067       84.2494       85.8428        0.0000        0.0000        0.0000        0.0000        0.0000        0.0000        0.0000        0.0000        0.0000        0.0000        0.0000        0.0000        0.0000        0.0000        0.0000        0.0000        0.0000        0.0000        0.0000        0.0000        0.0000        0.0000        0.0000        0.0000        0.0000        0.0000        0.0000        0.0000        0.0000        0.0000        0.0000        0.0000        0.0000        0.0000        0.0000        0.0000        0.0000        0.0000        0.0000        0.0000        0.0000        0.0000        0.0000        0.0000        0.0000        0.0000        0.0000        0.0000        0.0000        0.0000        0.0000        0.0000        0.0000        0.0000        0.0000        0.0000        0.0000        0.0000        0.0000
        0.0000        0.0000        0.0000        0.0000        0.0000        0.0000        0.0000        0.0000        0.0000        0.0000        0.0000        0.0000        0.0000        0.0000        0.0000        0.0000        0.0000        0.0000        0.0000        0.0000        0.0000        0.0000        1.2077        0.8586        0.0000        0.0000        0.5131        2.2051        2.9982        3.6118        2.6115        0.5962        0.8584        0.1812        0.1788        0.0537        0.0531        0.0511        0.0482        6.0734        3.2663        0.1919        0.2032        0.3396        1.4959        0.8797        0.2611        0.2003        0.1831        0.1719        0.2848        1.3600        1.3594        0.0555        0.0164        1.6055        0.4055        0.4325        0.4169        0.2021        0.1497        0.1298        1.1090        0.3388        0.2880        0.7916        0.9402        1.1934        1.1598        1.2056        1.4409        1.4926        1.5769        1.7186        1.7154        1.6089        1.8039        2.8720        3.2283        3.4240        3.5947        4.0053        4.6390        5.4573        6.0736        7.5569        6.4431        5.1890        5.5998        5.6844        6.0110        7.4195        7.5015        8.0542       10.0590       12.2463       14.0879       14.2280       14.6806       16.1561       16.8499       19.7338       19.7190       14.4193       14.7451       15.7897       16.4270       18.5481       19.2652       19.4900       19.5694       19.6785       19.4315       19.5313       20.0512       18.0318       17.5480       17.8855       21.1926       23.7142       21.1054       16.7945       15.8553       11.0665       10.4240       10.8018       12.0954       14.2870       15.0837       16.4628       18.5196       20.1427       22.7452       23.9645       22.8399       19.1625       18.9065       19.6761       20.8337       23.1681       23.6632       24.3286       26.2288       30.5973       32.5721       35.4069       35.1464       38.5391       40.0435       41.3751       45.3017       51.7150       56.2879       58.6868       60.5122       58.2658       62.1183       63.8763       64.8617       65.7272       64.4239       69.9202       70.7797       71.5746       71.6658       63.7229       60.9866       56.6671       56.0350       54.5739       53.4976       50.0415       49.3072       48.3263       47.5281       54.4600       57.5234       57.3577       50.5845       60.3194       57.6708       63.1312       63.4308       67.6661       68.2181       81.9982       87.2657       85.3425       90.4952       94.0797       96.3316        0.0000        0.0000        0.0000        0.0000        0.0000        0.0000        0.0000        0.0000        0.0000        0.0000        0.0000        0.0000        0.0000        0.0000        0.0000        0.0000        0.0000        0.0000        0.0000        0.0000        0.0000        0.0000        0.0000        0.0000        0.0000        0.0000        0.0000        0.0000        0.0000        0.0000        0.0000        0.0000        0.0000        0.0000        0.0000        0.0000        0.0000        0.0000        0.0000        0.0000        0.0000        0.0000        0.0000        0.0000        0.0000        0.0000        0.0000        0.0000        0.0000        0.0000        0.0000        0.0000        0.0000        0.0000        0.0000        0.0000        0.0000        0.0000
        0.0000        0.0000        0.0000        0.0000        0.0000        0.0000        0.0000        0.0000        0.0000        0.0000        0.0000        0.0000        0.0000        0.0000        0.0000        0.0000        0.0000        0.0000        0.0000        0.0000        0.0000        0.0000        0.0000        1.9281        0.0000        0.0744        0.0000        2.0821        2.8169        3.9712        2.4029        0.5414        0.2974        0.4566        0.3118        1.0069        0.0526        0.0509        0.0479        0.2046        0.1913        0.1983        0.2269        0.2519        1.9564        0.9596        0.3094        0.2961        0.2183        0.1792        0.1687        0.0555        0.1757        0.0145        0.1766        0.3256        0.0241        0.0277        0.3426        0.6293        0.7254        0.1589        0.3271        0.5729        0.3964        0.4215        0.4451        1.0683        1.1573        1.7076        1.2649        1.4079        1.3748        1.4925        1.6215        1.5180        1.6091        1.9181        2.3103        2.4198        3.8718        4.1384        4.6097        5.2996        6.5171        7.3377        6.6734        5.3968        5.2404        6.0791        6.3919        7.3388        7.6765        7.6862        9.4865       10.8786       12.2616       15.2355       13.6542       15.1903       16.0567       18.2006       20.2318       16.6550       17.6240       18.6418       19.5617       21.9291       22.8359       23.0769       21.7702       22.1096       21.3616       21.5167       22.3876       19.8358       19.4026       21.0348       23.0384       21.7839       18.3442       16.3502       15.0746       12.1465       12.1428       11.3500       12.5757       15.8289       16.2800       17.6882       19.6632       22.3117       23.8988       25.1448       25.7641       23.1438       22.3587       23.0164       25.2766       32.9998       32.9548       29.1520       30.5080       35.1809       37.0925       35.6801       36.1495       38.2390       38.8433       41.8786       44.4405       54.8865       58.3052       57.5337       59.1217       55.9913       58.8957       58.7827       61.3085       64.4938       63.4635       64.9390       66.9676       73.5782       67.1411       63.2125       61.1214       60.9499       56.8797       59.2553       58.5884       57.1476       51.1806       50.5683       49.5354       55.6600       58.7524       56.2497       56.0513       61.8377       60.3506       62.8696       67.0027       74.5437       72.1008       77.1213       80.8941       84.3489       94.8106      101.3862      106.8228        0.0000        0.0000        0.0000        0.0000        0.0000        0.0000        0.0000        0.0000        0.0000        0.0000        0.0000        0.0000        0.0000        0.0000        0.0000        0.0000        0.0000        0.0000        0.0000        0.0000        0.0000        0.0000        0.0000        0.0000        0.0000        0.0000        0.0000        0.0000        0.0000        0.0000        0.0000        0.0000        0.0000        0.0000        0.0000        0.0000        0.0000        0.0000        0.0000        0.0000        0.0000        0.0000        0.0000        0.0000        0.0000        0.0000        0.0000        0.0000        0.0000        0.0000        0.0000        0.0000        0.0000        0.0000        0.0000        0.0000        0.0000        0.0000
        0.0000        0.0000        0.0000        0.0000        0.0000        0.0000        0.0000        0.0000        0.0000        0.0000        0.0000        0.0000        0.0000        0.0000        0.0000        0.0000        0.0000        0.0000        0.0000        0.0000        0.0000        0.0000        0.0000        0.2140        0.7271        0.2001        0.4874        2.9229        1.3458        3.1043        0.6498        0.3122        0.4676        7.9888       11.0506       11.8982        2.5954        0.1776        0.1676        0.3291        0.4569        0.3659        0.3065        0.5820        1.3764        2.1644        0.6385        0.4935        0.9227        0.4322        0.2484        0.0885        0.2765        0.1400        0.7180        0.1464        0.1219        0.1009        1.0379        1.7402        2.6286        1.1212        1.5209        1.1808        1.0263        1.1837        1.5315        1.2222        1.4427        1.7403        2.7253        1.5862        1.5780        1.9646        2.0145        1.9645        2.2582        2.7480        3.8671        4.0030        5.4285        6.1706        5.1693        7.8116       10.7423       10.9443        9.0228        8.1730        7.1853        8.4146        8.0686        7.5283        7.5825        7.5315        9.0929        9.9253       13.8621       13.4209       13.1499       13.3259       15.9115       17.5604       18.8977       23.6872       26.2101       28.8982       28.7497       28.7640       29.7860       29.9998       27.8538       26.0930       24.8098       24.7646       25.8299       24.6569       24.6782       24.4358       26.4406       20.0475       18.7109       17.6145       18.8007       16.1567       16.9024       17.8045       17.3729       15.7055       16.7739       21.2259       21.2384       23.5602       24.6133       25.5589       29.1594       32.0483       32.2512       34.1719       34.6606       42.7971       46.4392       47.2263       44.7368       41.8451       41.0361       40.1019       40.9456       39.1330       38.9074       41.8569       43.9163       51.7521       56.0420       55.1655       59.7391       53.3504       51.3835       54.5330       59.1881       59.0254       60.8019       70.6250       73.3863       74.3855       69.5941       69.1262       80.1354       68.6573       66.7538       69.8650       74.0373       64.4368       62.6359       60.0766       59.0797       62.6294       61.8974       60.6576       63.7535       70.0839       65.8365       72.7583       73.4282       85.7783       88.8279       90.1810       90.4628       98.8360      108.1891      119.4137      121.3278      120.1532        0.0000        0.0000        0.0000        0.0000        0.0000        0.0000        0.0000        0.0000        0.0000        0.0000        0.0000        0.0000        0.0000        0.0000        0.0000        0.0000        0.0000        0.0000        0.0000        0.0000        0.0000        0.0000        0.0000        0.0000        0.0000        0.0000        0.0000        0.0000        0.0000        0.0000        0.0000        0.0000        0.0000        0.0000        0.0000        0.0000        0.0000        0.0000        0.0000        0.0000        0.0000        0.0000        0.0000        0.0000        0.0000        0.0000        0.0000        0.0000        0.0000        0.0000        0.0000        0.0000        0.0000        0.0000        0.0000        0.0000        0.0000
        0.0000        0.0000        0.0000        0.0000        0.0000        0.0000        0.0000        0.0000        0.0000        0.0000        0.0000        0.0000        0.0000        0.0000        0.0000        0.0000        0.0000        0.0000        0.0000        0.0000        0.4890        0.2131        0.0388        0.5447        1.4508        0.1906        0.3061        3.8818        3.5821        3.9017        3.8866        1.7714        0.1587        0.1001        0.2620        6.1715        4.7855        0.1765        0.8190        0.9636        0.6010        0.6670        0.4360        0.7561        0.9295        1.0317        0.9174        0.6765        0.4101        0.2834        0.5249        0.1555        0.1395        0.0840        0.0298        0.2370        0.1214        0.0671        0.4685        0.6112        0.4472        1.3810        1.3829        0.7702        0.8607        1.0317        2.0719        1.1550        1.2131        1.3016        1.4412        1.5382        1.5830        1.6970        1.8683        2.0553        2.3058        4.4505        6.2223        4.4502        5.1712        5.5181        7.0184        9.1295       11.4902       13.6913        9.8982        7.9348        8.9736       10.0692        9.9786        7.0285        6.8823        7.3117        9.0808       11.2459       11.5121       10.8829       11.6464       13.1348       13.8787       15.9711       17.6717       27.2416       30.4088       31.4313       32.0124       32.2903       33.5150       34.1626       31.7204       28.7406       27.7177       27.7185       28.0060       26.3702       26.1221       26.8670       24.8685       21.8673       20.3010       19.9992       19.2970       17.1494       17.2497       18.2709       17.8741       15.9605       16.8040       18.1759       19.9985       23.8112       26.7634       27.2283       29.7541       31.7753       32.9277       35.3401       41.1770       46.4451       51.5898       50.4938       46.0285       47.3649       44.6961       44.5157       42.7891       43.3095       41.1738       40.1688       42.4021       51.0411       55.9494       55.4053       58.2958       51.4614       46.1107       45.4342       46.2213       49.3747       53.6168       61.4349       64.3690       63.6418       64.9460       67.0894       81.4626       67.8744       69.7605       73.8149       67.8360       61.1811       59.7362       57.8563       56.1637       59.1485       60.5440       62.4212       61.6228       65.0338       66.6187       61.6122       63.7478       73.8694       76.1647       86.9298       97.3737      102.8915      113.7278      120.4155      120.2193      117.7293      121.4352        0.0000        0.0000        0.0000        0.0000        0.0000        0.0000        0.0000        0.0000        0.0000        0.0000        0.0000        0.0000        0.0000        0.0000        0.0000        0.0000        0.0000        0.0000        0.0000        0.0000        0.0000        0.0000        0.0000        0.0000        0.0000        0.0000        0.0000        0.0000        0.0000        0.0000        0.0000        0.0000        0.0000        0.0000        0.0000        0.0000        0.0000        0.0000        0.0000        0.0000        0.0000        0.0000        0.0000        0.0000        0.0000        0.0000        0.0000        0.0000        0.0000        0.0000        0.0000        0.0000        0.0000        0.0000        0.0000        0.0000
        0.0000        0.0000        0.0000        0.0000        0.0000        0.0000        0.0000        0.0000        0.0000        0.0000        0.0000        0.0000        0.0000        0.0000        0.0000        0.0000        0.0000        0.0000        0.0000        0.0000        2.7408        0.1780        0.0905        1.5760        1.2202        1.3269        1.1216        4.1769        5.3982        2.8831        4.5937        3.3184        5.0731        1.6590        0.6489        8.2514        8.4880        0.5497        1.4892        2.4429        9.2877        1.7712        2.1599        1.3968        2.1907        1.7208        1.2262        0.3752        0.2684        0.4393        0.3039        0.0320        0.0292        1.6269        2.0024        0.5925        0.1337        0.1398        0.1866        0.2342        0.0881        0.1683        0.2891        0.7539        1.4897        3.0757        3.0252        1.1646        1.2519        1.3357        1.5166        1.6015        1.6716        1.9922        2.3741        3.3637        5.3922        7.3797        9.3892        7.2619        4.4472        4.9621        9.8403       14.4647       16.5441       15.0811        7.5890       11.2272       10.8749       10.0911        8.2081        7.2841        6.7334        6.8695        7.4670        8.5699        9.6474       10.4292       11.2787       11.1106       13.3383       14.0401       17.0024       26.0913       29.9014       32.5255       33.1263       33.6532       36.2800       36.8964       32.7812       31.1696       28.4802       28.8542       27.4687       28.4271       29.2990       29.8790       27.1162       22.1984       20.7582       19.7759       20.4601       18.5004       18.3562       16.4429       15.9196       15.6708       17.1074       19.7188       22.3858       26.1371       27.6931       30.4721       32.7414       36.7824       45.7998       39.9390       49.2367       57.2672       58.4949       52.6171       46.8491       49.1586       46.8404       41.8920       39.3503       37.9748       38.9978       40.9797       45.6429       55.4779       57.2937       54.0413       50.5340       43.0752       40.1034       37.2054       36.9867       44.3028       52.0231       57.6925       54.1124       59.8264       63.6337       78.0340       71.7751       68.4193       71.3260       70.5700       69.2046       64.3552       62.8623       63.3676       60.8831       59.5233       61.0002       62.5146       65.9200       68.6131       64.4026       60.5321       64.4421       74.6364       75.9475       85.4152       97.2211      105.4253      111.7904      118.1166      120.4828      114.7941      117.2963      113.9544        0.0000        0.0000        0.0000        0.0000        0.0000        0.0000        0.0000        0.0000        0.0000        0.0000        0.0000        0.0000        0.0000        0.0000        0.0000        0.0000        0.0000        0.0000        0.0000        0.0000        0.0000        0.0000        0.0000        0.0000        0.0000        0.0000        0.0000        0.0000        0.0000        0.0000        0.0000        0.0000        0.0000        0.0000        0.0000        0.0000        0.0000        0.0000        0.0000        0.0000        0.0000        0.0000        0.0000        0.0000        0.0000        0.0000        0.0000        0.0000        0.0000        0.0000        0.0000        0.0000        0.0000        0.0000        0.0000
        0.0000        0.0000        0.0000        0.0000        0.0000        0.0000        0.0000        0.0000        0.0000        0.0000        0.0000        0.0000        0.0000        0.0000        0.0000        0.0000        0.0000        0.0000        0.0000        0.0000        1.1166        0.8421        0.4016        2.6397        2.7987        3.1596        2.8142        4.8751        4.6400        4.0309        3.0273        1.3923        0.6593        0.2769        0.2553        0.4011        2.4079        0.6666        7.3997        3.8040        0.4083        0.2878        3.4499        4.4514        2.7635        2.0159        0.8500        0.3236        0.1951        0.1974        0.2633        0.0283        0.0268        0.3340        0.6527        1.6357        0.2019        0.2065        0.2135        0.1384        0.1478        0.0953        0.2002        0.5292        3.0860        5.3170        1.9248        1.2452        1.3936        1.5589        1.7171        1.8550        2.5799        2.1422        2.4254        4.8049        7.3198        9.6882        8.9186        4.9409        4.5222        9.8815       13.3834       13.8028        9.6082        6.2999        7.1292        9.2588       10.5653        9.1547        8.6333        7.8423        6.6799        6.4247        6.8490        7.9887        7.7592        8.2919        9.2382        9.4376        9.8194       12.6176       16.2296       24.7412       30.8200       32.8347       32.9622       31.8129       33.6442       33.5772       32.4187       33.0465       33.2206       30.9666       25.6802       28.1776       29.0779       28.6545       26.9915       23.1621       22.5580       21.0399       19.7474       17.9348       17.3595       16.4267       18.3722       18.9156       21.3843       23.5416       25.3319       29.3533       30.7116       31.6535       33.5243       37.3137       44.5813       46.8745       64.1066       54.6435       54.8338       51.5430       42.8193       44.6799       40.2650       37.9318       37.5841       34.0929       36.7141       39.2351       40.5754       50.1752       47.8330       46.4909       41.2585       35.4653       32.6459       31.0976       37.1926       42.6239       43.9532       51.2850       53.5192       59.1004       67.5059       71.2662       68.1273       68.1052       70.3491       73.5114       72.4216       68.0399       68.0284       68.6970       68.4552       68.4306       70.3896       70.9575       72.8125       72.7360       71.8107       70.3745       72.3773       82.1922       84.8604       94.5007       94.6877      105.8610      113.8690      118.6903      118.7971      115.2528      116.7213      114.5808      114.4224        0.0000        0.0000        0.0000        0.0000        0.0000        0.0000        0.0000        0.0000        0.0000        0.0000        0.0000        0.0000        0.0000        0.0000        0.0000        0.0000        0.0000        0.0000        0.0000        0.0000        0.0000        0.0000        0.0000        0.0000        0.0000        0.0000        0.0000        0.0000        0.0000        0.0000        0.0000        0.0000        0.0000        0.0000        0.0000        0.0000        0.0000        0.0000        0.0000        0.0000        0.0000        0.0000        0.0000        0.0000        0.0000        0.0000        0.0000        0.0000        0.0000        0.0000        0.0000        0.0000        0.0000        0.0000
        0.0000        0.0000        0.0000        0.0000        0.0000        0.0000        0.0000        0.0000        0.0000        0.0000        0.0000        0.0000        0.0000        0.0000        0.0000        0.0000        0.0000        0.0000        0.0000        0.0000        0.0000        7.2596       12.3236       30.1934       38.6835       41.8532       39.6261       32.4299       30.5179       28.0387       19.8943        4.6444        2.1681        0.8637        0.7801        1.6690        2.0287        1.8081        8.7758        3.4090        2.0305        1.3094        2.6954        4.1491        1.9628        1.0240        0.2972        0.5315        0.2339        0.1853        0.2041        0.1876        0.4524        0.2564        0.1623        0.1485        0.6035        0.8763        0.7596        0.3418        0.2444        0.4582        0.8943        1.1934        4.9974        4.6686        1.8713        1.7866        2.0397        2.6803        3.0311        3.3306        4.4309        6.1360        7.9693        9.2686       10.4674        8.2201       10.6449       10.2139        7.1516        7.0611       15.7300       11.3570        8.3998        8.2476        9.0120       10.7053       11.2890       11.2718       12.0195       10.1873        9.5857        8.1054        9.1340        8.7431        8.3579        8.2129        8.7766       10.9644       10.8615       12.1090       14.8339       29.4625       36.9610       37.8608       35.3546       32.2857       33.0195       34.2328       32.6214       28.2907       27.0944       26.6515       25.2506       27.4451       31.8677       36.6749       34.7405       35.5533       32.5951       26.9851       24.6389       19.1470       19.4162       16.3256       20.1609       24.0247       32.4693       39.1308       41.9845       48.2347       47.6496       41.4531       48.1674       58.8394       80.8942       51.4930       58.2826       60.5732       50.4223       46.5758       40.3262       44.6633       31.9609       29.2313       32.1578       37.4609       36.0097       42.0776       38.6706       40.2162       40.8018       37.1424       33.7958       29.9526       26.6103       29.4847       30.9155       37.6855       37.9843       53.1487       49.7896       56.2170       71.1775       70.8866       70.2620       77.2820       81.3385       83.9631       89.0630       90.7901       97.8248      101.7437      101.8839       89.5466       91.1658       88.7608       90.8723       91.0907       99.0689       97.9253       98.2571      109.6621      114.4219      118.8631      116.8604      116.8798      122.9854      128.5501      136.5175      126.9128      126.9428      124.2749      121.9183       94.0500        0.0000        0.0000        0.0000        0.0000        0.0000        0.0000        0.0000        0.0000        0.0000        0.0000        0.0000        0.0000        0.0000        0.0000        0.0000        0.0000        0.0000        0.0000        0.0000        0.0000        0.0000        0.0000        0.0000        0.0000        0.0000        0.0000        0.0000        0.0000        0.0000        0.0000        0.0000        0.0000        0.0000        0.0000        0.0000        0.0000        0.0000        0.0000        0.0000        0.0000        0.0000        0.0000        0.0000        0.0000        0.0000        0.0000        0.0000        0.0000        0.0000        0.0000        0.0000        0.0000        0.0000
        0.0000        0.0000        0.0000        0.0000        0.0000        0.0000        0.0000        0.0000        0.0000        0.0000        0.0000        0.0000        0.0000        0.0000        0.0000        0.0000        0.0000        0.0000        0.0000        0.0000        0.0000       10.3072       17.0293       41.4916       53.2092       57.4619       54.2044       44.0275       41.1629       35.3521       26.4049        6.2398        2.8982        1.1247        1.0046        2.1053        1.8658        1.5659        4.3173        2.2074        3.6060        1.7433        1.0135        2.5052        1.7363        0.6888        0.3555        0.7888        0.6640        0.2774        0.1812        0.1245        0.1446        0.1940        0.1779        0.1434        1.0511        0.2524        0.2943        0.3438        0.1609        0.1852        0.3534        1.1979        5.3306        1.9149        2.6480        1.6243        2.1104        3.3292        6.1230        3.9961        5.8622        7.1665        9.3811       10.5651        7.5561        9.6545       13.0867        8.1513        5.9579        8.3240        7.5997        6.5602        7.2126        8.0333        9.4708       11.2385       11.3911       11.1371       10.3780        9.2550        7.8692        6.8153        8.0937        7.2433       15.0368        5.8430        6.4625        7.6113        9.8765        9.2576       14.0253       27.5825       31.7267       31.4350       32.0459       29.1469       29.2889       30.9518       30.7116       27.0827       26.5839       26.1438       23.9511       28.5985       30.9236       32.2289       32.5189       33.5144       29.8914       30.0990       28.5269       19.2309       17.4792       15.7161       18.4578       24.2494       32.5299       40.6738       43.9324       50.1379       48.8809       52.3175       62.4203       80.1076       85.2543       66.1766       66.2524       61.1007       48.3863       36.8433       33.7657       31.7104       24.8946       28.3275       34.1615       35.5307       34.7581       39.3400       37.3147       36.0368       36.3112       33.2707       32.1673       27.4100       25.8580       25.6385       29.3920       35.0225       48.6340       39.3949       45.7256       52.2384       59.6314       61.0054       61.3502       76.5008       83.4178       87.1174       91.2222      103.2884      105.1876      105.8916      105.1897       98.0816       94.9705       93.4123       87.1899       97.8901       97.7528      104.4178      106.4522      123.5955      138.7710      133.1704      126.9594      123.5369      125.5034      128.0318      127.6312      128.0753      132.5633      130.2173      123.9003       83.1600        0.0000        0.0000        0.0000        0.0000        0.0000        0.0000        0.0000        0.0000        0.0000        0.0000        0.0000        0.0000        0.0000        0.0000        0.0000        0.0000        0.0000        0.0000        0.0000        0.0000        0.0000        0.0000        0.0000        0.0000        0.0000        0.0000        0.0000        0.0000        0.0000        0.0000        0.0000        0.0000        0.0000        0.0000        0.0000        0.0000        0.0000        0.0000        0.0000        0.0000        0.0000        0.0000        0.0000        0.0000        0.0000        0.0000        0.0000        0.0000        0.0000        0.0000        0.0000        0.0000        0.0000
        0.0000        0.0000        0.0000        0.0000        0.0000        0.0000        0.0000        0.0000        0.0000        0.0000        0.0000        0.0000        0.0000        0.0000        0.0000        0.0000        0.0000        0.0000        0.0000        0.0000        0.0000       10.3594       17.5274       42.9794       55.2779       59.7692       56.4581       45.8872       43.0453       37.0437       27.6910        6.5702        3.0927        1.2348        1.0865        2.2174        1.9111        1.5672        1.3568        1.9623        2.1131        1.2119        0.5882        1.3032        2.0395        1.6234        1.0853        0.8206        0.3175        0.1556        0.1600        0.2450        0.1955        0.1896        0.1733        1.7899        2.1078        0.2155        0.1158        2.2782        0.7284        0.2464        0.7246        3.6281        0.5918        0.8992        1.2761        1.8683        2.4208        6.2822        6.8837        5.2677        7.5297        8.5706       10.9308       12.3573        6.4241        8.7627       14.1825        5.9238        6.1037        6.4771        6.7904        7.1995        7.8015        8.7550        9.9652       12.0114       13.3176       13.7041       12.7052        9.5466        8.5924        8.2183        7.8766        6.9787        5.2644        5.1525        5.5700        6.9006        7.1489        7.6464       13.4344       21.1930       24.3190       27.2864       27.5978       25.6574       25.3668       24.6788       24.9187       26.9256       26.8545       27.0488       23.3835       26.2588       25.2952       27.1241       26.0891       28.4392       28.2763       28.7889       28.1205       18.3597       15.2373       16.4361       19.2799       25.7465       32.8503       38.0170       39.6673       42.7722       38.0741       42.0699       50.6967       67.8626       62.9366       56.4922       52.1397       46.9306       36.0386       30.4570       31.6836       24.1707       22.5446       23.8623       30.5220       30.7731       33.2765       37.6741       35.3733       33.7024       32.8347       31.1274       29.5450       24.6211       26.1786       26.0057       29.8876       38.6875       39.0867       43.6096       53.1247       55.8285       55.4662       61.5832       68.9825       76.9386       84.1169       88.0613       96.0326      105.2910      112.7169      114.6323      114.1865      102.9010      105.3202      106.8605      112.7585      126.5271      124.7336      140.3932      133.0503      155.7415      154.4809      152.2356      145.7111      139.4718      131.9515      137.2968      131.3399      130.1658      134.5033      143.4082      149.7918       77.5800        0.0000        0.0000        0.0000        0.0000        0.0000        0.0000        0.0000        0.0000        0.0000        0.0000        0.0000        0.0000        0.0000        0.0000        0.0000        0.0000        0.0000        0.0000        0.0000        0.0000        0.0000        0.0000        0.0000        0.0000        0.0000        0.0000        0.0000        0.0000        0.0000        0.0000        0.0000        0.0000        0.0000        0.0000        0.0000        0.0000        0.0000        0.0000        0.0000        0.0000        0.0000        0.0000        0.0000        0.0000        0.0000        0.0000        0.0000        0.0000        0.0000        0.0000        0.0000        0.0000        0.0000
        0.0000        0.0000        0.0000        0.0000        0.0000        0.0000        0.0000        0.0000        0.0000        0.0000        0.0000        0.0000        0.0000        0.0000        0.0000        0.0000        0.0000        0.0000        0.0000        0.0000        0.0000        7.7732       14.0779       34.4089       44.7423       48.6599       46.3686       38.3763       36.2208       31.4034       23.6439        5.6823        2.8001        1.3652        1.1482        2.1031        1.7327        1.4522        1.0307        0.3708        0.1786        0.0863        2.2923        2.2283        1.4440        0.5558        0.3989        1.3680        0.5655        0.0664        0.0800        0.0891        0.1019        1.1903        0.2410        4.1291        0.3331        0.3505        1.5765        1.4962        4.5611        2.3842        0.7885        2.8853        1.2864        1.5038        1.6484        2.3430        3.0141        5.8125        5.6351        6.1347        7.8957        9.1530       15.5197       10.3356        6.8762        7.6615        7.6252        6.8862        7.4283        8.0703        8.7544        8.7698        8.7855        9.9532       11.8843       14.2262       16.4395       16.7503       15.4100       12.2055       10.8804        9.9316        8.4214        6.9809        5.0123        5.8966        7.3999        6.7972        5.9810        6.1471        8.2313       16.0138       18.7082       21.4950       22.1513       19.4937       20.1391       20.1062       21.3805       23.7425       21.3884       20.2601       20.2343       22.0240       21.7415       23.4751       23.2033       25.5198       26.2754       24.4701       22.1081       17.7042       14.7566       17.8477       19.8959       24.3818       26.9712       29.4520       32.0762       33.3189       36.3435       38.4353       40.0538       41.1355       42.8685       39.2986       36.7149       31.2216       29.1926       28.4593       26.4069       22.5791       21.2216       21.7330       25.8092       31.1839       31.8923       34.8062       33.0308       35.2562       34.6123       34.5426       31.6710       26.3601       27.1385       37.2778       41.0089       46.9676       53.1841       52.8646       54.4603       59.9088       63.4620       67.1301       71.7386       89.7207      100.9225      113.9147      114.1365      122.3508      128.2407      134.0675      141.1511      117.8186      124.6537      132.9556      142.3149      152.7503      156.3687      158.9841      155.2806      164.7911      171.6595      165.0319      157.9075      151.3732      150.1778      146.6701      149.0114      142.6863      143.3155      149.9095      162.1464        0.0000        0.0000        0.0000        0.0000        0.0000        0.0000        0.0000        0.0000        0.0000        0.0000        0.0000        0.0000        0.0000        0.0000        0.0000        0.0000        0.0000        0.0000        0.0000        0.0000        0.0000        0.0000        0.0000        0.0000        0.0000        0.0000        0.0000        0.0000        0.0000        0.0000        0.0000        0.0000        0.0000        0.0000        0.0000        0.0000        0.0000        0.0000        0.0000        0.0000        0.0000        0.0000        0.0000        0.0000        0.0000        0.0000        0.0000        0.0000        0.0000        0.0000        0.0000        0.0000        0.0000        0.0000
        0.0000        0.0000        0.0000        0.0000        0.0000        0.0000        0.0000        0.0000        0.0000        0.0000        0.0000        0.0000        0.0000        0.0000        0.0000        0.0000        0.0000        0.0000        0.0000        0.0000        0.0000        0.0000        1.1581       20.3599       26.3153       28.8952       27.3794       28.6828       27.6812       24.2253       18.2494        6.9220        3.5144        1.9545        1.6104        0.8545        0.7663        0.7426        1.2914        0.0220        0.1454        0.0000        0.8667        1.6104        1.5011        1.2399        0.9286        0.7098        0.5048        0.4782        0.0255        0.8420        0.2159        1.4393        2.0857        1.6375        0.5227        0.0957        0.1442        0.6872        1.5794        0.3167        0.8819        2.5077        1.2855        2.1155        2.9705        6.4604        6.7978        6.9378        7.7241       11.9216       11.1969       11.2075       17.0734       10.2705       10.9271       11.1855       11.8527       10.4035       11.3527       12.2725       14.8559       13.5111       11.7595       13.3438       16.7612       23.2335       23.6231       24.7935       22.9564       19.7292       19.1158       18.6899       18.0265       14.5770       17.0427       17.6803       21.2491       12.2298        6.0832        5.5902        6.7475        9.2322        9.6415       11.1757       11.5739       10.4025       11.9266       11.9572       13.4316       17.1872       19.1918       19.6898       21.2377       20.8858       20.1245       21.4623       21.6399       25.4752       25.5126       20.5822       18.0592       17.2162       17.6675       17.5391       18.4883       28.7216       29.5533       30.1270       28.6101       32.6247       35.9709       36.9740       37.5228       35.6815       36.0465       36.0842       32.3557       27.7131       26.8302       26.7817       24.9419       25.0068       24.7233       24.2243       28.8328       43.1280       43.5101       44.2498       46.5621       39.6471       38.7557       39.1946       40.9436       37.5652       43.6163       47.2508       51.2136       66.2932       69.6872       61.5972       75.5935       84.3452       88.8356       96.4621      118.3519      141.1227      136.9381      140.5618      155.6160      186.7526      199.1483      203.0931      175.2146      196.5242      217.4833      228.5581      231.1711      228.8108      235.3395      242.7849      231.3479      204.7687      202.8835      210.1910      215.7938      194.9813      187.2051      188.8184      189.6424      177.6064      182.1414      192.0536      215.1365      220.7704      235.0181      269.5545      280.0595        0.0000        0.0000        0.0000        0.0000        0.0000        0.0000        0.0000        0.0000        0.0000        0.0000        0.0000        0.0000        0.0000        0.0000        0.0000        0.0000        0.0000        0.0000        0.0000        0.0000        0.0000        0.0000        0.0000        0.0000        0.0000        0.0000        0.0000        0.0000        0.0000        0.0000        0.0000        0.0000        0.0000        0.0000        0.0000        0.0000        0.0000        0.0000        0.0000        0.0000        0.0000        0.0000        0.0000        0.0000        0.0000        0.0000        0.0000        0.0000        0.0000        0.0000
        0.0000        0.0000        0.0000        0.0000        0.0000        0.0000        0.0000        0.0000        0.0000        0.0000        0.0000        0.0000        0.0000        0.0000        0.0000        0.0000        0.0000        0.0000        0.0000        0.0000        0.0000        0.0000        0.0000        0.0000        0.0000        0.0000       20.0657       21.8203       21.0233       18.7216       14.3030        5.9327        3.7273        2.8823        2.2961        1.8855        0.7237        0.3522        0.2572        0.0254        0.0000        0.0458        0.0967        0.0604        0.2173        0.4154        0.1203        0.2022        0.5870        0.6743        0.7256        1.3601        1.3266        2.5214        2.5261        0.4873        0.0883        0.2349        0.5462        1.8156        2.3224        1.8006        2.6253        4.0678        1.5441        4.0722        3.5281        6.2173        7.9135        8.3188        8.6031        8.6174       11.4974       16.6441       11.0982       10.8989       11.4310       12.3182       12.9046       11.4196       12.4101       14.7147       13.0244       13.7377       19.6010       20.9579       23.0408       25.5449       26.6790       27.5340       26.5987       26.7526       28.7028       30.4281       29.0676       22.1752       17.7966       15.1801        9.8122        4.5030        4.1465        6.4332        7.0146        8.3493        6.0065        8.6797        6.6331        6.4174        7.1175        7.9492        8.0707       12.2156       13.1778       18.8210       18.2442       18.0933       21.5473       22.6168       22.7089       23.9157       23.3458       18.3613       16.5195       11.5573       12.8422       14.7059       16.7865       21.9100       23.2739       25.7904       28.8406       33.4113       35.0787       36.5256       35.2891       32.2607       32.4213       30.9577       28.6709       25.0937       22.9958       23.7707       23.8129       22.9087       23.8406       25.5199       29.8547       43.8261       47.2693       49.1605       46.8789       39.1063       35.5719       38.3362       44.7540       44.1037       47.2061       47.1291       51.1790       62.8522       59.7914       64.2801       73.2636       91.9372      108.3898      115.8255      117.3627      145.5930      165.7573      203.6867      191.3655      226.8013      193.4579      187.7298      205.0505      238.9963      253.6532      247.6232      246.4843      252.2529      250.4535      259.7542      252.1847      236.1293      223.7844      212.4736      214.5364      210.4208      193.7215      193.2355      203.1174      195.1981      197.4297      208.7286      228.7525      239.3450      260.2943      267.1079      269.6343        0.0000        0.0000        0.0000        0.0000        0.0000        0.0000        0.0000        0.0000        0.0000        0.0000        0.0000        0.0000        0.0000        0.0000        0.0000        0.0000        0.0000        0.0000        0.0000        0.0000        0.0000        0.0000        0.0000        0.0000        0.0000        0.0000        0.0000        0.0000        0.0000        0.0000        0.0000        0.0000        0.0000        0.0000        0.0000        0.0000        0.0000        0.0000        0.0000        0.0000        0.0000        0.0000        0.0000        0.0000        0.0000        0.0000        0.0000        0.0000        0.0000        0.0000
        0.0000        0.0000        0.0000        0.0000        0.0000        0.0000        0.0000        0.0000        0.0000        0.0000        0.0000        0.0000        0.0000        0.0000        0.0000        0.0000        0.0000        0.0000        0.0000        0.0000        0.0000        0.0000        0.0000        0.0000        0.0000        0.0000        0.0000       16.3760       16.0936       14.3671       11.7066        5.4825        4.0026        3.1456        2.8448        1.3606        0.7353        0.5330        0.3673        0.0181        0.0000        0.0000        0.0000        0.0000        0.0000        0.0318        0.0000        0.1690        0.8434        1.0167        1.0132        2.2299        1.3256        1.8167        0.2374        0.1975        0.1328        0.3236        0.5163        0.9311        0.8253        2.1218        3.2409        2.8330        2.0284        2.3418        2.1823        6.9210        9.3702        9.0831       10.2367       10.0036       11.0081        9.5358       10.7513       11.0663       11.0886       12.5989       14.5089       12.4651       14.9541       13.7035       16.2218       18.3591       21.5260       23.9529       26.6238       28.3447       32.7512       30.9907       34.4463       35.9833       35.0022       32.8688       29.2230       13.5012        8.3597        5.8284        4.1492        2.6980        4.9337        3.6295        5.5398        7.0514        9.0860        5.8270        4.7454        4.1591        4.3285        4.9741        7.3394       12.3049       13.5538       13.7979       14.6687       14.6691       16.8494       17.9268       16.0674       16.2251       17.1689       16.9596       15.1760       10.6140        9.6128       11.1616       12.5786       20.9205       23.1159       24.9158       27.7880       32.5717       34.8954       36.0458       35.6104       32.9207       31.7993       29.7281       27.6035       24.6678       24.0483       25.0322       23.9261       22.8944       22.8247       25.3719       28.3860       44.5920       46.2754       48.2209       50.1456       43.4105       41.4541       41.9606       45.0905       50.1172       51.3573       49.3069       54.8954       60.4664       64.7112       73.5369       76.4321      106.4004      125.0212      125.8709      121.9077      132.0527      177.3648      180.3236      200.3587      211.8969      222.0430      222.0540      228.9625      251.9713      255.9784      258.2104      256.2131      248.6957      260.6996      251.2321      266.0468      262.8055      256.9868      227.1823      219.1370      199.0617      199.3037      207.4452      215.7347      208.0869      205.7519      215.0808      228.7823      247.3596      266.9100      266.9820      260.9127      162.1500        0.0000        0.0000        0.0000        0.0000        0.0000        0.0000        0.0000        0.0000        0.0000        0.0000        0.0000        0.0000        0.0000        0.0000        0.0000        0.0000        0.0000        0.0000        0.0000        0.0000        0.0000        0.0000        0.0000        0.0000        0.0000        0.0000        0.0000        0.0000        0.0000        0.0000        0.0000        0.0000        0.0000        0.0000        0.0000        0.0000        0.0000        0.0000        0.0000        0.0000        0.0000        0.0000        0.0000        0.0000        0.0000        0.0000        0.0000        0.0000        0.0000
        0.0000        0.0000        0.0000        0.0000        0.0000        0.0000        0.0000        0.0000        0.0000        0.0000        0.0000        0.0000        0.0000        0.0000        0.0000        0.0000        0.0000        0.0000        0.0000        0.0000        0.0000        0.0000        0.0000        0.0000        0.0000        0.0000        0.0000        0.0000        0.0000        0.0000        9.8802        5.4803        3.5115        2.9783        2.4996        1.4302        1.2754        0.9673        0.6914        0.0219        0.0000        0.0225        0.0248        0.0000        0.0000        0.1349        0.0000        0.0000        0.0000        0.1088        1.5581        2.6779        3.6859        2.1831        1.6722        0.4040        0.2760        0.3120        0.2929        0.3745        0.4902        1.1517        1.9124        2.7396        2.9401        1.3381        2.2633        6.7968        6.8429        8.6804        8.9769        8.2775        7.7761        8.7352       10.4458        9.9608       10.8672       12.2152       12.9920       10.9660       14.2193       16.9614       18.8737       17.2445       17.9297       19.9889       25.3704       33.8291       35.4878       39.5038       40.4479       36.2650       35.1403       31.2773       26.2182       13.2007        8.7615        6.8283        4.3718        4.9074        4.4670        5.0657        8.0916        8.1731        7.8286        6.3122        4.0127        3.7589        3.9843        4.6426        5.4642       10.0640       10.8798        9.4492       11.6813       12.2395       12.8379       13.1681       13.8551       15.5487       18.1540       17.4786       14.4141       10.1495       10.8072        9.8332       13.2959       19.7305       22.6064       25.7686       28.5135       33.2661       36.3746       38.1105       37.2342       33.2169       32.3665       30.4867       28.0732       26.1240       25.2089       22.9699       24.8734       23.6080       21.9664       24.0096       26.6441       40.8040       46.2152       50.1416       52.0197       47.3180       48.9872       47.9161       51.4239       53.1669       58.1340       52.7195       55.1896       65.5698       73.9254       79.2025       82.3948       95.8440      116.3327      116.5959      123.8876      137.5832      157.1384      171.8707      193.2597      201.1184      209.0719      208.0930      233.0550      267.1105      271.9586      277.1466      289.5787      263.5766      267.9374      253.3262      262.0661      250.9330      242.0809      227.7471      220.0019      203.2383      208.0611      224.4775      223.0246      205.2649      207.7128      224.6634      236.1136      242.0516      257.2119      264.7751      261.2244      175.3500        0.0000        0.0000        0.0000        0.0000        0.0000        0.0000        0.0000        0.0000        0.0000        0.0000        0.0000        0.0000        0.0000        0.0000        0.0000        0.0000        0.0000        0.0000        0.0000        0.0000        0.0000        0.0000        0.0000        0.0000        0.0000        0.0000        0.0000        0.0000        0.0000        0.0000        0.0000        0.0000        0.0000        0.0000        0.0000        0.0000        0.0000        0.0000        0.0000        0.0000        0.0000        0.0000        0.0000        0.0000        0.0000        0.0000        0.0000        0.0000        0.0000
        0.0000        0.0000        0.0000        0.0000        0.0000        0.0000        0.0000        0.0000        0.0000        0.0000        0.0000        0.0000        0.0000        0.0000        0.0000        0.0000        0.0000        0.0000        0.0000        0.0000        0.0000        0.0000        0.0000        0.0000        0.0000        0.0000        0.0000        0.0000        0.0000        0.0000        0.0000        7.7025        7.2780        0.0000        0.0000        4.8567        4.4611        3.5424        2.5206        0.0081        0.0004        0.0000        0.0042        0.0000        0.0000        0.0033        0.0072        0.4165        0.5927        0.7756        0.7832        1.5254        1.6555        1.4134        1.9982        1.2633        0.3838        0.2606        0.1776        0.4958        0.4773        0.0085        0.0654        0.7458        0.3758        0.9811        1.1529        1.8865        2.6424        2.4308        2.6576        4.1933        5.3177        8.9958        7.2394        9.9406       10.9983       11.4747        9.3773       10.5162       13.5665       15.6154       19.0369       14.8340       14.7393       16.6773       19.5911       30.1792       34.8340       36.7367       41.1780       41.0168       40.9676       38.1785       34.8930       21.4984       15.5204       14.6320       11.5413       10.5453        9.6741       10.4979       13.1813       12.4155       12.7438        9.7184        6.3598        4.0153        4.4319        5.1947        4.7242        8.3098        8.5045       11.1718       15.2888       26.3228       26.1470       17.8285       13.3101       16.5592       18.9386       19.7691       16.2391       13.1078       12.3588       14.2431       16.3603       21.7588       25.6644       28.9092       32.1384       40.6234       44.3247       45.6827       45.4986       41.7464       40.6264       37.3600       34.4579       31.7856       30.8825       26.9213       25.5994       28.7721       30.6067       29.2352       35.3378       48.3557       46.6658       51.9182       55.4335       65.6846       70.2341       60.7694       64.9161       75.2704       77.9845       79.8790       88.0365      112.9818      115.2601      106.8071      114.4226      124.7630      129.3353      147.6503      155.4592      164.5264      188.5282      212.1636      218.7974      198.5067      212.1326      224.7223      251.5645      266.5031      280.8200      311.3493      305.5302      290.3817      288.5128      279.3637      296.0574      295.4308      273.2593      264.1501      259.3710      236.4153      236.0590      240.6577      246.3181      229.1584      232.2854      247.6187      265.0645      250.6329      269.0105      273.1365        0.0000        0.0000        0.0000        0.0000        0.0000        0.0000        0.0000        0.0000        0.0000        0.0000        0.0000        0.0000        0.0000        0.0000        0.0000        0.0000        0.0000        0.0000        0.0000        0.0000        0.0000        0.0000        0.0000        0.0000        0.0000        0.0000        0.0000        0.0000        0.0000        0.0000        0.0000        0.0000        0.0000        0.0000        0.0000        0.0000        0.0000        0.0000        0.0000        0.0000        0.0000        0.0000        0.0000        0.0000        0.0000        0.0000        0.0000        0.0000        0.0000        0.0000        0.0000
        0.0000        0.0000        0.0000        0.0000        0.0000        0.0000        0.0000        0.0000        0.0000        0.0000        0.0000        0.0000        0.0000        0.0000        0.0000        0.0000        0.0000        0.0000        0.0000        0.0000        0.0000        0.0000        0.0000        0.0000        0.0000        0.0000        0.0000        0.0000        0.0000        0.0000        0.0000        0.0000        0.0000        0.0000        0.0000        0.0000        0.0000        4.6817        3.3451        0.0095        0.0018        0.0000        0.0000        0.0000        0.0000        0.0228        0.0518        0.6188        0.8027        0.9677        1.1723        1.4134        1.5754        1.4586        1.4238        0.8038        1.6603        1.1236        1.1906        1.8471        0.6042        0.1060        0.0297        0.4310        1.6257        1.8312        1.5402        0.8588        1.3059        1.9718        3.9611        6.2563        4.8452        6.3488        6.3137        5.2251        8.2285        4.8070        8.2215        8.5033        6.9099        7.2459       11.2360       10.6373        8.7264       12.0810       16.6856       26.9459       31.7484       35.2029       37.0839       42.2710       45.4798       43.3785       37.6821       22.4842       16.1814       12.8076       11.6135        7.7918        6.0126        5.4799        5.7219        5.5330        5.3156        4.5311        4.6028        3.3447        4.3363        4.1056        4.7025        7.6979        7.3153       14.2838       15.5630       17.5061       14.3391       13.2750       11.0786       17.3643       19.6467       19.9152       20.3229       16.7685       12.6587       14.1299       18.2005       23.6461       27.6952       31.0093       35.2332       45.0370       50.2434       50.0275       47.0757       42.7929       41.1783       38.2873       36.0744       29.2449       30.1545       26.4640       25.0095       28.5473       29.3967       29.4221       35.0895       38.8229       43.5301       48.4742       53.5971       63.3798       69.4928       70.1087       75.9645       81.3116       83.0819       94.3873       97.6977      114.5427      111.3222      110.7074      121.9143      127.8456      137.6141      145.8112      151.1403      163.3195      191.6889      183.7185      179.3718      191.1874      212.7975      242.7385      245.0884      262.2361      277.4622      314.6764      344.4315      336.0389      328.9912      313.5410      324.7994      305.2615      291.5773      282.5776      264.5948      255.6828      254.1922      251.4047      246.8791      233.9138      237.4595      240.7762      256.0003      245.3729      252.2088        0.0000        0.0000        0.0000        0.0000        0.0000        0.0000        0.0000        0.0000        0.0000        0.0000        0.0000        0.0000        0.0000        0.0000        0.0000        0.0000        0.0000        0.0000        0.0000        0.0000        0.0000        0.0000        0.0000        0.0000        0.0000        0.0000        0.0000        0.0000        0.0000        0.0000        0.0000        0.0000        0.0000        0.0000        0.0000        0.0000        0.0000        0.0000        0.0000        0.0000        0.0000        0.0000        0.0000        0.0000        0.0000        0.0000        0.0000        0.0000        0.0000        0.0000        0.0000        0.0000
        0.0000        0.0000        0.0000        0.0000        0.0000        0.0000        0.0000        0.0000        0.0000        0.0000        0.0000        0.0000        0.0000        0.0000        0.0000        0.0000        0.0000        0.0000        0.0000        0.0000        0.0000        0.0000        0.0000        0.0000        0.0000        0.0000        0.0000        0.0000        0.0000        0.0000        0.0000        0.0000        0.0000        0.0000        0.0000        0.0000        0.0000        0.0000        0.0000        0.0075        0.0122        0.0109        0.0000        0.0000        0.0036        0.0075        0.0000        1.4323        1.8546        2.0817        2.2239        2.7903        3.0582        2.6979        2.1885        0.2447        0.1819        0.8484        1.3574        1.2905        1.1113        0.8267        0.9631        1.8507        1.3737        0.5840        0.5603        0.7543        0.9987        1.1602        1.2111        3.4907        4.4026        7.7673        8.1921        9.8419        6.6012        4.1741        5.7148        7.1423        7.9105       10.6860       11.2048       11.3788       13.4360       21.2309       21.1062       32.0072       36.3749       36.2457       38.7440       44.0881       47.8917       45.4304       39.7071       23.5492       19.6029       16.7840       15.7970       10.5963        9.0700        7.5782        6.8583        5.2643        3.8276        2.8767        3.4070        5.2299        5.4874        3.6993        4.0203        5.7846        6.3752        9.9991       10.4180       14.3530       11.7330       10.7232        9.7877       14.2545       17.1693       16.7175       19.5129       14.9811       12.7938       15.4047       19.9890       25.9870       28.3616       32.9937       37.4288       44.9533       48.9558       49.8619       46.0254       40.8739       39.0267       37.6676       34.4422       29.0974       27.0087       25.2844       27.5673       28.6763       32.1870       31.2203       34.2109       40.2266       43.8804       49.0074       54.6217       69.3706       73.2303       76.8788       82.9365       85.1036       91.9155       98.1725      117.4292      106.4056      105.6197      114.4440      127.7687      129.7056      137.5202      144.6120      157.5562      176.6975      170.2897      175.0140      185.2444      195.2867      211.6313      222.2179      237.7122      270.2281      302.5601      341.3517      360.1415      342.1848      332.3409      330.0551      327.5588      302.0474      288.4560      270.4001      271.6832      266.5817      258.7343      254.9005      242.7022      234.0069      242.7212      241.4195      245.9802      238.5208      244.8667        0.0000        0.0000        0.0000        0.0000        0.0000        0.0000        0.0000        0.0000        0.0000        0.0000        0.0000        0.0000        0.0000        0.0000        0.0000        0.0000        0.0000        0.0000        0.0000        0.0000        0.0000        0.0000        0.0000        0.0000        0.0000        0.0000        0.0000        0.0000        0.0000        0.0000        0.0000        0.0000        0.0000        0.0000        0.0000        0.0000        0.0000        0.0000        0.0000        0.0000        0.0000        0.0000        0.0000        0.0000        0.0000        0.0000        0.0000        0.0000        0.0000        0.0000        0.0000        0.0000
        0.0000        0.0000        0.0000        0.0000        0.0000        0.0000        0.0000        0.0000        0.0000        0.0000        0.0000        0.0000        0.0000        0.0000        0.0000        0.0000        0.0000        0.0000        0.0000        0.0000        0.0000        0.0000        0.0000        0.0000        0.0000        0.0000        0.0000        0.0000        0.0000        0.0000        0.0000        0.0000        0.0000        0.0000        0.0000        0.0000        0.0000        0.0000        0.0000        0.0000        0.0080        0.0156        0.0612        0.0520        0.0036        0.0075        0.0057        2.9427        3.6184        4.0481        4.1835        5.1110        5.3338        4.8986        3.9955        0.4700        0.4464        0.3025        0.2632        0.0166        0.1194        0.5406        0.4083        0.2418        0.2119        0.3167        0.5227        1.3981        2.2025        1.9594        1.8144        3.4227        2.9840        3.0488        3.5156        3.4042        5.1838        6.2694        8.8167        8.7311       10.7839       12.4727       17.7951       17.2891       22.2022       28.5675       25.5728       38.1590       34.4871       40.3981       38.9352       44.9994       47.8432       47.6264       43.0660       27.9052       25.6827       23.5355       22.0748       15.2794       13.7876       11.5897        9.3706        6.1826        4.5074        2.7589        3.2869        4.3349        3.6760        3.7438        4.2415        5.0318        4.6892        6.8939        8.8500       14.3290       11.9580        9.5114        9.4567       13.1677       14.1856       15.8302       15.5153       11.5911       11.3407       12.8975       17.0265       22.3927       25.9075       29.3239       33.6672       40.3161       43.2565       43.5842       41.6659       36.4535       37.5395       33.2257       29.8804       25.4913       24.5944       25.9685       26.6437       29.5603       31.1822       30.8887       33.4265       41.2076       44.2721       46.5640       56.4350       69.1430       74.6136       79.2864       85.7324       94.4945      108.9885      104.2017       99.3782      103.3209      110.0900      110.1361      119.0962      127.8350      138.0311      152.4382      167.7295      180.7353      191.4611      174.1394      183.7921      192.3790      213.2343      237.8601      249.7696      268.5752      303.2485      337.1906      347.2410      324.5717      318.1376      319.3975      294.4193      273.9856      276.6163      269.9150      259.0891      247.3439      238.1372      241.2194      243.2500      229.3441      228.6546      233.1013      225.2630      229.2630        0.0000        0.0000        0.0000        0.0000        0.0000        0.0000        0.0000        0.0000        0.0000        0.0000        0.0000        0.0000        0.0000        0.0000        0.0000        0.0000        0.0000        0.0000        0.0000        0.0000        0.0000        0.0000        0.0000        0.0000        0.0000        0.0000        0.0000        0.0000        0.0000        0.0000        0.0000        0.0000        0.0000        0.0000        0.0000        0.0000        0.0000        0.0000        0.0000        0.0000        0.0000        0.0000        0.0000        0.0000        0.0000        0.0000        0.0000        0.0000        0.0000        0.0000        0.0000        0.0000        0.0000
        0.0000        0.0000        0.0000        0.0000        0.0000        0.0000        0.0000        0.0000        0.0000        0.0000        0.0000        0.0000        0.0000        0.0000        0.0000        0.0000        0.0000        0.0000        0.0000        0.0000        0.0000        0.0000        0.0000        0.0000        0.0000        0.0000        0.0000        0.0000        0.0000        0.0000        0.0000        0.0000        0.0000        0.0000        0.0000        0.0000        0.0000        0.0000        0.0000        0.0000        0.0000        0.0000        0.0000        3.3714        4.0221        5.3195        7.3462       11.1144       13.5250       14.8373       15.2375       15.4580       15.8769       14.7975       12.2290        5.8506        4.3568        3.5642        3.5641        4.2847        4.3240        4.1383        3.7908        2.5120        2.1878        2.3322        3.1160        4.3393        4.6825        4.7872        4.6662        4.2943        4.3854        4.3821        4.3248        2.9258        2.1377        2.3470        5.4537       22.1589       22.7580       25.5370       32.8850       61.5270       75.0608       77.7620       72.5090       46.5536       36.9419       32.2243       37.6828       52.9523       58.5855       57.4698       53.9854       52.7749       50.7672       48.8324       45.2043       44.7254       42.4318       40.8060       30.0846       14.0421        9.5096        6.9543        6.3573        6.4440        5.4048        5.4412        5.6987        7.8837        9.6295       16.8252       29.8373       16.9511       14.6692       14.6413       16.0821       11.8129       11.7342       11.2676       10.9655       11.6113       11.6334       13.2083       16.0466       22.8815       26.1566       28.9370       33.4348       33.8904       36.1888       37.5191       36.8996       37.1449       34.5252       29.2574       27.8815       33.1371       28.1406       26.7907       29.5384       37.4534       38.5026       39.4225       43.4753       48.8100       56.8374       64.0605       74.3410       87.4208       89.5927      100.4849      116.1945      121.6419      111.6158      111.7600      108.5695      114.8947      122.9611      118.2988      119.1910      128.1264      145.7994      157.2700      180.9304      202.9262      196.0167      200.1160      199.6188      197.7511      222.3366      242.1252      257.9414      260.8896      276.7165      307.9583      309.5542      307.6666      315.6056      321.1685      326.5616      281.9860      264.5992      253.6014      256.3520      232.5713      221.0040      238.8324      232.9170      226.3739      224.9606      229.5241      217.9376      197.4000        0.0000        0.0000        0.0000        0.0000        0.0000        0.0000        0.0000        0.0000        0.0000        0.0000        0.0000        0.0000        0.0000        0.0000        0.0000        0.0000        0.0000        0.0000        0.0000        0.0000        0.0000        0.0000        0.0000        0.0000        0.0000        0.0000        0.0000        0.0000        0.0000        0.0000        0.0000        0.0000        0.0000        0.0000        0.0000        0.0000        0.0000        0.0000        0.0000        0.0000        0.0000        0.0000        0.0000        0.0000        0.0000        0.0000        0.0000        0.0000        0.0000        0.0000        0.0000        0.0000        0.0000
        0.0000        0.0000        0.0000        0.0000        0.0000        0.0000        0.0000        0.0000        0.0000        0.0000        0.0000        0.0000        0.0000        0.0000        0.0000        0.0000        0.0000        0.0000        0.0000        0.0000        0.0000        0.0000        0.0000        0.0000        0.0000        0.0000        0.0000        0.0000        0.0000        0.0000        0.0000        0.0000        0.0000        0.0000        0.0000        0.0000        0.0000        0.0000        0.0000        0.0000        0.0000        0.0000        0.0000        0.0000        5.5440        7.3099        9.8728       14.7418       17.7934       19.5494       20.0684       20.3309       20.8097       19.4266       16.1754        7.8153        5.8495        4.9008        4.9565        5.9661        6.0615        5.8281        5.2561        3.3941        3.0049        3.1491        3.5022        5.0762        5.5934        5.8204        5.7936        5.0622        4.9316        4.5343        3.5837        1.0846        1.5682        1.5045        2.6346       15.8779       21.1185       29.8966       39.6054       76.6752       93.8199       95.2024       94.5583       54.3965       48.8184       33.1556       38.8818       54.4509       57.5635       57.9617       57.8379       57.7049       57.7675       56.6679       53.8557       54.4271       52.6255       47.5713       37.9198       18.4209       12.7275        9.6831       10.5975        7.4816        6.0015        5.1201        4.8381        6.2458        7.2055       12.6078       17.7044       13.6470       15.5915       16.4107       15.1316       10.4412       10.3943        9.6668        9.8736       11.2969       11.1094       12.6828       16.0612       21.9792       25.4294       30.8001       33.0591       30.1237       32.3952       35.5290       32.1347       30.6168       28.3464       27.0044       28.4820       32.2242       32.8709       27.8028       29.3451       39.4982       34.9467       37.7425       43.2319       54.3349       61.5918       64.9813       74.5628       85.8850       88.2600      101.8237      107.5287      107.6777      103.7895      107.0756      112.9530      114.9308      117.6012      119.3162      128.1850      139.9979      149.8909      160.1201      173.0844      190.3469      209.3516      220.5858      227.1212      246.0203      248.0600      244.0659      249.8764      277.1693      290.8576      290.5577      293.7698      299.7830      308.9003      316.4533      315.7754      265.1419      258.6448      259.3439      255.1900      228.0596      228.1034      244.2116      244.0230      229.8249      231.7629      229.8882      218.0271      188.8200        0.0000        0.0000        0.0000        0.0000        0.0000        0.0000        0.0000        0.0000        0.0000        0.0000        0.0000        0.0000        0.0000        0.0000        0.0000        0.0000        0.0000        0.0000        0.0000        0.0000        0.0000        0.0000        0.0000        0.0000        0.0000        0.0000        0.0000        0.0000        0.0000        0.0000        0.0000        0.0000        0.0000        0.0000        0.0000        0.0000        0.0000        0.0000        0.0000        0.0000        0.0000        0.0000        0.0000        0.0000        0.0000        0.0000        0.0000        0.0000        0.0000        0.0000        0.0000        0.0000        0.0000
        0.0000        0.0000        0.0000        0.0000        0.0000        0.0000        0.0000        0.0000        0.0000        0.0000        0.0000        0.0000        0.0000        0.0000        0.0000        0.0000        0.0000        0.0000        0.0000        0.0000        0.0000        0.0000        0.0000        0.0000        0.0000        0.0000        0.0000        0.0000        0.0000        0.0000        0.0000        0.0000        0.0000        0.0000        0.0000        0.0000        0.0000        0.0000        0.0000        0.0000        0.0000        0.0000        0.0000        0.0000        0.0000        0.0000        9.7992       14.6082       17.5892       19.3268       19.8253       20.1352       20.6261       19.6172       17.0991        8.8200        7.3172        6.6077        6.6077        7.8466        7.8792        7.6738        7.2747        4.7458        4.6786        4.5560        4.8665        6.9630        7.4945        7.6835        7.6952        6.9510        6.8386        6.3069        5.3080        1.1855        1.0279        2.8361        3.3003       17.6594       22.7862       30.6714       41.9211       82.6152      100.4020      106.8077       88.0329       51.4794       40.7550       41.2161       50.6696       55.9375       58.9221       62.2590       61.2058       61.1600       60.1386       59.7067       59.8118       63.6182       63.3444       62.7416       53.6381       23.6856       16.5513       11.6964       11.2316        9.4602        7.4079        5.3216        4.7578        4.8654        6.4318        8.5666        9.3454       11.9451       13.9342       14.7198       13.9302        9.4294        8.8252        8.8334        9.0513        9.2214       10.2001       11.3645       14.0899       22.5325       24.6220       26.3590       27.3363       26.9930       30.8143       28.4355       25.4906       26.0782       25.5703       26.4240       27.0769       30.1464       33.0968       28.0389       28.6753       35.2385       36.7885       46.9886       48.2954       57.4903       61.5846       67.8787       71.9506       84.5075       93.3753      103.9016      106.6177      102.7435      109.8220      112.1102      117.4762      117.7899      113.5175      116.3192      126.3431      137.5932      134.4672      149.1541      162.4645      188.9556      232.3758      224.5173      231.1996      248.1091      254.6305      242.9574      232.5388      251.8479      268.0880      277.5375      277.8059      299.5737      310.7874      302.0046      287.0661      266.5785      262.5247      256.4542      248.3357      224.4714      227.9665      233.8111      248.9668      234.2179      243.2161      242.2973      233.1247      222.7200        0.0000        0.0000        0.0000        0.0000        0.0000        0.0000        0.0000        0.0000        0.0000        0.0000        0.0000        0.0000        0.0000        0.0000        0.0000        0.0000        0.0000        0.0000        0.0000        0.0000        0.0000        0.0000        0.0000        0.0000        0.0000        0.0000        0.0000        0.0000        0.0000        0.0000        0.0000        0.0000        0.0000        0.0000        0.0000        0.0000        0.0000        0.0000        0.0000        0.0000        0.0000        0.0000        0.0000        0.0000        0.0000        0.0000        0.0000        0.0000        0.0000        0.0000        0.0000        0.0000        0.0000
        0.0000        0.0000        0.0000        0.0000        0.0000        0.0000        0.0000        0.0000        0.0000        0.0000        0.0000        0.0000        0.0000        0.0000        0.0000        0.0000        0.0000        0.0000        0.0000        0.0000        0.0000        0.0000        0.0000        0.0000        0.0000        0.0000        0.0000        0.0000        0.0000        0.0000        0.0000        0.0000        0.0000        0.0000        0.0000        0.0000        0.0000        0.0000        0.0000        0.0000        0.0000        0.0000        0.0000        0.0000        0.0000        0.0000        0.0000       10.5559       12.7451       14.0707       14.5430       14.8604       15.3265       15.3807       15.0143        8.8626        8.6453        8.4954        8.4102        9.8995        9.8038        9.7288        9.6742        6.7358        6.7079        7.0231        7.4672       10.0197       10.0076       10.2880       10.5601        9.6195        9.9540        9.5593        8.4995        1.5057        1.3415        2.3696        4.0024       19.8058       23.3266       29.5731       41.4504       78.8504       86.3029       88.6085       75.8543       45.9145       37.9536       38.5159       46.2690       71.0658       67.1623       66.8668       63.6745       61.6553       61.5245       60.7247       64.5626       71.9793       74.3453       74.8486       63.1112       29.6065       21.3828       15.6005       13.0120       11.7610        7.8659        5.5985        4.8271        3.9455        3.4380        5.1539        5.5034        9.4032       11.6962       12.2042       11.7111        8.3386        7.8116        8.0517        8.4818       10.5457        9.2824       10.6518       12.8682       18.3764       21.0533       24.1672       23.1135       22.5828       22.9481       25.3063       22.6978       23.0508       24.1596       24.6930       24.4679       28.5270       30.7870       29.3421       32.0080       45.6243       46.5368       49.8741       57.1838       59.0063       58.4504       70.1827       71.0700       84.7420      101.0169      104.7690      105.2948      110.2014      114.5948      113.4188      119.1455      114.5071      116.6717      115.3574      131.3080      137.5662      135.6803      145.7489      165.2464      191.8347      198.3559      223.4575      212.8246      209.0591      210.7137      218.6738      240.3150      248.2757      263.5117      269.7906      287.2586      305.1223      309.3115      299.7902      287.7749      264.3964      265.4260      268.1924      254.1490      234.8242      236.7051      226.1280      234.4734      226.3521      232.5154      214.5536      221.0964        0.0000        0.0000        0.0000        0.0000        0.0000        0.0000        0.0000        0.0000        0.0000        0.0000        0.0000        0.0000        0.0000        0.0000        0.0000        0.0000        0.0000        0.0000        0.0000        0.0000        0.0000        0.0000        0.0000        0.0000        0.0000        0.0000        0.0000        0.0000        0.0000        0.0000        0.0000        0.0000        0.0000        0.0000        0.0000        0.0000        0.0000        0.0000        0.0000        0.0000        0.0000        0.0000        0.0000        0.0000        0.0000        0.0000        0.0000        0.0000        0.0000        0.0000        0.0000        0.0000        0.0000        0.0000
        0.0000        0.0000        0.0000        0.0000        0.0000        0.0000        0.0000        0.0000        0.0000        0.0000        0.0000        0.0000        0.0000        0.0000        0.0000        0.0000        0.0000        0.0000        0.0000        0.0000        0.0000        0.0000        0.0000        0.0000        0.0000        0.0000        0.0000        0.0000        0.0000        0.0000        0.0000        0.0000        0.0000        0.0000        0.0000        0.0000        0.0000        0.0000        0.0000        0.0000        0.0000        0.0000        0.0000        0.0000        0.0000        0.0000        0.0000        0.0000        0.0000        0.0000        1.4798        2.5342        2.6661        2.9463        3.4481       14.5788       16.3424       17.0663       16.7676       12.9061       12.6202       12.7081       13.1163       13.8555       14.2591       14.5295        0.0000        0.0000       13.1771       13.5795       14.3318       17.3025       18.1734       18.0429       16.2944       12.3015       10.9967       13.1488       17.8516       22.2610       26.6114       28.2692       35.6993       50.4299       61.2528       65.0147       64.3197       47.6042       46.5432        0.0000        0.0000        0.0000        0.0000       78.6045       73.9893       60.4465       57.7636       59.5797        0.0000      114.0210      105.4605       96.3688       77.4265       55.2470       41.8021       33.5204       22.8633       12.3234        8.0561        5.6496        4.5490        3.4620        3.1511        3.0256        3.8417        6.1303        6.5315        6.4652        6.4980        7.4002        7.6687        8.5836        9.0316        8.4397        9.0070       10.0503       11.7285       13.5295       15.1958       16.2683       16.9084       16.5537       17.6550       17.5080       18.3288       20.9016       20.5863       21.7998       21.9835       29.1908       32.0407       37.3880       40.9899       51.3817       60.0970       67.7057       74.2633       64.8201       63.9575       68.9995       72.7839       77.9650       88.8982       95.9007      102.1523      117.9749      127.0833      130.2642      124.2859      119.2304      130.4807      143.3359      145.2068      134.7740      130.0745      145.9188      157.0196      164.2729      179.3764      195.2468      206.7220      202.2608      201.8157      218.9955      260.5609      274.2127      285.0298      292.6333      298.2023      299.7436      305.0627      305.7307      292.9924      273.0446      271.0437      262.4202      254.1134      241.4982      234.0277      236.0772      245.4959      235.9532      213.4436        0.0000        0.0000        0.0000        0.0000        0.0000        0.0000        0.0000        0.0000        0.0000        0.0000        0.0000        0.0000        0.0000        0.0000        0.0000        0.0000        0.0000        0.0000        0.0000        0.0000        0.0000        0.0000        0.0000        0.0000        0.0000        0.0000        0.0000        0.0000        0.0000        0.0000        0.0000        0.0000        0.0000        0.0000        0.0000        0.0000        0.0000        0.0000        0.0000        0.0000        0.0000        0.0000        0.0000        0.0000        0.0000        0.0000        0.0000        0.0000        0.0000        0.0000        0.0000        0.0000        0.0000        0.0000        0.0000        0.0000
        0.0000        0.0000        0.0000        0.0000        0.0000        0.0000        0.0000        0.0000        0.0000        0.0000        0.0000        0.0000        0.0000        0.0000        0.0000        0.0000        0.0000        0.0000        0.0000        0.0000        0.0000        0.0000        0.0000        0.0000        0.0000        0.0000        0.0000        0.0000        0.0000        0.0000        0.0000        0.0000        0.0000        0.0000        0.0000        0.0000        0.0000        0.0000        0.0000        0.0000        0.0000        0.0000        0.0000        0.0000        0.0000        0.0000        0.0000        0.0000        0.0000        0.0000        0.0000        0.0000        0.0000        0.0000        0.0000       14.6209       18.5255       20.2485        0.0000        0.0000        0.0000       14.9087       15.7211       16.9816       17.8922        0.0000        0.0000        0.0000        0.0000        0.0000        0.0000        0.0000       22.3920       22.2976       21.0256       15.8405       14.2812       15.1056       18.3321       20.6493       24.0964       26.6316       35.4832       45.2066       56.5402       63.0754       64.3356       53.5989        0.0000        0.0000        0.0000        0.0000        0.0000        0.0000       72.8448       56.0602        0.0000        0.0000        0.0000      106.5515      114.1773      105.8144       88.1249       60.1401       45.9848       34.7283       25.5983       14.0307        8.8639        5.7558        4.5665        3.4814        2.5930        2.8226        3.1117        4.1083        4.4696        4.9161        5.3579        6.4740        7.0915        7.7623        8.2122        7.9850        8.6465        9.4931       10.5445       11.7642       12.9192       13.9223       14.3637       14.1766       15.3645       15.9338       17.1807       18.6322       20.2565       22.0585       22.3231       31.6794       35.7039       39.1145       42.9589       57.3908       70.9084       73.5778       69.5598       68.7956       67.0074       71.5273       81.8373       83.1392       86.7996       98.1673      105.0848      117.3532      133.8859      142.8211      133.6775      122.2856      129.5317      144.3880      152.2013      129.0762      137.3007      144.4905      156.3418      153.6226      166.4615      173.8929      185.9353      205.4839      212.7841      228.3698      257.7024      273.0522      280.3531      304.3762      313.5273      300.8767      297.1037      292.7490      282.4014      273.8412      275.9012      259.8332      253.3651      239.9738      213.3980      217.9153      236.2849      243.6920      212.3199        0.0000        0.0000        0.0000        0.0000        0.0000        0.0000        0.0000        0.0000        0.0000        0.0000        0.0000        0.0000        0.0000        0.0000        0.0000        0.0000        0.0000        0.0000        0.0000        0.0000        0.0000        0.0000        0.0000        0.0000        0.0000        0.0000        0.0000        0.0000        0.0000        0.0000        0.0000        0.0000        0.0000        0.0000        0.0000        0.0000        0.0000        0.0000        0.0000        0.0000        0.0000        0.0000        0.0000        0.0000        0.0000        0.0000        0.0000        0.0000        0.0000        0.0000        0.0000        0.0000        0.0000        0.0000        0.0000        0.0000
        0.0000        0.0000        0.0000        0.0000        0.0000        0.0000        0.0000        0.0000        0.0000        0.0000        0.0000        0.0000        0.0000        0.0000        0.0000        0.0000        0.0000        0.0000        0.0000        0.0000        0.0000        0.0000        0.0000        0.0000        0.0000        0.0000        0.0000        0.0000        0.0000        0.0000        0.0000        0.0000        0.0000        0.0000        0.0000        0.0000        0.0000        0.0000        0.0000        0.0000        0.0000        0.0000        0.0000        0.0000        0.0000        0.0000        0.0000        0.0000        0.0000        0.0000        0.0000        0.0000        0.0000        0.0000        0.0000        0.0000        0.0000        0.0000        0.0000        0.0000        0.0000       15.5122       16.6486       18.2726       19.3978        0.0000        0.0000        0.0000        0.0000        0.0000        0.0000        0.0000        0.0000       24.4332       23.2399       18.1952       16.4211       16.8149       19.4323       21.0566       22.1095       23.9825       30.6014       41.2844       45.1437        0.0000        0.0000        0.0000        0.0000        0.0000        0.0000        0.0000        0.0000        0.0000        0.0000        0.0000        0.0000        0.0000        0.0000        0.0000      115.9107      110.5431       87.9549       55.2728       41.8550       33.8622       26.7517       15.2859        9.1169        5.5217        4.4142        3.1624        2.1041        2.0649        2.3661        3.2727        3.4870        3.8318        4.4838        5.7297        6.7062        8.2257        8.4959        8.1336        8.7642        9.5379       10.3603       11.3242       12.2348       13.2841       13.9133       14.3655       14.2700       17.3702       21.0687       19.9337       21.1413       22.4554       24.1805       32.1980       36.0149       40.7977       44.8258       59.2400       64.6609       65.7899       66.8161       64.6298       66.7102       72.5558       81.3831       84.4835       86.4842       95.0559      101.3141      118.2802      131.4352      126.6358      128.5686      124.5057      126.5789      135.9738      143.4895      146.4647      140.1123      145.2126      154.3139      151.1882      154.2687      170.3198      184.6466      201.9834      208.7073      221.5706      237.1608      264.3430      287.2131      288.0844      293.6390      285.8663      291.6978      287.3925      277.2970      265.0065      256.4587      242.3033      240.2641      220.5338      214.0262      208.7232      216.8318      199.7235        0.0000        0.0000        0.0000        0.0000        0.0000        0.0000        0.0000        0.0000        0.0000        0.0000        0.0000        0.0000        0.0000        0.0000        0.0000        0.0000        0.0000        0.0000        0.0000        0.0000        0.0000        0.0000        0.0000        0.0000        0.0000        0.0000        0.0000        0.0000        0.0000        0.0000        0.0000        0.0000        0.0000        0.0000        0.0000        0.0000        0.0000        0.0000        0.0000        0.0000        0.0000        0.0000        0.0000        0.0000        0.0000        0.0000        0.0000        0.0000        0.0000        0.0000        0.0000        0.0000        0.0000        0.0000        0.0000        0.0000        0.0000
        0.0000        0.0000        0.0000        0.0000        0.0000        0.0000        0.0000        0.0000        0.0000        0.0000        0.0000        0.0000        0.0000        0.0000        0.0000        0.0000        0.0000        0.0000        0.0000        0.0000        0.0000        0.0000        0.0000        0.0000        0.0000        0.0000        0.0000        0.0000        0.0000        0.0000        0.0000        0.0000        0.0000        0.0000        0.0000        0.0000        0.0000        0.0000        0.0000        0.0000        0.0000        0.0000        0.0000        0.0000        0.0000        0.0000        0.0000        0.0000        0.0000        0.0000        0.0000        0.0000        0.0000        0.0000        0.0000        0.0000        0.0000        0.0000        0.0000        0.0000        0.0000        0.0000       15.8976       17.7739        0.0000        0.0000        0.0000        0.0000        0.0000        0.0000        0.0000        0.0000        0.0000        0.0000       22.9174       19.2231       17.5518       17.6096       20.7919       20.1847       22.6863       26.8509       31.1283       38.5450        0.0000        0.0000        0.0000        0.0000        0.0000        0.0000        0.0000        0.0000        0.0000        0.0000        0.0000        0.0000        0.0000        0.0000        0.0000        0.0000        0.0000      105.6655       86.7867       53.7359       39.5739       31.6563       26.9820       18.2961        8.9309        5.1711        3.9719        2.7211        1.7646        1.4569        2.2011        3.5637        3.5138        3.7013        4.7790        6.6475        7.9208        8.0966        9.0782        8.6251        9.4137       10.2582       11.1427       12.1931       13.1623       14.0933       14.9667       15.1853       16.4325       18.5291       20.4472       20.4696       22.1955       23.8319       27.6252       38.7370       41.8551       42.8826       46.8218       60.1923       63.0800       65.8957       66.4899       68.5727       68.5641       75.5693       78.3345       81.5665       84.0782       90.2644       98.5429      115.8404      121.8604      119.6927      116.9461      115.3818      113.9372      119.2473      127.7796      120.5974      122.3184      136.0570      147.5447      141.9957      152.0670      159.5447      182.2292      193.6169      208.0343      228.3054      233.3001      259.7547      271.4055      269.5465      267.8012      275.4811      281.8994      277.5826      267.7168      243.8402      240.5797      232.5921      223.9459      210.3128      205.6930      206.7047      198.0992        0.0000        0.0000        0.0000        0.0000        0.0000        0.0000        0.0000        0.0000        0.0000        0.0000        0.0000        0.0000        0.0000        0.0000        0.0000        0.0000        0.0000        0.0000        0.0000        0.0000        0.0000        0.0000        0.0000        0.0000        0.0000        0.0000        0.0000        0.0000        0.0000        0.0000        0.0000        0.0000        0.0000        0.0000        0.0000        0.0000        0.0000        0.0000        0.0000        0.0000        0.0000        0.0000        0.0000        0.0000        0.0000        0.0000        0.0000        0.0000        0.0000        0.0000        0.0000        0.0000        0.0000        0.0000        0.0000        0.0000        0.0000        0.0000
        0.0000        0.0000        0.0000        0.0000        0.0000        0.0000        0.0000        0.0000        0.0000        0.0000        0.0000        0.0000        0.0000        0.0000        0.0000        0.0000        0.0000        0.0000        0.0000        0.0000        0.0000        0.0000        0.0000        0.0000        0.0000        0.0000        0.0000        0.0000        0.0000        0.0000        0.0000        0.0000        0.0000        0.0000        0.0000        0.0000        0.0000        0.0000        0.0000        0.0000        0.0000        0.0000        0.0000        0.0000        0.0000        0.0000        0.0000        0.0000        0.0000        0.0000        0.0000        0.0000        0.0000        0.0000        0.0000        0.0000        0.0000        0.0000        0.0000        0.0000        0.0000        0.0000        0.0000        0.0000        0.0000        0.0000        0.0000        0.0000        0.0000        0.0000        0.0000        0.0000        0.0000        0.0000       21.5039       21.5747       22.0639       25.9931       31.9310       44.3209       45.6032       43.3536       56.3286        0.0000        0.0000        0.0000        0.0000        0.0000        0.0000        0.0000        0.0000        0.0000        0.0000        0.0000        0.0000        0.0000        0.0000        0.0000        0.0000        0.0000        0.0000       93.2132       86.6614       62.7773       49.1391       40.2381       31.9198       11.7015        6.6187        3.5312        2.7800        0.0886        0.0701        0.7454        1.9953        4.1405        4.7207        4.7107        5.1733        7.8107        9.4993       11.9900       10.2767       11.5809       10.8339       11.7539       12.7511       14.0348       15.0154       16.2148       19.2430       22.0089       26.0905       29.6484       29.6088       31.1377       34.3875       36.0992       40.4744       47.8995       47.6530       47.6812       53.2127       65.3623       66.9456       67.7227       66.8011       72.7556       70.5076       75.4401       82.5492       89.5483       98.3593      104.5062      112.4377      119.3409      117.2962      109.7944      112.4842       92.5999       95.2093      101.6493      104.0052      103.7386      107.2391      118.3009      131.8646      150.0192      156.5353      169.1046      188.3629      204.4728      225.3891      234.4045      245.4276      263.3638      273.3189      267.5890      262.2512      270.6166      275.4236      272.0790      257.6169      241.6573      224.7049      220.5949      219.1087      198.1500      206.2297      215.2180      192.0382        0.0000        0.0000        0.0000        0.0000        0.0000        0.0000        0.0000        0.0000        0.0000        0.0000        0.0000        0.0000        0.0000        0.0000        0.0000        0.0000        0.0000        0.0000        0.0000        0.0000        0.0000        0.0000        0.0000        0.0000        0.0000        0.0000        0.0000        0.0000        0.0000        0.0000        0.0000        0.0000        0.0000        0.0000        0.0000        0.0000        0.0000        0.0000        0.0000        0.0000        0.0000        0.0000        0.0000        0.0000        0.0000        0.0000        0.0000        0.0000        0.0000        0.0000        0.0000        0.0000        0.0000        0.0000        0.0000        0.0000        0.0000        0.0000
        0.0000        0.0000        0.0000        0.0000        0.0000        0.0000        0.0000        0.0000        0.0000        0.0000        0.0000        0.0000        0.0000        0.0000        0.0000        0.0000        0.0000        0.0000        0.0000        0.0000        0.0000        0.0000        0.0000        0.0000        0.0000        0.0000        0.0000        0.0000        0.0000        0.0000        0.0000        0.0000        0.0000        0.0000        0.0000        0.0000        0.0000        0.0000        0.0000        0.0000        0.0000        0.0000        0.0000        0.0000        0.0000        0.0000        0.0000        0.0000        0.0000        0.0000        0.0000        0.0000        0.0000        0.0000        0.0000        0.0000        0.0000        0.0000        0.0000        0.0000        0.0000        0.0000        0.0000        0.0000        0.0000        0.0000        0.0000        0.0000        0.0000        0.0000        0.0000        0.0000        0.0000        0.0000        0.0000        0.0000        0.0000        0.0000        0.0000        0.0000        0.0000        0.0000        0.0000        0.0000        0.0000        0.0000        0.0000        0.0000        0.0000        0.0000        0.0000        0.0000        0.0000        0.0000        0.0000        0.0000        0.0000        0.0000        0.0000        0.0000        0.0000       87.3588       79.2054       60.9479       49.7171       41.1146       31.9781       11.3313        6.2521        3.5591        2.5859        0.1884        0.0495        0.4671        1.8900        3.0244        4.3930        6.3468        5.4718        7.4818        9.4671       11.0111       11.0821       11.8359       11.7111       12.8879       13.7113       14.9672       16.1959       19.6457       23.0841       30.0867       33.9238       31.7805       32.4371       35.2215       38.4848       44.0390       44.3254       44.7695       44.5387       51.9060       57.0989       64.5949       66.2342       68.5119       65.3828       74.2680       75.3241       78.8240       80.6073       94.6443      100.6034      103.7112      106.4038      107.5578      107.3088      102.4808      101.9363       85.1465       84.3927       84.1186       88.7546      100.9162      112.1003      125.6004      119.8005      144.6599      161.5018      175.0512      185.0505      198.5099      211.9822      229.0905      243.8685      254.6404      256.0978      249.7193      247.6788      254.5858      259.0128      257.1989      258.6479      226.4339      212.6094      206.4382      201.9517      192.1404      194.6806      186.0586        0.0000        0.0000        0.0000        0.0000        0.0000        0.0000        0.0000        0.0000        0.0000        0.0000        0.0000        0.0000        0.0000        0.0000        0.0000        0.0000        0.0000        0.0000        0.0000        0.0000        0.0000        0.0000        0.0000        0.0000        0.0000        0.0000        0.0000        0.0000        0.0000        0.0000        0.0000        0.0000        0.0000        0.0000        0.0000        0.0000        0.0000        0.0000        0.0000        0.0000        0.0000        0.0000        0.0000        0.0000        0.0000        0.0000        0.0000        0.0000        0.0000        0.0000        0.0000        0.0000        0.0000        0.0000        0.0000        0.0000        0.0000        0.0000        0.0000
        0.0000        0.0000        0.0000        0.0000        0.0000        0.0000        0.0000        0.0000        0.0000        0.0000        0.0000        0.0000        0.0000        0.0000        0.0000        0.0000        0.0000        0.0000        0.0000        0.0000        0.0000        0.0000        0.0000        0.0000        0.0000        0.0000        0.0000        0.0000        0.0000        0.0000        0.0000        0.0000        0.0000        0.0000        0.0000        0.0000        0.0000        0.0000        0.0000        0.0000        0.0000        0.0000        0.0000        0.0000        0.0000        0.0000        0.0000        0.0000        0.0000        0.0000        0.0000        0.0000        0.0000        0.0000        0.0000        0.0000        0.0000        0.0000        0.0000        0.0000        0.0000        0.0000        0.0000        0.0000        0.0000        0.0000        0.0000        0.0000        0.0000        0.0000        0.0000        0.0000        0.0000        0.0000        0.0000        0.0000        0.0000        0.0000        0.0000        0.0000        0.0000        0.0000        0.0000        0.0000        0.0000        0.0000        0.0000        0.0000        0.0000        0.0000        0.0000        0.0000        0.0000        0.0000        0.0000        0.0000        0.0000        0.0000        0.0000        0.0000        0.0000       77.1512       70.4886       54.6683       47.2192       38.9440       30.0796       11.0549        6.8021        3.9646        2.7010        0.2152        0.0632        0.3263        1.4081        3.3806        4.3865        5.7121        4.7742        7.0263        8.4341        9.8289       11.1977       11.7094       12.7593       14.0635       14.9739       16.2502       17.4062       19.1213       21.3885       24.7891       26.8493       29.7501       33.0595       35.7105       39.1946       43.0127       43.6940       47.9332       48.1356       50.2879       53.9405       64.2090       64.9715       66.9515       61.6314       65.2633       66.3285       70.5415       79.5494       99.7070       97.7064      103.2593      110.3160      104.3004      104.2969      103.7175       93.2000       83.3813       86.4551       87.7713       93.6544       97.8036      101.2705      114.1615      126.6461      149.1986      159.2000      180.3962      195.1886      210.6096      212.1885      218.9316      222.8587      219.8005      224.9840      225.7252      226.1431      231.1521      234.3813      234.2291      229.7866      210.2462      204.3379      196.5868      195.1844      188.1658      189.4543      185.1340        0.0000        0.0000        0.0000        0.0000        0.0000        0.0000        0.0000        0.0000        0.0000        0.0000        0.0000        0.0000        0.0000        0.0000        0.0000        0.0000        0.0000        0.0000        0.0000        0.0000        0.0000        0.0000        0.0000        0.0000        0.0000        0.0000        0.0000        0.0000        0.0000        0.0000        0.0000        0.0000        0.0000        0.0000        0.0000        0.0000        0.0000        0.0000        0.0000        0.0000        0.0000        0.0000        0.0000        0.0000        0.0000        0.0000        0.0000        0.0000        0.0000        0.0000        0.0000        0.0000        0.0000        0.0000        0.0000        0.0000        0.0000        0.0000        0.0000
        0.0000        0.0000        0.0000        0.0000        0.0000        0.0000        0.0000        0.0000        0.0000        0.0000        0.0000        0.0000        0.0000        0.0000        0.0000        0.0000        0.0000        0.0000        0.0000        0.0000        0.0000        0.0000        0.0000        0.0000        0.0000        0.0000        0.0000        0.0000        0.0000        0.0000        0.0000        0.0000        0.0000        0.0000        0.0000        0.0000        0.0000        0.0000        0.0000        0.0000        0.0000        0.0000        0.0000        0.0000        0.0000        0.0000        0.0000        0.0000        0.0000        0.0000        0.0000        0.0000        0.0000        0.0000        0.0000        0.0000        0.0000        0.0000        0.0000        0.0000        0.0000        0.0000        0.0000        0.0000        0.0000        0.0000        0.0000        0.0000        0.0000        0.0000        0.0000        0.0000        0.0000        0.0000        0.0000        0.0000        0.0000        0.0000        0.0000        0.0000        0.0000        0.0000        0.0000        0.0000        0.0000        0.0000        0.0000        0.0000        0.0000        0.0000        0.0000        0.0000        0.0000        0.0000        0.0000        0.0000        0.0000        0.0000        0.0000        0.0000       60.0524       63.3021       54.3481       47.6193       40.7973       34.9740       27.7617       10.8062        7.2880        5.0907        3.7409        0.1674        0.0691        0.9985        2.4360        5.1019        5.8666        5.7378        7.1318        7.9685        8.1576        9.8983       11.2828       12.2030       14.6532       15.7616       16.6181       18.2404       21.6160       23.1222       21.6949       27.3682       27.5681       29.9201       30.3361       33.8970       37.4356       39.6634       43.7566       45.0528       44.1376       47.0236       53.7474       61.6342       61.4225       61.4794       58.5702       57.7991       61.1568       64.7961       76.2661       92.8228       96.9502       99.9397      105.4691       96.8645      103.5669      105.7962      100.6044       88.0935       89.3013       97.7681       99.6874       99.5132      110.8340      139.5319      142.4764      155.5525      165.2908      173.5383      192.7942      206.1336      198.2439      184.7656      179.7151      196.4677      200.6518      207.0035      205.1037      211.8414      206.7405      212.2054      202.9804      191.1988      179.1210      184.8840      189.6318      179.2018        0.0000        0.0000        0.0000        0.0000        0.0000        0.0000        0.0000        0.0000        0.0000        0.0000        0.0000        0.0000        0.0000      158.6099        0.0000        0.0000        0.0000      190.7400        0.0000        0.0000        0.0000        0.0000        0.0000        0.0000        0.0000        0.0000        0.0000        0.0000        0.0000        0.0000        0.0000        0.0000        0.0000        0.0000        0.0000        0.0000        0.0000        0.0000        0.0000        0.0000        0.0000        0.0000        0.0000        0.0000        0.0000        0.0000        0.0000        0.0000        0.0000        0.0000        0.0000        0.0000        0.0000        0.0000        0.0000        0.0000        0.0000        0.0000        0.0000        0.0000        0.0000
        0.0000        0.0000        0.0000        0.0000        0.0000        0.0000        0.0000        0.0000        0.0000        0.0000        0.0000        0.0000        0.0000        0.0000        0.0000        0.0000        0.0000        0.0000        0.0000        0.0000        0.0000        0.0000        0.0000        0.0000        0.0000        0.0000        0.0000        0.0000        0.0000        0.0000        0.0000        0.0000        0.0000        0.0000        0.0000        0.0000        0.0000        0.0000        0.0000        0.0000        0.0000        0.0000        0.0000        0.0000        0.0000        0.0000        0.0000        0.0000        0.0000        0.0000        0.0000        0.0000        0.0000        0.0000        0.0000        0.0000        0.0000        0.0000        0.0000        0.0000        0.0000        0.0000        0.0000        0.0000        0.0000        0.0000        0.0000        0.0000        0.0000        0.0000        0.0000        0.0000        0.0000        0.0000        0.0000        0.0000        0.0000        0.0000        0.0000        0.0000        0.0000        0.0000        0.0000        0.0000        0.0000        0.0000        0.0000        0.0000        0.0000        0.0000        0.0000        0.0000        0.0000        0.0000        0.0000        0.0000        0.0000        0.0000        0.0000        0.0000       38.2236       39.1916       35.3540       33.3364       28.4012       25.1783       23.1877       32.0418       16.9755       13.1893       10.1942        4.8556        2.9156        4.4065        6.9636        8.1952        5.2050        6.0935        6.3142        5.3901        6.0136        7.2884        8.8739       14.5910       17.6832       18.5348       20.5580       24.3536       26.2551       24.2853       27.6593       29.9787       32.0177       28.7642       28.3415       32.0781       38.2334       37.9597       39.4970       39.8922       40.0180       46.7528       49.9592       60.1305       64.6157       63.1366       58.1231       58.3394       60.1267       63.1560       72.9430       83.7612       86.7380       93.3483       93.4540       94.0340      100.3988      100.7121      101.8372      113.3687      133.0359      134.4878      133.2391      155.8846      179.8027      202.5819      196.2670      171.6089      170.4188      188.6700      186.0294      190.8929      198.4867      180.0052      177.4951      181.5662      188.4225      181.5816      176.0053      159.3631      151.5806      160.4530      166.9047      169.4023      163.0605      167.2585      183.0637      146.3093        0.0000        0.0000        0.0000        0.0000        0.0000        0.0000        0.0000        0.0000        0.0000        0.0000        0.0000        0.0000      163.5900      199.0200      202.6800        0.0000      202.3200      269.5800        0.0000        0.0000        0.0000        0.0000        0.0000        0.0000        0.0000        0.0000        0.0000        0.0000        0.0000        0.0000        0.0000        0.0000        0.0000        0.0000        0.0000        0.0000        0.0000        0.0000        0.0000        0.0000        0.0000        0.0000        0.0000        0.0000        0.0000        0.0000        0.0000        0.0000        0.0000        0.0000        0.0000        0.0000        0.0000        0.0000        0.0000        0.0000        0.0000        0.0000        0.0000        0.0000        0.0000
        0.0000        0.0000        0.0000        0.0000        0.0000        0.0000        0.0000        0.0000        0.0000        0.0000        0.0000        0.0000        0.0000        0.0000        0.0000        0.0000        0.0000        0.0000        0.0000        0.0000        0.0000        0.0000        0.0000        0.0000        0.0000        0.0000        0.0000        0.0000        0.0000        0.0000        0.0000        0.0000        0.0000        0.0000        0.0000        0.0000        0.0000        0.0000        0.0000        0.0000        0.0000        0.0000        0.0000        0.0000        0.0000        0.0000        0.0000        0.0000        0.0000        0.0000        0.0000        0.0000        0.0000        0.0000        0.0000        0.0000        0.0000        0.0000        0.0000        0.0000        0.0000        0.0000        0.0000        0.0000        0.0000        0.0000        0.0000        0.0000        0.0000        0.0000        0.0000        0.0000        0.0000        0.0000        0.0000        0.0000        0.0000        0.0000        0.0000        0.0000        0.0000        0.0000        0.0000        0.0000        0.0000        0.0000        0.0000        0.0000        0.0000        0.0000        0.0000        0.0000        0.0000        0.0000        0.0000        0.0000        0.0000        0.0000        0.0000       25.9212       25.2066       26.7970       27.5747       26.3564       23.1151       22.1816       20.0162       30.8778       18.7948       15.8807       12.4128        5.9603        4.1799        5.8288        6.9755        4.7485        4.2980        5.2987        3.9359        5.0631        5.5288        6.3437        9.1055       16.3403       18.6061       20.0195       21.6409       28.9601       27.8060       35.2788       33.5792       34.7717       33.1086       26.8363       31.4820       33.1959       35.8423       38.2585       40.0390       40.5880       37.3032       39.7240       43.6250       54.2069       60.5805       60.3671       58.9171       56.6702       59.2811       62.5567       65.1108       75.4456       82.0906       82.0437       83.7724       83.0204       85.6797       89.8634       98.8078      115.5611      131.4429      127.9299      141.8203      176.1012      193.7281      198.2433      184.4310      160.6876      151.1697      160.8592      163.8932      169.0817      169.2677      170.7209      173.7323      175.8065      167.0933      158.4474      156.7586      136.4771      132.2341      137.5018      147.4313      147.1868      147.3591      157.9274      167.3848      151.0065        0.0000        0.0000        0.0000        0.0000        0.0000        0.0000      186.5546       79.4400        0.0000        0.0000        0.0000        0.0000      225.1501      164.8800        0.0000        0.0000        0.0000        0.0000        0.0000        0.0000        0.0000        0.0000        0.0000        0.0000        0.0000        0.0000        0.0000        0.0000        0.0000        0.0000        0.0000        0.0000        0.0000        0.0000        0.0000        0.0000        0.0000        0.0000        0.0000        0.0000        0.0000        0.0000        0.0000        0.0000        0.0000        0.0000        0.0000        0.0000        0.0000        0.0000        0.0000        0.0000        0.0000        0.0000        0.0000        0.0000        0.0000        0.0000        0.0000        0.0000        0.0000
        0.0000        0.0000        0.0000        0.0000        0.0000        0.0000        0.0000        0.0000        0.0000        0.0000        0.0000        0.0000        0.0000        0.0000        0.0000        0.0000        0.0000        0.0000        0.0000        0.0000        0.0000        0.0000        0.0000        0.0000        0.0000        0.0000        0.0000        0.0000        0.0000        0.0000        0.0000        0.0000        0.0000        0.0000        0.0000        0.0000        0.0000        0.0000        0.0000        0.0000        0.0000        0.0000        0.0000        0.0000        0.0000        0.0000        0.0000        0.0000        0.0000        0.0000        0.0000        0.0000        0.0000        0.0000        0.0000        0.0000        0.0000        0.0000        0.0000        0.0000        0.0000        0.0000        0.0000        0.0000        0.0000        0.0000        0.0000        0.0000        0.0000        0.0000        0.0000        0.0000        0.0000        0.0000        0.0000        0.0000        0.0000        0.0000        0.0000        0.0000        0.0000        0.0000        0.0000        0.0000        0.0000        0.0000        0.0000        0.0000        0.0000        0.0000        0.0000        0.0000        0.0000        0.0000        0.0000        0.0000        0.0000        6.5370        8.7762       17.6985       19.4116       20.9001       20.6627       21.1818       20.0484       18.8122       17.0081       19.5187       17.8923       15.7189       12.6387        6.6131        4.9276        5.3894        5.9135        4.0842        4.2327        3.4575        3.6462        4.3675        5.0061        6.3702        9.2079       15.2713       18.7676       21.4118       25.9673       33.7954       39.7314       39.3587       33.5426       29.7221       29.9010       29.0615       30.2214       33.5185       36.0855       36.3630       39.3884       39.6018       37.6460       34.4889       38.9070       48.6800       56.5552       60.2829       58.9426       58.8707       62.2299       64.4570       60.9442       66.7293       68.7742       75.4790       78.8494       82.4402       91.2464       92.2801      102.3199      125.7117      128.3396      143.2633      161.0986      177.8532      177.5618      164.3301      163.6409      154.1290      150.1074      155.4548      152.1554      152.7083      153.1607      160.7672      162.8344      152.4690      145.6731      148.5499      139.3244      118.1159      112.1729      114.4957      126.7269      145.5695      145.8448      144.3435      139.9631        0.0000        0.0000        0.0000        0.0000        0.0000      166.8434      166.9449      159.2990       54.5400        0.0000        0.0000        0.0000        0.0000        0.0000        0.0000        0.0000        0.0000        0.0000        0.0000        0.0000        0.0000        0.0000        0.0000        0.0000        0.0000        0.0000        0.0000        0.0000        0.0000        0.0000        0.0000        0.0000        0.0000        0.0000        0.0000        0.0000        0.0000        0.0000        0.0000        0.0000        0.0000        0.0000        0.0000        0.0000        0.0000        0.0000        0.0000        0.0000        0.0000        0.0000        0.0000        0.0000        0.0000        0.0000        0.0000        0.0000        0.0000        0.0000        0.0000        0.0000        0.0000        0.0000
        0.0000        0.0000        0.0000        0.0000        0.0000        0.0000        0.0000        0.0000        0.0000        0.0000        0.0000        0.0000        0.0000        0.0000        0.0000        0.0000        0.0000        0.0000        0.0000        0.0000        0.0000        0.0000        0.0000        0.0000        0.0000        0.0000        0.0000        0.0000        0.0000        0.0000        0.0000        0.0000        0.0000        0.0000        0.0000        0.0000        0.0000        0.0000        0.0000        0.0000        0.0000        0.0000        0.0000        0.0000        0.0000        0.0000        0.0000        0.0000        0.0000        0.0000        0.0000        0.0000        0.0000        0.0000        0.0000        0.0000        0.0000        0.0000        0.0000        0.0000        0.0000        0.0000        0.0000        0.0000        0.0000        0.0000        0.0000        0.0000        0.0000        0.0000        0.0000        0.0000        0.0000        0.0000        0.0000        0.0000        0.0000        0.0000        0.0000        0.0000        0.0000        0.0000        0.0000        0.0000        0.0000        0.0000        0.0000        0.0000        0.0000        0.0000        0.0000        0.0000        0.0000        0.0000        0.0000        0.0000        0.0000        4.3129        6.7465       11.6971       14.2538       15.1722       16.0138       18.2628       15.0990       13.4674       12.2437       15.3221       14.3467       12.6739       10.9487        6.5895        5.4803        5.4190        5.0794        6.1682        4.4092        4.2672        3.9599        4.9674        4.9291        6.6076        9.2802       15.7327       19.5009       22.0039       24.6182       31.8514       33.7096       32.6985       30.6337       25.2960       24.2849       25.5897       30.2201       33.8918       32.8633       34.5407       35.8924       34.2738       34.4527       34.0945       37.1582       48.7902       53.9674       59.0093       56.9212       58.5652       55.9183       60.0522       60.4316       63.5829       69.3397       72.0927       81.0493       81.8451       92.9958      102.9001      108.3509      129.1978      132.4654      155.7023      155.7780      164.7264      154.7562      146.9817      150.9325      144.5385      134.5810      138.4666      127.9684      130.4149      132.9362      128.0179      125.8645      128.5566      127.4893      132.3669      125.9777      108.7363      104.4022      102.3862      113.7349      131.9154      138.3724      141.5646      139.2613        0.0000        0.0000        0.0000      106.8300      138.9830      150.9108      152.3675      153.5496       70.3500        0.0000        0.0000        0.0000        0.0000        0.0000        0.0000        0.0000        0.0000        0.0000        0.0000        0.0000        0.0000        0.0000        0.0000        0.0000        0.0000        0.0000        0.0000        0.0000        0.0000        0.0000        0.0000        0.0000        0.0000        0.0000        0.0000        0.0000        0.0000        0.0000        0.0000        0.0000        0.0000        0.0000        0.0000        0.0000        0.0000        0.0000        0.0000        0.0000        0.0000        0.0000        0.0000        0.0000        0.0000        0.0000        0.0000        0.0000        0.0000        0.0000        0.0000        0.0000        0.0000        0.0000
        0.0000        0.0000        0.0000        0.0000        0.0000        0.0000        0.0000        0.0000        0.0000        0.0000        0.0000        0.0000        0.0000        0.0000        0.0000        0.0000        0.0000        0.0000        0.0000        0.0000        0.0000        0.0000        0.0000        0.0000        0.0000        0.0000        0.0000        0.0000        0.0000        0.0000        0.0000        0.0000        0.0000        0.0000        0.0000        0.0000        0.0000        0.0000        0.0000        0.0000        0.0000        0.0000        0.0000        0.0000        0.0000        0.0000        0.0000        0.0000        0.0000        0.0000        0.0000        0.0000        0.0000        0.0000        0.0000        0.0000        0.0000        0.0000        0.0000        0.0000        0.0000        0.0000        0.0000        0.0000        0.0000        0.0000        0.0000        0.0000        0.0000        0.0000        0.0000        0.0000        0.0000        0.0000        0.0000        0.0000        0.0000        0.0000        0.0000        0.0000        0.0000        0.0000        0.0000        0.0000        0.0000        0.0000        0.0000        0.0000        0.0000        0.0000        0.0000        0.0000        0.0000        0.0000        0.0000        0.0000        4.4416        6.1800        6.7026        4.8847        5.4126        5.9293        5.5718        8.1553        8.7813        8.1078        7.6186        7.1447        6.3280        5.9114        5.8422        8.6158        7.9314        7.4187        8.8802        9.4729       14.5163       39.8824        6.7929        5.2146        5.6642        7.3488       10.4642       18.5205       22.4526       30.8008       33.3160       32.6093       36.0258       30.4389       29.6524       26.5275       21.6451       24.0389       24.1845       33.0564       31.2506       31.6092       30.8404       34.1607       36.1870       39.3943       45.4907       53.8159       56.6348       54.5264       55.0728       66.8857       63.9080       59.8924       63.2970       64.9724       72.7679       79.8261       91.5107       93.6676       98.3906      116.5514      139.7477      184.3272      193.9768      209.7050      200.5550      163.3416      159.2855      155.1971      147.1076      131.8384      126.8969      119.4464      113.2627      101.2045      103.2082      102.2818      102.2278      106.2968      106.5648      110.0117      114.8532       91.2104       95.8376       98.3131       97.3295       87.2392      112.8066       90.8656        0.0000        0.0000        0.0000        0.0000      129.9267      121.3360      135.7416      132.3522      137.1059       80.4000        0.0000        0.0000        0.0000        0.0000        0.0000        0.0000        0.0000        0.0000        0.0000        0.0000        0.0000        0.0000        0.0000        0.0000        0.0000        0.0000        0.0000        0.0000        0.0000        0.0000        0.0000        0.0000        0.0000        0.0000        0.0000        0.0000        0.0000        0.0000        0.0000        0.0000        0.0000        0.0000        0.0000        0.0000        0.0000        0.0000        0.0000        0.0000        0.0000        0.0000        0.0000        0.0000        0.0000        0.0000        0.0000        0.0000        0.0000        0.0000        0.0000        0.0000        0.0000        0.0000        0.0000
        0.0000        0.0000        0.0000        0.0000        0.0000        0.0000        0.0000        0.0000        0.0000        0.0000        0.0000        0.0000        0.0000        0.0000        0.0000        0.0000        0.0000        0.0000        0.0000        0.0000        0.0000        0.0000        0.0000        0.0000        0.0000        0.0000        0.0000        0.0000        0.0000        0.0000        0.0000        0.0000        0.0000        0.0000        0.0000        0.0000        0.0000        0.0000        0.0000        0.0000        0.0000        0.0000        0.0000        0.0000        0.0000        0.0000        0.0000        0.0000        0.0000        0.0000        0.0000        0.0000        0.0000        0.0000        0.0000        0.0000        0.0000        0.0000        0.0000        0.0000        0.0000        0.0000        0.0000        0.0000        0.0000        0.0000        0.0000        0.0000        0.0000        0.0000        0.0000        0.0000        0.0000        0.0000        0.0000        0.0000        0.0000        0.0000        0.0000        0.0000        0.0000        0.0000        0.0000        0.0000        0.0000        0.0000        0.0000        0.0000        0.0000        0.0000        0.0000        0.0000        0.0000        0.0000        0.0000        0.0000        2.4592        4.0017        4.6577        3.3619        4.1145        4.2627        3.2188        5.0010        5.7450        5.0730        4.8645        5.4372        5.3550        4.4208        4.1010        6.7523        7.5786        8.9979       10.0239       10.7217       10.5884       19.9131       18.2648        6.0609        6.1583        7.4448       10.2396       21.7520       25.4454       28.1895       30.6606       33.3703       40.2337       34.3290       33.5651       28.6886       27.9272       22.8062       22.6524       28.5764       28.9536       29.0759       30.0260       34.6980       37.1614       41.1143       44.1779       45.9805       46.5786       50.4756       52.3241       53.5098       59.1395       62.5953       64.4891       69.3393       77.5450       89.5608       88.7094       99.3844      103.3767      133.2158      152.0434      209.6498      223.0988      210.8340      199.8917      167.7809      155.8247      147.9056      139.6478      127.8716      113.3614      106.8245      103.1839       88.1282       86.5275       84.5759       88.1236       94.5027       92.3359       96.3323       96.2610       70.1097       69.3101      109.7200       97.0104        0.0000        0.0000        0.0000        0.0000        0.0000        0.0000      111.7300      103.6484      106.8134      113.1555      114.1067      120.0144        0.0000        0.0000        0.0000        0.0000        0.0000        0.0000        0.0000        0.0000        0.0000        0.0000        0.0000        0.0000        0.0000        0.0000        0.0000        0.0000        0.0000        0.0000        0.0000        0.0000        0.0000        0.0000        0.0000        0.0000        0.0000        0.0000        0.0000        0.0000        0.0000        0.0000        0.0000        0.0000        0.0000        0.0000        0.0000        0.0000        0.0000        0.0000        0.0000        0.0000        0.0000        0.0000        0.0000        0.0000        0.0000        0.0000        0.0000        0.0000        0.0000        0.0000        0.0000        0.0000        0.0000        0.0000
        0.0000        0.0000        0.0000        0.0000        0.0000        0.0000        0.0000        0.0000        0.0000        0.0000        0.0000        0.0000        0.0000        0.0000        0.0000        0.0000        0.0000        0.0000        0.0000        0.0000        0.0000        0.0000        0.0000        0.0000        0.0000        0.0000        0.0000        0.0000        0.0000        0.0000        0.0000        0.0000        0.0000        0.0000        0.0000        0.0000        0.0000        0.0000        0.0000        0.0000        0.0000        0.0000        0.0000        0.0000        0.0000        0.0000        0.0000        0.0000        0.0000        0.0000        0.0000        0.0000        0.0000        0.0000        0.0000        0.0000        0.0000        0.0000        0.0000        0.0000        0.0000        0.0000        0.0000        0.0000        0.0000        0.0000        0.0000        0.0000        0.0000        0.0000        0.0000        0.0000        0.0000        0.0000        0.0000        0.0000        0.0000        0.0000        0.0000        0.0000        0.0000        0.0000        0.0000        0.0000        0.0000        0.0000        0.0000        0.0000        0.0000        0.0000        0.0000        0.0000        0.0000        0.0000        0.0000        0.0000        2.7354        3.0478        3.3671        2.5470        2.3682        4.9877        2.3776        2.6428        3.0133        3.9570        4.1707        3.6806        4.1241        3.2772        3.6193        6.3310        8.5596        8.8628       10.5568       11.3907        9.8979       12.7363       10.2802        7.1370        7.2351        8.8912       11.8057       21.7434       24.6610       25.1432       30.1420       35.1030       38.9340       35.7299       34.7158       26.4231       23.4520       20.6288       22.6928       27.7036       29.3304       32.2452       34.2543       36.2141       38.3072       39.8006       35.4895       39.1724       42.4706       46.7132       46.8426       56.5978       56.9406       60.1744       70.1189       75.8277       89.6591       98.8525       99.2250      101.7389      115.7478      134.6049      144.0461      183.2487      203.0981      198.8063      180.3770      145.7103      143.6173      134.1883      117.6971      110.2406      102.1503       90.9035       88.3659       76.1683       76.1026       67.9524       77.0256       81.7376       78.6260       76.6688       78.3258       74.4058       70.7818       65.3902        0.0000        0.0000        0.0000        0.0000        0.0000        0.0000       89.1077       98.2577       98.0439       99.3218       98.9724       91.6662       98.3521        0.0000        0.0000        0.0000        0.0000        0.0000        0.0000        0.0000        0.0000        0.0000        0.0000        0.0000        0.0000        0.0000        0.0000        0.0000        0.0000        0.0000        0.0000        0.0000        0.0000        0.0000        0.0000        0.0000        0.0000        0.0000        0.0000        0.0000        0.0000        0.0000        0.0000        0.0000        0.0000        0.0000        0.0000        0.0000        0.0000        0.0000        0.0000        0.0000        0.0000        0.0000        0.0000        0.0000        0.0000        0.0000        0.0000        0.0000        0.0000        0.0000        0.0000        0.0000        0.0000        0.0000        0.0000
        0.0000        0.0000        0.0000        0.0000        0.0000        0.0000        0.0000        0.0000        0.0000        0.0000        0.0000        0.0000        0.0000        0.0000        0.0000        0.0000        0.0000        0.0000        0.0000        0.0000        0.0000        0.0000        0.0000        0.0000        0.0000        0.0000        0.0000        0.0000        0.0000        0.0000        0.0000        0.0000        0.0000        0.0000        0.0000        0.0000        0.0000        0.0000        0.0000        0.0000        0.0000        0.0000        0.0000        0.0000        0.0000        0.0000        0.0000        0.0000        0.0000        0.0000        0.0000        0.0000        0.0000        0.0000        0.0000        0.0000        0.0000        0.0000        0.0000        0.0000        0.0000        0.0000        0.0000        0.0000        0.0000        0.0000        0.0000        0.0000        0.0000        0.0000        0.0000        0.0000        0.0000        0.0000        0.0000        0.0000        0.0000        0.0000        0.0000        0.0000        0.0000        0.0000        0.0000        0.0000        0.0000        0.0000        0.0000        0.0000        0.0000        0.0000        0.0000        0.0000        0.0000        0.0000        0.0000        0.0000        0.0000        3.1006        2.5933        1.9981        2.5824        2.6213        2.4465        2.7533        4.4880        4.4843        5.4449        6.7387        4.5756        3.2765        4.0202        7.5377       10.0571        9.9833       11.0743       10.8979       12.7855       12.1404       10.8649        7.1800        8.9421       10.3355        9.7607       16.2075       19.5191       25.5186       29.9331       36.1492       32.5344       32.6215       25.8625       20.2072       21.1030       20.1072       20.8748       23.8425       28.1931       30.3977       32.2429       36.5061       34.8501       34.3822       38.6597       43.9244       42.9626       49.5338       50.4852       56.4925       53.7653       63.2858       71.0832       79.4286       88.0700       97.9541      100.2259      106.9594      107.6820      115.8952      119.4730      151.7060      165.4708      163.4948      150.8395      124.1019      120.5574      111.9013      104.6297       91.8785       87.1174       85.0223       75.5912       65.1762       68.0570       79.0469       75.7728       72.2861       66.7304       70.0220       86.7012       62.1859       59.9637        0.0000        0.0000        0.0000        0.0000        0.0000        0.0000        0.0000       79.5499       89.7086       86.5440       92.1194       85.9589       86.6549       90.3894        0.0000        0.0000        0.0000        0.0000        0.0000        0.0000        0.0000        0.0000        0.0000        0.0000        0.0000        0.0000        0.0000        0.0000        0.0000        0.0000        0.0000        0.0000        0.0000        0.0000        0.0000        0.0000        0.0000        0.0000        0.0000        0.0000        0.0000        0.0000        0.0000        0.0000        0.0000        0.0000        0.0000        0.0000        0.0000        0.0000        0.0000        0.0000        0.0000        0.0000        0.0000        0.0000        0.0000        0.0000        0.0000        0.0000        0.0000        0.0000        0.0000        0.0000        0.0000        0.0000        0.0000        0.0000
        0.0000        0.0000        0.0000        0.0000        0.0000        0.0000        0.0000        0.0000        0.0000        0.0000        0.0000        0.0000        0.0000        0.0000        0.0000        0.0000        0.0000        0.0000        0.0000        0.0000        0.0000        0.0000        0.0000        0.0000        0.0000        0.0000        0.0000        0.0000        0.0000        0.0000        0.0000        0.0000        0.0000        0.0000        0.0000        0.0000        0.0000        0.0000        0.0000        0.0000        0.0000        0.0000        0.0000        0.0000        0.0000        0.0000        0.0000        0.0000        0.0000        0.0000        0.0000        0.0000        0.0000        0.0000        0.0000        0.0000        0.0000        0.0000        0.0000        0.0000        0.0000        0.0000        0.0000        0.0000        0.0000        0.0000        0.0000        0.0000        0.0000        0.0000        0.0000        0.0000        0.0000        0.0000        0.0000        0.0000        0.0000        0.0000        0.0000        0.0000        0.0000        0.0000        0.0000        0.0000        0.0000        0.0000        0.0000        0.0000        0.0000        0.0000        0.0000        0.0000        0.0000        0.0000        0.0000        0.0000        2.6868        3.0381        6.1499        1.8966        0.0000        2.1450        2.0101        3.1619        2.8998        2.3694        3.7357        6.4494        2.8171        4.7969        8.1049       11.7132       11.9675       12.9741       12.5579       13.6370       19.2568       14.6420       11.5127        8.4829        7.5333        8.3300       10.2288       14.4657       15.9530       16.7465       24.2711       31.0096       29.5901       26.7673       24.6197       18.6575       16.0299       16.6979       18.8689       28.1514       32.2797       33.9336       34.8984       38.8697       39.2205       38.0091       46.6275       50.3242       48.7438       54.2488       54.0344       60.0002       61.9394       74.1003       73.2326       82.4108       90.9301       98.4593      117.5792      105.1168      106.1424      100.9161      106.8904       99.6034      107.9164      105.5671       98.6773       85.0498       91.8123       77.6619       73.3439       69.8998       67.4645       66.5007       61.0863       57.4556       62.5294       70.5339       58.4453       56.7982       57.3707       62.3741       52.7530        0.0000        0.0000        0.0000        0.0000        0.0000       91.1100       94.6800        0.0000       80.5685       78.4753       86.1346      113.6581       94.7810       88.1684       91.5842        0.0000        0.0000        0.0000        0.0000        0.0000        0.0000        0.0000        0.0000        0.0000        0.0000        0.0000        0.0000        0.0000        0.0000        0.0000        0.0000        0.0000        0.0000        0.0000        0.0000        0.0000        0.0000        0.0000        0.0000        0.0000        0.0000        0.0000        0.0000        0.0000        0.0000        0.0000        0.0000        0.0000        0.0000        0.0000        0.0000        0.0000        0.0000        0.0000        0.0000        0.0000        0.0000        0.0000        0.0000        0.0000        0.0000        0.0000        0.0000        0.0000        0.0000        0.0000        0.0000        0.0000        0.0000        0.0000
        0.0000        0.0000        0.0000        0.0000        0.0000        0.0000        0.0000        0.0000        0.0000        0.0000        0.0000        0.0000        0.0000        0.0000        0.0000        0.0000        0.0000        0.0000        0.0000        0.0000        0.0000        0.0000        0.0000        0.0000        0.0000        0.0000        0.0000        0.0000        0.0000        0.0000        0.0000        0.0000        0.0000        0.0000        0.0000        0.0000        0.0000        0.0000        0.0000        0.0000        0.0000        0.0000        0.0000        0.0000        0.0000        0.0000        0.0000        0.0000        0.0000        0.0000        0.0000        0.0000        0.0000        0.0000        0.0000        0.0000        0.0000        0.0000        0.0000        0.0000        0.0000        0.0000        0.0000        0.0000        0.0000        0.0000        0.0000        0.0000        0.0000        0.0000        0.0000        0.0000        0.0000        0.0000        0.0000        0.0000        0.0000        0.0000        0.0000        0.0000        0.0000        0.0000        0.0000        0.0000        0.0000        0.0000        0.0000        0.0000        0.0000        0.0000        0.0000        0.0000        0.0000        0.0000        0.0000        0.0000        0.0000        2.8877        0.0000        0.0000        0.0000        0.9997        1.1560        3.7379        2.7471        2.1227        1.9906        3.8602        3.8005        6.8290        6.3770       11.9804       13.3768       12.7775       12.6577       16.8870       20.7632       19.3970       14.3040        8.2823        7.5816        7.6089       10.6096       13.3736       13.8118       17.1481       19.5561       21.7692       24.3456       24.4905       22.4762       17.3009       15.3366       16.4894       19.0971       28.5727       31.1335       34.6321       37.0267       40.5707       42.5614       44.7808       50.7687       51.7266       49.9882       51.7021       55.2363       64.8107       68.3180       75.3334       77.7581       89.6472       95.5209      107.6068      109.4795      106.8301      104.1304       96.0665       91.9063       81.5017       80.4686       84.3469       76.8330       63.1031       61.0271       56.7205       58.3525       55.1900       50.8312       49.2651       51.1706       50.0816       48.6261       35.4991       38.9740       45.2230       48.5318       40.9880       34.7942        0.0000        0.0000        0.0000        0.0000        0.0000      105.5400       44.5500       29.2800       73.6575       74.1197       72.0642       74.8158       77.9830       75.5681       81.8691        0.0000        0.0000        0.0000        0.0000        0.0000        0.0000        0.0000        0.0000        0.0000        0.0000        0.0000        0.0000        0.0000        0.0000        0.0000        0.0000        0.0000        0.0000        0.0000        0.0000        0.0000        0.0000        0.0000        0.0000        0.0000        0.0000        0.0000        0.0000        0.0000        0.0000        0.0000        0.0000        0.0000        0.0000        0.0000        0.0000        0.0000        0.0000        0.0000        0.0000        0.0000        0.0000        0.0000        0.0000        0.0000        0.0000        0.0000        0.0000        0.0000        0.0000        0.0000        0.0000        0.0000        0.0000        0.0000
        0.0000        0.0000        0.0000        0.0000        0.0000        0.0000        0.0000        0.0000        0.0000        0.0000        0.0000        0.0000        0.0000        0.0000        0.0000        0.0000        0.0000        0.0000        0.0000        0.0000        0.0000        0.0000        0.0000        0.0000        0.0000        0.0000        0.0000        0.0000        0.0000        0.0000        0.0000        0.0000        0.0000        0.0000        0.0000        0.0000        0.0000        0.0000        0.0000        0.0000        0.0000        0.0000        0.0000        0.0000        0.0000        0.0000        0.0000        0.0000        0.0000        0.0000        0.0000        0.0000        0.0000        0.0000        0.0000        0.0000        0.0000        0.0000        0.0000        0.0000        0.0000        0.0000        0.0000        0.0000        0.0000        0.0000        0.0000        0.0000        0.0000        0.0000        0.0000        0.0000        0.0000        0.0000        0.0000        0.0000        0.0000        0.0000        0.0000        0.0000        0.0000        0.0000        0.0000        0.0000        0.0000        0.0000        0.0000        0.0000        0.0000        0.0000        0.0000        0.0000        0.0000        0.0000        0.0000        0.0000        0.0000        0.0000        0.0000        0.0000        0.0000        0.3987        3.4739        4.2559        1.7679        2.8420        3.1107        5.0933        5.6248        4.6341        8.4087       13.8551       11.9732       12.7310       14.6084       16.2370       16.7567       15.5093       15.4495        9.9199       11.1138        9.8004       11.6725       13.0049       11.8863       13.1280       13.8503       18.8048       20.4335       21.1828       20.1748       14.7836       14.3847       16.7028       19.3171       27.2513       31.8989       34.6656       38.1649       45.8046       47.1304       48.9099       48.6363       51.1550       52.3535       59.2455       57.0397       66.4308       69.9489       84.9691       91.0775      100.2453      103.3184      101.5246       96.5361       94.5079       89.9444       86.3041       81.3507       73.9231       71.9732       70.4526       60.4650       51.7515       47.3616       45.5603       44.3458       44.0231       38.6967       39.0217       36.3749       34.2907       27.0353       19.6930       36.7787       37.6928       21.3663        0.0000        0.0000        0.0000        0.0000        0.0000        0.0000       28.8300       54.5400       46.1100       34.5300       53.0254       56.1917       60.1209       62.4662       65.1125       66.8802       68.6875        0.0000        0.0000        0.0000        0.0000        0.0000        0.0000        0.0000        0.0000        0.0000        0.0000        0.0000        0.0000        0.0000        0.0000        0.0000        0.0000        0.0000        0.0000        0.0000        0.0000        0.0000        0.0000        0.0000        0.0000        0.0000        0.0000        0.0000        0.0000        0.0000        0.0000        0.0000        0.0000        0.0000        0.0000        0.0000        0.0000        0.0000        0.0000        0.0000        0.0000        0.0000        0.0000        0.0000        0.0000        0.0000        0.0000        0.0000        0.0000        0.0000        0.0000        0.0000        0.0000        0.0000        0.0000        0.0000
        0.0000        0.0000        0.0000        0.0000        0.0000        0.0000        0.0000        0.0000        0.0000        0.0000        0.0000        0.0000        0.0000        0.0000        0.0000        0.0000        0.0000        0.0000        0.0000        0.0000        0.0000        0.0000        0.0000        0.0000        0.0000        0.0000        0.0000        0.0000        0.0000        0.0000        0.0000        0.0000        0.0000        0.0000        0.0000        0.0000        0.0000        0.0000        0.0000        0.0000        0.0000        0.0000        0.0000        0.0000        0.0000        0.0000        0.0000        0.0000        0.0000        0.0000        0.0000        0.0000        0.0000        0.0000        0.0000        0.0000        0.0000        0.0000        0.0000        0.0000        0.0000        0.0000        0.0000        0.0000        0.0000        0.0000        0.0000        0.0000        0.0000        0.0000        0.0000        0.0000        0.0000        0.0000        0.0000        0.0000        0.0000        0.0000        0.0000        0.0000        0.0000        0.0000        0.0000        0.0000        0.0000        0.0000        0.0000        0.0000        0.0000        0.0000        0.0000        0.0000        0.0000        0.0000        0.0000        0.0000        0.0000        0.0000        0.0000        0.0000        0.0000        0.0000        1.1453        4.2353        2.5643        3.4837        4.4145        5.9926        5.4923        7.0895        8.4702       11.5126       12.5646       13.1944       15.5118       17.7540       17.3589       18.1744       18.3813       13.8063       17.1555       15.9659       14.0538       16.1495       15.3662       14.5391       13.3208       16.8570       16.8381       17.4437       18.1145       14.0640       14.3490       15.4161       17.2083       25.2294       30.9951       33.7392       35.3886       41.4841       45.1311       42.4620       46.4333       49.1326       56.6742       55.3144       59.3146       78.5739       87.6805       93.5975      104.8136      113.2993       98.6445       84.5763       86.9417       88.9596       81.8436       78.2768       77.8666       68.1908       60.3664       60.9631       54.0715       42.6341       39.6136       36.5462       31.9119       31.2433       28.9476       26.9387       24.9262       19.0475       14.8407       21.5296       17.2382       16.6398       16.2343        0.0000        0.0000        0.0000        0.0000        0.0000        0.0000        0.0000       44.5200       44.7900       17.0100       43.9537       46.3247       49.7186       53.5553       56.3023       60.3641       60.2431        0.0000        0.0000        0.0000        0.0000        0.0000        0.0000        0.0000        0.0000        0.0000        0.0000        0.0000        0.0000        0.0000        0.0000        0.0000        0.0000        0.0000        0.0000        0.0000        0.0000        0.0000        0.0000        0.0000        0.0000        0.0000        0.0000        0.0000        0.0000        0.0000        0.0000        0.0000        0.0000        0.0000        0.0000        0.0000        0.0000        0.0000        0.0000        0.0000        0.0000        0.0000        0.0000        0.0000        0.0000        0.0000        0.0000        0.0000        0.0000        0.0000        0.0000        0.0000        0.0000        0.0000        0.0000        0.0000
        0.0000        0.0000        0.0000        0.0000        0.0000        0.0000        0.0000        0.0000        0.0000        0.0000        0.0000        0.0000        0.0000        0.0000        0.0000        0.0000        0.0000        0.0000        0.0000        0.0000        0.0000        0.0000        0.0000        0.0000        0.0000        0.0000        0.0000        0.0000        0.0000        0.0000        0.0000        0.0000        0.0000        0.0000        0.0000        0.0000        0.0000        0.0000        0.0000        0.0000        0.0000        0.0000        0.0000        0.0000        0.0000        0.0000        0.0000        0.0000        0.0000        0.0000        0.0000        0.0000        0.0000        0.0000        0.0000        0.0000        0.0000        0.0000        0.0000        0.0000        0.0000        0.0000        0.0000        0.0000        0.0000        0.0000        0.0000        0.0000        0.0000        0.0000        0.0000        0.0000        0.0000        0.0000        0.0000        0.0000        0.0000        0.0000        0.0000        0.0000        0.0000        0.0000        0.0000        0.0000        0.0000        0.0000        0.0000        0.0000        0.0000        0.0000        0.0000        0.0000        0.0000        0.0000        0.0000        0.0000        0.0000        0.0000        0.0000        0.0000        0.0000        0.0000        0.0000       10.8118       13.5459       14.1452       14.2604        8.8797        8.9425        9.8567        9.8957       10.0109       10.4635       10.5295       12.3769       20.4288       22.9611       24.5030       24.7131       26.4994       28.7478       27.0615       26.3362       21.4673       20.8728       18.6247       16.7806        0.0000        0.0000        6.8449        8.3718       14.4459       16.5180       18.9592       21.0502       23.6050       26.5534       28.9482       31.3412       30.1546       31.4096       34.8163       41.9311       58.0738       60.5075       68.5971       72.1261       97.1600      106.2676      111.0471      116.7766      102.2699       92.3452       85.3264       83.4062       79.7881       77.7123       70.0571       70.0352       59.4649       55.2468       49.4033       46.7965       35.2284       29.1792       24.9332       22.8400        9.4450        7.1998        7.5851        6.5370       14.4725       15.8526       15.3360        0.0000        0.0000        0.0000        0.0000        0.0000        0.0000        0.0000        0.0000        0.0000        0.0000        0.0000        0.0000        0.0000       23.4084       23.5903       26.4282       30.7954       46.4484       52.6097        0.0000        0.0000        0.0000        0.0000        0.0000        0.0000        0.0000        0.0000        0.0000        0.0000        0.0000        0.0000        0.0000        0.0000        0.0000        0.0000        0.0000        0.0000        0.0000        0.0000        0.0000        0.0000        0.0000        0.0000        0.0000        0.0000        0.0000        0.0000        0.0000        0.0000        0.0000        0.0000        0.0000        0.0000        0.0000        0.0000        0.0000        0.0000        0.0000        0.0000        0.0000        0.0000        0.0000        0.0000        0.0000        0.0000        0.0000        0.0000        0.0000        0.0000        0.0000        0.0000        0.0000        0.0000        0.0000        0.0000
        0.0000        0.0000        0.0000        0.0000        0.0000        0.0000        0.0000        0.0000        0.0000        0.0000        0.0000        0.0000        0.0000        0.0000        0.0000        0.0000        0.0000        0.0000        0.0000        0.0000        0.0000        0.0000        0.0000        0.0000        0.0000        0.0000        0.0000        0.0000        0.0000        0.0000        0.0000        0.0000        0.0000        0.0000        0.0000        0.0000        0.0000        0.0000        0.0000        0.0000        0.0000        0.0000        0.0000        0.0000        0.0000        0.0000        0.0000        0.0000        0.0000        0.0000        0.0000        0.0000        0.0000        0.0000        0.0000        0.0000        0.0000        0.0000        0.0000        0.0000        0.0000        0.0000        0.0000        0.0000        0.0000        0.0000        0.0000        0.0000        0.0000        0.0000        0.0000        0.0000        0.0000        0.0000        0.0000        0.0000        0.0000        0.0000        0.0000        0.0000        0.0000        0.0000        0.0000        0.0000        0.0000        0.0000        0.0000        0.0000        0.0000        0.0000        0.0000        0.0000        0.0000        0.0000        0.0000        0.0000        0.0000        0.0000        0.0000        0.0000        0.0000        0.0000        0.0000       10.6652       16.9510       13.9708       13.8634       11.3953       10.0487        9.4726        9.6313        8.8573        9.6375       10.9487       14.7168       24.7122       28.2870       31.9245       33.1222       30.9297       29.9696       34.9312       32.2795       24.7299       23.2185       19.4333        0.0000        0.0000        0.0000        0.0000        0.0000        0.0000       16.1151       16.9823       20.1371       22.8961       24.6538       27.1114       29.6216       29.0732       30.6211       33.5550       40.2159       58.0666       66.9735       75.9195       83.1347      107.1366      113.6348      109.8543      105.1894       95.6569       86.7640       81.8858       78.3395       71.7688       66.6391       63.4922       60.0048       53.4901       50.1710       44.5381       38.9653       29.5486       22.8639       18.6392       16.8411        7.5653        5.7101        5.5355        4.7524       10.3665        0.0000        0.0000        0.0000        0.0000        0.0000        0.0000        0.0000        0.0000        0.0000        0.0000        0.0000        0.0000        0.0000        0.0000        0.0000       20.1609       18.2236       20.8913       25.5510       41.3742       44.4724       52.5947        0.0000        0.0000        0.0000        0.0000        0.0000        0.0000        0.0000        0.0000        0.0000        0.0000        0.0000        0.0000        0.0000        0.0000        0.0000        0.0000        0.0000        0.0000        0.0000        0.0000        0.0000        0.0000        0.0000        0.0000        0.0000        0.0000        0.0000        0.0000        0.0000        0.0000        0.0000        0.0000        0.0000        0.0000        0.0000        0.0000        0.0000        0.0000        0.0000        0.0000        0.0000        0.0000        0.0000        0.0000        0.0000        0.0000        0.0000        0.0000        0.0000        0.0000        0.0000        0.0000        0.0000        0.0000        0.0000
        0.0000        0.0000        0.0000        0.0000        0.0000        0.0000        0.0000        0.0000        0.0000        0.0000        0.0000        0.0000        0.0000        0.0000        0.0000        0.0000        0.0000        0.0000        0.0000        0.0000        0.0000        0.0000        0.0000        0.0000        0.0000        0.0000        0.0000        0.0000        0.0000        0.0000        0.0000        0.0000        0.0000        0.0000        0.0000        0.0000        0.0000        0.0000        0.0000        0.0000        0.0000        0.0000        0.0000        0.0000        0.0000        0.0000        0.0000        0.0000        0.0000        0.0000        0.0000        0.0000        0.0000        0.0000        0.0000        0.0000        0.0000        0.0000        0.0000        0.0000        0.0000        0.0000        0.0000        0.0000        0.0000        0.0000        0.0000        0.0000        0.0000        0.0000        0.0000        0.0000        0.0000        0.0000        0.0000        0.0000        0.0000        0.0000        0.0000        0.0000        0.0000        0.0000        0.0000        0.0000        0.0000        0.0000        0.0000        0.0000        0.0000        0.0000        0.0000        0.0000        0.0000        0.0000        0.0000        0.0000        0.0000        0.0000        0.0000        0.0000        0.0000        0.0000        0.0000       16.8146       14.4067       15.0861       14.7820       11.6259       10.6600       10.8618       11.2729       10.6414       11.0729       12.6409       16.9172       30.7439       34.4415        0.0000       38.8872       36.7770        0.0000        0.0000       34.1262       27.4235        0.0000        0.0000        0.0000        0.0000        0.0000        0.0000        0.0000        0.0000       15.6355       15.9271       18.5360       21.0147       23.3689       24.9954       27.3514       27.0531       28.8218       33.4395       45.6936       64.1656       71.4472       73.8057       85.7276      105.6497      109.3984      113.9733      104.7007       85.0099       78.2295       76.8229       73.2570       69.3935       62.6241       60.2412       58.0025       52.2280       47.0626       41.7876       37.3453       26.0659       21.1365       15.7306       12.2327        0.0000        0.0000        0.0000        0.0000        0.0000        0.0000        0.0000        0.0000        0.0000        0.0000        0.0000        0.0000        0.0000        0.0000        0.0000        0.0000        0.0000        0.0000        0.0000        0.0000       12.8220       14.8136       17.8619       21.5962       35.5826        0.0000        0.0000        0.0000        0.0000        0.0000        0.0000        0.0000        0.0000        0.0000        0.0000        0.0000        0.0000        0.0000        0.0000        0.0000        0.0000        0.0000        0.0000        0.0000        0.0000        0.0000        0.0000        0.0000        0.0000        0.0000        0.0000        0.0000        0.0000        0.0000        0.0000        0.0000        0.0000        0.0000        0.0000        0.0000        0.0000        0.0000        0.0000        0.0000        0.0000        0.0000        0.0000        0.0000        0.0000        0.0000        0.0000        0.0000        0.0000        0.0000        0.0000        0.0000        0.0000        0.0000        0.0000        0.0000        0.0000        0.0000
        0.0000        0.0000        0.0000        0.0000        0.0000        0.0000        0.0000        0.0000        0.0000        0.0000        0.0000        0.0000        0.0000        0.0000        0.0000        0.0000        0.0000        0.0000        0.0000        0.0000        0.0000        0.0000        0.0000        0.0000        0.0000        0.0000        0.0000        0.0000        0.0000        0.0000        0.0000        0.0000        0.0000        0.0000        0.0000        0.0000        0.0000        0.0000        0.0000        0.0000        0.0000        0.0000        0.0000        0.0000        0.0000        0.0000        0.0000        0.0000        0.0000        0.0000        0.0000        0.0000        0.0000        0.0000        0.0000        0.0000        0.0000        0.0000        0.0000        0.0000        0.0000        0.0000        0.0000        0.0000        0.0000        0.0000        0.0000        0.0000        0.0000        0.0000        0.0000        0.0000        0.0000        0.0000        0.0000        0.0000        0.0000        0.0000        0.0000        0.0000        0.0000        0.0000        0.0000        0.0000        0.0000        0.0000        0.0000        0.0000        0.0000        0.0000        0.0000        0.0000        0.0000        0.0000        0.0000        0.0000        0.0000        0.0000        0.0000        0.0000        0.0000        0.0000        0.0000       15.2376       17.0844       17.6743       19.9117       13.3621       12.3893       12.4928       14.8692       14.2625       15.0486       17.0288        0.0000        0.0000        0.0000        0.0000        0.0000        0.0000        0.0000        0.0000        0.0000        0.0000        0.0000        0.0000        0.0000        0.0000        0.0000        0.0000        0.0000        0.0000        0.0000       14.4249       16.7032       19.1788       21.2478       22.8806       25.8506       30.4576       28.8836       32.6394       45.8960       60.7029       72.1640       73.3562       79.9370       90.2110      101.6805      102.7079       98.1146       84.0268       80.1697       77.6351       74.5591       70.1519       64.3066       62.8500       58.1026       51.5759       47.7961       43.9556       40.0060       27.6624       23.4829       13.1948        0.0000        0.0000        0.0000        0.0000        0.0000        0.0000        0.0000        0.0000        0.0000        0.0000        0.0000        0.0000        0.0000        0.0000        0.0000        0.0000        0.0000        0.0000        0.0000        0.0000        0.0000        0.0000       12.8793       15.5343       21.3814        0.0000       39.6369       53.8856        0.0000        0.0000        0.0000        0.0000        0.0000        0.0000        0.0000        0.0000        0.0000        0.0000        0.0000        0.0000        0.0000        0.0000        0.0000        0.0000        0.0000        0.0000        0.0000        0.0000        0.0000        0.0000        0.0000        0.0000        0.0000        0.0000        0.0000        0.0000        0.0000        0.0000        0.0000        0.0000        0.0000        0.0000        0.0000        0.0000        0.0000        0.0000        0.0000        0.0000        0.0000        0.0000        0.0000        0.0000        0.0000        0.0000        0.0000        0.0000        0.0000        0.0000        0.0000        0.0000        0.0000        0.0000        0.0000
        0.0000        0.0000        0.0000        0.0000        0.0000        0.0000        0.0000        0.0000        0.0000        0.0000        0.0000        0.0000        0.0000        0.0000        0.0000        0.0000        0.0000        0.0000        0.0000        0.0000        0.0000        0.0000        0.0000        0.0000        0.0000        0.0000        0.0000        0.0000        0.0000        0.0000        0.0000        0.0000        0.0000        0.0000        0.0000        0.0000        0.0000        0.0000        0.0000        0.0000        0.0000        0.0000        0.0000        0.0000        0.0000        0.0000        0.0000        0.0000        0.0000        0.0000        0.0000        0.0000        0.0000        0.0000        0.0000        0.0000        0.0000        0.0000        0.0000        0.0000        0.0000        0.0000        0.0000        0.0000        0.0000        0.0000        0.0000        0.0000        0.0000        0.0000        0.0000        0.0000        0.0000        0.0000        0.0000        0.0000        0.0000        0.0000        0.0000        0.0000        0.0000        0.0000        0.0000        0.0000        0.0000        0.0000        0.0000        0.0000        0.0000        0.0000        0.0000        0.0000        0.0000        0.0000        0.0000        0.0000        0.0000        0.0000        0.0000        0.0000        0.0000        0.0000        0.0000        0.0000        0.0000       22.9669       20.0910       15.0487       13.9680       14.5328       18.2854       20.2717       25.1474       29.1730       31.9990        0.0000        0.0000        0.0000        0.0000        0.0000        0.0000        0.0000        0.0000        0.0000        0.0000        0.0000        0.0000        0.0000        0.0000        0.0000        0.0000        0.0000        0.0000        8.8306       10.2828       14.1442       15.8658       18.5428       21.2545       28.4654       29.7963       33.3631       39.4520       48.1173       57.3621       62.2503       72.8421       87.8698       99.7363      101.0692       97.6377       88.2530       83.2731       75.1863       72.6758       67.8096       67.8591       65.7396       59.1443       55.6226       49.7484       44.8717       39.1449       21.9300       22.8900        0.0000        0.0000        0.0000        0.0000        0.0000        0.0000        0.0000        0.0000        0.0000        0.0000        0.0000        0.0000        0.0000        0.0000        0.0000        0.0000        0.0000        0.0000        0.0000        0.0000        0.0000        0.0000        0.0000        0.0000       21.9258       27.4539        0.0000       26.8800       39.9600        0.0000        0.0000        0.0000        0.0000        0.0000        0.0000        0.0000        0.0000        0.0000        0.0000        0.0000        0.0000        0.0000        0.0000        0.0000        0.0000        0.0000        0.0000        0.0000        0.0000        0.0000        0.0000        0.0000        0.0000        0.0000        0.0000        0.0000        0.0000        0.0000        0.0000        0.0000        0.0000        0.0000        0.0000        0.0000        0.0000        0.0000        0.0000        0.0000        0.0000        0.0000        0.0000        0.0000        0.0000        0.0000        0.0000        0.0000        0.0000        0.0000        0.0000        0.0000        0.0000        0.0000        0.0000        0.0000
        0.0000        0.0000        0.0000        0.0000        0.0000        0.0000        0.0000        0.0000        0.0000        0.0000        0.0000        0.0000        0.0000        0.0000        0.0000        0.0000        0.0000        0.0000        0.0000        0.0000        0.0000        0.0000        0.0000        0.0000        0.0000        0.0000        0.0000        0.0000        0.0000        0.0000        0.0000        0.0000        0.0000        0.0000        0.0000        0.0000        0.0000        0.0000        0.0000        0.0000        0.0000        0.0000        0.0000        0.0000        0.0000        0.0000        0.0000        0.0000        0.0000        0.0000        0.0000        0.0000        0.0000        0.0000        0.0000        0.0000        0.0000        0.0000        0.0000        0.0000        0.0000        0.0000        0.0000        0.0000        0.0000        0.0000        0.0000        0.0000        0.0000        0.0000        0.0000        0.0000        0.0000        0.0000        0.0000        0.0000        0.0000        0.0000        0.0000        0.0000        0.0000        0.0000        0.0000        0.0000        0.0000        0.0000        0.0000        0.0000        0.0000        0.0000        0.0000        0.0000        0.0000        0.0000        0.0000        0.0000        0.0000        0.0000        0.0000        0.0000        0.0000        0.0000        0.0000        0.0000        0.0000        0.0000       23.4366       17.8425       15.6536       18.8849       19.3112       26.3826       31.1219       32.7797       40.9222        0.0000        0.0000        0.0000        0.0000        0.0000        0.0000        0.0000        0.0000        0.0000        0.0000        0.0000        0.0000        0.0000        0.0000        0.0000        0.0000        0.0000        0.0000        0.0000        0.0000       12.3209       13.7561       16.2843       20.0422       25.4277       28.6849       34.0452       38.5730       51.5806       56.4140       61.4702       66.6156       88.6580      101.8120      104.7298      103.4374       88.6913       77.9950       77.7316       73.5757       69.7701       69.5022       67.1443       60.1787       53.3271        0.0000        0.0000       41.3130        0.0000        0.0000        0.0000        0.0000        0.0000        0.0000        0.0000        0.0000        0.0000        0.0000        0.0000        0.0000        0.0000        0.0000        0.0000        0.0000        0.0000        0.0000        0.0000        0.0000        0.0000        0.0000        0.0000        0.0000        0.0000        0.0000       20.4027       25.5951        0.0000        0.0000        0.0000        0.0000        0.0000        0.0000        0.0000        0.0000        0.0000        0.0000        0.0000        0.0000        0.0000        0.0000        0.0000        0.0000        0.0000        0.0000        0.0000        0.0000        0.0000        0.0000        0.0000        0.0000        0.0000        0.0000        0.0000        0.0000        0.0000        0.0000        0.0000        0.0000        0.0000        0.0000        0.0000        0.0000        0.0000        0.0000        0.0000        0.0000        0.0000        0.0000        0.0000        0.0000        0.0000        0.0000        0.0000        0.0000        0.0000        0.0000        0.0000        0.0000        0.0000        0.0000        0.0000        0.0000        0.0000        0.0000
[truncated: 212,709 more chars]
