# Supplementary material for: Multidimensional evaluation of the TRMM 3B43V7 satellite-based precipitation product in mainland China from 1998–2016
Source: PeerJ. 2020 Feb 20;8:e8615. doi: 10.7717/peerj.8615 (PMC7036276; doi:10.7717/peerj.8615)
Supplement: Supplemental Information 2 [file peerj-08-8615-s002.zip › TRMM_3B43 data/TRMM 3B43 data-Year-Month/1999-04.txt]

ncols         249
nrows         175
xllcorner     73.250
yllcorner     6.500
cellsize      0.25000
        0.0000        0.0000        0.0000        0.0000        0.0000        0.0000        0.0000        0.0000        0.0000        0.0000        0.0000        0.0000        0.0000        0.0000        0.0000        0.0000        0.0000        0.0000        0.0000        0.0000        0.0000        0.0000        0.0000        0.0000        0.0000        0.0000        0.0000        0.0000        0.0000        0.0000        0.0000        0.0000        0.0000        0.0000        0.0000        0.0000        0.0000        0.0000        0.0000        0.0000        0.0000        0.0000        0.0000        0.0000        0.0000        0.0000        0.0000        0.0000        0.0000        0.0000        0.0000        0.0000        0.0000        0.0000        0.0000        0.0000        0.0000        0.0000        0.0000        0.0000        0.0000        0.0000        0.0000        0.0000        0.0000        0.0000        0.0000        0.0000        0.0000        0.0000        0.0000        0.0000        0.0000        0.0000        0.0000        0.0000        0.0000        0.0000        0.0000        0.0000        0.0000        0.0000        0.0000        0.0000        0.0000        0.0000        0.0000        0.0000        0.0000        0.0000        0.0000        0.0000        0.0000        0.0000        0.0000        0.0000        0.0000        0.0000        0.0000        0.0000        0.0000        0.0000        0.0000        0.0000        0.0000        0.0000        0.0000        0.0000        0.0000        0.0000        0.0000        0.0000        0.0000        0.0000        0.0000        0.0000        0.0000        0.0000        0.0000        0.0000        0.0000        0.0000        0.0000        0.0000        0.0000        0.0000        0.0000        0.0000        0.0000        0.0000        0.0000        0.0000        0.0000        0.0000        0.0000        0.0000        0.0000        0.0000        0.0000        0.0000        0.0000        0.0000        0.0000        0.0000        0.0000        0.0000        0.0000        0.0000        0.0000        0.0000        0.0000        0.0000        0.0000        0.0000        0.0000        0.0000        0.0000        0.0000        0.0000        0.0000        0.0000        0.0000        0.0000        0.0000        0.0000        0.0000        0.0000        0.0000        0.0000        0.0000        0.0000        0.0000        0.0000        9.7315        9.5950       11.4987        0.0000        0.0000        0.0000        6.7885        6.8158        7.7136        9.2978       11.8545       13.5868       14.7537       14.8872       13.7602       14.6289       14.3672       14.1486       12.4636       12.6921       12.8732       14.0269       14.7894       14.9477       14.3587       15.6184       18.0938       17.7596       17.7291       17.6612       18.3514       17.5268       17.9061       16.3107       15.8377       16.2388       16.3247       17.3348       18.9065       19.9104       20.2741       20.6773       20.4488       21.0262       22.1062       23.2774        0.0000        0.0000        0.0000        0.0000        0.0000        0.0000        0.0000        0.0000        0.0000        0.0000        0.0000        0.0000        0.0000        0.0000        0.0000        0.0000        0.0000        0.0000        0.0000        0.0000        0.0000        0.0000        0.0000        0.0000        0.0000        0.0000        0.0000        0.0000        0.0000        0.0000
        0.0000        0.0000        0.0000        0.0000        0.0000        0.0000        0.0000        0.0000        0.0000        0.0000        0.0000        0.0000        0.0000        0.0000        0.0000        0.0000        0.0000        0.0000        0.0000        0.0000        0.0000        0.0000        0.0000        0.0000        0.0000        0.0000        0.0000        0.0000        0.0000        0.0000        0.0000        0.0000        0.0000        0.0000        0.0000        0.0000        0.0000        0.0000        0.0000        0.0000        0.0000        0.0000        0.0000        0.0000        0.0000        0.0000        0.0000        0.0000        0.0000        0.0000        0.0000        0.0000        0.0000        0.0000        0.0000        0.0000        0.0000        0.0000        0.0000        0.0000        0.0000        0.0000        0.0000        0.0000        0.0000        0.0000        0.0000        0.0000        0.0000        0.0000        0.0000        0.0000        0.0000        0.0000        0.0000        0.0000        0.0000        0.0000        0.0000        0.0000        0.0000        0.0000        0.0000        0.0000        0.0000        0.0000        0.0000        0.0000        0.0000        0.0000        0.0000        0.0000        0.0000        0.0000        0.0000        0.0000        0.0000        0.0000        0.0000        0.0000        0.0000        0.0000        0.0000        0.0000        0.0000        0.0000        0.0000        0.0000        0.0000        0.0000        0.0000        0.0000        0.0000        0.0000        0.0000        0.0000        0.0000        0.0000        0.0000        0.0000        0.0000        0.0000        0.0000        0.0000        0.0000        0.0000        0.0000        0.0000        0.0000        0.0000        0.0000        0.0000        0.0000        0.0000        0.0000        0.0000        0.0000        0.0000        0.0000        0.0000        0.0000        0.0000        0.0000        0.0000        0.0000        0.0000        0.0000        0.0000        0.0000        0.0000        0.0000        0.0000        0.0000        0.0000        0.0000        0.0000        0.0000        0.0000        0.0000        0.0000        0.0000        0.0000        0.0000        0.0000        0.0000        0.0000        0.0000        0.0000        0.0000        0.0000        0.0000        0.0000        8.5118        8.7739        8.5660       11.4725       12.7637       13.1457       12.1249        6.8931        7.5299        8.7575       10.5403       13.4436       14.9315       15.1895       15.1539       14.5584       15.0841       14.9161       14.5681       12.3100       11.4702       12.0436       11.5830       12.0155       13.2506       13.5791       13.9742       15.8077       17.0339       17.4752       17.8617       16.7220       16.2248       16.0798       16.0717       16.1602       16.1820       16.1664       16.3037       18.1055       19.0214       19.4005       18.8424       19.5651       19.5207       20.8369       22.8990       24.5631       25.3266       26.4780       28.1901       29.9720       31.4255       32.3446        0.0000        0.0000        0.0000        0.0000        0.0000        0.0000        0.0000        0.0000        0.0000        0.0000        0.0000        0.0000        0.0000        0.0000        0.0000        0.0000        0.0000        0.0000        0.0000        0.0000        0.0000        0.0000        0.0000
        0.0000        0.0000        0.0000        0.0000        0.0000        0.0000        0.0000        0.0000        0.0000        0.0000        0.0000        0.0000        0.0000        0.0000        0.0000        0.0000        0.0000        0.0000        0.0000        0.0000        0.0000        0.0000        0.0000        0.0000        0.0000        0.0000        0.0000        0.0000        0.0000        0.0000        0.0000        0.0000        0.0000        0.0000        0.0000        0.0000        0.0000        0.0000        0.0000        0.0000        0.0000        0.0000        0.0000        0.0000        0.0000        0.0000        0.0000        0.0000        0.0000        0.0000        0.0000        0.0000        0.0000        0.0000        0.0000       40.6324        0.0000       29.2801       22.2469        0.0000        0.0000        0.0000        0.0000        0.0000        0.0000        0.0000        0.0000        0.0000        0.0000        0.0000        0.0000        0.0000        0.0000        0.0000        0.0000        0.0000        0.0000        0.0000        0.0000        0.0000        0.0000        0.0000        0.0000        0.0000        0.0000        0.0000        0.0000        0.0000        0.0000        0.0000        0.0000        0.0000        0.0000        0.0000        0.0000        0.0000        0.0000        0.0000        0.0000        0.0000        0.0000        0.0000        0.0000        0.0000        0.0000        0.0000        0.0000        0.0000        0.0000        0.0000        0.0000        0.0000        0.0000        0.0000        0.0000        0.0000        0.0000        0.0000        0.0000        0.0000        0.0000        0.0000        0.0000        0.0000        0.0000        0.0000        0.0000        0.0000        0.0000        0.0000        0.0000        0.0000        0.0000        0.0000        0.0000        0.0000        0.0000        0.0000        0.0000        0.0000        0.0000        0.0000        0.0000        0.0000        0.0000        0.0000        0.0000        0.0000        0.0000        0.0000        0.0000        0.0000        0.0000        0.0000        0.0000        0.0000        0.0000        0.0000        0.0000        0.0000        0.0000        0.0000        0.0000        0.0000        0.0000        0.0000        0.0000        0.0000        0.0000        0.0000        0.0000        6.9744        8.2104        9.2656        9.6098       12.7952       13.3558       14.6780       16.4056        8.2647        9.1707       10.1355       11.8397       15.1698       16.0205       16.8640       16.2877       15.3535       15.2832       15.3818       14.5314       11.6618       10.8622       10.5952       10.4045       12.3176       12.3180       12.1348       13.3918       15.7081       16.4231       17.2560       16.5794       16.6633       15.8737       17.2877       17.3040       16.0207       16.4067       16.5886       17.0337       18.9645       18.7479       18.3571       18.5813       18.8614       18.7161       19.0187       20.2385       21.8943       22.6559       23.4130       24.7471       26.9236       28.1199       28.2844       27.0574        0.0000        0.0000        0.0000        0.0000        0.0000        0.0000        0.0000        0.0000        0.0000        0.0000        0.0000        0.0000        0.0000        0.0000        0.0000        0.0000        0.0000        0.0000        0.0000        0.0000        0.0000        0.0000
        0.0000        0.0000        0.0000        0.0000        0.0000        0.0000        0.0000        0.0000        0.0000        0.0000        0.0000        0.0000        0.0000        0.0000        0.0000        0.0000        0.0000        0.0000        0.0000        0.0000        0.0000        0.0000        0.0000        0.0000        0.0000        0.0000        0.0000        0.0000        0.0000        0.0000        0.0000        0.0000        0.0000        0.0000        0.0000        0.0000        0.0000        0.0000        0.0000        0.0000        0.0000        0.0000        0.0000        0.0000        0.0000        0.0000        0.0000        0.0000        0.0000        0.0000        0.0000        0.0000        0.0000       56.5784       49.4554       38.4040       33.1139       26.6393       20.1144        7.6987        0.0000        0.0000        0.0000        0.0000        0.0000        0.0000        0.0000        0.0000        0.0000        0.0000        0.0000        0.0000        0.0000        0.0000        0.0000        0.0000        0.0000        0.0000        0.0000        0.0000        0.0000        0.0000        0.0000        0.0000        0.0000        0.0000        0.0000        0.0000        0.0000        0.0000        0.0000        0.0000        0.0000        0.0000        0.0000        0.0000        0.0000        0.0000        0.0000        0.0000        0.0000        0.0000        0.0000        0.0000        0.0000        0.0000        0.0000        0.0000        0.0000        0.0000        0.0000        0.0000        0.0000        0.0000        0.0000        0.0000        0.0000        0.0000        0.0000        0.0000        0.0000        0.0000        0.0000        0.0000        0.0000        0.0000        0.0000        0.0000        0.0000        0.0000        0.0000        0.0000        0.0000        0.0000        0.0000        0.0000        0.0000        0.0000        0.0000        0.0000        0.0000        0.0000        0.0000        0.0000        0.0000        0.0000        0.0000        0.0000        0.0000        0.0000        0.0000        0.0000        0.0000        0.0000        0.0000        0.0000        0.0000        0.0000        0.0000        0.0000        0.0000        0.0000        0.0000        0.0000        0.0000        0.0000        0.0000        0.0000        0.0000        0.0000        5.8401        6.8005        8.2054        9.0669        9.6642       13.4194       13.9131       14.9462       17.1079        9.6719       10.4559       11.0417       12.3806       15.8923       17.3408       18.1092       17.9146       16.0548       15.5519       14.8544       14.4074       11.1407       10.1590        9.6602       10.9061       11.8933       12.1817       12.7842       14.3954       17.0950       16.9405       17.0402       16.5703       16.7773       18.0515       17.6784       18.7454       17.4288       17.5108       17.6415       18.2943       19.0408       19.5060       19.5583       19.2641       18.8804       18.6820       19.0373       19.0111       20.2208       20.4922       20.6183       21.6812       23.2667       23.9121       23.7326       22.5654       21.0692       20.3327        0.0000        0.0000        0.0000        0.0000        0.0000        0.0000        0.0000        0.0000        0.0000        0.0000        0.0000        0.0000        0.0000        0.0000        0.0000        0.0000        0.0000        0.0000        0.0000        0.0000
        0.0000        0.0000        0.0000        0.0000        0.0000        0.0000        0.0000        0.0000        0.0000        0.0000        0.0000        0.0000        0.0000        0.0000        0.0000        0.0000        0.0000        0.0000        0.0000        0.0000        0.0000        0.0000        0.0000        0.0000        0.0000        0.0000        0.0000        0.0000        0.0000        0.0000        0.0000        0.0000        0.0000        0.0000        0.0000        0.0000        0.0000        0.0000        0.0000        0.0000        0.0000        0.0000        0.0000        0.0000        0.0000        0.0000        0.0000        0.0000        0.0000        0.0000        0.0000        0.0000        0.0000       46.4070       42.0293       34.6804       28.1475       22.3900       17.5655        9.6012        0.0000        0.0000        0.0000        0.0000        0.0000        0.0000        0.0000        0.0000        0.0000        0.0000        0.0000        0.0000        0.0000        0.0000        0.0000        0.0000        0.0000        0.0000        0.0000        0.0000        0.0000        0.0000        0.0000        0.0000        0.0000        0.0000        0.0000        0.0000        0.0000        0.0000        0.0000        0.0000        0.0000        0.0000        0.0000        0.0000        0.0000        0.0000        0.0000        0.0000        0.0000        0.0000        0.0000        0.0000        0.0000        0.0000        0.0000        0.0000        0.0000        0.0000        0.0000        0.0000        0.0000        0.0000        0.0000        0.0000        0.0000        0.0000        0.0000        0.0000        0.0000        0.0000        0.0000        0.0000        0.0000        0.0000        0.0000        0.0000        0.0000        0.0000        0.0000        0.0000        0.0000        0.0000        0.0000        0.0000        0.0000        0.0000        0.0000        0.0000        0.0000        0.0000        0.0000        0.0000        0.0000        0.0000        0.0000        0.0000        0.0000        0.0000        0.0000        0.0000        0.0000        0.0000        0.0000        0.0000        0.0000        0.0000        0.0000        0.0000        0.0000        0.0000        0.0000        0.0000        0.0000        0.0000        0.0000        0.0000        0.0000        0.0000        6.3358        7.3188        8.0563        8.8328       11.5578       12.7231       14.5011       16.6217       14.0737       12.0812       13.1529       14.2741       15.4270       16.7047       18.0298       18.6731       17.9882       14.6696       14.1621       13.6798       12.8104        9.5208        9.2647        9.1830        9.5558       11.9552       12.7513       13.6203       15.2269       16.3656       17.4105       17.8619       17.7802       18.0314       18.3038       18.4304       19.1068       19.6398       19.4680       19.0629       19.1481       20.4336       20.1904       20.1973       19.5848       19.9544       21.0938       19.7291       19.8441       17.7594       17.7035       17.3713       17.2716       17.7967       18.2682       17.3459       16.8604       12.2856       10.2132       10.4585        9.0997        0.0000        0.0000        0.0000        0.0000        0.0000        0.0000        0.0000        0.0000        0.0000        0.0000        0.0000        0.0000        0.0000        0.0000        0.0000        0.0000        0.0000        0.0000
        0.0000        0.0000        0.0000        0.0000        0.0000        0.0000        0.0000        0.0000        0.0000        0.0000        0.0000        0.0000        0.0000        0.0000        0.0000        0.0000        0.0000        0.0000        0.0000        0.0000        0.0000        0.0000        0.0000        0.0000        0.0000        0.0000        0.0000        0.0000        0.0000        0.0000        0.0000        0.0000        0.0000        0.0000        0.0000        0.0000        0.0000        0.0000        0.0000        0.0000        0.0000        0.0000        0.0000        0.0000        0.0000        0.0000        0.0000        0.0000        0.0000        0.0000       48.8083       45.5230       43.5169       42.0862       37.8299       28.9641       25.0013       22.1260       16.6594        9.1837        5.9509        5.7487        0.0000        0.0000        0.0000        0.0000        0.0000        0.0000        0.0000        0.0000        0.0000        0.0000        0.0000        0.0000        0.0000        0.0000        0.0000        0.0000        0.0000        0.0000        0.0000        0.0000        0.0000        0.0000        0.0000        0.0000        0.0000        0.0000        0.0000        0.0000        0.0000        0.0000        0.0000        0.0000        0.0000        0.0000        0.0000        0.0000        0.0000        0.0000        0.0000        0.0000        0.0000        0.0000        0.0000        0.0000        0.0000        0.0000        0.0000        0.0000        0.0000        0.0000        0.0000        0.0000        0.0000        0.0000        0.0000        0.0000        0.0000        0.0000        0.0000        0.0000        0.0000        0.0000        0.0000        0.0000        0.0000        0.0000        0.0000        0.0000        0.0000        0.0000        0.0000        0.0000        0.0000        0.0000        0.0000        0.0000        0.0000        0.0000        0.0000        0.0000        0.0000        0.0000        0.0000        0.0000        0.0000        0.0000        0.0000        0.0000        0.0000        0.0000        0.0000        0.0000        0.0000        0.0000        0.0000        0.0000        0.0000        0.0000        0.0000        0.0000        0.0000        0.0000        0.0000        0.0000        0.0000        0.0000        0.0000        5.6560        6.0752        6.4217        6.9204        8.1965       14.6004       12.9056       12.9741       14.7448       14.8806       13.9589       15.4559       16.3893       17.2186       18.2325       19.3826       19.6988       18.6285       14.9978       14.5869       13.4963       12.5971        9.6982        8.6625        9.6038        9.8836       12.1290       13.3990       14.5094       15.4638       16.8052       17.6484       18.2752       18.2203       18.8986       19.2538       19.6218       20.0455       20.6670       20.5319       20.0539       19.9761       20.1747       19.9950       19.7850       20.8131       21.1976       20.3400       19.8043       19.2697       16.9608       16.1602       15.8974       15.2629       15.2904       15.4504       14.8729       12.9806        9.9336        8.0275        7.3714        7.3498        0.0000        0.0000        0.0000        0.0000        0.0000        0.0000        0.0000        0.0000        0.0000        0.0000        0.0000        0.0000        0.0000        0.0000       21.8116       24.4917       26.0023        0.0000
        0.0000        0.0000        0.0000        0.0000        0.0000        0.0000        0.0000        0.0000        0.0000        0.0000        0.0000        0.0000        0.0000        0.0000        0.0000        0.0000        0.0000        0.0000        0.0000        0.0000        0.0000        0.0000        0.0000        0.0000        0.0000        0.0000        0.0000        0.0000        0.0000        0.0000        0.0000        0.0000        0.0000        0.0000        0.0000        0.0000        0.0000        0.0000        0.0000        0.0000        0.0000        0.0000        0.0000        0.0000        0.0000        0.0000        0.0000        0.0000       46.4615       45.7642       43.3421       41.2158       37.8873       35.8928       31.1219       25.1555       21.4135       18.4617       14.5941        8.6496        6.0640        4.6108        4.3137        0.0000        0.0000        0.0000        0.0000        0.0000        0.0000        0.0000        0.0000        0.0000        0.0000        0.0000        0.0000        0.0000        0.0000        0.0000        0.0000        0.0000        0.0000        0.0000        0.0000        0.0000        0.0000        0.0000        0.0000        0.0000        0.0000        0.0000        0.0000        0.0000        0.0000        0.0000        0.0000        0.0000        0.0000        0.0000        0.0000        0.0000        0.0000        0.0000        0.0000        0.0000        0.0000        0.0000        0.0000        0.0000        0.0000        0.0000        0.0000        0.0000        0.0000        0.0000        0.0000        0.0000        0.0000        0.0000        0.0000        0.0000        0.0000        0.0000        0.0000        0.0000        0.0000        0.0000        0.0000        0.0000        0.0000        0.0000        0.0000        0.0000        0.0000        0.0000        0.0000        0.0000        0.0000        0.0000        0.0000        0.0000        0.0000        0.0000        0.0000        0.0000        0.0000        0.0000        0.0000        0.0000        0.0000        0.0000        0.0000        0.0000        0.0000        0.0000        0.0000        0.0000        0.0000        0.0000        0.0000        0.0000        0.0000        0.0000        0.0000        0.0000        0.0000        0.0000        0.0000        0.0000        5.5320        5.6064        6.0532        5.9789        6.6448        7.4708        8.4022       11.8266       14.7223       16.9926       18.1725       16.3339       17.5258       18.3455       19.0707       19.7117       20.6978       21.1288       20.3143       16.0027       15.8649       14.9650       14.4001       10.4239        9.7640       10.2129       10.3915       13.0975       14.1721       14.9965       15.9701       17.5017       19.2588       20.2877       19.5336       20.5830       20.4080       20.2637       21.1930       24.6621       21.4464       21.7932       21.9546       20.7148       20.5625       20.7092       19.9762       20.9324       20.8187       19.6507       18.6638       16.0549       14.6354       13.0322       13.7096       13.8271       13.6393       12.4876       11.7194        9.0919        7.9272        7.2879        8.0190        9.9248        0.0000        0.0000        0.0000        0.0000        0.0000        0.0000        0.0000        0.0000        0.0000       12.5350       13.5430       19.6162       22.0575       23.0355       24.7114       24.8104       25.7524
        0.0000        0.0000        0.0000        0.0000        0.0000        0.0000        0.0000        0.0000        0.0000        0.0000        0.0000        0.0000        0.0000        0.0000        0.0000        0.0000        0.0000        0.0000        0.0000        0.0000        0.0000        0.0000        0.0000        0.0000        0.0000        0.0000        0.0000        0.0000        0.0000        0.0000        0.0000        0.0000        0.0000        0.0000        0.0000        0.0000        0.0000        0.0000        0.0000        0.0000        0.0000        0.0000        0.0000        0.0000        0.0000        0.0000        0.0000        0.0000       39.8017       40.9986       39.0123       33.4411       31.7223       29.8282       26.5839       21.5547       18.1200       15.7673       13.7807        7.9983        6.1428        5.1673        7.3757        5.3662        6.6268       11.1542       15.3290        0.0000        0.0000        0.0000        0.0000        0.0000        0.0000        0.0000        0.0000        0.0000        0.0000        0.0000        0.0000        0.0000        0.0000        0.0000        0.0000        0.0000        0.0000        0.0000        0.0000        0.0000        0.0000        0.0000        0.0000        0.0000        0.0000        0.0000        0.0000        0.0000        0.0000        0.0000        0.0000        0.0000        0.0000        0.0000        0.0000        0.0000        0.0000        0.0000        0.0000        0.0000        0.0000        0.0000        0.0000        0.0000        0.0000        0.0000        0.0000        0.0000        0.0000        0.0000        0.0000        0.0000        0.0000        0.0000        0.0000        0.0000        0.0000        0.0000        0.0000        0.0000        0.0000        0.0000        0.0000        0.0000        0.0000        0.0000        0.0000        0.0000        0.0000        0.0000        0.0000        0.0000        0.0000        0.0000        0.0000        0.0000        0.0000        0.0000        0.0000        0.0000        0.0000        0.0000        0.0000        0.0000        0.0000        0.0000        0.0000        0.0000        0.0000        0.0000        0.0000        0.0000        0.0000        0.0000        0.0000        0.0000        0.0000        0.0000        0.0000        0.0000        5.2645        6.0430        5.9350        6.1924        5.3990        7.8069        9.6294       14.6778       17.0571       20.7775       20.0277       18.3794       19.3452       20.1757       20.7994       21.6482       23.0060       23.6799       22.9591       18.9085       18.4337       17.8049       16.1599       12.2295       11.5904       11.5834       12.0292       15.1715       15.9552       17.0367       18.9792       20.8764       22.0155       22.1515       21.9944       21.6187       21.3560       22.4823       23.3483       23.6942       27.1016       27.4186       28.0537       23.6628       21.6990       22.8823       24.2193       23.8679       24.0420       21.3057       20.2442       16.6022       15.3649       14.5731       13.7852       13.5455       13.3684       13.1678       12.5713        9.7967        8.0218        8.3655        9.4216        0.0000        0.0000        0.0000        0.0000        0.0000        0.0000        9.3159        9.6173       10.8864       11.3383       12.6113       13.7194       22.2008       24.5903       25.7904       26.9279        0.0000        0.0000
        0.0000        0.0000        0.0000        0.0000        0.0000        0.0000        0.0000        0.0000        0.0000        0.0000        0.0000        0.0000        0.0000        0.0000        0.0000        0.0000        0.0000        0.0000        0.0000        0.0000        0.0000        0.0000        0.0000        0.0000        0.0000        0.0000        0.0000        0.0000        0.0000        0.0000        0.0000        0.0000        0.0000        0.0000        0.0000        0.0000        0.0000        0.0000        0.0000        0.0000        0.0000        0.0000        0.0000        0.0000        0.0000        0.0000        0.0000        0.0000       25.7453       25.9427       26.2994       21.2760       21.9298       20.8969       18.5097       15.2272       12.1493       10.7558        9.1061        8.7455        7.4145        6.8505        7.0151        8.0482        8.2208        8.1465        7.5213        7.0471        8.8599        0.0000        0.0000        0.0000        0.0000        0.0000        0.0000        0.0000        0.0000        0.0000        0.0000        0.0000        0.0000        0.0000        0.0000        0.0000        0.0000        0.0000        0.0000        0.0000        0.0000        0.0000        0.0000        0.0000        0.0000        0.0000        0.0000        0.0000        0.0000        0.0000        0.0000        0.0000        0.0000        0.0000        0.0000        0.0000        0.0000        0.0000        0.0000        0.0000        0.0000        0.0000        0.0000        0.0000        0.0000        0.0000        0.0000        0.0000        0.0000        0.0000        0.0000        0.0000        0.0000        0.0000        0.0000        0.0000        0.0000        0.0000        0.0000        0.0000        0.0000        0.0000        0.0000        0.0000        0.0000        0.0000        0.0000        0.0000        0.0000        0.0000        0.0000        0.0000        0.0000        0.0000        0.0000        0.0000        0.0000        0.0000        0.0000        0.0000        0.0000        0.0000        0.0000        0.0000        0.0000        0.0000        0.0000        0.0000        0.0000        0.0000        0.0000        0.0000        0.0000        0.0000        0.0000        0.0000        0.0000        0.0000        0.0000        0.0000        6.4492        6.2904        7.0144        6.0811        7.2534        8.2338        9.7535       16.1442       24.7876       27.7559       23.7447       17.4543       18.2932       19.2180       19.9407       22.9934       24.5759       25.1849       25.2114       24.7098       24.2327       23.2520       21.6501       18.2285       16.1137       15.5416       16.5011       16.9317       18.0138       19.3314       21.1500       23.8234       26.4356       26.3567       26.1359       25.5697       27.2503       27.2242       27.9773       29.1250       29.5740       29.9089       29.6190       31.3339       30.8981       31.4658       31.7145       34.2719       33.7409       33.1624       30.4646       21.0610       19.1079       17.3848       16.5486       12.9161       11.9295       11.1764       10.6237       10.1327        8.8160        9.0241       11.7225        9.4313       10.5469       11.5786       12.6839       12.8021       12.9269       15.1113       14.5748       16.9053       18.1982       20.0766       20.7475       23.0623       26.9218       29.9417       30.3161        0.0000        0.0000
        0.0000        0.0000        0.0000        0.0000        0.0000        0.0000        0.0000        0.0000        0.0000        0.0000        0.0000        0.0000        0.0000        0.0000        0.0000        0.0000        0.0000        0.0000        0.0000        0.0000        0.0000        0.0000        0.0000        0.0000        0.0000        0.0000        0.0000        0.0000        0.0000        0.0000        0.0000        0.0000        0.0000        0.0000        0.0000        0.0000        0.0000        0.0000        0.0000        0.0000        0.0000        0.0000        0.0000        0.0000        0.0000        0.0000        0.0000        0.0000       19.8863       24.7901       21.6860       15.8385       16.4107       16.1074       15.6342       13.4028       10.9318        8.4515       10.5079       12.0699       10.8200        8.3438        8.6143        9.3672        9.8021        9.7540        9.2049        8.7292        8.1692        7.3290        0.0000        0.0000        0.0000        0.0000        0.0000        0.0000        0.0000        0.0000        0.0000        0.0000        0.0000        0.0000        0.0000        0.0000        0.0000        0.0000        0.0000        0.0000        0.0000        0.0000        0.0000        0.0000        0.0000        0.0000        0.0000        0.0000        0.0000        0.0000        0.0000        0.0000        0.0000        0.0000        0.0000        0.0000        0.0000        0.0000        0.0000        0.0000        0.0000        0.0000        0.0000        0.0000        0.0000        0.0000        0.0000        0.0000        0.0000        0.0000        0.0000        0.0000        0.0000        0.0000        0.0000        0.0000        0.0000        0.0000        0.0000        0.0000        0.0000        0.0000        0.0000        0.0000        0.0000        0.0000        0.0000        0.0000        0.0000        0.0000        0.0000        0.0000        0.0000        0.0000        0.0000        0.0000        0.0000        0.0000        0.0000        0.0000        0.0000        0.0000        0.0000        0.0000        0.0000        0.0000        0.0000        0.0000        0.0000        0.0000        0.0000        0.0000        0.0000        0.0000        0.0000        0.0000        0.0000        0.0000        0.0000        0.0000        0.0000        6.7252        7.0455        6.9664        7.5843        8.5363        0.0000       17.3330       27.6805       24.1560        0.0000        0.0000        0.0000       21.2366       21.9172       25.6536       27.1865       27.9429       27.8950       28.1050       27.7868       26.5782       24.8713       20.9754       18.8600       18.2464       19.1147       19.1382       20.2559       21.4972       23.1150       27.3996       27.6563       29.5662       29.3696       29.7955       28.8461       29.8839       30.3662       30.9153       30.7888       32.1312       34.0264       35.9087       33.8130       35.7240       35.6515       36.9107       37.5168       36.5562       35.3239       22.7595       19.9163       18.5928       18.1867       14.1273       11.1757       10.8792       10.0752       10.0960       10.0728       11.0433       12.3836       10.1774       10.9882       11.9915       13.6732       14.1816       14.8254       16.5705       18.2829       20.6739       21.5041       24.4171       25.5138       27.4597       29.9315       33.3909       39.3172        0.0000        0.0000
        0.0000        0.0000        0.0000        0.0000        0.0000        0.0000        0.0000        0.0000        0.0000        0.0000        0.0000        0.0000        0.0000        0.0000        0.0000        0.0000        0.0000        0.0000        0.0000        0.0000        0.0000        0.0000        0.0000        0.0000        0.0000        0.0000        0.0000        0.0000        0.0000        0.0000        0.0000        0.0000        0.0000        0.0000        0.0000        0.0000        0.0000        0.0000       32.1013       23.7010       20.1939        0.0000        0.0000        0.0000        0.0000        0.0000        0.0000        0.0000       16.8153       17.1027       17.9089       14.6597       14.2809       14.5417       23.9314       32.2110       31.3385       18.7561       21.0945       14.1054       11.1699       11.0196       10.2832       10.4687       11.1349       11.3243       10.8166       10.3329        9.8294        8.9301        0.0000        0.0000        0.0000        0.0000        0.0000        0.0000        0.0000        0.0000        0.0000        0.0000        0.0000        0.0000        0.0000        0.0000        0.0000        0.0000        0.0000        0.0000        0.0000        0.0000        0.0000        0.0000        0.0000        0.0000        0.0000        0.0000        0.0000        0.0000        0.0000        0.0000        0.0000        0.0000        0.0000        0.0000        0.0000        0.0000        0.0000        0.0000        0.0000        0.0000        0.0000        0.0000        0.0000        0.0000        0.0000        0.0000        0.0000        0.0000        0.0000        0.0000        0.0000        0.0000        0.0000        0.0000        0.0000        0.0000        0.0000        0.0000        0.0000        0.0000        0.0000        0.0000        0.0000        0.0000        0.0000        0.0000        0.0000        0.0000        0.0000        0.0000        0.0000        0.0000        0.0000        0.0000        0.0000        0.0000        0.0000        0.0000        0.0000        0.0000        0.0000        0.0000        0.0000        0.0000        0.0000        0.0000        0.0000        0.0000        0.0000        0.0000        0.0000        0.0000        0.0000        0.0000        0.0000        0.0000        0.0000        0.0000        0.0000        0.0000        0.0000        0.0000        0.0000        0.0000        0.0000        0.0000        0.0000        0.0000        0.0000        0.0000        0.0000        0.0000        0.0000       26.8005       28.4676       29.2249       28.8486       28.9152       29.0497       27.9755       25.7513       22.0447       19.8790       20.7829       21.0932       19.9914       20.9345       21.7203       23.8257       28.2665       31.7033       32.4361       30.9420       33.1743       31.8843       29.3848       30.2462       30.8895       30.6653       30.7657       31.6776       36.1842       37.4418       37.1629       37.0102       40.7690       40.3068       39.0474       39.4924       25.2513       21.8989       20.4809       18.8550       15.3583       13.3198       12.3136       12.6214       11.5777       11.7771       12.0570       12.7568       14.9013       15.3544       16.3590       16.0535       14.6801       15.5947       17.5791       20.9657       22.1416       25.8087       27.7577       28.6268       30.3022       33.0498       36.1937        0.0000        0.0000        0.0000
        0.0000        0.0000        0.0000        0.0000        0.0000        0.0000        0.0000        0.0000        0.0000        0.0000        0.0000        0.0000        0.0000        0.0000        0.0000        0.0000        0.0000        0.0000        0.0000        0.0000        0.0000        0.0000        0.0000        0.0000        0.0000        0.0000        0.0000        0.0000        0.0000        0.0000        0.0000        0.0000        0.0000        0.0000        0.0000        0.0000        0.0000        0.0000       60.9556       61.2845       66.6346       38.3321       33.2241       28.5930       25.4323       22.9893       35.9347       33.7431       31.1774       25.0265       27.4967       12.6885       10.9440        9.2725       31.5678       39.5483       23.1509       37.9502       26.1198       15.0402       17.0736       12.8020       13.4158       11.3988       12.5098       12.4516       12.0935       11.8604       11.4950       10.5946        9.1545        5.8346        0.0000        0.0000        0.0000        0.0000        0.0000        0.0000        0.0000        0.0000        0.0000        0.0000        0.0000        0.0000        0.0000        0.0000        0.0000        0.0000        0.0000        0.0000        0.0000        0.0000        0.0000        0.0000        0.0000        0.0000        0.0000        0.0000        0.0000        0.0000        0.0000        0.0000        0.0000        0.0000        0.0000        0.0000        0.0000        0.0000        0.0000        0.0000        0.0000        0.0000        0.0000        0.0000        0.0000        0.0000        0.0000        0.0000        0.0000        0.0000        0.0000        0.0000        0.0000        0.0000        0.0000        0.0000        0.0000        0.0000        0.0000        0.0000        0.0000        0.0000        0.0000        0.0000        0.0000        0.0000        0.0000        0.0000        0.0000        0.0000        0.0000        0.0000        0.0000        0.0000        0.0000        0.0000        0.0000        0.0000        0.0000        0.0000        0.0000        0.0000        0.0000        0.0000        0.0000        0.0000        0.0000        0.0000        0.0000        0.0000        0.0000        0.0000        0.0000        0.0000        0.0000        0.0000        0.0000        0.0000        0.0000        0.0000        0.0000        0.0000        0.0000        0.0000        0.0000        0.0000        0.0000        0.0000        0.0000        0.0000        0.0000        0.0000        0.0000        0.0000       28.8634       29.6857       28.5344       27.9925       27.2151       26.5104       24.9933       20.6663       18.5478       20.4596       22.3076       19.2585       19.6721       20.4083       22.5911       28.6192       31.1322       31.4091       29.4840       31.1159       30.8252       28.1385       27.2249       30.3955       27.7308       27.8407       29.5917       31.2162       34.9682       36.6437       35.8463       39.3401       38.6833       36.8016       36.5307       25.3704       23.7480       21.9814       21.0748       17.3540       16.1353       15.9550       15.9885       15.5949       13.7553       15.1941       14.5739       18.6270       18.2234       18.5131       17.8809       19.3813       20.9849       22.9314       26.1555       29.8869       33.6119       31.3917       34.8904       36.5036       39.6510        0.0000        0.0000        0.0000        0.0000
        0.0000        0.0000        0.0000        0.0000        0.0000        0.0000        0.0000        0.0000        0.0000        0.0000        0.0000        0.0000        0.0000        0.0000        0.0000        0.0000        0.0000        0.0000        0.0000        0.0000        0.0000        0.0000        0.0000        0.0000        0.0000        0.0000        0.0000        0.0000        0.0000        0.0000        0.0000        0.0000        0.0000        0.0000        0.0000        0.0000        0.0000       40.1830       43.0270       45.4825       53.7346       46.5959       40.4791       31.3664       34.2221       31.9356       26.6464       19.4778       16.6901       15.4532       14.6538        8.6037        5.4449        5.1569        5.6354       18.6262       33.5989       23.4764       11.6798        9.9563        7.7023        8.4628       10.4219       12.4263       13.8857       13.8003       13.5901       14.5152       14.4639       13.4750       11.9313        8.5574        0.0000        0.0000        0.0000        0.0000        0.0000        0.0000        0.0000        0.0000        0.0000        0.0000        0.0000        0.0000        0.0000        0.0000        0.0000        0.0000        0.0000        0.0000        0.0000        0.0000        0.0000        0.0000        0.0000        0.0000        0.0000        0.0000        0.0000        0.0000        0.0000        0.0000        0.0000        0.0000        0.0000        0.0000        0.0000        0.0000        0.0000        0.0000        0.0000        0.0000        0.0000        0.0000        0.0000        0.0000        0.0000        0.0000        0.0000        0.0000        0.0000        0.0000        0.0000        0.0000        0.0000        0.0000        0.0000        0.0000        0.0000        0.0000        0.0000        0.0000        0.0000        0.0000        0.0000        0.0000        0.0000        0.0000        0.0000        0.0000        0.0000        0.0000        0.0000        0.0000        0.0000        0.0000        0.0000        0.0000        0.0000        0.0000        0.0000        0.0000        0.0000        0.0000        0.0000        0.0000        0.0000        0.0000        0.0000        0.0000        0.0000        0.0000        0.0000        0.0000        0.0000        0.0000        0.0000        0.0000        0.0000        0.0000        0.0000        0.0000        0.0000        0.0000        0.0000        0.0000        0.0000        0.0000        0.0000       24.7094       26.2758       28.3746       31.2166       27.8883        0.0000       29.7586       29.1609       24.6750       25.6904       26.9114       26.9949       21.0068       20.2091       20.8546       23.2748       23.5236       24.5899       24.3179       25.7581       30.5860       34.1922       34.2753       31.2112       26.8312       24.1467       25.2044       24.4557       21.0153       20.8013       20.5309       22.0054       31.0439       34.1221       33.8774       32.2994       30.3753       30.4798       30.2464       29.4046       28.8719       28.0213       25.8013       25.0455       24.8454       23.9119       23.2475       23.6387       22.3875       20.2093       19.5886       21.4011       20.9404       21.4393       21.0060       20.9421       21.4225       23.2922       24.4477       29.4378       35.8139       37.8051       39.2492       42.0160       42.8545       45.1964        0.0000        0.0000        0.0000        0.0000
        0.0000        0.0000        0.0000        0.0000        0.0000        0.0000        0.0000        0.0000        0.0000        0.0000        0.0000        0.0000        0.0000        0.0000        0.0000        0.0000        0.0000        0.0000        0.0000        0.0000        0.0000        0.0000        0.0000        0.0000        0.0000        0.0000        0.0000        0.0000        0.0000        0.0000        0.0000        0.0000        0.0000        0.0000        0.0000        0.0000        0.0000       39.3019       41.5514       44.2824       42.1175       41.6015       38.0193       33.7540       30.3283       22.8691       19.2030       14.4212       13.3264       12.6478       11.9715        5.9727        4.2186        4.0530        6.9874        9.2056        6.0148        4.1302        4.6408        7.2348        7.9528        9.1673       12.5077       17.1556       17.9092       15.9187       14.9333       16.2355       16.5696       15.8537       14.9201       10.6637        8.9117        0.0000        0.0000        0.0000        0.0000        0.0000        0.0000        0.0000        0.0000        0.0000        0.0000        0.0000        0.0000        0.0000        0.0000        0.0000        0.0000        0.0000        0.0000        0.0000        0.0000        0.0000        0.0000        0.0000        0.0000        0.0000        0.0000        0.0000        0.0000        0.0000        0.0000        0.0000        0.0000        0.0000        0.0000        0.0000        0.0000        0.0000        0.0000        0.0000        0.0000        0.0000        0.0000        0.0000        0.0000        0.0000        0.0000        0.0000        0.0000        0.0000        0.0000        0.0000        0.0000        0.0000        0.0000        0.0000        0.0000        0.0000        0.0000        0.0000        0.0000        0.0000        0.0000        0.0000        0.0000        0.0000        0.0000        0.0000        0.0000        0.0000        0.0000        0.0000        0.0000        0.0000        0.0000        0.0000        0.0000        0.0000        0.0000        0.0000        0.0000        0.0000        0.0000        0.0000        0.0000        0.0000        0.0000        0.0000        0.0000        0.0000        0.0000        0.0000        0.0000        0.0000        0.0000        0.0000        0.0000        0.0000        0.0000        0.0000        0.0000        0.0000        0.0000       11.8589       13.8729       16.2200       17.9707       24.2976       25.9166       27.1672       30.6980       26.8494       28.5694       29.1133       27.0920       23.7485       24.4238       25.7974       28.0376       20.4853       18.5853       17.1244       20.9758       22.2987       22.6650       24.4351       26.3460       30.2685       33.0016       32.5874       29.6457       21.4200       20.4169       20.3413       21.4522       17.6380       18.6048       19.3584       19.6821       27.1992       28.7944       31.1111       31.7117       28.9455       30.0392       29.5326       29.1790       29.4528       28.1863       27.9581       28.0086       27.6848       26.6988       26.5929       26.5195       25.6682       25.0554       22.8136       22.3749       23.1176       23.2615       23.2738       23.7714       24.6721       25.6197       29.5045       32.9243       39.3201       39.6080       42.2586       44.4992       48.0831        0.0000        0.0000        0.0000        0.0000        0.0000
        0.0000        0.0000        0.0000        0.0000        0.0000        0.0000        0.0000        0.0000        0.0000        0.0000        0.0000        0.0000        0.0000        0.0000        0.0000        0.0000        0.0000        0.0000        0.0000        0.0000        0.0000        0.0000        0.0000        0.0000        0.0000        0.0000        0.0000        0.0000        0.0000        0.0000        0.0000        0.0000        0.0000        0.0000        0.0000        0.0000       45.0106       41.5400       45.2173       42.4514       41.4355       39.9036       39.7768       39.4711       23.1615       21.3662       18.9297       12.7675       11.7574       10.1771       10.1789        8.2209       10.2610        7.2881        8.1758        4.1162        4.0443        4.2612        4.7347        7.7857       10.0955       11.3041       14.2740       18.0414       16.8026       14.5681       15.1545       16.3646       17.5701       17.4651       16.0661       10.8793        0.0000        0.0000        0.0000        0.0000        0.0000        0.0000        0.0000        0.0000        0.0000        0.0000        0.0000        0.0000        0.0000        0.0000        0.0000        0.0000        0.0000        0.0000        0.0000        0.0000        0.0000        0.0000        0.0000        0.0000        0.0000        0.0000        0.0000        0.0000        0.0000        0.0000        0.0000        0.0000        0.0000        0.0000        0.0000        0.0000        0.0000        0.0000        0.0000        0.0000        0.0000        0.0000        0.0000        0.0000        0.0000        0.0000        0.0000        0.0000        0.0000        0.0000        0.0000        0.0000        0.0000        0.0000        0.0000        0.0000        0.0000        0.0000        0.0000        0.0000        0.0000        0.0000        0.0000        0.0000        0.0000        0.0000        0.0000        0.0000        0.0000        0.0000        0.0000        0.0000        0.0000        0.0000        0.0000        0.0000        0.0000        0.0000        0.0000        0.0000        0.0000        0.0000        0.0000        0.0000        0.0000        0.0000        0.0000        0.0000        0.0000        0.0000        0.0000        0.0000        0.0000        0.0000        0.0000        0.0000        0.0000        0.0000        0.0000        0.0000        7.1852        7.7654        8.9016       11.4115       12.9685       13.7006       14.7497       21.0873       23.2878       25.1908       28.1375       25.0801       27.2836       27.9633       25.5458       20.4894       20.3586       21.5501       22.9451       19.5997       17.2780       18.6133       19.4520       17.9034       20.5635       22.4623       24.5658       26.9422       30.2098       29.6599       26.6105       18.5509       16.9098       18.4825       15.8773       14.1549       14.6858       16.9960       17.6372       25.9011       27.2576       28.7205       30.0002       28.5251       28.9907       28.4657       27.9159       28.0300       27.5477       27.4085       26.9159       29.3217       26.9415       27.0182       25.9047       25.9999       25.4340       24.2155       24.6372       24.6414       24.0485       25.3405       26.7002       30.6284       32.8169       35.4548       35.5319       41.6271       42.8990       45.3489       47.4708       50.4724        0.0000        0.0000        0.0000        0.0000        0.0000
        0.0000        0.0000        0.0000        0.0000        0.0000        0.0000        0.0000        0.0000        0.0000        0.0000        0.0000        0.0000        0.0000        0.0000        0.0000        0.0000        0.0000        0.0000        0.0000        0.0000        0.0000        0.0000        0.0000        0.0000        0.0000        0.0000        0.0000        0.0000        0.0000        0.0000        0.0000        0.0000        0.0000        0.0000        0.0000       39.0448       36.4241       35.7751       37.2487       36.7441       35.0238       34.4948       32.0716       25.0912       22.0714       19.8730       17.7293       11.1307        8.6125       10.0274       20.8466       25.7257        9.6463        8.7017        5.3363        5.0847        4.8610        6.2904        5.1878        7.8044       14.2043       12.1606       11.9365       18.1083       16.3144       14.0522       15.1323       15.9583       17.4293       16.7336       13.7238        9.7590        0.0000        0.0000        0.0000        0.0000        0.0000        0.0000        0.0000        0.0000        0.0000        0.0000        0.0000        0.0000        0.0000        0.0000        0.0000        0.0000        0.0000        0.0000        0.0000        0.0000        0.0000        0.0000        0.0000        0.0000        0.0000        0.0000        0.0000        0.0000        0.0000        0.0000        0.0000        0.0000        0.0000        0.0000        0.0000        0.0000        0.0000        0.0000        0.0000        0.0000        0.0000        0.0000        0.0000        0.0000        0.0000        0.0000        0.0000        0.0000        0.0000        0.0000        0.0000        0.0000        0.0000        0.0000        0.0000        0.0000        0.0000        0.0000        0.0000        0.0000        0.0000        0.0000        0.0000        0.0000        0.0000        0.0000        0.0000        0.0000        0.0000        0.0000        0.0000        0.0000        0.0000        0.0000        0.0000        0.0000        0.0000        0.0000        0.0000        0.0000        0.0000        0.0000        0.0000        0.0000        0.0000        0.0000        0.0000        0.0000        0.0000        0.0000        0.0000        0.0000        0.0000        0.0000        0.0000        0.0000        0.0000        0.0000        0.0000        7.5021        7.5695        7.3950        8.1356        9.4172       10.5860       12.0287       13.3070       18.7907       21.6941       24.0757       25.3211       21.2275       22.8979       23.4608       21.9804       18.3743       19.6445       19.8381       20.0326       15.1508       12.2096       13.1292       14.0317       16.2765       17.2619       19.4037       20.6108       21.9378       23.2758       23.2394       21.4616       16.1743       14.0587       13.8683       12.8327       11.6943       11.0965       12.9708       15.1166       23.9869       25.3898       25.9361       24.5046       24.8695       25.4853       25.6302       26.1119       26.7320       27.0127       26.8404       26.6475       27.7781       26.5250       24.9702       24.3761       23.6197       24.4039       22.8552       24.8991       24.3857       23.9867       25.6423       28.3352       30.4277       32.7486       35.7900       36.1497       42.8217       45.9425       47.8918       47.5981       50.1703        0.0000        0.0000        0.0000        0.0000        0.0000
        0.0000        0.0000        0.0000        0.0000        0.0000        0.0000        0.0000        0.0000        0.0000        0.0000        0.0000        0.0000        0.0000        0.0000        0.0000        0.0000        0.0000        0.0000        0.0000        0.0000        0.0000        0.0000        0.0000        0.0000        0.0000        0.0000        0.0000        0.0000        0.0000        0.0000        0.0000        0.0000        0.0000        0.0000        0.0000       23.7413       23.8249       31.7536       30.7165       25.4540       24.7876       24.4621       22.9726       19.0959       17.7083       18.3521       16.8598       14.3943       13.0990       40.9938      114.8716       66.2581       48.7632       10.4415        9.7805        8.8109        8.3623        8.6754        7.0623        7.9085       14.5420       15.8913       15.8043       14.2599       12.4662       12.9121       12.0048       12.4215       12.1092       11.6665        9.2683        8.0417        0.0000        0.0000        0.0000        0.0000        0.0000        0.0000        0.0000        0.0000        0.0000        0.0000        0.0000        0.0000        0.0000        0.0000        0.0000        0.0000        0.0000        0.0000        0.0000        0.0000        0.0000        0.0000        0.0000        0.0000        0.0000        0.0000        0.0000        0.0000        0.0000        0.0000        0.0000        0.0000        0.0000        0.0000        0.0000        0.0000        0.0000        0.0000        0.0000        0.0000        0.0000        0.0000        0.0000        0.0000        0.0000        0.0000        0.0000        0.0000        0.0000        0.0000        0.0000        0.0000        0.0000        0.0000        0.0000        0.0000        0.0000        0.0000        0.0000        0.0000        0.0000        0.0000        0.0000        0.0000        0.0000        0.0000        0.0000        0.0000        0.0000        0.0000        0.0000        0.0000        0.0000        0.0000        0.0000        0.0000        0.0000        0.0000        0.0000        0.0000        0.0000        0.0000        0.0000        0.0000        0.0000        0.0000        0.0000        0.0000        0.0000        0.0000        0.0000        0.0000        0.0000        0.0000        0.0000        0.0000        0.0000        0.0000        8.3975        8.4578        8.2965        7.2712        9.2962       10.1153       10.5012       10.5040       12.9517       14.6265       17.3918       19.6086       21.1136       16.5748       20.5355       21.1386       20.5814       14.9488       14.2287       15.0984       18.3069       15.5536       14.1993       14.7048       16.7318       10.4403       13.3497       13.8485       14.9207       14.0849       14.3243       14.6393       13.8023       13.5805       12.6690       12.0827       12.0179       11.5855       12.6778       12.9465       14.2889       22.2121       23.2980       23.9592       23.1414       20.5551       21.0061       21.2469       21.8281       22.9997       23.4763       24.2229       23.5268       24.9628       24.0788       23.0662       22.4680       19.6023       19.7790       17.9535       19.2532       22.4828       23.0404       25.0298       29.8197       35.4972       38.1336       40.6560       43.6405       48.8311       49.4385       50.1464       48.5451        0.0000        0.0000        0.0000        0.0000        0.0000        0.0000
        0.0000        0.0000        0.0000        0.0000        0.0000        0.0000        0.0000        0.0000        0.0000        0.0000        0.0000        0.0000        0.0000        0.0000        0.0000        0.0000        0.0000        0.0000        0.0000        0.0000        0.0000        0.0000        0.0000        0.0000        0.0000        0.0000        0.0000        0.0000        0.0000        0.0000        0.0000        0.0000        0.0000        0.0000        0.0000       20.8156       18.2848       25.8927       22.4392       23.7989       21.9914       23.4749       21.0525       17.4972       18.8796       17.4519       16.1943       14.5181       14.5684       33.7850       61.4778       66.7719       23.6867       12.5441       11.6099        8.8598        8.2001        8.2723        7.7106        8.6503       13.1146       12.9327       13.0135       10.5314        9.7457       10.8212       10.1517        8.7835        8.1648        8.5773        7.4348        0.0000        0.0000        0.0000        0.0000        0.0000        0.0000        0.0000        0.0000        0.0000        0.0000        0.0000        0.0000        0.0000        0.0000        0.0000        0.0000        0.0000        0.0000        0.0000        0.0000        0.0000        0.0000        0.0000        0.0000        0.0000        0.0000        0.0000        0.0000        0.0000        0.0000        0.0000        0.0000        0.0000        0.0000        0.0000        0.0000        0.0000        0.0000        0.0000        0.0000        0.0000        0.0000        0.0000        0.0000        0.0000        0.0000        0.0000        0.0000        0.0000        0.0000        0.0000        0.0000        0.0000        0.0000        0.0000        0.0000        0.0000        0.0000        0.0000        0.0000        0.0000        0.0000        0.0000        0.0000        0.0000        0.0000        0.0000        0.0000        0.0000        0.0000        0.0000        0.0000        0.0000        0.0000        0.0000        0.0000        0.0000        0.0000        0.0000        0.0000        0.0000        0.0000        0.0000        0.0000        0.0000        0.0000        0.0000        0.0000        0.0000        0.0000        0.0000        0.0000        0.0000        0.0000        8.1695        8.3271        0.0000        9.3495        9.3072        8.6227        9.1311        8.6890        8.3533        8.8109       11.3386       26.7119       27.4974       14.5641       15.8588       17.2017       16.8810       20.4879       16.7134       20.3171       18.6782       17.2607       10.2506       12.8595       11.6725       11.5415       10.0594       10.2630       12.6965       11.6142        8.7927        8.6425       10.3451       13.0067       10.4825       10.5187       10.0835       10.3787       10.3967       10.3339       10.8166       10.7122       11.2078       11.4732       11.4907       12.8567       19.5443       21.1511       20.9520       19.8245       18.6096       19.3251       19.8715       20.8422       21.5110       21.1930       21.3509       21.5370       24.2095       23.4172       23.0048       22.2882       18.8403       19.4448       17.5272       19.2464       23.0753       24.0586       26.8950       30.5831       37.4717       41.2228       44.5282       46.5281       49.9645       53.8186       53.9481        0.0000        0.0000        0.0000        0.0000        0.0000        0.0000        0.0000
        0.0000        0.0000        0.0000        0.0000        0.0000        0.0000        0.0000        0.0000        0.0000        0.0000        0.0000        0.0000        0.0000        0.0000        0.0000        0.0000        0.0000        0.0000        0.0000        0.0000        0.0000        0.0000        0.0000        0.0000        0.0000        0.0000        0.0000        0.0000        0.0000       69.5650       63.2797       47.3246       41.2092       35.9127       30.7519       19.2848       16.0757       16.1180       16.7718       19.5254       21.0291       21.9525       21.1185       18.4092       19.7910       18.7779       18.2718       16.6606       16.9986       16.2096       16.0946       16.3538       16.2476       14.3262       13.1136       12.5035       16.1773       15.6695        8.2229        8.8058       15.2167       14.8059       12.6033        9.4319        8.9261        8.1101        7.4198        7.7281        7.7087        8.4730        7.2640        6.6851        6.2734        0.0000        0.0000        0.0000        0.0000        0.0000        0.0000        0.0000        0.0000        0.0000        0.0000        0.0000        0.0000        0.0000        0.0000        0.0000        0.0000        0.0000        0.0000        0.0000        0.0000        0.0000        0.0000        0.0000        0.0000        0.0000        0.0000        0.0000        0.0000        0.0000        0.0000        0.0000        0.0000        0.0000        0.0000        0.0000        0.0000        0.0000        0.0000        0.0000        0.0000        0.0000        0.0000        0.0000        0.0000        0.0000        0.0000        0.0000        0.0000        0.0000        0.0000        0.0000        0.0000        0.0000        0.0000        0.0000        0.0000        0.0000        0.0000        0.0000        0.0000        0.0000        0.0000        0.0000        0.0000        0.0000        0.0000        0.0000        0.0000        0.0000        0.0000        0.0000        0.0000        0.0000        0.0000        0.0000        0.0000        0.0000        0.0000        0.0000        0.0000        0.0000        0.0000        0.0000        0.0000        0.0000        0.0000        0.0000        0.0000        0.0000        0.0000        0.0000        7.6515        7.6524        7.9928        8.4577        9.1331        9.0901        8.3579        9.1218        8.5843        8.7863        9.6204       19.9518       29.5701       20.5392       15.7452       16.9936       19.2303       20.7333       17.2282       12.9174       15.3055       21.3240       13.6164        9.3624       10.7044        8.1302        6.7414        5.9257        8.4331        8.1952        9.6157        7.0781        7.0183        7.1298        7.7482        7.9816        7.5148        7.9119        8.1398       10.0375        9.2350       10.2429       10.5567       12.0101       11.6703       11.3542       12.0442       16.2999       18.1275       18.4196       18.6934       18.2856       18.9688       20.4201       21.4021       20.4866       20.7118       20.9256       21.1840       23.0569       22.4755       22.2440       22.7351       19.6698       18.8571       17.1483       19.2305       23.3380       24.3829       27.9220       32.3034       39.6776       44.6276       47.6754       50.9773       55.0793       55.7144        0.0000        0.0000        0.0000        0.0000        0.0000        0.0000        0.0000        0.0000
        0.0000        0.0000        0.0000        0.0000        0.0000        0.0000        0.0000        0.0000        0.0000        0.0000        0.0000        0.0000        0.0000        0.0000        0.0000        0.0000        0.0000        0.0000        0.0000        0.0000        0.0000        0.0000        0.0000        0.0000        0.0000        0.0000       61.9223       64.6489       62.9929       58.1594       52.3818       39.2863       35.2283       30.7600       26.9405       17.6126       15.7635       16.6260       16.9146       18.8310       21.1363       22.8729       21.9249       20.2155       20.4898       20.4559       20.3403       20.4378       15.7104       15.8591       15.6046       16.4863       16.4147       15.6847       16.5417       15.6280       16.9524        8.9234        8.6671        9.2931        9.0254       17.3752       12.7763        8.4892        8.3885        7.8836        7.6496        8.0513        8.0555        9.3791        7.4761        6.4936        5.9850        5.5355        5.2461        4.4135        4.0845        3.8596        3.6737        2.3594        2.2734        2.1554        0.0000        0.0000        0.0000        0.0000        0.0000        0.0000        0.0000        0.0000        0.0000        0.0000        0.0000        0.0000        0.0000        0.0000        0.0000        0.0000        0.0000        0.0000        0.0000        0.0000        0.0000        0.0000        0.0000        0.0000        0.0000        0.0000        0.0000        0.0000        0.0000        0.0000        0.0000        0.0000        0.0000        0.0000        0.0000        0.0000        0.0000        0.0000        0.0000        0.0000        0.0000        0.0000        0.0000        0.0000        0.0000        0.0000        0.0000        0.0000        0.0000        0.0000        0.0000        0.0000        0.0000        0.0000        0.0000        0.0000        0.0000        0.0000        0.0000        0.0000        0.0000        0.0000        0.0000        0.0000        0.0000        0.0000        0.0000        0.0000        0.0000        0.0000        0.0000        6.1060        6.0119        8.6130        8.7690        7.3426        0.0000        0.0000        0.0000        0.0000        6.4949        7.1490        6.9881        7.2456        7.3364        7.2162        7.8419        7.9073        7.2595        8.3510        7.8868        8.9109        9.5064       10.5241       10.6665       12.0120       13.5008       19.0660       19.8172       18.1902       16.0070       13.6729       17.8184       19.4758       19.2230       11.3522       10.6860        9.6520        6.5712        5.2764        8.2143        9.6743       13.3937        8.1652        6.5449        6.9432        8.3522        6.7231        6.9056        6.9675        7.6355        9.0491        9.4913        9.7863       10.3678       10.6266       10.7470       11.0579       12.2906       13.2258       15.7270       18.2011       19.4316       19.0487       20.7533       21.6629       21.6805       20.7978       21.4461       20.7430       21.1465       22.9290       22.5206       23.1723       22.2357       20.1483       18.8952       18.9357       19.9876       23.4853       25.1846       29.7605       35.6352       43.5365       49.2208       52.9472       54.5503       55.8697       55.6299        0.0000        0.0000        0.0000        0.0000        0.0000        0.0000        0.0000        0.0000
        0.0000        0.0000        0.0000        0.0000        0.0000        0.0000        0.0000        0.0000        0.0000        0.0000        0.0000        0.0000        0.0000        0.0000        0.0000        0.0000        0.0000        0.0000        0.0000        0.0000        0.0000        0.0000        0.0000        0.0000        0.0000       61.6077       56.1425       36.6072       34.3941       32.6482       30.7972       33.1514       29.8189       26.2235       23.5978       17.3783       15.5780       16.8478       15.5181       16.6103       17.3896       18.5405       19.9925       23.0495       25.7838       23.8850       23.2217       21.9877       21.6670       21.4023       21.1112       19.0120       18.7742       19.5507       23.6867       21.8910       17.1595       16.2451       12.6404       12.3771       11.5520       15.9321       11.8326        9.9587        9.4274        9.1543        8.8534        9.2029        8.4537        7.7471        7.0981        5.1500        4.6222        5.4786        5.5629        5.0645        3.8606        4.2743        4.1011        3.6912        3.7353        3.3503        3.0801        2.6768        0.0000        0.0000        0.0000        0.0000        0.0000        0.0000        0.0000        0.0000        0.0000        0.0000        0.0000        0.0000        0.0000        0.0000        0.0000        0.0000        0.0000        0.0000        0.0000        0.0000        0.0000        0.0000        0.0000        0.0000        0.0000        0.0000        0.0000        0.0000        0.0000        0.0000        0.0000        0.0000        0.0000        0.0000        0.0000        0.0000        0.0000        0.0000        0.0000        0.0000        0.0000        0.0000        0.0000        0.0000        0.0000        0.0000        0.0000        0.0000        0.0000        0.0000        0.0000        0.0000        0.0000        0.0000        0.0000        0.0000        0.0000        0.0000        0.0000        0.0000        0.0000        0.0000        0.0000        0.0000        0.0000        0.0000        0.0000        0.0000        6.2590        7.1911        6.8879        7.4489        7.7517        6.9749        6.6212        5.6330        4.7538        4.4716        4.6049        4.0840        3.9407        4.2064        4.1543        6.1381        6.4162        6.3400        6.3012        8.8743        9.7970       10.3499       11.6039        9.4681       10.7613       12.8725       12.2163       12.1780       12.7243       14.0373       15.0950       11.7476       12.8223       13.4764       11.9343        7.2211        6.7894        6.0909        7.0890        5.9866        6.8555        8.7497        6.6838        5.9034        4.7504        8.0046        7.8214        6.2096        5.4024        5.3424        5.6839        7.0442        7.4652        7.9876        8.9980       11.6716       12.4986       11.5075       12.5539       14.8642       16.2630       21.5264       22.4846       23.0673       25.2709       26.5975       25.7254       22.5417       21.9919       20.8087       20.8826       21.3159       22.0905       21.8679       21.5563       21.9489       21.7172       22.1053       24.5776       23.5995       25.1331       29.6355        0.0000        0.0000       60.6034       64.8143       65.2677       59.6205        0.0000        0.0000        0.0000        0.0000        0.0000        0.0000        0.0000        0.0000        0.0000
        0.0000        0.0000        0.0000        0.0000        0.0000        0.0000        0.0000        0.0000        0.0000        0.0000        0.0000        0.0000        0.0000        0.0000        0.0000        0.0000        0.0000        0.0000        0.0000        0.0000        0.0000        0.0000        0.0000        0.0000        0.0000        0.0000       53.9529       35.0136       30.4689       27.7331       27.0993       28.2025       27.2984       24.7467       21.7612       19.1991       17.0391       14.8116       15.4811       16.8483       18.7677       18.6587       20.5815       25.7868       28.1626       30.6000       31.4198       26.9517       26.5443       25.7773       25.6076       23.1482       21.0458       22.4958       22.9683       23.6322       21.1119       18.1293       11.4282       15.5029       14.1573       11.7748       11.4720       10.2087        9.9099        9.5703        9.8399        8.9010        8.5276        7.8846        7.0900        5.0160        4.4141        4.0488        3.9592        4.1440        4.1111        4.9803        3.8000        3.7103        3.6704        3.4247        3.4977        2.7980        2.4221        1.3989        0.0000        0.0000        0.0000        0.0000        0.0000        0.0000        0.0000        0.0000        0.0000        0.0000        0.0000        0.0000        0.0000        0.0000        0.0000        0.0000        0.0000        0.0000        0.0000        0.0000        0.0000        0.0000        0.0000        0.0000        0.0000        0.0000        0.0000        0.0000        0.0000        0.0000        0.0000        0.0000        0.0000        0.0000        0.0000        0.0000        0.0000        0.0000        0.0000        0.0000        0.0000        0.0000        0.0000        0.0000        0.0000        0.0000        0.0000        0.0000        0.0000        0.0000        0.0000        0.0000        0.0000        0.0000        0.0000        0.0000        0.0000        0.0000        0.0000        0.0000        0.0000        0.0000        0.0000        0.0000        0.0000        0.0000        6.9158        7.5203        7.8001        8.5735        8.9120        9.7017        7.5498        5.9570        5.5328        4.8942        4.3243        3.9918        3.9658        3.6606        3.5463        5.0464        4.9798        5.2117        5.4725        9.5596       10.8426       11.3846       11.7124       11.3133       11.4866       12.2803       12.9223       15.1547       14.7098       15.9061       19.1455       12.9604       13.4750       12.8167       10.9020        6.4902        6.2163        6.4101        7.6466        6.4777        6.0868        5.1203        3.8698        4.1747        4.2158        4.4247        5.2944        4.3182        4.1746        4.5183        5.0979        6.5570        7.1993        7.8515        8.6227       11.3289       10.5032       11.4618       12.7393       15.0921       16.8253       19.2115       21.1634       24.0354       24.9572       25.9694       25.3185       23.0915       22.3013       20.8072       21.2856       21.0182       22.1152       21.0034       22.0639       23.4748       23.0696       26.2370       28.4037       28.2611       28.9528        0.0000        0.0000        0.0000        0.0000        0.0000        0.0000        0.0000        0.0000        0.0000        0.0000        0.0000        0.0000        0.0000        0.0000        0.0000        0.0000
        0.0000        0.0000        0.0000        0.0000        0.0000        0.0000        0.0000        0.0000        0.0000        0.0000        0.0000        0.0000        0.0000        0.0000        0.0000        0.0000        0.0000        0.0000        0.0000        0.0000        0.0000        0.0000        0.0000        0.0000        0.0000        0.0000        0.0000       29.9284       25.2331       23.5824       23.4980       28.6772       30.6696       29.2714       28.1016       20.2413       16.9496       15.1151       15.9567       17.8025       18.2323       18.0208       20.6162       26.7950       30.1918       32.7132       33.9188       32.9759       31.8978       25.9398       24.5522       21.7822       22.1334       25.8500       22.3349       18.5472       16.5460       13.0257       11.9597       12.8585       12.0673       11.5841       11.0566        9.7591        9.4878        9.2101        9.2507        8.5257        8.1594        7.4293        6.5657        4.5398        3.8579        3.5163        3.4632        3.8682        4.9303        4.5618        3.6687        3.7697        3.9816        3.3741        3.2317        2.8286        1.6102        1.0851        1.0119        0.0154        0.0000        0.0153        0.0000        0.0000        0.0000        0.0000        0.0000        0.0000        0.0000        0.0000        0.0000        0.0000        0.0000        0.0000        0.0000        0.0000        0.0000        0.0000        0.0000        0.0000        0.0000        0.0000        0.0000        0.0000        0.0000        0.0000        0.0000        0.0000        0.0000        0.0000        0.0000        0.0000        0.0000        0.0000        0.0000        0.0000        0.0000        0.0000        0.0000        0.0000        0.0000        0.0000        0.0000        0.0000        0.0000        0.0000        0.0000        0.0000        0.0000        0.0000        0.0000        0.0000        0.0000        0.0000        0.0000        0.0000        0.0000        0.0000        0.0000        0.0000        0.0000        0.0000        0.0000        7.0134        7.7676        9.1416       10.0045        8.7504        8.9602        8.7894        8.2106        6.3674        5.9152        5.1995        4.5467        3.9009        3.7116        3.1098        3.2326        4.9178        5.3117        6.1014        6.6233       11.4479       12.2805       12.9830       13.1606       13.9263       14.7876       13.8860       15.1369       15.9348       16.0416       16.4410       17.8693       15.8539       13.6626       12.3535       10.6035        6.5377        6.0176        6.9231        5.4278        5.7692        4.1006        4.6743        4.7298        4.3956        4.7187        4.9809        5.1735        4.6812        5.0459        5.5082        6.1771        7.8973        9.1598        9.5977       10.6368       12.8283       12.5355       14.3823       15.7341       19.4603       20.1673       20.0261       21.8982       25.1556       26.1031       26.9655       26.6458       25.7371       24.4336       24.3254       25.0039       24.3967       23.7833       23.5235       25.6326       27.5037       26.8564       28.0259       30.2582       30.6655       31.4172        0.0000        0.0000        0.0000        0.0000        0.0000        0.0000        0.0000        0.0000        0.0000        0.0000        0.0000        0.0000        0.0000        0.0000        0.0000        0.0000
        0.0000        0.0000        0.0000        0.0000        0.0000        0.0000        0.0000        0.0000        0.0000        0.0000        0.0000        0.0000        0.0000        0.0000        0.0000        0.0000        0.0000        0.0000        0.0000        0.0000        0.0000        0.0000        0.0000        0.0000        0.0000        0.0000        0.0000       28.8855       24.6683       24.1467       22.6782       26.0915       26.5778       31.4491       36.6167       35.4522       30.6396       17.4177       17.8669       18.3213       19.1305       16.8845       19.2068       24.7255       28.2445       34.9213       34.4308       31.4889       25.9915       25.8186       26.2222       23.1880       22.0522       18.5751       18.8194       14.4223       13.0509       12.2497       11.8250       11.7759       10.4968        9.8854        9.8942        8.9968        8.8542        8.4995        7.9790        7.6371        7.2246        6.5406        5.6169        3.7420        3.1179        2.7016        2.9092        4.3667        5.3960        4.5981        3.5638        3.8275        3.9154        3.1984        2.7751        1.8106        1.3163        0.9951        0.7828        0.0000        0.0000        0.0299        0.0000        0.0000        0.0000        0.0000        0.0000        0.0000        0.0000        0.0000        0.0000        0.0000        0.0000        0.0000        0.0000        0.0000        0.0000        0.0000        0.0000        0.0000        0.0000        0.0000        0.0000        0.0000        0.0000        0.0000        0.0000        0.0000        0.0000        0.0000        0.0000        0.0000        0.0000        0.0000        0.0000        0.0000        0.0000        0.0000        0.0000        0.0000        0.0000        0.0000        0.0000        0.0000        0.0000        0.0000        0.0000        0.0000        0.0000        0.0000        0.0000        0.0000        0.0000        0.0000        0.0000        0.0000        0.0000        0.0000        0.0000        0.0000        0.0000        0.0000        0.0000        0.0000        9.6187       10.4332       10.2483        9.1349        8.7904        8.2834        8.0664        7.0924        6.4857        6.1611        5.2212        4.2637        4.4456        4.4938        4.3589        6.1649        6.3900        7.4002        7.8125       13.9604       14.8700       15.9093       15.6777       17.6078       17.8825       18.0598       18.4055       17.7771       16.5245       17.2930       19.3740       16.2585       15.1677       13.2706       12.0906        7.6764        7.2625        7.7618        7.2158        6.1913        6.6887        4.6396        5.0108        6.3482        5.9107        6.5854        6.8015        6.9829        7.2172        7.7758        8.7946       11.4872       12.8433       14.2246       15.0442       16.5078       16.3675       18.3422       20.3315       23.2879       24.6618       25.1837       25.6728       30.0964       30.3467       31.1902       31.8924       28.8516       28.2439       27.5745       28.1247       28.2891       28.0418       28.6835       31.6853       31.6459       30.8697       32.9127       34.5399       34.2209       34.6838        0.0000        0.0000        0.0000        0.0000        0.0000        0.0000        0.0000        0.0000        0.0000        0.0000        0.0000        0.0000        0.0000        0.0000        0.0000        0.0000
        0.0000        0.0000        0.0000        0.0000        0.0000        0.0000        0.0000        0.0000        0.0000        0.0000        0.0000        0.0000        0.0000        0.0000        0.0000        0.0000        0.0000        0.0000        0.0000        0.0000        0.0000        0.0000        0.0000        0.0000        0.0000        0.0000        0.0000        0.0000       24.2945       23.0616       24.1946       27.2526       27.8705       27.5605       29.7472       23.6879       20.8614       19.8248       16.1279       12.6199       13.5021       12.7606       16.0249       21.3614       27.6231       30.2126       28.5997       25.8635       22.5910       21.3068       20.6387       22.9872       22.2675       20.1091       17.6579       20.7599       19.5269       17.6594       14.8852       14.1289        9.8260        6.4585        5.9600        7.8966        7.9196        7.8536        8.6843        7.0731        6.4910        5.7084        5.2177        1.4158        2.1021        2.3649        4.6520        6.9055        6.4336        5.4004        4.1476        3.7698        3.5821        3.4029        3.5595        3.2897        1.6125        1.3122        1.0824        0.9256        0.7734        0.8558        1.0645        0.0000        0.0000        0.0000        0.0000        0.0000        0.0000        0.0000        0.0000        0.0000        0.0000        0.0000        0.0000        0.0000        0.0000        0.0000        0.0000        0.0000        0.0000        0.0000        0.0000        0.0000        0.0000        0.0000        0.0000        0.0000        0.0000        0.0000        0.0000        0.0000        0.0000        0.0000        0.0000        0.0000        0.0000        0.0000        0.0000        0.0000        0.0000        0.0000        0.0000        0.0000        0.0000        0.0000        0.0000        0.0000        0.0000        0.0000        0.0000        0.0000        0.0000        0.0000        0.0000        0.0000        0.0000        0.0000        0.0000        0.0000        0.0000        0.0000        0.0000        0.0000        0.0000        9.7424        9.7677        9.5186        8.4868        7.9775        7.5401        7.3806        6.6917        6.3971        5.8318        3.5723        3.5199        3.9012        3.0804        7.9217        9.3711       10.3098        8.2282       10.4103       10.1679       11.6257       14.1832       14.2219       16.9671       15.9358       14.5247       13.4464       14.7181       14.9228       15.2848       15.0827       15.2399       14.5458       13.1749       10.0990        8.8117        7.7916        7.5495        7.0150        6.6773        6.2007        6.3872        8.4318        8.6504        9.1797        9.9662       12.4807       13.1999       14.1371       16.1295       21.5172       24.3289       25.1628       26.6521       26.3135       26.5883       28.6455       30.9222       35.8814       39.4552       41.7608       41.5535       38.2720       40.6143       40.9589       40.9221       37.2432       36.3369       35.1768       35.1549       32.9733       35.2023       35.5468       36.3525       36.4261       38.5963       39.0715       40.4043       44.0967       48.4025        0.0000        0.0000        0.0000        0.0000        0.0000        0.0000        0.0000        0.0000        0.0000        0.0000        0.0000        0.0000        0.0000        0.0000        0.0000        0.0000
        0.0000        0.0000        0.0000        0.0000        0.0000        0.0000        0.0000        0.0000        0.0000        0.0000        0.0000        0.0000        0.0000        0.0000        0.0000        0.0000        0.0000        0.0000        0.0000        0.0000        0.0000        0.0000        0.0000        0.0000        0.0000        0.0000        0.0000        0.0000       22.5813       22.8863       25.2549       29.3741       32.5841       31.6992       29.4640       27.1863       23.4188       20.1617       18.2267       12.8645       10.5663       11.4325       16.1875       15.7790       20.5156       19.3350       20.0334       19.9148       20.1129       19.0262       18.9874       18.5168       19.2987       18.8857       18.7298       20.6342       18.8306       16.4256       13.9978        9.0100        5.4850        5.9138        8.8152        9.0863        7.0460        7.1080       11.2459       11.3689        7.6522        5.3880        4.3361        0.8634        3.5904        4.1160        6.4932        5.7045        6.4628        6.2209        4.9353        3.7325        4.0043        3.2532        2.8291        2.0605        1.5690        1.6934        1.1816        1.0130        0.9916        0.7999        0.4837        0.0000        0.0000        0.0000        0.0000        0.0000        0.0000        0.0000        0.0000        0.0000        0.0000        0.0000        0.0000        0.0000        0.0000        0.0000        0.0000        0.0000        0.0000        0.0000        0.0000        0.0000        0.0000        0.0000        0.0000        0.0000        0.0000        0.0000        0.0000        0.0000        0.0000        0.0000        0.0000        0.0000        0.0000        0.0000        0.0000        0.0000        0.0000        0.0000        0.0000        0.0000        0.0000        0.0000        0.0000        0.0000        0.0000        0.0000        0.0000        0.0000        0.0000        0.0000        0.0000        0.0000        0.0000        0.0000        0.0000        0.0000        0.0000        0.0000        0.0000       10.5056       12.2290       10.4257        9.9507        9.2765        9.1578        8.7148        8.4375        8.0940        7.3134        6.7607        6.2525        3.9074        3.6258        3.5470        3.4697        9.2978       10.4528        9.9896        7.9368       10.8249       10.7235       12.6786       16.4899       15.6902       18.1148       18.0952       17.2326       15.8228       16.4704       16.5120       16.4715       16.3160       16.3976       15.8461       14.5028       11.5374       10.5365        9.7117        9.2532        8.5339        8.1283        7.9752        8.7483       10.6052       11.1627       12.6075       13.5220       16.1299       17.5479       18.5939       20.7815       27.1672       30.6565       32.2008       33.3070       33.9820       34.0557       36.5728       39.0500       46.6058       49.6221       52.1888       53.4732       51.0951       49.0576       48.2468       49.1682       44.3183       45.4140       42.6913       41.0178       40.2741       38.5646       39.0869       41.7848       42.4935       42.3758       41.8145       45.4992       50.5458       54.0397        0.0000        0.0000        0.0000        0.0000        0.0000        0.0000        0.0000        0.0000        0.0000        0.0000        0.0000        0.0000        0.0000        0.0000        0.0000        0.0000
        0.0000        0.0000        0.0000        0.0000        0.0000        0.0000        0.0000        0.0000        0.0000        0.0000        0.0000        0.0000        0.0000        0.0000        0.0000        0.0000        0.0000        0.0000        0.0000        0.0000        0.0000        0.0000        0.0000        0.0000        0.0000        0.0000        0.0000        0.0000       48.4623       32.6574       34.1139       46.1406       35.9511       31.4819       28.1685       21.1013       22.3348       18.6828       18.0352       14.6324       15.1964       14.9422       12.3403       12.0844       12.0411       13.5161       13.2123       16.9216       16.7000       16.1380       16.2162       16.2906       16.6780       15.5755       14.8034       17.1327       17.5522       15.5785       12.6803        6.4161        4.6264        3.2380        6.0207        5.7199       12.4563       13.9144       12.4309       10.3380        7.1286        4.8839        4.3709        2.1400        1.8488        3.2778        6.1808        3.5180        3.7684        3.0960        2.9909        3.1098        2.7851        2.5501        2.2099        1.7735        1.8821        1.8384        1.5345        1.1411        0.9584        0.7562        0.5125        0.2295        0.0000        0.0000        0.0000        0.0000        0.0000        0.0000        0.0000        0.0000        0.0000        0.0000        0.0000        0.0000        0.0000        0.0000        0.0000        0.0000        0.0000        0.0000        0.0000        0.0000        0.0000        0.0000        0.0000        0.0000        0.0000        0.0000        0.0000        0.0000        0.0000        0.0000        0.0000        0.0000        0.0000        0.0000        0.0000        0.0000        0.0000        0.0000        0.0000        0.0000        0.0000        0.0000        0.0000        0.0000        0.0000        0.0000        0.0000        0.0000        0.0000        0.0000        0.0000        0.0000        0.0000        0.0000        0.0000        0.0000        0.0000        0.0000       10.2153       11.9856       11.5683       10.8434       10.3394        9.2147        9.4268        9.3448        9.0697        8.5484        8.0348        7.7508        7.2114        5.0643        4.9097        4.4228        4.2949       10.6742       10.1019        8.6570        8.8962       12.2688       29.2459       32.2757       19.1179       17.7988       19.0872       20.8704       19.6600       17.3130       17.6726       17.8291       17.7941       17.4814       17.5204       16.9716       15.9505       13.1270       12.2882       13.0840       12.9771       11.4711        9.9648        9.8741       11.1626       14.0069       14.8042       15.6495       16.8740       21.4805       22.2314       23.2026       25.0812       32.3402       34.9540       37.7995       38.5663       39.4194       40.2928       43.5212       47.2759       59.3716       62.3976       65.7328       65.8361       60.0899       54.8417       52.8174       54.2728       50.9590       50.8969       50.4181       45.9528       43.2945       42.6155       42.0666       44.3380       47.6842       45.9563       44.5968       46.6034       53.6530       54.7728       57.8142        0.0000        0.0000        0.0000        0.0000        0.0000        0.0000        0.0000        0.0000        0.0000        0.0000        0.0000        0.0000        0.0000        0.0000        0.0000
        0.0000        0.0000        0.0000        0.0000        0.0000        0.0000        0.0000        0.0000        0.0000        0.0000        0.0000        0.0000        0.0000        0.0000        0.0000        0.0000        0.0000        0.0000        0.0000        0.0000        0.0000        0.0000        0.0000        0.0000        0.0000        0.0000        0.0000       28.5569       30.5446       24.5815       25.9056       27.6782       27.0527       26.6073       24.9731       18.6807       18.1587       14.7747       15.2667       11.6983        8.7951       10.6472       10.5054       10.2269       11.8926       10.4217       10.0242       12.7557       13.9753       12.9184       12.5047       11.6912       11.3752       11.7799       11.7876       13.0975       14.3361       12.5376       11.0838        4.7872        3.1276        3.0312        2.6557        4.2947        5.0704        4.0942        5.7064        6.6056        6.5119        4.2240        2.5338        3.5372        3.0258        1.8609        1.6068        2.2106        2.2987        1.9896        1.8430        2.0171        2.0275        1.9212        1.7134        1.3539        1.1524        1.4147        1.1265        1.1727        0.8780        0.5394        0.3931        0.2461        0.9904        0.0000        0.0000        0.0000        0.0000        0.0000        0.0000        0.0000        0.0000        0.0000        0.0000        0.0000        0.0000        0.0000        0.0000        0.0000        0.0000        0.0000        0.0000        0.0000        0.0000        0.0000        0.0000        0.0000        0.0000        0.0000        0.0000        0.0000        0.0000        0.0000        0.0000        0.0000        0.0000        0.0000        0.0000        0.0000        0.0000        0.0000        0.0000        0.0000        0.0000        0.0000        0.0000        0.0000        0.0000        0.0000        0.0000        0.0000        0.0000        0.0000        0.0000        0.0000        0.0000        0.0000        0.0000        0.0000        0.0000        9.6599        9.6615       11.6467       11.3951       11.5283       10.7583        9.5528        9.8151        9.8058        9.5435        9.0773        9.0365        8.9812        8.7238        6.2628        6.0804        5.9094        5.9731       11.1521        8.4633        8.3490        9.5942       13.2141       25.0830       22.5505       23.1817       20.4218       21.7655       23.5903       22.8407       18.6640       18.9254       18.9935       18.6412       18.4572       18.0697       17.5583       16.9848       14.3494       13.9329       15.2294       17.0780       13.5328       13.0630       12.9637       13.5014       17.1067       17.4434       17.3353       19.8029       23.9683       25.8601       27.8489       30.2549       37.7292       39.7235       41.0347       41.0772       42.6019       43.4578       46.1021       48.8823       60.9676       65.2322       66.9437       66.7049       60.3282       60.3199       62.7521       57.4662       48.9933       51.1981       50.4182       48.5546       45.3871       45.0075       45.5508       46.7410       46.4030       46.8251       47.4837       49.3192       54.7543       56.8492        0.0000        0.0000        0.0000        0.0000        0.0000        0.0000        0.0000        0.0000        0.0000        0.0000        0.0000        0.0000        0.0000        0.0000        0.0000        0.0000
        0.0000        0.0000        0.0000        0.0000        0.0000        0.0000        0.0000        0.0000        0.0000        0.0000        0.0000        0.0000        0.0000        0.0000        0.0000        0.0000        0.0000        0.0000        0.0000        0.0000        0.0000        0.0000        0.0000        0.0000        0.0000        0.0000        0.0000       31.6620       28.3732       28.0401       28.0000       24.8399       24.4301       24.6003       21.8955       13.2655       11.4525       10.5526        9.1932        6.9327        6.0172        7.1862        9.2181        9.0410        6.6810        7.5435        7.4266        6.7716        7.7079        5.9805        5.8073        5.4310        5.2668        6.1212        6.2041        6.2623        6.2813        6.3205        4.6900        5.6011        5.5996        3.4217        1.9500        1.4567        2.0158        3.6050        7.2301        7.0316        4.2400        0.8102        0.7045        3.7669        2.3035        1.5970        2.4999        1.3884        1.1170        1.0196        0.9263        0.6232        0.7005        0.8421        0.9867        1.5072        1.0908        0.9809        1.1197        1.0595        0.9238        0.7795        0.6851        0.3375        0.2637        0.0911        0.1127        0.0352        0.0807        0.1807        0.6724        0.5360        0.5039        0.0000        0.0000        0.0000        0.0000        0.0000        0.0000        0.8083        1.1341        1.0868        1.5304        0.0000        0.0000        0.0000        0.0000        0.0000        0.0000        0.0000        0.0000        0.0000        0.0000        0.0000        0.0000        0.0000        0.0000        0.0000        0.0000        0.0000        0.0000        0.0000        0.0000        0.0000        0.0000        0.0000        0.0000        0.0000        0.0000        0.0000        0.0000        0.0000        0.0000        0.0000        0.0000        0.0000        0.0000        0.0000        0.0000        8.3537        8.6982        9.1109        9.5811       11.8222       11.5200       11.6600       11.2117       10.6222       10.7671       10.7725       10.8401       10.8950       10.5910       10.7297       10.7602       10.7252       10.8300       10.7210       10.1884       13.7621       12.7808       12.7459       14.3622       15.1608       16.4858       21.4499       22.7796       24.7202       28.0731       29.2124       27.3968       21.5956       21.8744       20.1197       19.5235       19.0290       18.4375       17.9996       17.8001       19.7482       20.1013       19.9158       20.9097       20.2816       20.1173       20.6070       21.2217       20.0482       20.0740       20.7584       22.4363       30.9681       34.5751       38.2647       40.6069       42.6945       44.4539       46.6575       47.1830       48.5360       49.7940       50.7770       53.1460       56.5525       59.1858       60.6160       59.3517       58.0976       58.9317       58.8182       58.4177       53.2520       52.5544       51.2867       51.0046       46.4851       45.0383       46.2787       47.8640       58.7415       57.6257       56.4788       58.1209       56.1107       58.4849        0.0000        0.0000        0.0000        0.0000        0.0000        0.0000        0.0000        0.0000        0.0000        0.0000        0.0000        0.0000        0.0000        0.0000        0.0000        0.0000
        0.0000        0.0000        0.0000        0.0000        0.0000        0.0000        0.0000        0.0000        0.0000        0.0000        0.0000        0.0000        0.0000        0.0000        0.0000        0.0000        0.0000        0.0000        0.0000        0.0000        0.0000        0.0000        0.0000        0.0000        0.0000        0.0000       31.8426       30.2088       28.9588       28.0011       26.7257       24.9630       24.8269       23.3923       19.4139       13.4183       11.5746        9.5119        9.5788        6.1709        6.2690        7.0127        8.0211        7.8042        5.1400        6.0935        5.8013        4.5743        4.9576        4.7638        4.1086        3.8331        2.9931        2.8467        2.6742        2.3354        2.8758        1.9102        2.0805        1.5026        0.8496        2.4734        2.0051        4.0297        4.5178        3.8036        4.5587        1.6739        1.5380        0.1360        0.2701        2.8820        1.5590        0.8268        0.3792        0.4414        0.5069        0.6099        0.4894        0.8166        0.8928        1.3840        1.0635        1.0479        1.1336        0.9714        0.8685        0.8046        0.6596        0.5221        0.4093        0.2384        0.1121        0.0548        0.1181        0.1881        0.4279        0.8236        1.1355        0.7725        0.6443        1.4454        1.8074        0.1284        0.6605        0.2017        0.7409        1.1693        1.1257        1.1016        1.8704        0.8776        0.9518        1.0929        2.0732        0.0000        0.0000        0.0000        0.0000        0.0000        0.0000        0.0000        0.0000        0.0000        0.0000        0.0000        0.0000        0.0000        0.0000        0.0000        0.0000        0.0000        0.0000        0.0000        0.0000        0.0000       11.1772       10.6903        9.8623        8.6341        7.8874        7.2990        7.2259        7.8531        7.8540        8.0022        8.2897        8.9660        9.2825        9.6683       10.0650       11.5264       12.4452       12.0376       11.5884       11.1944       11.1652       11.0366       11.2498       11.4641       11.3064       11.6781       12.1848       12.4950       12.5391       12.7638       12.2218       14.6292       13.9414       14.8355       16.1219       16.5280       21.2695       24.4116       26.4577       27.7218       30.5255       32.6051       30.1711       24.2669       22.6739       21.2631       21.7492       19.9733       19.2533       18.8073       18.7697       21.0800       21.4586       21.1860       20.6989       19.4905       20.5333       21.5863       23.1133       21.3823       21.1731       22.9994       24.7335       34.9411       38.9961       43.0698       46.0841       49.0764       50.8543       52.9370       53.9355       54.6535       54.4444       54.6392       55.1984       57.7194       57.5240       57.0995       57.8992       58.8936       60.5581       61.0270       59.9828       56.7704       55.2589       54.2819       53.2525       50.1216       50.4109       48.8060       50.5254       57.9495       59.4822       63.6484       63.4109        0.0000        0.0000        0.0000        0.0000        0.0000        0.0000        0.0000        0.0000        0.0000        0.0000        0.0000        0.0000        0.0000        0.0000        0.0000        0.0000        0.0000        0.0000
        0.0000        0.0000        0.0000        0.0000        0.0000        0.0000        0.0000        0.0000        0.0000        0.0000        0.0000        0.0000        0.0000        0.0000        0.0000        0.0000        0.0000        0.0000        0.0000        0.0000        0.0000        0.0000        0.0000        0.0000        0.0000        0.0000       28.3856       26.7203       26.1758       25.5559       25.4469       22.6997       23.3582       21.8538       22.3391       16.5509       13.8334       10.3782        9.9290        7.7666        8.5944       11.1952        8.0412       13.1688        4.8591        8.6448        3.3906        2.7524        3.9596        2.1629        3.6152        3.3975        1.8956        2.6832        1.4839        1.8955        1.7481        0.9713        0.8325        3.1127        0.6048        1.6943        2.5072        3.2427        3.0687        4.4927        3.8648        2.9202        2.2886        0.7345        0.6734        0.9417        0.1913        0.0450        0.0000        0.1915        0.3456        0.8028        0.9778        0.1720        0.1766        0.9825        0.7974        0.9149        0.9169        1.3586        1.0268        0.7062        0.5536        0.4694        0.4005        0.2928        0.2651        0.2832        0.4815        0.8200        0.9164        1.1056        1.1844        1.1042        0.9191        1.4609        1.4361        0.1443        0.2001        0.2283        0.2350        1.0776        0.9822        1.3066        0.9836        1.1005        1.0589        0.9302        1.2063        0.7559        0.4774        0.3107        0.0000        0.0000        0.0000        0.0000        0.0000        0.0000        0.0000        0.0000        0.0000        0.0000        0.0000        0.0000        6.9621        8.2094        9.1885        9.6943        9.8955       10.8363       10.9422       10.5557        9.8043        8.6366        7.9980        7.4911        7.4434        8.1802        8.2571        8.4534        8.7361        9.4711        9.7852       10.1323       10.4768       11.9198       12.5869       12.3903       11.9415       11.2489       10.9985       11.7834       11.6390       11.7670       12.2796       12.4580       13.0589       13.6169       13.6090       14.4369       13.7491       16.1789       17.9822       18.7853       20.4280       20.9271       24.2108       27.2199       28.0014       31.8625       35.6712       37.2689       34.9819       27.4641       25.4146       23.0203       24.0811       20.9498       21.2498       21.0652       20.6944       21.5218       21.8511       21.7597       22.0478       23.4751       23.6135       22.5837       23.3804       22.6513       22.9515       23.6929       27.0652       38.1329       41.9541       43.8484       47.2729       53.2180       55.7673       57.2514       56.3422       55.1609       55.3369       54.8399       55.6322       56.9746       55.0891       56.5147       59.3474       57.7286       58.7701       59.8793       59.7430       56.2409       56.0556       53.4405       52.3216       48.6434       47.7694       48.3581       51.0176        0.0000       63.4683       65.3617       66.4590        0.0000        0.0000        0.0000        0.0000        0.0000        0.0000        0.0000        0.0000        0.0000        0.0000        0.0000        0.0000        0.0000        0.0000        0.0000        0.0000        0.0000        0.0000
        0.0000        0.0000        0.0000        0.0000        0.0000        0.0000        0.0000        0.0000        0.0000        0.0000        0.0000        0.0000        0.0000        0.0000        0.0000        0.0000        0.0000        0.0000        0.0000        0.0000        0.0000        0.0000        0.0000        0.0000        0.0000       23.9980       25.4055       23.4894       22.4376       23.8994       21.5071       19.1070       21.6573       21.1027       22.4876       16.7500       14.5939       18.4763        8.8285        7.7478        7.9802        7.8695        8.2836        8.4220        7.4053        8.5034        2.4909        2.3981        1.8648        1.7172        1.8503        2.8365        3.2484        3.8224        2.1322        1.6377        0.9015        2.8006        0.7063        1.5325        0.4799        0.4648        0.9038        3.3941        1.8297        1.6835        0.8645        0.7942        1.1861        0.0856        0.3103        0.0882        0.0201        0.0185        0.1861        0.3508        0.4752        0.8455        0.8334        0.7951        0.1225        0.7478        0.6328        0.8465        1.0302        0.9479        0.9384        0.9246        0.5554        0.5948        0.5058        0.3924        0.3796        0.7462        0.9269        1.0615        1.3833        1.3391        1.1571        1.2357        1.2221        0.5481        0.6388        0.1398        0.1945        0.2256        0.6198        0.9297        1.2361        1.2698        0.9695        0.7046        0.5054        0.4489        0.4818        0.1799        0.1561        0.2430        0.4390        1.1235        2.0266        0.0000        0.0000        0.0000        0.0000        0.0000        0.0000        0.0000        0.0000        5.7109        6.6349        7.8203        8.7263        9.2286        9.5004       10.4195       10.5895       10.2671        9.5494        8.4573        7.8490        7.4099        7.3681        8.2271        8.4153        8.6761        9.0182        9.8238       10.1837       10.5265       10.8872       11.9867       13.2899       13.2824       12.4054       11.4552       11.1189       11.0427       11.4254       11.8023       12.3843       12.8723       13.8792       14.7482       15.1746       15.1084       14.8186       19.9519       21.7458       21.1774       23.0053       27.2588       28.4204       28.6259       33.8071       37.1223       40.0449       41.2344       42.5278       33.5448       27.8902       25.6076       24.7465       22.7322       21.7998       21.9175       22.4600       22.2471       22.8634       24.0343       25.6628       24.9281       22.0752       21.8218       23.6080       23.8687       24.3431       25.9844       27.1864       38.8850       44.2977       45.8479       48.3930       54.4647       53.4109       54.2403       54.3429       54.6985       53.4574       52.8473       53.0193       53.9388       55.8019       57.0128       58.7834       55.2114       55.4801       55.5196       66.2923       58.5681       53.5019       52.4957       51.1056       45.9029       46.9336        0.0000        0.0000        0.0000        0.0000        0.0000        0.0000        0.0000        0.0000        0.0000        0.0000        0.0000        0.0000        0.0000        0.0000        0.0000        0.0000        0.0000        0.0000        0.0000        0.0000        0.0000        0.0000        0.0000        0.0000
        0.0000        0.0000        0.0000        0.0000        0.0000        0.0000        0.0000        0.0000        0.0000        0.0000        0.0000        0.0000        0.0000        0.0000        0.0000        0.0000        0.0000        0.0000        0.0000        0.0000        0.0000        0.0000       12.8049       15.6325       15.7489       15.8716       19.9606       16.9451       18.6252       13.5324       11.4879       12.0965       13.3802       11.6746       13.5000        7.1562        9.5717        8.5540       10.3165        3.7198        4.2835        7.2168        4.8583        5.7574        8.0491        3.1811        1.1136        1.4920        2.2769        1.6721        1.1683        1.5797        2.2639        2.0769        1.0204        3.7420        1.4897        7.3381        0.8561        5.2208        1.9926        1.8303        3.9278        5.8016        2.4734        1.7921        1.8057        2.3659        1.0381        0.5274        0.4681        0.1164        0.6961        1.7359        1.6483        1.8767        3.3179        2.9586        2.0749        1.1018        0.3580        0.9054        0.5730        1.1024        1.1041        1.0346        0.9725        0.8372        0.7121        0.5879        0.5777        0.7711        0.9005        0.9657        1.2326        1.4227        1.1131        1.3873        1.4843        0.6534        0.6818        0.6611        0.4116        0.3616        0.5008        0.7833        0.8574        1.1603        1.2457        1.2333        1.0529        0.7057        0.6091        0.3778        0.3170        0.0000        0.0000        0.0000        0.1050        1.4827        1.7970        2.9909        3.4502        4.4302        8.3811        9.9583        7.7219        4.1250        4.5363        5.3317        6.1699        6.8146        7.6066        8.0889        8.4061        9.3767        9.5798        9.3166        8.7016        7.5442        7.0250        6.6510        6.6011        8.1549        8.4665        8.8126        9.1940       10.5456       10.8849       11.2602       11.5833       12.7940       13.8911       14.2174       13.2993       11.4118       11.0383       10.8218       10.9809       12.6633       13.5867       14.5039       15.4428       19.2112       20.8167       19.5670       19.5393       20.7634       23.1949       25.3586       29.1886       33.1587       33.8334       34.6954       38.7310       39.0781       41.9395       43.0330       38.7817       33.5122       30.9517       30.4297       28.4333       22.9715       20.7638       19.8556       20.3905       24.6641       25.1059       25.1851       23.2442       22.9837       21.0681       21.5469       24.1087       30.2147       30.7568       31.8508       34.1854       35.5440       38.3240       40.2145       41.4283       40.3279       41.6844       42.8137       43.0788       43.4298       43.2440       42.1822       41.7135       42.7106       43.4135       45.5995       45.1180       46.1976       45.6461       48.3314       70.9581       65.3960       52.6963       52.8018       51.1502       39.7148        0.0000        0.0000        0.0000        0.0000        0.0000        0.0000        0.0000        0.0000        0.0000        0.0000        0.0000        0.0000        0.0000        0.0000        0.0000        0.0000        0.0000        0.0000        0.0000        0.0000        0.0000        0.0000        0.0000        0.0000        0.0000
        0.0000        0.0000        0.0000        0.0000        0.0000        0.0000        0.0000        0.0000        0.0000        0.0000        0.0000        0.0000        0.0000        0.0000        0.0000        0.0000        0.0000        0.0000       21.4707       12.9191        8.5448       10.4820       10.8989       10.6823       11.5505       11.3343       13.2513       14.3464       11.7622       10.2181        8.2044       11.9710       10.5535       10.2130        9.8393        7.5122        6.2044        3.1756       13.5585        5.2419        7.2267        4.7617        0.9072        1.7827        9.9885        0.6688        0.6294        0.9003        0.8283        0.7780        0.7443        0.7797        0.7588        1.2585        1.1640        2.8722        0.7804        0.8629        0.6453        2.5617        1.3310        2.3724        1.6481        5.1573        3.3741        2.4630        1.4542        0.5006        0.2871        0.8076        0.2326        0.0872        0.1307        1.0938        1.6591        2.8077        3.8785        2.3520        1.3398        1.2292        0.4717        0.3884        0.4067        0.9837        1.2711        0.9289        0.8696        0.7825        0.7152        1.1855        1.5390        1.0582        1.1823        1.0553        1.1637        1.0978        1.4961        1.5246        0.6958        0.5187        0.4891        0.3319        0.2240        0.5238        0.4933        0.5993        0.6733        1.1652        1.2514        1.2273        1.0211        0.7034        0.5028        0.3270        0.2967        0.0731        0.0000        0.1413        0.3016        1.9505        2.4181        3.6082        3.3684        1.9567        2.3263        2.6528        2.9435        3.9897        4.3647        5.1560        5.9381        6.5376        7.2640        7.7251        8.0846        8.9775        9.2170        9.0137        8.4462        7.3506        6.8644        6.5665        6.6106        8.2011        8.6549        9.0822        9.5169       10.9358       11.3124       11.7628       12.0054       13.1545       13.7701       13.6456       13.1446       11.8145       11.1179       10.9339       11.2856       12.9114       13.5288       14.3810       16.1092       19.3413       20.8628       20.1514       20.7351       20.5241       25.7785       29.5261       31.7233       33.4613       35.8325       39.0774       43.2195       40.8164       42.8832       42.4686       39.2998       35.7357       35.3837       33.3073       31.9980       23.7662       20.7334       19.5264       18.7850       25.5309       25.8699       23.0682       22.5370       22.1529       21.7199       23.3111       26.8026       31.0504       33.4172       34.5453       35.9110       37.3440       39.3410       40.9324       41.1568       40.5213       41.7531       42.3963       41.8860       42.1141       41.5494       41.4411       42.3281       44.5562       43.5770       44.2785       44.7374       44.3399       44.3770       44.2632       44.9764       50.3169       51.3079        0.0000        0.0000        0.0000        0.0000        0.0000        0.0000        0.0000        0.0000        0.0000        0.0000        0.0000        0.0000        0.0000        0.0000        0.0000        0.0000        0.0000        0.0000        0.0000        0.0000        0.0000        0.0000        0.0000        0.0000        0.0000        0.0000        0.0000        0.0000
        0.0000        0.0000        0.0000        0.0000        0.0000        0.0000        0.0000        0.0000        0.0000        0.0000        0.0000        0.0000        0.0000        0.0000        0.0000       15.0299       14.6970       14.3583       15.5714        7.6126        6.2273        8.0448       11.1132        9.2773       11.0480        9.5149       10.1917        8.7496        9.6363        9.4501        9.1322       12.7859       10.8651        8.4850        3.4238        2.6969        3.9794        2.4553        2.5804        0.9997        0.7712        0.6376        0.6051        0.4685        0.4428        0.4184        0.3992        0.5924        0.5630        0.5348        0.5085        0.5182        0.5107        0.4865        0.4662        1.9629        0.5873        0.4741        0.7472        1.4891        1.8022        1.7010        0.6489        1.4286        2.4612        0.6115        0.6910        0.4183        0.5578        1.2841        0.2839        0.4561        1.2158        1.0358        1.5034        1.7607        2.8327        2.3448        1.2599        0.3062        0.6462        0.6427        0.8988        0.5686        0.8915        0.7386        0.8343        0.6444        1.0606        1.2121        1.4195        1.3667        0.9404        0.6849        0.8201        0.8187        0.6741        0.7973        0.7276        0.2529        0.3388        0.2272        0.1842        0.3088        0.4264        0.5247        0.5987        1.0067        1.1367        1.1288        0.9732        0.6853        0.5402        0.4430        0.3942        0.5056        0.5662        0.5057        1.6538        1.8882        2.1733        1.6041        3.0556        1.9516        4.0640        4.5278        2.9119        3.9164        4.2612        4.8492        5.6525        6.2434        6.9731        7.4525        7.8426        8.7763        9.0540        8.9087        8.4202        7.3831        6.9603        6.7246        6.8169        8.5026        9.0016        9.4336       10.5167       11.8033       11.6284       11.8577       12.0520       13.2115       13.2563       13.2287       12.8862       11.5121       11.2113       11.1810       11.3490       12.6946       13.0305       14.1749       15.9469       18.9754       19.9220       20.6577       21.4893       22.2533       23.9353       26.6461       29.8611       34.1199       39.2953       44.9137       48.0903       43.0859       40.7878       40.2875       39.3462       35.6890       34.4815       32.5707       33.8030       28.2588       25.3380       23.1024       24.7246       25.4937       22.8992       21.2319       19.1960       20.2584       21.8728       24.1475       26.4924       30.6316       35.2891       36.9735       38.3362       39.2048       41.3775       41.1045       41.4347       41.9407       44.3262       44.0027       43.8154       43.2340       42.7602       41.9693       42.6301       45.6999       43.3382       42.3371        0.0000       42.3686       42.4680       42.5910       43.2893       48.5907       52.3276        0.0000        0.0000        0.0000        0.0000        0.0000        0.0000        0.0000        0.0000        0.0000        0.0000        0.0000        0.0000        0.0000        0.0000        0.0000        0.0000        0.0000        0.0000        0.0000        0.0000        0.0000        0.0000        0.0000        0.0000        0.0000        0.0000        0.0000        0.0000
        0.0000        0.0000        0.0000        0.0000        0.0000        0.0000        0.0000        0.0000        0.0000        0.0000        0.0000        0.0000        0.0000       28.5473       24.5958       19.3051       18.0946       16.0576       12.6732        9.0818        5.4153        6.7513       13.7447        7.7330        9.2507        9.1734        8.3240        4.6089        8.6658        9.7781        9.1061        6.8235        6.6322        6.2809        4.8551        2.4879        2.2695        2.4538        1.8030        0.8345        0.6592        0.5560        0.5295        0.4124        0.3895        0.3711        0.3583        0.9010        0.8601        0.4877        0.4527        0.4417        0.4038        0.3727        0.3491        1.4550        0.9153        0.6906        0.6464        0.7060        0.5936        1.0418        1.0308        0.8027        1.5015        0.5883        1.2873        1.0694        1.6851        1.1269        0.3847        2.0305        1.5992        0.5588        1.7340        1.4294        2.6110        2.0142        0.8782        0.0680        0.3567        0.6349        0.5797        0.2929        0.3360        0.5110        0.6514        0.5341        1.0916        1.3257        1.0665        0.6933        0.8763        0.5874        0.4748        0.4229        0.5096        0.6231        0.4734        0.2666        0.1958        0.5646        0.2844        0.2187        0.3055        0.3756        0.4303        0.7244        0.8198        0.7794        0.9303        0.7874        0.8143        0.9201        2.0427        2.7705        1.9209        2.8491        1.5691        2.7157        3.3595        2.5784        2.3312        3.8978        2.3657        4.8355        6.6623        3.9159        4.2494        4.5957        5.4058        6.0679        6.8607        7.3983        7.8036        8.8849        9.1949        9.0981        8.6781        7.6725        7.3076        7.0978        7.2594        9.0580        9.5222       10.6131       10.7988       11.9743       12.2062       11.8448       11.7493       13.2942       12.4694       12.3699       12.3942       11.8283       11.5772       11.7120       11.5397       12.8946       12.9263       13.3485       14.4962       18.7845       19.4030       21.4951       22.5087       22.5420       24.7151       25.0079       28.2830       36.2964       43.2862       44.2791       49.2347       43.8298       42.1247       42.5839       40.6272       36.0885       35.1615       33.5296       37.4320       30.6556       26.3932       22.5993       20.9265       20.7713       18.1407       17.7874       18.6579       21.3704       23.0639       24.9717       27.4453       31.9451       35.8112       38.0501       39.8968       40.3979       42.2220       43.0386       44.4132       45.0229       47.4289       47.7947       48.1469       46.5971       45.0650       43.5801       43.1517       45.4374       44.3939        0.0000        0.0000        0.0000        0.0000        0.0000        0.0000        0.0000        0.0000        0.0000        0.0000        0.0000        0.0000        0.0000        0.0000        0.0000        0.0000        0.0000        0.0000        0.0000        0.0000        0.0000        0.0000        0.0000        0.0000        0.0000        0.0000        0.0000        0.0000        0.0000        0.0000        0.0000        0.0000        0.0000        0.0000        0.0000        0.0000
        0.0000        0.0000        0.0000        0.0000        0.0000        0.0000        0.0000        0.0000        0.0000       28.8618        0.0000        0.0000       36.7288       30.5168       24.3556       21.1541       15.7480       17.1651       15.2952        2.4335        2.6765        1.6655        1.7471        2.7095        2.8261        2.8510        2.7548        3.1171        2.9881        4.8670        5.2239        3.8497        3.7445        0.9168        0.8622        1.5812        1.4767        1.8929        1.1623        2.3116        1.8240        1.1793        2.0058        1.0416        0.9916        0.4972        0.8358        0.6332        0.6030        0.5657        0.5084        0.3335        0.2914        0.2574        0.2320        0.5629        0.1124        0.0806        0.5143        1.7379        2.2998        2.4835        1.6268        0.1583        0.9650        1.4259        1.9725       18.8993       19.1922        6.4073        3.9686        1.0961        1.2108        2.9803        1.4914        0.4305        2.7327        1.8175        0.3063        0.2817        0.5859        0.8057        0.8766        0.5546        0.7331        0.5773        1.1017        1.0498        1.7137        1.6265        1.6726        0.9010        1.2844        1.0142        0.7616        0.4898        0.5483        0.3714        0.3216        0.2481        0.2685        0.2907        0.3528        0.0000        0.0000        0.0000        0.0000        0.1211        0.0753        0.1003        0.3379        0.5355        0.8695        1.5896        2.4738        3.4226        3.2145        3.0612        2.4297        3.7020        4.3859        5.2775        6.2629        3.7185        4.9411        6.0212        9.1346        5.3661        4.9585        5.3966        5.9823        8.1901        9.0681       12.6166       12.4003       10.9551       11.3901       11.4328       11.1172       10.1979        9.9296        9.8463       10.2825       10.1046       10.5470       10.8469       10.9508       13.4164       14.7713       14.6202       12.7788       16.2981       13.6999       11.9985       12.7144       17.9073       17.2685       16.1899       15.9465       14.9414       14.2420       14.4085       15.4159       19.6145       21.3548       22.1741       21.3164       22.9889       23.9723       24.8626       28.6934       37.7382       45.7122       47.6146       43.1357       41.8705       43.0257       43.6253       42.3680       40.0853       42.1177       42.5478       38.0715       32.9996       28.6738       26.2354       24.3631       20.5587       19.9452       19.5360       20.5256       21.9833       23.1218       24.7292       28.3630       30.7189       32.0549       34.9481       37.0572       40.6939       43.1835       44.7285       46.3485       50.5951       53.7128       55.7712       55.2030       54.2437       51.7266       50.3401       48.8562       45.4334        0.0000        0.0000        0.0000        0.0000        0.0000        0.0000        0.0000        0.0000        0.0000        0.0000        0.0000        0.0000        0.0000        0.0000        0.0000        0.0000        0.0000        0.0000        0.0000        0.0000        0.0000        0.0000        0.0000        0.0000        0.0000        0.0000        0.0000        0.0000        0.0000        0.0000        0.0000        0.0000        0.0000        0.0000        0.0000        0.0000        0.0000
        0.0000        0.0000        0.0000        0.0000        0.0000       77.5453       56.4035       43.0136       45.1893       29.1713       31.1945       31.5195       32.1186       22.7674       19.8688       16.5410       12.3792       11.5192       11.5959        1.6705        1.1906        0.8911        0.9414        1.5479        2.0633        1.6923        1.6783        1.9542        3.4647        4.5481        4.9412        1.0970        0.5190        0.4602        0.4719        0.9493        0.9719        0.9349        0.8373        1.6270        0.6529        0.5382        0.5165        0.6502        0.8035        0.5805        0.3776        0.5521        0.5432        0.5073        0.4372        0.2717        0.2203        0.1800        0.1510        0.0560        0.0424        0.0947        0.0745        1.1372        1.2334        0.4089        0.0581        0.3685        0.8601        2.3417        6.9465       22.9792       19.9865       14.0391        4.3539        2.4221        2.3737        4.2405        0.0493        0.1878        0.4705        0.2276        0.2866        0.8753        1.1940        1.3108        0.8705        0.7498        1.4081        2.5691        3.1560        2.3380        2.7578        2.0872        1.2336        0.8828        1.0600        0.8148        0.6388        0.3963        0.4086        0.2121        0.3100        0.2333        0.2171        0.2914        0.3420        0.0000        0.0000        0.0000        0.0000        0.0994        0.1081        0.1029        0.1386        0.5089        0.6376        2.1618        3.1218        2.8874        2.4688        2.5592        3.4928        4.2994        5.6951        4.7979        6.2202        5.3665        5.9002        7.0204        7.6431        6.1075        4.9469        5.4130        5.9708        8.1300        9.0991        9.7974       10.3513       11.1194       11.5860       11.6865       11.4488       10.5908       10.3720       10.5072       10.9419       10.6846       11.0821       11.2912       11.2670       13.8366       13.7911       13.4841       12.1625       15.2157       14.4411       13.3742       12.2774       16.1282       17.7401       20.5388       18.5820       17.6428       13.9216       14.2043       16.0057       18.3911       20.1161       20.4930       21.6053       24.1129       25.0421       25.4558       28.8409       37.5372       40.4616       42.6582       49.8109       44.6699       45.5765       46.2022       44.3181       42.5410       45.7568       43.1926       37.7615       33.8456       32.8150       32.2968       27.0222       22.0420       20.6776       20.7751       22.5231       23.0068        0.0000        0.0000       28.6185       30.4585       32.0553       34.4148       37.0303       41.9337       44.3272       46.0921       48.4432       54.9165       58.2704       58.0179       56.3333       55.1677       54.0993       53.0789       52.1106        0.0000        0.0000        0.0000        0.0000        0.0000        0.0000        0.0000        0.0000        0.0000        0.0000        0.0000        0.0000        0.0000        0.0000        0.0000        0.0000        0.0000        0.0000        0.0000        0.0000        0.0000        0.0000        0.0000        0.0000        0.0000        0.0000        0.0000        0.0000        0.0000        0.0000        0.0000        0.0000        0.0000        0.0000        0.0000        0.0000        0.0000        0.0000
        0.0000        0.0000        0.0000        0.0000       59.4656       44.5689       42.8171       42.6288       32.3056       26.9050       25.0087       21.6274       22.1535       22.0381       16.8565       10.6032       10.0852       10.0066       13.2714        2.1383        0.6642        0.4726        0.5181        0.8708        0.9419        0.9871        1.0079        1.2130        1.2355        1.1377        0.9186        0.3492        0.2381        0.2017        0.2412        0.5517        0.6289        0.6423        0.5913        0.5594        0.4542        0.4240        0.4086        0.3741        0.3563        0.3057        0.3063        0.4470        0.4490        0.4181        0.3516        0.2110        0.1622        0.1247        0.0984        0.0329        0.0207        0.0152        0.0163        1.1267        0.1095        0.1526        0.0955        0.1625        0.9550        1.9563        3.6758       24.3341       16.7933       15.1299        3.5945        3.2402        0.4602        0.5594        0.0493        0.0198        0.0890        1.2252        3.9410        1.6031        1.4038        1.9682        1.2029        1.4565        2.0135        3.0630        3.7289        2.2908        1.3641        1.3632        1.1313        0.6468        0.9865        0.9600        0.9564        0.5090        0.3501        0.2809        0.2289        0.1180        0.2116        0.2610        0.2826        0.0000        0.0779        0.1608        0.0000        0.1289        0.0851        0.1033        0.1642        0.2904        0.9261        2.1424        3.0218        3.1663        3.9907        3.4590        3.5068        4.1354        5.6595        5.7426        6.9678        5.3616        5.9512        7.0342        7.5901        6.3051        6.0133        7.4513        6.0404        7.9050        8.4248        9.0189        9.5399       10.2856       10.7675       10.9284       10.8599       10.1652       10.2749       10.6028       11.0875       10.9310       11.4254       11.6464       11.5811       13.6761       14.6183       14.0500       12.5563       13.5879       11.7077       11.7408       11.2165       16.1227       17.3582       18.1336       18.3630       15.7335       14.3056       14.6451       15.6946       18.1830       20.3816       21.8668       24.7444       28.9387       27.5803       32.4902       33.6560       36.6217       43.3399       42.7914       50.0816       46.3143       45.8124       45.1966       44.7435       40.0804       39.7916       38.1668       36.4361       33.3956       33.1170       31.3660       26.4125       24.4577       21.8613       22.2477       23.7347        0.0000        0.0000        0.0000       29.3658       31.2111       32.4475       34.9579       36.9916       41.6878       44.3649       46.7594       49.0406       55.4906       58.8606       59.1867       57.1212       56.3670        0.0000        0.0000        0.0000        0.0000        0.0000        0.0000        0.0000        0.0000        0.0000        0.0000        0.0000        0.0000        0.0000        0.0000        0.0000        0.0000        0.0000        0.0000        0.0000        0.0000        0.0000        0.0000        0.0000        0.0000        0.0000        0.0000        0.0000        0.0000        0.0000        0.0000        0.0000        0.0000        0.0000        0.0000        0.0000        0.0000        0.0000        0.0000        0.0000        0.0000        0.0000
        0.0000        0.0000       86.6967       58.1376       45.9930       41.6928       50.5055       40.4345       24.5373       17.0808       17.1175       21.2352       27.3184       20.2957       18.2561        9.5767        8.0184        7.0578       19.6317        1.3695        1.5904        4.2513        3.4949        1.5887        0.7194        0.7508        0.7583        0.9035        0.9131        0.8379        0.6736        0.2545        0.1718        0.1444        0.1724        0.3953        0.4502        0.4598        0.4232        0.4094        0.3256        0.3039        0.2924        0.2334        0.2236        0.2193        0.2201        0.3200        0.3218        0.2993        0.2543        0.1505        0.1161        0.0901        0.0738        0.2386        0.0184        0.0151        0.2826        1.6944        0.1099        0.0215        0.0231        0.1194        0.7309        2.8908        3.6890       12.0645        5.4403        5.3996        1.7937        0.4524        0.4713        0.0992        0.2785        0.4331        1.8956        6.6172        5.5066        4.1824        2.8001        2.4257        1.9234        1.1950        2.8746        2.3542        2.6296        1.8179        2.2196        1.4972        1.4135        0.7678        0.7673        0.9303        1.1591        0.9605        0.7764        0.5052        0.3104        0.1465        0.1661        0.2356        0.1980        0.0000        0.0781        0.0000        0.0000        0.1888        0.2541        0.3530        0.6528        0.9565        1.8903        2.6379        3.6603        3.7108        3.5262        4.6630        5.1081        5.6077        3.7110        5.1220        6.0430        4.6473        5.7659        6.8159        8.7154        5.6010        5.9239        6.8550        6.0806        7.4657        7.4386        7.5969        7.9160        8.4689        8.8383        9.0803        9.4135        9.1887        9.5012       10.0622       10.8149       10.9080       11.6319       11.9447       11.8460       14.0825       14.2448       14.1307       13.3118       15.9005       13.8606       12.3685       12.7077       17.4979       17.8067       18.2740       18.6689       17.1132       15.4854       14.9742       16.6107       18.8714       20.4954       22.8030       23.0699       26.1410       27.0797       30.9230       31.3411       40.7041       43.0322       41.0776       37.3469       38.1331       41.7394       42.7562       42.6297       39.5723       38.2449       37.7081       35.8357       32.4986       30.9890       30.0380       28.9066       24.4125       23.0879       23.0812        0.0000        0.0000        0.0000       28.3676       30.1597       31.8977       33.4084       35.3921       37.2872       41.6716       44.1714       46.8594       49.2244       55.1275       57.8047       58.3457       56.7539        0.0000        0.0000        0.0000        0.0000        0.0000        0.0000        0.0000        0.0000        0.0000        0.0000        0.0000        0.0000        0.0000        0.0000        0.0000        0.0000        0.0000        0.0000        0.0000        0.0000        0.0000        0.0000        0.0000        0.0000        0.0000        0.0000        0.0000        0.0000        0.0000        0.0000        0.0000        0.0000        0.0000        0.0000        0.0000        0.0000        0.0000        0.0000        0.0000        0.0000        0.0000        0.0000
        0.0000       75.5632       61.1421       50.3420       37.7477       36.8703       29.8556       29.2625       20.4401       11.9364       11.6846       11.7525       13.8546        8.6375        7.2975        4.1952        3.0588        6.4505        6.9804        1.2847        0.6213        1.0977        0.1127        1.2563        0.2351        0.2325        0.2403        0.1084        0.2316        0.1093        0.0778        0.0463        0.1397        0.6605        0.9176        0.3814        0.8952        0.2057        0.0000        0.0000        0.0924        0.0000        0.0000        0.0000        0.0000        0.0000        0.0354        0.0042        0.0000        0.0000        0.0000        0.0000        0.0000        0.0000        0.0000        0.0514        0.2323        0.5796        1.8518        1.8367        0.8130        0.3443        0.1487        1.2263        2.4518        2.4282        1.9620        3.1091        2.4369        2.0773        1.3491        0.5367        0.6656        1.0889        1.5552        1.8392        1.7925        3.0717        3.4834        2.8682        2.8973        1.6656        1.3851        1.0036        1.0224        1.5198        1.3256        1.3325        1.0620        1.0411        1.6482        1.9740        1.8872        2.0457        2.1027        1.0547        0.9401        1.0340        1.2469        0.7869        0.7860        0.5700        0.5890        0.4832        0.7570        0.6839        0.7596        0.2627        0.2763        0.2319        0.3392        0.7124        1.5091        2.4801        2.5866        2.9506        4.0435        4.2728        4.6679        8.8377        9.0799        8.0299        7.9695        4.8710        5.9880        7.5532        8.4808        9.0009        8.6326       10.2282       10.6049        4.8695        4.4979        4.3969        4.5547        4.6888        4.8298        5.0971        5.4747        7.1514        7.6176        8.3008        9.2082       10.4020       11.2946       11.7136       11.5963       15.0554       15.0929       15.6629       15.3604       19.9984       19.1870       19.0400       20.8892       23.7031       22.2514       20.5717       18.8957       18.3542       17.5845       19.4169       22.4959       21.6712       22.2666       22.6830       24.2224       22.4766       26.5881       27.3878       26.4011       29.3712       31.2265       31.6685       32.9761       33.7624       36.8480       39.3777       39.0626       38.6942       38.6039       38.2536       36.5589       30.7690       30.9198       30.7041       29.1750       10.6453        0.0000        0.0000        0.0000        0.0000       29.0850       30.1015       31.5992       31.2506       32.8744       34.5609       35.8031       39.8660       41.7902       45.2502       47.8407       58.2738       60.9812       62.4610        0.0000        0.0000        0.0000        0.0000        0.0000        0.0000        0.0000        0.0000        0.0000        0.0000        0.0000        0.0000        0.0000        0.0000        0.0000        0.0000        0.0000        0.0000        0.0000        0.0000        0.0000        0.0000        0.0000        0.0000        0.0000        0.0000        0.0000        0.0000        0.0000        0.0000        0.0000        0.0000        0.0000        0.0000        0.0000        0.0000        0.0000        0.0000        0.0000        0.0000        0.0000        0.0000        0.0000
        0.0000       62.6791       54.1391       53.5931       41.9603       27.3863       24.9179       20.2233       20.9785       13.5047       16.6612       10.0913       10.4244        9.5009        7.3553        3.3881        2.8241        1.8191        0.6688        0.1614        0.0876        0.0540        0.0607        0.1127        1.2123        0.1686        0.1177        0.0521        0.0486        0.0535        0.0438        0.5861        1.4105        0.6063        0.2737        0.3304        0.0000        0.0000        0.0000        0.0000        0.0948        0.0000        0.0544        0.0269        0.0235        0.0142        0.0000        0.0000        0.0000        0.0000        0.0000        0.0000        0.0000        0.0000        0.0000        1.0229        1.4214        0.6562        0.3254        2.1521        2.1823        1.7767        1.7128        2.7044        2.2615        0.4076        0.0685        0.1800        0.7338        1.3110        0.6127        1.0439        0.7086        1.6902        1.5472        1.4141        1.7240        2.5605        3.7984        3.3813        1.8346        1.1436        1.2299        0.8108        0.5764        0.6145        0.7596        0.7516        0.8426        0.8153        1.5266        1.8645        2.9912        2.8147        2.3169        1.2613        1.0586        1.0386        1.3632        1.0095        0.8900        0.8048        0.9145        0.7394        0.8945        1.0329        0.9717        0.2911        0.2397        0.3398        0.3463        0.3503        0.8666        1.4280        2.3673        2.7710        2.1704        3.8172        3.1927        7.9663        7.5247        5.8359        5.4382        5.2742        6.6619        7.5329        7.8959        8.6602        9.8043       10.0597        9.7138        4.5544        3.8270        3.5082        3.5983        3.6746        3.7582        4.0668        4.6067        6.2799        6.9342        7.8256        8.9605       10.3686       11.4999       12.0133       11.9072       15.7327       18.8274       18.9261       15.8432       21.5324       21.0654       22.9757       25.5842       24.8449       23.8192       20.8939       19.3718       18.0715       20.4483       24.3059       23.9781       19.6996       20.9993       21.7832       22.3014       19.0993       21.3044       21.2388       22.5784       22.2356       22.2434       23.6585       27.3326       30.0352       31.8011       33.5144       34.6531       36.6266       38.0874       37.8801       36.7717       30.9668       30.3108       30.8187        0.0000        0.0000        0.0000        0.0000        0.0000       28.9385       29.9795       30.9610       31.8503       31.6671       33.0477       35.4205       36.3472       39.7322       41.5601       45.3471       48.2121       59.4758        0.0000        0.0000        0.0000        0.0000        0.0000        0.0000        0.0000        0.0000        0.0000        0.0000        0.0000        0.0000        0.0000        0.0000        0.0000        0.0000        0.0000        0.0000        0.0000        0.0000        0.0000        0.0000        0.0000        0.0000        0.0000        0.0000        0.0000        0.0000        0.0000        0.0000        0.0000        0.0000        0.0000        0.0000        0.0000        0.0000        0.0000        0.0000        0.0000        0.0000        0.0000        0.0000        0.0000        0.0000        0.0000
       58.2379       52.9710       49.8471       50.8532       30.5525       29.2337       29.5824       27.1465       23.1331       17.5672       22.2836       22.7477       18.4920       10.4286       13.1149        4.7044        5.2925        4.1039        1.8133        0.1470        0.1062        0.0886        0.0939        0.1654        0.1744        0.1723        0.1600        0.0701        0.1124        0.0793        0.0595        0.5341        1.9505        1.8535        0.1632        0.0000        0.0000        0.0000        0.0000        0.0000        0.1976        0.0450        0.2559        0.0270        0.0000        0.0159        0.0000        0.0031        0.0000        0.0000        0.0063        0.0000        0.0000        0.0000        0.0000        2.2876        1.2035        0.2258        0.0743        1.1898        1.7192        2.4370        0.7098        0.2098        0.5318        0.3549        0.5944        0.6897        1.2344        1.5143        1.2117        1.2329        1.7728        2.4282        1.4040        2.2665        2.7972        5.3118        5.4941        1.8524        1.2767        0.9475        1.1614        0.6997        0.6152        0.7221        0.5596        0.6604        0.7476        1.1489        1.0689        1.2407        1.5379        2.0788        2.2059        1.8924        1.3478        1.3419        1.5955        1.2842        1.3202        1.3876        1.4299        1.3836        1.8059        1.9934        1.8692        0.5906        0.5329        0.4714        0.4201        0.3341        0.5267        1.7912        2.3536        2.5483        2.6443        2.2296        3.2705        4.8965        5.3318        4.1936        4.4903        5.5901        7.1551        8.1402        8.5979        9.4869        9.9756       10.3899        9.6617        4.8115        3.9138        3.4785        3.5138        3.5297        3.5653        3.8512        4.4077        6.0612        6.7386        7.7159        9.0132       10.5642       11.9079       12.3851       12.2363       16.3898       16.1546       16.8862       16.5464       22.7994       23.0281       25.3795       26.3763       24.2618       22.3524       20.5231       19.8820       20.0606       23.0520       24.6361       20.6738       18.6599       19.3921       20.0106       20.6631       19.5127       20.3924       20.8875       21.0809       19.0452       19.0817       20.2077       22.1613       27.2213       29.2840       30.2604       32.1922       34.6873       35.8218       36.1991       35.6131       31.3232       30.3329        0.0000        0.0000        0.0000        0.0000        0.0000        0.0000       28.3972       29.6179       30.8628       32.0981       31.3512       32.0849       35.0611       36.7184       39.9588       41.0888        0.0000        0.0000        0.0000        0.0000        0.0000        0.0000        0.0000        0.0000        0.0000        0.0000        0.0000        0.0000        0.0000        0.0000        0.0000        0.0000        0.0000        0.0000        0.0000        0.0000        0.0000        0.0000        0.0000        0.0000        0.0000        0.0000        0.0000        0.0000        0.0000        0.0000        0.0000        0.0000        0.0000        0.0000        0.0000        0.0000        0.0000        0.0000        0.0000        0.0000        0.0000        0.0000        0.0000        0.0000        0.0000        0.0000        0.0000        0.0000
       55.2401       53.7173       53.7045       50.5158       26.7387       26.9210       37.2567       38.4252       27.7278       28.7105       23.3023       16.3592       13.4812        7.1074        5.2795        2.4712        3.2480        4.1159        6.1075        0.2163        0.2068        0.2057        0.2119        0.4293        0.3752        0.3724        0.3680        0.4030        0.6622        0.1538        0.4854        0.2564        0.1003        0.0922        0.0822        0.0000        0.0000        0.0000        0.0000        0.0000        0.0000        0.0000        0.1108        0.0113        0.0158        0.0272        0.0000        0.1006        0.0063        0.0032        0.0000        0.0000        0.0000        0.0000        0.0000        1.1046        0.2555        0.0710        0.0387        0.7238        2.5839        2.4510        1.5177        2.0740        1.7890        1.0728        0.7236        2.6729        4.8032        2.6477        1.5518        1.6236        2.0354        2.0943        3.0240        4.3275        5.0041        5.0650        4.7804        1.8112        1.2204        0.8347        0.9394        0.5779        1.1249        1.1170        0.8178        1.1210        0.9075        1.1549        1.5063        1.6583        1.6845        2.4563        2.8883        1.9947        1.5409        1.7678        2.3571        1.9639        2.1852        2.2547        2.6099        2.5804        3.0045        3.0582        2.6603        1.0354        0.8555        0.7528        0.7030        0.2756        0.6290        1.5347        2.7367        3.4581        2.5154        2.3543        1.2441        6.4166        5.1598        2.7552        4.9912        5.8151        7.4379        8.5551        9.1955       10.3190       11.0088       10.7509        9.5031        5.6326        4.7499        4.3007        4.2914        4.2527        4.2474        4.4615        4.8917        6.5121        7.0427        7.9782        9.3444       10.9763       12.3235       12.8513       12.5831       16.5913       16.3265       16.8073       18.2249       24.9655       23.8873       25.0444       24.6271       22.3638       21.2653       20.4548       17.7680       18.2874       21.7368       18.8714       17.5287       16.5993       17.6692       19.7739       19.1027       20.0239       20.8576       19.9215       19.5249       17.8791       17.9582       18.5318       19.9236       23.7692       25.1848       26.8261       28.6720       30.5637       31.6514       32.4819       32.5642       29.0518        0.0000        0.0000        0.0000        0.0000        0.0000        0.0000        7.7700       26.6273       26.9990       27.8359       29.7471       29.5486       30.4420       35.0558       35.8024       39.5065       40.5639        0.0000        0.0000        0.0000        0.0000        0.0000        0.0000        0.0000        0.0000        0.0000        0.0000        0.0000        0.0000        0.0000        0.0000        0.0000        0.0000        0.0000        0.0000        0.0000        0.0000        0.0000        0.0000        0.0000        0.0000        0.0000        0.0000        0.0000        0.0000        0.0000        0.0000        0.0000        0.0000        0.0000        0.0000        0.0000        0.0000        0.0000        0.0000        0.0000        0.0000        0.0000        0.0000        0.0000        0.0000        0.0000        0.0000        0.0000        0.0000
       45.5494       62.1353       64.7234       49.5187       38.5385       38.4439       43.5479       42.2212       40.0336       24.9900       25.1559       11.4252       10.5441        7.2505        5.7578        5.6627        9.0330       11.7917        7.2515        1.4917        1.6040        1.6815        2.3911        1.7455        1.7340        1.7143        1.7188        3.0628        2.9727        1.2716        0.9243        0.8043        0.6761        0.5319        0.4059        0.1460        0.0777        0.0383        0.0273        0.0000        0.0000        0.0000        0.0946        0.2233        0.0000        0.0000        0.0000        0.0000        0.0000        0.0000        0.0000        0.0000        0.0000        0.0000        0.0000        2.0443        1.5849        0.3786        0.1979        1.8203        3.1812        3.6969        2.7115        1.5652        1.5770        0.9176        0.6127        3.0816        5.7961        5.6416        4.9930        5.1802        5.4891        5.2045        5.8609        7.1854        7.8097        5.4650        5.0521        2.5391        2.6162        2.2693        3.1068        2.2202        2.3222        2.9314        2.7567        2.3833        2.8917        2.4606        2.8625        1.5396        2.1948        3.0080        2.6395        2.1154        2.0941        2.9882        3.7188        3.9920        4.4148        5.0338        6.6065       10.1042       11.5978       11.6625       10.2144        7.1426        6.0203        4.9893        3.9973        1.7984        1.9922        2.3496        2.8219        3.6268        3.3507        3.6612        3.0086        3.4101        3.1682        3.5253        4.2385        6.8372        8.3348        9.6409       10.4741       12.6146       18.0119       13.8538       13.8185        9.1766        7.7956        7.3030        7.0757        6.4557        6.3879        6.5581        6.9722        7.3199        7.5963        8.5342        9.9948       13.3629       15.0337       15.6344       15.2157       17.8520       17.8744       19.3691       17.8731       20.4088       20.2814       19.6049       16.5314       14.2671       12.4897       11.4812       10.9849       14.7057       15.5691       14.2366       12.9381       14.4941       17.3215       16.3480       18.4469       18.9656       20.0526       20.2991       20.6135       16.4123       16.0876       16.3626       17.1599       18.0909       18.9029       19.7726       20.7855       23.2656       23.1274       23.4027        0.0000        0.0000        0.0000        0.0000        0.0000        0.0000        0.0000        0.0000       14.6100       20.9030       20.5479       21.8745       22.4114        5.5200        0.0000        6.0900        8.7600       25.0200       25.6800        0.0000        0.0000        0.0000        0.0000        0.0000        0.0000        0.0000        0.0000        0.0000        0.0000        0.0000        0.0000        0.0000        0.0000        0.0000        0.0000        0.0000        0.0000        0.0000        0.0000        0.0000        0.0000        0.0000        0.0000        0.0000        0.0000        0.0000        0.0000        0.0000        0.0000        0.0000        0.0000        0.0000        0.0000        0.0000        0.0000        0.0000        0.0000        0.0000        0.0000        0.0000        0.0000        0.0000        0.0000        0.0000        0.0000        0.0000        0.0000
       43.9416       67.1679       69.8763       53.0267       43.5988       48.1820       43.3784       43.4024       43.3618       28.4877       18.6544       12.4568       11.5273        9.1853        7.7966        6.4334        6.2627        7.8274        5.5810        2.0285        2.9786        3.0598        3.9304        2.3173        2.2949        2.2908        3.4816        1.8582        1.9554        1.6601        1.2492        1.0398        1.0427        1.0529        0.5923        0.2370        0.1081        0.0533        0.0382        0.0000        0.0000        0.0000        0.0678        0.1097        0.0000        0.0000        0.0000        0.0000        0.0000        0.1552        0.0000        0.0000        0.0000        0.0000        0.0000        4.1456        2.5385        1.4051        0.3956        1.5875        0.3859        0.8743        1.4884        1.7941        1.9190        1.0371        1.8542        3.8916        3.5010        3.0973        3.0388        5.0078        7.4298        6.6617        6.9700        8.2246        8.3247        7.1128        2.8832        1.9174        2.4564        3.8561        5.5006        2.2244        2.8598        2.4765        2.7168        3.1504        3.9504        4.2500        3.5697        1.9526        1.7600        2.0180        2.5350        2.5301        2.9493        3.6671        4.7632        5.1606        5.7204        7.0111        8.8365       13.3644       15.5475       15.6051       13.7454        9.6189        8.1477        6.7742        5.4638        2.4014        1.9196        1.9568        2.6893        3.2614        3.0509        3.4318        3.0015        2.1141        1.7823        2.3096        4.2990        6.7145        8.5701        9.9945       11.0434       14.1838       16.4525       14.6306       14.1091       10.2230        8.9394        8.3353        8.2605        7.3877        7.2387        7.3109        7.5727        7.5748        7.8366        8.7264       10.2590       13.7983       15.4227       16.0334       15.5110       18.1021       17.5937       17.2103       15.8721       18.1234       19.7117       18.0011       15.4172       17.0777       11.3623        8.9150        9.3036       11.9942       12.9052       13.5164       13.7747       16.4010       15.6927       17.0591       17.8566       20.1916       24.5996       20.6666       19.6928       16.0249       15.5706       15.4875       15.9095       16.4547       17.4196       17.0052       18.0021        0.0000        0.0000        0.0000        0.0000        0.0000        0.0000        0.0000        0.0000        0.0000        0.0000        0.0000        7.3800       18.7714       18.2698       19.5359        0.0000        0.0000        0.0000        0.0000        0.0000        0.0000        0.0000        0.0000        0.0000        0.0000        0.0000        0.0000        0.0000        0.0000        0.0000        0.0000        0.0000        0.0000        0.0000        0.0000        0.0000        0.0000        0.0000        0.0000        0.0000        0.0000        0.0000        0.0000        0.0000        0.0000        0.0000        0.0000        0.0000        0.0000        0.0000        0.0000        0.0000        0.0000        0.0000        0.0000        0.0000        0.0000        0.0000        0.0000        0.0000        0.0000        0.0000        0.0000        0.0000        0.0000        0.0000        0.0000        0.0000        0.0000        0.0000
        0.0000        0.0000       78.0376       64.1840        0.0000       46.2236       41.1755       37.7571       32.0269       37.7457       35.4324       22.8499       19.5075       14.7241       17.6758       18.1810       10.5149        5.3927        7.7532        3.0652        3.1935        3.1268        2.8499        3.3621        3.3158        5.1761        2.7126        2.0521        1.7508        1.6394        1.4981        1.5867        1.6940        1.0247        0.7508        0.2932        0.2135        0.1454        0.0992        0.0000        0.0000        0.1346        0.1684        0.0000        0.0000        0.0000        0.0000        0.1559        0.3201        0.0000        0.0000        0.0000        0.2926        0.0000        0.1349        0.4939        1.4074        2.1389        0.9060        1.1007        0.3986        0.8426        3.4302        3.1755        4.2535        3.8078        3.6518        4.9978        4.1415        4.9482        5.7460        7.7530        8.9858        8.7014        8.2509        6.8492        6.9689        5.9646        1.9436        2.2868        3.6031        4.5905        5.1960        2.6209        3.5106        4.4919        4.5707        4.8772        4.6405        3.9075        3.7670        2.4000        2.2391        2.3720        2.9343        2.6577        3.3427        4.6512        5.4134        5.5943        6.1491        7.5365        9.3283       13.9357       16.2312       16.6232       14.8745       10.8730        9.6496        8.1448        7.0177        3.3807        3.2056        3.3157        2.7891        3.3247        3.3445        3.3188        3.1927        2.0262        1.7992        2.0260        2.8589        6.5549        8.2080        9.6431       10.7954       13.3562       14.6844       14.8151       13.8059       10.9518       10.0397        9.5124        9.3627        8.5021        8.4172        8.4351        8.5386        8.3647        8.5369        9.1913       10.4899       13.5715       15.2387       15.7547       15.2329       17.5660       17.2215       16.9078       16.0420       17.1676       18.8954       16.7939       15.3680       15.4611        9.5594        8.8015        9.9899       11.8365       13.0936       12.0596       12.5627       12.6163       12.7464       14.2620       16.5850       19.0274       24.9797       23.5220       20.9046       17.1459       16.9856       16.8980       16.8899       16.5765       16.0365       15.2248       15.9880       16.8994        0.0000        0.0000       18.5279        0.0000        0.0000        0.0000        0.0000        0.0000        0.0000        6.7500        7.4400       17.0817        0.0000        0.0000        0.0000        0.0000        0.0000        0.0000        0.0000        0.0000        0.0000        0.0000        0.0000        0.0000        0.0000        0.0000        0.0000        0.0000        0.0000        0.0000        0.0000        0.0000        0.0000        0.0000        0.0000        0.0000        0.0000        0.0000        0.0000        0.0000        0.0000        0.0000        0.0000        0.0000        0.0000        0.0000        0.0000        0.0000        0.0000        0.0000        0.0000        0.0000        0.0000        0.0000        0.0000        0.0000        0.0000        0.0000        0.0000        0.0000        0.0000        0.0000        0.0000        0.0000        0.0000        0.0000        0.0000        0.0000        0.0000
        0.0000        0.0000        0.0000        0.0000        0.0000       43.0633       33.8491       37.0302       39.2493       48.8429       36.8847       31.6634       40.6533       33.6773       20.2731       18.2542        8.2896        5.0949        3.8534        4.2116        4.2540        4.0414        4.4690        3.1939        3.0596        2.9500        2.8912        2.8342        1.8089        1.7166        1.7803        3.1423        2.2189        1.3502        0.9574        0.4192        0.3208        0.2511        0.2096        0.0000        0.0000        0.1361        0.2732        0.3579        0.0000        0.0000        0.1135        0.0000        0.0000        0.0000        0.0000        0.0000        0.0000        0.0000        0.0000        1.0124        3.7370        4.0436        2.3669        1.8452        1.8864        3.5299        5.7087        4.9204        5.2670        4.3399        3.7243        7.2767        7.8128        9.4242        6.9532        8.1885        6.7542        5.3413        4.0316        3.9144        3.9090        3.1800        1.5134        2.0629        2.6140        3.0951        3.3076        2.3924        3.7857        4.3621        4.7347        6.1521        4.2780        4.5739        6.6735        3.5731        3.5693        3.8399        3.6895        3.0537        3.0717        4.0745        5.0623        5.7562        5.6543        6.5985        8.2526       12.3184       14.2725       14.8658       13.9717       10.3487        9.6749        8.9426        8.6148        4.5559        4.9253        5.3334        5.2862        5.5351        5.3340        4.6045        4.4167        2.3750        2.3125        2.4185        2.9601        6.3021        7.3770        8.5628        9.8962       12.2617       13.6288       14.0872       13.6863       11.4281       11.0372       10.7522       10.9058        9.9429        9.9875        9.9901        9.9367        9.5551        9.5078        9.8917       10.7505       13.5607       14.6167       14.8534       14.5063       17.2037       16.9331       16.4666       16.8902       17.4434       18.2168       17.0482       17.2846       13.3455       11.9693       12.4383       14.0408       15.1346       16.3416       13.6812       12.5651       11.5246       11.8419       12.8956       15.7702       18.5506       21.2850       22.4130       23.0259       20.0296       23.5573       23.8607       22.3938       18.5262       16.6776       15.5710       16.5386       17.5823       18.3120       18.0488       17.8134        0.0000        0.0000        0.0000        0.0000        0.0000        5.8800        8.8200        7.2000       17.5080        0.0000        0.0000        0.0000        0.0000        0.0000        0.0000        0.0000        0.0000        0.0000        0.0000        0.0000        0.0000        0.0000        0.0000        0.0000        0.0000        0.0000        0.0000        0.0000        0.0000        0.0000        0.0000        0.0000        0.0000        0.0000        0.0000        0.0000        0.0000        0.0000        0.0000        0.0000        0.0000        0.0000        0.0000        0.0000        0.0000        0.0000        0.0000        0.0000        0.0000        0.0000        0.0000        0.0000        0.0000        0.0000        0.0000        0.0000        0.0000        0.0000        0.0000        0.0000        0.0000        0.0000        0.0000        0.0000        0.0000        0.0000
        0.0000        0.0000        0.0000        0.0000        0.0000       42.8315       39.5195       40.2493       40.8033       42.0880       42.9444       29.8612       36.9257       33.2079       21.0029        9.6782        7.3245        5.5593        5.3609        5.4495        5.3318        4.9217        4.2772        3.1926        2.7566        3.8308        2.5259        3.2447        2.2911        2.1957        2.0857        2.0957        1.9844        1.8169        1.5898        1.5247        1.2666        1.0574        0.8977        0.5702        0.4473        0.3531        0.2848        1.4336        1.5293        0.9274        1.0897        0.0000        0.7076        0.5506        1.1347        1.0523        0.9606        0.4543        1.1590        2.8457        6.1272        7.4000        7.2692        6.2230        8.4759        7.4050        7.6620        4.3661        3.8507        4.6513        6.2896        7.0840        8.4532        6.6756        3.9748        4.1227        4.3380        2.9849        2.9233        1.3521        1.7914        2.3439        1.6338        1.7693        1.8795        1.2711        1.5206        1.4947        1.5898        1.8770        2.3211        2.5861        2.9929        3.4352        4.4446        3.9293        4.0324        3.9470        3.8018        3.0626        3.2744        3.9874        4.6150        4.4316        5.3958        5.4012        6.1863        8.8521       10.0912       10.6443       10.2325       10.4453       10.0275        9.9909       10.7456       13.5688       14.4578       14.3884       13.5170       10.4897        9.3643        8.6426        8.1487        6.2753        5.7759        5.8292        6.6648        5.0895        5.6255        7.0208        7.8757       10.8098       11.4315       15.2346       15.3509       20.6571       17.3414       17.6699       14.5281       13.1149       13.2592       13.2891       12.9963       11.7392       11.5869       11.6337       12.2445       11.7749       11.9176       12.8648       13.5844       14.5576       13.3412       12.8843       13.5571       15.7105       15.1893       16.0865       15.2419       17.1309       17.1445       17.3014       17.5452       16.9035       14.7790       14.7979       15.1154       10.0337        9.0408       10.1779       12.1739       21.8918       22.8037       23.8734       25.4556       34.1354       37.5558       37.0046       33.6218       22.8711       19.0548       16.7242       17.3976       19.0463       20.1488       20.9272       19.8853       17.5187        0.0000        0.0000        0.0000       21.9234       20.8281       21.1837       22.3223       22.4856       23.4072        0.0000        0.0000        0.0000        0.0000        0.0000        0.0000        0.0000        0.0000        0.0000        0.0000        0.0000        0.0000        0.0000        0.0000        0.0000        0.0000        0.0000        0.0000        0.0000        0.0000        0.0000        0.0000        0.0000        0.0000        0.0000        0.0000        0.0000        0.0000        0.0000        0.0000        0.0000        0.0000        0.0000        0.0000        0.0000        0.0000        0.0000        0.0000        0.0000        0.0000        0.0000        0.0000        0.0000        0.0000        0.0000        0.0000        0.0000        0.0000        0.0000        0.0000        0.0000        0.0000        0.0000        0.0000        0.0000        0.0000
        0.0000        0.0000        0.0000        0.0000        0.0000       50.0667       47.6898       55.1393       56.2883       53.9520       52.8546       33.9214       38.9800       21.0600       14.8458       11.1092        8.9662        8.4583        7.6317        6.5785        6.3514        5.8296        6.2429        5.3249        5.9472        4.0964        2.7237        2.5716        2.4438        2.3567        2.2782        2.3297        2.2433        2.0978        1.8833        1.8710        1.6272        1.4057        1.2016        0.7709        0.6159        0.4929        0.3972        1.3152        1.3902        1.0129        0.5759        0.1260        1.8490        2.7371        2.9478        1.3485        0.2889        0.1112        0.8657        5.9844        8.8194        9.5760       10.1783       11.7817       11.8245        7.9402        7.7742        7.3376        7.2118        5.3880        6.7554        6.4349        6.2741        6.1926        4.1497        1.9002        1.5199        2.1951        2.4908        2.2677        1.6471        0.4088        1.0153        1.6899        1.2936        1.5814        2.8281        1.8665        1.5657        1.6462        1.3486        2.0620        1.7318        2.7740        3.6852        3.4803        3.5595        4.0339        4.3328        4.2257        5.1968        5.0893        5.1179        4.9898        4.8623        5.5553        5.9174        7.7160        8.7018        9.2664        9.2603        9.9720       10.2106       10.8381       12.0828       16.5795       18.5289       19.1799       17.6295       13.3385       11.7778       10.9657        9.8112        8.3405        8.0589        7.9244        7.9518        5.8535        6.1901        7.7971        7.7009       15.2178       13.6654       11.8594       14.6282       20.4932       22.3472       18.8072       18.9469       17.9773       17.1218       15.4772       14.9048       13.1739       12.3901       12.3956       12.9820       11.6214       12.5601       14.1603       12.9190       15.0962       13.3775       13.2357       13.8158       16.5863       16.4972       18.2158       18.9982       21.1981       20.1771       19.7164       19.5392       19.6250       17.5915       16.7616       14.8564       10.6130        9.0721        9.3426       13.4730       27.7836       28.5378       25.3613       27.7889       36.0999       41.3195       41.0055       36.5629       24.6678       20.8292       18.0443       17.5131       19.0752       19.9838       20.4271       21.5775       17.7181        0.0000        0.0000       21.4196       21.4570       21.2988       21.0188       21.9773       22.5729       23.8692       25.4101       28.1702       28.7201       31.4375       33.9124        0.0000        0.0000        0.0000        0.0000        0.0000        0.0000        0.0000        0.0000        0.0000        0.0000        0.0000        0.0000        0.0000        0.0000        0.0000        0.0000        0.0000        0.0000        0.0000        0.0000        0.0000        0.0000        0.0000        0.0000        0.0000        0.0000        0.0000        0.0000        0.0000        0.0000        0.0000        0.0000        0.0000        0.0000        0.0000        0.0000        0.0000        0.0000        0.0000        0.0000        0.0000        0.0000        0.0000        0.0000        0.0000        0.0000        0.0000        0.0000        0.0000        0.0000        0.0000
        0.0000        0.0000        0.0000        0.0000       76.0069       72.5205       55.0406       46.5937       54.6938       61.0740       65.8631       35.5071       30.5464       31.3807       30.3761       18.7373       10.3483       11.0006       12.4636        7.7733        8.1173        7.3130        6.4477        5.3874        3.1952        2.9846        2.8111        2.6501        2.5247        2.4382        2.3815        2.4585        2.3915        2.2633        2.0633        2.0917        1.8647        1.6483        1.4327        0.9388        0.7748        0.6432        0.5365        0.8128        0.5842        0.1859        0.1390        1.9087        2.2307        3.3589        2.6862        1.5560        0.8031        0.3873        2.5599        7.4037        7.7136       10.5023       10.2859       10.8486       11.3944        7.9097        8.5864        5.2787        6.2252        6.8973        2.8828        2.2828        2.4641        2.9077        2.7628        0.8424        1.4595        4.1516        4.9372        3.3722        1.6919        1.4955        5.5848        2.9487        2.7838        3.3703        3.6821        2.0786        1.6621        1.5178        1.0876        0.9407        0.8110        1.0086        1.8710        2.7198        3.5172        4.8130        4.4821        4.0140        3.9340        3.8657        4.6162        3.9655        4.5409        4.7719        5.4495        6.6513        7.3526        7.7194        8.0875        8.8438        9.3919       10.7856       12.0155       16.1427       18.0387       18.8127       17.9389       14.0974       12.6328       11.4916       10.6013        9.3185        9.1323        8.2002        9.1819        7.1403        6.6479        7.0725        8.3541       12.3519       18.3138       16.8529       16.3238       15.7568       22.3538       17.9317       18.9159       17.6730       18.3855       20.8476       19.1952       15.2070       14.8651       14.4982       14.9469       14.7280       15.5852       14.8174       14.5063       15.8156       15.8616       15.5753       15.8458       19.5317       19.9213       21.2863       23.8563       26.6342       25.8988       25.0686       24.3676       22.4423       21.0838       18.9713       17.4364       12.9814        9.6256        9.4984       11.8638       19.9613       27.1260       25.2950       28.4195       36.7595       39.9621       39.4722       35.4230       23.7630       21.6263       20.2529       20.2022       19.5261       20.7960       20.9880       20.6510       17.3676        0.0000       17.4201       18.5361       21.4842       23.5444       24.5406       22.2878       23.4822       24.4912       26.7626       28.6339       28.8206       31.8803       34.8033       37.9473        0.0000        0.0000        0.0000        0.0000        0.0000        0.0000        0.0000        0.0000        0.0000        0.0000        0.0000        0.0000        0.0000        0.0000        0.0000        0.0000        0.0000        0.0000        0.0000        0.0000        0.0000        0.0000        0.0000        0.0000        0.0000        0.0000        0.0000        0.0000        0.0000        0.0000        0.0000        0.0000        0.0000        0.0000        0.0000        0.0000        0.0000        0.0000        0.0000        0.0000        0.0000        0.0000        0.0000        0.0000        0.0000        0.0000        0.0000        0.0000        0.0000        0.0000
        0.0000        0.0000        0.0000        0.0000       87.5332       70.2960       65.6738       55.6279       57.7129       66.2588       49.3882       38.1107       45.0811       42.6434       36.9524       26.3201       24.7837       24.0498       26.2682       11.4960       10.7946        9.6643        6.3306        5.1350        3.2462        3.0360        2.8880        2.7051        2.5662        2.4712        2.4060        2.4864        2.4218        2.3069        2.1244        2.1850        1.9865        1.7938        1.6025        1.0933        0.9626        0.8620        0.8662        2.1964        1.1301        0.8888        0.2639        0.4087        2.5262        5.5853        5.9066        5.0730        4.9054        3.0709        3.6022        7.5446        5.1983       10.7311       11.6079       16.5219       21.5908       16.5840       10.6207        9.5572        8.6368        2.4542        1.3318        0.8739        1.4850        4.4905        9.6240        7.6126        5.8068        3.5852        2.9522        1.3222        2.7969        3.7599        5.5767        4.8173        3.7605        2.8564        2.8811        2.6335        2.8732        2.1378        1.6753        1.1000        1.6407        1.8572        2.7535        3.6771        5.6546        4.4146        5.4537        3.6422        3.7137        4.1105        5.0933        4.0732        4.3844        4.9209        4.7637        5.5532        6.3685        6.2850        6.4442        6.8737        7.3938        8.0246        9.3605       12.9827       14.5521       15.6898       15.0352       11.5451       10.7118       10.2919        9.7439        9.3130        8.4429        8.6935        9.1664        6.8144        6.4307        6.6952        7.6387       12.4588       14.3252       16.5977       15.9081       17.8714       20.8199       22.6876       25.9179       23.0855       25.5196       26.0989       28.5832       28.9154       24.1295       23.1565       23.4247       22.6562       21.9547       20.2842       18.4385       20.1061       19.7132       18.9667       21.5473       25.6354       26.2387       27.2611       28.2594       28.3094       29.2242       29.8379       26.7651       25.0179       23.7832       23.8329       22.2370       15.9823       15.1807       11.7627       13.2153       24.6412       26.6242       24.7900       27.0831       34.9008       37.4370       37.2927       34.2037       26.0694       24.8320       23.3245       21.8362       26.6568       26.6287       25.5518       23.8413       18.8593       18.6141       16.7535       17.8159       22.4486       23.2179       21.7425       22.8892       24.5707       24.2937       26.2010       29.1476       30.0182       33.5393       37.1686       40.1284        0.0000        0.0000        0.0000        0.0000        0.0000        0.0000        0.0000        0.0000        0.0000        0.0000        0.0000        0.0000        0.0000        0.0000        0.0000        0.0000        0.0000        0.0000        0.0000        0.0000        0.0000        0.0000        0.0000        0.0000        0.0000        0.0000        0.0000        0.0000        0.0000        0.0000        0.0000        0.0000        0.0000        0.0000        0.0000        0.0000        0.0000        0.0000        0.0000        0.0000        0.0000        0.0000        0.0000        0.0000        0.0000        0.0000        0.0000        0.0000        0.0000        0.0000
        0.0000        0.0000        0.0000        0.0000      106.2830       87.4284       83.4505       72.0148       62.8796       56.8585       55.4903       57.3538       54.3930       53.3029       45.1742       33.7760       21.9791       17.5348       15.2753        8.4616        9.6250        8.4947        5.5248        8.1195        5.1177        4.1779        3.0017        2.6223        2.5007        2.4002        2.3285        2.7456        2.5901        2.2304        2.1635        2.0186        2.8322        1.7688        1.6909        1.6861        1.0815        1.3050        1.3310        3.5466        0.7128        2.0023        0.9573        2.9875        3.5347        4.5788        9.8784       11.5647        8.3759        7.1991        8.1555        5.2871        3.6329        6.9651        6.0547       10.5816       11.0503       12.2898       12.1124       18.9569       15.5797       11.1418        6.1331        3.2542        8.1255        9.6661        5.5587       11.7724       14.4694       11.4216        5.4418        3.4129        5.0913        5.8359        6.9163        4.4959        6.1885        6.5383        5.6430        4.0334        3.7302        3.8304        2.7744        3.0448        3.4772        3.3768        3.6581        4.3588        4.6204        4.4500        5.3859        6.1760        5.2529        5.4247        5.9432        5.8431        5.6985        5.1152        4.5706        2.8417        3.4826        3.4580        2.9238        2.7431        2.8890        2.8109        2.8763        5.7824        6.7873        7.8432        8.0855        7.9702        6.9496        6.7192        8.1976        7.1954        7.6271        7.0262        6.5962        6.6332        7.4662        8.2141        9.2111       14.4989       16.4237       21.3111       19.4006       21.7022       23.1405       25.2718       27.9762       34.3286       37.4213       37.5414       36.9746       30.5178       30.8003       31.9078       33.3416       33.1515       31.6059       30.4791       28.3091       29.4514       29.6521       28.8714       29.4467       32.5409       35.0270       35.8780       34.9070       33.5177       33.4415       31.5931       29.9194       27.2020       27.3341       24.5978       23.4778       23.4525       21.4376       16.6730       16.6454       19.6007       21.2674       21.7463       23.9898       28.1553       28.3967       31.3984       29.1383       26.8183       23.2907       21.7261       21.0773       22.1031       22.0062       21.4434       20.0247       17.8085       16.7049       16.8216       17.1459       20.8825       21.5678       22.3323       23.9871       23.6372       23.9417       25.5577       28.9455       34.0415       38.3101       45.5398       46.4023        0.0000        0.0000        0.0000        0.0000        0.0000        0.0000        0.0000        0.0000        0.0000        0.0000        0.0000        0.0000        0.0000        0.0000        0.0000        0.0000        0.0000        0.0000        0.0000        0.0000        0.0000        0.0000        0.0000        0.0000        0.0000        0.0000        0.0000        0.0000        0.0000        0.0000        0.0000        0.0000        0.0000        0.0000        0.0000        0.0000        0.0000        0.0000        0.0000        0.0000        0.0000        0.0000        0.0000        0.0000        0.0000        0.0000        0.0000        0.0000        0.0000        0.0000
        0.0000        0.0000        0.0000        0.0000        0.0000        0.0000        0.0000        0.0000       70.1398       67.6307       65.1599       65.3591       69.7118       65.7341       58.8906       40.4158       30.6930       26.7558       23.4953       10.8467        8.5918        5.2358        3.6159        4.4688        8.0526       10.1387        3.9170       10.0520       10.6490        8.2560        6.0246        3.6129        2.5886        2.9181        2.5273        2.3436        3.0279        3.5624        3.7734        2.3311        1.2457        1.4594        0.9988        0.4272        0.4063        2.0221        4.8195       12.1195        6.7697        6.0053        5.6435        5.5824        6.2928        9.5260       10.8617        7.8619        7.3625       11.4825        9.5244       11.1346       12.1911       13.6310       13.9960       22.3228       20.2256       22.6402       22.3354       15.7144        9.2468        6.6243        4.9640        9.5530       12.2699       15.0304       12.7070        4.1560        5.4664        7.8984        9.2832        6.2211        7.1827        7.5892        7.1843        5.0617        5.1224        4.1612        3.7970        4.0387        4.5339        4.2178        3.4268        2.5320        3.4289        3.4771        3.4221        5.6856        5.7066        5.7243        5.4190        4.9081        4.9851        4.4061        3.9663        1.9588        2.3912        2.5814        3.1409        1.9161        2.4312        2.2444        2.4150        4.3266        5.3026        6.3318        6.2042        6.2784        6.8126        6.1072        7.1703        6.0200        6.2710        7.1347        7.2814        7.5977        8.2806        9.0361       11.5721       20.2423       20.5896       22.6836       22.8147       26.6714       28.4454       31.2131       33.5689       40.0847       40.2798       43.2480       46.8459       35.7132       32.1393       31.2957       33.2713       34.2954       35.6874       34.8288       33.9614       37.8690       37.6082       35.1816       35.0644       38.5311       39.6163       40.1713       39.2962       39.7882       36.3117       35.3619       32.4167       28.7661       27.3008       27.9044       26.8191       21.4185       19.4947       18.9571       16.6139       19.4603       21.1135       23.4765       25.5859       29.6249       28.3772       29.5417       28.7888       27.3754       24.8687       22.7941       22.7499       23.6136       24.7760       22.6604       21.4081       18.2273       16.8960       17.6665       18.2360       20.8581       22.8418       27.0836       28.9372       26.3121       25.4241       27.0318       30.4908       36.5728       39.6717        0.0000        0.0000        0.0000        0.0000        0.0000        0.0000        0.0000        0.0000        0.0000        0.0000        0.0000        0.0000        0.0000        0.0000        0.0000        0.0000        0.0000        0.0000        0.0000        0.0000        0.0000        0.0000        0.0000        0.0000        0.0000        0.0000        0.0000        0.0000        0.0000        0.0000        0.0000        0.0000        0.0000        0.0000        0.0000        0.0000        0.0000        0.0000        0.0000        0.0000        0.0000        0.0000        0.0000        0.0000        0.0000        0.0000        0.0000        0.0000        0.0000        0.0000        0.0000        0.0000
        0.0000        0.0000        0.0000        0.0000        0.0000        0.0000        0.0000        0.0000        0.0000        0.0000       76.0760       75.3690       78.0567       74.3978       64.7311       43.6468       33.7765       26.4574       27.3980       16.6088       12.9284       20.3286       14.0347       14.1352       18.5512       17.2300        5.8286        8.9803        9.7390        9.2495        6.6712        7.4547        4.3729        3.1888        2.9771        3.7626        5.2678        4.4866        3.9550        3.5626        2.7701        1.9694        3.4409        4.2739        8.8108        5.4344        6.5731       10.8575        8.1106       10.0759        8.8031       13.7826       13.4290       15.9084       19.5341       13.6864       18.3616       23.2111       11.9420       10.4360       11.0627       15.9334        9.6802       18.0627       17.7959       16.9311       20.7026       14.5074        8.9988        5.9694        6.5123       15.0059       19.2716       18.7328       15.5141        4.0061        6.7628       10.2904        9.4815        4.5226        6.3638        6.3628        6.4732        5.9595        6.5064        5.6062        3.5359        2.8029        2.9899        4.1047        3.1511        2.0894        2.3037        2.3583        2.8094        4.1437        5.2593        4.4324        4.2828        4.2576        3.9481        3.5280        2.9916        1.6474        1.6663        2.1036        2.0078        1.9886        1.8065        1.8868        2.5247        3.7346        4.5147        5.9972        6.0612        6.1891        6.7344        6.2270        5.8356        6.1175        6.3786        7.1112        8.2122       10.0867       11.9563       11.6330       13.5873       22.1738       23.9116       26.2695       24.5465       28.2506       36.5403       37.0983       39.2122       44.9793       46.6099       45.1622       45.8288       40.8905       36.7507       37.9325       38.7674       41.8872       43.2106       43.8555       45.7906       46.3905       46.4635       42.0202       40.5481       44.4357       42.8772       43.2006       43.8494       41.1790       39.0393       36.6655       36.7431       33.9432       29.8531       30.6139       27.1858       21.7714       19.7546       18.0623       20.9034       22.5514       25.8487       27.7485       32.3896       31.4487       34.4377       31.9230       27.7450       27.2102       30.5776       30.5151       27.1300       27.6295       26.2307       25.2348       24.2756       22.2131       20.3757       19.7679       20.1768       25.4301       28.5234       27.3860       28.3283       27.5839       26.7777       29.1122        0.0000        0.0000        0.0000        0.0000        0.0000        0.0000        0.0000        0.0000        0.0000        0.0000        0.0000        0.0000        0.0000        0.0000        0.0000        0.0000        0.0000        0.0000        0.0000        0.0000        0.0000        0.0000        0.0000        0.0000        0.0000        0.0000        0.0000        0.0000        0.0000        0.0000        0.0000        0.0000        0.0000        0.0000        0.0000        0.0000        0.0000        0.0000        0.0000        0.0000        0.0000        0.0000        0.0000        0.0000        0.0000        0.0000        0.0000        0.0000        0.0000        0.0000        0.0000        0.0000        0.0000        0.0000        0.0000
        0.0000        0.0000        0.0000        0.0000        0.0000        0.0000        0.0000        0.0000        0.0000        0.0000       92.1162       98.8322       89.4464       80.6663       72.5275       59.9679       46.3942       37.3888       34.6756       20.6555       22.1346       15.1062       11.6259       31.3545       25.3745       12.3131       10.6604       18.8272       16.2267        9.4230        7.1910        5.8164        4.4294        4.1764        3.5849        4.1364        2.9905        5.0737        5.6794        8.1958        6.7654        3.3914        2.6452        6.1374        8.2745        8.7787       11.3162       11.0792        9.4686        9.2725       10.3675       13.9191       17.5284       15.7610       22.4485       14.8501       21.6322       14.9266        9.2660        6.3933        7.7345        6.4058        8.1512        5.2454       14.5332       15.0467       15.6317       18.4722       12.4920       15.7974       13.6729       18.7787       19.5221       22.7261       23.8562        8.8611       10.5551       10.7359       12.0050        5.4726        6.0168        5.1594        5.5690        4.5914        4.9339        3.8062        3.2395        2.5754        2.8937        3.4053        3.1819        2.4465        1.8799        2.0310        2.1866        3.6739        4.6135        4.6189        4.8458        3.9750        4.0198        4.2463        3.5617        1.8406        1.5945        2.3085        1.9084        1.5903        2.0239        1.9701        2.3594        4.3288        5.2190        6.3102        6.8548        8.4306        9.2341        8.0787        7.8398        7.5877        8.5954        9.4441       10.5822       12.4087       13.5710       14.1259       16.1379       23.6379       25.7617       26.5607       28.9891       34.1187       38.6973       44.1986       41.8859       53.2259       56.6118       52.3918       51.7234       44.3567       44.5803       42.2223       48.3511       52.2776       55.2068       54.3776       53.6347       51.9984       50.5803       51.0454       46.3589       48.4783       48.1588       46.6618       47.5030       44.4186       41.8944       39.8826       39.1656       38.2166       33.3689       28.4445       27.3142       20.7466       18.5994       18.4917       22.2840       26.3439       29.6864       30.1314       30.1173       30.5548       36.6080       39.0567       38.4665       35.4746       35.4542       35.2264       35.6205       34.7047       30.1859       27.6391       26.5724       26.0177       21.4597       19.5904       20.7831       26.1957       27.2925       23.3531       25.3275       25.4829       28.4100        0.0000        0.0000        0.0000        0.0000        0.0000        0.0000        0.0000        0.0000        0.0000        0.0000        0.0000        0.0000        0.0000        0.0000        0.0000        0.0000        0.0000        0.0000        0.0000        0.0000        0.0000        0.0000        0.0000        0.0000        0.0000        0.0000        0.0000        0.0000        0.0000        0.0000        0.0000        0.0000        0.0000        0.0000        0.0000        0.0000        0.0000        0.0000        0.0000        0.0000        0.0000        0.0000        0.0000        0.0000        0.0000        0.0000        0.0000        0.0000        0.0000        0.0000        0.0000        0.0000        0.0000        0.0000        0.0000        0.0000
        0.0000        0.0000        0.0000        0.0000        0.0000        0.0000        0.0000        0.0000        0.0000        0.0000      121.9128       89.9784       86.2568       80.0422       68.3515       42.1821       32.4461       30.9043       33.3197       36.5870       18.9781       12.3939       12.2591       22.7778       29.9270       17.2908       16.0630       12.8861        5.9641        4.4452        6.6284        4.8827        4.8559        2.8805        4.8853        6.9250        4.8157        3.7790        6.3705       11.9183        7.6759        9.1218        4.8597        6.6811       11.3079       10.8225       14.3761       14.2047        7.9405        7.3834       13.1509       15.9738       18.5160       15.7952       15.5554       16.2045       15.8397       14.3030       13.7064       12.7234        8.4572        7.8029        9.1118       11.0981       15.0310       14.0274       19.2466       18.7732       19.1615       16.6950       15.2648        7.4542       10.5815       13.2353       15.6624        8.7620       10.4981       10.1339       10.3254        5.9558        5.7420        5.8338        6.6824        6.9370        7.5940        6.4043        5.2339        5.7632        4.9988        4.1927        4.3903        5.7794        5.6660        4.8179        4.7376        4.8622        5.8018        5.0907        5.0711        4.8408        5.1321        5.1229        4.3456        2.5934        2.5439        2.5463        2.7883        2.5634        3.7688        3.9251        4.0469        5.1124        6.0456        7.2693        7.6227        7.2508        7.7077        8.6114        9.6563       12.0361       11.8218       13.5697       14.6823       16.7099       18.6301       20.5388       23.5225       27.7658       28.5253       29.1458       36.5565       35.0085       34.6709       36.9491       33.5018       43.7437       49.0833       53.2148       50.6559       50.7137       52.4474       54.3250       59.1181       64.1110       66.6070       68.5065       68.1507       63.9050       59.9796       59.2004       56.2756       57.8313       58.5775       52.1484       50.9473       46.8321       45.7743       43.8991       40.5823       32.2401       28.5566       24.7456       24.1827       21.9226       20.9978       20.8218       26.0337       30.2357       30.8658       32.1065       34.3905       38.7201       37.6379       42.1688       43.9088       41.5101       40.0204       42.2084       43.8748       36.5704       31.4698       29.4929       29.1302       29.0831       26.5926       23.0825       22.7930       28.3779       28.0683       25.7267        0.0000        0.0000        0.0000        0.0000        0.0000        0.0000        0.0000        0.0000        0.0000        0.0000        0.0000        0.0000        0.0000        0.0000        0.0000        0.0000        0.0000        0.0000        0.0000        0.0000        0.0000        0.0000        0.0000        0.0000        0.0000        0.0000        0.0000        0.0000        0.0000        0.0000        0.0000        0.0000        0.0000        0.0000        0.0000        0.0000        0.0000        0.0000        0.0000        0.0000        0.0000        0.0000        0.0000        0.0000        0.0000        0.0000        0.0000        0.0000        0.0000        0.0000        0.0000        0.0000        0.0000        0.0000        0.0000        0.0000        0.0000        0.0000        0.0000
        0.0000        0.0000        0.0000        0.0000        0.0000        0.0000        0.0000        0.0000        0.0000        0.0000        0.0000       89.2067       84.9585       80.3579       78.6463       48.3707       41.0401       31.7785       24.1094       20.9047       10.9779        7.3067        3.9024        1.3845        5.7823        0.5553        3.3372        9.5776       12.6685        7.2906        4.5146        4.1052        3.3780        4.5878        2.2984        5.9625        3.1340        3.7681        6.8052        7.0155        5.8434        5.0422        3.3771        6.6659       10.8869       10.9859       12.8132       10.8397        4.9916       11.1270       12.3931       11.4695       13.7570       12.7005       12.7768       11.7299       13.8198       21.6262       22.7562       20.1696       13.2835       11.6822       10.2505       17.1831       15.6528       18.4668       20.5091       24.4804       22.4837       11.2840        8.7860        7.9539        8.5964        6.1996        9.2411        6.9760        8.0242        7.8262        7.8387        5.1163        4.9711        6.6730        6.8497        6.9170        6.6277        5.1289        5.6062        6.5435        6.3206        5.6979        6.0273        7.7519        8.9398        6.4155        6.8340        7.1523        7.3427        6.7987        7.0183        6.0279        4.8450        4.8420        4.1926        2.6137        2.4465        2.6514        3.0406        2.9186        3.0981        3.5315        4.2455        5.6731        8.3416        8.0293        8.3735        8.3868        8.7768        9.8200       10.0888       12.8189       13.4041       15.9142       18.2722       20.2738       21.4287       23.0383       25.0319       29.2610       30.4186       31.3667       34.5433       34.1326       31.6300       34.1117       32.6874       42.1226       49.6461       53.9330       53.1532       54.8541       56.0645       58.6528       62.2814       71.4309       72.6222       72.7493       69.9924       66.6639       63.7670       59.8460       58.3723       60.8529       63.2489       60.9277       56.5095       51.1323       47.9788       42.5205       40.4365       31.2504       26.6629       24.2933       23.1163       21.6503       21.7045       22.4228       24.8164       30.1555       32.5225       33.7074       38.2739       44.3532       46.6265       49.4466       43.7761       40.8229       38.4703       39.9479       37.7986       34.0650       30.7245       29.9153       30.1571       26.6449       25.5412       24.7053       25.0623       29.7543       29.0906        0.0000        0.0000        0.0000        0.0000        0.0000        0.0000        0.0000        0.0000        0.0000        0.0000        0.0000        0.0000        0.0000        0.0000        0.0000        0.0000        0.0000        0.0000        0.0000        0.0000        0.0000        0.0000        0.0000        0.0000        0.0000        0.0000        0.0000        0.0000        0.0000        0.0000        0.0000        0.0000        0.0000        0.0000        0.0000        0.0000        0.0000        0.0000        0.0000        0.0000        0.0000        0.0000        0.0000        0.0000        0.0000        0.0000        0.0000        0.0000        0.0000        0.0000        0.0000        0.0000        0.0000        0.0000        0.0000        0.0000        0.0000        0.0000        0.0000        0.0000
        0.0000        0.0000        0.0000        0.0000        0.0000        0.0000        0.0000        0.0000        0.0000        0.0000        0.0000        0.0000        0.0000        0.0000       80.4733       50.9404       51.8285       30.5370       22.7018       15.8317       10.1753        6.7394        4.7063        1.3340        0.8610        3.8883        4.1120        2.6383        2.3958        1.9989        2.1387        3.1601        2.8852        2.3585        3.0048        4.8529        1.8989        3.5337        4.8469        5.3736        8.5487        3.1558        6.3653        7.9941       11.3099       12.0810        9.5490        4.9477        6.1777       14.5509        8.3370        9.8247       14.5384       10.4594       10.0531       12.0548       15.2412       23.1548       14.3520       15.0522       11.8548       21.1224       16.6874       20.0193       21.8775       17.0417       12.1230       15.4476       17.5195       11.1919       10.8888       10.0558        7.0462        7.8484        9.8179        6.4651        5.7986        5.7286        6.0399        5.0389        5.3800        5.8496        5.7219        5.0840        4.4151        4.9428        5.5317        6.9648        6.6101        6.5235        4.7061        7.0153       10.0157        7.2493        7.7187        7.1985        6.8756        6.5178        6.8665        6.1045        5.0793        4.6916        4.5599        3.3931        3.6310        3.9776        4.6489        3.8880        3.9919        4.2564        5.3854        7.6966        9.9841       10.3675       10.7982       10.1995       10.7711       11.7797       12.6449       15.0740       16.5277       17.3615       19.2403       23.0637       24.8537       26.2912       27.7740       30.0759       30.7949       33.5771       33.1879       34.0519       35.4048       35.5427       36.3638       47.6755       55.0791       56.4933       56.4220       59.8922       59.7853       60.7193       63.4122       70.2759       69.9747       72.9037       72.8719       65.6491       63.6941       60.2576       59.8138       61.0505       64.9902       63.5279       58.1321       52.3944       48.7824       44.5778       39.7586       30.4471       26.9245       26.1556       25.4148       25.2412       25.2283       25.9267       26.0452       27.1007       31.4628       32.8559       35.4703       42.5470       43.7506       42.4686       41.2365       37.5903       41.0140       39.3496       35.6985       31.3485       30.5723       30.8658       30.9974       27.0307       26.2999       26.1334        0.0000        0.0000        0.0000        0.0000        0.0000        0.0000        0.0000        0.0000        0.0000        0.0000        0.0000        0.0000        0.0000        0.0000        0.0000        0.0000        0.0000        0.0000        0.0000        0.0000        0.0000        0.0000        0.0000        0.0000        0.0000        0.0000        0.0000        0.0000        0.0000        0.0000        0.0000        0.0000        0.0000        0.0000        0.0000        0.0000        0.0000        0.0000        0.0000        0.0000        0.0000        0.0000        0.0000        0.0000        0.0000        0.0000        0.0000        0.0000        0.0000        0.0000        0.0000        0.0000        0.0000        0.0000        0.0000        0.0000        0.0000        0.0000        0.0000        0.0000        0.0000        0.0000        0.0000
        0.0000        0.0000        0.0000        0.0000        0.0000        0.0000        0.0000        0.0000        0.0000        0.0000        0.0000        0.0000        0.0000        0.0000        0.0000        0.0000        0.0000        0.0000       27.9720       26.0418       18.7161        8.6906        3.4540        3.6038        0.9627        0.4776        0.4537        2.4424        2.2440        7.2933        4.7536        3.7338        2.9962        2.2612        4.2288        4.7381        5.6473        3.0655        1.5715        0.7945        2.4515        5.7153        5.2103        7.5891       11.9368       11.5442       15.3517        6.6698        5.7173       10.8954        8.9640        7.5250        5.4127       11.6731        6.3900       12.5050       14.7078       11.8797        8.7159        9.7397       11.0724       10.5229       14.9031       15.1302       17.6094       14.3855       12.6663       17.6666       11.2749       19.4214       19.1421       10.7717       10.8690        8.8818        8.9656        3.9250        2.9711        5.0918        5.3642        6.1782        5.4494        5.0832        4.3200        3.4033        3.2731        4.7509        5.1707        5.5814        6.1443        6.2633        4.4206        6.5726        6.7012        6.1957        6.6687        7.4494        7.8880        6.0504        6.0333        5.8442        5.9783        5.8616        5.7845        4.4351        4.8519        6.1274        6.9505        6.6494        6.5827        6.5809        7.8129       11.2221       13.3311       14.7235       15.0312       14.2891       14.6589       15.1993       16.0068       18.3429       19.1858       20.3711       22.1676       25.9874       28.2777       29.3780       30.2180       32.4699       32.4194       35.5988       36.2473       34.8078       37.4030       40.4203       42.9162       50.6643       54.5563       56.3303       56.9354       59.6714       59.5392       60.2283       60.7482       65.6190       65.7378       67.1663       68.2686       64.3748       60.4246       60.3228       60.0659       59.9586       61.7231       63.1096       58.7282       52.5426       48.8213       46.3356       41.7673       33.4489       32.0163       31.8411       31.3196       30.0253       29.9700       29.6437       28.7088       28.8596       30.4056       32.0304       36.2483       40.0735       40.5203       42.9982       43.6994       39.9847       38.0773       35.6006       33.5414       31.3952       31.3400       32.0559       31.8600       30.4289       28.7088       29.6795        0.0000        0.0000        0.0000        0.0000        0.0000        0.0000        0.0000        0.0000        0.0000        0.0000        0.0000        0.0000        0.0000        0.0000        0.0000        0.0000        0.0000        0.0000        0.0000        0.0000        0.0000        0.0000        0.0000        0.0000        0.0000        0.0000        0.0000        0.0000        0.0000        0.0000        0.0000        0.0000        0.0000        0.0000        0.0000        0.0000        0.0000        0.0000        0.0000        0.0000        0.0000        0.0000        0.0000        0.0000        0.0000        0.0000        0.0000        0.0000        0.0000        0.0000        0.0000        0.0000        0.0000        0.0000        0.0000        0.0000        0.0000        0.0000        0.0000        0.0000        0.0000        0.0000        0.0000
        0.0000        0.0000        0.0000        0.0000        0.0000        0.0000        0.0000        0.0000        0.0000        0.0000        0.0000        0.0000        0.0000        0.0000        0.0000        0.0000        0.0000        0.0000        0.0000       18.9517        6.9392        1.5006        0.1896       11.4791        7.4314        1.7777        1.1821        0.8737       11.2138       11.0405       13.3705       14.3069        6.5004        4.7054        6.1956        8.1090        4.9870        6.5196        2.5184        2.8757        4.4712        5.1632        7.9157        9.2026        6.8909       13.4873       19.2166       20.1127       14.4094       11.8760       10.4524        7.1780        8.6498        8.9350       15.1099       25.7152       20.5971       22.9386       23.2056       16.8787       15.6236       17.0275       17.6940       21.9406       26.4485       24.0032       17.5479       15.8326       16.4936       19.0592       20.6200       12.1507       10.5862       14.3077       11.3747        6.4460        6.8881        8.3084        9.4130        9.2911        9.7349       11.6056       11.8591       10.1233        9.6651       10.8813       11.0792       12.9055       10.2928       10.8062       11.2469       10.0310        9.4442        8.7920        9.1676        9.3646        9.1369        8.2044        7.8206        7.3598        7.8421        8.2268        8.9349       10.2636       11.8315       12.6533       13.4306       12.1321       12.5188       12.9811       15.1624       18.8420       21.9145       23.7887       24.1539       22.6938       23.2746       23.9118       24.6006       23.9004       23.7969       24.7966       26.2909       29.9298       32.2701       33.0886       33.9130       31.7498       34.7292       34.4798       37.4273       47.4339       50.5255       51.6554       52.9695       58.2672       61.5454       64.2165       63.8127       57.0857       54.8747       54.4813       57.2679       58.9944       56.5041       55.9086       56.0849       60.4159       63.0019       61.6446       58.9558       53.3415       51.3959       55.8534       54.3450       50.3188       49.7121       48.3880       44.9672       44.5490       42.7153       42.6302       40.3625       37.0223       36.3776       37.3612       37.6932       36.7503       36.0088       35.8439       36.8362       35.9076       37.1817       38.6539       44.9761       38.9792       35.9772       33.3284       33.1745       34.2063       34.8470       34.9731       32.9242       33.7603       34.9054       35.8335        0.0000        0.0000        0.0000        0.0000        0.0000        0.0000        0.0000        0.0000        0.0000        0.0000        0.0000        0.0000        0.0000        0.0000        0.0000        0.0000        0.0000        0.0000        0.0000        0.0000        0.0000        0.0000        0.0000        0.0000        0.0000        0.0000        0.0000        0.0000        0.0000        0.0000        0.0000        0.0000        0.0000        0.0000        0.0000        0.0000        0.0000        0.0000        0.0000        0.0000        0.0000        0.0000        0.0000        0.0000        0.0000        0.0000        0.0000        0.0000        0.0000        0.0000        0.0000        0.0000        0.0000        0.0000        0.0000        0.0000        0.0000        0.0000        0.0000        0.0000        0.0000        0.0000        0.0000
        0.0000        0.0000        0.0000        0.0000        0.0000        0.0000        0.0000        0.0000        0.0000        0.0000        0.0000        0.0000        0.0000        0.0000        0.0000        0.0000        0.0000        0.0000        0.0000       11.3533        4.3243        1.1063        0.1862        6.1087        8.7502        1.6176        6.2185       15.2448       13.4872       18.7313        6.1477        8.4122        4.0784        2.7492        1.4406        9.2930        5.3695        4.5950        4.1958        3.4456        7.8533        3.5771        1.9807        9.9124        8.8637        9.9897       16.6325       14.3578        9.4453       10.7428       12.8128       10.3916       14.5366       16.6379       19.1916       17.7792       17.1834       22.4132       17.2779       14.5710       16.5021       19.8463       20.6044       22.9108       21.9558       16.4447       22.0789       18.6503       16.3381       17.2829       19.1309       13.1208       10.0871       14.1205        7.9391        6.6110       11.6741        9.7804        7.9550        7.8605        9.4776       10.8653       11.3158       12.1262       10.5283       12.8224       13.0923       11.6926       12.3673       13.2587       13.0779        8.8467       10.9786       10.3402       10.7914       10.6334       10.3302        8.5433        8.0868        9.1405       10.0490       10.2910       10.4287       12.9773       13.3115       14.4094       15.8280       14.2500       15.7262       17.5359       18.9229       23.0685       26.9877       29.0565       30.1413       29.0740       29.3297       29.1686       28.9024       28.7612       29.3507       32.0267       34.2856       35.6240       36.7277       37.4269       37.3211       35.7335       35.3184       35.3411       39.3811       50.8469       54.6021       56.3286       58.5461       64.7220       68.8124       69.7588       66.9090       57.7256       53.0189       53.9465       55.1494       55.7266       55.8374       53.8028       55.7232       62.5930       64.1154       61.8700       59.1084       54.3167       52.2844       58.9650       54.6140       51.1196       53.7053       52.3070       48.5739       49.9538       49.0233       48.0107       46.1730       42.8779       42.3170       43.2281       42.8039       39.4129       39.2273       39.5351       38.9194       37.9365       38.4641       39.0794       43.6502       54.9524       36.0636       35.5139       35.6413       34.8565       37.0570       37.2169       36.2781       37.2405       40.1514       40.8185       39.4302       45.7800        0.0000        0.0000        0.0000        0.0000        0.0000        0.0000        0.0000        0.0000        0.0000        0.0000        0.0000        0.0000        0.0000        0.0000        0.0000        0.0000        0.0000        0.0000        0.0000        0.0000        0.0000        0.0000        0.0000        0.0000        0.0000        0.0000        0.0000        0.0000        0.0000        0.0000        0.0000        0.0000        0.0000        0.0000        0.0000        0.0000        0.0000        0.0000        0.0000        0.0000        0.0000        0.0000        0.0000        0.0000        0.0000        0.0000        0.0000        0.0000        0.0000        0.0000        0.0000        0.0000        0.0000        0.0000        0.0000        0.0000        0.0000        0.0000        0.0000        0.0000        0.0000
        0.0000        0.0000        0.0000        0.0000        0.0000        0.0000        0.0000        0.0000        0.0000        0.0000        0.0000        0.0000        0.0000        0.0000        0.0000        0.0000        0.0000        0.0000        0.0000        0.0000        3.4792        1.3799        0.8316       13.6191        9.2612        5.6109        4.2584        3.1090        2.6284        2.1933        1.0572        0.8429        2.9814        1.1573        3.1589        3.4222        1.0820        1.9711        1.4720        2.0235        4.7002        1.9705        6.4001        7.8006        3.8089        5.2490       11.0325       15.3611       13.8841       14.1820       13.9718       20.4108       18.9927       18.8864       22.8639       16.3397        9.4063       10.1991       17.7156       18.4533       16.8779       21.3768       14.7075       13.0015       17.0173       21.8810       23.9468       20.0891       16.5769       17.5658       13.9862        9.2461       10.5317        8.4854        6.3971        7.0450        8.2282        5.7113        3.9582        5.1998        5.5885        5.9838        7.8291        8.6158        8.4833        9.7451        9.0786       11.8784       15.7706       16.7451       14.6656       10.0821       10.7161       11.1179        9.8334       10.5337       11.3168       10.4958        8.8720        9.3030       10.7240       11.2274       11.5151       13.9591       15.7728       16.6702       18.7763       17.4781       18.1460       20.0823       22.9878       26.2604       29.7477       32.0863       33.3232       32.3305       32.8343       32.9421       33.5672       33.2728       32.5367       34.4512       37.2222       39.7664       41.7324       41.7252       40.5539       37.5233       37.3582       38.6584       40.8036       50.3100       55.8906       57.8468       61.5163       67.1919       70.6335       71.6451       67.4522       57.8903       56.2661       54.4792       53.6126       54.4139       56.4310       57.7971       56.2678       61.7017       63.4548       61.8557       58.9542       54.7154       54.6951       57.5229       56.8256       55.6913       54.8188       53.4511       53.9284       57.8008       57.3433       57.0503       55.5763       51.0388       50.5694       48.0409       46.6688       46.1060       44.1455       40.7118       40.6063       39.8847       40.5206       39.9310       39.7928       40.2951       36.6756       37.5092       39.0737       38.9785       40.0498       43.8853       36.9531       39.6725       41.2666       40.6116       41.2254       47.6633       49.5496        0.0000        0.0000        0.0000        0.0000        0.0000        0.0000        0.0000        0.0000        0.0000        0.0000        0.0000        0.0000        0.0000        0.0000        0.0000        0.0000        0.0000        0.0000        0.0000        0.0000        0.0000        0.0000        0.0000        0.0000        0.0000        0.0000        0.0000        0.0000        0.0000        0.0000        0.0000        0.0000        0.0000        0.0000        0.0000        0.0000        0.0000        0.0000        0.0000        0.0000        0.0000        0.0000        0.0000        0.0000        0.0000        0.0000        0.0000        0.0000        0.0000        0.0000        0.0000        0.0000        0.0000        0.0000        0.0000        0.0000        0.0000        0.0000        0.0000        0.0000
        0.0000        0.0000        0.0000        0.0000        0.0000        0.0000        0.0000        0.0000        0.0000        0.0000        0.0000        0.0000        0.0000        0.0000        0.0000        0.0000        0.0000        0.0000        0.0000        0.0000        0.0000       11.1088       11.8188       19.9866       14.8486        3.9801        0.9588        0.7182        0.7682        0.7718        0.6973        1.4947        3.5903        4.4407        5.3922        0.7622        0.4449        0.1677        0.6378        2.2926        4.4753        5.8386        9.9562        8.6510        5.5843        6.5434       12.0983       11.8887       13.7921       15.5555       15.6126       18.2643       13.3182        7.2515        9.6234        9.6415       10.8366       12.7190       16.7265       13.1287       11.2879       11.6454        7.9263       16.0050       16.1335       18.9513       17.7558       25.2258       22.0988       16.7628       13.6143        6.8982       10.4270       10.2880        9.6543        8.4954        6.7714        6.0905        6.9331        4.8621        5.7669        4.6786        7.5634        7.2639        7.0389        7.6398        9.0705       12.4312       15.6733       15.6993       15.6831        9.1505        8.9916       10.0706       10.3001       10.4552       11.2890       11.3555       10.0692       10.3024       11.8128       12.7000       13.7481       18.6291       20.5188       19.9823       21.6874       18.5126       19.7055       20.7126       24.2380       27.8283       31.3109       34.8833       35.9521       34.2761       35.6303       36.2576       35.9345       34.5277       37.1650       37.4722       38.2470       41.3654       42.9225       42.8225       42.2432       39.4205       40.0201       40.3435       40.8267       50.3149       57.5321       58.8054       62.3050       67.8496       69.5997       69.4774       67.0889       59.1608       56.1517       53.9356       54.0124       59.4107       56.8951       58.6338       56.9547       61.6827       66.4780       66.0399       62.0528       56.8114       58.7679       60.4866       59.5700       61.4048       63.7031       60.5801       59.8043       64.7037       63.8760       64.7086       62.4158       60.6003       58.7007       56.0358       54.3256       50.8458       49.2736       48.1130       46.1668       44.0156       43.2828       42.6396       41.3604       39.0625       43.7180       44.0858       44.3583       45.3569       41.7838       43.5198       40.1133       41.7313       43.0479       42.6031       41.8882       45.7697       51.3928       48.0845        0.0000        0.0000        0.0000        0.0000        0.0000        0.0000        0.0000        0.0000        0.0000        0.0000        0.0000        0.0000        0.0000        0.0000        0.0000        0.0000        0.0000        0.0000        0.0000        0.0000        0.0000        0.0000        0.0000        0.0000        0.0000        0.0000        0.0000        0.0000        0.0000        0.0000        0.0000        0.0000        0.0000        0.0000        0.0000        0.0000        0.0000        0.0000        0.0000        0.0000        0.0000        0.0000        0.0000        0.0000        0.0000        0.0000        0.0000        0.0000        0.0000        0.0000        0.0000        0.0000        0.0000        0.0000        0.0000        0.0000        0.0000        0.0000        0.0000
        0.0000        0.0000        0.0000        0.0000        0.0000        0.0000        0.0000        0.0000        0.0000        0.0000        0.0000        0.0000        0.0000        0.0000        0.0000        0.0000        0.0000        0.0000        0.0000        0.0000        0.0000       12.5005        8.9879       15.5942       12.9902        4.0003        1.0253        9.3373        5.3679        3.4607        3.8518        2.2393        2.2509        4.1066        5.0617        3.5850        6.1022       10.2092        5.9832        4.6991        6.5005        6.6174        8.7317       10.9622        9.6949        9.0585        9.3355       11.3944       11.9598        7.2589        9.5859       22.4085       26.7828       22.5809       15.1497       18.8425       23.0882       22.6797       19.8104       14.4842       12.8570       18.4950       21.5079       25.3975       20.2925       26.0127       25.4066       20.6973       20.9522       15.1613       13.7782        9.5451        8.1796        7.6409        9.6387        7.4296        8.5227       11.7825       10.5667       10.3498       13.1674       12.6016       11.3073        7.4960        8.8283        8.6562       10.1529        8.6462       11.0084        8.3429        7.7878        7.8819        7.5876        8.3759        9.5945       10.1131       11.0784        9.7173       11.2544       11.8496       13.4664       16.1550       17.4886       17.7693       19.5711       21.8665       21.8641       21.1402       21.7867       23.9613       28.4513       28.2244       31.9796       36.4920       37.5372       36.3777       37.5890       38.9724       38.4391       38.7199       40.7325       42.0994       43.4685       43.8420       46.5875       46.4023       43.6348       43.8691       42.4240       41.5073       42.0527       46.0181       48.8419       52.4028       56.9765       66.0941       69.1875       65.9275       61.8299       60.0592       56.9363       55.7803       58.8346       68.2669       67.1754       64.1431       66.8819       65.0219       68.5114       67.6509       65.3032       64.7889       65.6062       68.8161       73.5472       76.7858       79.7372       78.5095       79.1205       78.6875       78.6792       76.4856       74.1250       74.9052       68.8582       67.2369       65.5297       56.0383       53.4771       53.0403       51.2316       49.8357       48.4661       47.6574       47.2581       46.0035       47.2823       51.7107       52.5244       47.9598       47.4949       47.2479       48.9495       47.8272       47.7728       45.9117       45.5655       49.7385       52.1067       49.7775        0.0000        0.0000        0.0000        0.0000        0.0000        0.0000        0.0000        0.0000        0.0000        0.0000        0.0000        0.0000        0.0000        0.0000        0.0000        0.0000        0.0000        0.0000        0.0000        0.0000        0.0000        0.0000        0.0000        0.0000        0.0000        0.0000        0.0000        0.0000        0.0000        0.0000        0.0000        0.0000        0.0000        0.0000        0.0000        0.0000        0.0000        0.0000        0.0000        0.0000        0.0000        0.0000        0.0000        0.0000        0.0000        0.0000        0.0000        0.0000        0.0000        0.0000        0.0000        0.0000        0.0000        0.0000        0.0000        0.0000        0.0000        0.0000        0.0000
        0.0000        0.0000        0.0000        0.0000        0.0000        0.0000        0.0000        0.0000        0.0000        0.0000        0.0000        0.0000        0.0000        0.0000        0.0000        0.0000        0.0000        0.0000        0.0000        0.0000        0.0000        6.1644        2.5700        7.0617        6.2677        0.0993        2.1157       10.0596        4.5214        9.1002        6.7599        1.6711        3.0303        1.9350        4.8588        4.9857        9.9876        8.3824        7.1103        5.2295        6.1880        6.1793        6.5894       12.5196       10.2777        9.7050        9.4323       11.0162        7.5667        2.9314        8.1743       17.8610       20.5363       11.7338       15.3976       22.6687       25.3557       21.3275       20.1950       17.5160       15.0011       18.9958       23.9447       24.9587       22.3667       21.9974       24.6774       14.8978       10.9595       12.1808       10.3322        4.1947        3.7430        8.4111        8.5025        5.2837        5.9668        8.9640       10.5293       12.7661       14.2729       12.6528       13.3369        9.0041       10.6712       11.6073       10.6816        7.9266        6.5413        5.1422        5.9221        6.1746        6.0271        5.6818        6.9244        8.2214        8.9464        9.9584       10.7222       12.4759       14.0661       15.4473       16.0722       19.1225       20.0660       22.4110       23.6888       21.0479       22.1149       24.8117       29.6980       29.4064       33.1150       39.1148       39.3989       37.5339       38.7719       40.8986       41.7759       42.2462       44.6505       45.6587       45.8319       48.2722       48.9363       48.0316       45.1600       43.7262       41.5192       42.3234       42.9798       47.5007       49.3079       50.2248       53.7791       62.5105       64.9946       63.4018       63.2920       59.9203       57.2344       58.0955       63.5985       68.1421       67.4901       65.4630       65.4976       70.8852       72.6278       72.2380       68.7652       71.1772       72.9556       78.2574       78.3120       88.2865       88.1391       88.2949       87.7275       85.1025       83.5498       85.3800       82.9657       79.4698       74.2256       73.3176       72.5013       63.3077       60.3818       59.6939       55.6996       57.9371       52.0904       55.0720       54.6773       48.9977       52.5194       53.3730       52.1047       52.9638       53.9120       49.4559       50.3689       56.2531       52.9456       50.3484       46.6950       51.1275       51.8395       48.8488        0.0000        0.0000        0.0000        0.0000        0.0000        0.0000        0.0000        0.0000        0.0000        0.0000        0.0000        0.0000        0.0000        0.0000        0.0000        0.0000        0.0000        0.0000        0.0000        0.0000        0.0000        0.0000        0.0000        0.0000        0.0000        0.0000        0.0000        0.0000        0.0000        0.0000        0.0000        0.0000        0.0000        0.0000        0.0000        0.0000        0.0000        0.0000        0.0000        0.0000        0.0000        0.0000        0.0000        0.0000        0.0000        0.0000        0.0000        0.0000        0.0000        0.0000        0.0000        0.0000        0.0000        0.0000        0.0000        0.0000        0.0000        0.0000        0.0000
        0.0000        0.0000        0.0000        0.0000        0.0000        0.0000        0.0000        0.0000        0.0000        0.0000        0.0000        0.0000        0.0000        0.0000        0.0000        0.0000        0.0000        0.0000        0.0000        0.0000        0.0000        3.9992        0.4998        0.0888        0.0726        0.0000        0.0000        3.3718        7.0310        4.0323        2.9256        1.0546        0.7846        2.7849        2.5783        5.3906        8.2560        6.6607        6.8422        3.6134        4.4764        2.6411        7.2814        3.6629        5.1543        6.6713       15.4660       14.1772        5.8466        4.7409        9.0557       18.7484       13.9179       12.5295       21.7369       26.8505       25.6054       22.3397       16.6019       14.1819       15.1940       17.1980       16.3346       18.0419       19.5547       22.1520       22.6432       10.6468        7.9526        7.0600        5.7864        4.0447        6.8321        6.9458        6.0447        7.6581        6.4943       10.0568        9.7591       10.0207        6.6766        8.3879       12.4948       10.2332        8.9443        8.9590        9.6877        7.2660        6.7561        5.3883        4.2928        5.2512        5.3240        5.5109        6.8889        6.5678        7.4420        8.2572        8.6540       10.6031       13.0808       13.6623       15.5367       17.1311       18.8527       19.6755       21.4397       21.4763       24.3955       26.5144       30.6083       30.9534       34.4514       37.8601       39.6652       39.7683       41.0883       44.2816       46.1061       46.3245       47.4164       48.7629       49.0310       49.6304       49.2365       44.5892       42.8206       41.4071       40.7151       41.5993       43.3711       46.2045       48.8263       51.8758       53.8130       61.4379       64.3235       63.4421       60.3389       58.6614       57.1939       59.6866       64.0436       68.9198       66.6174       66.5167       67.7013       71.2555       75.6388       75.9776       74.9295       78.0157       80.8321       83.1832       85.9258       91.1095       92.2917       94.3027       90.2707       87.2331       86.3621       86.7966       86.2719       86.3515       81.5684       81.0998       81.6033       72.0818       67.5081       62.7061       59.0804       60.4558       59.7722       58.0929       55.0999       50.2936       52.5683       54.0600       55.7175       56.6582       55.9223       54.7946       51.4620       57.6018       55.9572       54.5719       56.4241       53.4255       51.7102       50.8281       50.4178        0.0000        0.0000        0.0000        0.0000        0.0000        0.0000        0.0000        0.0000        0.0000        0.0000        0.0000        0.0000        0.0000        0.0000        0.0000        0.0000        0.0000        0.0000        0.0000        0.0000        0.0000        0.0000        0.0000        0.0000        0.0000        0.0000        0.0000        0.0000        0.0000        0.0000        0.0000        0.0000        0.0000        0.0000        0.0000        0.0000        0.0000        0.0000        0.0000        0.0000        0.0000        0.0000        0.0000        0.0000        0.0000        0.0000        0.0000        0.0000        0.0000        0.0000        0.0000        0.0000        0.0000        0.0000        0.0000        0.0000        0.0000        0.0000
        0.0000        0.0000        0.0000        0.0000        0.0000        0.0000        0.0000        0.0000        0.0000        0.0000        0.0000        0.0000        0.0000        0.0000        0.0000        0.0000        0.0000        0.0000        0.0000        0.0000        0.0000        0.0000        0.0574        0.0000        0.1363        3.3445        0.0000        2.1088        3.5746        3.6600        2.2840        0.9760        0.8398        2.7085        4.2114        7.2234        7.6326        3.9993        5.3072        6.9452        7.9745        8.8837        7.3813        3.5722        6.0993        8.7948       13.2623        9.5328        8.3707        7.8136        5.6599       12.6396       12.2779       16.5335       17.6721       17.8723       15.2638       10.6245       12.7438       12.8598       11.4092       16.4648       14.3165       12.1730       13.9993       13.9111       11.1246        6.1086        6.0905        7.0324        7.2671        5.8544        6.1327        8.3489        8.0682        7.3352        8.7913        9.2529        8.8578        9.3733        8.2198       10.2511       12.7816        8.8523        8.7936        8.1778        9.0473        7.3495        7.7660        5.4782        4.4722        4.4680        5.6431        5.5662        5.3692        5.4305        6.2213        7.4833        8.3456       10.0117       12.4040       13.8717       14.6716       17.0775       18.5295       20.8480       23.6646       23.1210       25.2821       26.8188       29.8155       32.5200       35.9954       40.4002       42.3037       41.5276       44.7216       48.4175       52.4086       54.9751       56.8532       56.0594       54.5019       52.7207       50.6675       46.8210       44.8410       42.7854       41.4574       42.4040       43.0080       44.8061       49.4070       51.3930       52.2795       60.5227       61.8543       61.5330       57.8119       56.6395       56.4629       55.3526       57.7216       69.6673       67.2634       71.0911       74.1972       83.6806       85.0949       83.9409       83.5580       83.5038       84.0494       91.3524       89.2890       95.5972       97.4028       97.6450       95.4754       92.2786       90.1625       87.3343       89.5859       93.3603       87.1503       84.0842       82.3596       76.0204       71.4626       67.3400       62.9933       58.5713       58.5935       62.4404       59.6158       54.3788       55.8615       54.5060       59.4626       59.9582       61.2194       61.7011       60.5900       59.4216       56.8350       56.3862       55.0420       55.9351       54.7645       51.3914       51.6065        0.0000        0.0000        0.0000        0.0000        0.0000        0.0000        0.0000        0.0000        0.0000        0.0000        0.0000        0.0000        0.0000        0.0000        0.0000        0.0000        0.0000        0.0000        0.0000        0.0000        0.0000        0.0000        0.0000        0.0000        0.0000        0.0000        0.0000        0.0000        0.0000        0.0000        0.0000        0.0000        0.0000        0.0000        0.0000        0.0000        0.0000        0.0000        0.0000        0.0000        0.0000        0.0000        0.0000        0.0000        0.0000        0.0000        0.0000        0.0000        0.0000        0.0000        0.0000        0.0000        0.0000        0.0000        0.0000        0.0000        0.0000        0.0000
        0.0000        0.0000        0.0000        0.0000        0.0000        0.0000        0.0000        0.0000        0.0000        0.0000        0.0000        0.0000        0.0000        0.0000        0.0000        0.0000        0.0000        0.0000        0.0000        0.0000        0.0000        4.4928        3.3424        1.1462        5.1526        0.5125        0.7033        2.2767        2.6304        1.5563        1.7187        1.1187        1.5983        3.4256        2.9087        6.5053        2.9275        2.6368        5.0764        3.0037        8.1768        6.9732        6.5276        8.6207        7.8832        9.0760        7.8399       15.7853       16.8778       15.9818       16.2852       25.1767       19.9634       16.6867       19.7344       19.1916       21.1888       19.0379       15.7710       16.9555       25.9837       24.2073       24.7223       16.3344       16.3528       12.8659       10.9422        9.4524        8.4559        8.6315       12.8302        9.2849        9.7707       11.4740       12.2526       12.4431       11.3474        8.5963       10.0719       12.1399       15.3247       15.5995       16.6794       11.3871       12.7861       14.4834       13.3414       13.4295       12.0253        9.1289        7.6541        4.9366        7.3129        6.2173        5.7934        6.6263        7.3366        7.1063        9.0036       13.2920       12.9051       13.2965       14.9684       20.6270       23.4696       26.8097       29.3826       26.0752       27.6581       29.3086       32.9943       33.9610       40.7418       49.2945       53.6504       64.0143       71.8012       80.0151       83.7358       75.5453       77.7168       80.5812       82.6807       71.1122       64.5030       54.3905       53.1753       47.1856       46.0224       47.3478       48.1248       50.7603       53.6360       51.8888       53.7369       65.2198       62.9860       62.0424       58.0972       54.2333       54.6633       54.1158       55.0366       62.3551       62.6139       66.1495       66.9429       79.2000       83.4021       84.2882       84.3989       91.8599       93.5445       91.5100       92.0442       96.2939      104.3913      103.3166      102.1418      100.8799       96.6864       98.0252       96.4095       91.9978       91.1420       90.7486       93.1833       83.6823       76.0397       73.7554       69.2357       64.4441       64.2843       65.7291       62.6212       62.3366       61.0249       60.6024       65.1602       68.3259       67.4563       65.7361       62.7126       64.7503       62.4569       59.9536       59.9857       59.7433       57.9629       53.5359       52.3405       59.2903        0.0000        0.0000        0.0000        0.0000        0.0000        0.0000        0.0000        0.0000        0.0000        0.0000        0.0000        0.0000        0.0000        0.0000        0.0000        0.0000        0.0000        0.0000        0.0000        0.0000        0.0000        0.0000        0.0000        0.0000        0.0000        0.0000        0.0000        0.0000        0.0000        0.0000        0.0000        0.0000        0.0000        0.0000        0.0000        0.0000        0.0000        0.0000        0.0000        0.0000        0.0000        0.0000        0.0000        0.0000        0.0000        0.0000        0.0000        0.0000        0.0000        0.0000        0.0000        0.0000        0.0000        0.0000        0.0000        0.0000        0.0000
        0.0000        0.0000        0.0000        0.0000        0.0000        0.0000        0.0000        0.0000        0.0000        0.0000        0.0000        0.0000        0.0000        0.0000        0.0000        0.0000        0.0000        0.0000        0.0000        0.0000        6.5878        5.8815        4.6813        1.7648        0.6559        0.6922        0.8131        1.6530        3.1847        2.1295        1.7868        1.5847        2.4915        2.0418        2.9638        4.2339        3.2644        4.3260        5.8393        3.9226        6.7166        8.0487        6.8844        8.0806        7.9615        7.8724        7.8114        9.7463       11.4919       13.1005       11.8520       18.2561       14.5155       18.7563       16.4963       17.6735       12.5048       11.8053       13.0602       20.9979       16.9935       25.7390       19.9308       14.4087       14.4767       12.1081       11.1915        9.3850        8.6303        9.1197        9.4667        9.0016        8.3154        7.3376       10.0285        8.4846        7.2971        6.6055        8.4577        9.9532       14.7549       14.1240       15.9596       10.5902       12.6947       13.3406       11.2153       12.9106       12.5780        9.8619        8.9668        6.6148        7.0852        6.1809        7.2158        7.4496        7.6329        7.6325        8.6927       10.1628       11.3693       13.4700       15.1354       21.0207       23.7649       27.3560       29.8603       25.3912       26.6812       30.4165       35.3932       37.1171       44.6602       53.0736       54.8788       66.0342       78.4082       87.9883       90.7994       82.4117       85.9695       93.5557       88.1326       77.3646       70.9518       62.8653       63.1148       53.9541       50.5981       49.8349       49.9058       54.9509       54.4082       60.0073       56.6294       62.4747       60.7589       61.9785       59.7027       56.9167       60.1473       59.1953       58.2627       57.7524       60.7875       62.8574       70.4273       71.7066       80.8919       80.3071       80.9166       88.6075      100.6051       94.4289       95.3107      101.4576      105.6470      103.0344      101.3784      104.8021      103.1232      103.0925      105.6840       98.3000       94.4965       96.3604       88.9149       86.5383       84.0234       78.1337       70.9622       67.1888       69.3892       69.5323       67.3220       65.2146       65.7272       66.8055       68.0578       71.0879       72.6187       71.4834       66.5935       62.7753       63.5579       63.1879       60.6313       56.9684       55.7830       57.7738       55.8471       67.4870       77.0659        0.0000        0.0000        0.0000        0.0000        0.0000        0.0000        0.0000        0.0000        0.0000        0.0000        0.0000        0.0000        0.0000        0.0000        0.0000        0.0000        0.0000        0.0000        0.0000        0.0000        0.0000        0.0000        0.0000        0.0000        0.0000        0.0000        0.0000        0.0000        0.0000        0.0000        0.0000        0.0000        0.0000        0.0000        0.0000        0.0000        0.0000        0.0000        0.0000        0.0000        0.0000        0.0000        0.0000        0.0000        0.0000        0.0000        0.0000        0.0000        0.0000        0.0000        0.0000        0.0000        0.0000        0.0000        0.0000        0.0000
        0.0000        0.0000        0.0000        0.0000        0.0000        0.0000        0.0000        0.0000        0.0000        0.0000        0.0000        0.0000        0.0000        0.0000        0.0000        0.0000        0.0000        0.0000        0.0000        0.0000        8.3172        7.3164        6.6714        4.3088        3.1617        3.2913        4.2024        4.5958        5.0956        2.2761        1.7005        2.2722        1.7932        2.6170        2.6530        5.2032        3.0295        6.3780       10.0037        5.4663        6.7676        5.3197        5.6124        6.0343        8.1859       10.2747        7.6435        8.0192       10.9081        9.1426       10.7464       16.2126       16.4197       23.1105       24.6569       18.8948       17.0380       16.9533       13.1933       19.0978       15.9979       24.9156       23.8936       12.5158       12.3849       12.5489       10.8285        8.3408        7.9399        7.3849        9.2802        7.7052        8.4922       10.3130       10.0044        6.7119        5.8049        8.5511        9.2704        9.8945       15.2799       19.8956       19.6906       13.9191       11.6976       11.9503       10.1469        9.3980        9.2080       10.9836       10.7588        8.5280        7.8998        6.9246        8.1539        9.2277        8.6402        8.3065        9.8638       10.5954       10.7612       12.5028       15.6186       23.4488       26.0729       27.9452       31.9352       27.0242       30.5223       34.3786       39.1432       39.8364       44.0056       56.5323       60.8770       71.8163       80.9014       97.9379       95.1132       85.7177       89.9362       90.5111       87.5574       79.4512       72.6425       67.9379       65.6451       59.3564       55.8975       59.9776       54.5158       69.4020       64.7049       64.3229       68.9702       67.2749       69.6054       71.2771       78.4146       71.2507       70.9721       75.6053       68.3372       78.5146       78.0978       85.8957       79.0601       78.1096       80.0628       80.1744       86.4755       94.2824       96.3955      103.6972      102.1327      106.2509      108.3719      111.0434      111.1956      103.3889      106.1604      113.3922      112.1140      102.1067      100.1790       99.9258       89.7085       89.2585       89.9960       88.7907       86.3619       78.2442       74.8031       78.9520       79.2524       72.1173       71.9981       71.7512       75.3844       76.7836       77.2686       72.8776       69.4264       67.8771       68.6804       68.2896       64.1777       61.2267       61.0689       61.2254       66.5689       83.4949       65.7424       52.1721        0.0000        0.0000        0.0000        0.0000        0.0000        0.0000        0.0000        0.0000        0.0000        0.0000        0.0000        0.0000        0.0000        0.0000        0.0000        0.0000        0.0000        0.0000        0.0000        0.0000        0.0000        0.0000        0.0000        0.0000        0.0000        0.0000        0.0000        0.0000        0.0000        0.0000        0.0000        0.0000        0.0000        0.0000        0.0000        0.0000        0.0000        0.0000        0.0000        0.0000        0.0000        0.0000        0.0000        0.0000        0.0000        0.0000        0.0000        0.0000        0.0000        0.0000        0.0000        0.0000        0.0000        0.0000        0.0000
        0.0000        0.0000        0.0000        0.0000        0.0000        0.0000        0.0000        0.0000        0.0000        0.0000        0.0000        0.0000        0.0000        0.0000        0.0000        0.0000        0.0000        0.0000        0.0000        0.0000       10.7019       10.5146       10.6139        9.1265        6.3919        5.0443        5.3094        7.4598        5.8686        3.6094        2.7813        2.8271        4.5705        4.3380        4.5039        4.2704        5.6523       10.1705       11.0541        4.4657        3.0925        4.9918        7.3469       10.4533        8.9250        9.7069        8.6882        8.4701        8.3428       11.4594        8.1629       17.7546       17.5200       20.7641       22.6970       23.6181       14.1931       12.6755       16.1354       15.9827       19.6849       22.2602       17.9282        9.0733        8.8232        5.9843        6.3151        7.7675        6.7930        6.4924        8.3156        8.5219        9.4575        7.7194        7.6790        5.9071        6.5893        7.8672       10.4185       11.3951       12.5869       15.2392       15.5975       11.9414       13.2953       11.3459       10.0011        8.3699        8.0998        8.2794        8.3333        8.0215        8.7847        9.4967       10.4359       11.1528       10.8172       12.2041       12.2494       13.3681       14.5741       14.7514       20.1147       24.6685       27.1650       28.8346       30.0087       28.4283       30.6181       36.9004       39.0987       41.6665       45.6078       54.8052       60.8102       71.4735       76.1531       83.4072       85.2674       80.4308       84.5008       84.5088       77.2150       70.0768       68.3279       63.8678       64.4647       60.7357       61.6566       67.1801       73.7963       76.9448       69.8149       71.0794       77.9376       79.1968       78.9353       79.5208       84.9190       88.8333       84.4129       83.1542       87.8466      107.6983       95.6479      108.0446       93.5601       93.5702       84.3052       87.1429       87.2490       94.0765       96.3425       97.0657       98.2557      108.6929      112.0014      116.2890      109.7857      103.1398      110.4315      118.4626      123.1552      114.4001      116.9021      114.6083      118.7374      103.6551       95.9586      102.1077      105.0837       89.5064       86.9969       85.2943       83.1786       78.4247       77.4331       78.5581       78.2543       80.6999       83.2805       80.7015       78.8607       76.6095       77.1134       79.5421       72.6622       70.1110       65.9226       64.1530       62.3961       71.5625       62.8811       56.1579       56.2818        0.0000        0.0000        0.0000        0.0000        0.0000        0.0000        0.0000        0.0000        0.0000        0.0000        0.0000        0.0000        0.0000        0.0000        0.0000        0.0000        0.0000        0.0000        0.0000        0.0000        0.0000        0.0000        0.0000        0.0000        0.0000        0.0000        0.0000        0.0000        0.0000        0.0000        0.0000        0.0000        0.0000        0.0000        0.0000        0.0000        0.0000        0.0000        0.0000        0.0000        0.0000        0.0000        0.0000        0.0000        0.0000        0.0000        0.0000        0.0000        0.0000        0.0000        0.0000        0.0000        0.0000        0.0000
        0.0000        0.0000        0.0000        0.0000        0.0000        0.0000        0.0000        0.0000        0.0000        0.0000        0.0000        0.0000        0.0000        0.0000        0.0000        0.0000        0.0000        0.0000        0.0000        0.0000        0.0000        6.4511        7.0367       15.4656       17.0909       17.4248       16.3504       13.3530       12.8339       11.6653        9.4531        6.0972        5.5978        5.3491        4.4871        5.5213        5.8002        5.5300        6.3363        5.3217        4.9383        5.9332        8.5106        9.8006        9.0860        7.0993        7.2963        8.9908        8.7415       10.6153        7.9915       13.3730       19.5558       17.0749       13.6874       10.9424       11.6894       13.8619       16.0618       19.0666       19.4015       17.9113       14.9598        6.6574        7.1668        6.8310        7.6564        5.7727        8.5015        8.3485        9.2517        6.8684        6.6514        9.2984        8.8562        7.2908        7.2119        9.7013       12.1066       16.5352       16.2079       13.2996       15.2578       12.7810       12.7296       10.5715        9.0606       10.8993        9.4375        8.5553        9.9708        8.0167        9.2543       11.1131       13.9155       18.3183       22.0080       22.5233       20.8445       20.7495       23.1987       27.5876       33.7861       28.5046       31.7766       32.5414       35.3865       37.4885       40.0669       41.0377       44.8522       57.7978       65.6730       77.5864       87.3674       79.2103       88.0631      109.8479      105.6683       88.3918       85.3569       81.0372       76.2841       68.8573       62.7908       60.9301       65.2701       79.7605       85.3420       87.5514      104.3867      103.4889       98.8330       97.6218      100.3653      107.7706      111.8022      109.3477      112.7345      111.4900      114.6898      121.8977      119.9436      131.3352      139.6792      136.0167      122.5620      104.4202       99.2518      102.8000      105.6333      102.4224      106.7264      102.5204      101.2905      103.3455      126.7906      124.2486      120.4854      112.6551      114.4842      119.4124      132.3727      132.9173      132.6902      129.1282      128.4013      125.0816      121.5954      127.1245      122.0463      111.3696      102.4527       99.9646       97.4958       89.8141       88.7146       86.6949       89.6016       88.8180       89.0155       88.1574       88.0702       87.0215       87.9713       86.9743       82.4306       82.2496       77.6374       75.3899       77.5971       78.3471       76.0041       66.9022       69.1784      101.4300        0.0000        0.0000        0.0000        0.0000        0.0000        0.0000        0.0000        0.0000        0.0000        0.0000        0.0000        0.0000        0.0000        0.0000        0.0000        0.0000        0.0000        0.0000        0.0000        0.0000        0.0000        0.0000        0.0000        0.0000        0.0000        0.0000        0.0000        0.0000        0.0000        0.0000        0.0000        0.0000        0.0000        0.0000        0.0000        0.0000        0.0000        0.0000        0.0000        0.0000        0.0000        0.0000        0.0000        0.0000        0.0000        0.0000        0.0000        0.0000        0.0000        0.0000        0.0000        0.0000        0.0000
        0.0000        0.0000        0.0000        0.0000        0.0000        0.0000        0.0000        0.0000        0.0000        0.0000        0.0000        0.0000        0.0000        0.0000        0.0000        0.0000        0.0000        0.0000        0.0000        0.0000        0.0000        5.6456        6.2201       16.3232       20.6159       22.0056       20.9303       16.4082       16.3478       15.7710       13.4804        9.7840        5.7861        4.6242        5.4538        6.0765        5.7960        4.7450        6.4321        3.6558        4.5775        5.0861        6.0464        6.9987        8.3782        7.8120        6.9791        8.3079        5.8952        7.8591        5.4560        9.4128        9.2138       10.6568        8.9515       12.6794       17.4547       13.6235       13.8162        9.7198       11.4335       11.9284        9.6177        7.9011        8.4975        9.5563        9.9346        8.8818       11.2791        9.8872        8.1815        7.3669        9.5830       11.0309       10.2054        9.0878       10.0631       13.7902       16.0327       18.1524       19.9326       17.2883       17.0828       11.5897       10.5782        9.8296        9.4260       12.9789       11.1386       10.9517        8.4931        6.8659        7.3844        9.4270       11.0542       14.1677       17.7771       20.0639       21.2083       19.8718       22.4601       26.1562       32.2255       35.9327       38.0667       37.7961       37.0994       37.1380       40.2876       42.1004       45.3415       59.4980       65.9655       72.1882       82.8205       89.0901       99.2702       97.4187       99.7753       86.4228       83.9595       78.7510       79.7136       63.4270       60.7854       62.2562       67.7910       82.5106       88.0163       97.2846      101.5289      106.7751      109.3194      109.5599      102.9660      105.6764      118.9305      118.7188      125.6532      139.2335      135.5772      143.8624      143.6408      150.7051      152.5732      146.6534      134.7214      120.0551      118.2770      115.0062      114.7711      108.6807      106.3857      106.3947      107.8889      112.0648      127.8529      128.3943      128.2481      119.9966      120.9467      129.4065      143.1218      143.7402      145.2277      149.7840      143.0609      138.1644      138.2855      138.7780      134.3544      123.4459      112.4863      108.4535      104.1397       98.8057      101.1223       96.8805       95.0757       92.5787       92.5934       93.7097       92.2117       89.1216       92.3484       95.1917       85.8037       81.0460       76.4529       78.4233       80.4388       85.4751       86.3709       73.7833       70.6169       78.8400        0.0000        0.0000        0.0000        0.0000        0.0000        0.0000        0.0000        0.0000        0.0000        0.0000        0.0000        0.0000        0.0000        0.0000        0.0000        0.0000        0.0000        0.0000        0.0000        0.0000        0.0000        0.0000        0.0000        0.0000        0.0000        0.0000        0.0000        0.0000        0.0000        0.0000        0.0000        0.0000        0.0000        0.0000        0.0000        0.0000        0.0000        0.0000        0.0000        0.0000        0.0000        0.0000        0.0000        0.0000        0.0000        0.0000        0.0000        0.0000        0.0000        0.0000        0.0000        0.0000        0.0000
        0.0000        0.0000        0.0000        0.0000        0.0000        0.0000        0.0000        0.0000        0.0000        0.0000        0.0000        0.0000        0.0000        0.0000        0.0000        0.0000        0.0000        0.0000        0.0000        0.0000        0.0000        3.6192        5.6193       16.2810       19.8116       21.2104       21.1072       18.4500       17.2373       15.7986       13.1999        7.9128        6.0488        5.8543        5.6313        6.8132        6.1905        4.9555        5.0700        3.6410        3.1170        2.2812        3.7249        5.1586        4.8963        4.2178        3.6209        5.8790        4.5904        5.3688        7.0657       11.3316        8.6365       11.0957       11.6245       12.1546       14.0426       14.6286        8.8377       10.1006        7.5555        8.5698        9.7283       12.4498       13.3610       13.9184       14.1320       11.6318       12.2391       11.5466       13.2125       12.2815       11.6422       13.2036       15.1260       13.1377       14.2047       15.4737       15.4485       19.1172       20.7458       19.4768       17.6067       11.3184       11.0594       14.2526       15.5132       18.5287       15.8636       14.6427       16.5378       14.3195       13.0656       15.9260       17.1712       21.2623       25.0179       26.0327       27.9450       26.8026       25.9111       29.1791       33.0873       36.2362       39.3468       39.6606       39.9720       38.4824       40.5325       43.9117       45.7493       60.7422       67.6756       73.3123       80.9717       81.3950       84.5361      104.1383       93.5230       83.4359       79.4280       78.3910       73.6315       59.2017       57.4630       59.0541       67.2205       85.7254       96.8881      122.5221      134.8175      106.8913      127.6577      136.5298      123.1886      123.8572      140.7633      144.1486      153.2975      147.7844      146.1390      166.9530      170.2402      171.5752      170.0842      164.2221      152.9599      139.2086      137.3011      128.0677      124.9670      121.8062      120.8400      119.4899      117.3362      118.3511      131.9430      138.4610      131.6652      139.5627      144.6034      162.6994      165.0715      160.9590      157.8969      156.9405      160.4363      161.4317      159.3238      155.8034      152.6647      139.5578      134.1266      123.0963      118.0974      111.6526      112.0314      107.0505      105.7952       99.8158      100.1341      105.2921      103.3927       98.4351       97.9979      101.7016       93.4457       88.3731       83.8348       81.3830       74.8154       80.1606       76.9487       81.6342       86.1060       60.1800        0.0000        0.0000        0.0000        0.0000        0.0000        0.0000        0.0000        0.0000        0.0000        0.0000        0.0000        0.0000        0.0000        0.0000        0.0000        0.0000        0.0000        0.0000        0.0000        0.0000        0.0000        0.0000        0.0000        0.0000        0.0000        0.0000        0.0000        0.0000        0.0000        0.0000        0.0000        0.0000        0.0000        0.0000        0.0000        0.0000        0.0000        0.0000        0.0000        0.0000        0.0000        0.0000        0.0000        0.0000        0.0000        0.0000        0.0000        0.0000        0.0000        0.0000        0.0000        0.0000        0.0000
        0.0000        0.0000        0.0000        0.0000        0.0000        0.0000        0.0000        0.0000        0.0000        0.0000        0.0000        0.0000        0.0000        0.0000        0.0000        0.0000        0.0000        0.0000        0.0000        0.0000        0.0000        2.7256        4.4722       11.2809       13.9678       15.9696       16.6978       15.3351       14.9351       13.8098       11.9717        8.7736        8.3420        7.1141        6.1177        5.9969        5.0656        4.3155        5.2452        2.5915        1.5151        1.4913        1.8233        3.1671        2.9187        2.8898        2.8671        4.6676        5.0179        6.4644        7.5425       12.7264        7.5134       12.7307        9.1282       11.0090       13.2036        9.4416        9.8033       10.3422       10.7285        9.9475       12.6538       13.9255       13.8966       19.3875       20.9357       16.1541       14.3863       11.5303       13.0229       13.7395       14.0752       15.9718       16.7098       14.7638       15.6046       16.8721       17.6263       19.7399       21.8175       19.9629       19.6627       16.9301       18.2795       20.0934       19.0120       21.5013       23.2758       22.5802       20.8715       20.8432       22.0338       21.2956       21.8159       24.7737       26.8673       31.4743       32.7863       30.8341       26.9559       28.4181       33.3238       34.3880       37.5886       41.8115       41.2476       38.2839       39.1059       43.7012       47.3886       58.7411       64.1055       70.5156       82.3119       78.8719       86.7318      100.0155       99.8381       84.7739       81.5851       77.3623       68.8573       59.1231       54.2303       55.4801       62.8050       83.9851       96.7942      103.8171      124.5271      121.6543      123.7886      151.9052      147.9442      159.0840      148.7697      161.7439      163.0575      162.2050      169.9808      161.6487      155.4905      180.7677      180.2220      185.5986      184.1637      153.7781      152.5762      146.1798      144.6462      138.9992      137.0141      135.8637      133.3915      126.9277      133.7424      135.7322      141.0437      152.1933      166.2462      183.4715      176.5252      177.7948      184.4828      174.5995      178.6938      176.6645      171.2478      168.2035      162.7800      157.9512      148.0028      141.3087      138.9896      125.6698      123.2638      119.5016      117.1117      114.2652      110.0404      111.1098      111.6558      109.9737      102.6837      101.5224      103.9820       96.6822       92.1864       89.6871       87.7099       83.9512       82.4472       85.9128       90.8777        0.0000        0.0000        0.0000        0.0000        0.0000        0.0000        0.0000        0.0000        0.0000        0.0000        0.0000        0.0000        0.0000        0.0000        0.0000        0.0000        0.0000        0.0000        0.0000        0.0000        0.0000        0.0000        0.0000        0.0000        0.0000        0.0000        0.0000        0.0000        0.0000        0.0000        0.0000        0.0000        0.0000        0.0000        0.0000        0.0000        0.0000        0.0000        0.0000        0.0000        0.0000        0.0000        0.0000        0.0000        0.0000        0.0000        0.0000        0.0000        0.0000        0.0000        0.0000        0.0000        0.0000        0.0000
        0.0000        0.0000        0.0000        0.0000        0.0000        0.0000        0.0000        0.0000        0.0000        0.0000        0.0000        0.0000        0.0000        0.0000        0.0000        0.0000        0.0000        0.0000        0.0000        0.0000        0.0000        0.0000        0.0054        0.0874        0.2850        0.2316        0.3507       12.0514       13.2567       13.2346       11.7547        9.3971        8.0120        6.8514        5.8613        4.3998        3.6765        3.2839        3.0130        2.2293        1.1069        1.0906        1.1074        2.4768        3.1243        3.3850        3.1700        5.9565        7.2754        9.7073        7.3948        9.8485        9.0677        8.7495        7.4805        8.8291       10.1105        7.7538        6.3598        7.5243        9.5073        9.3435       11.4724       15.9452       17.9802       17.6872       17.6702       14.3789       13.5694       12.8492       12.0424       11.1464       12.4527       12.9847       14.4388       16.4534       18.5761       21.8604       23.0882       24.3441       24.6470       26.9801       28.5399       29.6422       31.8106       33.4290       35.7686       46.8368       47.4311       48.6364       44.1180       34.9653       35.8925       36.5210       33.9441       30.6263       34.4986       40.9122       42.5965       38.5028       38.1095       34.6491       35.4275       32.9054       35.6400       38.4762       41.5307       41.7457       45.0911       48.6326       54.4448       57.8968       64.0883       73.2722       83.8863       95.1903      103.2697      108.7651      107.7049       95.9914       92.8020       82.5365       76.8671       61.4629       55.1201       55.1030       63.9740       86.9031       96.7090      107.6544      115.3638      132.0498      175.1242      182.4162      186.7354      199.1688      183.7472      190.8917      190.0025      186.0792      182.7222      173.3688      170.6403      180.7599      198.6887      203.9671      194.4624      196.7597      191.2993      187.4225      177.8987      162.5108      160.6873      158.1993      158.7556      162.4469      166.3253      167.7339      178.4094      190.5818      195.1591      207.9485      203.1924      195.7529      197.6022      210.4688      200.1472      197.4459      187.3798      187.8639      183.5346      167.4968      156.5078      141.2532      143.6015      152.9499      152.7121      151.3105      153.6610      149.0466      141.7997      140.2784      135.8594      127.4283      117.7166      114.3301      111.8878      117.7609      118.9600      119.7835      107.0038      112.1041      110.8573      111.8285      113.2351      111.6485      114.3703      129.5069      141.1004        0.0000        0.0000        0.0000        0.0000        0.0000        0.0000        0.0000        0.0000        0.0000        0.0000        0.0000        0.0000        0.0000        0.0000        0.0000        0.0000        0.0000        0.0000        0.0000        0.0000        0.0000        0.0000        0.0000        0.0000        0.0000        0.0000        0.0000        0.0000        0.0000        0.0000        0.0000        0.0000        0.0000        0.0000        0.0000        0.0000        0.0000        0.0000        0.0000        0.0000        0.0000        0.0000        0.0000        0.0000        0.0000        0.0000        0.0000        0.0000        0.0000        0.0000
        0.0000        0.0000        0.0000        0.0000        0.0000        0.0000        0.0000        0.0000        0.0000        0.0000        0.0000        0.0000        0.0000        0.0000        0.0000        0.0000        0.0000        0.0000        0.0000        0.0000        0.0000        0.0000        0.0000        0.0000        0.0000        0.0000        0.1990        8.6635       10.9158       11.6363       10.7450        8.9655        8.1025        7.1524        6.0655        4.5517        3.6133        2.9922        2.3043        1.1511        1.0246        1.0186        1.1772        3.3180        2.2784        2.5452        3.8469        5.9389        7.4716        9.0962        9.9292       11.9918       13.7166        9.3328        8.5873       11.5500        9.6292       10.0803       10.6299       12.9507       15.6701       14.8887       19.3681       18.9036       21.0030       20.7321       22.7742       18.7222       19.5583       16.6532       14.8495       12.6175       11.1817       13.3985       16.2161       16.9956       15.9429       17.7529       20.8516       24.6754       27.8128       30.9216       31.4910       32.6765       38.6218       43.6666       45.6258       56.3047       55.2117       55.9776       55.1038       51.8484       47.1075       41.2864       37.4308       34.4306       32.4434       35.8773       41.8628       39.1214       37.6549       42.5008       38.7430       34.9556       36.2406       36.6421       39.6545       41.0441       42.9256       45.0427       51.9049       57.7214       65.1559       73.5427       79.1290       99.0158      100.4805      106.1226      106.7472       94.4919       92.0878       82.5331       78.3647       61.0708       52.9863       55.4856       65.5424       88.4599      101.0894      108.8249      121.2046      141.1792      168.2541      188.4151      210.7417      241.4544      223.5001      219.8185      205.7823      199.8132      192.2131      189.0625      191.8658      204.4188      202.7777      210.8891      206.7669      217.5724      218.5076      207.9833      199.9456      175.9984      171.0309      170.0388      174.3701      181.1239      193.5195      182.8144      198.3059      210.4619      219.4163      222.3528      213.7264      215.9583      234.9720      233.4158      222.7178      206.6651      198.4839      204.9100      201.7961      183.9597      169.9616      156.2444      168.9030      180.9450      180.9671      180.8998      169.0661      168.6779      161.0428      160.3720      153.0150      140.7375      129.3470      124.8865      121.6000      121.9090      121.1792      125.5511      126.0774      127.0205      123.7831      120.3636      120.0164      118.8830      118.0746      117.3924      120.7027        0.0000        0.0000        0.0000        0.0000        0.0000        0.0000        0.0000        0.0000        0.0000        0.0000        0.0000        0.0000        0.0000        0.0000        0.0000        0.0000        0.0000        0.0000        0.0000        0.0000        0.0000        0.0000        0.0000        0.0000        0.0000        0.0000        0.0000        0.0000        0.0000        0.0000        0.0000        0.0000        0.0000        0.0000        0.0000        0.0000        0.0000        0.0000        0.0000        0.0000        0.0000        0.0000        0.0000        0.0000        0.0000        0.0000        0.0000        0.0000        0.0000        0.0000
        0.0000        0.0000        0.0000        0.0000        0.0000        0.0000        0.0000        0.0000        0.0000        0.0000        0.0000        0.0000        0.0000        0.0000        0.0000        0.0000        0.0000        0.0000        0.0000        0.0000        0.0000        0.0000        0.0000        0.0000        0.0000        0.0000        0.0000        6.2780        8.8139        9.9164        9.5218        8.4151        8.1382        7.4319        6.2389        4.5673        3.5923        2.6558        1.8750        0.3619        0.7289        0.9228        0.8958        1.8548        1.5888        0.9427        1.2165        2.9436        5.4267        8.2540       10.7575       12.4876       12.7310        9.0984        6.1524        6.7784        9.4502       14.6659       16.8494       16.7765       17.8591       19.7717       20.9038       23.6283       22.3600       21.9930       24.9388       19.8725       20.7495       16.9997       14.8587       13.2942       14.6008       13.6878       16.0758       16.9700       19.4157       20.8307       23.0793       24.4707       26.6033       33.1065       36.9075       42.8341       47.9499       52.6662       53.7843       56.7191       58.8810       61.1894       54.6331       51.7473       49.7477       47.0482       43.3098       34.8757       33.7770       33.0097       31.6975       31.4101       32.4741       34.4754       33.7202       32.3085       35.3174       35.4491       38.2947       39.8136       39.4062       44.2906       49.0066       54.3077       61.0213       71.8056       78.2409       88.7350       95.9349      101.1269      105.7675       93.8768       93.2634       90.5527       84.9517       65.0151       57.3512       58.1412       62.4170       87.2141       99.7271      112.4221      128.6417      144.3977      171.5507      196.9418      206.0768      206.1430      245.2796      263.0240      227.9246      221.6223      206.6800      197.8458      206.3470      229.4148      218.6594      226.9762      217.8031      226.1271      240.5252      224.6355      227.2062      205.0247      188.9252      183.3526      197.8400      201.7090      216.6013      205.5251      210.9964      229.1006      232.4698      243.7705      238.0516      247.3759      261.7920      253.2477      256.0336      233.3707      234.2734      228.8526      221.9920      205.3385      201.0255      204.4784      212.2560      205.3833      204.2789      206.0423      187.5672      183.9498      180.2630      177.9600      166.8769      150.4508      136.2276      132.5095      131.8606      133.3071      135.4396      134.2663      128.8703      127.1200      126.0891      124.4975      127.0862      115.8744      114.1411      114.6173      111.3650      106.7400        0.0000        0.0000        0.0000        0.0000        0.0000        0.0000        0.0000        0.0000        0.0000        0.0000        0.0000        0.0000        0.0000        0.0000        0.0000        0.0000        0.0000        0.0000        0.0000        0.0000        0.0000        0.0000        0.0000        0.0000        0.0000        0.0000        0.0000        0.0000        0.0000        0.0000        0.0000        0.0000        0.0000        0.0000        0.0000        0.0000        0.0000        0.0000        0.0000        0.0000        0.0000        0.0000        0.0000        0.0000        0.0000        0.0000        0.0000        0.0000        0.0000
        0.0000        0.0000        0.0000        0.0000        0.0000        0.0000        0.0000        0.0000        0.0000        0.0000        0.0000        0.0000        0.0000        0.0000        0.0000        0.0000        0.0000        0.0000        0.0000        0.0000        0.0000        0.0000        0.0000        0.0000        0.0000        0.0000        0.0000        0.0000        0.0000        0.0000        8.2217        7.8321        8.1841        7.6399        6.3721        4.6909        3.6515        2.7648        2.0185        0.3120        0.6663        0.7364        0.4182        1.0089        2.2982        3.2335        2.0533        2.9504        5.1030        8.6054       10.7584       13.3039        8.5551        7.9460        6.0864        7.7733        8.3741       11.5191       12.9174       15.8297       15.9871       16.4363       17.4525       17.0629       18.3432       20.8191       19.7092       19.4440       15.7195       13.4574       13.5611       13.4770       13.1440       15.4577       17.0432       18.4758       20.2082       23.2657       26.5705       28.8581       34.1132       36.4050       41.6921       46.6881       50.9266       57.9077       62.1700       69.7830       70.7247       66.5347       64.3025       56.7784       54.1568       52.9241       49.4766       42.9993       42.7142       38.4583       42.1846       34.9085       31.6133       30.8513       31.2795       30.6523       32.7454       32.0284       33.9268       34.1807       34.1296       37.9332       43.1246       49.7096       57.2121       66.5350       76.4938       84.2908       89.2942       97.6580       97.3456       91.2526       96.7799       97.2998       89.4122       68.1108       61.8188       64.3648       66.5298       86.3964       99.5424      104.9795      117.0930      134.2999      158.9809      188.0062      190.6738      202.2523      213.7223      226.6665      213.2216      196.6007      196.8193      213.4097      225.2371      226.4528      216.3932      225.0634      217.4293      228.8254      250.7867      257.8266      253.3163      229.8345      222.6590      222.5376      220.1771      228.1619      242.5863      231.1539      240.1034      273.5211      285.5710      288.4821      304.2423      306.8535      303.1982      282.7113      296.0773      292.2749      286.0586      270.8294      289.2519      261.4863      249.7191      243.1107      240.6451      237.3401      239.1873      232.5573      223.1047      213.8434      202.5943      197.1311      184.5742      161.9059      147.2583      141.3447      140.4720      141.4515      134.4622      135.5745      129.0732      126.2660      123.7202      125.9027      127.1650      114.9776      117.0101      111.4911      109.6489      109.1700        0.0000        0.0000        0.0000        0.0000        0.0000        0.0000        0.0000        0.0000        0.0000        0.0000        0.0000        0.0000        0.0000        0.0000        0.0000        0.0000        0.0000        0.0000        0.0000        0.0000        0.0000        0.0000        0.0000        0.0000        0.0000        0.0000        0.0000        0.0000        0.0000        0.0000        0.0000        0.0000        0.0000        0.0000        0.0000        0.0000        0.0000        0.0000        0.0000        0.0000        0.0000        0.0000        0.0000        0.0000        0.0000        0.0000        0.0000        0.0000        0.0000
        0.0000        0.0000        0.0000        0.0000        0.0000        0.0000        0.0000        0.0000        0.0000        0.0000        0.0000        0.0000        0.0000        0.0000        0.0000        0.0000        0.0000        0.0000        0.0000        0.0000        0.0000        0.0000        0.0000        0.0000        0.0000        0.0000        0.0000        0.0000        0.0000        0.0000        0.0000        9.0530       10.0349        0.0000        0.0000        4.2017        3.2702        2.4419        1.7826        0.0444        0.0740        0.0953        0.0735        0.2067        0.2645        0.3593        0.3968        1.2092        1.9273        2.5602        3.2315        4.5883        4.8009        4.6126        4.0481        9.4150        8.1144       12.1971       10.0161       11.2713       13.6669       12.7192       12.2839       16.3234       13.9893       15.2424       18.8965       14.2290       10.1025       10.5708       12.6725       11.8432       17.0168       17.2347       18.5990       24.9005       25.0170       23.6843       26.1888       36.1773       43.3081       50.2412       54.6385       53.1393       54.4457       52.4810       63.5924       64.5863       66.7924       63.1374       61.9632       63.3448       62.4965       60.6050       60.8562       59.4830       60.1831       56.6713       51.6575       38.5350       35.7562       33.7439       31.9276       29.6949       29.3230       28.2632       27.3198       34.1576       36.6850       40.1017       43.9917       49.3212       56.4683       67.5746       77.7919       85.9459       96.3589      105.7864      104.6621      121.6508      133.6813      130.9197      116.7029       89.7057       89.2923       90.8867       88.8450       88.9640      101.8434      103.3983      115.2299      139.9350      156.3476      178.8074      186.2854      182.6553      194.1541      200.0521      198.3487      179.7512      182.3341      186.4121      197.6946      198.5072      211.3692      217.3393      221.5354      256.2364      247.3245      250.5868      262.4983      289.1245      296.7954      300.6830      295.3441      274.9443      271.3601      276.4786      293.9460      337.2141      338.9399      353.7800      358.5421      377.7775      366.7056      358.1760      358.6671      346.3585      340.0680      348.8480      357.9400      368.9211      355.8829      349.9246      324.9589      310.0619      301.9297      295.8442      279.6144      259.7580      244.1152      228.2719      208.8228      195.2245      175.1182      162.7236      156.7832      154.6683      145.9698      138.5374      141.3236      128.6382      125.1338      125.3580      124.5116      118.5863      118.8717      118.1628        0.0000        0.0000        0.0000        0.0000        0.0000        0.0000        0.0000        0.0000        0.0000        0.0000        0.0000        0.0000        0.0000        0.0000        0.0000        0.0000        0.0000        0.0000        0.0000        0.0000        0.0000        0.0000        0.0000        0.0000        0.0000        0.0000        0.0000        0.0000        0.0000        0.0000        0.0000        0.0000        0.0000        0.0000        0.0000        0.0000        0.0000        0.0000        0.0000        0.0000        0.0000        0.0000        0.0000        0.0000        0.0000        0.0000        0.0000        0.0000        0.0000        0.0000        0.0000
        0.0000        0.0000        0.0000        0.0000        0.0000        0.0000        0.0000        0.0000        0.0000        0.0000        0.0000        0.0000        0.0000        0.0000        0.0000        0.0000        0.0000        0.0000        0.0000        0.0000        0.0000        0.0000        0.0000        0.0000        0.0000        0.0000        0.0000        0.0000        0.0000        0.0000        0.0000        0.0000        0.0000        0.0000        0.0000        0.0000        0.0000        2.4901        1.7940        0.0861        0.0382        0.0617        0.1050        0.2065        0.3783        0.1954        0.3363        1.6834        1.8822        1.9118        1.9729        3.3873        3.9098        3.0761        3.6205        9.1304        8.5305        8.7583        9.6562       10.0680        8.6857        6.4098        9.5716        9.1916       10.5662       10.5996       10.3573        8.9138        8.3213        9.6166        8.7809       10.8705        9.0949       13.5886       16.7971       20.8718       20.7515       24.7221       28.9739       37.6544       44.8615       48.3705       51.3802       45.7724       48.1763       54.8537       68.3054       76.2245       70.4063       70.6660       66.7702       68.5008       70.7007       69.7569       68.8125       68.9972       64.1738       58.2889       52.3528       38.6093       32.4145       28.4564       25.9430       24.0574       22.2277       21.1615       21.9413       29.3227       31.1081       35.4988       41.0245       47.3461       54.6204       68.0606       82.1548       84.3176       98.3618      103.5316      111.8630      133.5239      143.0846      141.5330      127.3031       97.6609       93.3692       94.0216       93.5682       84.5780       89.3213       98.0887      111.4810      132.1610      156.6656      169.6799      182.3853      173.9677      180.5676      179.1071      180.9111      163.0551      170.4630      180.8465      178.3673      194.0281      210.0857      213.0237      221.7723      249.2630      255.8320      265.2559      276.1874      313.0495      327.4934      340.3549      326.2446      300.7850      292.6980      313.8202      331.8617      342.7061      356.1068      370.6532      377.5429      394.3506      394.5553      404.0620      396.5297      383.7307      387.7175      391.7502      394.9583      400.5738      398.8076      391.9999      374.4311      347.0692      332.4326      318.2062      305.9810      279.9641      260.0307      250.8207      240.1517      212.2435      182.7816      165.6456      164.1532      160.8834      150.6803      145.0000      142.5015      136.3718      129.9885      131.0383      128.0391      120.8823      121.2993        0.0000        0.0000        0.0000        0.0000        0.0000        0.0000        0.0000        0.0000        0.0000        0.0000        0.0000        0.0000        0.0000        0.0000        0.0000        0.0000        0.0000        0.0000        0.0000        0.0000        0.0000        0.0000        0.0000        0.0000        0.0000        0.0000        0.0000        0.0000        0.0000        0.0000        0.0000        0.0000        0.0000        0.0000        0.0000        0.0000        0.0000        0.0000        0.0000        0.0000        0.0000        0.0000        0.0000        0.0000        0.0000        0.0000        0.0000        0.0000        0.0000        0.0000        0.0000        0.0000
        0.0000        0.0000        0.0000        0.0000        0.0000        0.0000        0.0000        0.0000        0.0000        0.0000        0.0000        0.0000        0.0000        0.0000        0.0000        0.0000        0.0000        0.0000        0.0000        0.0000        0.0000        0.0000        0.0000        0.0000        0.0000        0.0000        0.0000        0.0000        0.0000        0.0000        0.0000        0.0000        0.0000        0.0000        0.0000        0.0000        0.0000        0.0000        0.0000        0.0748        0.0452        0.0777        0.0886        0.2984        0.2049        0.3304        0.3226        1.4268        1.7014        2.6138        1.6158        3.4826        3.2387        3.8243        4.7574        6.8096        6.7566        5.3833        5.5731        4.1553        3.5262        3.1886        3.9239        5.1437        4.7981        7.7004        7.1942        6.8277        8.9650        9.9026        6.9265        8.9157        9.9367       12.5115       16.1040       16.8104       18.6919       20.8458       23.4085       32.9894       45.8622       54.4721       61.1863       60.2908       69.0553       77.3126       81.6033       86.3129       81.2749       87.5818       92.7130       96.0924       95.6516       86.9592       78.9849       73.5255       60.8381       53.1060       52.5639       42.5612       34.2554       27.8605       23.6992       20.1660       18.1649       17.9287       18.3558       24.6265       26.7458       31.2388       37.3217       43.3801       48.5851       57.5545       67.0511       78.9219       86.9091       96.5165      106.5809      129.4071      136.3701      140.0407      127.3696       96.2650       88.2841       86.4770       87.0139       83.0529       83.1316       91.9486      106.7023      130.3719      152.7471      163.5693      170.8715      158.5589      165.2299      174.3240      174.8347      159.9339      166.2538      164.9102      171.4538      189.2113      200.4700      211.9870      219.2580      246.2826      255.5781      276.8511      295.8094      332.1743      343.7090      335.7537      330.5034      312.5800      312.0763      348.6972      370.6157      353.6099      362.8232      377.2213      393.9409      404.8245      423.6435      432.1972      436.5958      411.2066      403.4103      403.8829      405.1616      403.6794      407.8414      410.1803      396.2935      368.6165      354.2887      331.2838      310.7024      286.6291      261.0812      248.3163      242.1894      205.3108      181.3672      167.9056      164.9669      164.8107      156.9597      149.1013      145.6991      139.9526      131.3872      129.2841      130.4900      120.5239      118.2253        0.0000        0.0000        0.0000        0.0000        0.0000        0.0000        0.0000        0.0000        0.0000        0.0000        0.0000        0.0000        0.0000        0.0000        0.0000        0.0000        0.0000        0.0000        0.0000        0.0000        0.0000        0.0000        0.0000        0.0000        0.0000        0.0000        0.0000        0.0000        0.0000        0.0000        0.0000        0.0000        0.0000        0.0000        0.0000        0.0000        0.0000        0.0000        0.0000        0.0000        0.0000        0.0000        0.0000        0.0000        0.0000        0.0000        0.0000        0.0000        0.0000        0.0000        0.0000        0.0000
        0.0000        0.0000        0.0000        0.0000        0.0000        0.0000        0.0000        0.0000        0.0000        0.0000        0.0000        0.0000        0.0000        0.0000        0.0000        0.0000        0.0000        0.0000        0.0000        0.0000        0.0000        0.0000        0.0000        0.0000        0.0000        0.0000        0.0000        0.0000        0.0000        0.0000        0.0000        0.0000        0.0000        0.0000        0.0000        0.0000        0.0000        0.0000        0.0000        0.0000        0.1597        0.1022        0.2009        0.3221        0.4380        0.4434        0.4587        1.7371        1.9413        1.8670        1.8678        5.4706        3.7591        5.1147        5.7660        5.4443        6.1054        4.0722        4.7668        3.0129        3.1738        3.2195        4.2962        4.8611        5.0271        5.1564        5.8214        6.6273        9.0777        9.4631        7.8290       10.8994       13.3936       14.3015       14.6795       15.0007       15.3150       17.2586       23.9739       37.6925       47.7031       57.9149       73.3634       79.3250       94.1727      106.6870      104.1439      106.2905      104.8625      107.4381      107.5058      115.5664      112.2280      103.4297       86.5538       74.4425       62.1134       51.5795       42.8568       38.7092       34.0183       29.7749       25.2371       21.4849       17.3444       16.0005       17.3708       23.4001       27.3705       29.1405       33.0680       39.5594       43.0776       49.8480       57.9236       67.1930       75.3669       81.6187       92.5967      116.9757      120.6213      121.4766      112.7000       84.1745       75.4390       75.7026       79.2563       76.8207       80.8839       89.6441      102.5563      126.4049      141.7781      149.5210      155.0570      155.4543      165.4897      170.4503      174.6838      157.9028      161.1608      165.5461      174.3100      190.6618      201.4189      210.3986      215.4566      242.9650      256.1310      272.3100      284.3015      316.8187      336.3473      328.9021      324.9794      336.2373      356.1755      362.4494      358.4384      348.8959      361.4095      373.2076      384.9218      400.0948      423.4463      438.2982      445.6773      401.4371      385.3614      393.5365      394.5588      406.6667      407.6816      402.2523      404.2985      379.5157      352.2897      340.1086      323.4976      286.4641      262.3083      241.5367      228.2572      200.0637      182.6338      169.6380      168.1652      169.0303      155.3045      146.7261      142.9938      136.3295      126.2581      125.5405      119.4129      116.2815        0.0000        0.0000        0.0000        0.0000        0.0000        0.0000        0.0000        0.0000        0.0000        0.0000        0.0000        0.0000        0.0000        0.0000        0.0000        0.0000        0.0000        0.0000        0.0000        0.0000        0.0000        0.0000        0.0000        0.0000        0.0000        0.0000        0.0000        0.0000        0.0000        0.0000        0.0000        0.0000        0.0000        0.0000        0.0000        0.0000        0.0000        0.0000        0.0000        0.0000        0.0000        0.0000        0.0000        0.0000        0.0000        0.0000        0.0000        0.0000        0.0000        0.0000        0.0000        0.0000        0.0000
        0.0000        0.0000        0.0000        0.0000        0.0000        0.0000        0.0000        0.0000        0.0000        0.0000        0.0000        0.0000        0.0000        0.0000        0.0000        0.0000        0.0000        0.0000        0.0000        0.0000        0.0000        0.0000        0.0000        0.0000        0.0000        0.0000        0.0000        0.0000        0.0000        0.0000        0.0000        0.0000        0.0000        0.0000        0.0000        0.0000        0.0000        0.0000        0.0000        0.0000        0.0000        0.0000        0.0000       15.4086       17.2546       17.4836       16.0834       13.1444       11.9072       10.8042        9.9118       14.1517       13.0179       15.6365       18.0480       30.2709       32.8033       31.1281       28.1854       22.7508       19.4967       17.7276       16.8318       10.1326        9.6499       12.4345       18.6751       37.4862       42.5658       44.9674       43.4289       41.0180       41.8013       40.0921       35.2815       16.3458       18.2418       19.2640       26.0819       78.4014       75.0523       86.1827      107.2036      172.7823      209.9357      223.1230      219.5408      196.8555      180.2591      175.6187      165.1624      184.7513      167.4055      150.6965      138.3758      133.7998      111.0309       87.8640       75.4192       96.0044       82.7277       76.3641       75.0061       42.6450       35.6446       30.2439       30.4151       22.6397       25.3213       27.4432       33.1925       30.9192       35.2728       41.0744       46.2839       52.9242       59.9572       61.9665       67.1358       67.1646       73.5257       74.2276       66.2826       65.5516       61.6283       65.2730       66.0639       84.6523       91.0544      102.1638      117.0104      145.8084      168.1297      177.5827      184.9623      171.8385      174.2482      183.1958      191.8473      168.6044      171.1085      172.7980      184.1160      213.2844      226.8646      234.2072      249.1409      238.9142      254.8083      281.6349      293.3811      320.1862      339.9703      350.5219      354.1904      332.9709      318.8142      340.7773      347.4332      342.6617      365.9785      375.5439      379.9663      398.0239      421.7034      434.9828      418.9769      376.1177      373.7603      385.7181      385.6887      423.6619      410.2939      426.3446      412.8346      373.7194      361.6604      355.0633      336.0440      300.1604      283.3500      261.7839      241.8762      216.5739      202.2818      187.9854      182.4173      174.5214      154.4063      151.6823      144.6602      131.0403      121.8953      119.0092      118.1534      106.1400        0.0000        0.0000        0.0000        0.0000        0.0000        0.0000        0.0000        0.0000        0.0000        0.0000        0.0000        0.0000        0.0000        0.0000        0.0000        0.0000        0.0000        0.0000        0.0000        0.0000        0.0000        0.0000        0.0000        0.0000        0.0000        0.0000        0.0000        0.0000        0.0000        0.0000        0.0000        0.0000        0.0000        0.0000        0.0000        0.0000        0.0000        0.0000        0.0000        0.0000        0.0000        0.0000        0.0000        0.0000        0.0000        0.0000        0.0000        0.0000        0.0000        0.0000        0.0000        0.0000        0.0000
        0.0000        0.0000        0.0000        0.0000        0.0000        0.0000        0.0000        0.0000        0.0000        0.0000        0.0000        0.0000        0.0000        0.0000        0.0000        0.0000        0.0000        0.0000        0.0000        0.0000        0.0000        0.0000        0.0000        0.0000        0.0000        0.0000        0.0000        0.0000        0.0000        0.0000        0.0000        0.0000        0.0000        0.0000        0.0000        0.0000        0.0000        0.0000        0.0000        0.0000        0.0000        0.0000        0.0000        0.0000       24.1358       24.4736       22.5051       18.3463       16.5504       14.8127       13.5402       15.7816       13.7740       14.9903       19.1308       30.7752       37.1309       38.9263       36.6429       28.4379       28.7373       28.3879       26.0087       16.0371       15.2727       16.4789       21.6102       46.5767       55.8782       60.8533       60.1849       56.0338       55.1067       49.6741       42.1174       16.6849       16.1004       22.0665       30.2016       68.4956       78.8504       93.9594      120.4552      210.8469      254.5184      272.3342      265.4858      229.0189      209.7158      200.0784      186.7758      189.9970      171.2964      148.9165      131.1915      138.4069      116.9572      102.5579       86.7046       96.4805       89.1320       79.3994       71.4834       36.9585       32.2997       21.3373       26.8366       19.8519       21.4733       23.6813       27.2598       26.7762       29.9452       32.0297       35.6656       42.2222       46.6439       51.3556       53.8854       48.2872       50.8969       54.5546       46.6976       50.6531       49.5874       55.3966       63.4850       83.5801       95.0987      120.8307      134.7965      156.4309      177.2112      185.4129      196.3772      174.9079      174.9861      176.6990      179.4754      169.3835      169.3473      173.5680      185.3948      216.7320      231.9877      240.6900      256.1298      245.0489      247.3255      263.9465      285.0955      322.3285      337.3954      342.2251      327.0794      302.6571      318.0772      311.0747      315.9286      335.2766      352.7866      361.5916      369.1150      384.4509      400.7859      402.1511      393.9250      371.0222      379.6643      372.4412      376.7159      422.6945      409.3910      393.0797      388.3905      380.9874      377.3193      363.2701      329.6907      298.6911      286.5620      266.2141      253.0502      232.2731      209.1581      195.2264      188.9611      167.6137      157.9494      149.6364      140.8009      126.4249      118.3761      117.3542      111.0976       87.0000        0.0000        0.0000        0.0000        0.0000        0.0000        0.0000        0.0000        0.0000        0.0000        0.0000        0.0000        0.0000        0.0000        0.0000        0.0000        0.0000        0.0000        0.0000        0.0000        0.0000        0.0000        0.0000        0.0000        0.0000        0.0000        0.0000        0.0000        0.0000        0.0000        0.0000        0.0000        0.0000        0.0000        0.0000        0.0000        0.0000        0.0000        0.0000        0.0000        0.0000        0.0000        0.0000        0.0000        0.0000        0.0000        0.0000        0.0000        0.0000        0.0000        0.0000        0.0000        0.0000        0.0000
        0.0000        0.0000        0.0000        0.0000        0.0000        0.0000        0.0000        0.0000        0.0000        0.0000        0.0000        0.0000        0.0000        0.0000        0.0000        0.0000        0.0000        0.0000        0.0000        0.0000        0.0000        0.0000        0.0000        0.0000        0.0000        0.0000        0.0000        0.0000        0.0000        0.0000        0.0000        0.0000        0.0000        0.0000        0.0000        0.0000        0.0000        0.0000        0.0000        0.0000        0.0000        0.0000        0.0000        0.0000        0.0000        0.0000       25.1145       20.6758       18.9254       17.4266       15.9928       18.9754       17.7723       18.1651       23.0693       38.7899       46.8723       49.6887       47.5608       35.7011       36.6496       37.9450       38.6749       25.7577       23.4185       24.0972       29.6012       59.3764       68.0156       74.0126       73.7268       68.9347       67.4331       63.6037       54.7476       18.9379       19.4616       23.5940       30.3612       68.1318       85.0088      105.5538      129.9286      242.4349      288.5509      303.2231      282.7886      242.0379      238.9219      236.5747      210.8970      209.0264      179.4182      167.3458      137.5532      140.4591      132.1455      105.6491       86.0315      103.2435       91.9717       99.6968       80.9009       34.0753       26.3933       18.4140       18.6451       18.2202       19.7936       20.5084       22.5676       21.6081       23.7835       26.3648       31.5347       38.9688       39.2434       41.9247       43.6410       37.9231       39.0197       39.2476       40.0829       46.3006       45.8173       49.5494       60.9027       84.9565       94.1630      115.1160      140.4021      167.2798      181.7358      183.2975      197.3436      180.2034      177.9076      177.7099      185.6075      165.8606      171.4650      179.5513      185.2085      222.2482      248.8014      257.1229      253.6861      249.3186      250.2785      254.1052      274.4138      309.8159      327.0897      327.6191      320.9441      292.6207      294.1230      288.8212      288.8812      311.1839      324.9904      340.9414      346.4401      369.7549      388.7312      380.7151      366.1917      344.9371      342.5811      323.1524      338.3467      372.5046      390.8465      388.3995      381.8008      358.5947      351.8688      345.5967      321.5000      302.9664      301.7087      285.3534      260.8354      231.8349      214.1757      201.1906      192.2776      169.9297      163.6462      151.3961      142.1840      128.2288      120.3435      120.9805      115.4872       99.6300        0.0000        0.0000        0.0000        0.0000        0.0000        0.0000        0.0000        0.0000        0.0000        0.0000        0.0000        0.0000        0.0000        0.0000        0.0000        0.0000        0.0000        0.0000        0.0000        0.0000        0.0000        0.0000        0.0000        0.0000        0.0000        0.0000        0.0000        0.0000        0.0000        0.0000        0.0000        0.0000        0.0000        0.0000        0.0000        0.0000        0.0000        0.0000        0.0000        0.0000        0.0000        0.0000        0.0000        0.0000        0.0000        0.0000        0.0000        0.0000        0.0000        0.0000        0.0000        0.0000        0.0000
        0.0000        0.0000        0.0000        0.0000        0.0000        0.0000        0.0000        0.0000        0.0000        0.0000        0.0000        0.0000        0.0000        0.0000        0.0000        0.0000        0.0000        0.0000        0.0000        0.0000        0.0000        0.0000        0.0000        0.0000        0.0000        0.0000        0.0000        0.0000        0.0000        0.0000        0.0000        0.0000        0.0000        0.0000        0.0000        0.0000        0.0000        0.0000        0.0000        0.0000        0.0000        0.0000        0.0000        0.0000        0.0000        0.0000        0.0000       20.1040       18.8807       17.7046       16.6082       19.5489       19.8480       27.2817       33.6337       54.5006       64.1705       70.6021       68.0854       53.5442       55.7003       56.7284       54.6287       33.8830       31.0289       33.0131       39.3071       72.1320       77.6987       79.7402       80.9378       76.8173       81.0208       78.3658       75.4292       26.5077       29.6967       31.6418       36.1979       85.6936      100.0960      115.5087      146.0082      253.1122      300.6516      306.6497      291.7203      248.9712      251.0480      237.1498      226.5361      214.6493      191.3352      174.2496      148.6765      143.8130      111.7229       83.4783       75.2058       95.8949       87.7947       96.8549       85.1433       33.6884       29.4566       17.1181       18.2587       16.2444       16.1036       16.6696       18.7895       18.8555       20.3642       22.6069       26.4714       32.7156       34.4217       35.9452       36.1773       31.1611       30.4345       31.6376       36.0633       42.3743       46.5204       48.4452       60.3845       78.5919       88.8334      101.1626      122.2108      148.9891      162.6474      176.1830      186.7809      164.7650      156.0340      166.1339      176.1916      162.8535      167.8788      175.2125      189.0248      225.9372      245.6796      255.5164      252.3724      250.5475      258.2021      255.9264      258.4988      282.0753      289.8908      291.7983      302.6694      272.5592      267.3516      256.9097      252.7957      278.5827      298.6158      313.3088      315.5771      328.5499      342.1587      340.6455      327.4510      301.6965      309.7901      300.7453      307.1761      344.3574      364.0033      365.6402      351.6684      338.5312      332.7485      324.3676      316.6849      301.6797      290.7266      281.4459      257.2654      238.6196      224.2368      204.9406      197.6582      172.8333      162.2217      149.0982      143.0368      129.3329      122.8797      118.6110      122.4611        0.0000        0.0000        0.0000        0.0000        0.0000        0.0000        0.0000        0.0000        0.0000        0.0000        0.0000        0.0000        0.0000        0.0000        0.0000        0.0000        0.0000        0.0000        0.0000        0.0000        0.0000        0.0000        0.0000        0.0000        0.0000        0.0000        0.0000        0.0000        0.0000        0.0000        0.0000        0.0000        0.0000        0.0000        0.0000        0.0000        0.0000        0.0000        0.0000        0.0000        0.0000        0.0000        0.0000        0.0000        0.0000        0.0000        0.0000        0.0000        0.0000        0.0000        0.0000        0.0000        0.0000        0.0000
        0.0000        0.0000        0.0000        0.0000        0.0000        0.0000        0.0000        0.0000        0.0000        0.0000        0.0000        0.0000        0.0000        0.0000        0.0000        0.0000        0.0000        0.0000        0.0000        0.0000        0.0000        0.0000        0.0000        0.0000        0.0000        0.0000        0.0000        0.0000        0.0000        0.0000        0.0000        0.0000        0.0000        0.0000        0.0000        0.0000        0.0000        0.0000        0.0000        0.0000        0.0000        0.0000        0.0000        0.0000        0.0000        0.0000        0.0000        0.0000        0.0000        0.0000       16.7144       11.4893       14.3950       20.6234       33.4125       80.0777       97.9602      111.2571      115.5175      102.1883      100.9929       98.6748       93.5705       65.7195       60.6318       59.6756        0.0000        0.0000       58.4719       60.6684       62.9350       67.3235       71.4745       72.6926       73.7006       84.7187       86.7613       98.8213      119.2501      138.4832      161.0070      180.8955      213.0946      236.9214      271.8101      285.2108      269.8321      254.6503      259.1349        0.0000        0.0000        0.0000        0.0000      194.0563      162.4665      146.3499      115.4721      103.9706        0.0000       99.4505       87.0412       74.4885       56.7809       28.5262       25.0853       18.3275       15.8253       10.3910        9.4098        9.5031       10.7195       17.2526       19.2759       22.3722       26.5708       29.9361       34.1510       33.9541       33.6019       27.3475       28.1817       28.7043       33.3296       40.9605       43.2279       50.3052       56.6431       69.0971       77.8851       89.2296      103.5761      118.6607      118.0915      144.2566      144.9569      134.5271      129.5597      144.4581      154.1651      172.3479      183.4991      192.2468      218.7793      251.6244      259.2894      268.8546      276.4347      276.9209      262.2557      259.4920      257.5390      232.9729      241.1736      248.0428      264.0700      280.2115      249.6074      246.3084      241.3795      241.7353      251.5094      270.7989      264.1736      264.9399      288.5307      283.4070      276.4043      290.1501      303.5846      315.1282      307.1140      316.7979      329.7661      325.8963      338.9826      338.2848      338.2290      325.8353      317.9602      320.6392      318.5842      298.8076      278.6350      248.6580      233.9672      218.1069      205.7055      173.3362      166.6561      162.1121      159.3802      143.2036      127.7302        0.0000        0.0000        0.0000        0.0000        0.0000        0.0000        0.0000        0.0000        0.0000        0.0000        0.0000        0.0000        0.0000        0.0000        0.0000        0.0000        0.0000        0.0000        0.0000        0.0000        0.0000        0.0000        0.0000        0.0000        0.0000        0.0000        0.0000        0.0000        0.0000        0.0000        0.0000        0.0000        0.0000        0.0000        0.0000        0.0000        0.0000        0.0000        0.0000        0.0000        0.0000        0.0000        0.0000        0.0000        0.0000        0.0000        0.0000        0.0000        0.0000        0.0000        0.0000        0.0000        0.0000        0.0000        0.0000        0.0000
        0.0000        0.0000        0.0000        0.0000        0.0000        0.0000        0.0000        0.0000        0.0000        0.0000        0.0000        0.0000        0.0000        0.0000        0.0000        0.0000        0.0000        0.0000        0.0000        0.0000        0.0000        0.0000        0.0000        0.0000        0.0000        0.0000        0.0000        0.0000        0.0000        0.0000        0.0000        0.0000        0.0000        0.0000        0.0000        0.0000        0.0000        0.0000        0.0000        0.0000        0.0000        0.0000        0.0000        0.0000        0.0000        0.0000        0.0000        0.0000        0.0000        0.0000        0.0000        0.0000        0.0000        0.0000        0.0000       89.7136      117.1874      134.5356        0.0000        0.0000        0.0000      124.2549      117.1933       83.7369       78.4836        0.0000        0.0000        0.0000        0.0000        0.0000        0.0000        0.0000       78.1237       83.0934       89.0889      106.5214      111.9569      125.4507      147.3583      162.7092      176.2244      198.0966      230.7076      241.9072      267.0905      274.0951      269.2548      264.7445        0.0000        0.0000        0.0000        0.0000        0.0000        0.0000      147.5353      118.9762        0.0000        0.0000        0.0000       91.1580       85.6618       71.3558       55.1057       29.0953       19.8687       15.7803       14.5137        9.3108        7.8629        7.4421        8.7259       14.2204       16.3432       18.8923       21.2453       27.7343       30.3246       30.0276       28.5669       22.7589       22.4548       23.2216       26.1887       35.4807       38.9096       44.6617       51.0108       62.1391       68.6588       75.7336       89.1794       98.4453      114.6070      130.7436      126.7469      118.3229      126.8861      135.8466      152.1368      170.4164      176.3254      195.7467      211.2345      243.6961      262.2574      267.7151      266.4200      265.1264      263.8254      257.8292      259.9243      237.8185      236.1022      225.4426      229.3495      245.1611      219.6239      215.6808      226.0362      231.1608      235.8554      239.3388      239.4960      252.7749      269.0307      264.8581      270.5673      291.3004      296.4702      305.6962      306.7743      322.5602      330.5522      332.6385      333.0618      329.7227      326.2592      315.0218      312.8528      309.4779      302.1979      287.5599      265.1074      238.5789      224.4904      208.6211      194.9275      168.4587      159.8252      157.5939      152.2906      134.6553      125.7042        0.0000        0.0000        0.0000        0.0000        0.0000        0.0000        0.0000        0.0000        0.0000        0.0000        0.0000        0.0000        0.0000        0.0000        0.0000        0.0000        0.0000        0.0000        0.0000        0.0000        0.0000        0.0000        0.0000        0.0000        0.0000        0.0000        0.0000        0.0000        0.0000        0.0000        0.0000        0.0000        0.0000        0.0000        0.0000        0.0000        0.0000        0.0000        0.0000        0.0000        0.0000        0.0000        0.0000        0.0000        0.0000        0.0000        0.0000        0.0000        0.0000        0.0000        0.0000        0.0000        0.0000        0.0000        0.0000        0.0000
        0.0000        0.0000        0.0000        0.0000        0.0000        0.0000        0.0000        0.0000        0.0000        0.0000        0.0000        0.0000        0.0000        0.0000        0.0000        0.0000        0.0000        0.0000        0.0000        0.0000        0.0000        0.0000        0.0000        0.0000        0.0000        0.0000        0.0000        0.0000        0.0000        0.0000        0.0000        0.0000        0.0000        0.0000        0.0000        0.0000        0.0000        0.0000        0.0000        0.0000        0.0000        0.0000        0.0000        0.0000        0.0000        0.0000        0.0000        0.0000        0.0000        0.0000        0.0000        0.0000        0.0000        0.0000        0.0000        0.0000        0.0000        0.0000        0.0000        0.0000        0.0000      141.2646      138.3004      105.3060      102.2957        0.0000        0.0000        0.0000        0.0000        0.0000        0.0000        0.0000        0.0000      100.4853      105.5874      123.6976      127.4630      137.8767      155.6693      164.9546      175.7106      195.5076      220.6510      233.6534      258.0488        0.0000        0.0000        0.0000        0.0000        0.0000        0.0000        0.0000        0.0000        0.0000        0.0000        0.0000        0.0000        0.0000        0.0000        0.0000       89.5602       73.6285       51.2105       27.9853       21.5209       18.5419       14.4627        8.8383        6.3798        5.6668        6.9980       11.4169       13.1277       15.0968       17.4168       21.7649       25.1284       25.0229       24.2497       19.5181       19.3697       20.9663       24.3440       31.5440       35.0047       40.2968       47.5352       56.6113       63.6645       73.8164       82.9880       86.6983      109.5387      118.2583      122.4930      115.5005      121.3709      124.7011      133.6620      152.4924      159.4580      176.2827      194.8533      231.0846      249.3241      258.3803      252.1864      248.1698      251.5840      236.2337      234.7478      222.1198      208.3609      189.5155      198.8472      208.6365      209.8736      226.5679      217.4298      228.8506      226.1143      226.8840      221.8744      235.3362      245.0247      246.3791      264.7428      280.9449      274.4490      279.7108      284.7795      309.5057      328.5023      323.4309      309.4494      309.4349      299.2391      291.8523      283.6224      296.0602      289.0336      269.3076      251.1349      227.0719      211.2224      199.2923      184.5313      164.2981      153.3662      144.8116      137.8220      127.4444        0.0000        0.0000        0.0000        0.0000        0.0000        0.0000        0.0000        0.0000        0.0000        0.0000        0.0000        0.0000        0.0000        0.0000        0.0000        0.0000        0.0000        0.0000        0.0000        0.0000        0.0000        0.0000        0.0000        0.0000        0.0000        0.0000        0.0000        0.0000        0.0000        0.0000        0.0000        0.0000        0.0000        0.0000        0.0000        0.0000        0.0000        0.0000        0.0000        0.0000        0.0000        0.0000        0.0000        0.0000        0.0000        0.0000        0.0000        0.0000        0.0000        0.0000        0.0000        0.0000        0.0000        0.0000        0.0000        0.0000        0.0000
        0.0000        0.0000        0.0000        0.0000        0.0000        0.0000        0.0000        0.0000        0.0000        0.0000        0.0000        0.0000        0.0000        0.0000        0.0000        0.0000        0.0000        0.0000        0.0000        0.0000        0.0000        0.0000        0.0000        0.0000        0.0000        0.0000        0.0000        0.0000        0.0000        0.0000        0.0000        0.0000        0.0000        0.0000        0.0000        0.0000        0.0000        0.0000        0.0000        0.0000        0.0000        0.0000        0.0000        0.0000        0.0000        0.0000        0.0000        0.0000        0.0000        0.0000        0.0000        0.0000        0.0000        0.0000        0.0000        0.0000        0.0000        0.0000        0.0000        0.0000        0.0000        0.0000      156.1331      128.5287        0.0000        0.0000        0.0000        0.0000        0.0000        0.0000        0.0000        0.0000        0.0000        0.0000      123.5122      134.6481      131.6928      135.1185      146.9702      151.8254      166.1020      182.2770      206.5726      227.6762        0.0000        0.0000        0.0000        0.0000        0.0000        0.0000        0.0000        0.0000        0.0000        0.0000        0.0000        0.0000        0.0000        0.0000        0.0000        0.0000        0.0000       69.5157       53.4182       33.6787       26.6748       18.9371       16.0942       12.5511        5.6901        4.4213        5.4691        8.7535       10.1266       11.7023       13.5370       16.8689       19.1047       19.9679       20.6062       18.3071       19.7737       20.8084       23.2657       28.9245       34.4937       40.3890       44.6468       57.3089       62.5566       68.7542       82.4818       87.5207       97.2862      106.3121      109.6636      106.7072      111.4356      115.1084      111.9816      124.1839      140.2901      155.8502      171.1402      201.1396      215.8767      224.8601      228.6125      231.0726      225.0700      199.0831      197.2373      180.4780      178.4568      178.5256      185.6061      203.0337      208.6781      218.6730      222.1807      222.1682      221.4931      222.4590      231.4484      234.8949      247.2936      245.4897      250.9027      264.6682      255.7224      279.5516      279.4020      299.1752      312.5139      302.2281      283.8231      274.3277      268.8269      277.7549      275.4357      267.9395      259.6560      249.7366      232.6744      215.5459      203.7791      188.7296      172.0458      152.9900      140.8532      137.9599      129.3084        0.0000        0.0000        0.0000        0.0000        0.0000        0.0000        0.0000        0.0000        0.0000        0.0000        0.0000        0.0000        0.0000        0.0000        0.0000        0.0000        0.0000        0.0000        0.0000        0.0000        0.0000        0.0000        0.0000        0.0000        0.0000        0.0000        0.0000        0.0000        0.0000        0.0000        0.0000        0.0000        0.0000        0.0000        0.0000        0.0000        0.0000        0.0000        0.0000        0.0000        0.0000        0.0000        0.0000        0.0000        0.0000        0.0000        0.0000        0.0000        0.0000        0.0000        0.0000        0.0000        0.0000        0.0000        0.0000        0.0000        0.0000        0.0000
        0.0000        0.0000        0.0000        0.0000        0.0000        0.0000        0.0000        0.0000        0.0000        0.0000        0.0000        0.0000        0.0000        0.0000        0.0000        0.0000        0.0000        0.0000        0.0000        0.0000        0.0000        0.0000        0.0000        0.0000        0.0000        0.0000        0.0000        0.0000        0.0000        0.0000        0.0000        0.0000        0.0000        0.0000        0.0000        0.0000        0.0000        0.0000        0.0000        0.0000        0.0000        0.0000        0.0000        0.0000        0.0000        0.0000        0.0000        0.0000        0.0000        0.0000        0.0000        0.0000        0.0000        0.0000        0.0000        0.0000        0.0000        0.0000        0.0000        0.0000        0.0000        0.0000        0.0000        0.0000        0.0000        0.0000        0.0000        0.0000        0.0000        0.0000        0.0000        0.0000        0.0000        0.0000      176.7456      132.4487      123.0212      119.2257      125.3772      123.1821      131.1837      139.0453      159.1491        0.0000        0.0000        0.0000        0.0000        0.0000        0.0000        0.0000        0.0000        0.0000        0.0000        0.0000        0.0000        0.0000        0.0000        0.0000        0.0000        0.0000        0.0000       59.8987       54.7390       44.9205       37.5112       29.9026       22.7170        1.9726        0.9882        0.6463        0.7981        3.6499        4.3152        5.1072        6.0704        8.1730        9.4494        9.9515       12.3712       17.0610       17.2589       20.5118       26.2667       31.4634       32.8527       37.1163       43.4486       48.1652       55.9959       67.4021       62.3790       69.9165       79.2249       89.7305       95.3903       93.7589       95.2282       95.3502       94.8198       95.9171      109.7289      122.5386      125.7525      156.3764      159.0567      163.9789      165.9852      152.5261      151.9015      147.5813      149.9523      172.0229      186.1552      208.2554      201.5090      197.9877      202.1813      215.5780      239.3730      245.1883      240.8723      240.6552      243.3253      260.5547      274.0325      261.1528      268.8376      264.2466      265.3020      282.8533      283.5819      290.0401      284.5504      285.0399      275.1552      252.6698      247.4234      261.8055      242.8241      241.2175      240.0006      233.1267      222.2300      197.1360      181.0514      175.7787      165.6613      143.9215      134.3692      134.4907      129.7916        0.0000        0.0000        0.0000        0.0000        0.0000        0.0000        0.0000        0.0000        0.0000        0.0000        0.0000        0.0000        0.0000        0.0000        0.0000        0.0000        0.0000        0.0000        0.0000        0.0000        0.0000        0.0000        0.0000        0.0000        0.0000        0.0000        0.0000        0.0000        0.0000        0.0000        0.0000        0.0000        0.0000        0.0000        0.0000        0.0000        0.0000        0.0000        0.0000        0.0000        0.0000        0.0000        0.0000        0.0000        0.0000        0.0000        0.0000        0.0000        0.0000        0.0000        0.0000        0.0000        0.0000        0.0000        0.0000        0.0000        0.0000        0.0000
        0.0000        0.0000        0.0000        0.0000        0.0000        0.0000        0.0000        0.0000        0.0000        0.0000        0.0000        0.0000        0.0000        0.0000        0.0000        0.0000        0.0000        0.0000        0.0000        0.0000        0.0000        0.0000        0.0000        0.0000        0.0000        0.0000        0.0000        0.0000        0.0000        0.0000        0.0000        0.0000        0.0000        0.0000        0.0000        0.0000        0.0000        0.0000        0.0000        0.0000        0.0000        0.0000        0.0000        0.0000        0.0000        0.0000        0.0000        0.0000        0.0000        0.0000        0.0000        0.0000        0.0000        0.0000        0.0000        0.0000        0.0000        0.0000        0.0000        0.0000        0.0000        0.0000        0.0000        0.0000        0.0000        0.0000        0.0000        0.0000        0.0000        0.0000        0.0000        0.0000        0.0000        0.0000        0.0000        0.0000        0.0000        0.0000        0.0000        0.0000        0.0000        0.0000        0.0000        0.0000        0.0000        0.0000        0.0000        0.0000        0.0000        0.0000        0.0000        0.0000        0.0000        0.0000        0.0000        0.0000        0.0000        0.0000        0.0000        0.0000        0.0000       60.4891       53.3420       47.2763       40.7022       32.8200       24.6843        2.0394        0.8883        0.4005        0.4630        1.9827        2.5469        3.1175        3.7706        4.8919        5.7338        6.7486        8.3329       13.5772       15.3472       20.8813       25.0666       29.7900       30.7902       37.3433       44.9166       43.1460       51.1823       60.7682       61.6644       63.4608       70.1122       75.8442       77.5226       79.3381       85.6428       82.3452       88.0592       86.3947       90.8803       99.3848      108.4357      122.2619      129.2773      134.7710      139.2065      127.7061      123.3999      130.9198      139.1396      173.2175      181.4207      191.8187      201.6371      219.3296      219.2238      223.1833      228.3487      225.6271      226.1820      239.6641      244.6252      232.2833      255.0851      245.5591      235.3339      232.4043      249.6770      267.9626      267.3321      276.0306      267.8421      273.0176      263.5094      239.0614      241.2199      230.7749      216.2299      225.3945      227.3282      221.6807      205.1037      176.4296      167.2809      175.0874      161.9704      141.6201      130.0400      124.5634        0.0000        0.0000        0.0000        0.0000        0.0000        0.0000        0.0000        0.0000        0.0000        0.0000        0.0000        0.0000        0.0000        0.0000        0.0000        0.0000        0.0000        0.0000        0.0000        0.0000        0.0000        0.0000        0.0000        0.0000        0.0000        0.0000        0.0000        0.0000        0.0000        0.0000        0.0000        0.0000        0.0000        0.0000        0.0000        0.0000        0.0000        0.0000        0.0000        0.0000        0.0000        0.0000        0.0000        0.0000        0.0000        0.0000        0.0000        0.0000        0.0000        0.0000        0.0000        0.0000        0.0000        0.0000        0.0000        0.0000        0.0000        0.0000        0.0000
        0.0000        0.0000        0.0000        0.0000        0.0000        0.0000        0.0000        0.0000        0.0000        0.0000        0.0000        0.0000        0.0000        0.0000        0.0000        0.0000        0.0000        0.0000        0.0000        0.0000        0.0000        0.0000        0.0000        0.0000        0.0000        0.0000        0.0000        0.0000        0.0000        0.0000        0.0000        0.0000        0.0000        0.0000        0.0000        0.0000        0.0000        0.0000        0.0000        0.0000        0.0000        0.0000        0.0000        0.0000        0.0000        0.0000        0.0000        0.0000        0.0000        0.0000        0.0000        0.0000        0.0000        0.0000        0.0000        0.0000        0.0000        0.0000        0.0000        0.0000        0.0000        0.0000        0.0000        0.0000        0.0000        0.0000        0.0000        0.0000        0.0000        0.0000        0.0000        0.0000        0.0000        0.0000        0.0000        0.0000        0.0000        0.0000        0.0000        0.0000        0.0000        0.0000        0.0000        0.0000        0.0000        0.0000        0.0000        0.0000        0.0000        0.0000        0.0000        0.0000        0.0000        0.0000        0.0000        0.0000        0.0000        0.0000        0.0000        0.0000        0.0000       57.9537       50.5902       45.6427       40.8327       32.9995       24.6374        1.9777        0.9109        0.4558        0.4170        1.4504        1.3733        1.6765        2.2260        3.1162        3.7192        6.0741        7.5736       14.6407       16.2016       22.1678       27.6364       34.7253       36.0752       42.6574       45.4145       50.2251       54.8026       58.7241       67.6798       69.8483       69.3320       71.7667       75.1308       78.3614       85.5176       89.8533       91.3028       90.3186       84.8182       90.1839       96.0214      109.7705      118.2857      125.6224      129.9487      121.4305      133.7174      141.2601      147.1391      180.9355      198.1215      202.3976      205.9585      225.2742      227.2564      223.5551      215.6870      221.0706      223.0333      224.8659      229.2119      220.8599      213.2912      221.2735      228.4212      229.4629      242.9607      245.9332      241.1720      246.5933      245.7646      248.6609      242.2704      223.5901      211.4202      205.1934      204.2576      205.1973      196.5768      197.5103      189.5859      175.9651      176.4475      172.4286      155.0876      126.5065      128.1599      125.8239        0.0000        0.0000        0.0000        0.0000        0.0000        0.0000        0.0000        0.0000        0.0000        0.0000        0.0000        0.0000        0.0000        0.0000        0.0000        0.0000        0.0000        0.0000        0.0000        0.0000        0.0000        0.0000        0.0000        0.0000        0.0000        0.0000        0.0000        0.0000        0.0000        0.0000        0.0000        0.0000        0.0000        0.0000        0.0000        0.0000        0.0000        0.0000        0.0000        0.0000        0.0000        0.0000        0.0000        0.0000        0.0000        0.0000        0.0000        0.0000        0.0000        0.0000        0.0000        0.0000        0.0000        0.0000        0.0000        0.0000        0.0000        0.0000        0.0000
        0.0000        0.0000        0.0000        0.0000        0.0000        0.0000        0.0000        0.0000        0.0000        0.0000        0.0000        0.0000        0.0000        0.0000        0.0000        0.0000        0.0000        0.0000        0.0000        0.0000        0.0000        0.0000        0.0000        0.0000        0.0000        0.0000        0.0000        0.0000        0.0000        0.0000        0.0000        0.0000        0.0000        0.0000        0.0000        0.0000        0.0000        0.0000        0.0000        0.0000        0.0000        0.0000        0.0000        0.0000        0.0000        0.0000        0.0000        0.0000        0.0000        0.0000        0.0000        0.0000        0.0000        0.0000        0.0000        0.0000        0.0000        0.0000        0.0000        0.0000        0.0000        0.0000        0.0000        0.0000        0.0000        0.0000        0.0000        0.0000        0.0000        0.0000        0.0000        0.0000        0.0000        0.0000        0.0000        0.0000        0.0000        0.0000        0.0000        0.0000        0.0000        0.0000        0.0000        0.0000        0.0000        0.0000        0.0000        0.0000        0.0000        0.0000        0.0000        0.0000        0.0000        0.0000        0.0000        0.0000        0.0000        0.0000        0.0000        0.0000       61.9790       54.1308       48.2633       41.8054       37.1487       31.1839       23.0246        1.9696        1.1039        0.5402        0.4995        1.4175        1.4787        2.3928        2.7873        3.7145        4.7109        6.2180        8.9421       17.2832       20.1859       22.3638       29.5994       31.6295       35.9969       40.4326       59.0355       61.6027       68.1614       73.8834       75.3132       79.9303       86.4211       89.7016       86.4278       94.1377       93.1007       90.9515       86.1316       81.7516       86.4686       90.9464      102.0514      118.1455      129.4096      140.3328      145.2397      154.0057      175.1140      172.8900      181.6578      213.8008      230.3853      222.5981      223.3824      225.4404      229.9422      227.6309      219.8483      220.6758      209.1902      207.2285      206.0141      200.1158      206.4680      218.7349      228.6823      215.1193      213.6058      216.3767      205.5566      207.3608      210.7833      221.1855      219.6318      201.2596      190.3779      179.4073      183.9851      189.9166      183.6732      184.1544      181.6667      163.4383      162.7595      148.0777      137.9132      129.0848        0.0000        0.0000        0.0000        0.0000        0.0000        0.0000        0.0000        0.0000        0.0000        0.0000        0.0000        0.0000        0.0000       70.1700        0.0000        0.0000        0.0000      179.9400        0.0000        0.0000        0.0000        0.0000        0.0000        0.0000        0.0000        0.0000        0.0000        0.0000        0.0000        0.0000        0.0000        0.0000        0.0000        0.0000        0.0000        0.0000        0.0000        0.0000        0.0000        0.0000        0.0000        0.0000        0.0000        0.0000        0.0000        0.0000        0.0000        0.0000        0.0000        0.0000        0.0000        0.0000        0.0000        0.0000        0.0000        0.0000        0.0000        0.0000        0.0000        0.0000        0.0000
        0.0000        0.0000        0.0000        0.0000        0.0000        0.0000        0.0000        0.0000        0.0000        0.0000        0.0000        0.0000        0.0000        0.0000        0.0000        0.0000        0.0000        0.0000        0.0000        0.0000        0.0000        0.0000        0.0000        0.0000        0.0000        0.0000        0.0000        0.0000        0.0000        0.0000        0.0000        0.0000        0.0000        0.0000        0.0000        0.0000        0.0000        0.0000        0.0000        0.0000        0.0000        0.0000        0.0000        0.0000        0.0000        0.0000        0.0000        0.0000        0.0000        0.0000        0.0000        0.0000        0.0000        0.0000        0.0000        0.0000        0.0000        0.0000        0.0000        0.0000        0.0000        0.0000        0.0000        0.0000        0.0000        0.0000        0.0000        0.0000        0.0000        0.0000        0.0000        0.0000        0.0000        0.0000        0.0000        0.0000        0.0000        0.0000        0.0000        0.0000        0.0000        0.0000        0.0000        0.0000        0.0000        0.0000        0.0000        0.0000        0.0000        0.0000        0.0000        0.0000        0.0000        0.0000        0.0000        0.0000        0.0000        0.0000        0.0000        0.0000       48.6713       45.8291       40.0825       31.9210       27.6007       23.0609       18.8281       27.0437        4.4281        2.1482        1.5508        1.1893        2.2790        5.1964        3.5385        5.3110        4.0469        7.4795        9.3636       24.2379       29.5648       31.3196       37.6554       36.8476       42.7125       52.4723       64.2139       72.1513       81.1295       85.2525       96.3919       96.3439      107.9597      111.7189      112.9272      103.0649       98.0867       94.9595       95.9941       95.5259       95.8970      109.5802      119.9254      137.0661      146.1048      166.6534      178.5642      211.1236      246.4817      261.9009      263.0532      257.3701      273.3989      269.2489      265.2959      242.5336      247.9334      231.2113      216.8503      196.9518      202.0885      210.2726      200.0311      181.1464      188.4133      181.3817      182.3260      180.8364      170.9014      171.0535      161.3523      160.6657      160.3009      173.6249      180.5280      166.4917      152.0234      148.2830      149.0200      156.4987      167.9749      167.9058      151.2095      141.5058      135.7689      140.4576      137.2324       98.4699        0.0000        0.0000        0.0000        0.0000        0.0000        0.0000        0.0000        0.0000        0.0000        0.0000        0.0000        0.0000      104.4600      140.8800      123.4200        0.0000      171.9600      163.4700        0.0000        0.0000        0.0000        0.0000        0.0000        0.0000        0.0000        0.0000        0.0000        0.0000        0.0000        0.0000        0.0000        0.0000        0.0000        0.0000        0.0000        0.0000        0.0000        0.0000        0.0000        0.0000        0.0000        0.0000        0.0000        0.0000        0.0000        0.0000        0.0000        0.0000        0.0000        0.0000        0.0000        0.0000        0.0000        0.0000        0.0000        0.0000        0.0000        0.0000        0.0000        0.0000        0.0000
        0.0000        0.0000        0.0000        0.0000        0.0000        0.0000        0.0000        0.0000        0.0000        0.0000        0.0000        0.0000        0.0000        0.0000        0.0000        0.0000        0.0000        0.0000        0.0000        0.0000        0.0000        0.0000        0.0000        0.0000        0.0000        0.0000        0.0000        0.0000        0.0000        0.0000        0.0000        0.0000        0.0000        0.0000        0.0000        0.0000        0.0000        0.0000        0.0000        0.0000        0.0000        0.0000        0.0000        0.0000        0.0000        0.0000        0.0000        0.0000        0.0000        0.0000        0.0000        0.0000        0.0000        0.0000        0.0000        0.0000        0.0000        0.0000        0.0000        0.0000        0.0000        0.0000        0.0000        0.0000        0.0000        0.0000        0.0000        0.0000        0.0000        0.0000        0.0000        0.0000        0.0000        0.0000        0.0000        0.0000        0.0000        0.0000        0.0000        0.0000        0.0000        0.0000        0.0000        0.0000        0.0000        0.0000        0.0000        0.0000        0.0000        0.0000        0.0000        0.0000        0.0000        0.0000        0.0000        0.0000        0.0000        0.0000        0.0000       43.9423       43.0952       42.7607       38.5266       29.9395       26.2441       22.5667       18.8750       26.1121        4.9123        2.7142        2.1681        2.5581        2.3199        2.5714        2.8553        3.8329        4.7736        8.9573       13.9150       26.3082       29.6393       36.4062       37.7858       42.6506       47.4798       52.2695       66.0208       78.4828       88.6643       94.8951      104.8132      110.4846      119.0440      122.9064      121.9542      102.9006       99.9363      100.1508       97.0699      109.3051      124.2093      115.1789      117.6139      142.0104      162.3355      181.8540      197.3942      246.9936      267.4697      285.5599      272.4749      269.1256      279.7800      281.4347      297.1443      265.8608      240.1418      229.6120      216.0030      201.2077      199.3307      194.3351      178.5854      153.3932      157.4781      156.5788      148.3398      156.4279      155.8069      142.1889      142.9386      136.1875      133.7484      152.7495      159.0190      140.2374      130.3132      124.8907      137.0051      141.7372      148.6776      138.7645      119.1715      123.8698      121.7115      138.4925      141.8416      130.5234        0.0000        0.0000        0.0000        0.0000        0.0000        0.0000       68.2827       75.3900        0.0000        0.0000        0.0000        0.0000       95.8500       89.2200        0.0000        0.0000        0.0000        0.0000        0.0000        0.0000        0.0000        0.0000        0.0000        0.0000        0.0000        0.0000        0.0000        0.0000        0.0000        0.0000        0.0000        0.0000        0.0000        0.0000        0.0000        0.0000        0.0000        0.0000        0.0000        0.0000        0.0000        0.0000        0.0000        0.0000        0.0000        0.0000        0.0000        0.0000        0.0000        0.0000        0.0000        0.0000        0.0000        0.0000        0.0000        0.0000        0.0000        0.0000        0.0000        0.0000        0.0000
        0.0000        0.0000        0.0000        0.0000        0.0000        0.0000        0.0000        0.0000        0.0000        0.0000        0.0000        0.0000        0.0000        0.0000        0.0000        0.0000        0.0000        0.0000        0.0000        0.0000        0.0000        0.0000        0.0000        0.0000        0.0000        0.0000        0.0000        0.0000        0.0000        0.0000        0.0000        0.0000        0.0000        0.0000        0.0000        0.0000        0.0000        0.0000        0.0000        0.0000        0.0000        0.0000        0.0000        0.0000        0.0000        0.0000        0.0000        0.0000        0.0000        0.0000        0.0000        0.0000        0.0000        0.0000        0.0000        0.0000        0.0000        0.0000        0.0000        0.0000        0.0000        0.0000        0.0000        0.0000        0.0000        0.0000        0.0000        0.0000        0.0000        0.0000        0.0000        0.0000        0.0000        0.0000        0.0000        0.0000        0.0000        0.0000        0.0000        0.0000        0.0000        0.0000        0.0000        0.0000        0.0000        0.0000        0.0000        0.0000        0.0000        0.0000        0.0000        0.0000        0.0000        0.0000        0.0000        0.0000        0.0000       23.0183       33.6629       44.0959       44.9347       43.7554       39.0107       30.6003       27.2969       24.0937       18.7947        8.3270        4.9478        4.0664        3.5639        2.7545        1.8762        1.9178        2.4552        8.3698        5.7247        8.4151        9.8712       24.4967       29.9059       34.0495       42.9082       45.2904       49.7080       58.8804       65.1277       82.2122       92.2164       97.0777      109.7905      124.7941      138.6075      139.6979      133.9461      114.4430      104.2246      105.3656      113.9627      124.4087      129.1579      118.9118      122.9703      161.7297      189.0736      190.4460      211.8945      271.4073      275.9113      293.7241      275.8476      284.4610      290.6854      292.8596      291.3456      259.8990      233.2617      229.1005      221.2509      200.5813      183.8329      169.1720      161.3149      138.9583      141.1286      137.8074      133.5671      130.5297      126.8960      123.7293      122.6935      120.5085      119.2070      128.3065      130.3133      120.4569      116.1794      115.3471      124.9253      130.3847      123.6844      122.3571      121.6330      139.2413      129.0924      132.2996      125.6778        0.0000        0.0000        0.0000        0.0000        0.0000       71.8922       76.6068       67.8824       50.1600        0.0000        0.0000        0.0000        0.0000        0.0000        0.0000        0.0000        0.0000        0.0000        0.0000        0.0000        0.0000        0.0000        0.0000        0.0000        0.0000        0.0000        0.0000        0.0000        0.0000        0.0000        0.0000        0.0000        0.0000        0.0000        0.0000        0.0000        0.0000        0.0000        0.0000        0.0000        0.0000        0.0000        0.0000        0.0000        0.0000        0.0000        0.0000        0.0000        0.0000        0.0000        0.0000        0.0000        0.0000        0.0000        0.0000        0.0000        0.0000        0.0000        0.0000        0.0000        0.0000        0.0000
        0.0000        0.0000        0.0000        0.0000        0.0000        0.0000        0.0000        0.0000        0.0000        0.0000        0.0000        0.0000        0.0000        0.0000        0.0000        0.0000        0.0000        0.0000        0.0000        0.0000        0.0000        0.0000        0.0000        0.0000        0.0000        0.0000        0.0000        0.0000        0.0000        0.0000        0.0000        0.0000        0.0000        0.0000        0.0000        0.0000        0.0000        0.0000        0.0000        0.0000        0.0000        0.0000        0.0000        0.0000        0.0000        0.0000        0.0000        0.0000        0.0000        0.0000        0.0000        0.0000        0.0000        0.0000        0.0000        0.0000        0.0000        0.0000        0.0000        0.0000        0.0000        0.0000        0.0000        0.0000        0.0000        0.0000        0.0000        0.0000        0.0000        0.0000        0.0000        0.0000        0.0000        0.0000        0.0000        0.0000        0.0000        0.0000        0.0000        0.0000        0.0000        0.0000        0.0000        0.0000        0.0000        0.0000        0.0000        0.0000        0.0000        0.0000        0.0000        0.0000        0.0000        0.0000        0.0000        0.0000        0.0000       26.6678       33.8496       49.3457       48.6999       46.1900       40.9038       31.5390       31.3150       25.8410       20.9579        9.9795        7.1431        6.1136        5.4975        4.6418        4.1062        3.0445        5.2835       12.0102        8.3945        9.1196        9.9476       21.6342       24.9851       33.7954       41.0043       43.4993       48.9250       51.5793       61.5327       68.1317       83.0473       99.7583      120.8923      129.6760      143.8050      149.2173      159.3272      137.5919      127.9839      132.4836      136.5027      131.4859      126.7389      131.7823      135.5973      171.2232      191.2166      215.7085      221.2079      246.5104      253.4680      278.3965      289.5219      280.6827      285.5608      290.7274      287.0098      250.6805      231.3249      205.4512      201.7687      182.5385      167.7195      152.8017      145.4316      131.1199      134.9460      130.9987      128.8847      122.5737      117.7086      117.3406      116.1095      114.5387      119.2634      122.4236      112.7277      107.7486      105.8959      120.6822      120.9173      119.1300      118.3479      126.9959      119.7650      127.2544      125.8327      113.3902      109.9176        0.0000        0.0000        0.0000      140.7900       68.5145       60.1575       65.9987       60.3815       51.3000        0.0000        0.0000        0.0000        0.0000        0.0000        0.0000        0.0000        0.0000        0.0000        0.0000        0.0000        0.0000        0.0000        0.0000        0.0000        0.0000        0.0000        0.0000        0.0000        0.0000        0.0000        0.0000        0.0000        0.0000        0.0000        0.0000        0.0000        0.0000        0.0000        0.0000        0.0000        0.0000        0.0000        0.0000        0.0000        0.0000        0.0000        0.0000        0.0000        0.0000        0.0000        0.0000        0.0000        0.0000        0.0000        0.0000        0.0000        0.0000        0.0000        0.0000        0.0000        0.0000        0.0000
        0.0000        0.0000        0.0000        0.0000        0.0000        0.0000        0.0000        0.0000        0.0000        0.0000        0.0000        0.0000        0.0000        0.0000        0.0000        0.0000        0.0000        0.0000        0.0000        0.0000        0.0000        0.0000        0.0000        0.0000        0.0000        0.0000        0.0000        0.0000        0.0000        0.0000        0.0000        0.0000        0.0000        0.0000        0.0000        0.0000        0.0000        0.0000        0.0000        0.0000        0.0000        0.0000        0.0000        0.0000        0.0000        0.0000        0.0000        0.0000        0.0000        0.0000        0.0000        0.0000        0.0000        0.0000        0.0000        0.0000        0.0000        0.0000        0.0000        0.0000        0.0000        0.0000        0.0000        0.0000        0.0000        0.0000        0.0000        0.0000        0.0000        0.0000        0.0000        0.0000        0.0000        0.0000        0.0000        0.0000        0.0000        0.0000        0.0000        0.0000        0.0000        0.0000        0.0000        0.0000        0.0000        0.0000        0.0000        0.0000        0.0000        0.0000        0.0000        0.0000        0.0000        0.0000        0.0000        0.0000       34.0421       43.6837       53.2890       52.3185       53.9402       49.0018       45.4520       39.0617       37.3406       31.4687       26.1883       19.4555       16.2172       13.0740       12.1011       11.4577       10.3874       12.3098       16.0338       13.1211       18.3950      101.4465       17.6429       14.4026       16.2946       18.2025       21.5340       30.1094       34.8146       38.2755       44.9849       61.0256       71.6780      101.2850      115.1827      146.6148      156.9274      161.1855      168.8009      182.7220      172.2870      175.0773      174.8970      174.6778      171.3710      177.3279      188.1882      216.3062      244.5233      257.3900      260.1340      238.2870      249.2344      256.2175      258.6325      267.8676      290.9048      280.9042      275.4409      228.2863      208.4602      188.1089      189.5726      161.4999      142.0964      134.5680      131.5343      142.5963      150.4326      146.6484      142.1612      123.1477      116.5528      115.6578      120.2543      108.1459      103.9435       98.4211       96.7661      119.2494      120.9444      114.2645      112.2139      101.4929      101.1609       94.1734      102.9502      187.7142      147.3194      155.8985        0.0000        0.0000        0.0000        0.0000       61.5095       47.0737       50.0697       56.2131       50.8801       88.9500        0.0000        0.0000        0.0000        0.0000        0.0000        0.0000        0.0000        0.0000        0.0000        0.0000        0.0000        0.0000        0.0000        0.0000        0.0000        0.0000        0.0000        0.0000        0.0000        0.0000        0.0000        0.0000        0.0000        0.0000        0.0000        0.0000        0.0000        0.0000        0.0000        0.0000        0.0000        0.0000        0.0000        0.0000        0.0000        0.0000        0.0000        0.0000        0.0000        0.0000        0.0000        0.0000        0.0000        0.0000        0.0000        0.0000        0.0000        0.0000        0.0000        0.0000        0.0000        0.0000        0.0000
        0.0000        0.0000        0.0000        0.0000        0.0000        0.0000        0.0000        0.0000        0.0000        0.0000        0.0000        0.0000        0.0000        0.0000        0.0000        0.0000        0.0000        0.0000        0.0000        0.0000        0.0000        0.0000        0.0000        0.0000        0.0000        0.0000        0.0000        0.0000        0.0000        0.0000        0.0000        0.0000        0.0000        0.0000        0.0000        0.0000        0.0000        0.0000        0.0000        0.0000        0.0000        0.0000        0.0000        0.0000        0.0000        0.0000        0.0000        0.0000        0.0000        0.0000        0.0000        0.0000        0.0000        0.0000        0.0000        0.0000        0.0000        0.0000        0.0000        0.0000        0.0000        0.0000        0.0000        0.0000        0.0000        0.0000        0.0000        0.0000        0.0000        0.0000        0.0000        0.0000        0.0000        0.0000        0.0000        0.0000        0.0000        0.0000        0.0000        0.0000        0.0000        0.0000        0.0000        0.0000        0.0000        0.0000        0.0000        0.0000        0.0000        0.0000        0.0000        0.0000        0.0000        0.0000        0.0000        0.0000       50.8016       59.3342       73.9808       61.6223       53.6770       51.8770       49.3359       43.2066       38.9637       33.0163       29.3266       23.1319       19.4117       15.1251       14.0901       13.5192       13.4479       14.6616       16.3012       17.4674       19.6247       43.1867       36.2440       15.3839       16.1553       15.2866       19.9702       31.8998       39.3491       40.0491       50.1694       64.7161       74.0209       88.5486      109.1326      139.5073      162.6268      178.4735      185.7658      201.0338      196.5803      193.4694      189.9524      190.6270      190.3570      189.9475      200.3932      236.0255      252.7560      272.9660      268.6196      254.9130      251.1084      258.9363      264.7415      274.8150      290.6119      283.4597      289.5165      236.2483      217.3813      195.6570      184.0082      148.9213      133.3171      123.4303      122.9047      147.0544      148.6040      150.5531      140.4395      118.4353      113.0819      113.8128      116.7158      102.6668      102.5739       99.4992      106.7864      116.5601      109.3094      103.3908      110.9444       92.9412       88.9840       88.3207       98.7072        0.0000        0.0000        0.0000        0.0000        0.0000        0.0000       65.7903       56.0494       54.8151       53.7113       53.5125       55.8077        0.0000        0.0000        0.0000        0.0000        0.0000        0.0000        0.0000        0.0000        0.0000        0.0000        0.0000        0.0000        0.0000        0.0000        0.0000        0.0000        0.0000        0.0000        0.0000        0.0000        0.0000        0.0000        0.0000        0.0000        0.0000        0.0000        0.0000        0.0000        0.0000        0.0000        0.0000        0.0000        0.0000        0.0000        0.0000        0.0000        0.0000        0.0000        0.0000        0.0000        0.0000        0.0000        0.0000        0.0000        0.0000        0.0000        0.0000        0.0000        0.0000        0.0000        0.0000        0.0000        0.0000        0.0000
        0.0000        0.0000        0.0000        0.0000        0.0000        0.0000        0.0000        0.0000        0.0000        0.0000        0.0000        0.0000        0.0000        0.0000        0.0000        0.0000        0.0000        0.0000        0.0000        0.0000        0.0000        0.0000        0.0000        0.0000        0.0000        0.0000        0.0000        0.0000        0.0000        0.0000        0.0000        0.0000        0.0000        0.0000        0.0000        0.0000        0.0000        0.0000        0.0000        0.0000        0.0000        0.0000        0.0000        0.0000        0.0000        0.0000        0.0000        0.0000        0.0000        0.0000        0.0000        0.0000        0.0000        0.0000        0.0000        0.0000        0.0000        0.0000        0.0000        0.0000        0.0000        0.0000        0.0000        0.0000        0.0000        0.0000        0.0000        0.0000        0.0000        0.0000        0.0000        0.0000        0.0000        0.0000        0.0000        0.0000        0.0000        0.0000        0.0000        0.0000        0.0000        0.0000        0.0000        0.0000        0.0000        0.0000        0.0000        0.0000        0.0000        0.0000        0.0000        0.0000        0.0000        0.0000        0.0000        0.0000       55.2888       46.3830       52.7133       53.4602       57.5500       58.0580       55.0449       45.9755       41.8119       37.4927       32.3093       27.8769       25.5525       20.6956       20.2697       18.6280       20.9468       20.3254       24.0586       24.2150       24.1025       30.3838       29.4955       21.5911       19.6317       19.4306       25.1039       36.5590       41.3086       46.0117       61.5174       77.4276       82.6922       91.4234      106.3546      145.5683      169.3625      187.4048      185.2471      206.4376      208.2360      205.2242      206.4781      196.3108      195.5245      201.9653      218.3651      256.3232      270.3146      265.3512      273.1767      263.1151      270.2051      265.8276      267.8846      285.1497      294.4384      287.5298      268.6114      242.1742      220.3423      200.0642      193.9089      150.7116      130.2845      120.3156      126.9120      146.0003      149.6594      144.1064      143.7230      124.9942      114.2620      112.8455      110.6158      101.8059      103.0847       88.4103       86.3609       98.8415      107.8035      103.1321      101.3828       97.9690       97.5631       89.7186        0.0000        0.0000        0.0000        0.0000        0.0000        0.0000       71.4280       62.3556       62.5919       54.6348       53.2216       57.6761       53.5525        0.0000        0.0000        0.0000        0.0000        0.0000        0.0000        0.0000        0.0000        0.0000        0.0000        0.0000        0.0000        0.0000        0.0000        0.0000        0.0000        0.0000        0.0000        0.0000        0.0000        0.0000        0.0000        0.0000        0.0000        0.0000        0.0000        0.0000        0.0000        0.0000        0.0000        0.0000        0.0000        0.0000        0.0000        0.0000        0.0000        0.0000        0.0000        0.0000        0.0000        0.0000        0.0000        0.0000        0.0000        0.0000        0.0000        0.0000        0.0000        0.0000        0.0000        0.0000        0.0000        0.0000        0.0000
        0.0000        0.0000        0.0000        0.0000        0.0000        0.0000        0.0000        0.0000        0.0000        0.0000        0.0000        0.0000        0.0000        0.0000        0.0000        0.0000        0.0000        0.0000        0.0000        0.0000        0.0000        0.0000        0.0000        0.0000        0.0000        0.0000        0.0000        0.0000        0.0000        0.0000        0.0000        0.0000        0.0000        0.0000        0.0000        0.0000        0.0000        0.0000        0.0000        0.0000        0.0000        0.0000        0.0000        0.0000        0.0000        0.0000        0.0000        0.0000        0.0000        0.0000        0.0000        0.0000        0.0000        0.0000        0.0000        0.0000        0.0000        0.0000        0.0000        0.0000        0.0000        0.0000        0.0000        0.0000        0.0000        0.0000        0.0000        0.0000        0.0000        0.0000        0.0000        0.0000        0.0000        0.0000        0.0000        0.0000        0.0000        0.0000        0.0000        0.0000        0.0000        0.0000        0.0000        0.0000        0.0000        0.0000        0.0000        0.0000        0.0000        0.0000        0.0000        0.0000        0.0000        0.0000        0.0000        0.0000        0.0000       46.7346       48.9637       45.3033       52.0231       54.4687       52.9681       45.0641       42.7666       40.8051       35.1405       29.1535       31.2599       26.9233       24.4808       28.4626       27.4169       29.9359       34.1206       36.4696       41.3799       39.8880       38.2210       30.8477       26.2419       28.8810       34.6663       47.3860       56.6891       61.8825       72.3923       90.1176       92.5785       99.7734      108.6263      139.3258      157.4406      178.2476      182.8925      199.0409      204.0473      194.6748      197.9372      192.9784      192.8538      200.2291      210.8920      257.6104      267.0728      273.8065      281.2355      265.0235      270.1772      277.0303      295.4512      278.1892      274.2530      265.8529      261.9883      242.1399      211.6650      208.9859      188.0718      158.0612      131.0963      130.3075      134.2577      145.8531      143.4337      137.2912      135.9468      113.8789      103.7081      100.9399       98.2925       95.2588       84.7970       84.8903       77.8677       94.4576      101.1544       97.7917       95.4350       91.6016       93.7228        0.0000        0.0000        0.0000        0.0000        0.0000        0.0000        0.0000       74.0948       73.3587       66.5591       55.0439       56.5749       57.7632       56.2932        0.0000        0.0000        0.0000        0.0000        0.0000        0.0000        0.0000        0.0000        0.0000        0.0000        0.0000        0.0000        0.0000        0.0000        0.0000        0.0000        0.0000        0.0000        0.0000        0.0000        0.0000        0.0000        0.0000        0.0000        0.0000        0.0000        0.0000        0.0000        0.0000        0.0000        0.0000        0.0000        0.0000        0.0000        0.0000        0.0000        0.0000        0.0000        0.0000        0.0000        0.0000        0.0000        0.0000        0.0000        0.0000        0.0000        0.0000        0.0000        0.0000        0.0000        0.0000        0.0000        0.0000        0.0000
        0.0000        0.0000        0.0000        0.0000        0.0000        0.0000        0.0000        0.0000        0.0000        0.0000        0.0000        0.0000        0.0000        0.0000        0.0000        0.0000        0.0000        0.0000        0.0000        0.0000        0.0000        0.0000        0.0000        0.0000        0.0000        0.0000        0.0000        0.0000        0.0000        0.0000        0.0000        0.0000        0.0000        0.0000        0.0000        0.0000        0.0000        0.0000        0.0000        0.0000        0.0000        0.0000        0.0000        0.0000        0.0000        0.0000        0.0000        0.0000        0.0000        0.0000        0.0000        0.0000        0.0000        0.0000        0.0000        0.0000        0.0000        0.0000        0.0000        0.0000        0.0000        0.0000        0.0000        0.0000        0.0000        0.0000        0.0000        0.0000        0.0000        0.0000        0.0000        0.0000        0.0000        0.0000        0.0000        0.0000        0.0000        0.0000        0.0000        0.0000        0.0000        0.0000        0.0000        0.0000        0.0000        0.0000        0.0000        0.0000        0.0000        0.0000        0.0000        0.0000        0.0000        0.0000        0.0000        0.0000       70.4802       55.3624       44.1563       38.8461        0.0000       48.5004       43.3541       43.6086       41.4183       41.9468       40.6090       31.7323       30.5410       29.4072       31.2289       39.6482       41.3629       43.0773       44.6456       43.2615       45.2021       44.2670       44.8139       41.6427       43.3833       46.5255       55.0336       74.2713       86.4511       94.0004      100.1189      107.4780      107.9554      111.4066      120.7852      140.1109      147.6981      152.0760      155.7223      180.5534      179.3215      178.9789      178.9570      174.4556      165.7132      169.6326      182.7672      224.3775      231.7282      256.5107      269.2849      284.5696      297.8617      293.4600      299.4306      259.7370      248.9858      221.7318      207.9997      189.5984      171.7966      165.1226      151.5807      139.9033      129.7713      124.7615      125.2752      126.7208      125.7672      117.8630      111.2397      102.2318       93.9980       89.5366       87.7873       82.7143       79.9761       74.5498       78.3894       69.3999       71.3736       71.9318       70.3854        0.0000        0.0000        0.0000        0.0000        0.0000      138.8400      115.3800        0.0000       98.7393      102.3428       97.4041       91.5921       99.3917      100.1434       97.3919        0.0000        0.0000        0.0000        0.0000        0.0000        0.0000        0.0000        0.0000        0.0000        0.0000        0.0000        0.0000        0.0000        0.0000        0.0000        0.0000        0.0000        0.0000        0.0000        0.0000        0.0000        0.0000        0.0000        0.0000        0.0000        0.0000        0.0000        0.0000        0.0000        0.0000        0.0000        0.0000        0.0000        0.0000        0.0000        0.0000        0.0000        0.0000        0.0000        0.0000        0.0000        0.0000        0.0000        0.0000        0.0000        0.0000        0.0000        0.0000        0.0000        0.0000        0.0000        0.0000        0.0000        0.0000        0.0000
        0.0000        0.0000        0.0000        0.0000        0.0000        0.0000        0.0000        0.0000        0.0000        0.0000        0.0000        0.0000        0.0000        0.0000        0.0000        0.0000        0.0000        0.0000        0.0000        0.0000        0.0000        0.0000        0.0000        0.0000        0.0000        0.0000        0.0000        0.0000        0.0000        0.0000        0.0000        0.0000        0.0000        0.0000        0.0000        0.0000        0.0000        0.0000        0.0000        0.0000        0.0000        0.0000        0.0000        0.0000        0.0000        0.0000        0.0000        0.0000        0.0000        0.0000        0.0000        0.0000        0.0000        0.0000        0.0000        0.0000        0.0000        0.0000        0.0000        0.0000        0.0000        0.0000        0.0000        0.0000        0.0000        0.0000        0.0000        0.0000        0.0000        0.0000        0.0000        0.0000        0.0000        0.0000        0.0000        0.0000        0.0000        0.0000        0.0000        0.0000        0.0000        0.0000        0.0000        0.0000        0.0000        0.0000        0.0000        0.0000        0.0000        0.0000        0.0000        0.0000        0.0000        0.0000        0.0000        0.0000        0.0000       44.2849        0.0000        0.0000        0.0000       44.8981       42.1103       40.8600       43.5694       49.9068       48.8241       34.7852       31.7182       36.7495       38.8511       46.6667       48.0754       53.7032       56.5526       53.4811       56.9533       56.4839       55.0453       52.5690       55.5994       60.1085       69.5682       90.1010      106.4761      113.3178      119.3845      121.5362      123.0098      124.0673      130.6833      137.6582      146.5809      142.6317      144.0977      176.1116      175.6046      180.1445      185.9551      174.5424      164.8946      162.0041      175.8110      218.3593      235.7598      248.0461      256.4736      274.3474      285.1836      281.4561      278.5663      240.7149      238.4292      210.8304      200.2011      170.2827      158.6472      154.7657      143.5230      132.5357      132.1403      123.6371      121.2381      117.2536      113.8788      107.2853      100.6008       91.8143       87.0711       83.3754       81.8516       78.7474       74.5777       73.4297       79.8886       78.2010       62.3587       60.5627       60.8668        0.0000        0.0000        0.0000        0.0000        0.0000      114.1200       99.3300      106.3200      104.2541      109.4028      107.8586      107.5893      108.2395      109.4914      103.8634        0.0000        0.0000        0.0000        0.0000        0.0000        0.0000        0.0000        0.0000        0.0000        0.0000        0.0000        0.0000        0.0000        0.0000        0.0000        0.0000        0.0000        0.0000        0.0000        0.0000        0.0000        0.0000        0.0000        0.0000        0.0000        0.0000        0.0000        0.0000        0.0000        0.0000        0.0000        0.0000        0.0000        0.0000        0.0000        0.0000        0.0000        0.0000        0.0000        0.0000        0.0000        0.0000        0.0000        0.0000        0.0000        0.0000        0.0000        0.0000        0.0000        0.0000        0.0000        0.0000        0.0000        0.0000        0.0000
        0.0000        0.0000        0.0000        0.0000        0.0000        0.0000        0.0000        0.0000        0.0000        0.0000        0.0000        0.0000        0.0000        0.0000        0.0000        0.0000        0.0000        0.0000        0.0000        0.0000        0.0000        0.0000        0.0000        0.0000        0.0000        0.0000        0.0000        0.0000        0.0000        0.0000        0.0000        0.0000        0.0000        0.0000        0.0000        0.0000        0.0000        0.0000        0.0000        0.0000        0.0000        0.0000        0.0000        0.0000        0.0000        0.0000        0.0000        0.0000        0.0000        0.0000        0.0000        0.0000        0.0000        0.0000        0.0000        0.0000        0.0000        0.0000        0.0000        0.0000        0.0000        0.0000        0.0000        0.0000        0.0000        0.0000        0.0000        0.0000        0.0000        0.0000        0.0000        0.0000        0.0000        0.0000        0.0000        0.0000        0.0000        0.0000        0.0000        0.0000        0.0000        0.0000        0.0000        0.0000        0.0000        0.0000        0.0000        0.0000        0.0000        0.0000        0.0000        0.0000        0.0000        0.0000        0.0000        0.0000        0.0000        0.0000        0.0000        0.0000        0.0000       43.7383       38.4684       42.0181       51.6968       56.2817       49.6036       39.4964       41.4331       42.9431       42.8008       55.3495       57.8861       61.8192       66.1008       62.1440       66.3264       67.1962       70.6324       68.3541       69.5132       80.3456       91.0297      113.2912      128.0674      138.6763      141.7941      139.5121      139.2408      138.8178      138.7481      140.7256      136.3039      142.9933      142.3076      163.8055      168.1069      171.1569      169.5948      160.0263      167.2638      170.3317      186.2273      220.1109      234.4348      236.5234      253.7982      271.8738      278.4846      279.8253      270.8532      224.5773      217.4168      197.5083      189.7633      160.6821      152.8963      149.7803      144.5851      129.2825      127.0994      120.8240      117.3145      110.2128      102.4252       95.7668       90.5376       83.6910       78.7915       76.0088       75.0069       74.2679       70.1992       67.9776       67.6087       63.4013       56.9165        0.0000        0.0000        0.0000        0.0000        0.0000        0.0000       95.1600       87.2700       77.0400       80.6700      107.1046      110.6888      111.5506      110.3378      117.4202      115.5417      109.8927        0.0000        0.0000        0.0000        0.0000        0.0000        0.0000        0.0000        0.0000        0.0000        0.0000        0.0000        0.0000        0.0000        0.0000        0.0000        0.0000        0.0000        0.0000        0.0000        0.0000        0.0000        0.0000        0.0000        0.0000        0.0000        0.0000        0.0000        0.0000        0.0000        0.0000        0.0000        0.0000        0.0000        0.0000        0.0000        0.0000        0.0000        0.0000        0.0000        0.0000        0.0000        0.0000        0.0000        0.0000        0.0000        0.0000        0.0000        0.0000        0.0000        0.0000        0.0000        0.0000        0.0000        0.0000        0.0000
        0.0000        0.0000        0.0000        0.0000        0.0000        0.0000        0.0000        0.0000        0.0000        0.0000        0.0000        0.0000        0.0000        0.0000        0.0000        0.0000        0.0000        0.0000        0.0000        0.0000        0.0000        0.0000        0.0000        0.0000        0.0000        0.0000        0.0000        0.0000        0.0000        0.0000        0.0000        0.0000        0.0000        0.0000        0.0000        0.0000        0.0000        0.0000        0.0000        0.0000        0.0000        0.0000        0.0000        0.0000        0.0000        0.0000        0.0000        0.0000        0.0000        0.0000        0.0000        0.0000        0.0000        0.0000        0.0000        0.0000        0.0000        0.0000        0.0000        0.0000        0.0000        0.0000        0.0000        0.0000        0.0000        0.0000        0.0000        0.0000        0.0000        0.0000        0.0000        0.0000        0.0000        0.0000        0.0000        0.0000        0.0000        0.0000        0.0000        0.0000        0.0000        0.0000        0.0000        0.0000        0.0000        0.0000        0.0000        0.0000        0.0000        0.0000        0.0000        0.0000        0.0000        0.0000        0.0000        0.0000        0.0000        0.0000        0.0000        0.0000        0.0000        0.0000       42.8493       53.1526       58.1643       54.8496       48.2839       42.9070       45.9454       46.9724       49.3964       64.3289       71.6601       70.3638       71.8806       71.5645       72.3138       79.6709       82.7309       90.9360       98.5017      101.7668      112.3644      141.4379      156.7596      169.3795      170.4436      168.3670      164.0677      162.3710      156.9866      148.8952      141.9086      141.8633      140.4276      155.6817      156.4134      155.2975      158.0356      157.1561      157.7844      167.1343      173.4273      208.5019      233.4343      234.8983      247.8406      261.7337      266.6439      265.2351      246.3011      211.0507      194.8187      184.8187      180.9714      155.9551      141.6096      144.9312      140.6877      128.9884      125.6717      115.3325      110.6218      101.8935       93.8558       87.8209       83.7243       76.6882       70.7251       67.8887       68.4199       72.8317       73.0912       70.4407       68.7339       57.5853       53.5178        0.0000        0.0000        0.0000        0.0000        0.0000        0.0000        0.0000       69.1800       71.9100       73.9800      105.3100      104.1767      102.8925      106.3045      111.3305      112.3983      113.7051        0.0000        0.0000        0.0000        0.0000        0.0000        0.0000        0.0000        0.0000        0.0000        0.0000        0.0000        0.0000        0.0000        0.0000        0.0000        0.0000        0.0000        0.0000        0.0000        0.0000        0.0000        0.0000        0.0000        0.0000        0.0000        0.0000        0.0000        0.0000        0.0000        0.0000        0.0000        0.0000        0.0000        0.0000        0.0000        0.0000        0.0000        0.0000        0.0000        0.0000        0.0000        0.0000        0.0000        0.0000        0.0000        0.0000        0.0000        0.0000        0.0000        0.0000        0.0000        0.0000        0.0000        0.0000        0.0000
        0.0000        0.0000        0.0000        0.0000        0.0000        0.0000        0.0000        0.0000        0.0000        0.0000        0.0000        0.0000        0.0000        0.0000        0.0000        0.0000        0.0000        0.0000        0.0000        0.0000        0.0000        0.0000        0.0000        0.0000        0.0000        0.0000        0.0000        0.0000        0.0000        0.0000        0.0000        0.0000        0.0000        0.0000        0.0000        0.0000        0.0000        0.0000        0.0000        0.0000        0.0000        0.0000        0.0000        0.0000        0.0000        0.0000        0.0000        0.0000        0.0000        0.0000        0.0000        0.0000        0.0000        0.0000        0.0000        0.0000        0.0000        0.0000        0.0000        0.0000        0.0000        0.0000        0.0000        0.0000        0.0000        0.0000        0.0000        0.0000        0.0000        0.0000        0.0000        0.0000        0.0000        0.0000        0.0000        0.0000        0.0000        0.0000        0.0000        0.0000        0.0000        0.0000        0.0000        0.0000        0.0000        0.0000        0.0000        0.0000        0.0000        0.0000        0.0000        0.0000        0.0000        0.0000        0.0000        0.0000        0.0000        0.0000        0.0000        0.0000        0.0000        0.0000        0.0000       43.5289       52.4552       53.7291       54.0287       62.4552       65.8806       70.1520       77.0884       78.6148       82.6602       83.3096       83.0895       76.4480       78.7331       85.9623       95.6390      122.8074      134.5966      146.0863      163.9644      204.6585      225.6447      236.8143      237.8114        0.0000        0.0000      227.5836      212.5330      177.8453      163.6866      161.9628      163.1346      147.3667      141.7601      137.4359      136.0639      131.2622      135.7042      129.5449      140.0536      189.5863      213.6196      221.7241      225.3612      218.1475      226.1532      222.3361      202.8289      158.0011      144.1880      138.2793      144.5071      159.9507      140.8506      140.2710      141.3947      127.9159      121.4986      115.7892      105.6521       89.6968       82.6036       77.1863       72.1498       63.4095       57.3649       56.0183       55.8543       68.1912       68.2940       59.7805        0.0000        0.0000        0.0000        0.0000        0.0000        0.0000        0.0000        0.0000        0.0000        0.0000        0.0000        0.0000        0.0000       92.3918       87.9577       83.1090       86.1757      116.9108      119.2011        0.0000        0.0000        0.0000        0.0000        0.0000        0.0000        0.0000        0.0000        0.0000        0.0000        0.0000        0.0000        0.0000        0.0000        0.0000        0.0000        0.0000        0.0000        0.0000        0.0000        0.0000        0.0000        0.0000        0.0000        0.0000        0.0000        0.0000        0.0000        0.0000        0.0000        0.0000        0.0000        0.0000        0.0000        0.0000        0.0000        0.0000        0.0000        0.0000        0.0000        0.0000        0.0000        0.0000        0.0000        0.0000        0.0000        0.0000        0.0000        0.0000        0.0000        0.0000        0.0000        0.0000        0.0000        0.0000        0.0000
        0.0000        0.0000        0.0000        0.0000        0.0000        0.0000        0.0000        0.0000        0.0000        0.0000        0.0000        0.0000        0.0000        0.0000        0.0000        0.0000        0.0000        0.0000        0.0000        0.0000        0.0000        0.0000        0.0000        0.0000        0.0000        0.0000        0.0000        0.0000        0.0000        0.0000        0.0000        0.0000        0.0000        0.0000        0.0000        0.0000        0.0000        0.0000        0.0000        0.0000        0.0000        0.0000        0.0000        0.0000        0.0000        0.0000        0.0000        0.0000        0.0000        0.0000        0.0000        0.0000        0.0000        0.0000        0.0000        0.0000        0.0000        0.0000        0.0000        0.0000        0.0000        0.0000        0.0000        0.0000        0.0000        0.0000        0.0000        0.0000        0.0000        0.0000        0.0000        0.0000        0.0000        0.0000        0.0000        0.0000        0.0000        0.0000        0.0000        0.0000        0.0000        0.0000        0.0000        0.0000        0.0000        0.0000        0.0000        0.0000        0.0000        0.0000        0.0000        0.0000        0.0000        0.0000        0.0000        0.0000        0.0000        0.0000        0.0000        0.0000        0.0000        0.0000        0.0000       44.5849       54.8738       54.2535       56.1964       70.4351       75.9266       80.6889       84.2283       87.4793       96.0022       97.4661       92.8034       88.0614       89.3870      100.4900      114.4113      143.1079      152.9421      173.4322      194.6072      240.4680      265.0445      275.9221        0.0000        0.0000        0.0000        0.0000        0.0000        0.0000      182.3297      169.3383      161.6335      150.0192      140.5905      135.3328      128.2103      124.2624      124.5009      118.0586      140.0409      181.6524      203.0335      212.2272      206.3866      200.8247      202.8242      191.7963      174.9447      135.9788      126.3812      121.3459      137.4252      144.5559      137.0296      136.1723      137.2470      125.4484      119.5238      111.0870      102.3213       85.6513       76.8866       71.7109       65.8017       55.2760       51.0512       49.8506       49.3444       57.7640        0.0000        0.0000        0.0000        0.0000        0.0000        0.0000        0.0000        0.0000        0.0000        0.0000        0.0000        0.0000        0.0000        0.0000        0.0000       83.1201       84.3012       79.4084       82.1676      115.4257      112.5440      114.1978        0.0000        0.0000        0.0000        0.0000        0.0000        0.0000        0.0000        0.0000        0.0000        0.0000        0.0000        0.0000        0.0000        0.0000        0.0000        0.0000        0.0000        0.0000        0.0000        0.0000        0.0000        0.0000        0.0000        0.0000        0.0000        0.0000        0.0000        0.0000        0.0000        0.0000        0.0000        0.0000        0.0000        0.0000        0.0000        0.0000        0.0000        0.0000        0.0000        0.0000        0.0000        0.0000        0.0000        0.0000        0.0000        0.0000        0.0000        0.0000        0.0000        0.0000        0.0000        0.0000        0.0000        0.0000        0.0000
        0.0000        0.0000        0.0000        0.0000        0.0000        0.0000        0.0000        0.0000        0.0000        0.0000        0.0000        0.0000        0.0000        0.0000        0.0000        0.0000        0.0000        0.0000        0.0000        0.0000        0.0000        0.0000        0.0000        0.0000        0.0000        0.0000        0.0000        0.0000        0.0000        0.0000        0.0000        0.0000        0.0000        0.0000        0.0000        0.0000        0.0000        0.0000        0.0000        0.0000        0.0000        0.0000        0.0000        0.0000        0.0000        0.0000        0.0000        0.0000        0.0000        0.0000        0.0000        0.0000        0.0000        0.0000        0.0000        0.0000        0.0000        0.0000        0.0000        0.0000        0.0000        0.0000        0.0000        0.0000        0.0000        0.0000        0.0000        0.0000        0.0000        0.0000        0.0000        0.0000        0.0000        0.0000        0.0000        0.0000        0.0000        0.0000        0.0000        0.0000        0.0000        0.0000        0.0000        0.0000        0.0000        0.0000        0.0000        0.0000        0.0000        0.0000        0.0000        0.0000        0.0000        0.0000        0.0000        0.0000        0.0000        0.0000        0.0000        0.0000        0.0000        0.0000        0.0000       44.9178       54.7319       52.3084       57.1673       76.9875       81.7672       88.0375       94.0023       98.6786      100.8609      102.3927      102.5831       96.7045       96.9140        0.0000      126.1189      157.1142        0.0000        0.0000      211.5859      249.9174        0.0000        0.0000        0.0000        0.0000        0.0000        0.0000        0.0000        0.0000      191.7723      172.8708      162.9410      154.2031      145.7103      136.2076      128.3633      119.0498      131.4443      123.1613      136.0435      177.5498      191.5898      195.6168      202.3320      195.5525      191.7379      178.3977      166.5938      132.1330      120.9908      125.6114      124.9558      133.2201      135.5017      133.0535      134.9268      126.8813      119.8280      116.0294      102.4404       85.4737       77.6635       67.0975       64.6655        0.0000        0.0000        0.0000        0.0000        0.0000        0.0000        0.0000        0.0000        0.0000        0.0000        0.0000        0.0000        0.0000        0.0000        0.0000        0.0000        0.0000        0.0000        0.0000        0.0000       72.7339       78.1256       80.4901       80.3430      106.8492        0.0000        0.0000        0.0000        0.0000        0.0000        0.0000        0.0000        0.0000        0.0000        0.0000        0.0000        0.0000        0.0000        0.0000        0.0000        0.0000        0.0000        0.0000        0.0000        0.0000        0.0000        0.0000        0.0000        0.0000        0.0000        0.0000        0.0000        0.0000        0.0000        0.0000        0.0000        0.0000        0.0000        0.0000        0.0000        0.0000        0.0000        0.0000        0.0000        0.0000        0.0000        0.0000        0.0000        0.0000        0.0000        0.0000        0.0000        0.0000        0.0000        0.0000        0.0000        0.0000        0.0000        0.0000        0.0000        0.0000        0.0000
        0.0000        0.0000        0.0000        0.0000        0.0000        0.0000        0.0000        0.0000        0.0000        0.0000        0.0000        0.0000        0.0000        0.0000        0.0000        0.0000        0.0000        0.0000        0.0000        0.0000        0.0000        0.0000        0.0000        0.0000        0.0000        0.0000        0.0000        0.0000        0.0000        0.0000        0.0000        0.0000        0.0000        0.0000        0.0000        0.0000        0.0000        0.0000        0.0000        0.0000        0.0000        0.0000        0.0000        0.0000        0.0000        0.0000        0.0000        0.0000        0.0000        0.0000        0.0000        0.0000        0.0000        0.0000        0.0000        0.0000        0.0000        0.0000        0.0000        0.0000        0.0000        0.0000        0.0000        0.0000        0.0000        0.0000        0.0000        0.0000        0.0000        0.0000        0.0000        0.0000        0.0000        0.0000        0.0000        0.0000        0.0000        0.0000        0.0000        0.0000        0.0000        0.0000        0.0000        0.0000        0.0000        0.0000        0.0000        0.0000        0.0000        0.0000        0.0000        0.0000        0.0000        0.0000        0.0000        0.0000        0.0000        0.0000        0.0000        0.0000        0.0000        0.0000        0.0000       49.9123       50.0606       55.4907       60.7949       71.2548       80.2689       85.0505       90.6926       94.5378      103.3473      106.6158        0.0000        0.0000        0.0000        0.0000        0.0000        0.0000        0.0000        0.0000        0.0000        0.0000        0.0000        0.0000        0.0000        0.0000        0.0000        0.0000        0.0000        0.0000        0.0000      154.6526      152.9011      161.6108      156.7723      150.8280      136.8556      133.6113      133.8562      139.4117      142.7274      169.0042      168.0854      179.7593      192.3730      181.1085      191.2184      189.5763      163.7891      130.8104      121.3170      124.2411      130.8421      153.7181      143.6534      141.6421      139.3623      131.0740      123.5401      118.4386      108.1315       92.9488       84.8660       63.1927        0.0000        0.0000        0.0000        0.0000        0.0000        0.0000        0.0000        0.0000        0.0000        0.0000        0.0000        0.0000        0.0000        0.0000        0.0000        0.0000        0.0000        0.0000        0.0000        0.0000        0.0000        0.0000       77.2382       80.0737       80.4314        0.0000       99.6607      110.7450        0.0000        0.0000        0.0000        0.0000        0.0000        0.0000        0.0000        0.0000        0.0000        0.0000        0.0000        0.0000        0.0000        0.0000        0.0000        0.0000        0.0000        0.0000        0.0000        0.0000        0.0000        0.0000        0.0000        0.0000        0.0000        0.0000        0.0000        0.0000        0.0000        0.0000        0.0000        0.0000        0.0000        0.0000        0.0000        0.0000        0.0000        0.0000        0.0000        0.0000        0.0000        0.0000        0.0000        0.0000        0.0000        0.0000        0.0000        0.0000        0.0000        0.0000        0.0000        0.0000        0.0000        0.0000        0.0000
        0.0000        0.0000        0.0000        0.0000        0.0000        0.0000        0.0000        0.0000        0.0000        0.0000        0.0000        0.0000        0.0000        0.0000        0.0000        0.0000        0.0000        0.0000        0.0000        0.0000        0.0000        0.0000        0.0000        0.0000        0.0000        0.0000        0.0000        0.0000        0.0000        0.0000        0.0000        0.0000        0.0000        0.0000        0.0000        0.0000        0.0000        0.0000        0.0000        0.0000        0.0000        0.0000        0.0000        0.0000        0.0000        0.0000        0.0000        0.0000        0.0000        0.0000        0.0000        0.0000        0.0000        0.0000        0.0000        0.0000        0.0000        0.0000        0.0000        0.0000        0.0000        0.0000        0.0000        0.0000        0.0000        0.0000        0.0000        0.0000        0.0000        0.0000        0.0000        0.0000        0.0000        0.0000        0.0000        0.0000        0.0000        0.0000        0.0000        0.0000        0.0000        0.0000        0.0000        0.0000        0.0000        0.0000        0.0000        0.0000        0.0000        0.0000        0.0000        0.0000        0.0000        0.0000        0.0000        0.0000        0.0000        0.0000        0.0000        0.0000        0.0000        0.0000        0.0000        0.0000        0.0000       44.8587       47.8389       63.7465       75.6481       77.7418       81.3788       87.1602       97.6177      104.8250      107.8542        0.0000        0.0000        0.0000        0.0000        0.0000        0.0000        0.0000        0.0000        0.0000        0.0000        0.0000        0.0000        0.0000        0.0000        0.0000        0.0000        0.0000        0.0000      129.5422      133.4125      169.2322      172.1821      166.1881      165.9177      189.2797      186.0500      179.5531      172.2136      145.5444      140.6914      148.2105      152.5815      185.7585      195.2215      193.1005      178.3907      146.7152      139.0900      130.2721      143.2422      157.3621      157.9161      163.9000      152.7198      134.0181      128.7951      121.1136      112.5938       89.7600       90.2100        0.0000        0.0000        0.0000        0.0000        0.0000        0.0000        0.0000        0.0000        0.0000        0.0000        0.0000        0.0000        0.0000        0.0000        0.0000        0.0000        0.0000        0.0000        0.0000        0.0000        0.0000        0.0000        0.0000        0.0000       96.4777       94.4299        0.0000       94.6500      100.2000        0.0000        0.0000        0.0000        0.0000        0.0000        0.0000        0.0000        0.0000        0.0000        0.0000        0.0000        0.0000        0.0000        0.0000        0.0000        0.0000        0.0000        0.0000        0.0000        0.0000        0.0000        0.0000        0.0000        0.0000        0.0000        0.0000        0.0000        0.0000        0.0000        0.0000        0.0000        0.0000        0.0000        0.0000        0.0000        0.0000        0.0000        0.0000        0.0000        0.0000        0.0000        0.0000        0.0000        0.0000        0.0000        0.0000        0.0000        0.0000        0.0000        0.0000        0.0000        0.0000        0.0000        0.0000        0.0000
        0.0000        0.0000        0.0000        0.0000        0.0000        0.0000        0.0000        0.0000        0.0000        0.0000        0.0000        0.0000        0.0000        0.0000        0.0000        0.0000        0.0000        0.0000        0.0000        0.0000        0.0000        0.0000        0.0000        0.0000        0.0000        0.0000        0.0000        0.0000        0.0000        0.0000        0.0000        0.0000        0.0000        0.0000        0.0000        0.0000        0.0000        0.0000        0.0000        0.0000        0.0000        0.0000        0.0000        0.0000        0.0000        0.0000        0.0000        0.0000        0.0000        0.0000        0.0000        0.0000        0.0000        0.0000        0.0000        0.0000        0.0000        0.0000        0.0000        0.0000        0.0000        0.0000        0.0000        0.0000        0.0000        0.0000        0.0000        0.0000        0.0000        0.0000        0.0000        0.0000        0.0000        0.0000        0.0000        0.0000        0.0000        0.0000        0.0000        0.0000        0.0000        0.0000        0.0000        0.0000        0.0000        0.0000        0.0000        0.0000        0.0000        0.0000        0.0000        0.0000        0.0000        0.0000        0.0000        0.0000        0.0000        0.0000        0.0000        0.0000        0.0000        0.0000        0.0000        0.0000        0.0000        0.0000       45.0328       61.6614       70.5833       75.9851       83.4075       85.5582       97.6824      104.2616      112.8325        0.0000        0.0000        0.0000        0.0000        0.0000        0.0000        0.0000        0.0000        0.0000        0.0000        0.0000        0.0000        0.0000        0.0000        0.0000        0.0000        0.0000        0.0000        0.0000        0.0000      161.7183      173.5333      177.4697      175.8892      200.1282      212.0762      188.7301      165.0238      133.9639      128.9657      138.0605      143.9035      183.2869      193.3674      193.3705      182.3025      143.8463      129.3422      136.3842      143.5365      149.6346      149.9779      151.1873      148.9752      128.9558        0.0000        0.0000      118.0420        0.0000        0.0000        0.0000        0.0000        0.0000        0.0000        0.0000        0.0000        0.0000        0.0000        0.0000        0.0000        0.0000        0.0000        0.0000        0.0000        0.0000        0.0000        0.0000        0.0000        0.0000        0.0000        0.0000        0.0000        0.0000        0.0000       96.9683       88.1150        0.0000        0.0000        0.0000        0.0000        0.0000        0.0000        0.0000        0.0000        0.0000        0.0000        0.0000        0.0000        0.0000        0.0000        0.0000        0.0000        0.0000        0.0000        0.0000        0.0000        0.0000        0.0000        0.0000        0.0000        0.0000        0.0000        0.0000        0.0000        0.0000        0.0000        0.0000        0.0000        0.0000        0.0000        0.0000        0.0000        0.0000        0.0000        0.0000        0.0000        0.0000        0.0000        0.0000        0.0000        0.0000        0.0000        0.0000        0.0000        0.0000        0.0000        0.0000        0.0000        0.0000        0.0000        0.0000        0.0000        0.0000        0.0000
[truncated: 212,709 more chars]
