# Supplementary material for: Multidimensional evaluation of the TRMM 3B43V7 satellite-based precipitation product in mainland China from 1998–2016
Source: PeerJ. 2020 Feb 20;8:e8615. doi: 10.7717/peerj.8615 (PMC7036276; doi:10.7717/peerj.8615)
Supplement: Supplemental Information 2 [file peerj-08-8615-s002.zip › TRMM_3B43 data/TRMM 3B43 data-Year-Month/1999-05.txt]

ncols         249
nrows         175
xllcorner     73.250
yllcorner     6.500
cellsize      0.25000
        0.0000        0.0000        0.0000        0.0000        0.0000        0.0000        0.0000        0.0000        0.0000        0.0000        0.0000        0.0000        0.0000        0.0000        0.0000        0.0000        0.0000        0.0000        0.0000        0.0000        0.0000        0.0000        0.0000        0.0000        0.0000        0.0000        0.0000        0.0000        0.0000        0.0000        0.0000        0.0000        0.0000        0.0000        0.0000        0.0000        0.0000        0.0000        0.0000        0.0000        0.0000        0.0000        0.0000        0.0000        0.0000        0.0000        0.0000        0.0000        0.0000        0.0000        0.0000        0.0000        0.0000        0.0000        0.0000        0.0000        0.0000        0.0000        0.0000        0.0000        0.0000        0.0000        0.0000        0.0000        0.0000        0.0000        0.0000        0.0000        0.0000        0.0000        0.0000        0.0000        0.0000        0.0000        0.0000        0.0000        0.0000        0.0000        0.0000        0.0000        0.0000        0.0000        0.0000        0.0000        0.0000        0.0000        0.0000        0.0000        0.0000        0.0000        0.0000        0.0000        0.0000        0.0000        0.0000        0.0000        0.0000        0.0000        0.0000        0.0000        0.0000        0.0000        0.0000        0.0000        0.0000        0.0000        0.0000        0.0000        0.0000        0.0000        0.0000        0.0000        0.0000        0.0000        0.0000        0.0000        0.0000        0.0000        0.0000        0.0000        0.0000        0.0000        0.0000        0.0000        0.0000        0.0000        0.0000        0.0000        0.0000        0.0000        0.0000        0.0000        0.0000        0.0000        0.0000        0.0000        0.0000        0.0000        0.0000        0.0000        0.0000        0.0000        0.0000        0.0000        0.0000        0.0000        0.0000        0.0000        0.0000        0.0000        0.0000        0.0000        0.0000        0.0000        0.0000        0.0000        0.0000        0.0000        0.0000        0.0000        0.0000        0.0000        0.0000        0.0000        0.0000        0.0000        0.0000        0.0000        0.0000        0.0000        0.0000        0.0000        0.0000       25.5316       27.6614       31.3033        0.0000        0.0000        0.0000       29.8167       30.3046       30.9907       27.8562       23.3410       22.7905       24.7236       25.5060       24.3496       23.8792       21.5726       19.9739       18.6419       18.1175       20.1017       18.2617       12.0751       12.1059       11.7406       11.2489        8.0968        7.1517       11.4724       12.8263       12.6204       14.2743       17.1590       14.0662       10.2167        9.9825       10.7918       14.3416       15.7554       15.6826       18.1153       16.4044       16.8614       16.5291       18.1161       17.5324        0.0000        0.0000        0.0000        0.0000        0.0000        0.0000        0.0000        0.0000        0.0000        0.0000        0.0000        0.0000        0.0000        0.0000        0.0000        0.0000        0.0000        0.0000        0.0000        0.0000        0.0000        0.0000        0.0000        0.0000        0.0000        0.0000        0.0000        0.0000        0.0000        0.0000
        0.0000        0.0000        0.0000        0.0000        0.0000        0.0000        0.0000        0.0000        0.0000        0.0000        0.0000        0.0000        0.0000        0.0000        0.0000        0.0000        0.0000        0.0000        0.0000        0.0000        0.0000        0.0000        0.0000        0.0000        0.0000        0.0000        0.0000        0.0000        0.0000        0.0000        0.0000        0.0000        0.0000        0.0000        0.0000        0.0000        0.0000        0.0000        0.0000        0.0000        0.0000        0.0000        0.0000        0.0000        0.0000        0.0000        0.0000        0.0000        0.0000        0.0000        0.0000        0.0000        0.0000        0.0000        0.0000        0.0000        0.0000        0.0000        0.0000        0.0000        0.0000        0.0000        0.0000        0.0000        0.0000        0.0000        0.0000        0.0000        0.0000        0.0000        0.0000        0.0000        0.0000        0.0000        0.0000        0.0000        0.0000        0.0000        0.0000        0.0000        0.0000        0.0000        0.0000        0.0000        0.0000        0.0000        0.0000        0.0000        0.0000        0.0000        0.0000        0.0000        0.0000        0.0000        0.0000        0.0000        0.0000        0.0000        0.0000        0.0000        0.0000        0.0000        0.0000        0.0000        0.0000        0.0000        0.0000        0.0000        0.0000        0.0000        0.0000        0.0000        0.0000        0.0000        0.0000        0.0000        0.0000        0.0000        0.0000        0.0000        0.0000        0.0000        0.0000        0.0000        0.0000        0.0000        0.0000        0.0000        0.0000        0.0000        0.0000        0.0000        0.0000        0.0000        0.0000        0.0000        0.0000        0.0000        0.0000        0.0000        0.0000        0.0000        0.0000        0.0000        0.0000        0.0000        0.0000        0.0000        0.0000        0.0000        0.0000        0.0000        0.0000        0.0000        0.0000        0.0000        0.0000        0.0000        0.0000        0.0000        0.0000        0.0000        0.0000        0.0000        0.0000        0.0000        0.0000        0.0000        0.0000        0.0000        0.0000        0.0000       27.6480       31.9938       34.3027       37.5768       39.3631       39.9569       38.8856       32.2793       30.6070       29.0212       28.3574       23.7011       23.6396       22.8548       21.0516       19.8596       18.9288       18.1726       17.2631       15.8591       16.8139       14.3940       13.3250       10.8972        9.0733        8.8118        6.8262        5.3871        6.1940       11.3725       11.0365       12.4324       12.1076       12.3074       12.5296       11.6021       12.4273       13.3717       17.6241       14.6663       14.1484       13.4624       13.7680       13.7837       13.9407       14.7987       15.3381       19.1793       18.7301       20.0924       21.3903       26.1581       27.1751       30.8062        0.0000        0.0000        0.0000        0.0000        0.0000        0.0000        0.0000        0.0000        0.0000        0.0000        0.0000        0.0000        0.0000        0.0000        0.0000        0.0000        0.0000        0.0000        0.0000        0.0000        0.0000        0.0000        0.0000
        0.0000        0.0000        0.0000        0.0000        0.0000        0.0000        0.0000        0.0000        0.0000        0.0000        0.0000        0.0000        0.0000        0.0000        0.0000        0.0000        0.0000        0.0000        0.0000        0.0000        0.0000        0.0000        0.0000        0.0000        0.0000        0.0000        0.0000        0.0000        0.0000        0.0000        0.0000        0.0000        0.0000        0.0000        0.0000        0.0000        0.0000        0.0000        0.0000        0.0000        0.0000        0.0000        0.0000        0.0000        0.0000        0.0000        0.0000        0.0000        0.0000        0.0000        0.0000        0.0000        0.0000        0.0000        0.0000       21.6226        0.0000       19.7011       16.9607        0.0000        0.0000        0.0000        0.0000        0.0000        0.0000        0.0000        0.0000        0.0000        0.0000        0.0000        0.0000        0.0000        0.0000        0.0000        0.0000        0.0000        0.0000        0.0000        0.0000        0.0000        0.0000        0.0000        0.0000        0.0000        0.0000        0.0000        0.0000        0.0000        0.0000        0.0000        0.0000        0.0000        0.0000        0.0000        0.0000        0.0000        0.0000        0.0000        0.0000        0.0000        0.0000        0.0000        0.0000        0.0000        0.0000        0.0000        0.0000        0.0000        0.0000        0.0000        0.0000        0.0000        0.0000        0.0000        0.0000        0.0000        0.0000        0.0000        0.0000        0.0000        0.0000        0.0000        0.0000        0.0000        0.0000        0.0000        0.0000        0.0000        0.0000        0.0000        0.0000        0.0000        0.0000        0.0000        0.0000        0.0000        0.0000        0.0000        0.0000        0.0000        0.0000        0.0000        0.0000        0.0000        0.0000        0.0000        0.0000        0.0000        0.0000        0.0000        0.0000        0.0000        0.0000        0.0000        0.0000        0.0000        0.0000        0.0000        0.0000        0.0000        0.0000        0.0000        0.0000        0.0000        0.0000        0.0000        0.0000        0.0000        0.0000        0.0000        0.0000       33.7925       34.0265       32.4156       34.8973       39.2202       40.6841       40.2202       39.2101       32.9222       31.2121       30.3367       27.7018       24.6867       20.4507       20.7541       17.9432       17.6158       17.8869       16.8501       16.6036       14.0917       14.3468       13.5208       13.0592        9.8668        8.2043        6.6354        5.5284        3.8720        4.7387        5.8315        8.0679        8.8439        9.3099        6.8405        7.5685       10.8754       11.7038       14.4705       25.7362       16.7162       11.6897       11.6485       12.4362       12.4693       13.4341       13.2904       14.3257       17.9269       17.4582       18.8392       21.0637       27.3143       27.7444       29.7893       32.7554        0.0000        0.0000        0.0000        0.0000        0.0000        0.0000        0.0000        0.0000        0.0000        0.0000        0.0000        0.0000        0.0000        0.0000        0.0000        0.0000        0.0000        0.0000        0.0000        0.0000        0.0000        0.0000
        0.0000        0.0000        0.0000        0.0000        0.0000        0.0000        0.0000        0.0000        0.0000        0.0000        0.0000        0.0000        0.0000        0.0000        0.0000        0.0000        0.0000        0.0000        0.0000        0.0000        0.0000        0.0000        0.0000        0.0000        0.0000        0.0000        0.0000        0.0000        0.0000        0.0000        0.0000        0.0000        0.0000        0.0000        0.0000        0.0000        0.0000        0.0000        0.0000        0.0000        0.0000        0.0000        0.0000        0.0000        0.0000        0.0000        0.0000        0.0000        0.0000        0.0000        0.0000        0.0000        0.0000       43.4767       39.1498       20.7114       19.8044       21.3283       19.2510       13.6844        0.0000        0.0000        0.0000        0.0000        0.0000        0.0000        0.0000        0.0000        0.0000        0.0000        0.0000        0.0000        0.0000        0.0000        0.0000        0.0000        0.0000        0.0000        0.0000        0.0000        0.0000        0.0000        0.0000        0.0000        0.0000        0.0000        0.0000        0.0000        0.0000        0.0000        0.0000        0.0000        0.0000        0.0000        0.0000        0.0000        0.0000        0.0000        0.0000        0.0000        0.0000        0.0000        0.0000        0.0000        0.0000        0.0000        0.0000        0.0000        0.0000        0.0000        0.0000        0.0000        0.0000        0.0000        0.0000        0.0000        0.0000        0.0000        0.0000        0.0000        0.0000        0.0000        0.0000        0.0000        0.0000        0.0000        0.0000        0.0000        0.0000        0.0000        0.0000        0.0000        0.0000        0.0000        0.0000        0.0000        0.0000        0.0000        0.0000        0.0000        0.0000        0.0000        0.0000        0.0000        0.0000        0.0000        0.0000        0.0000        0.0000        0.0000        0.0000        0.0000        0.0000        0.0000        0.0000        0.0000        0.0000        0.0000        0.0000        0.0000        0.0000        0.0000        0.0000        0.0000        0.0000        0.0000        0.0000        0.0000        0.0000        0.0000       31.5543       30.6863       29.3046       29.1970       32.3661       36.7036       38.6832       38.4787       36.5735       33.5947       31.2895       29.0319       26.2113       20.0831       18.2832       17.2821       15.9664       16.1020       16.3348       16.7727       15.5738       13.6889       13.5411       11.4704       12.3738        8.6366        7.3730        6.4801        5.8536        4.3320        5.9589        5.1281        6.2921        8.8022        9.9035        8.2133        6.9537       10.2103       14.0843       21.6399       20.5621       17.3534       12.8021       13.9553       17.0705       16.9971       17.9918       15.6972       18.6247       18.8862       19.4005       22.5157       25.8939       29.5213       30.7997       30.2259       31.8438       33.8533       36.1368        0.0000        0.0000        0.0000        0.0000        0.0000        0.0000        0.0000        0.0000        0.0000        0.0000        0.0000        0.0000        0.0000        0.0000        0.0000        0.0000        0.0000        0.0000        0.0000        0.0000
        0.0000        0.0000        0.0000        0.0000        0.0000        0.0000        0.0000        0.0000        0.0000        0.0000        0.0000        0.0000        0.0000        0.0000        0.0000        0.0000        0.0000        0.0000        0.0000        0.0000        0.0000        0.0000        0.0000        0.0000        0.0000        0.0000        0.0000        0.0000        0.0000        0.0000        0.0000        0.0000        0.0000        0.0000        0.0000        0.0000        0.0000        0.0000        0.0000        0.0000        0.0000        0.0000        0.0000        0.0000        0.0000        0.0000        0.0000        0.0000        0.0000        0.0000        0.0000        0.0000        0.0000       21.1327       21.7076       16.5750       16.0406       16.4367       15.2820       16.7075        0.0000        0.0000        0.0000        0.0000        0.0000        0.0000        0.0000        0.0000        0.0000        0.0000        0.0000        0.0000        0.0000        0.0000        0.0000        0.0000        0.0000        0.0000        0.0000        0.0000        0.0000        0.0000        0.0000        0.0000        0.0000        0.0000        0.0000        0.0000        0.0000        0.0000        0.0000        0.0000        0.0000        0.0000        0.0000        0.0000        0.0000        0.0000        0.0000        0.0000        0.0000        0.0000        0.0000        0.0000        0.0000        0.0000        0.0000        0.0000        0.0000        0.0000        0.0000        0.0000        0.0000        0.0000        0.0000        0.0000        0.0000        0.0000        0.0000        0.0000        0.0000        0.0000        0.0000        0.0000        0.0000        0.0000        0.0000        0.0000        0.0000        0.0000        0.0000        0.0000        0.0000        0.0000        0.0000        0.0000        0.0000        0.0000        0.0000        0.0000        0.0000        0.0000        0.0000        0.0000        0.0000        0.0000        0.0000        0.0000        0.0000        0.0000        0.0000        0.0000        0.0000        0.0000        0.0000        0.0000        0.0000        0.0000        0.0000        0.0000        0.0000        0.0000        0.0000        0.0000        0.0000        0.0000        0.0000        0.0000        0.0000        0.0000       24.3467       25.7370       27.1510       30.8900       28.0364       27.0749       30.0803       31.2175       31.6684       31.2467       29.5128       26.3361       26.1546       20.5122       18.1605       17.0085       17.5698       18.0536       14.9598       13.5197       11.7393       12.4478       13.1921       11.3672       11.6263       10.1682        9.8670        8.9426        8.7400        8.4101        6.8626        7.5125        7.6282        7.9812        8.0590        7.8750        8.1277       10.5290       11.3452       14.5407       14.8429       18.2577       17.6667       22.0866       21.8881       23.9003       20.1387       19.3873       20.3594       24.5920       29.6467       30.5814       31.0119       33.2816       36.3016       35.6077       33.1060       34.2879       36.4603       48.6163       49.6576        0.0000        0.0000        0.0000        0.0000        0.0000        0.0000        0.0000        0.0000        0.0000        0.0000        0.0000        0.0000        0.0000        0.0000        0.0000        0.0000        0.0000        0.0000
        0.0000        0.0000        0.0000        0.0000        0.0000        0.0000        0.0000        0.0000        0.0000        0.0000        0.0000        0.0000        0.0000        0.0000        0.0000        0.0000        0.0000        0.0000        0.0000        0.0000        0.0000        0.0000        0.0000        0.0000        0.0000        0.0000        0.0000        0.0000        0.0000        0.0000        0.0000        0.0000        0.0000        0.0000        0.0000        0.0000        0.0000        0.0000        0.0000        0.0000        0.0000        0.0000        0.0000        0.0000        0.0000        0.0000        0.0000        0.0000        0.0000        0.0000       18.9916       17.7746       17.2624       17.4227       18.1306       13.4390       13.2064       13.9188       14.5447       15.0473       14.8187       14.5944        0.0000        0.0000        0.0000        0.0000        0.0000        0.0000        0.0000        0.0000        0.0000        0.0000        0.0000        0.0000        0.0000        0.0000        0.0000        0.0000        0.0000        0.0000        0.0000        0.0000        0.0000        0.0000        0.0000        0.0000        0.0000        0.0000        0.0000        0.0000        0.0000        0.0000        0.0000        0.0000        0.0000        0.0000        0.0000        0.0000        0.0000        0.0000        0.0000        0.0000        0.0000        0.0000        0.0000        0.0000        0.0000        0.0000        0.0000        0.0000        0.0000        0.0000        0.0000        0.0000        0.0000        0.0000        0.0000        0.0000        0.0000        0.0000        0.0000        0.0000        0.0000        0.0000        0.0000        0.0000        0.0000        0.0000        0.0000        0.0000        0.0000        0.0000        0.0000        0.0000        0.0000        0.0000        0.0000        0.0000        0.0000        0.0000        0.0000        0.0000        0.0000        0.0000        0.0000        0.0000        0.0000        0.0000        0.0000        0.0000        0.0000        0.0000        0.0000        0.0000        0.0000        0.0000        0.0000        0.0000        0.0000        0.0000        0.0000        0.0000        0.0000        0.0000        0.0000        0.0000        0.0000        0.0000        0.0000       22.9456       22.4209       25.5330       24.8839       29.3992       28.5744       24.7908       25.9294       28.7219       30.4266       30.0410       29.7445       27.1980       25.4614       19.3871       17.8291       16.9734       17.7653       18.4109       13.4542       12.0799       11.2941       12.3799       13.0772       12.3092       12.5280       11.2473       11.1837       11.8925        9.5628        9.9787        9.1535        7.5735        8.1320        8.3107        6.8557        6.3213        9.3845       11.0673       11.5664       13.6201       13.1527       17.3378       23.0173       25.6932       26.8275       22.7424       19.9375       22.0769       26.4564       35.0015       31.6385       30.7176       30.8813       35.1689       34.9781       35.9163       39.1976       42.9863       42.5175       49.7703       58.9745        0.0000        0.0000        0.0000        0.0000        0.0000        0.0000        0.0000        0.0000        0.0000        0.0000        0.0000        0.0000        0.0000        0.0000       73.2793       76.2228       76.5429        0.0000
        0.0000        0.0000        0.0000        0.0000        0.0000        0.0000        0.0000        0.0000        0.0000        0.0000        0.0000        0.0000        0.0000        0.0000        0.0000        0.0000        0.0000        0.0000        0.0000        0.0000        0.0000        0.0000        0.0000        0.0000        0.0000        0.0000        0.0000        0.0000        0.0000        0.0000        0.0000        0.0000        0.0000        0.0000        0.0000        0.0000        0.0000        0.0000        0.0000        0.0000        0.0000        0.0000        0.0000        0.0000        0.0000        0.0000        0.0000        0.0000       17.0919       16.4642       15.2977       15.3008       12.7501       13.5140       16.3678       11.2200       11.7264       12.2700       12.9583       15.7192       17.4205       15.7393       15.2066        0.0000        0.0000        0.0000        0.0000        0.0000        0.0000        0.0000        0.0000        0.0000        0.0000        0.0000        0.0000        0.0000        0.0000        0.0000        0.0000        0.0000        0.0000        0.0000        0.0000        0.0000        0.0000        0.0000        0.0000        0.0000        0.0000        0.0000        0.0000        0.0000        0.0000        0.0000        0.0000        0.0000        0.0000        0.0000        0.0000        0.0000        0.0000        0.0000        0.0000        0.0000        0.0000        0.0000        0.0000        0.0000        0.0000        0.0000        0.0000        0.0000        0.0000        0.0000        0.0000        0.0000        0.0000        0.0000        0.0000        0.0000        0.0000        0.0000        0.0000        0.0000        0.0000        0.0000        0.0000        0.0000        0.0000        0.0000        0.0000        0.0000        0.0000        0.0000        0.0000        0.0000        0.0000        0.0000        0.0000        0.0000        0.0000        0.0000        0.0000        0.0000        0.0000        0.0000        0.0000        0.0000        0.0000        0.0000        0.0000        0.0000        0.0000        0.0000        0.0000        0.0000        0.0000        0.0000        0.0000        0.0000        0.0000        0.0000        0.0000        0.0000        0.0000        0.0000        0.0000        0.0000       21.7699       21.2958       21.4118       25.2432       23.6904       23.2050       27.1979       25.2415       24.5029       24.5704       25.2800       28.6901       27.8759       26.3271       24.0207       18.2429       17.5724       17.9732       17.0876       14.9430       13.0850       13.4977       11.8472       13.6102       16.5480       16.1400       15.1228       11.8868       12.0157       11.6735       10.8945        9.2185        8.0889        7.5711        7.4743        6.5415        5.8844        5.6172        8.6546       13.1510       15.6144       15.4633       13.1772       16.6269       20.9669       24.3202       23.6310       18.9585       25.2704       29.1600       30.3049       29.4695       31.6939       29.6259       31.5510       33.3293       33.7714       37.4390       50.1074       45.7649       40.4247       53.4514       58.1050       52.0208        0.0000        0.0000        0.0000        0.0000        0.0000        0.0000        0.0000        0.0000        0.0000       66.3368       64.1907       63.6232       65.9465       69.8326       73.3774       71.8430       72.0218
        0.0000        0.0000        0.0000        0.0000        0.0000        0.0000        0.0000        0.0000        0.0000        0.0000        0.0000        0.0000        0.0000        0.0000        0.0000        0.0000        0.0000        0.0000        0.0000        0.0000        0.0000        0.0000        0.0000        0.0000        0.0000        0.0000        0.0000        0.0000        0.0000        0.0000        0.0000        0.0000        0.0000        0.0000        0.0000        0.0000        0.0000        0.0000        0.0000        0.0000        0.0000        0.0000        0.0000        0.0000        0.0000        0.0000        0.0000        0.0000       16.4817       15.0939       14.5016       13.6995       12.7480       13.7486       14.3703       10.7703       11.2200       11.9539       13.0899       17.2791       18.3358       16.4892       14.9832       15.8483       13.7467       13.5357       14.2605        0.0000        0.0000        0.0000        0.0000        0.0000        0.0000        0.0000        0.0000        0.0000        0.0000        0.0000        0.0000        0.0000        0.0000        0.0000        0.0000        0.0000        0.0000        0.0000        0.0000        0.0000        0.0000        0.0000        0.0000        0.0000        0.0000        0.0000        0.0000        0.0000        0.0000        0.0000        0.0000        0.0000        0.0000        0.0000        0.0000        0.0000        0.0000        0.0000        0.0000        0.0000        0.0000        0.0000        0.0000        0.0000        0.0000        0.0000        0.0000        0.0000        0.0000        0.0000        0.0000        0.0000        0.0000        0.0000        0.0000        0.0000        0.0000        0.0000        0.0000        0.0000        0.0000        0.0000        0.0000        0.0000        0.0000        0.0000        0.0000        0.0000        0.0000        0.0000        0.0000        0.0000        0.0000        0.0000        0.0000        0.0000        0.0000        0.0000        0.0000        0.0000        0.0000        0.0000        0.0000        0.0000        0.0000        0.0000        0.0000        0.0000        0.0000        0.0000        0.0000        0.0000        0.0000        0.0000        0.0000        0.0000        0.0000        0.0000        0.0000        0.0000       24.5120       22.7269       22.9890       25.8030       22.5769       25.6652       29.7782       25.3920       25.7298       27.7950       25.6420       25.9924       26.1895       26.5292       23.9717       19.9613       20.0377       19.4892       18.1167       15.1918       15.4836       15.7070       17.1625       16.1339       20.2470       19.3337       18.0094       14.8427       13.2333       12.3297       10.8801       10.2971        8.6011        7.9976        9.9909        6.6684        6.2934        6.8364        8.3884       16.4008       15.4175       15.0100       16.2976       18.1156       23.3233       25.0599       22.0145       21.6602       22.7598       26.6273       26.9403       28.5339       31.3962       30.0200       30.7528       33.4310       34.7642       36.7541       37.7376       38.1373       49.8773       47.6425       46.7181        0.0000        0.0000        0.0000        0.0000        0.0000        0.0000       54.4543       63.5083       68.8183       64.9491       64.6059       61.7268       62.0578       68.8225       76.2566       75.3429        0.0000        0.0000
        0.0000        0.0000        0.0000        0.0000        0.0000        0.0000        0.0000        0.0000        0.0000        0.0000        0.0000        0.0000        0.0000        0.0000        0.0000        0.0000        0.0000        0.0000        0.0000        0.0000        0.0000        0.0000        0.0000        0.0000        0.0000        0.0000        0.0000        0.0000        0.0000        0.0000        0.0000        0.0000        0.0000        0.0000        0.0000        0.0000        0.0000        0.0000        0.0000        0.0000        0.0000        0.0000        0.0000        0.0000        0.0000        0.0000        0.0000        0.0000       15.3221       14.3337       14.0195       13.4721       12.6488       12.7500       12.9921        8.7519        9.1020        9.6608       10.1159       12.4262       13.4558       13.2309       12.3414       11.5114       12.5038       13.5157       14.6615       17.4680       18.3503        0.0000        0.0000        0.0000        0.0000        0.0000        0.0000        0.0000        0.0000        0.0000        0.0000        0.0000        0.0000        0.0000        0.0000        0.0000        0.0000        0.0000        0.0000        0.0000        0.0000        0.0000        0.0000        0.0000        0.0000        0.0000        0.0000        0.0000        0.0000        0.0000        0.0000        0.0000        0.0000        0.0000        0.0000        0.0000        0.0000        0.0000        0.0000        0.0000        0.0000        0.0000        0.0000        0.0000        0.0000        0.0000        0.0000        0.0000        0.0000        0.0000        0.0000        0.0000        0.0000        0.0000        0.0000        0.0000        0.0000        0.0000        0.0000        0.0000        0.0000        0.0000        0.0000        0.0000        0.0000        0.0000        0.0000        0.0000        0.0000        0.0000        0.0000        0.0000        0.0000        0.0000        0.0000        0.0000        0.0000        0.0000        0.0000        0.0000        0.0000        0.0000        0.0000        0.0000        0.0000        0.0000        0.0000        0.0000        0.0000        0.0000        0.0000        0.0000        0.0000        0.0000        0.0000        0.0000        0.0000        0.0000        0.0000        0.0000       18.7821       19.0429       18.8257       27.8458       24.9257       24.2161       22.2906       26.1935       57.8921       69.7616       26.9423       26.1300       23.6028       24.1247       24.7686       19.6722       21.0296       22.6788       21.8629       20.6789       18.0449       17.4088       26.7844       24.0620       22.9395       23.7839       22.3518       17.9822       15.8825       14.5927       11.8392        8.1108        7.2349        6.7061        6.9781        5.1551        5.0306        4.8480        6.7117       11.4986       12.9560       17.3405       16.5943       16.5528       22.0942       20.5276       20.7496       22.1586       21.8101       25.3078       29.5971       33.7708       37.0608       34.5706       31.8944       32.7530       34.6429       37.7009       49.2113       43.6834       40.5710       36.4478       26.0091       24.5275       24.3717       23.1106       23.4509       26.1895       29.9040       41.6654       50.0582       63.8553       59.2336       62.9005       62.3761       65.6285       73.8398       74.2973       76.8693        0.0000        0.0000
        0.0000        0.0000        0.0000        0.0000        0.0000        0.0000        0.0000        0.0000        0.0000        0.0000        0.0000        0.0000        0.0000        0.0000        0.0000        0.0000        0.0000        0.0000        0.0000        0.0000        0.0000        0.0000        0.0000        0.0000        0.0000        0.0000        0.0000        0.0000        0.0000        0.0000        0.0000        0.0000        0.0000        0.0000        0.0000        0.0000        0.0000        0.0000        0.0000        0.0000        0.0000        0.0000        0.0000        0.0000        0.0000        0.0000        0.0000        0.0000       15.8015       15.3566       14.1641       14.0050       13.5831       13.4125       13.3191        8.7742        8.6114        8.8577        9.4678       11.3531       12.2175       12.7528       12.3502       10.6982       12.7083       11.8934       14.9373       20.9176       20.8586       21.0152        0.0000        0.0000        0.0000        0.0000        0.0000        0.0000        0.0000        0.0000        0.0000        0.0000        0.0000        0.0000        0.0000        0.0000        0.0000        0.0000        0.0000        0.0000        0.0000        0.0000        0.0000        0.0000        0.0000        0.0000        0.0000        0.0000        0.0000        0.0000        0.0000        0.0000        0.0000        0.0000        0.0000        0.0000        0.0000        0.0000        0.0000        0.0000        0.0000        0.0000        0.0000        0.0000        0.0000        0.0000        0.0000        0.0000        0.0000        0.0000        0.0000        0.0000        0.0000        0.0000        0.0000        0.0000        0.0000        0.0000        0.0000        0.0000        0.0000        0.0000        0.0000        0.0000        0.0000        0.0000        0.0000        0.0000        0.0000        0.0000        0.0000        0.0000        0.0000        0.0000        0.0000        0.0000        0.0000        0.0000        0.0000        0.0000        0.0000        0.0000        0.0000        0.0000        0.0000        0.0000        0.0000        0.0000        0.0000        0.0000        0.0000        0.0000        0.0000        0.0000        0.0000        0.0000        0.0000        0.0000        0.0000        0.0000        0.0000       16.6157       18.3982       28.9490       24.8347       21.3662        0.0000       26.2114       46.7936       37.8846        0.0000        0.0000        0.0000       22.1451       22.5108       18.5827       20.0364       19.3243       21.8277       21.6883       17.5670       17.7404       20.8241       21.8466       21.0515       21.3550       19.7885       18.1407       18.2346       16.5680       13.2756        9.3975        7.5881        7.0213        6.5561        5.6709        5.2384        4.9995        6.2051       12.1285       13.4784       17.1346       14.4476       15.5351       17.9719       19.7999       18.3353       18.5608       24.3071       25.7830       27.2896       35.9718       39.1206       33.3371       30.1030       32.3473       33.5714       34.8806       40.7869       44.0604       33.6709       20.8210       20.0105       17.3837       18.8270       24.0053       22.2513       26.0240       32.9597       40.5984       39.0784       52.0602       57.2102       59.6659       63.5507       67.7622       72.8440       72.5993       72.5107        0.0000        0.0000
        0.0000        0.0000        0.0000        0.0000        0.0000        0.0000        0.0000        0.0000        0.0000        0.0000        0.0000        0.0000        0.0000        0.0000        0.0000        0.0000        0.0000        0.0000        0.0000        0.0000        0.0000        0.0000        0.0000        0.0000        0.0000        0.0000        0.0000        0.0000        0.0000        0.0000        0.0000        0.0000        0.0000        0.0000        0.0000        0.0000        0.0000        0.0000       11.8747       13.4011       13.9752        0.0000        0.0000        0.0000        0.0000        0.0000        0.0000        0.0000       18.0944       17.1542       15.9362       14.7275       13.5892       13.8423       14.0237       11.9917       10.7929        8.3743        8.9070       10.5491       11.2395       12.2548       12.4098       10.5934       10.9499       11.9139       13.5037       20.9142       23.9886       22.4013        0.0000        0.0000        0.0000        0.0000        0.0000        0.0000        0.0000        0.0000        0.0000        0.0000        0.0000        0.0000        0.0000        0.0000        0.0000        0.0000        0.0000        0.0000        0.0000        0.0000        0.0000        0.0000        0.0000        0.0000        0.0000        0.0000        0.0000        0.0000        0.0000        0.0000        0.0000        0.0000        0.0000        0.0000        0.0000        0.0000        0.0000        0.0000        0.0000        0.0000        0.0000        0.0000        0.0000        0.0000        0.0000        0.0000        0.0000        0.0000        0.0000        0.0000        0.0000        0.0000        0.0000        0.0000        0.0000        0.0000        0.0000        0.0000        0.0000        0.0000        0.0000        0.0000        0.0000        0.0000        0.0000        0.0000        0.0000        0.0000        0.0000        0.0000        0.0000        0.0000        0.0000        0.0000        0.0000        0.0000        0.0000        0.0000        0.0000        0.0000        0.0000        0.0000        0.0000        0.0000        0.0000        0.0000        0.0000        0.0000        0.0000        0.0000        0.0000        0.0000        0.0000        0.0000        0.0000        0.0000        0.0000        0.0000        0.0000        0.0000        0.0000        0.0000        0.0000        0.0000        0.0000        0.0000        0.0000        0.0000        0.0000        0.0000        0.0000        0.0000        0.0000       17.9502       17.5000       18.3762       18.1368       16.5616       17.5786       18.5166       19.3168       19.0634       17.9350       19.2052       18.4752       16.8606       16.8957       15.7829       15.2147        9.8781        9.2755        8.0891        7.5059        7.4356        8.2882        7.8772        8.3519       11.5719       14.2228       15.4425       15.8777       17.1260       19.5114       19.2404       18.8577       20.4445       21.9916       22.0612       23.0136       32.8898       37.0312       37.3184       30.6134       30.7654       32.1996       34.1230       34.6690       30.0018       20.0655       15.1315       18.0887       17.0071       16.6961       19.0092       21.9175       30.8881       29.8556       32.0549       36.4180       53.3559       58.4577       59.7522       61.6496       76.5419       72.7976       75.5559        0.0000        0.0000        0.0000
        0.0000        0.0000        0.0000        0.0000        0.0000        0.0000        0.0000        0.0000        0.0000        0.0000        0.0000        0.0000        0.0000        0.0000        0.0000        0.0000        0.0000        0.0000        0.0000        0.0000        0.0000        0.0000        0.0000        0.0000        0.0000        0.0000        0.0000        0.0000        0.0000        0.0000        0.0000        0.0000        0.0000        0.0000        0.0000        0.0000        0.0000        0.0000       13.4648       18.0020       22.4522       17.9148       17.2393       20.9286       20.1344       20.8777       26.3203       29.4663       31.3017       23.9450       17.7250       15.6344       14.3827       13.5922       14.6421       12.3330        8.4129        8.1364        8.6740        9.8799       10.5432       11.2491       12.0277       10.9570       11.6779       12.6344       14.2427       21.8249       26.5839       24.8649       23.5394       39.4456        0.0000        0.0000        0.0000        0.0000        0.0000        0.0000        0.0000        0.0000        0.0000        0.0000        0.0000        0.0000        0.0000        0.0000        0.0000        0.0000        0.0000        0.0000        0.0000        0.0000        0.0000        0.0000        0.0000        0.0000        0.0000        0.0000        0.0000        0.0000        0.0000        0.0000        0.0000        0.0000        0.0000        0.0000        0.0000        0.0000        0.0000        0.0000        0.0000        0.0000        0.0000        0.0000        0.0000        0.0000        0.0000        0.0000        0.0000        0.0000        0.0000        0.0000        0.0000        0.0000        0.0000        0.0000        0.0000        0.0000        0.0000        0.0000        0.0000        0.0000        0.0000        0.0000        0.0000        0.0000        0.0000        0.0000        0.0000        0.0000        0.0000        0.0000        0.0000        0.0000        0.0000        0.0000        0.0000        0.0000        0.0000        0.0000        0.0000        0.0000        0.0000        0.0000        0.0000        0.0000        0.0000        0.0000        0.0000        0.0000        0.0000        0.0000        0.0000        0.0000        0.0000        0.0000        0.0000        0.0000        0.0000        0.0000        0.0000        0.0000        0.0000        0.0000        0.0000        0.0000        0.0000        0.0000        0.0000        0.0000        0.0000        0.0000        0.0000        0.0000       18.1923       16.0336       17.8675       15.6991       18.8066       21.1868       19.8832       20.3504       19.2479       18.9848       20.6413       18.9180       16.3253       14.3388       15.0900        9.7717        8.7724        8.8349        8.7225        9.9197       10.9615       10.8965       10.1262       14.5948       15.4921       20.8122       22.7845       23.1511       22.4120       23.1989       22.2825       22.0525       20.7134       22.7291       27.7518       34.1120       31.7021       33.4447       34.8880       31.5103       34.3022       31.6269       25.3576       17.4950       17.1878       17.4324       17.8771       17.8614       16.5193       17.5253       23.2169       29.0089       29.1738       30.8552       37.5423       56.9036       62.8145       66.3599       69.8811       81.7983       81.7973        0.0000        0.0000        0.0000        0.0000
        0.0000        0.0000        0.0000        0.0000        0.0000        0.0000        0.0000        0.0000        0.0000        0.0000        0.0000        0.0000        0.0000        0.0000        0.0000        0.0000        0.0000        0.0000        0.0000        0.0000        0.0000        0.0000        0.0000        0.0000        0.0000        0.0000        0.0000        0.0000        0.0000        0.0000        0.0000        0.0000        0.0000        0.0000        0.0000        0.0000        0.0000       11.5834       12.7015       13.3685       15.7527       16.5528       16.0823       18.7788       21.0071       22.1603       21.5548       22.9163       23.7667       19.2430       16.7774       13.2196       12.0468       11.4670       10.5700        6.1225        8.0649        5.2319        5.5251        7.3080        7.8122        8.4424        9.1600       11.7613       12.9550       15.7942       16.2887       19.4169       21.5037       23.5078       22.4899       21.5368        0.0000        0.0000        0.0000        0.0000        0.0000        0.0000        0.0000        0.0000        0.0000        0.0000        0.0000        0.0000        0.0000        0.0000        0.0000        0.0000        0.0000        0.0000        0.0000        0.0000        0.0000        0.0000        0.0000        0.0000        0.0000        0.0000        0.0000        0.0000        0.0000        0.0000        0.0000        0.0000        0.0000        0.0000        0.0000        0.0000        0.0000        0.0000        0.0000        0.0000        0.0000        0.0000        0.0000        0.0000        0.0000        0.0000        0.0000        0.0000        0.0000        0.0000        0.0000        0.0000        0.0000        0.0000        0.0000        0.0000        0.0000        0.0000        0.0000        0.0000        0.0000        0.0000        0.0000        0.0000        0.0000        0.0000        0.0000        0.0000        0.0000        0.0000        0.0000        0.0000        0.0000        0.0000        0.0000        0.0000        0.0000        0.0000        0.0000        0.0000        0.0000        0.0000        0.0000        0.0000        0.0000        0.0000        0.0000        0.0000        0.0000        0.0000        0.0000        0.0000        0.0000        0.0000        0.0000        0.0000        0.0000        0.0000        0.0000        0.0000        0.0000        0.0000        0.0000        0.0000        0.0000        0.0000        0.0000       26.8703       24.8230       27.8693       30.7427       21.5698        0.0000       19.5752       22.0599       19.4437       22.6701       24.3133       24.1679       21.5914       22.4641       21.1422       24.0380       19.4586       15.1548       12.9644       13.5291       10.9198       10.4762       10.6230       11.4262       16.9684       17.4614       21.0989       18.3229       19.3744       22.4460       24.0408       24.7182       26.3166       26.5398       25.9317       25.8487       25.3248       25.1657       27.0662       29.8517       31.6005       33.5700       28.1011       28.3861       31.3007       28.8935       26.1775       24.2815       20.4153       19.3528       22.9557       24.1113       23.3254       23.8945       23.8941       28.3234       27.6999       29.5707       34.2940       46.3177       60.9530       66.5556       72.7725       77.5150       93.0154       94.6149        0.0000        0.0000        0.0000        0.0000
        0.0000        0.0000        0.0000        0.0000        0.0000        0.0000        0.0000        0.0000        0.0000        0.0000        0.0000        0.0000        0.0000        0.0000        0.0000        0.0000        0.0000        0.0000        0.0000        0.0000        0.0000        0.0000        0.0000        0.0000        0.0000        0.0000        0.0000        0.0000        0.0000        0.0000        0.0000        0.0000        0.0000        0.0000        0.0000        0.0000        0.0000       11.7486       12.3048       13.2292       14.0325       15.1356       16.4568       21.5020       21.6178       22.6303       22.2727       20.4695       19.9965       19.2107       17.8704       14.1990       13.1943       11.7894       10.5137        5.8017        4.9723        4.6815        4.9679        6.9049        7.4242        8.2795        9.3424       12.1455       13.3755       15.3691       17.9619       20.5552       22.9779       23.4889       23.4271       20.9741       22.1158        0.0000        0.0000        0.0000        0.0000        0.0000        0.0000        0.0000        0.0000        0.0000        0.0000        0.0000        0.0000        0.0000        0.0000        0.0000        0.0000        0.0000        0.0000        0.0000        0.0000        0.0000        0.0000        0.0000        0.0000        0.0000        0.0000        0.0000        0.0000        0.0000        0.0000        0.0000        0.0000        0.0000        0.0000        0.0000        0.0000        0.0000        0.0000        0.0000        0.0000        0.0000        0.0000        0.0000        0.0000        0.0000        0.0000        0.0000        0.0000        0.0000        0.0000        0.0000        0.0000        0.0000        0.0000        0.0000        0.0000        0.0000        0.0000        0.0000        0.0000        0.0000        0.0000        0.0000        0.0000        0.0000        0.0000        0.0000        0.0000        0.0000        0.0000        0.0000        0.0000        0.0000        0.0000        0.0000        0.0000        0.0000        0.0000        0.0000        0.0000        0.0000        0.0000        0.0000        0.0000        0.0000        0.0000        0.0000        0.0000        0.0000        0.0000        0.0000        0.0000        0.0000        0.0000        0.0000        0.0000        0.0000        0.0000        0.0000        0.0000        0.0000        0.0000       21.4440       22.5815       21.3855       20.0374       24.1706       29.1712       31.0102       30.0905       21.4086       19.0976       20.5347       24.9712       24.5911       27.5040       24.8012       26.1918       23.3402       23.6703       24.0952       22.8415       18.0194       14.8795       13.2463       13.0003       11.3755       11.1089       11.6686       14.0649       17.0584       20.5265       23.0154       21.0371       22.5936       23.5721       25.6758       25.1530       28.2562       27.5644       27.2161       27.2396       26.2707       27.4582       30.8775       27.3994       28.4233       28.7729       28.4252       28.7785       29.5607       28.3505       24.8548       23.2145       21.4907       22.5805       23.3988       24.0527       25.5242       31.5356       27.7201       29.8123       27.9146       29.8131       41.6700       55.8808       69.4513       69.4418       73.8397       78.4197       94.2120        0.0000        0.0000        0.0000        0.0000        0.0000
        0.0000        0.0000        0.0000        0.0000        0.0000        0.0000        0.0000        0.0000        0.0000        0.0000        0.0000        0.0000        0.0000        0.0000        0.0000        0.0000        0.0000        0.0000        0.0000        0.0000        0.0000        0.0000        0.0000        0.0000        0.0000        0.0000        0.0000        0.0000        0.0000        0.0000        0.0000        0.0000        0.0000        0.0000        0.0000        0.0000       12.2457       12.0819       13.0013       14.0980       14.9957       16.3288       18.7882       24.6127       23.2714       23.5597       23.1317       21.2892       21.4028       20.3983       18.7261       15.3784       14.4483       12.8739       11.2759        5.9002        4.8539        4.5101        4.9022        6.7298        7.2850        8.1177        9.2282       12.3177       13.6570       14.9344       16.4633       20.7820       21.7133       22.4955       21.9561       21.2964        0.0000        0.0000        0.0000        0.0000        0.0000        0.0000        0.0000        0.0000        0.0000        0.0000        0.0000        0.0000        0.0000        0.0000        0.0000        0.0000        0.0000        0.0000        0.0000        0.0000        0.0000        0.0000        0.0000        0.0000        0.0000        0.0000        0.0000        0.0000        0.0000        0.0000        0.0000        0.0000        0.0000        0.0000        0.0000        0.0000        0.0000        0.0000        0.0000        0.0000        0.0000        0.0000        0.0000        0.0000        0.0000        0.0000        0.0000        0.0000        0.0000        0.0000        0.0000        0.0000        0.0000        0.0000        0.0000        0.0000        0.0000        0.0000        0.0000        0.0000        0.0000        0.0000        0.0000        0.0000        0.0000        0.0000        0.0000        0.0000        0.0000        0.0000        0.0000        0.0000        0.0000        0.0000        0.0000        0.0000        0.0000        0.0000        0.0000        0.0000        0.0000        0.0000        0.0000        0.0000        0.0000        0.0000        0.0000        0.0000        0.0000        0.0000        0.0000        0.0000        0.0000        0.0000        0.0000        0.0000        0.0000        0.0000        0.0000        0.0000       19.1177       18.0269       17.9497       21.3786       25.0837       27.3571       24.0514       26.3614       29.9098       31.7634       29.5027       20.6139       21.9085       23.4136       25.9894       26.7588       33.2187       29.7174       22.5857       22.8630       25.0856       25.5492       22.1462       18.5348       16.1921       14.6373       14.1329       12.4141       11.8844       13.2423       15.0707       21.2115       27.3274       25.7951       22.9731       22.7511       27.7619       29.7254       28.1538       31.6838       31.9794       31.6477       30.4900       29.5487       31.1805       33.6638       33.8741       29.1897       26.7668       26.9620       28.7520       34.4463       32.9906       27.6153       27.1414       24.0816       23.6304       25.9409       28.6032       32.4620       29.5591       30.0910       32.9986       31.3650       32.5274       38.9206       53.7527       73.8532       78.7888       78.3951       82.5775       99.1981        0.0000        0.0000        0.0000        0.0000        0.0000
        0.0000        0.0000        0.0000        0.0000        0.0000        0.0000        0.0000        0.0000        0.0000        0.0000        0.0000        0.0000        0.0000        0.0000        0.0000        0.0000        0.0000        0.0000        0.0000        0.0000        0.0000        0.0000        0.0000        0.0000        0.0000        0.0000        0.0000        0.0000        0.0000        0.0000        0.0000        0.0000        0.0000        0.0000        0.0000       14.6145       13.1609       12.9920       14.1205       15.4812       16.6689       18.0017       19.5816       23.0214       24.1415       24.5706       24.4719       22.4786       22.3530       21.7593       21.2890       17.6174       16.2340       14.7208       12.4656        6.7051        5.2906        4.8241        5.1228        7.0503        7.5154        8.2480        9.2454       12.2322       13.4641       14.5513       15.4132       18.3362       19.7087       20.8170       20.1411       20.5562        0.0000        0.0000        0.0000        0.0000        0.0000        0.0000        0.0000        0.0000        0.0000        0.0000        0.0000        0.0000        0.0000        0.0000        0.0000        0.0000        0.0000        0.0000        0.0000        0.0000        0.0000        0.0000        0.0000        0.0000        0.0000        0.0000        0.0000        0.0000        0.0000        0.0000        0.0000        0.0000        0.0000        0.0000        0.0000        0.0000        0.0000        0.0000        0.0000        0.0000        0.0000        0.0000        0.0000        0.0000        0.0000        0.0000        0.0000        0.0000        0.0000        0.0000        0.0000        0.0000        0.0000        0.0000        0.0000        0.0000        0.0000        0.0000        0.0000        0.0000        0.0000        0.0000        0.0000        0.0000        0.0000        0.0000        0.0000        0.0000        0.0000        0.0000        0.0000        0.0000        0.0000        0.0000        0.0000        0.0000        0.0000        0.0000        0.0000        0.0000        0.0000        0.0000        0.0000        0.0000        0.0000        0.0000        0.0000        0.0000        0.0000        0.0000        0.0000        0.0000        0.0000        0.0000        0.0000        0.0000        0.0000        0.0000        0.0000       24.3618       22.9149       22.1106       19.8991       21.7834       22.9821       23.9662       22.7262       25.0280       27.4217       31.6466       26.8085       17.3136       19.4214       17.9494       22.1358       27.1951       28.2777       23.6587       23.3162       20.8317       22.9245       19.6835       20.4510       16.4154       14.3289       13.3602       14.9970       13.1075       13.7079       16.2455       18.5398       24.9344       27.1916       27.6736       28.9924       27.8960       29.8999       30.0973       32.0470       34.8326       35.8499       32.2784       31.8974       35.4694       37.7014       34.4140       33.0464       28.0383       28.7306       30.4566       35.5928       37.6297       37.2162       33.8568       32.3394       34.2743       27.2994       26.4523       32.8967       32.8578       27.9528       29.3087       33.5764       33.5223       34.4101       39.3657       47.5292       69.7162       82.9816       79.1425       83.5872       95.2175        0.0000        0.0000        0.0000        0.0000        0.0000
        0.0000        0.0000        0.0000        0.0000        0.0000        0.0000        0.0000        0.0000        0.0000        0.0000        0.0000        0.0000        0.0000        0.0000        0.0000        0.0000        0.0000        0.0000        0.0000        0.0000        0.0000        0.0000        0.0000        0.0000        0.0000        0.0000        0.0000        0.0000        0.0000        0.0000        0.0000        0.0000        0.0000        0.0000        0.0000       15.8829       14.1707       16.1551       15.6898       18.3732       19.7286       21.2700       22.5606       22.8037       23.2980       23.8256       24.1310       22.6321       22.8110       24.4306       28.3642       21.9864       20.7257       17.2885       14.6307        8.2950        6.4951        5.6640        5.8854        7.7047        7.9756        8.7276        9.7113       12.1543       13.3767       14.1751       14.7799       16.1378       16.7946       17.1908       17.4573       17.5139        0.0000        0.0000        0.0000        0.0000        0.0000        0.0000        0.0000        0.0000        0.0000        0.0000        0.0000        0.0000        0.0000        0.0000        0.0000        0.0000        0.0000        0.0000        0.0000        0.0000        0.0000        0.0000        0.0000        0.0000        0.0000        0.0000        0.0000        0.0000        0.0000        0.0000        0.0000        0.0000        0.0000        0.0000        0.0000        0.0000        0.0000        0.0000        0.0000        0.0000        0.0000        0.0000        0.0000        0.0000        0.0000        0.0000        0.0000        0.0000        0.0000        0.0000        0.0000        0.0000        0.0000        0.0000        0.0000        0.0000        0.0000        0.0000        0.0000        0.0000        0.0000        0.0000        0.0000        0.0000        0.0000        0.0000        0.0000        0.0000        0.0000        0.0000        0.0000        0.0000        0.0000        0.0000        0.0000        0.0000        0.0000        0.0000        0.0000        0.0000        0.0000        0.0000        0.0000        0.0000        0.0000        0.0000        0.0000        0.0000        0.0000        0.0000        0.0000        0.0000        0.0000        0.0000        0.0000        0.0000        0.0000        0.0000       17.3417       25.1425       20.6756       21.0039       19.9357       19.6539       20.9164       18.4805       18.9898       21.1623       26.6013       26.9778       25.7088       17.2067       14.4141       16.0971       22.8689       22.2699       21.6262       20.4517       19.6542       15.3154       15.7770       14.0701       15.6337       12.5350       11.0556        9.6794       10.4287       13.3415       14.4501       16.4733       19.3561       25.1015       28.0671       30.0572       30.4888       32.1628       36.7338       35.7073       34.7218       37.8095       38.6412       40.1198       40.2131       44.3190       45.4273       45.7618       43.3109       37.6807       35.2896       42.3494       44.5086       43.8438       41.7202       41.8790       36.8969       32.5734       32.8616       28.5231       32.9025       31.0047       30.5259       27.4990       31.8584       42.7422       49.3134       55.2025       62.9406       73.0996       80.4844       85.6254       88.8495        0.0000        0.0000        0.0000        0.0000        0.0000        0.0000
        0.0000        0.0000        0.0000        0.0000        0.0000        0.0000        0.0000        0.0000        0.0000        0.0000        0.0000        0.0000        0.0000        0.0000        0.0000        0.0000        0.0000        0.0000        0.0000        0.0000        0.0000        0.0000        0.0000        0.0000        0.0000        0.0000        0.0000        0.0000        0.0000        0.0000        0.0000        0.0000        0.0000        0.0000        0.0000       17.9795       15.2045       17.0469       15.8258       20.1213       21.9121       25.1631       25.6083       25.1313       25.3227       25.9020       25.6396       24.2688       24.5084       26.3154       25.0945       23.7640       22.0856       19.3108       16.3627        9.3072        7.3614        6.3671        6.4394        8.1187        8.3806        8.8284        9.7245       12.0685       13.1231       13.7753       14.1049       15.0643       15.6627       15.9227       16.1975        0.0000        0.0000        0.0000        0.0000        0.0000        0.0000        0.0000        0.0000        0.0000        0.0000        0.0000        0.0000        0.0000        0.0000        0.0000        0.0000        0.0000        0.0000        0.0000        0.0000        0.0000        0.0000        0.0000        0.0000        0.0000        0.0000        0.0000        0.0000        0.0000        0.0000        0.0000        0.0000        0.0000        0.0000        0.0000        0.0000        0.0000        0.0000        0.0000        0.0000        0.0000        0.0000        0.0000        0.0000        0.0000        0.0000        0.0000        0.0000        0.0000        0.0000        0.0000        0.0000        0.0000        0.0000        0.0000        0.0000        0.0000        0.0000        0.0000        0.0000        0.0000        0.0000        0.0000        0.0000        0.0000        0.0000        0.0000        0.0000        0.0000        0.0000        0.0000        0.0000        0.0000        0.0000        0.0000        0.0000        0.0000        0.0000        0.0000        0.0000        0.0000        0.0000        0.0000        0.0000        0.0000        0.0000        0.0000        0.0000        0.0000        0.0000        0.0000        0.0000        0.0000        0.0000       22.5046       23.3182        0.0000       19.5625       18.8397       18.3860       24.2662       24.5088       22.2192       22.3334       24.2367       62.1651       58.2889       23.2186       22.5146       22.0657       22.2284       24.1081       17.0253       15.7359       15.3186       16.3719       17.1615       19.4954       17.2859       15.7823       13.3978       12.0806       12.8398       13.6330       12.5506       10.7630        9.8448       10.9144       13.6495       14.8453       16.9116       19.7619       26.6575       29.9059       32.2475       33.9988       36.5069       38.9020       35.1439       36.3696       39.5088       40.6088       39.4409       41.5338       49.1308       49.5906       47.4025       45.7360       41.3417       41.7126       41.6199       44.0082       38.3218       38.6846       43.3643       42.3196       32.9728       31.3581       27.6501       33.2339       36.6834       35.3136       28.9890       33.3225       43.9047       50.7253       60.2900       66.7108       76.3893       86.3908       90.0721        0.0000        0.0000        0.0000        0.0000        0.0000        0.0000        0.0000
        0.0000        0.0000        0.0000        0.0000        0.0000        0.0000        0.0000        0.0000        0.0000        0.0000        0.0000        0.0000        0.0000        0.0000        0.0000        0.0000        0.0000        0.0000        0.0000        0.0000        0.0000        0.0000        0.0000        0.0000        0.0000        0.0000        0.0000        0.0000        0.0000       57.2250       55.9500       51.8691       52.7731       44.5927       34.3379       20.6248       16.4482       15.2268       16.3682       22.2636       24.2390       25.1727       26.5442       26.2864       25.8424       27.1692       26.0265       24.9364       25.2549       25.0153       24.4299       22.8898       22.3305       20.5975       17.5411        9.8436        7.6304        6.5488        6.6309        8.2542        8.2300        8.7460        9.6352       11.7318       12.6122       13.1426       13.3259       14.0236       14.2297       14.7114       15.6652       16.1486       16.4008        0.0000        0.0000        0.0000        0.0000        0.0000        0.0000        0.0000        0.0000        0.0000        0.0000        0.0000        0.0000        0.0000        0.0000        0.0000        0.0000        0.0000        0.0000        0.0000        0.0000        0.0000        0.0000        0.0000        0.0000        0.0000        0.0000        0.0000        0.0000        0.0000        0.0000        0.0000        0.0000        0.0000        0.0000        0.0000        0.0000        0.0000        0.0000        0.0000        0.0000        0.0000        0.0000        0.0000        0.0000        0.0000        0.0000        0.0000        0.0000        0.0000        0.0000        0.0000        0.0000        0.0000        0.0000        0.0000        0.0000        0.0000        0.0000        0.0000        0.0000        0.0000        0.0000        0.0000        0.0000        0.0000        0.0000        0.0000        0.0000        0.0000        0.0000        0.0000        0.0000        0.0000        0.0000        0.0000        0.0000        0.0000        0.0000        0.0000        0.0000        0.0000        0.0000        0.0000        0.0000        0.0000        0.0000        0.0000        0.0000        0.0000        0.0000        0.0000       17.4003       18.5598       19.0795       18.1652       18.3436       18.5044       18.8176       25.1390       25.7656       24.5716       25.1363       41.7103       70.1713       31.9240       21.9737       23.9207       25.3613       22.4914       19.1705       16.3968       15.1261       15.6418       16.4819       18.8480       19.2856       15.5419       15.5069       13.1386       12.5697       12.2161       12.3803       12.6354       13.0038       10.6270       12.2361       15.2126       16.5480       18.6524       22.8879       35.8334       35.4364       35.9219       34.1723       35.2291       33.7787       36.7252       37.8215       35.9903       35.6496       36.9570       38.4577       43.3069       48.0503       47.2132       44.7106       42.4008       44.6817       46.1454       44.6431       39.4109       35.1927       36.5001       38.0896       33.5271       31.5613       33.1696       33.8883       34.6859       27.3552       28.0517       33.1403       45.6208       53.2486       61.1149       71.6150       82.6312       90.5739        0.0000        0.0000        0.0000        0.0000        0.0000        0.0000        0.0000        0.0000
        0.0000        0.0000        0.0000        0.0000        0.0000        0.0000        0.0000        0.0000        0.0000        0.0000        0.0000        0.0000        0.0000        0.0000        0.0000        0.0000        0.0000        0.0000        0.0000        0.0000        0.0000        0.0000        0.0000        0.0000        0.0000        0.0000       49.1466       58.2352       60.1200       59.8145       59.8906       50.5550       47.9146       43.2162       39.1106       24.5015       19.4133       18.5544       18.3802       23.6671       23.9241       24.3571       25.8305       24.8899       24.7863       25.4072       27.5792       24.6987       25.3336       25.1972       24.7292       24.8306       22.5635       20.7898       17.7285        9.9208        7.7508        6.6169        6.5643        8.2021        8.2038        8.5075        9.2669       11.0948       11.8076       12.2479       12.4537       13.0263       13.2580       13.5930       14.5923       14.8620       15.2495       17.2687       18.4829       21.0874       23.1296       25.2674       24.5298       23.9595       21.5341       21.4119        0.0000        0.0000        0.0000        0.0000        0.0000        0.0000        0.0000        0.0000        0.0000        0.0000        0.0000        0.0000        0.0000        0.0000        0.0000        0.0000        0.0000        0.0000        0.0000        0.0000        0.0000        0.0000        0.0000        0.0000        0.0000        0.0000        0.0000        0.0000        0.0000        0.0000        0.0000        0.0000        0.0000        0.0000        0.0000        0.0000        0.0000        0.0000        0.0000        0.0000        0.0000        0.0000        0.0000        0.0000        0.0000        0.0000        0.0000        0.0000        0.0000        0.0000        0.0000        0.0000        0.0000        0.0000        0.0000        0.0000        0.0000        0.0000        0.0000        0.0000        0.0000        0.0000        0.0000        0.0000        0.0000        0.0000        0.0000        0.0000        0.0000        0.0000        0.0000       13.4154       12.4897        9.8851        9.4581        9.0292        0.0000        0.0000        0.0000        0.0000       12.3779       14.1871       12.5823       15.1973       17.4389       18.1062       18.5982       19.0894       19.0477       25.1643       25.5060       26.6227       28.0351       28.7730       28.6222       25.6845       23.9605       25.3497       28.4703       29.0761       21.0703       14.1035       16.7923       18.7273       19.5012       20.5257       23.8228       28.5628       18.2923       13.1615       12.5446       11.1367       11.4314       11.6334       12.0945       13.2173       13.6618       17.5810       19.4925       21.3556       24.7603       39.2457       37.8409       39.3254       36.2284       36.5758       38.9549       37.1423       36.8726       37.1983       35.6550       33.3008       34.8811       39.9034       43.1515       40.0336       41.3895       39.8069       47.0697       48.7358       46.0846       43.9276       42.7868       41.8644       48.5712       37.8663       36.1216       33.6176       31.8411       31.5335       29.2679       27.7745       38.4429       50.7029       57.0697       64.9271       73.4649       84.9695       98.3656        0.0000        0.0000        0.0000        0.0000        0.0000        0.0000        0.0000        0.0000
        0.0000        0.0000        0.0000        0.0000        0.0000        0.0000        0.0000        0.0000        0.0000        0.0000        0.0000        0.0000        0.0000        0.0000        0.0000        0.0000        0.0000        0.0000        0.0000        0.0000        0.0000        0.0000        0.0000        0.0000        0.0000       73.0428       68.2573       72.0239       68.0220       63.9528       62.7986       60.8758       58.6685       54.1670       49.0914       33.5215       28.8755       33.6691       30.2189       21.8878       21.4273       22.5247       23.0673       20.7035       19.2958       19.8541       20.7792       25.8736       26.4413       26.5480       25.9580       27.9987       26.2205       22.8976       20.1865       16.9430       14.3644       12.0789       12.3018       13.4940       13.2524       13.3111       14.3466       14.7744       14.2559       14.2190       14.0495       11.5716       11.4985       12.2367       12.6872        9.8991       10.0459       12.3812       14.1249       18.4680       20.8963       22.2868       22.1666       31.0754       36.9518       31.9867       29.9217       32.5799        0.0000        0.0000        0.0000        0.0000        0.0000        0.0000        0.0000        0.0000        0.0000        0.0000        0.0000        0.0000        0.0000        0.0000        0.0000        0.0000        0.0000        0.0000        0.0000        0.0000        0.0000        0.0000        0.0000        0.0000        0.0000        0.0000        0.0000        0.0000        0.0000        0.0000        0.0000        0.0000        0.0000        0.0000        0.0000        0.0000        0.0000        0.0000        0.0000        0.0000        0.0000        0.0000        0.0000        0.0000        0.0000        0.0000        0.0000        0.0000        0.0000        0.0000        0.0000        0.0000        0.0000        0.0000        0.0000        0.0000        0.0000        0.0000        0.0000        0.0000        0.0000        0.0000        0.0000        0.0000        0.0000        0.0000        0.0000        0.0000        8.0886        7.5908        7.1932        8.5741        7.3998        7.1155        7.1367        8.7081        8.7711        8.5834        8.7762       10.9905       12.6691       12.5553       14.1876       17.1539       18.9661       20.3970       21.7556       27.3610       28.0622       29.0053       30.1476       32.5719       32.7365       32.0723       30.2823       28.3391       27.9851       27.8276       22.7527       13.2014       12.0971       11.1002       12.4559       15.8176       20.9192       20.3090       15.5325       13.7599       11.5216       12.1397       12.9965       16.4514       17.4601       18.5098       19.5477       22.8110       25.5697       26.6320       29.2734       36.6495       37.7177       42.4144       39.4219       36.0937       41.1432       42.2796       37.8350       40.1733       38.3066       37.9168       36.1669       38.9466       39.0160       42.7896       44.3335       44.1081       45.3172       50.6199       43.3328       42.8437       47.5552       49.5161       56.7952       44.7164       36.7890       36.1708       36.6838       33.5584       33.2932       31.9058        0.0000        0.0000       61.2833       66.7190       76.4478       98.5631        0.0000        0.0000        0.0000        0.0000        0.0000        0.0000        0.0000        0.0000        0.0000
        0.0000        0.0000        0.0000        0.0000        0.0000        0.0000        0.0000        0.0000        0.0000        0.0000        0.0000        0.0000        0.0000        0.0000        0.0000        0.0000        0.0000        0.0000        0.0000        0.0000        0.0000        0.0000        0.0000        0.0000        0.0000        0.0000       71.9528       75.0851       70.8182       67.8500       68.7026       68.4862       62.4950       59.3102       52.9056       37.3593       33.0342       31.0496       33.2081       24.0920       23.0839       22.6444       22.1975       19.4642       18.8790       19.4159       20.3544       25.7953       26.3048       26.6597       26.3329       26.0047       25.3941       23.5436       20.2063       17.2577       14.6779       13.1754       12.7472       13.0227       11.9824       12.9095       13.1434       13.8148       14.1938       14.2100       14.2083       10.9276       10.9164       11.6839       11.4618        8.8514       10.8715       11.9246       13.5484       17.1085       21.2300       22.9798       24.0742       36.7582       35.5468       34.8390       33.2101       37.1687       41.7636       37.3190        0.0000        0.0000        0.0000        0.0000        0.0000        0.0000        0.0000        0.0000        0.0000        0.0000        0.0000        0.0000        0.0000        0.0000        0.0000        0.0000        0.0000        0.0000        0.0000        0.0000        0.0000        0.0000        0.0000        0.0000        0.0000        0.0000        0.0000        0.0000        0.0000        0.0000        0.0000        0.0000        0.0000        0.0000        0.0000        0.0000        0.0000        0.0000        0.0000        0.0000        0.0000        0.0000        0.0000        0.0000        0.0000        0.0000        0.0000        0.0000        0.0000        0.0000        0.0000        0.0000        0.0000        0.0000        0.0000        0.0000        0.0000        0.0000        0.0000        0.0000        0.0000        0.0000        0.0000        0.0000        0.0000        0.0000        5.3827        5.0084        4.9206        6.8625        8.0692        6.7080        5.8607        8.2030        8.4251        8.5870        7.9677        8.1941        9.6794       12.1276       12.6519       14.5695       14.4511       14.9157       18.9933       24.0467       26.9475       30.3866       31.8922       34.3813       37.5002       39.7335       41.3204       36.3509       35.6228       32.3806       27.9742       16.1253       12.1940        9.5189       12.9169       14.0553       11.4002       10.2475       10.0598       11.2898       11.9397       12.9171       14.2312       18.4479       19.9974       21.2184       22.1134       26.0539       28.3306       31.9291       33.2109       35.1994       38.2514       37.8914       33.2026       32.6254       36.1136       35.8639       36.1271       37.0109       35.1457       35.0278       32.6440       40.2376       38.2772       42.4091       44.0542       47.6279       46.4619       45.0663       43.3603       44.1262       51.7251       57.4012       61.7367       45.8666       40.4647       41.2510       40.6735       32.4510       37.4311        0.0000        0.0000        0.0000        0.0000        0.0000        0.0000        0.0000        0.0000        0.0000        0.0000        0.0000        0.0000        0.0000        0.0000        0.0000        0.0000
        0.0000        0.0000        0.0000        0.0000        0.0000        0.0000        0.0000        0.0000        0.0000        0.0000        0.0000        0.0000        0.0000        0.0000        0.0000        0.0000        0.0000        0.0000        0.0000        0.0000        0.0000        0.0000        0.0000        0.0000        0.0000        0.0000        0.0000       70.9353       67.7102       65.1087       66.4911       69.7034       68.3199       66.6103       59.8588       41.9700       37.3219       34.9863       34.0820       28.7467       25.6793       23.8609       23.8221       21.1990       21.0104       21.3716       22.0809       27.2469       27.2382       26.9767       26.2491       25.5291       25.5248       23.3569       20.0616       17.4254       14.4229       12.4150       11.6505       12.4745       12.3924       11.9175       12.7362       12.0600       12.3265       13.0641       12.5903       10.6028       10.4807       10.0717       10.2777        8.1461        9.0376        9.9875       12.9296       18.8849       18.9423       20.5158       25.3913       33.8965       29.1003       31.8885       27.2685       28.9680       33.7120       35.5048       32.7093       24.4299       27.0767       26.2702        0.0000        0.0000        0.0000        0.0000        0.0000        0.0000        0.0000        0.0000        0.0000        0.0000        0.0000        0.0000        0.0000        0.0000        0.0000        0.0000        0.0000        0.0000        0.0000        0.0000        0.0000        0.0000        0.0000        0.0000        0.0000        0.0000        0.0000        0.0000        0.0000        0.0000        0.0000        0.0000        0.0000        0.0000        0.0000        0.0000        0.0000        0.0000        0.0000        0.0000        0.0000        0.0000        0.0000        0.0000        0.0000        0.0000        0.0000        0.0000        0.0000        0.0000        0.0000        0.0000        0.0000        0.0000        0.0000        0.0000        0.0000        0.0000        0.0000        0.0000        0.0000        4.3093        3.6592        3.3855        3.4882        4.1983        5.1035        6.1388        6.3664        7.9232        8.7241       10.3270        8.2920        8.2887        9.1707       10.0519       12.3275       14.6181       14.1358       15.1911       17.3651       22.4030       22.6198       24.5683       28.7201       33.0275       37.1866       41.2355       44.4156       45.4105       44.6610       42.1315       31.8860       22.8966       18.1642       13.8761       12.9792       11.6053       11.6821        9.5934        9.6891       11.9391       12.7989       14.0639       15.7432       20.6997       22.7006       23.9124       26.1488       29.4964       31.1996       31.0564       32.0006       34.0011       35.5939       36.5192       34.3883       33.2021       34.3267       33.6132       35.3425       36.7383       36.2803       36.2143       36.1888       41.6483       42.6382       46.6036       48.6782       48.6671       51.4779       47.1699       47.2416       50.5347       56.1817       59.4448       57.3718       45.6380       44.7679       48.2099       50.2893       45.3721       48.2119        0.0000        0.0000        0.0000        0.0000        0.0000        0.0000        0.0000        0.0000        0.0000        0.0000        0.0000        0.0000        0.0000        0.0000        0.0000        0.0000
        0.0000        0.0000        0.0000        0.0000        0.0000        0.0000        0.0000        0.0000        0.0000        0.0000        0.0000        0.0000        0.0000        0.0000        0.0000        0.0000        0.0000        0.0000        0.0000        0.0000        0.0000        0.0000        0.0000        0.0000        0.0000        0.0000        0.0000       68.6255       66.8246       68.0912       68.2110       73.5173       75.6214       71.8784       68.0097       51.5629       51.1916       47.2388       43.8223       42.4016       38.4284       31.6369       29.1027       23.7209       23.6320       23.7524       24.2029       29.7407       29.7518       29.2628       28.4528       26.7549       25.2279       23.3693       20.4872       17.4131       14.5643       12.6586       12.5995       13.3733       12.8140       12.2203       12.4449       11.9085       11.8508       12.2656       12.6569        9.8878        9.7037       10.0632       10.6557        7.4778        7.1448        8.6228       10.1607       13.5293       15.1980       16.5703       20.9210       30.4480       27.0506       26.6583       28.9275       36.8328       34.6893       34.5444       32.8256       26.6573       25.6099       25.7247        0.0000        0.0000        0.0000        0.0000        0.0000        0.0000        0.0000        0.0000        0.0000        0.0000        0.0000        0.0000        0.0000        0.0000        0.0000        0.0000        0.0000        0.0000        0.0000        0.0000        0.0000        0.0000        0.0000        0.0000        0.0000        0.0000        0.0000        0.0000        0.0000        0.0000        0.0000        0.0000        0.0000        0.0000        0.0000        0.0000        0.0000        0.0000        0.0000        0.0000        0.0000        0.0000        0.0000        0.0000        0.0000        0.0000        0.0000        0.0000        0.0000        0.0000        0.0000        0.0000        0.0000        0.0000        0.0000        0.0000        0.0000        0.0000        0.0000        0.0000        0.0000        0.0000        2.9684        2.7704        2.9340        3.6087        3.7721        4.1907        5.6686        8.8412        8.0778        8.6326        8.9165        9.6060       10.7968       11.0902       11.4138       13.1058       13.5494       15.2595       18.7543       20.2641       21.3037       28.5059       32.7910       38.2311       40.8019       43.2354       50.0403       45.8266       46.7449       45.0842       39.2295       28.3005       26.6623       23.9544       21.7422       20.5232       15.4382       11.8465       10.6521       13.1787       16.8539       17.4019       17.6484       23.2224       25.5702       27.9569       27.1794       29.2087       29.0062       30.7110       31.6451       35.0547       36.8819       37.5155       36.9902       35.9392       36.3821       37.0990       33.6434       35.6001       35.1201       37.1472       42.5696       50.6022       50.4384       54.3116       52.9026       48.4126       50.6296       54.1461       56.9071       60.5384       65.6344       68.1638       55.0254       47.9469       50.9490       59.2600       61.5259       63.9007       68.3613        0.0000        0.0000        0.0000        0.0000        0.0000        0.0000        0.0000        0.0000        0.0000        0.0000        0.0000        0.0000        0.0000        0.0000        0.0000        0.0000
        0.0000        0.0000        0.0000        0.0000        0.0000        0.0000        0.0000        0.0000        0.0000        0.0000        0.0000        0.0000        0.0000        0.0000        0.0000        0.0000        0.0000        0.0000        0.0000        0.0000        0.0000        0.0000        0.0000        0.0000        0.0000        0.0000        0.0000        0.0000       56.6355       58.8685       61.7438       69.0446       71.0861       69.0639       64.3113       82.9161       83.1933       77.4508       69.1817       59.3751       66.2173       69.4718       56.3863       52.3169       47.9719       45.4980       46.0309       40.8053       40.3182       39.8870       37.8857       35.0306       33.6063       30.5176       27.1180       21.9992       18.9097       17.1854       17.5182       27.7493       23.1740       12.8268       10.5224       12.4053       12.3651       11.8727       12.6022        9.5110       10.3166       10.8978       10.0760        4.4613        4.5950        5.2678        5.4643       13.1200       15.2316       16.9808       18.4247       23.9960       27.2829       29.7591       31.0497       42.1449       43.3601       43.1789       43.9885       30.5528       29.5678       28.4392       32.7014        0.0000        0.0000        0.0000        0.0000        0.0000        0.0000        0.0000        0.0000        0.0000        0.0000        0.0000        0.0000        0.0000        0.0000        0.0000        0.0000        0.0000        0.0000        0.0000        0.0000        0.0000        0.0000        0.0000        0.0000        0.0000        0.0000        0.0000        0.0000        0.0000        0.0000        0.0000        0.0000        0.0000        0.0000        0.0000        0.0000        0.0000        0.0000        0.0000        0.0000        0.0000        0.0000        0.0000        0.0000        0.0000        0.0000        0.0000        0.0000        0.0000        0.0000        0.0000        0.0000        0.0000        0.0000        0.0000        0.0000        0.0000        0.0000        0.0000        0.0000        0.0000        0.0000        1.3174        1.4569        2.5197        2.7393        3.1950        3.8846        7.0482        8.1060        8.9707        9.6447        9.2350       13.0209       13.9793       11.8959       12.2195       11.0458       11.1146       11.7918       13.4414       17.3274       22.7148       32.8529       36.1854       41.3933       48.2443       47.0973       36.8644       35.9961       35.3345       34.6380       29.1609       27.3622       25.5441       23.3614       19.3295       15.4212       14.5180       14.8307       16.4451       19.4730       27.7161       22.2996       29.7252       33.9525       33.8567       32.8577       29.7471       29.0695       30.0931       32.1090       37.1707       38.3424       39.2557       39.7765       40.3579       39.4658       42.1841       42.6263       41.6649       41.0037       40.8255       44.2515       46.2657       50.0354       51.5352       51.4422       50.8944       56.8030       62.4168       65.5338       67.7039       62.5935       56.2222       58.0798       65.1457       73.5446       76.0298       79.1033       97.3961      101.7508        0.0000        0.0000        0.0000        0.0000        0.0000        0.0000        0.0000        0.0000        0.0000        0.0000        0.0000        0.0000        0.0000        0.0000        0.0000        0.0000
        0.0000        0.0000        0.0000        0.0000        0.0000        0.0000        0.0000        0.0000        0.0000        0.0000        0.0000        0.0000        0.0000        0.0000        0.0000        0.0000        0.0000        0.0000        0.0000        0.0000        0.0000        0.0000        0.0000        0.0000        0.0000        0.0000        0.0000        0.0000       61.3034       62.6621       66.2250       74.2868       77.0672       75.9067       70.8541       84.1526       79.3793       71.6392       67.5365       51.6794       48.8818       48.7448       52.3976       57.0839       55.6481       56.5554       57.2407       46.1555       42.8269       41.3978       40.8494       35.8332       33.3237       31.3257       28.3643       23.4833       20.2967       17.0791       16.3968       16.7267       15.8150       20.0309       18.5575       19.1118       15.1251       13.8749       21.0719       16.9938        9.7416        8.3679        8.4602        3.5578        3.2863        5.3676        5.9231       11.9903       13.9851       16.2489       19.8743       21.0698       20.6640       28.7814       33.9639       44.1101       48.8974       50.4289       48.3850       33.7611       33.4318       33.6555       34.6550        0.0000        0.0000        0.0000        0.0000        0.0000        0.0000        0.0000        0.0000        0.0000        0.0000        0.0000        0.0000        0.0000        0.0000        0.0000        0.0000        0.0000        0.0000        0.0000        0.0000        0.0000        0.0000        0.0000        0.0000        0.0000        0.0000        0.0000        0.0000        0.0000        0.0000        0.0000        0.0000        0.0000        0.0000        0.0000        0.0000        0.0000        0.0000        0.0000        0.0000        0.0000        0.0000        0.0000        0.0000        0.0000        0.0000        0.0000        0.0000        0.0000        0.0000        0.0000        0.0000        0.0000        0.0000        0.0000        0.0000        0.0000        0.0000        0.0000        0.0000        1.1893        0.9578        0.9316        1.1093        2.0365        2.3142        2.8775        3.7201        7.0314        8.3177        9.3611       10.1402       10.9693       14.3216       13.8049       12.5579       13.8390       13.0833       12.6272       14.1962       15.5264       20.3305       30.1565       33.0095       34.7041       41.3509       44.1938       48.2054       40.8924       41.5479       35.6032       32.6688       27.7411       26.0749       24.8671       26.0212       22.2608       19.1703       21.4816       23.5932       27.4192       27.9347       27.7294       25.7072       36.5873       36.0898       36.9444       35.6217       31.5817       30.3417       30.0871       31.9017       37.7478       39.0575       40.2016       39.7183       40.9975       39.8728       41.3918       42.5581       47.6226       44.0841       44.0869       48.3769       49.9663       49.6896       51.9801       49.7893       56.8939       61.9229       63.4930       61.3705       65.0029       66.5432       64.4197       68.1558       76.0446       88.3028       89.7463       96.0158      116.9576      121.2705        0.0000        0.0000        0.0000        0.0000        0.0000        0.0000        0.0000        0.0000        0.0000        0.0000        0.0000        0.0000        0.0000        0.0000        0.0000        0.0000
        0.0000        0.0000        0.0000        0.0000        0.0000        0.0000        0.0000        0.0000        0.0000        0.0000        0.0000        0.0000        0.0000        0.0000        0.0000        0.0000        0.0000        0.0000        0.0000        0.0000        0.0000        0.0000        0.0000        0.0000        0.0000        0.0000        0.0000        0.0000       79.5627       73.6639       75.8770       86.8722       81.4464       78.3647       72.2549       85.4685       81.0672       74.5975       70.1904       50.3611       47.7562       45.7407       49.6778       55.9254       57.6624       59.6335       60.7865       47.2046       42.0393       40.0768       40.6427       35.3412       33.3839       31.8622       28.8491       23.5099       20.1854       17.3157       15.8216       10.5851        9.6069        9.1797        9.9469       20.0758       32.4608       33.9674       27.6637       17.5933       10.3471        7.1363        6.5631        3.0774        3.2631        3.2213        4.2640       10.5276       13.0552       14.6080       23.5952       29.9575       22.6583       24.8908       38.4741       52.9973       47.8605       47.6245       47.7124       46.8425       46.1277       50.2102       52.4138        9.1081        0.0000        0.0000        0.0000        0.0000        0.0000        0.0000        0.0000        0.0000        0.0000        0.0000        0.0000        0.0000        0.0000        0.0000        0.0000        0.0000        0.0000        0.0000        0.0000        0.0000        0.0000        0.0000        0.0000        0.0000        0.0000        0.0000        0.0000        0.0000        0.0000        0.0000        0.0000        0.0000        0.0000        0.0000        0.0000        0.0000        0.0000        0.0000        0.0000        0.0000        0.0000        0.0000        0.0000        0.0000        0.0000        0.0000        0.0000        0.0000        0.0000        0.0000        0.0000        0.0000        0.0000        0.0000        0.0000        0.0000        0.0000        0.0000        2.5374        1.3531        1.2427        1.2561        1.3920        2.4147        2.6268        3.1360        3.9285        7.7673        8.5048        9.5649       10.4268       12.2265       14.3415       15.5894       13.6743       14.6261       15.0787       16.5245       15.0722       20.0833       66.4794       71.9452       24.8770       34.1846       40.8263       44.1192       46.0871       37.0945       38.6913       40.4311       45.3902       34.8981       26.9782       23.8774       23.2650       19.5391       21.2557       23.8960       28.6404       36.5560       40.5306       36.3919       36.3027       42.6787       43.1598       37.1869       36.5825       31.1501       29.4964       29.8104       31.3591       37.6145       39.1072       41.9087       43.0378       43.2421       41.9411       42.3684       46.4569       51.3644       52.1479       50.7275       50.3220       52.6932       54.2553       56.3066       59.2206       65.8687       69.4101       68.4743       66.7177       68.5203       72.7988       72.9648       74.3917       81.0114       86.0044       96.4806      103.1564      114.6836      116.7003      122.4475        0.0000        0.0000        0.0000        0.0000        0.0000        0.0000        0.0000        0.0000        0.0000        0.0000        0.0000        0.0000        0.0000        0.0000        0.0000
        0.0000        0.0000        0.0000        0.0000        0.0000        0.0000        0.0000        0.0000        0.0000        0.0000        0.0000        0.0000        0.0000        0.0000        0.0000        0.0000        0.0000        0.0000        0.0000        0.0000        0.0000        0.0000        0.0000        0.0000        0.0000        0.0000        0.0000       63.3546       69.9668       66.7517       68.5844       74.8896       76.2505       73.4522       67.3915       77.8474       72.5090       68.0460       65.6259       51.6906       52.8649       52.4703       49.3942       53.4631       52.7546       50.6652       49.2236       40.7798       38.4839       37.5607       36.1837       32.5590       32.8582       34.6731       32.0831       25.2881       19.8443       17.6540       15.4032       10.1917        9.0582        8.2765        7.7491        7.4488        7.0732        7.0741        6.8713        4.9986        5.4054        4.4555        4.6360        3.2336        2.8119        2.9432        4.2838        9.2137       11.4113       12.6576       13.3841       15.3640       18.4461       26.8916       36.9928      106.7436       95.9182       46.5469       44.6875       44.0797       46.1448       45.3384       46.1396        7.4409        7.3426        0.0000        0.0000        0.0000        0.0000        0.0000        0.0000        0.0000        0.0000        0.0000        0.0000        0.0000        0.0000        0.0000        0.0000        0.0000        0.0000        0.0000        0.0000        0.0000        0.0000        0.0000        0.0000        0.0000        0.0000        0.0000        0.0000        0.0000        0.0000        0.0000        0.0000        0.0000        0.0000        0.0000        0.0000        0.0000        0.0000        0.0000        0.0000        0.0000        0.0000        0.0000        0.0000        0.0000        0.0000        0.0000        0.0000        0.0000        0.0000        0.0000        0.0000        0.0000        0.0000        0.0000        0.0000        0.0000        0.0000        3.5105        3.6168        3.9569        2.2397        2.2820        2.2996        3.6430        3.6711        3.9568        4.5150        7.8139        8.6743        9.5667       10.7159       15.1888       16.4487       16.6094       16.6452       19.1160       21.0707       20.1024       21.6724       24.5320       46.9762       28.0857       25.3788       34.5386       40.8489       42.2818       41.7945       38.6924       43.4343       46.6071       49.3276       34.7094       26.9947       24.7799       23.2960       20.9410       21.1725       21.5508       22.2303       31.3087       41.1858       40.8280       38.1248       36.1735       38.3958       34.4560       31.9056       28.5348       27.4273       26.8911       28.9504       35.5203       37.3209       41.3503       40.3585       43.9340       45.6643       45.4095       46.9093       54.0012       57.5646       55.3528       56.3612       58.5241       61.1757       66.1875       68.0998       76.1702       78.1249       78.6308       74.0920       75.2235       75.5678       78.8645       78.4748       80.3011       87.8601      100.0207      105.0265      120.7705      131.7478        0.0000        0.0000        0.0000        0.0000        0.0000        0.0000        0.0000        0.0000        0.0000        0.0000        0.0000        0.0000        0.0000        0.0000        0.0000        0.0000
        0.0000        0.0000        0.0000        0.0000        0.0000        0.0000        0.0000        0.0000        0.0000        0.0000        0.0000        0.0000        0.0000        0.0000        0.0000        0.0000        0.0000        0.0000        0.0000        0.0000        0.0000        0.0000        0.0000        0.0000        0.0000        0.0000        0.0000       62.2028       63.4273       64.3895       65.2438       66.4610       67.8140       65.4227       58.3832       55.1600       53.0993       48.6429       46.8253       48.3764       47.0099       45.0134       44.9980       51.9103       50.4254       49.8897       45.9253       39.1341       38.1069       38.3228       36.3736       31.9718       33.2428       35.8079       36.3546       29.1227       23.7239       20.4449       17.5785       14.5324       12.9505       11.3230       11.2591        6.4034        5.3326        5.5819        6.2799        2.8438        2.8540        4.9396        4.4859        2.6609        5.0947        5.4487        5.1056        7.0357        8.4719        9.0616        9.7081       13.2542       16.6589       21.9042       28.3547       51.2284       59.4173       40.4233       36.4832       35.6254       47.3946       50.2053       39.7496       24.8652       27.6997       27.8601       27.7813       20.2755       18.7351       17.5962       16.8485       16.6366       16.1277        0.0000        0.0000        0.0000        0.0000        0.0000        0.0000        5.3292        4.2746        4.3024        8.6162        0.0000        0.0000        0.0000        0.0000        0.0000        0.0000        0.0000        0.0000        0.0000        0.0000        0.0000        0.0000        0.0000        0.0000        0.0000        0.0000        0.0000        0.0000        0.0000        0.0000        0.0000        0.0000        0.0000        0.0000        0.0000        0.0000        0.0000        0.0000        0.0000        0.0000        0.0000        0.0000        0.0000        0.0000        0.0000        0.0000        6.0528        5.9344        6.4347        6.1445        8.0494       10.4112        8.9867        9.9966       10.6765        8.3013        6.7659        7.2217        7.4650        7.9101        8.5726        9.4861       10.9803       12.2617       13.1000       14.0945       19.3240       22.1493       26.0655       29.0180       29.5587       25.5047       27.4589       29.3064       36.4178       42.1268       42.7693       42.2421       40.7808       42.2891       41.2238       49.2138       37.8884       32.1361       28.9505       26.5731       21.0698       20.8899       23.0572       22.3819       25.8528       33.8497       28.7673       28.4240       28.9377       30.9789       31.0099       28.9716       24.5164       22.5201       23.0825       24.8758       29.1841       32.3452       34.5854       35.8033       42.4360       44.3180       46.0685       48.6660       53.9377       56.5117       59.0461       64.2707       79.3555       83.6207       88.5374       94.3486       98.6577      102.1643      100.0024       95.8173       76.7643       75.8868       76.5963       79.1492       91.5593      101.4404      104.5892      113.5351      122.8514      134.4330        0.0000        0.0000        0.0000        0.0000        0.0000        0.0000        0.0000        0.0000        0.0000        0.0000        0.0000        0.0000        0.0000        0.0000        0.0000        0.0000
        0.0000        0.0000        0.0000        0.0000        0.0000        0.0000        0.0000        0.0000        0.0000        0.0000        0.0000        0.0000        0.0000        0.0000        0.0000        0.0000        0.0000        0.0000        0.0000        0.0000        0.0000        0.0000        0.0000        0.0000        0.0000        0.0000       64.2244       62.1235       62.2382       62.3482       62.5958       63.1142       64.6115       62.1515       52.7052       51.9288       47.7967       47.9590       44.9095       49.7765       43.7913       46.2019       43.2516       46.8098       44.1746       45.1343       48.6571       43.3772       39.5361       35.7689       32.6228       31.1009       30.4547       30.1115       28.0279       24.3078       21.3599       18.8907       17.2773       14.1742       12.7928       12.0488       11.0203        6.3705        4.5318        3.9080        4.6330        1.8270        1.9981        1.9434        2.6528        2.0780        2.8688        5.8192        7.7700        8.3361        7.1855        9.0076       10.7459       12.4500       16.0120       19.8407       23.9387       29.4178       35.9583       42.6410       34.9917       46.8086       50.2846       43.5370       42.1191       21.6607       26.5609       30.3919       42.4455       34.6246       27.7986       25.8687       21.6156       18.9774       16.3771       14.6496       12.1909        2.3070        1.7638        1.3948        1.2382        4.5843        3.8573        3.4505        3.3503        4.3521        4.2391        4.3610        4.7075        0.0000        0.0000        0.0000        0.0000        0.0000        0.0000        0.0000        0.0000        0.0000        0.0000        0.0000        0.0000        0.0000        0.0000        0.0000        0.0000        0.0000        0.0000        0.0000        0.0000        0.0000       12.4114       11.6441       10.7149        9.3454        8.5092        7.9440        7.7157        7.7253        7.5990        7.5560        7.6019        7.2352        7.2265        7.4755        8.0355       10.4556       15.1999       15.7130       16.1460       13.4115       13.2171       11.4122        9.4852        7.9488        8.0503        8.5812        9.5582       10.9362       11.8701       13.3184       15.0704       20.6597       23.9247       27.1909       27.9388       27.9564       28.5725       34.2986       35.0776       41.2100       43.0166       48.0123       46.5954       42.0496       42.0115       40.7025       36.5144       36.8876       34.6006       32.8502       29.3118       22.4633       23.8775       23.5520       30.1336       33.1203       25.7422       25.4331       26.4158       29.8264       29.4314       27.8811       27.4374       24.0534       21.9285       21.4200       22.3818       26.9377       28.2760       31.6533       34.9520       40.8847       43.8325       47.3638       50.9671       56.8340       56.3389       62.4347       70.2626       88.7032       97.0076      103.8455      108.2786      114.9436      116.0845      112.5504      105.0213       87.3666       81.7604       80.3175       86.6818       95.5695      103.2892      116.3027      126.8961        0.0000        0.0000        0.0000        0.0000        0.0000        0.0000        0.0000        0.0000        0.0000        0.0000        0.0000        0.0000        0.0000        0.0000        0.0000        0.0000        0.0000        0.0000
        0.0000        0.0000        0.0000        0.0000        0.0000        0.0000        0.0000        0.0000        0.0000        0.0000        0.0000        0.0000        0.0000        0.0000        0.0000        0.0000        0.0000        0.0000        0.0000        0.0000        0.0000        0.0000        0.0000        0.0000        0.0000        0.0000       60.2705       56.4576       55.6854       55.2637       54.8687       54.8708       56.7313       54.7994       47.7262       45.6285       37.7777       33.0446       33.0276       37.2829       39.5463       45.3410       44.6550       59.5793       46.4588       45.6815       43.0015       35.0431       32.7082       29.8552       26.8608       24.7438       24.6898       23.4336       22.8835       20.2800       19.2319       17.6452       16.9349       14.7271       13.5397       13.3478       11.9398        6.6888        5.1338        3.9900        3.5290        1.8715        1.6058        2.1070        2.7271        1.9967        2.9771        3.3124        5.7938        6.7453        6.5339        8.0438        8.3690       11.3400       16.7215       18.6772       21.6332       29.1022       33.7723       39.1016       39.0655       53.1926       55.0393       51.9426       64.6418       20.3371       21.2464       22.2059       24.7910       25.5050       31.0472       31.2285       19.4099       24.6690       19.7006       16.2228       13.7715        5.0001        4.1658        3.8727        3.3963        5.5256        4.9198        4.6664        4.5191        5.5003        5.3804        5.4332        7.6071        9.0821       11.4963       16.9762        0.0000        0.0000        0.0000        0.0000        0.0000        0.0000        0.0000        0.0000        0.0000        0.0000        0.0000        0.0000       15.5353       15.4562       15.5015       15.2725       14.6627       13.7175       12.9665       12.1215       11.0569        9.5420        8.5870        8.0381        7.9300        8.0610        8.0614       16.9149       15.2359       10.4417        8.2939        8.8448        9.8329       12.8173       19.1144       20.6087       20.0051       16.5760       15.4729       13.9044       12.6879        9.2358        8.8007        9.0559        9.8960       11.1990       11.8886       14.1304       16.4713       24.2601       27.5607       28.6062       30.8973       29.7207       31.3404       35.6301       38.5004       44.8925       50.5457       51.4485       50.9802       46.7431       49.7326       45.5613       43.2443       42.9201       39.9383       38.0756       33.9836       26.0324       22.7525       19.6316       21.7443       30.2560       30.0561       26.5712       25.3809       27.3508       27.6303       26.5059       25.4944       21.6404       20.1935       20.0663       20.8417       24.8689       27.7467       32.3374       36.1702       42.0136       45.1158       48.2388       51.2000       54.9777       58.6546       64.6711       71.9155       91.2041      101.4752      106.9174      111.4565      116.0155      119.7066      116.5753      112.2543       90.1899       85.3629       82.3043       85.0572        0.0000      112.6752      126.0866      130.2752        0.0000        0.0000        0.0000        0.0000        0.0000        0.0000        0.0000        0.0000        0.0000        0.0000        0.0000        0.0000        0.0000        0.0000        0.0000        0.0000        0.0000        0.0000
        0.0000        0.0000        0.0000        0.0000        0.0000        0.0000        0.0000        0.0000        0.0000        0.0000        0.0000        0.0000        0.0000        0.0000        0.0000        0.0000        0.0000        0.0000        0.0000        0.0000        0.0000        0.0000        0.0000        0.0000        0.0000       50.7401       49.3165       44.8292       43.1067       42.0284       41.9428       41.9565       41.7427       39.1307       34.2393       34.2323       29.0994       26.7016       26.8153       32.3715       31.5053       31.8663       32.9984       38.6598       39.1408       38.2835       34.2798       27.5678       24.1428       22.1361       19.8452       18.5501       18.7704       19.3435       19.7740       17.1594       16.3487       18.0802       14.8349       13.3912       13.3222       13.2174       11.8214        6.4232        5.5981        4.6894        4.3759        2.8166        2.8261        2.8502        3.0807        2.4614        3.3210        3.2367        3.5045        5.2480        6.0659        7.9099        8.5594       17.5323       16.1747       16.2991       17.3713       21.5918       36.1892       40.2939       34.7900       40.5299       36.5953       46.2729       57.6612       17.7768       19.2482       21.4477       22.8353       21.7007       30.5398       22.0309       19.0708       18.8036       19.3274       20.1900       21.9308       11.0792        7.7548        4.9614        4.4704        9.9186        7.1341        5.9045        5.7143        6.7948        6.6163       10.9313        9.4161        8.1747       10.9602       17.0431       23.9283       25.1724       16.7730        0.0000        0.0000        0.0000        0.0000        0.0000        0.0000        0.0000        0.0000       16.2795       16.2752       16.2313       16.3132       16.0777       15.4394       14.5735       13.7889       12.8135       11.5125        9.7045        8.5141        7.8666        7.8119        8.0786        8.1663       20.9269        8.8325        8.7839        9.1195       10.0068       13.0276       15.0772       20.0176       22.2880       23.2332       20.0611       19.5197       18.2123       15.2281       12.6431       12.6924       12.8637       12.4498       12.6493       13.3155       16.0912       20.2814       24.9356       26.1136       29.8216       33.8627       35.9768       39.9085       44.5706       46.6023       58.6737       62.8922       57.1989       55.6772       54.6023       53.8421       51.5881       48.7677       43.6854       45.1380       43.0936       40.0861       34.7491       28.6560       23.0885       21.0240       23.4617       24.1237       24.6663       23.6341       23.2662       23.2631       23.0286       24.5013       20.7329       19.4597       19.0946       20.9213       27.0507       27.8578       31.6359       36.1750       42.8198       45.8164       49.3619       52.4255       57.6151       61.8403       66.1291       73.6419       90.4137       99.1066      104.6053      123.8521      112.3133      114.5617      113.7167      107.6370       89.6968       80.4594        0.0000        0.0000        0.0000        0.0000        0.0000        0.0000        0.0000        0.0000        0.0000        0.0000        0.0000        0.0000        0.0000        0.0000        0.0000        0.0000        0.0000        0.0000        0.0000        0.0000        0.0000        0.0000        0.0000        0.0000
        0.0000        0.0000        0.0000        0.0000        0.0000        0.0000        0.0000        0.0000        0.0000        0.0000        0.0000        0.0000        0.0000        0.0000        0.0000        0.0000        0.0000        0.0000        0.0000        0.0000        0.0000        0.0000       52.2426       42.2633       38.5552       34.1553       32.0605       15.4320       13.9403       13.2958       13.1490       15.6064       15.5479       14.6702       12.8615       18.5033       17.3384       16.9389       15.5540       20.9891       20.0751       20.4219       20.0255       25.3917       22.8041       22.2557       19.8801       12.7322       11.3051       11.0143        8.5808        7.0249        6.7347        8.4639        8.3441       12.2045       11.6419       16.9415       11.2349       11.1827       11.9556       11.4133       10.2230        8.8274        8.1476        7.7097        6.5511        5.1641        5.8803        6.2628        5.4202        6.3965        8.5526       10.5197       13.9880        7.7660        8.1945        5.6048        6.9715       10.3349       11.1293        9.1021       10.0640        7.8469       10.9513       10.0794        9.0887       13.6572       18.8440       16.7859       20.4923       21.6423       24.8090       26.6854       28.4336       30.9629       29.2947       26.6717       26.1400       28.9134       27.9095       30.3266       32.3732       22.1679       20.1510       11.1269        8.7860        9.6155        8.9300        8.6029        8.3330        8.0165        7.7685        7.6992        7.7929        7.7025        7.7410        9.3205        9.1453       10.3436       15.6049       12.2070       13.0113       14.6850       20.7477       25.4417       27.9320       16.1548       16.7060       17.2348       17.2595       17.7509       17.8701       17.6039       16.9003       16.0907       15.2143       14.0320       12.3992        8.2660        7.2197        6.6061        6.5276        6.9171        6.9938        7.2664        7.6851        8.4490        8.8777        9.9296       11.6290       18.1924       26.6142       22.0643       23.0019       24.0026       23.6558       21.6188       18.0633       15.7718       15.7510       14.7849       16.2243       13.7872       13.3878       16.8404       20.3786       28.3036       30.5424       34.3879       39.2245       44.3860       51.8055       65.5132       69.1181       70.1811       66.4939       65.4230       64.5922       63.8791       60.4750       60.9375       56.1678       47.1670       47.8830       45.3949       39.8983       36.3495       35.3889       31.1406       28.2649       20.0770       18.7893       17.4263       16.2255       12.5384       12.8998       15.1664       15.7759       15.7251       15.9344       17.0105       18.3055       24.9657       27.7681       30.4668       34.0416       41.0875       45.2042       50.1852       54.0056       60.7424       65.7905       70.7241       75.8190       84.6019       90.8519       95.3469      122.5101      111.7185      104.8507      102.1457       96.9086       78.8761        0.0000        0.0000        0.0000        0.0000        0.0000        0.0000        0.0000        0.0000        0.0000        0.0000        0.0000        0.0000        0.0000        0.0000        0.0000        0.0000        0.0000        0.0000        0.0000        0.0000        0.0000        0.0000        0.0000        0.0000        0.0000
        0.0000        0.0000        0.0000        0.0000        0.0000        0.0000        0.0000        0.0000        0.0000        0.0000        0.0000        0.0000        0.0000        0.0000        0.0000        0.0000        0.0000        0.0000       54.5252       53.7341       55.0440       48.6308       44.2173       34.7624       29.9313       25.2326       23.0985        9.9184        8.1337        7.3176        7.1706        8.8065        8.5202        7.6963        7.0294       12.7972       11.1528       10.4586       12.1113       13.6923       13.9581       14.8302       14.3600       18.9848       18.0513       17.0965       14.2731        8.5990        9.2235        9.3286        7.9708        5.5742        5.9060        5.4886        5.4392        8.6712       10.1967       11.3006       11.5323       11.9038       12.0706       11.5865       11.3884       10.0724        8.5950        8.2707        7.4714        5.9127        6.6453        6.4893        6.4346        6.7255        7.1043        8.4025       13.4069        6.2693        3.1540        3.1784        7.4460        8.1516        6.0394        4.3778        5.6679        5.9917        7.8020        7.8144        7.0137        9.5652       14.5684       15.6540       17.2748       22.4384       23.2045       25.3623       27.2740       23.8797       25.4552       25.8655       25.5037       28.3737       27.5083       25.6204       22.6382       13.2463       11.5023       10.4837        9.8446       10.9077       10.2554        9.9224        9.6021        9.2266        8.9069        8.7849        8.7895        8.6045        8.5721        8.7672        9.6490       10.7260       19.3804       21.5306       14.4533       18.6193       23.3117       26.0664       26.3845       16.9050       17.4739       18.0108       18.0977       18.6858       18.8802       18.6083       17.8792       17.1183       16.1992       14.8626       12.9740        8.4502        7.2325        6.5594        6.5054        6.9631        7.0849        7.4393        7.9907        8.9637       10.2245       11.1741       12.9899       30.7493       43.0586       36.0388       27.6894       28.5948       26.9827       27.1532       25.2211       18.2762       17.5596       15.8480       14.4318       15.1412       11.8621       14.9987       19.2850       31.5742       37.2744       40.5945       51.3777       57.5649       66.6843       72.1607       72.4642       72.2956       68.9514       70.3447       73.8255       71.7316       67.7859       62.0339       55.6739       44.7583       41.1548       37.8889       36.2215       34.3281       30.7537       30.3001       29.2887       22.4016       18.2859       16.1367       14.9229       10.7441        9.8482       11.0770       13.0263       12.8334       13.5179       16.0976       17.9513       27.5948       29.6432       31.5792       34.9737       42.4879       46.3821       51.2281       56.8222       66.7951       69.8643       73.9653       79.0616       85.3390       90.7350       93.3442       95.3870       99.5101      100.6022        0.0000        0.0000        0.0000        0.0000        0.0000        0.0000        0.0000        0.0000        0.0000        0.0000        0.0000        0.0000        0.0000        0.0000        0.0000        0.0000        0.0000        0.0000        0.0000        0.0000        0.0000        0.0000        0.0000        0.0000        0.0000        0.0000        0.0000        0.0000
        0.0000        0.0000        0.0000        0.0000        0.0000        0.0000        0.0000        0.0000        0.0000        0.0000        0.0000        0.0000        0.0000        0.0000        0.0000       51.2417       48.8849       49.8996       49.1445       46.5635       45.1838       42.4035       37.3073       28.2626       23.3512       19.0844       17.0985        6.5751        4.6604        3.6291        3.6256        4.7446        3.9461        3.7680        3.5473        7.1327        6.7142        6.5972        6.6128       10.2888       10.3644       10.5222       10.8649       15.9255       14.9944       13.8038       12.2126        7.2520        7.1550        7.4975        6.6222        5.7764        5.7034        5.3906        5.7026        7.8206        9.7802       10.1437       10.5991       10.5641       11.3571       11.3954       10.9090        9.3226        8.5239        8.5287        8.6073        6.6616        6.6934        5.8786        5.9559        5.8235        4.5275        6.3373        7.8277        3.1777        4.8529        3.0453        3.7032        3.4051        2.8346        2.7376        2.6905        3.1931        3.9490        3.8461        5.7262       12.9348       13.7436       15.4302       16.2856       17.7269       19.3998       22.1087       24.0409       21.4484       23.0166       23.5586       22.3818       25.3191       24.6240       23.3196       20.9437       12.0649       10.8042       10.0886        9.5953       11.1370       10.6256       10.3566       10.0225        9.6278        9.2793        9.1278        9.0894        8.8657        8.7951       11.4897        9.8253       15.4828       18.6493       13.7126       13.5996       15.2699       23.4643       24.1451       24.5448       18.9124       18.0119       18.5651       18.7015       19.3011       19.4887       19.2341       18.5716       18.0095       17.1797       15.9115       14.0941        9.1283        7.9551        7.3480        7.3462        8.2457        8.4191        8.8433        9.4757       11.0643       11.4321       12.7885       14.9573       22.9242       41.3239       32.3076       31.2148       30.0073       28.5097       30.5310       24.4643       18.4756       16.5563       14.8446       13.7769       12.5584       13.3649       15.9671       20.4263       35.1287       48.7981       51.5470       51.1248       57.9569       62.4945       66.2972       67.8211       71.4636       67.9657       72.6925       73.9461       67.0045       64.9596       60.4393       52.4125       43.1373       36.6239       33.1248       31.5964       30.7104       29.4349       27.7317       24.6347       21.6276       18.2311       16.1429       14.3021       10.7144        9.6650       10.2365       11.5197       12.2836       13.7651       16.5589       19.9590       30.2686       33.7714       38.3668       40.7388       47.3221       51.1171       55.5370       60.8611       68.3949       72.6325       75.5825        0.0000       84.8176       87.9331       91.3489       93.6778       95.8260      100.8133        0.0000        0.0000        0.0000        0.0000        0.0000        0.0000        0.0000        0.0000        0.0000        0.0000        0.0000        0.0000        0.0000        0.0000        0.0000        0.0000        0.0000        0.0000        0.0000        0.0000        0.0000        0.0000        0.0000        0.0000        0.0000        0.0000        0.0000        0.0000
        0.0000        0.0000        0.0000        0.0000        0.0000        0.0000        0.0000        0.0000        0.0000        0.0000        0.0000        0.0000        0.0000       54.0635       53.0998       49.9470       47.4042       46.7692       45.0031       40.4255       38.0476       37.0340       34.9304       25.0148       20.9238       16.4974       13.4741        4.8572        3.4323        2.6373        2.5051        2.8296        2.8395        2.7753        2.7194        6.0641        5.6766        5.4322        6.0682        8.9391        8.2990        8.2813        8.9927       11.9370       12.1580       13.4019       13.5007        7.8339        7.1538        6.3251        5.6130        5.7479        5.8134        5.8923        6.2500        7.5408        9.2474        9.6208       10.4367        9.8999       10.2790       10.1624        9.5410        8.0846        7.5309        8.1819        8.6045        5.7352        5.5279        4.8028        5.5567        7.2086        5.7140        4.3172        7.7424        2.3194        2.8457        3.8049        2.1758        2.3900        3.1484        3.7192        2.1024        1.8676        2.3462        4.4143        5.2383        8.3300        9.9610       14.5743       16.1304       13.3293       16.2795       19.2940       19.6106       17.7084       18.7609       19.1474       17.8632       20.4719       20.0589       19.1070       17.5624        9.2272        8.3883        7.8558        7.5961       10.0069        9.7348        9.5716        9.2939        8.9390        8.6252        8.4756        8.4443        8.1791        8.0963        8.3124        9.1986       17.5256       14.3887       12.0749       12.9820       12.7547       15.1539       19.3580       14.8685       17.2118       18.0336       18.7692       18.9677       19.6020       19.7382       19.5814       26.4770       18.8808       18.2520       17.2782       15.8304       10.3598        9.4415        8.9870        9.0566       10.7350       10.9844       11.4525       12.1171       13.8335       14.5413       15.9119       18.4992       25.6567       34.7595       36.8178       40.7429       34.1408       32.6361       31.4753       27.2261       19.4561       17.5022       17.0149       16.8154       16.1843       16.6370       18.4234       22.4118       38.0843       50.9290       51.4531       46.4514       53.6803       62.0111       63.6347       63.6551       63.1380       65.0088       69.6965       66.6906       61.1985       58.6199       52.7745       48.0844       37.6106       32.5936       29.8148       29.1023       27.8627       28.7942       27.0522       23.4115       20.2349       18.9448       18.4934       16.9182       14.1425       12.0739       11.9940       13.8527       16.3462       17.6877       20.3918       23.5409       35.4361       39.6501       44.4225       50.4326       56.6508       59.8685       62.4410       65.7316       70.7318       75.4172        0.0000        0.0000        0.0000        0.0000        0.0000        0.0000        0.0000        0.0000        0.0000        0.0000        0.0000        0.0000        0.0000        0.0000        0.0000        0.0000        0.0000        0.0000        0.0000        0.0000        0.0000        0.0000        0.0000        0.0000        0.0000        0.0000        0.0000        0.0000        0.0000        0.0000        0.0000        0.0000        0.0000        0.0000        0.0000        0.0000
        0.0000        0.0000        0.0000        0.0000        0.0000        0.0000        0.0000        0.0000        0.0000       52.9903        0.0000        0.0000       54.1861       51.7634       52.1653       49.0291       50.4583       51.9717       45.5741       24.7347       22.7178       20.2457       16.8046        9.7291        7.3598        5.7363        4.8143        3.3673        2.1784        1.7366        1.3740        1.9038        1.9109        1.9005        1.8757        2.4205        2.3858        2.6214        2.8106        2.6259        2.9304        3.2242        3.2760        3.0520        3.2822        3.2882        2.8357        6.0806        5.6613        3.9184        3.7470        5.9880        6.4050        6.0676        5.7881        6.6765        6.7978        7.1915        8.0918        7.0688        6.9180        6.9061        6.6560        8.7549        9.7115        8.7100       14.9190       40.4731       35.8075       10.6799        6.3483        4.6462        5.5907        7.2670        5.7982        2.3374        2.7348        3.9766        4.7813        1.2289        0.7357        1.2574        1.8319        0.8754        1.3635        2.1357        2.6217        1.4887        1.6944        2.3842        3.5301        7.0869        8.6535       10.3492       10.9566       14.6475       15.5015       14.6831       13.6642       14.7500       14.4388       14.0642       13.5057       14.7404       14.1138       13.6739       14.3222       13.6265       13.4273       13.1216       12.6872       11.1819       11.1053       11.8551       12.2064        9.5203        9.3741        9.5508       10.0284       15.8929       17.6449       14.1543       13.0071       14.0261       14.9321       17.1750       16.5470       20.3502       21.3402       22.1050       22.2338       23.3566       23.4192       23.2337       22.6917       22.4386       21.8754       21.0236       19.7689       17.3683       16.2477       15.9481       16.5063       17.5048       19.5965       24.5131       18.6787       21.3996       22.5568       23.8517       32.4554       35.6649       36.5645       37.2292       30.9332       34.4142       33.9731       30.0788       26.4639       21.4283       19.1030       19.2792       20.1941       20.7125       20.1484       21.0792       25.3542       37.4843       42.8503       46.3543       47.9275       54.2140       54.8317       54.2836       53.3085       53.3164       55.5894       57.2060       58.3693       45.7710       40.6322       36.3121       31.1315       24.6562       22.5367       21.0790       20.0946       25.9487       27.3006       25.4684       24.1840       23.2513       21.6538       21.5063       20.7115       21.4027       19.8342       21.9461       25.3913       28.7082       30.1405       33.0974       38.3072       47.1410       51.5675       56.0462       60.4095       63.7819       68.7755       74.9966       76.7811       84.7584        0.0000        0.0000        0.0000        0.0000        0.0000        0.0000        0.0000        0.0000        0.0000        0.0000        0.0000        0.0000        0.0000        0.0000        0.0000        0.0000        0.0000        0.0000        0.0000        0.0000        0.0000        0.0000        0.0000        0.0000        0.0000        0.0000        0.0000        0.0000        0.0000        0.0000        0.0000        0.0000        0.0000        0.0000        0.0000        0.0000        0.0000
        0.0000        0.0000        0.0000        0.0000        0.0000       55.0999       50.7824       45.6693       44.2944       46.0278       47.8946       50.1646       48.8564       45.3467       43.5080       43.2984       44.4596       46.4074       38.3061       20.5080       17.4818       14.9556       11.6743        6.7258        4.9256        3.6471        2.9204        1.7255        1.1951        0.9255        0.8611        1.0837        1.0902        1.1334        1.2114        1.6938        1.7962        2.1296        2.4755        2.5877        2.8602        2.8475        2.9147        2.8028        3.0118        3.1755        2.9522        5.3277        4.7274        3.6612        3.5602        5.3108        5.8452        6.3284        6.8892        7.7360        7.4001        7.9948        7.4381        6.3260        5.9151        5.7598        5.2855        8.5763        9.3305        9.5835       16.3747       36.4354       45.9977       38.1010        7.0941        4.5052        4.8528        4.1210        5.1765        2.1617        1.5934        3.4017        7.5756        2.0072        0.7523        0.6814        0.9111        0.6720        1.1198        1.2052        1.9959        0.9609        1.1218        1.6234        2.4418        4.9689        6.1642       11.6942       14.3343       12.6686       11.1773       10.4358       10.3785       11.2354       11.1837       11.4863       11.5641       13.5100       13.7837       13.9310       13.9380       14.3456       14.4711       14.0912       13.6748       11.9632       11.8602       11.3180       11.2534       10.1857        9.9855       10.1121       10.5778       12.1625       17.2520       11.7081       12.6389       13.6741       14.6068       15.5345       16.4042       20.6291       21.7929       22.6200       22.7395       23.9734       24.0390       23.9717       23.6826       23.7217       23.4042       22.9166       22.1171       19.9753       19.2925       19.2635       20.6471       21.7923       23.8164       35.7452       24.4186       31.0467       31.5670       28.4615       30.4791       35.8584       40.7831       34.1297       30.1549       35.9959       33.8105       35.0955       30.2549       24.4714       21.4597       22.3128       24.9694       22.8230       22.4215       24.6167       28.6186       35.2886       41.5485       51.1246       51.1324       53.8444       53.1094       52.0503       52.1251       49.6708       51.4523       51.4799       51.1711       37.3996       33.2335       30.1446       26.5783       20.5722       19.5681       19.4298       17.4254       23.4074       24.8185       26.2507       24.5823       23.8453        0.0000        0.0000       23.1000       28.0790       29.9235       26.4943       31.9074       34.3436       35.5453       38.9555       42.5846       49.6495       56.2587       62.8005       67.3614       68.2275       74.5794       77.5203       80.6975        0.0000        0.0000        0.0000        0.0000        0.0000        0.0000        0.0000        0.0000        0.0000        0.0000        0.0000        0.0000        0.0000        0.0000        0.0000        0.0000        0.0000        0.0000        0.0000        0.0000        0.0000        0.0000        0.0000        0.0000        0.0000        0.0000        0.0000        0.0000        0.0000        0.0000        0.0000        0.0000        0.0000        0.0000        0.0000        0.0000        0.0000        0.0000
        0.0000        0.0000        0.0000        0.0000       53.3866       53.9058       47.8299       39.0098       39.5581       40.9441       41.4038       42.7999       43.2838       37.9692       36.8104       32.5873       33.0254       32.8453       29.4307       15.7377       12.9837       11.1664        9.1894        5.2859        3.8337        2.8019        2.2266        1.1295        0.7192        0.6437        0.4850        0.6832        0.6559        0.7050        0.8287        1.2532        1.4148        1.8751        2.2441        2.1722        2.4615        2.4537        2.5826        2.4804        2.7748        3.2910        2.9900        5.3558        3.7029        3.6458        3.5320        4.8623        5.0574        5.4223        5.6388        6.4869        6.8109        7.0030        7.4228        6.0136        5.7752        5.2666        4.6069        6.2229        7.3505        7.6257       11.2926       29.9029       24.6980       27.7666        7.2230        5.4208        4.7975        5.1915        6.2990        1.7373        2.2809        3.2115        4.9982        2.4638        1.8919        0.8976        0.3232        0.3954        0.9428        3.7926        2.2558        0.7564        0.8988        1.3110        1.9879        6.4428        9.1831       20.4750       27.8362       12.1937        8.9970        9.3145        9.5100       10.2635       10.9017       11.8270       10.9950       13.1117       13.6425       13.9918       14.1593       14.7378       14.8638       14.7735       14.4822       12.3765       12.1250       11.8692       11.6228       11.0495       10.7937       10.8235       11.1266       11.5165       10.9156       11.3484       14.3362       13.3474       14.2905       15.2217       16.1416       20.5837       21.8189       22.5423       22.4763       23.5054       23.3702       23.2960       23.1881       23.4230       23.3132       23.2315       23.0903       21.4603       21.3882       21.9799       23.3221       26.7842       25.7896       25.4033       28.7079       34.5901       31.9070       32.7052       32.4143       38.8940       39.3906       39.6023       34.2978       42.5129       37.8738       34.8216       31.2069       26.3724       25.2825       24.8091       24.7538       24.8235       30.1464       30.8067       30.5577       39.0421       37.8253       43.4671       42.2233       44.5826       47.9210       49.9683       51.1117       47.0308       46.5365       45.1365       44.1619       33.2080       29.5035       26.9858       24.2142       20.6687       16.9652       16.2642       16.8875       21.8208       24.0293       24.6265       22.2889        0.0000        0.0000        0.0000       25.7647       22.2406       23.0310       29.8861       33.7966       39.1869       39.5397       44.4034       47.8315       55.1643       61.3027       64.9503       67.7324       70.2583        0.0000        0.0000        0.0000        0.0000        0.0000        0.0000        0.0000        0.0000        0.0000        0.0000        0.0000        0.0000        0.0000        0.0000        0.0000        0.0000        0.0000        0.0000        0.0000        0.0000        0.0000        0.0000        0.0000        0.0000        0.0000        0.0000        0.0000        0.0000        0.0000        0.0000        0.0000        0.0000        0.0000        0.0000        0.0000        0.0000        0.0000        0.0000        0.0000        0.0000        0.0000
        0.0000        0.0000       57.5024       48.1932       44.7462       43.7242       41.8262       33.3427       30.6424       29.2449       31.8796       35.7606       34.9185       30.2830       29.7584       27.7776       25.6100       25.3619       23.5283       12.3068       11.2380       10.0168        8.5636        5.1927        4.0972        3.2338        2.5934        1.3378        0.8778        0.6142        0.5500        0.7096        0.6140        0.6220        0.7313        1.1065        1.2491        1.5940        1.8332        1.9270        2.1804        2.2227        2.1905        2.2037        2.7392        2.8310        2.7630        5.3049        3.7509        3.0035        3.3306        5.5007        6.3481        6.2335        6.6321        5.6045        5.6236        5.8971        6.1018        4.6993        5.0579        4.7707        4.5616        7.0591        7.6489        8.1760        7.8001       18.6997       10.5577       12.6534        9.0357        5.1693        4.2874        3.7127        4.6011        1.4409        1.5995        1.4815        2.6020        1.3491        2.1844        2.1033        0.9980        0.5939        2.0044        2.8259        2.9882        0.8772        1.0233        1.4694        2.1990        7.7406        8.8491       11.7139       14.2866       12.0877       11.7570       12.3657       12.9559       14.7902       13.9723       13.6656       13.7747       14.1685       14.2469       13.8416       14.1013       14.8019       15.0512       15.1335       15.1115       13.1541       13.1375       12.9831       12.7203       12.0852       11.8107       11.6588       11.6865       10.9474       18.6551       17.9749       11.8594       12.9874       13.9602       14.9407       15.7601       20.2650       21.4413       21.9234       21.4585       22.0061       21.4857       21.2686       21.2909       21.6093       21.6351       22.0367       22.7212       21.8798       23.3968       27.3831       29.0114       30.1591       30.8945       39.9811       43.1575       49.2490       44.8806       38.3894       40.7487       41.8349       46.1696       45.6273       40.3399       44.9717       43.0172       40.1541       37.0611       32.8507       30.3205       29.9026       29.2341       27.9331       25.3112       26.1550       27.8083       36.8036       37.5182       36.4995       36.2901       41.6195       46.8319       47.4210       49.8125       47.4762       44.8733       43.7315       38.7342       30.3291       28.9276       26.5087       26.2776       20.4957       18.2585       17.9445       16.6453       22.2129       22.5677       21.3724        0.0000        0.0000        0.0000       19.7688       20.8583       20.9156       22.0537       25.7288       28.6127       32.2651       36.0039       40.0626       46.1910       55.5840       62.9499       66.8981       72.2020        0.0000        0.0000        0.0000        0.0000        0.0000        0.0000        0.0000        0.0000        0.0000        0.0000        0.0000        0.0000        0.0000        0.0000        0.0000        0.0000        0.0000        0.0000        0.0000        0.0000        0.0000        0.0000        0.0000        0.0000        0.0000        0.0000        0.0000        0.0000        0.0000        0.0000        0.0000        0.0000        0.0000        0.0000        0.0000        0.0000        0.0000        0.0000        0.0000        0.0000        0.0000        0.0000
        0.0000       42.8318       38.7060       33.7113       33.9000       33.8984       31.8269       22.1219       21.1364       19.6283       22.8560       19.9598       19.2304       16.5171       15.2898        9.4496        9.3637        9.1360        8.7879       12.1416       11.6176       10.8111        9.6356        8.7609        7.5347        6.3614        5.1556        2.7456        1.8885        1.3082        1.1106        0.5128        0.3984        0.3753        0.4452        0.9228        1.0410        1.2589        1.4674        1.3872        1.5745        1.7729        2.0292        2.3031        2.9137        2.7285        2.6000        2.5476        1.3324        1.0550        1.4203        2.6773        3.6461        3.8571        4.4085        4.4036        4.2427        4.2936        3.9329        2.2307        2.0144        1.9113        2.1549       11.6279       11.3046       12.6789       13.8214       16.1793       14.2490       13.2980       10.3864        9.9960        8.9501        7.4806        7.3287        2.0854        2.1792        2.8683        2.7131        2.3665        2.3273        2.3784        2.2470        0.9050        0.7822        0.8096        1.4420        1.0296        1.1806        1.6777        2.5260        9.7897       11.4771       17.2509       22.7477       13.1516       15.0628       15.7001       17.1796       18.5114       16.9238       16.7277       17.5594       19.6945       18.0915       16.5601       16.1354       16.1952       16.5964       16.3326       16.8996       18.0857       17.4547       18.9890       21.7318       15.4059       15.0234       14.6512       14.4049       12.9649       14.7514       24.4574       17.8064       15.9895       17.0804       18.1058       19.3618       22.6267       23.7458       23.8753       22.7649       19.2789       19.4167       17.0026       18.5000       17.5375       17.6553       17.6088       18.8314       29.8761       26.1729       28.8221       40.7273       49.9468       48.2204       58.0831       46.6725       56.0357       56.1026       54.3890       60.1488       52.5404       52.3577       50.9628       48.2958       47.3120       45.4217       42.7401       40.1224       41.6508       41.6491       43.9593       44.4568       36.7661       31.9772       33.3385       35.0604       36.6125       37.0162       33.8605       34.7656       42.8298       45.6859       49.7066       47.7284       38.2207       36.3056       34.2964       32.8878       30.9703       29.1457       25.9883       24.9998       24.1609       23.3718       23.2763       21.4625       15.7050        0.0000        0.0000        0.0000        0.0000       18.1154       18.5239       19.0643       23.5192       26.7764       29.3205       33.9154       36.4726       36.9244       40.6815       46.2566       58.7559       67.0491       72.5153        0.0000        0.0000        0.0000        0.0000        0.0000        0.0000        0.0000        0.0000        0.0000        0.0000        0.0000        0.0000        0.0000        0.0000        0.0000        0.0000        0.0000        0.0000        0.0000        0.0000        0.0000        0.0000        0.0000        0.0000        0.0000        0.0000        0.0000        0.0000        0.0000        0.0000        0.0000        0.0000        0.0000        0.0000        0.0000        0.0000        0.0000        0.0000        0.0000        0.0000        0.0000        0.0000        0.0000
        0.0000       32.9791       30.0933       26.4963       26.5278       27.9062       25.6196       19.1629       17.3708       14.3289       13.7109       11.6147       12.3475        8.4401        9.3272        5.6010        5.8649        6.1050        6.3018        9.3513        9.6247        9.4846        8.9011        8.6042        8.0102        7.0827        5.7850        3.0990        2.1658        1.5052        1.2252        0.5325        0.3705        0.3175        0.3728        0.7804        0.8812        1.0370        1.1744        1.0927        1.2528        1.4830        1.7764        2.0895        2.2420        2.1495        1.9868        2.2579        1.3720        0.9266        0.9666        2.0880        2.7074        2.8167        2.7198        3.0889        3.3113        3.5329        3.8866        2.6302        2.3187        1.5862        1.5224       12.7051       12.5636       14.3574       15.3599       19.7224       15.6907       13.8105       10.8734       10.7595        9.1037        8.0254        8.2977        2.7730        2.5758        3.1510        2.9615        2.7682        2.8703        2.6041        2.8637        1.3838        0.9469        0.9553        1.1382        1.1693        1.3287        1.8492        3.3475       11.2048       11.3776       12.8228       17.3772       14.4646       16.3044       17.3991       17.5609       19.0379       18.9763       18.6096       18.4924       19.5730       18.0371       16.9537       17.8102       17.8102       16.7153       16.1375       16.4962       17.9809       18.3051       20.0999       21.5900       16.5721       16.6215       16.0470       15.8925       13.8920       12.8375       14.7619       13.6249       15.8457       16.9339       17.9122       18.7374       22.3606       23.4124       23.2674       21.6952       19.0345       17.7019       15.1615       15.4141       15.2198       15.4249       16.5244       18.4252       26.7717       32.3653       28.9247       33.8901       43.0884       50.1056       57.1413       74.6488       62.8978       60.0631       64.1936       62.3976       54.2984       52.8494       53.0529       49.6989       47.1191       44.6000       42.5477       41.8767       45.4059       45.8003       49.3134       45.4612       37.2976       36.8237       38.3315       36.2283       33.2514       35.2380       34.8817       34.8824       41.8623       52.1458       54.4074       46.6412       35.9108       34.6601       32.6965       33.4230       30.9719       29.0383       26.4587       26.0441       27.8243       26.8482       25.6098        0.0000        0.0000        0.0000        0.0000        0.0000       16.0198       15.1409       17.2623       19.0875       23.5999       26.8455       29.1961       32.0191       34.8198       36.6343       40.5940       45.5844       59.3526        0.0000        0.0000        0.0000        0.0000        0.0000        0.0000        0.0000        0.0000        0.0000        0.0000        0.0000        0.0000        0.0000        0.0000        0.0000        0.0000        0.0000        0.0000        0.0000        0.0000        0.0000        0.0000        0.0000        0.0000        0.0000        0.0000        0.0000        0.0000        0.0000        0.0000        0.0000        0.0000        0.0000        0.0000        0.0000        0.0000        0.0000        0.0000        0.0000        0.0000        0.0000        0.0000        0.0000        0.0000        0.0000
       29.2059       25.6331       24.8279       24.2187       23.8560       23.8352       21.9075       17.7655       15.5443       10.1580       13.1577        6.6605        4.5090        4.2068        4.1509        3.2896        3.6520        4.0755        4.5371        7.2209        7.8898        8.1063        7.8891        7.9463        7.7417        7.0103        5.7397        3.0875        2.1461        1.5182        1.2539        0.5244        0.3566        0.2910        0.3346        0.6718        0.7435        0.8268        0.9535        1.0662        1.1550        1.2997        1.4783        1.8172        2.0087        1.9426        1.4610        1.8153        1.3516        1.1758        0.8921        1.4184        1.8434        2.0195        1.9565        2.5057        2.6207        2.2877        2.0198        1.1848        1.1753        1.6511        1.9300       11.9163       11.7589       13.2369       15.4182       20.5554       18.1133       16.1678       16.3756       12.7880       12.0311       11.6122       10.5535        3.3033        3.2368        3.8636        3.6841        3.4212        3.5471        3.2284        3.4024        1.5445        1.4269        1.4786        1.9075        2.5580        3.0077        2.5630        3.3928       10.1048       16.0597       14.4139       16.2554       17.0185       19.9524       20.2564       20.6263       23.2295       22.6908       21.8859       20.6720       20.1594       24.5483       19.5443       18.9047       18.4127       18.6036       18.4630       18.6583       19.6703       20.1853       22.6179       23.2628       19.0259       22.5604       22.0283       16.0319       11.9002       12.0377       10.5221       13.6150       15.5792       16.4794       17.3050       17.9496       21.3131       22.2084       23.4040       20.2938       15.6814       16.3389       13.8525       14.2351       14.1082       14.4026       15.5977       17.6043       22.2821       28.3264       30.3086       33.3903       44.0594       55.8738       62.3906       65.8518       61.9653       60.6952       61.8044       58.3229       53.3199       52.0524       50.7681       49.9692       46.8594       41.7953       41.5899       41.9574       49.0499       52.2516       53.2190       48.9579       42.5146       38.0546       35.6187       33.1510       32.9236       32.1762       32.7587       33.5800       38.2559       48.1556       51.1754       54.0467       40.5645       39.1183       36.9644       35.0739       33.9372       31.5719       29.9839       29.2742       29.5187       28.4255        0.0000        0.0000        0.0000        0.0000        0.0000        0.0000       13.2521       13.2526       14.9879       17.5587       21.2127       23.1187       26.3776       28.0413       31.3829       35.5647        0.0000        0.0000        0.0000        0.0000        0.0000        0.0000        0.0000        0.0000        0.0000        0.0000        0.0000        0.0000        0.0000        0.0000        0.0000        0.0000        0.0000        0.0000        0.0000        0.0000        0.0000        0.0000        0.0000        0.0000        0.0000        0.0000        0.0000        0.0000        0.0000        0.0000        0.0000        0.0000        0.0000        0.0000        0.0000        0.0000        0.0000        0.0000        0.0000        0.0000        0.0000        0.0000        0.0000        0.0000        0.0000        0.0000        0.0000        0.0000
       23.8064       22.2270       21.3262       19.4454       20.3213       19.1779       20.4114       14.3304       12.6576       11.3248       11.0358        4.8621        4.3695        4.4094        5.3498        2.5828        2.7791        3.1037        3.5464        5.7655        6.4036        6.6727        6.6018        6.7852        6.7287        6.1564        5.0300        2.7086        1.8846        1.3458        1.1118        0.4908        0.3575        0.2957        0.4658        0.6049        0.6268        0.6698        0.8206        0.8263        0.9171        0.9906        1.1940        1.3241        1.6074        1.3840        0.9930        1.1486        1.0114        1.2544        1.7064        1.9550        2.4861        1.8320        1.2243        1.4489        2.0604        2.1068        1.8103        0.9201        0.7104        0.9057        0.9023       12.1244       13.7337       15.7054       15.3915       20.9312       23.1505       26.3768       17.2517       12.6284       14.3156       13.6179       11.6339        3.3644        3.7099        4.2357        4.2244        3.2801        3.4817        3.9863        3.7416        2.1760        2.2029        2.3793        2.7497        6.5201        3.8222        3.6443        4.6844       10.7668       13.7259       16.3455       21.8728       20.0194       22.5195       24.4567       24.4791       28.9519       31.0713       28.0553       26.0081       22.9624       21.6536       22.3548       23.6945       23.3949       23.1898       22.9144       22.4338       22.9762       22.7069       22.8255       25.4848       19.6953       20.7779       19.9631       16.4915       12.8586       12.0952       11.9224       17.1897       16.1061       17.7529       17.7519       19.8966       21.3745       20.1766       19.9452       18.6607       14.5813       15.0541       13.2322       13.7654       13.6580       14.0627       15.0755       16.6430       20.7861       22.6556       30.6321       29.4734       35.1871       57.5857       59.2551       55.2492       54.7235       55.5505       52.6978       50.9829       49.0417       46.3096       45.2598       45.6736       41.5219       37.6056       40.2357       41.2666       49.4304       55.0805       53.3792       48.5992       41.8990       38.8434       36.4839       36.2059       36.9806       34.7029       33.4014       33.8444       40.2070       43.3418       52.5611       55.2038       43.2131       40.5088       39.8564       38.3513       35.5441       35.8704       35.0820       33.3968       32.7908        0.0000        0.0000        0.0000        0.0000        0.0000        0.0000        5.9700       12.7966       12.2071       12.8135       15.0812       18.5645       18.0473       23.6648       26.6580       30.5419       32.7356        0.0000        0.0000        0.0000        0.0000        0.0000        0.0000        0.0000        0.0000        0.0000        0.0000        0.0000        0.0000        0.0000        0.0000        0.0000        0.0000        0.0000        0.0000        0.0000        0.0000        0.0000        0.0000        0.0000        0.0000        0.0000        0.0000        0.0000        0.0000        0.0000        0.0000        0.0000        0.0000        0.0000        0.0000        0.0000        0.0000        0.0000        0.0000        0.0000        0.0000        0.0000        0.0000        0.0000        0.0000        0.0000        0.0000        0.0000        0.0000
       26.6539       27.2082       25.2477       15.2309       15.9029       20.7063       18.1548       15.3887       15.7255       13.3116       12.8029        9.0995        4.7474        4.1143        6.7071        0.7749        0.7841        0.8795        1.0583        3.5851        4.0989        4.3778        4.4402        5.2606        5.3911        4.9381        4.0484        1.5545        1.0732        0.7795        0.6718        0.7051        0.5242        0.4388        0.4780        0.4210        0.3857        0.3913        0.4295        0.5168        0.5668        0.6026        0.7861        1.0299        1.0605        1.0117        0.8201        0.0000        0.0000        0.0000        0.0000        0.0000        0.0000        0.0000        0.0000        0.0000        0.0000        0.0000        0.0000        2.0916        2.2733        2.1609        3.3323        3.4795        3.8557        3.7851        4.3549        8.6362        8.3287        9.6537        8.0644        0.4464        0.5713        0.8025        0.9728        1.5152        1.7892        1.9791        2.0836        2.2288        2.3461        2.5085        2.6723        6.2234        7.7781       10.4673       11.7749       14.1485       14.9109       17.2584       17.9677       18.7572       21.6352       22.8668       23.9857       33.6598       41.7268       43.4581       41.0546       37.8502       38.6954       40.1300       39.8639       49.2885       41.4681       39.4458       42.7673       40.8909       41.5291       40.1939       38.6111       31.9741       32.1359       34.4983       36.5520       29.7220       32.3093       30.9812       27.4596       18.6457       18.4269       21.2847       24.1411       17.7443       18.2228       18.5379       16.7719       14.7325       15.7620       14.7925       13.9844       15.0912       12.4321       12.1268       13.7463       14.4547       15.0552       17.4116       19.2237       21.4027       23.6218       27.9705       30.2319       35.1362       51.3195       40.8989       35.2438       40.9357       41.3959       40.8764       39.0608       40.5366       42.1189       41.1396       36.7270       30.8247       30.7358       32.6480       36.3015       48.7278       56.6312       53.9757       50.8625       44.9026       42.9859       41.0445       41.4486       35.8590       38.3994       39.2468       42.0479       40.0024       43.0293       45.4842       47.7662       48.8462       50.0427       50.8399       48.6078       44.2165       44.5596       40.6567        0.0000        0.0000        0.0000        0.0000        0.0000        0.0000        0.0000        0.0000       28.2600       15.1081       11.1966       10.5339       11.1229       30.5400        0.0000       28.4100       29.1900       39.4800       34.5600        0.0000        0.0000        0.0000        0.0000        0.0000        0.0000        0.0000        0.0000        0.0000        0.0000        0.0000        0.0000        0.0000        0.0000        0.0000        0.0000        0.0000        0.0000        0.0000        0.0000        0.0000        0.0000        0.0000        0.0000        0.0000        0.0000        0.0000        0.0000        0.0000        0.0000        0.0000        0.0000        0.0000        0.0000        0.0000        0.0000        0.0000        0.0000        0.0000        0.0000        0.0000        0.0000        0.0000        0.0000        0.0000        0.0000        0.0000        0.0000
       16.7469       13.5282       15.9571        9.9778       14.4605       16.1208       15.1948       16.3896       16.1359       13.8405       11.1100        8.3819        7.1445        5.7686        6.9488        0.4701        0.4045        0.4575        0.6261        2.3157        2.8015        3.1345        3.3276        4.1221        4.3856        4.0931        3.3587        1.3778        0.9912        0.7294        0.7636        0.6751        0.5719        0.4727        0.4192        0.3663        0.3226        0.2790        0.2824        0.3072        0.3297        0.4101        0.5542        0.8484        0.7928        0.7824        0.5920        0.0000        0.0000        0.0000        0.0000        0.0000        0.0000        0.0000        0.0000        0.0000        0.0000        0.0000        0.0000        3.0895        2.0288        3.4220        3.7599        3.5794        3.4862        2.6135        2.4612        5.9182        8.1866        7.9806        7.6450        0.3967        0.5062        0.6826        0.9265        1.4766        1.7734        1.9968        2.1593        2.3775        2.5569        2.8120        3.1256        8.0957        9.1043       10.5749       13.8377       16.2436       20.2783       20.1957       16.1946       16.8304       20.4094       22.0487       25.0466       34.1058       40.8261       41.9899       42.6700       42.6256       44.3518       45.2863       45.8367       53.2808       50.9712       48.2991       48.4305       48.1093       47.9433       46.2756       44.7355       36.9196       35.7966       40.7664       41.7134       33.2906       31.9681       30.4784       28.0425       19.8694       18.4430       21.1985       20.9682       15.1429       14.6960       14.2683       14.2342       13.7563       13.6379       13.0326       12.5291       11.8838       11.3685       12.1444       12.4208       14.1376       14.9035       15.7542       17.6397       19.2268       20.7099       23.7699       24.9520       25.2532       43.2237       45.1647       38.7427       35.0651       35.2885       37.4298       34.4104       35.8372       36.9943       38.3711       36.6369       31.5079       29.2685       27.8612       33.0193       45.2021       51.1224       54.8246       53.2660       49.2153       45.6485       43.2461       47.1473       39.9783       36.9654       42.2490       47.3343       45.0890       44.6851       46.2137       46.4082       51.6018       55.4337       56.8263       57.0747        0.0000        0.0000        0.0000        0.0000        0.0000        0.0000        0.0000        0.0000        0.0000        0.0000        0.0000       32.4300       13.5869        9.1945        8.9341        0.0000        0.0000        0.0000        0.0000        0.0000        0.0000        0.0000        0.0000        0.0000        0.0000        0.0000        0.0000        0.0000        0.0000        0.0000        0.0000        0.0000        0.0000        0.0000        0.0000        0.0000        0.0000        0.0000        0.0000        0.0000        0.0000        0.0000        0.0000        0.0000        0.0000        0.0000        0.0000        0.0000        0.0000        0.0000        0.0000        0.0000        0.0000        0.0000        0.0000        0.0000        0.0000        0.0000        0.0000        0.0000        0.0000        0.0000        0.0000        0.0000        0.0000        0.0000        0.0000        0.0000        0.0000        0.0000
        0.0000        0.0000       10.5116        7.1071        0.0000       10.6222       10.3512       15.0143       16.4901       15.5324       12.8031        7.9637        7.5134        5.5779        8.4357        0.3735        0.8259        0.2511        0.5335        1.5662        1.9780        2.2854        2.4971        3.1873        3.4306        3.2418        2.6432        1.0116        0.7137        0.5518        0.4949        0.5809        0.4877        0.4786        0.5360        0.3303        0.2610        0.2253        0.2135        0.2259        0.2164        0.2377        0.2396        0.2695        0.3451        0.4381        0.3997        0.0000        0.0000        0.0000        0.0000        0.0000        0.0000        0.0000        0.0000        0.0000        0.0000        0.0000        0.2443        2.8727        3.7877        5.9421        5.2128        4.2393        5.4631        5.1338        5.7780        8.7098       10.2031       10.0964       10.6893        1.5849        0.4887        0.6699        0.9275        1.4855        1.7965        2.0294        2.2068        2.4186        2.6530        2.9283        3.3186        8.7424        9.2631        9.9568       12.4678       14.5513       17.3950       17.8774       14.4718       17.5084       19.3409       23.8161       26.7817       34.1398       37.2270       41.4709       43.7660       42.7817       44.3824       45.6731       46.0393       55.0671       55.2673       52.9186       52.4794       58.2166       60.4523       51.9602       47.4837       41.4018       40.5462       42.7869       46.2754       36.8339       32.2048       29.7243       30.1722       20.2781       19.0504       18.5930       19.5310       14.3498       14.3042       15.0216       16.0366       14.2829       13.6860       13.4010       12.9986       12.5266       12.1433       12.4272       13.2642       15.0126       15.9357       16.7597       17.8033       17.9866       18.7667       20.0933       21.1014       20.8203       30.9954       34.0044       31.7738       29.4720       30.2770       31.3761       30.8522       35.0269       35.9675       35.0134       31.9424       29.3309       27.2003       29.6483       32.6096       45.5591       52.1862       55.0957       52.0781       45.7258       45.7354       48.9172       52.9110       46.7421       36.8208       32.4015       39.3222       39.0238       47.9864       53.4101       50.9031       49.0614       53.5019       54.8102       54.8714       50.4270        0.0000        0.0000       47.7118        0.0000        0.0000        0.0000        0.0000        0.0000        0.0000       39.7500       25.2000       16.9462        0.0000        0.0000        0.0000        0.0000        0.0000        0.0000        0.0000        0.0000        0.0000        0.0000        0.0000        0.0000        0.0000        0.0000        0.0000        0.0000        0.0000        0.0000        0.0000        0.0000        0.0000        0.0000        0.0000        0.0000        0.0000        0.0000        0.0000        0.0000        0.0000        0.0000        0.0000        0.0000        0.0000        0.0000        0.0000        0.0000        0.0000        0.0000        0.0000        0.0000        0.0000        0.0000        0.0000        0.0000        0.0000        0.0000        0.0000        0.0000        0.0000        0.0000        0.0000        0.0000        0.0000        0.0000        0.0000        0.0000        0.0000
        0.0000        0.0000        0.0000        0.0000        0.0000        9.0691        9.1033       12.2380       13.9871       14.2140       17.0393       10.9848        9.6665        6.8012        8.2342        0.6107        0.4345        0.4001        0.5022        1.4932        1.6786        1.8835        1.9955        2.4717        2.5877        2.4383        2.0044        0.7702        0.5622        0.4423        0.4457        0.5409        0.4933        0.4320        0.3776        0.3206        0.2712        0.2388        0.2207        0.2265        0.1737        0.1750        0.1568        0.3128        0.2769        0.4545        0.2933        0.0000        0.0000        0.0000        0.0000        0.1128        0.0000        0.0000        0.0000        0.1981        0.5348        0.2909        2.9882        6.1409        5.0686        6.4078        4.6630        3.2503        3.3487        5.4440        6.1481       10.2387        9.1619       21.4386       19.6942        7.9580        0.5179        0.7047        0.9709        1.5490        1.8560        2.0827        2.2558        2.5869        2.6735        2.9411        3.3078        9.0026       10.4214       11.0137       14.2656       13.8875       13.4033       14.5429       15.3611       18.7015       20.1960       19.2010       22.2140       29.3859       32.7499       34.8828       36.5924       36.9693       39.0261       40.8004       40.6864       48.8475       49.7980       52.8504       53.8068       52.4172       55.8659       53.3393       51.0627       43.2038       43.1217       46.4894       47.6316       39.6142       36.3657       31.5686       29.6286       20.6922       20.8578       21.7441       24.0347       21.4280       21.1836       20.2159       19.9123       18.4355       17.2897       17.0721       15.5006       15.9365       14.7281       14.9090       15.6307       17.3130       18.0878       19.0490       19.4346       19.3725       19.9905       22.1374       22.3845       27.3198       32.7365       21.4580       21.3484       26.4935       27.3402       29.3668       29.2203       32.8377       31.6036       31.7616       29.3432       24.8549       24.3466       30.5411       34.4651       46.3188       48.9559       50.4899       49.7028       44.5960       43.2251       41.4204       48.9482       52.0573       42.5115       32.4903       33.0081       36.6024       41.3323       45.9892       48.9149       51.1680       53.2712       56.6258       55.7173       46.5046       46.0853       47.0841       46.3493       58.6873        0.0000        0.0000        0.0000        0.0000       43.1700       26.4000       19.0500       19.8715        0.0000        0.0000        0.0000        0.0000        0.0000        0.0000        0.0000        0.0000        0.0000        0.0000        0.0000        0.0000        0.0000        0.0000        0.0000        0.0000        0.0000        0.0000        0.0000        0.0000        0.0000        0.0000        0.0000        0.0000        0.0000        0.0000        0.0000        0.0000        0.0000        0.0000        0.0000        0.0000        0.0000        0.0000        0.0000        0.0000        0.0000        0.0000        0.0000        0.0000        0.0000        0.0000        0.0000        0.0000        0.0000        0.0000        0.0000        0.0000        0.0000        0.0000        0.0000        0.0000        0.0000        0.0000        0.0000        0.0000        0.0000
        0.0000        0.0000        0.0000        0.0000        0.0000       14.6228       14.8822       13.0011       14.9064       17.5819       21.1620       12.8297       12.3649       12.9261       10.5380        0.9425        0.4888        0.7026        0.7826        1.0825        1.3810        1.3327        1.3463        0.7333        0.7399        0.6844        0.5664        0.4674        0.3427        0.2865        0.2983        0.6261        0.6501        0.6275        0.5562        0.4708        0.4638        0.3311        0.2678        0.0000        0.0000        0.0000        0.0000        0.0000        0.0000        0.0000        0.0000        1.2341        1.5168        0.9058        1.5199        3.6395        4.3343        7.7572        6.9187        7.6827        8.2648        6.6310        5.3967        7.8018        5.8034        5.2914        6.2591        3.3790        5.0894        5.3253        4.4171        6.5395        7.5454       12.5214       17.6377       11.0821        8.2269        7.8562        5.4197        4.2258        4.3046        4.5263        4.5034        6.0813        7.6950        6.3844        8.0460        9.9185       11.6660       13.9169       15.5565       15.5683       15.5311       17.3382       19.4263       18.4880       17.5830       17.5513       19.9977       21.5151       25.3951       25.0810       25.9849       30.4357       32.1442       34.8129       36.5753       46.0514       49.9881       55.1094       54.7364       51.2620       52.2173       53.3201       53.2526       49.8798       51.4246       54.2176       54.6359       47.0804       44.7793       41.7746       38.6594       30.4137       31.4674       33.1336       33.6417       28.9488       28.9115       28.8799       28.9820       28.3214       22.0613       21.6299       22.6731       21.1935       20.4572       21.2347       23.1886       24.5337       27.5562       29.9099       29.8835       26.9758       26.6601       29.6664       30.1339       24.5101       21.9031       22.9978       23.5455       23.6412       23.4428       25.3950       25.6548       27.3746       25.4637       25.0637       23.0072       26.0607       25.8166       28.4872       36.8083       43.6048       45.6510       47.5334       44.0540       38.8269       36.1560       34.4102       34.4947       38.2938       38.3218       34.1138       31.0545       33.4420       37.0325       40.2589       42.8671       47.6638       47.4962       48.8881       49.2950       44.1569       39.8885       39.9991       39.7596       52.2330        0.0000        0.0000        0.0000       46.7852       48.1122       29.9063       27.8527       32.9000       31.8612        0.0000        0.0000        0.0000        0.0000        0.0000        0.0000        0.0000        0.0000        0.0000        0.0000        0.0000        0.0000        0.0000        0.0000        0.0000        0.0000        0.0000        0.0000        0.0000        0.0000        0.0000        0.0000        0.0000        0.0000        0.0000        0.0000        0.0000        0.0000        0.0000        0.0000        0.0000        0.0000        0.0000        0.0000        0.0000        0.0000        0.0000        0.0000        0.0000        0.0000        0.0000        0.0000        0.0000        0.0000        0.0000        0.0000        0.0000        0.0000        0.0000        0.0000        0.0000        0.0000        0.0000        0.0000        0.0000        0.0000
        0.0000        0.0000        0.0000        0.0000        0.0000       15.1646       15.1043       16.1660       18.8218       23.0750       21.9151       12.1875       13.0881       13.7009       11.0172        1.2441        0.5728        0.3982        0.4276        0.9210        0.9808        0.9752        0.8986        0.4423        0.3993        0.3517        0.2995        0.2580        0.2030        0.1950        0.2331        0.5471        0.6238        0.6295        0.5631        0.4832        0.4149        0.3386        0.2523        0.0000        0.0000        0.0000        0.0000        0.0000        0.0000        0.0000        0.0000        1.8207        1.7354        1.8434        3.2697        5.2433        5.6511        7.8232        4.8762        3.7972        3.9574        4.1019        5.1756        6.8623        6.1271        7.9053        5.0095        6.2618        5.9009        7.4801        6.9986        8.9623       11.7012        9.3896        6.5629        7.5951        6.0817        4.9045        4.9753        5.6298        5.4692        5.3699        5.2064        5.8589        7.1071        9.4036        8.6665       10.3121       12.6736       14.0630       16.4833       18.7313       18.4411       18.3715       19.5171       19.2978       21.1167       20.3836       18.8564       22.7595       24.3269       24.1387       25.2821       27.6989       28.4433       31.3573       32.8747       44.6483       45.4731       47.9124       49.4568       48.3765       52.2692       52.1360       51.5054       51.6828       63.4403       70.2403       70.7665       60.9299       51.4632       48.5404       46.8823       38.6302       37.2318       37.5924       36.3438       30.2358       29.7732       30.3499       30.3223       29.4684       27.2997       26.8601       25.5053       26.4929       24.8406       26.0414       26.3359       28.6098       31.0362       29.0201       30.0842       29.2954       28.0486       29.4834       29.6758       25.1257       21.1303       23.4589       22.9713       21.9764       21.6213       22.5948       21.9343       21.1279       21.8930       21.1531       21.8556       26.9247       26.2586       28.0096       31.3400       41.8602       47.7403       44.0312       43.5362       41.3898       38.0518       35.3908       32.3201       28.6477       40.7329       41.1573       39.0802       33.6707       35.7429       41.5781       44.8196       45.3475       51.3720       50.6468       48.8935       40.9898       39.2883       35.9215       38.8323       51.7500        0.0000        0.0000       43.1837       39.6363       37.0479       28.5013       26.6919       37.0059       38.9918       36.1316       36.2658       36.8137       38.5875       40.3789        0.0000        0.0000        0.0000        0.0000        0.0000        0.0000        0.0000        0.0000        0.0000        0.0000        0.0000        0.0000        0.0000        0.0000        0.0000        0.0000        0.0000        0.0000        0.0000        0.0000        0.0000        0.0000        0.0000        0.0000        0.0000        0.0000        0.0000        0.0000        0.0000        0.0000        0.0000        0.0000        0.0000        0.0000        0.0000        0.0000        0.0000        0.0000        0.0000        0.0000        0.0000        0.0000        0.0000        0.0000        0.0000        0.0000        0.0000        0.0000        0.0000        0.0000        0.0000
        0.0000        0.0000        0.0000        0.0000       13.8259       16.1550       17.6004       14.8187       16.9133       17.5036       17.6623       13.1980       13.3792       13.3762       13.6858        1.5097        0.9530        0.6608        0.5934        1.0568        0.9184        1.0336        0.6620        0.4238        0.2181        0.1761        0.1609        0.1519        0.1363        0.1534        0.2032        0.5100        0.6096        0.6336        0.5814        0.5158        0.4618        0.3882        0.2945        0.0000        0.0000        0.0000        0.0000        0.0000        0.0000        0.0000        0.0000        1.7528        1.9640        2.6686        3.8935        3.7889        2.5028        3.7141        2.3837        2.8451        2.5418        7.5888        8.0680        6.3098        9.3607        9.2497       11.3601        6.0876        6.8451        8.1334        8.1275        9.3494       11.6727        7.8674        8.2480        8.2378        8.2106        8.1270        6.7261        7.5232        8.1970        7.5749        8.5497        8.0749        8.0122        9.1243        9.9487       11.6864       12.6525       13.8267       14.1179       15.5088       17.7773       19.2846       20.1515       17.6313       16.5368       19.7435       23.1159       19.3394       20.8360       23.2861       24.8530       25.3993       25.3421       26.9762       27.5520       37.9354       41.8356       42.1146       43.7427       45.1531       49.5523       51.7638       51.1902       49.1792       50.6483       57.6404       57.4990       54.5493       57.2926       57.4262       53.7926       45.1452       42.4637       41.3867       40.4993       33.8443       32.6426       31.4974       32.4781       32.9269       32.4729       32.7770       28.9104       29.5617       30.3100       30.6071       30.2037       31.6148       32.0041       32.7308       32.6204       29.7249       29.1198       28.7901       29.8714       25.5502       22.8700       22.3065       21.1333       20.4851       21.1970       19.6362       19.5855       18.4572       18.5673       18.0262       19.7041       25.4043       26.2506       27.5648       30.9246       37.9265       48.8151       44.6288       38.0748       37.4233       33.9913       29.5049       29.6438       26.1948       29.6578       31.6362       32.8000       34.1840       37.7728       44.0176       48.2259       52.5834       55.9646       54.6150       51.9757       45.3387       41.7915       37.0450       42.2319       48.7356        0.0000       51.3981       49.4717       44.9118       39.9528       36.5285       32.7146       42.7004       41.3250       40.4238       39.2050       37.6368       39.2894       44.2887       46.0699        0.0000        0.0000        0.0000        0.0000        0.0000        0.0000        0.0000        0.0000        0.0000        0.0000        0.0000        0.0000        0.0000        0.0000        0.0000        0.0000        0.0000        0.0000        0.0000        0.0000        0.0000        0.0000        0.0000        0.0000        0.0000        0.0000        0.0000        0.0000        0.0000        0.0000        0.0000        0.0000        0.0000        0.0000        0.0000        0.0000        0.0000        0.0000        0.0000        0.0000        0.0000        0.0000        0.0000        0.0000        0.0000        0.0000        0.0000        0.0000        0.0000        0.0000
        0.0000        0.0000        0.0000        0.0000       15.3373       19.2360       20.7026       13.9546       17.2866       16.4578       17.5804       15.4167       18.3387       20.0921       16.6693        2.9655        2.2398        2.1028        1.2982        1.5514        1.1375        1.1337        0.8023        0.3995        0.2005        0.1595        0.1518        0.1498        0.1422        0.1616        0.4968        0.5140        0.6956        0.6400        0.6128        0.5675        0.5365        0.4776        0.3927        0.0000        0.0000        0.0000        0.0000        0.0000        0.0000        0.0000        0.0000        1.5523        2.7915        2.4901        4.9441        3.8091        4.4266        6.2471        5.0107        5.9554        6.9924        9.6167       10.1907       10.3054       14.1848       12.4754       11.4081        8.4940        8.9852        8.2161        7.7973        9.1473       10.4919        9.3999        7.5410       12.9693       10.3119        9.0362        7.6937        7.1126        8.5156        9.8528       11.8110       12.5191       10.9919       11.3943       12.7119       12.9530       12.9020       13.0581       13.0570       14.3727       14.4653       14.9756       17.6896       18.5898       19.1080       27.8204       38.6521       31.9143       25.3051       27.4704       27.4914       26.6800       23.6970       25.5137       23.2892       32.6547       36.1515       40.2203       41.5827       41.9150       44.8384       46.6100       48.2265       44.5079       45.5043       47.8264       50.9057       47.3376       52.9240       59.3199       56.5722       50.4978       47.1705       43.9256       44.0015       37.5604       37.3781       37.4128       37.9288       38.7024       36.9399       37.0345       37.6507       37.4173       38.4111       38.5690       38.4005       36.4512       35.0393       34.5866       33.3187       32.8004       34.0977       34.5657       32.9771       29.7352       24.5900       22.6591       23.4897       23.5072       22.8294       21.6627       21.2556       20.7634       17.6471       17.9297       19.0632       23.6059       24.7755       27.0578       28.0351       30.3667       33.5746       32.9203       32.0869       32.0307       27.6728       24.0421       23.3025       21.7318       25.4409       27.8282       33.4351       38.9012       47.4850       52.3180       56.5227       56.2603       58.9203       58.8830       56.7969       47.7602       43.0959       41.3485       45.9801       52.8568       52.8918       55.6146       53.8428       46.9902       44.9015       50.0745       46.4790       44.9749       42.5507       41.1691       42.6141       41.8414       42.5771       42.1870       47.1230        0.0000        0.0000        0.0000        0.0000        0.0000        0.0000        0.0000        0.0000        0.0000        0.0000        0.0000        0.0000        0.0000        0.0000        0.0000        0.0000        0.0000        0.0000        0.0000        0.0000        0.0000        0.0000        0.0000        0.0000        0.0000        0.0000        0.0000        0.0000        0.0000        0.0000        0.0000        0.0000        0.0000        0.0000        0.0000        0.0000        0.0000        0.0000        0.0000        0.0000        0.0000        0.0000        0.0000        0.0000        0.0000        0.0000        0.0000        0.0000        0.0000        0.0000
        0.0000        0.0000        0.0000        0.0000       12.1700       12.9344       13.7742       14.8778       15.7002       16.8626       18.0105       21.3595       21.8812       23.0558       18.3387       13.6579       13.1106       13.9515       15.7442        7.4649        8.5704        9.0918       10.2620        9.7980        6.9452        2.7822        1.1341        1.7202        3.2155        2.6880        2.6310        1.5813        0.9418        1.0367        0.9036        1.9150        1.3784        1.6833        1.9500        0.4913        1.1503        1.3844        2.2528        5.1186        7.2632       10.6792        7.5196        9.5608        7.2386        8.2880        9.3403        8.9713        9.4946        9.7729        9.8309        7.6795        6.9029        7.4972        8.1305       10.9948        9.9358       11.1239       10.9678       12.6143       13.9645       13.3075       16.4029       21.6840       18.9994       14.6938       12.0893       15.9568       16.4996       13.7268       13.1151       11.3679       10.7753       11.6125       13.7883       14.0257       15.3129       14.5866       14.4008       12.2184       12.0282       11.4798       11.7247       10.4323       10.5519       13.1485       13.4789       14.8362       17.7087       16.8035       20.0355       26.1242       26.2599       26.8548       31.1818       30.9877       27.6346       23.0495       24.6227       23.8877       26.3412       28.4299       30.0959       32.3175       31.9624       34.5849       36.4228       33.6920       34.6959       36.3875       40.0137       37.1160       37.7088       42.4526       45.7731       46.0133       47.4512       47.6493       46.6309       51.3881       51.3530       51.9296       48.9513       49.5540       50.4250       48.2736       47.6704       48.2692       49.7209       47.0180       45.5395       41.2710       40.2599       40.0196       39.2252       40.0878       38.1225       35.0028       33.7011       30.4914       29.1695       28.5857       26.7262       25.2202       26.0198       26.6123       22.6453       20.1416       18.1353       19.3832       20.0463       20.3203       20.7869       21.5098       22.2152       22.2009       23.7230       22.6567       22.2059       16.9122       15.9501       15.2615       16.4359       22.1749       21.6159       25.8874       31.3359       49.6505       58.9552       67.9025       71.3865       71.9030       77.7345       79.5275       70.4493       59.0914       54.9722       51.3487       55.6241       65.2902       65.6776       68.7983       69.8185       73.8092       74.5348       80.4758       74.2011       50.3763       47.0514       43.2452       47.3825       47.8738       45.2622       42.6977       45.7177        0.0000        0.0000        0.0000        0.0000        0.0000        0.0000        0.0000        0.0000        0.0000        0.0000        0.0000        0.0000        0.0000        0.0000        0.0000        0.0000        0.0000        0.0000        0.0000        0.0000        0.0000        0.0000        0.0000        0.0000        0.0000        0.0000        0.0000        0.0000        0.0000        0.0000        0.0000        0.0000        0.0000        0.0000        0.0000        0.0000        0.0000        0.0000        0.0000        0.0000        0.0000        0.0000        0.0000        0.0000        0.0000        0.0000        0.0000        0.0000        0.0000        0.0000
        0.0000        0.0000        0.0000        0.0000        0.0000        0.0000        0.0000        0.0000       17.7739       19.5083       19.5352       21.7107       22.7614       23.8168       19.2077       11.9156       10.3852       11.4440       12.3366        8.6483        7.1227        7.1270        9.5222        6.3622        2.4311        2.7074        0.9004        1.6624        3.4555        1.6110        1.2955        0.8389        0.8926        1.0459        0.7423        0.9551        1.4716        2.1217        1.3596        0.7221        1.5725        2.9658        5.0779        7.6883       14.3282       11.9354        7.2339       11.3810        9.8726       10.5851       10.2856        8.8186       12.6277       11.7281        9.9579        9.8706       13.4832       13.6145       12.3056       13.9094       13.4650       15.3330       13.8635       15.6371       14.7102       12.2505       12.0113       16.0138       16.4254       17.9300       18.0599       22.6965       18.6623       18.4648       23.3455       18.7983       15.7044       14.4562       15.7673       11.9960       13.9438       16.3703       17.2730       13.3816       12.0409       12.1951       11.6347       11.2391       11.5986       15.8911       18.1174       19.1383       21.5540       25.1545       19.1482       24.3220       24.8937       27.1462       30.4542       33.1045       28.1535       28.6801       27.6354       24.6599       26.6900       29.1139       28.1193       29.5752       31.5626       35.5664       31.9824       30.2130       29.7889       30.4164       32.7163       30.9033       32.9064       37.0235       42.6509       45.7796       48.4295       51.3809       51.6118       56.7028       59.1691       56.8619       55.4994       55.4116       59.6308       54.4418       54.1124       52.1310       53.3229       50.0185       48.5471       54.3108       49.5465       46.5417       45.4342       42.3343       40.3918       37.7164       35.2943       32.3053       31.6113       30.1261       27.6830       27.2527       26.5274       27.1001       26.2273       21.5874       22.7271       20.4200       20.4410       20.0371       20.1180       21.5436       20.7162       18.7182       18.8320       21.2490       19.0929       15.1992       15.1826       14.2658       14.8526       19.8728       21.6463       26.4591       31.8442       53.7963       62.1795       72.9176       77.8297       83.4337       95.2984       91.3418       80.8965       66.7190       59.9589       58.9483       63.0046       72.6767       79.8283       87.8368       82.1865       89.9786       81.4474       78.2858       80.6510       52.1977       44.9865       41.7134       49.3086       46.3728       42.2163        0.0000        0.0000        0.0000        0.0000        0.0000        0.0000        0.0000        0.0000        0.0000        0.0000        0.0000        0.0000        0.0000        0.0000        0.0000        0.0000        0.0000        0.0000        0.0000        0.0000        0.0000        0.0000        0.0000        0.0000        0.0000        0.0000        0.0000        0.0000        0.0000        0.0000        0.0000        0.0000        0.0000        0.0000        0.0000        0.0000        0.0000        0.0000        0.0000        0.0000        0.0000        0.0000        0.0000        0.0000        0.0000        0.0000        0.0000        0.0000        0.0000        0.0000        0.0000        0.0000
        0.0000        0.0000        0.0000        0.0000        0.0000        0.0000        0.0000        0.0000        0.0000        0.0000       20.4633       21.7343       22.5770       23.4628       23.0976       15.6664       13.5096       12.9075       13.5633        9.9399        8.1655        7.7862        7.2348        4.4453        1.8677        1.5707        2.0940        1.4618        2.1904        2.2218        1.2039        0.7757        0.8341        1.0288        1.7233        2.1058        1.2471        1.4966        1.5330        2.2865        2.2987        3.3966        2.7703        4.6227        9.0907       10.8525        8.0054        6.8832       11.4217       13.1871       10.8304       10.2375       14.9113       12.9202       13.9284       15.8929       16.4099       19.1276       19.0891       19.4589       19.9862       28.9321       24.7049       20.3692       14.9699       12.2836       13.2944       19.1105       19.9321       19.7640       21.5595       25.1873       23.5318       27.0206       25.3323       21.9276       18.5919       19.7162       18.7790       14.7383       15.5500       18.0968       21.3436       17.6402       13.8486       14.2465       14.6210       13.0348       13.0738       14.0821       17.2686       16.5613       19.0991       25.3211       23.5364       22.4358       23.7900       25.1962       26.1461       25.0144       28.8425       29.7391       28.3641       24.9545       26.3189       27.8004       28.2269       29.3887       32.9902       32.4870       32.9739       34.5887       31.6381       32.2281       35.1941       32.2051       31.3755       33.9081       38.3317       44.5740       48.2954       52.7536       54.7340       60.8520       61.1256       61.4608       61.6746       62.2355       59.3039       59.6288       59.0558       58.7879       56.5114       55.2755       55.8559       59.7702       55.9508       54.3461       52.2530       47.3289       45.2634       43.9744       41.3969       37.8816       37.4540       35.5004       32.0551       31.6791       32.1131       32.7466       30.2361       26.6019       23.8630       22.9523       22.9561       21.4980       22.4732       23.6654       21.4668       18.5112       18.4376       19.3258       21.5216       16.8601       15.3595       14.3238       14.7253       21.4858       22.1165       27.6995       34.3674       55.8520       66.4168       74.4010       84.3610       88.3922       95.5076       91.2246       84.5355       71.1893       67.6243       66.5570       69.3737       78.6769       90.6809       94.4588       88.9383      100.5648       94.9915       87.0994       68.6670       52.5794       46.9050       42.3634        0.0000        0.0000        0.0000        0.0000        0.0000        0.0000        0.0000        0.0000        0.0000        0.0000        0.0000        0.0000        0.0000        0.0000        0.0000        0.0000        0.0000        0.0000        0.0000        0.0000        0.0000        0.0000        0.0000        0.0000        0.0000        0.0000        0.0000        0.0000        0.0000        0.0000        0.0000        0.0000        0.0000        0.0000        0.0000        0.0000        0.0000        0.0000        0.0000        0.0000        0.0000        0.0000        0.0000        0.0000        0.0000        0.0000        0.0000        0.0000        0.0000        0.0000        0.0000        0.0000        0.0000        0.0000        0.0000
        0.0000        0.0000        0.0000        0.0000        0.0000        0.0000        0.0000        0.0000        0.0000        0.0000       23.5186       24.9429       24.2597       22.2847       21.3721       14.2431       13.2031       14.7995       12.2683        7.3514        7.3189        6.8035        4.9965        3.2768        2.7118        2.1049        1.8399        4.3077        2.9198        2.4459        0.7546        0.6251        0.8403        1.2636        1.5163        2.0646        1.7131        2.0365        3.3912        0.9157        1.1672        2.4720        4.1605        5.6824        6.5141        9.5406       10.3196        8.6328       11.8117       13.7345       12.2520       12.0654       15.1826       16.4739       16.2954       15.1734       18.6652       20.1026       20.7401       21.6276       20.1691       19.4584       20.0783       20.5658       14.6469       12.3748       13.8008       17.6378       16.9829       21.2883       25.1436       32.3513       23.8378       24.8132       28.2949       24.2824       21.7608       22.4580       22.7411       18.8630       18.0912       19.9357       21.2851       19.5791       18.8577       16.2179       13.4899       15.0167       19.5616       21.1260       16.9859       18.0884       20.7582       23.9132       25.9977       23.1533       23.4987       27.5662       27.2415       26.6321       30.1331       30.9165       29.0672       24.2750       24.3776       25.4004       24.9463       27.8242       30.2761       31.3871       32.9220       31.5132       31.8006       34.0824       37.3527       34.7881       34.5172       36.2374       40.9792       44.6172       49.5056       53.1017       54.8484       62.9335       63.3983       63.1186       62.8366       62.1286       60.8288       60.3688       60.4014       62.6161       65.3868       63.7300       63.0630       60.5012       65.5873       60.9563       60.3627       58.3222       57.6702       53.0987       50.8545       46.2446       43.9367       45.1327       41.3802       40.2360       41.5555       40.8824       40.6026       35.5020       32.7153       29.4021       25.8625       24.5795       25.4980       23.9424       21.9768       20.8555       19.7515       20.3022       21.4297       21.2089       16.2405       17.0119       20.3256       25.4055       27.9875       31.1412       38.3851       63.8265       77.0206       79.2118       78.3624       80.9950       89.4774       86.6279       80.5279       69.5367       66.9995       68.5607       72.9628       84.0568       83.2347       83.6326       85.8010      107.6951      110.0970       99.4594       85.6920       69.0591       56.2594        0.0000        0.0000        0.0000        0.0000        0.0000        0.0000        0.0000        0.0000        0.0000        0.0000        0.0000        0.0000        0.0000        0.0000        0.0000        0.0000        0.0000        0.0000        0.0000        0.0000        0.0000        0.0000        0.0000        0.0000        0.0000        0.0000        0.0000        0.0000        0.0000        0.0000        0.0000        0.0000        0.0000        0.0000        0.0000        0.0000        0.0000        0.0000        0.0000        0.0000        0.0000        0.0000        0.0000        0.0000        0.0000        0.0000        0.0000        0.0000        0.0000        0.0000        0.0000        0.0000        0.0000        0.0000        0.0000        0.0000
        0.0000        0.0000        0.0000        0.0000        0.0000        0.0000        0.0000        0.0000        0.0000        0.0000       31.1222       25.1573       24.9542       23.4403       20.4052       12.8725       12.3533       12.9014       11.4058       11.7275        8.7619       13.7337       18.6057       12.7883       19.4787       11.5355       12.2670       11.4968        8.7947        5.8079        1.5534        2.4014        4.9731        4.0341        3.5518        3.2591        7.0699        6.7666        5.4043        7.4706        4.6599        9.0787        9.9247        7.9598        7.9952       11.8148       16.8533       14.3005       13.5476       12.5484       15.4970       11.4544       17.7905       17.4897       17.7318       22.5118       19.9272       17.4505       25.0317       31.7461       25.0046       19.2223       23.6161       27.2201       18.8393       17.4792       20.4701       26.7682       17.3394       23.7355       28.5819       30.4374       30.2307       32.0908       32.1186       31.7615       30.7741       29.1416       26.4695       26.0956       25.9975       27.0066       27.6681       26.8924       26.0853       23.4782       21.2281       24.1657       24.7023       24.5460       31.1537       34.7903       30.1565       40.8379       38.8052       26.8704       23.7360       26.2189       28.0682       28.3574       27.9905       26.4569       26.0411       20.9867       20.3146       21.1658       22.3582       28.9920       31.0934       32.0740       32.0663       29.5629       29.2235       30.8186       32.5166       31.5411       31.8775       35.3709       39.4329       47.3127       50.3864       54.4694       58.6184       66.4727       69.4743       70.4934       67.1486       59.1386       56.5076       55.7909       56.8545       67.4036       71.1530       70.5583       72.2572       75.0504       77.0161       75.0884       81.4859       86.6069       85.5602       73.0259       72.5552       68.9043       60.4890       63.7965       64.9231       67.7257       64.8749       59.9115       61.3330       52.0049       46.8206       42.6996       40.7001       27.6375       24.6666       23.5722       24.8426       21.3724       20.6869       18.9399       22.0871       25.2965       24.9125       24.9283       28.6139       38.7053       38.4097       43.0161       50.9606       68.3156       73.9072       78.8705       72.2356       78.9925       83.4602       84.5434       75.6419       69.5683       67.2246       66.9182       69.4243       73.9764       79.2730       75.4380       76.5368       88.6271       92.8107      100.2882        0.0000        0.0000        0.0000        0.0000        0.0000        0.0000        0.0000        0.0000        0.0000        0.0000        0.0000        0.0000        0.0000        0.0000        0.0000        0.0000        0.0000        0.0000        0.0000        0.0000        0.0000        0.0000        0.0000        0.0000        0.0000        0.0000        0.0000        0.0000        0.0000        0.0000        0.0000        0.0000        0.0000        0.0000        0.0000        0.0000        0.0000        0.0000        0.0000        0.0000        0.0000        0.0000        0.0000        0.0000        0.0000        0.0000        0.0000        0.0000        0.0000        0.0000        0.0000        0.0000        0.0000        0.0000        0.0000        0.0000        0.0000        0.0000        0.0000
        0.0000        0.0000        0.0000        0.0000        0.0000        0.0000        0.0000        0.0000        0.0000        0.0000        0.0000       30.3077       29.5863       27.5559       24.1418       18.1115       13.9851        9.1271        6.9764        4.1588        4.9480        8.2463       14.5722       11.7892       20.0302       12.3780       12.9911       12.6402        8.7650       10.7554        3.5574        4.8570        2.6730        4.8810        5.1656        4.5212        5.3398        9.1126        7.6445        9.7677       11.4123        8.3924        8.6072        9.2157       11.5899        9.5022       13.2148       15.7491       16.2234        9.6979       11.5986       11.9820       14.8596       14.7864       15.5134       16.3842       17.7191       17.5165       20.8839       18.2438       19.7671       17.9831       16.0988       17.9163       17.6305       14.5463       20.1173       24.6048       19.7496       16.8553       21.2450       28.6216       25.6378       24.9988       28.0304       32.3792       30.7897       32.6966       31.3908       28.9612       29.7049       30.1710       29.8648       26.9445       28.1400       27.4355       26.3275       25.8162       24.2759       23.0705       27.9436       33.8839       33.7940       35.1473       37.3984       32.3413       27.5457       25.3284       28.1599       27.6720       28.7030       31.2069       31.6267       23.2408       21.3639       21.5657       23.3549       30.0585       32.7479       32.9263       33.4799       30.6663       32.7440       32.8316       34.2917       33.4271       34.6058       38.5850       39.9356       47.7976       52.3825       57.2532       60.1413       68.2120       73.3491       73.9476       69.4127       60.1479       56.5741       57.4160       60.7077       67.2412       73.4525       78.7125       80.6869       85.4539       83.8857       81.4876       89.5685      100.8323       99.4575       84.3878       80.2802       79.4988       80.1417       77.0175       87.1653       78.1659       77.6927       73.1943       69.5391       60.8665       50.7786       45.3054       41.2092       31.2994       27.5489       26.0710       22.8908       20.6753       21.1958       21.1315       20.9515       24.9210       25.4331       27.1541       33.4959       43.4726       51.8209       57.4704       61.4603       62.0889       77.6866       74.7519       70.3293       73.2749       78.3287       76.1621       81.9280       80.3626       80.6933       71.8231       77.2856       82.2009       76.3442       71.2311       76.6214       91.1826       95.6986        0.0000        0.0000        0.0000        0.0000        0.0000        0.0000        0.0000        0.0000        0.0000        0.0000        0.0000        0.0000        0.0000        0.0000        0.0000        0.0000        0.0000        0.0000        0.0000        0.0000        0.0000        0.0000        0.0000        0.0000        0.0000        0.0000        0.0000        0.0000        0.0000        0.0000        0.0000        0.0000        0.0000        0.0000        0.0000        0.0000        0.0000        0.0000        0.0000        0.0000        0.0000        0.0000        0.0000        0.0000        0.0000        0.0000        0.0000        0.0000        0.0000        0.0000        0.0000        0.0000        0.0000        0.0000        0.0000        0.0000        0.0000        0.0000        0.0000        0.0000
        0.0000        0.0000        0.0000        0.0000        0.0000        0.0000        0.0000        0.0000        0.0000        0.0000        0.0000        0.0000        0.0000        0.0000       29.3041       30.2946       20.6079       11.1095        8.7733        5.6423        3.1634        3.9456        5.2172        4.9870       11.5137       16.6895       15.0803        8.1462       15.0314        6.4215        3.3141        3.5939        5.1313        5.5204        6.9404       12.0301       12.8511        9.6190        9.0179        9.8107       14.0782       16.3513        9.0256        9.5659       12.9367       10.8317       11.9441       16.6314       16.6143       15.9814       15.8411       10.6820        8.6816        7.9179        8.5896       10.5726       12.0611       12.2407       11.4535       18.8614       22.6987       20.0432       15.0529       15.1017       21.3401       20.1452       22.8024       23.1062       26.4343       20.5771       17.1426       25.8089       30.2615       28.0763       30.2950       34.2245       35.0328       31.6636       30.7829       32.3695       33.5644       32.9294       32.8305       28.8657       25.8392       27.6540       27.2177       26.1273       24.3225       23.4257       23.2265       26.3910       35.0081       34.2826       36.2469       31.2334       28.8988       27.3395       29.0869       28.7460       35.9045       37.3145       39.2394       25.0967       25.4507       25.2443       25.3369       32.5552       34.5944       35.7951       34.9826       32.7799       34.3924       36.0609       37.6968       36.0337       36.7212       39.5232       42.8882       50.3333       54.9867       59.1410       62.3996       70.5443       74.7549       74.3517       71.3447       64.2901       61.8662       62.6774       72.7510       76.6517       77.7298       80.3394       85.2851       87.1044       95.7843       94.4749       94.8778       98.1667      102.9874      100.8214       91.7073       89.3751       92.5379       89.0269       88.8498       84.5550       82.9071       80.1411       77.1764       64.9424       59.2077       51.2098       44.7342       36.1299       33.0196       29.0528       25.8566       22.2930       21.1308       22.2125       25.3811       29.3791       32.7035       31.7643       36.7576       45.4585       52.7479       53.4691       63.7832       64.3852       71.2635       65.9243       62.9870       76.4019       78.7243       76.2698       93.3042       85.4174       85.7250       75.4388       79.4677       78.6545       70.1925       76.5044        0.0000        0.0000        0.0000        0.0000        0.0000        0.0000        0.0000        0.0000        0.0000        0.0000        0.0000        0.0000        0.0000        0.0000        0.0000        0.0000        0.0000        0.0000        0.0000        0.0000        0.0000        0.0000        0.0000        0.0000        0.0000        0.0000        0.0000        0.0000        0.0000        0.0000        0.0000        0.0000        0.0000        0.0000        0.0000        0.0000        0.0000        0.0000        0.0000        0.0000        0.0000        0.0000        0.0000        0.0000        0.0000        0.0000        0.0000        0.0000        0.0000        0.0000        0.0000        0.0000        0.0000        0.0000        0.0000        0.0000        0.0000        0.0000        0.0000        0.0000        0.0000        0.0000        0.0000
        0.0000        0.0000        0.0000        0.0000        0.0000        0.0000        0.0000        0.0000        0.0000        0.0000        0.0000        0.0000        0.0000        0.0000        0.0000        0.0000        0.0000        0.0000        7.5876        2.4372        2.6770        3.3890        2.6378        1.2950        1.8258        7.6747        7.2220        6.3361        5.1702        6.6867        6.4336        4.6782        5.5115        6.7029        8.8220        8.4282       13.5966        9.2970        7.7995        6.1165       12.3481       15.1425       14.6045        8.0799       11.2596       14.9026       16.7724       19.6876       16.8997       14.6739       13.7309        7.9042        6.6171        7.2109        7.7507        8.5793       13.7298       17.6749       14.0778       18.0166       23.0580       16.9514       18.0569       14.9009       19.1239       20.8664       16.7322       20.8563       25.8441       22.0358       23.2220       25.7602       27.2856       29.1367       30.3702       32.8746       31.8416       30.0951       30.5828       32.3316       34.5391       34.3474       34.1148       30.8886       28.5235       26.3466       25.7608       24.7943       24.4696       26.2334       26.9340       31.1188       37.7858       40.5555       39.5290       36.2765       41.7204       35.4089       34.5652       37.5006       38.1624       38.6666       39.3974       28.9824       29.7171       32.2083       30.0885       35.9135       36.6431       36.8087       36.7606       34.4255       35.7401       38.3325       41.4468       41.0530       43.7494       45.7352       47.6014       56.1770       58.0309       58.8273       60.9251       69.4378       73.0645       73.3738       72.1732       64.5685       61.7269       68.0546       71.8170       80.0634       80.6433       80.4547       86.3260       92.1207       97.6212       99.1494       98.5692       96.5124      100.4840      107.1549      103.6082      100.1509       97.4289       95.6066       92.0956       90.2336       89.7700       86.7527       80.9654       67.2825       60.7649       51.2645       47.8680       46.1094       40.6394       37.3764       35.2456       35.4719       30.5954       24.7929       29.6007       40.4489       38.8575       36.8865       47.1651       62.7461       56.8994       57.2441       65.2644       64.5055       67.9183       70.6228       66.7370       82.2734       77.8567       78.4542       91.2914       81.0125       78.7404       74.4477       70.1332       71.0044       72.0229       71.5013        0.0000        0.0000        0.0000        0.0000        0.0000        0.0000        0.0000        0.0000        0.0000        0.0000        0.0000        0.0000        0.0000        0.0000        0.0000        0.0000        0.0000        0.0000        0.0000        0.0000        0.0000        0.0000        0.0000        0.0000        0.0000        0.0000        0.0000        0.0000        0.0000        0.0000        0.0000        0.0000        0.0000        0.0000        0.0000        0.0000        0.0000        0.0000        0.0000        0.0000        0.0000        0.0000        0.0000        0.0000        0.0000        0.0000        0.0000        0.0000        0.0000        0.0000        0.0000        0.0000        0.0000        0.0000        0.0000        0.0000        0.0000        0.0000        0.0000        0.0000        0.0000        0.0000        0.0000
        0.0000        0.0000        0.0000        0.0000        0.0000        0.0000        0.0000        0.0000        0.0000        0.0000        0.0000        0.0000        0.0000        0.0000        0.0000        0.0000        0.0000        0.0000        0.0000       17.6622       11.1066        9.2468        8.5514        6.0324        7.4489        7.2424       10.5793       14.6561       12.6647       22.2630       17.1311       15.8982       12.2957       15.8822       15.7207       16.8446       18.7534       18.0859       13.9582       10.0139       11.8518       18.9993       19.2307       14.8676       13.8724       22.1709       25.5645       21.7489       17.7682       13.2242       14.2855       18.0472       18.3819       13.0233       12.5358       17.9507       22.9380       23.0501       24.1120       25.5325       21.6399       21.2158       18.8702       22.8627       28.6003       30.5960       27.4739       31.4190       32.3351       38.0052       40.3067       33.2206       30.5402       32.5472       27.2986       28.6547       27.4485       25.4662       28.0236       25.2535       29.4624       31.3984       32.7111       33.9631       35.4048       33.5935       33.3281       27.2491       28.7795       29.1814       31.4229       37.6035       38.5646       46.7359       48.6556       49.0169       48.9980       52.0922       48.0398       44.0878       40.4977       39.5284       38.3430       34.0050       36.9940       36.9065       34.8063       32.1024       31.8150       31.2155       32.7616       34.0881       36.1395       39.2196       42.9957       48.7668       51.9156       53.7064       54.4483       52.3754       55.0440       55.6626       57.6174       63.9870       65.5651       66.6544       66.0041       72.8596       75.8439       77.0517       79.3513       82.0293       92.6488       96.6076       97.9838       99.8529      102.9319      105.9512      106.1539      105.2498      102.2458      104.8027      113.7606      121.6387      119.1268      111.4108      108.4651      112.8810      109.5413      105.0409       92.7404       66.8811       59.1864       53.2611       48.4038       50.1545       48.3431       47.5269       42.0955       43.6987       42.3264       36.4506       44.7262       57.6460       50.7217       47.6451       58.3823       67.5821       65.2984       66.8504       72.7950       86.8010       87.9609       86.7424       82.0601       70.6876       69.3846       75.6404       80.2078       87.7855       90.1334       76.9021       74.2431       74.2398       71.9392       67.9313        0.0000        0.0000        0.0000        0.0000        0.0000        0.0000        0.0000        0.0000        0.0000        0.0000        0.0000        0.0000        0.0000        0.0000        0.0000        0.0000        0.0000        0.0000        0.0000        0.0000        0.0000        0.0000        0.0000        0.0000        0.0000        0.0000        0.0000        0.0000        0.0000        0.0000        0.0000        0.0000        0.0000        0.0000        0.0000        0.0000        0.0000        0.0000        0.0000        0.0000        0.0000        0.0000        0.0000        0.0000        0.0000        0.0000        0.0000        0.0000        0.0000        0.0000        0.0000        0.0000        0.0000        0.0000        0.0000        0.0000        0.0000        0.0000        0.0000        0.0000        0.0000        0.0000        0.0000
        0.0000        0.0000        0.0000        0.0000        0.0000        0.0000        0.0000        0.0000        0.0000        0.0000        0.0000        0.0000        0.0000        0.0000        0.0000        0.0000        0.0000        0.0000        0.0000       25.5210       16.3907       14.7755       10.0822        5.1498        6.8542        8.4780        7.1529       15.7298       22.7480       27.7268       16.5055       21.4730       18.9051       20.2674       16.8785       18.0882       22.0931       18.6316       17.4898        4.8234        9.3147        9.0813       12.4052       17.7200       19.6280       19.2507       18.7784       17.6332       10.0270        9.0370       12.8170       13.1816       12.8477       11.4948       10.8148       13.1207       18.3579       22.9754       23.1580       24.0880       25.1096       26.1649       22.9244       25.6371       29.7560       28.4219       30.5124       25.8579       25.9213       29.4780       30.2598       33.0026       28.0726       36.6308       33.3368       32.0665       30.0523       27.0414       24.3923       25.4779       25.1575       30.8845       36.0207       35.5557       37.6615       39.6948       38.7478       33.0858       32.7251       37.1241       43.9626       51.5103       57.6251       55.2293       58.2415       58.4630       56.2337       52.4384       52.8588       44.6779       45.4484       45.0393       41.3323       38.5003       41.6568       41.9058       39.6759       35.8141       35.5743       35.1104       36.0909       37.9985       39.8804       43.7751       47.6099       54.2600       58.4441       59.1839       58.4428       52.9380       52.2909       55.2674       57.1064       63.2579       63.5204       65.8496       67.0400       71.1893       82.5722       83.2454       80.8490       92.2117      104.1321      102.9941      102.5301      106.1350      110.5969      116.2492      130.1218      112.4240      108.2074      112.3514      116.5199      125.3849      125.1540      122.0454      123.1581      128.3552      123.3533      113.7845      102.5351       72.5168       66.8524       54.4190       51.4886       50.4403       48.9615       48.7002       46.0754       47.7162       43.5580       38.5769       42.5119       47.4063       53.9290       63.2760       66.6828       68.1109       72.6401       76.3846       76.6243       85.3920       85.4384       86.9647       91.6093      103.3186       68.1047       70.2136       83.8294       86.3938       92.4662       89.2448       87.3328       82.7955       86.5665       73.3131       67.9580       64.3217        0.0000        0.0000        0.0000        0.0000        0.0000        0.0000        0.0000        0.0000        0.0000        0.0000        0.0000        0.0000        0.0000        0.0000        0.0000        0.0000        0.0000        0.0000        0.0000        0.0000        0.0000        0.0000        0.0000        0.0000        0.0000        0.0000        0.0000        0.0000        0.0000        0.0000        0.0000        0.0000        0.0000        0.0000        0.0000        0.0000        0.0000        0.0000        0.0000        0.0000        0.0000        0.0000        0.0000        0.0000        0.0000        0.0000        0.0000        0.0000        0.0000        0.0000        0.0000        0.0000        0.0000        0.0000        0.0000        0.0000        0.0000        0.0000        0.0000        0.0000        0.0000
        0.0000        0.0000        0.0000        0.0000        0.0000        0.0000        0.0000        0.0000        0.0000        0.0000        0.0000        0.0000        0.0000        0.0000        0.0000        0.0000        0.0000        0.0000        0.0000        0.0000       18.3496        6.4052       11.4954        9.4522        3.2890        2.9032        7.3426       11.7754        6.0536       11.0697       15.2720       18.2500       14.0158       11.1900        6.0549        6.9047        6.3346        7.1871        8.4691        5.8882        5.5376        5.6272        7.5478        9.3086       19.0075       18.9950       13.6702       13.9218       14.6314       12.9118       14.0480        9.7608        9.9028        8.0809        8.2638        9.6401       15.6890       19.7501       15.9478       18.1586       16.4640       20.2966       15.9498       19.9488       18.0417       19.4434       24.2389       21.4355       25.1797       25.7854       31.0417       34.2541       26.4548       25.9351       27.4635       26.7744       25.8674       23.2018       25.7559       27.9091       27.1193       30.7543       38.3204       38.6467       41.3463       44.4413       42.5972       32.6286       30.0395       38.1111       45.4390       54.8361       59.6724       59.1493       62.1780       60.5091       58.9119       63.2435       61.5514       51.6440       48.6327       48.5853       47.0769       43.7057       47.1582       48.4893       45.1089       40.6707       42.3146       43.0272       42.0756       44.8226       47.7809       53.7203       58.4495       64.9380       66.7403       66.5925       63.5985       57.9512       57.0280       56.2719       57.2217       63.9270       62.3515       62.9663       63.2110       68.1319       73.7532       78.4564       81.5511       94.8316      102.1338      107.5324      106.0794      122.2582      129.8256      132.7176      131.5586      121.0818      117.1423      117.3208      118.6068      126.2741      132.3942      129.8543      125.8500      130.1661      123.5805      115.1894      109.3725       76.1313       67.0802       58.0082       54.7411       55.5475       52.7217       53.1522       58.7147       57.4737       75.6864       55.8489       50.6607       60.2579       64.9763       78.5561       79.5118       79.6667       77.4817       80.7757       84.2231       87.3269       89.1028       90.5140       90.4075       74.1413       71.0325       76.1561       90.8688       95.7763       90.6214       89.4999       89.6191       87.1144       88.0843       79.8937       67.1287       56.0751       45.4299        0.0000        0.0000        0.0000        0.0000        0.0000        0.0000        0.0000        0.0000        0.0000        0.0000        0.0000        0.0000        0.0000        0.0000        0.0000        0.0000        0.0000        0.0000        0.0000        0.0000        0.0000        0.0000        0.0000        0.0000        0.0000        0.0000        0.0000        0.0000        0.0000        0.0000        0.0000        0.0000        0.0000        0.0000        0.0000        0.0000        0.0000        0.0000        0.0000        0.0000        0.0000        0.0000        0.0000        0.0000        0.0000        0.0000        0.0000        0.0000        0.0000        0.0000        0.0000        0.0000        0.0000        0.0000        0.0000        0.0000        0.0000        0.0000        0.0000        0.0000
        0.0000        0.0000        0.0000        0.0000        0.0000        0.0000        0.0000        0.0000        0.0000        0.0000        0.0000        0.0000        0.0000        0.0000        0.0000        0.0000        0.0000        0.0000        0.0000        0.0000        0.0000        8.1088       11.8393        8.5247        8.4702        6.2625       10.8836       14.3193       15.7892       15.1507       14.0976       13.5647        5.5794        3.7611        3.6557        7.1890        6.2805        5.1802        6.6011        7.5973       12.7558       11.3029       11.0319        6.8034       10.3979       13.6219        6.0078       10.1021       13.7112       11.5757       11.5393        9.9234       11.9631       10.4021       10.0821       14.3938       19.5813       14.1874       14.3781       11.2176       13.8719       15.4579       14.0091       16.9171       16.3642       17.4175       17.4787       20.5201       23.3645       23.0819       26.4725       35.9176       33.9503       33.5210       30.3103       30.0602       34.6449       28.6947       28.9990       27.7161       27.2409       28.2859       35.6710       39.9926       43.4515       43.6358       44.5880       39.9831       46.3514       45.8530       52.9259       62.7584       63.0499       67.8098       63.7299       63.1702       66.9213       72.1556       70.5939       59.9179       58.3588       55.2487       53.5720       51.7353       52.7000       56.9551       54.4960       51.6827       54.9315       56.3421       54.5533       57.5265       57.6582       65.5365       68.3084       74.8806       75.0236       73.7153       69.9786       62.8206       62.2134       61.5498       58.2731       61.8839       58.7225       60.5965       62.7174       71.3070       73.6950       78.5042       78.2182       89.3599       99.5386      100.3304      115.8889      124.4415      121.7366      126.5432      127.9054      118.9614      116.0785      119.8135      120.3036      124.0728      127.4829      119.9855      112.5519      115.6159      115.2904      111.8980      108.9926       77.7694       75.4157       67.5779       65.3034       69.1063       68.6456       70.2988       67.7229       69.8698       73.2477       70.2952       68.3736       89.2735      107.0860      106.1251       92.0193       95.8037       89.3947      100.2074      107.3120       86.6728       88.8434       88.6067       84.3144       68.4156       67.0243       70.9141       85.3617       99.3273       91.5834       92.2786       92.1042       97.6587       91.1452       76.4631       65.6551       54.9315       42.3978       39.0497        0.0000        0.0000        0.0000        0.0000        0.0000        0.0000        0.0000        0.0000        0.0000        0.0000        0.0000        0.0000        0.0000        0.0000        0.0000        0.0000        0.0000        0.0000        0.0000        0.0000        0.0000        0.0000        0.0000        0.0000        0.0000        0.0000        0.0000        0.0000        0.0000        0.0000        0.0000        0.0000        0.0000        0.0000        0.0000        0.0000        0.0000        0.0000        0.0000        0.0000        0.0000        0.0000        0.0000        0.0000        0.0000        0.0000        0.0000        0.0000        0.0000        0.0000        0.0000        0.0000        0.0000        0.0000        0.0000        0.0000        0.0000        0.0000        0.0000
        0.0000        0.0000        0.0000        0.0000        0.0000        0.0000        0.0000        0.0000        0.0000        0.0000        0.0000        0.0000        0.0000        0.0000        0.0000        0.0000        0.0000        0.0000        0.0000        0.0000        0.0000        7.4171        7.9781        7.2862       10.7144        4.9217        9.0995       10.3740       20.0117       17.9226       13.2384        9.4150        4.8074        5.8415        6.4853        9.2999       13.7357       10.3358       15.9090       13.1870       15.8047       19.3287       15.2738       14.8478       10.3449       13.5106       13.1861        9.5269        9.3564       11.6918       16.6746       21.2102       20.1311       20.6892       18.5282       25.9585       33.1484       27.2593       25.3845       21.5934       19.1433       24.1609       22.6120       26.6392       32.4777       34.1312       34.0780       34.5045       36.6272       38.8532       46.0992       43.1491       40.2286       39.3587       40.7880       34.4713       33.1592       32.2308       34.7988       35.3795       32.3983       35.4620       37.4605       47.3928       54.1845       56.5960       58.2687       56.6570       54.7418       59.2444       59.5931       63.6570       66.0517       74.1888       78.7950       71.8664       73.4051       74.1977       76.1880       72.2922       72.1088       70.4812       70.1871       63.7001       64.6170       65.3872       69.5009       78.8136       80.3638       80.5535       80.1510       77.7450       79.2236       83.1262       82.1032       74.7165       75.8231       71.8705       71.5036       71.8387       71.0035       68.1246       64.8769       58.1558       51.6513       50.2892       53.5231       60.3697       64.1891       66.4085       71.6097       87.1970       93.2107       99.6973      100.9175      108.2463      105.1311      114.6445      114.7235      115.5869      122.8968      126.0369      122.6847      120.5440      113.4584      102.5986       95.7857       92.8459       89.0012       86.1875       86.8208       94.4080       91.9453       88.2790       86.7606       96.1142       98.1198       99.7017      105.2884       95.6372       92.1079       93.3438       93.5425      104.9137      115.2945      108.7508      101.8604       89.1268       89.1439       89.5738       80.6244       79.6490       75.5796       73.4305       69.8492       59.8224       56.7723       56.1979       73.0995       76.6626       81.3883       80.1546       80.6529       93.5675       91.2562       81.7225       73.1157       57.4096       49.7386       44.4978        0.0000        0.0000        0.0000        0.0000        0.0000        0.0000        0.0000        0.0000        0.0000        0.0000        0.0000        0.0000        0.0000        0.0000        0.0000        0.0000        0.0000        0.0000        0.0000        0.0000        0.0000        0.0000        0.0000        0.0000        0.0000        0.0000        0.0000        0.0000        0.0000        0.0000        0.0000        0.0000        0.0000        0.0000        0.0000        0.0000        0.0000        0.0000        0.0000        0.0000        0.0000        0.0000        0.0000        0.0000        0.0000        0.0000        0.0000        0.0000        0.0000        0.0000        0.0000        0.0000        0.0000        0.0000        0.0000        0.0000        0.0000        0.0000        0.0000
        0.0000        0.0000        0.0000        0.0000        0.0000        0.0000        0.0000        0.0000        0.0000        0.0000        0.0000        0.0000        0.0000        0.0000        0.0000        0.0000        0.0000        0.0000        0.0000        0.0000        0.0000       10.1360        9.5311       11.6465        8.7965       10.6381       10.1599        7.6803        8.1355        5.7831        8.2520        7.6058        5.4474        6.5043        5.7054        8.4131       14.7988        9.9905       16.3137       15.8108       15.7707       12.5686       13.1688       15.4807       13.0221       21.1736       23.3482       16.0797       14.4718       13.6735       13.9489       19.6450       21.1887       19.8860       20.4507       22.3551       23.9480       24.7240       19.5357       15.6513       18.4907       26.7553       31.3725       29.7194       36.3206       34.8066       45.3384       40.8156       40.3312       37.4545       45.0582       45.1082       43.4324       44.6941       48.0342       40.0539       34.6152       42.7755       40.4491       39.3259       41.0151       41.2910       44.6741       54.2737       59.3890       64.8604       75.5384       70.4473       68.5558       73.8974       77.0481       76.7840       81.8924       80.4813       81.7835       84.2766       85.5746       82.9501       82.5184       81.5033       80.7294       81.3856       85.7861       73.7321       74.9689       77.2499       79.2468       91.6438       95.9252       95.1462       91.8336       89.9661       88.7039       96.0326       90.5968       82.3874       83.7204       80.1783       79.3149       76.2032       75.8122       74.8376       70.2784       58.5007       53.3141       48.6962       49.2439       56.8830       58.4652       63.4488       68.6906       90.6485       93.3751       99.5205       97.1818       99.4796      107.7829      111.8881      111.1327      124.0592      122.8385      122.8214      129.5318      126.2499      116.1765       97.8687       93.5928       90.5754       89.6558       82.0859       82.8099       93.5924       98.7380      111.3315      104.2567      112.2767      120.4886      119.5108      115.9645      100.0520      102.8351      101.8704      100.4260      104.8132      107.3224      110.6236      107.7881       93.9309       90.3830       87.6262       81.2568       73.0275       72.3774       73.7935       65.4815       55.2933       55.4540       53.1849       69.2796       74.9673       86.1590       83.4866       82.2968       84.4149       87.8419       86.1024       75.4328       59.3698       49.9061       46.2344        0.0000        0.0000        0.0000        0.0000        0.0000        0.0000        0.0000        0.0000        0.0000        0.0000        0.0000        0.0000        0.0000        0.0000        0.0000        0.0000        0.0000        0.0000        0.0000        0.0000        0.0000        0.0000        0.0000        0.0000        0.0000        0.0000        0.0000        0.0000        0.0000        0.0000        0.0000        0.0000        0.0000        0.0000        0.0000        0.0000        0.0000        0.0000        0.0000        0.0000        0.0000        0.0000        0.0000        0.0000        0.0000        0.0000        0.0000        0.0000        0.0000        0.0000        0.0000        0.0000        0.0000        0.0000        0.0000        0.0000        0.0000        0.0000        0.0000
        0.0000        0.0000        0.0000        0.0000        0.0000        0.0000        0.0000        0.0000        0.0000        0.0000        0.0000        0.0000        0.0000        0.0000        0.0000        0.0000        0.0000        0.0000        0.0000        0.0000        0.0000       14.5706       13.5518        9.9564        2.9706        3.2640        5.6689        4.6158        3.7197        2.5449        4.2284        3.5775        3.9521        3.5149        5.7150        8.5269        7.4507        5.3973        4.4318        9.3453       11.6353       12.9107       12.0008       13.7094       12.3735       18.6117       16.7612       17.7671       13.8622        9.6175       13.4775       19.6955       16.2413       17.2715       19.2999       22.6931       23.8927       26.2352       21.0394       16.3134       20.2322       27.2031       24.5439       26.5664       27.2888       36.3554       43.2249       41.8859       38.7462       37.9188       42.9336       41.7887       43.9660       49.7024       47.5920       41.2873       40.2340       48.5342       44.4273       44.1140       47.1123       45.0148       45.8237       58.6174       62.1522       72.8925       75.7227       69.6574       70.5116       78.7958       80.1378       83.1413       82.0601       83.1284       88.9099       91.7967       91.1992       90.1387       93.0206       87.0161       85.0325       87.1787       92.1807       81.8084       82.5298       82.9715       86.4651      103.1983      104.9082      105.2371      104.8382      102.0966      101.7365      105.3974      101.7851       91.5398       91.2641       91.1232       88.2659       83.3974       81.5058       78.3915       73.3378       61.6101       51.9001       46.6690       45.8645       55.6160       60.4202       64.2039       64.9449       82.4753       94.8222       98.8145      102.3800      109.0628      111.6723      118.9329      111.3644      119.0506      131.3369      128.8887      130.7660      126.3977      111.2769      108.0181      110.3958       97.1409       87.0880       85.2886       96.2523      104.0140      107.4072      116.4351      107.9366      127.2164      134.5319      128.7776      123.1221      111.7498      111.8843      106.7029      101.6330      113.8363      113.1649      114.6437      110.0839       94.8120       91.4075       84.2483       78.1933       71.4968       68.3383       65.1269       63.5741       54.4909       54.6953       55.9394       69.9528       75.4663       77.8044       80.6127       82.7412       85.6342       85.4364       82.2836       75.9133       62.3910       52.9307       48.6788       50.8839        0.0000        0.0000        0.0000        0.0000        0.0000        0.0000        0.0000        0.0000        0.0000        0.0000        0.0000        0.0000        0.0000        0.0000        0.0000        0.0000        0.0000        0.0000        0.0000        0.0000        0.0000        0.0000        0.0000        0.0000        0.0000        0.0000        0.0000        0.0000        0.0000        0.0000        0.0000        0.0000        0.0000        0.0000        0.0000        0.0000        0.0000        0.0000        0.0000        0.0000        0.0000        0.0000        0.0000        0.0000        0.0000        0.0000        0.0000        0.0000        0.0000        0.0000        0.0000        0.0000        0.0000        0.0000        0.0000        0.0000        0.0000        0.0000
        0.0000        0.0000        0.0000        0.0000        0.0000        0.0000        0.0000        0.0000        0.0000        0.0000        0.0000        0.0000        0.0000        0.0000        0.0000        0.0000        0.0000        0.0000        0.0000        0.0000        0.0000        0.0000       14.0890        8.2304        8.3134        6.6366        5.8366        5.9903        8.2832        6.0424        6.5380        7.5117        7.1933        6.4266        4.9613        6.0735        8.4172        6.5234        5.3460        8.4076       11.2977       11.4796       11.7454        8.4430        8.6388       10.4319       10.7307       11.0571        9.3827       14.8953       18.9941       20.2850       10.8346       11.9682       13.9447       23.2440       20.9734       19.8400       16.0637       18.9738       24.3659       26.2796       20.7309       25.3494       29.9622       30.1487       40.6888       36.6233       41.8576       43.8747       42.6074       45.3025       44.2697       47.3426       49.2447       51.0640       47.0915       47.0292       48.2846       53.3764       51.6601       51.5319       57.5257       62.6369       68.5213       73.7529       78.8762       66.4056       67.3563       72.7154       80.3639       85.4324       81.7069       83.0866       92.8659       95.1367       95.5918       94.7229       93.8692       89.1897       90.6063       92.8356      102.5485       89.3077       90.7256       92.6470       93.7822      109.4600      112.4641      112.4376      112.6771      111.5652      111.8725      116.6894      114.8469      102.0310      102.5940      105.9881      103.9952       96.8889       94.2653       86.1906       78.6101       66.4072       54.8693       53.2120       49.7275       57.4035       59.7767       64.4446       71.6573       94.4066       98.6335      101.3744      115.1291      122.1954      119.6181      112.2988      113.2388      119.4858      124.6828      128.4843      135.4715      122.2732      115.6296      113.6796      112.6299      103.0311       93.6078       93.8819      100.2026      118.4836      108.1701      112.0671      115.5490      128.7267      136.5971      132.7714      127.2141      115.1075      112.0585      108.6884      110.3891      129.8416      132.6199      119.9985      113.2335       97.7885       97.9749       88.1177       81.4897       75.8152       71.7240       67.7069       64.5240       54.9046       52.6393       54.3040       61.1898       68.8638       74.3709       81.7926       81.8201       84.1229       87.2193       83.0412       76.3363       63.5229       55.2390       53.9299       54.7462        0.0000        0.0000        0.0000        0.0000        0.0000        0.0000        0.0000        0.0000        0.0000        0.0000        0.0000        0.0000        0.0000        0.0000        0.0000        0.0000        0.0000        0.0000        0.0000        0.0000        0.0000        0.0000        0.0000        0.0000        0.0000        0.0000        0.0000        0.0000        0.0000        0.0000        0.0000        0.0000        0.0000        0.0000        0.0000        0.0000        0.0000        0.0000        0.0000        0.0000        0.0000        0.0000        0.0000        0.0000        0.0000        0.0000        0.0000        0.0000        0.0000        0.0000        0.0000        0.0000        0.0000        0.0000        0.0000        0.0000        0.0000        0.0000
        0.0000        0.0000        0.0000        0.0000        0.0000        0.0000        0.0000        0.0000        0.0000        0.0000        0.0000        0.0000        0.0000        0.0000        0.0000        0.0000        0.0000        0.0000        0.0000        0.0000        0.0000       39.1553       29.8233        9.9854        9.0367        7.6426        5.7912        8.0264        8.5225       16.8152       21.5871       20.8669       20.7880       24.0667       14.9242        8.0709       11.8644       11.4406        7.0639       10.6185       10.2234       14.7126       18.9086       15.6546       19.4917       22.2684       20.8036       19.9978       19.5382       23.1233       21.4500       35.0420       32.5602       21.6207       27.1062       24.8108       23.6327       24.6588       23.0619       23.3595       30.4476       34.8271       37.9683       37.6932       41.8228       46.6302       46.0054       41.2099       46.1845       48.5410       50.5797       52.3201       53.8740       53.8879       57.0049       59.9640       56.8448       55.5742       62.2727       65.8476       69.3203       68.3162       66.8779       71.4249       78.2022       82.3418       85.9414       78.1971       74.5395       78.9704       88.3270       87.4145       89.1056       97.2359      106.7848       98.3070      101.1975       96.8051       99.5983       91.8519       94.3980       97.8953      103.5762      111.4529      115.3491      112.3783      111.9166      109.7441      116.6354      120.1290      122.7570      125.4075      128.9114      130.9218      128.2967      129.3201      128.6398      132.4319      133.8091      122.4113      116.3425      109.4168      103.2470       79.3784       66.3116       59.4035       62.3501       66.1818       65.5747       69.6026       80.5812       85.9509       88.7272       90.7128      106.2390      103.7442      111.2603      102.3041      105.4994      110.5424      105.6638      110.4901      121.2867      126.0304      127.3626      129.1075      120.4366      113.0933      104.2523       98.4150       98.3663      101.3441      104.0685      106.5839      113.2683      122.2541      127.3633      142.8292      133.7188      110.4973      112.6558      116.4240      119.4941      122.6181      117.9920      109.8901      112.2561      100.8052       90.6925       83.6329       77.2463       76.6080       75.2863       72.1170       68.2106       59.5897       55.5730       56.5077       60.4385       59.9627       61.2314       65.0201       66.6880       80.2527       77.4116       75.8133       69.3297       64.0939       58.0191       55.0895       57.4761       58.5876        0.0000        0.0000        0.0000        0.0000        0.0000        0.0000        0.0000        0.0000        0.0000        0.0000        0.0000        0.0000        0.0000        0.0000        0.0000        0.0000        0.0000        0.0000        0.0000        0.0000        0.0000        0.0000        0.0000        0.0000        0.0000        0.0000        0.0000        0.0000        0.0000        0.0000        0.0000        0.0000        0.0000        0.0000        0.0000        0.0000        0.0000        0.0000        0.0000        0.0000        0.0000        0.0000        0.0000        0.0000        0.0000        0.0000        0.0000        0.0000        0.0000        0.0000        0.0000        0.0000        0.0000        0.0000        0.0000        0.0000        0.0000
        0.0000        0.0000        0.0000        0.0000        0.0000        0.0000        0.0000        0.0000        0.0000        0.0000        0.0000        0.0000        0.0000        0.0000        0.0000        0.0000        0.0000        0.0000        0.0000        0.0000       59.9535       50.2617       38.5641       14.0432        7.0294        4.6617        6.9819        6.6548        5.7198        7.3111       11.5211       10.2449       11.1254       13.3545       11.6101       13.7971       11.3716       10.8601       12.1000       12.6093       11.9172       15.5365       19.4911       17.4407       13.5552       16.0967       17.9689       18.6401       19.5081       18.6928       17.5572       20.8641       27.0221       30.8896       27.5788       24.7793       24.7088       23.8230       24.4629       28.8680       30.0524       29.8480       30.3234       34.7334       40.3378       46.2041       42.6639       40.4291       46.5436       48.8680       48.7967       53.6595       55.0026       57.3574       62.9090       61.2760       62.0292       63.2049       63.5193       67.6178       74.3017       76.5579       75.5658       84.7529       84.9530       84.4024       82.8235       79.4954       81.9351       91.9035       97.0174       92.3519       97.1873      101.1263      117.6900      111.0292      107.8270      100.7218      107.8428      101.5711      101.2898      106.5609      118.4448      121.3539      124.5978      119.0382      118.7269      116.7883      121.3597      124.0384      135.9512      133.1983      134.9872      136.9421      138.3513      136.2552      136.4479      139.5467      144.7282      135.8274      125.8174      123.7210      112.8824       87.0081       80.5251       69.0080       69.5921       72.2852       69.4504       70.9784       74.8009       83.8506       88.3262       95.3494      101.9450      108.7520      111.1213      110.2593      108.9400      107.5746      101.6299      106.9109      114.9190      122.5061      122.6891      128.8475      122.1873      117.8169      105.3850      103.0379      103.3519      104.1562      110.9166      108.6493      113.4295      118.6632      136.1028      140.9536      141.5399      124.9909      124.8330      142.0768      131.1833      119.7599      116.2135      115.1324      112.4448       95.6495       87.6128       80.1828       79.3214       79.9072       78.1385       76.1520       73.0933       62.8702       60.0719       58.3961       60.0568       56.7446       57.2288       60.2756       62.1516       71.8736       75.0349       73.4554       68.8696       63.6800       58.4953       56.3928       58.7760       60.9305       63.9603        0.0000        0.0000        0.0000        0.0000        0.0000        0.0000        0.0000        0.0000        0.0000        0.0000        0.0000        0.0000        0.0000        0.0000        0.0000        0.0000        0.0000        0.0000        0.0000        0.0000        0.0000        0.0000        0.0000        0.0000        0.0000        0.0000        0.0000        0.0000        0.0000        0.0000        0.0000        0.0000        0.0000        0.0000        0.0000        0.0000        0.0000        0.0000        0.0000        0.0000        0.0000        0.0000        0.0000        0.0000        0.0000        0.0000        0.0000        0.0000        0.0000        0.0000        0.0000        0.0000        0.0000        0.0000        0.0000        0.0000
        0.0000        0.0000        0.0000        0.0000        0.0000        0.0000        0.0000        0.0000        0.0000        0.0000        0.0000        0.0000        0.0000        0.0000        0.0000        0.0000        0.0000        0.0000        0.0000        0.0000       65.7417       55.6844       45.4171       17.8641       10.0336        5.2482        8.6120       10.7257       13.1659       11.8392        8.7706        6.2829        8.3856       18.0665       16.7458       14.5997       16.6379       19.9468       22.2404       13.4982       12.4848       16.2498       17.9565       14.8323       11.9065       16.6869       25.4486       21.8528       20.0698       17.1490       15.2131       12.5103       20.4271       28.3756       31.6536       24.6399       20.3371       20.3830       24.2817       30.0894       28.5939       30.1515       30.9677       39.4604       42.2388       42.2352       42.7369       42.2679       46.3769       48.8018       51.5001       58.2533       64.2413       66.0398       64.6952       58.5175       57.5810       71.6380       75.5937       71.8425       75.4124       80.6777       88.8280       98.4908       91.9079       88.5435       85.3235       79.2611       82.9628       90.3198       91.3644       96.2371       94.0940       98.7535      106.6090      101.3208      104.6555      103.5546      110.5830      106.7459      107.4123      117.4678      123.0607      129.6650      129.4239      125.7650      126.2181      123.3244      127.5454      126.2201      134.8538      135.3993      139.2504      145.0532      142.7162      141.1593      142.7334      153.0834      154.9407      143.1151      127.6990      123.5935      112.1535       91.2383       75.3029       68.9356       72.2471       74.4405       70.8273       71.6423       76.0799       86.2465       94.5739      101.4610      107.8208      116.9852      114.2832      106.8556      107.4558      106.2509      103.2242      108.4029      122.8032      129.7127      120.1566      122.8653      116.0282      118.5394      110.4566      107.2279      112.1087      112.7683      114.4829      115.7756      119.8412      125.3239      128.5670      136.6148      151.1339      119.7835      123.8362      137.7351      131.6994      116.5508      127.7748      117.6620      109.3075       97.1948       88.9523       85.0141       85.2860       87.7636       85.9250       83.6262       84.0815       69.6050       64.9673       63.5770       64.8488       63.6787       63.7594       64.2730       65.4696       72.7015       76.1354       75.0905       73.3834       66.4159       62.3246       61.0432       61.2777       63.2189       66.3714       65.6975        0.0000        0.0000        0.0000        0.0000        0.0000        0.0000        0.0000        0.0000        0.0000        0.0000        0.0000        0.0000        0.0000        0.0000        0.0000        0.0000        0.0000        0.0000        0.0000        0.0000        0.0000        0.0000        0.0000        0.0000        0.0000        0.0000        0.0000        0.0000        0.0000        0.0000        0.0000        0.0000        0.0000        0.0000        0.0000        0.0000        0.0000        0.0000        0.0000        0.0000        0.0000        0.0000        0.0000        0.0000        0.0000        0.0000        0.0000        0.0000        0.0000        0.0000        0.0000        0.0000        0.0000        0.0000        0.0000
        0.0000        0.0000        0.0000        0.0000        0.0000        0.0000        0.0000        0.0000        0.0000        0.0000        0.0000        0.0000        0.0000        0.0000        0.0000        0.0000        0.0000        0.0000        0.0000        0.0000       64.6380       56.5496       47.3666       18.1163       15.1140       10.2654        9.3301       12.1346       10.8354        6.7862        8.4389       12.6836        9.8642       11.4578       12.8877       13.1108       13.0856       19.0399       17.4186       10.6416       11.4409       12.2754       12.9400       20.3377       16.4278       14.7578       13.9502       13.0460       15.4809       15.5776       15.8271       11.7204       14.1520       16.1053       33.7229       28.2201       22.3651       18.5256       17.8357       24.2640       28.2905       31.8146       27.6778       32.9711       40.7455       40.4080       40.6051       42.7863       46.7621       48.4910       51.1504       55.8233       65.5353       63.0290       63.9305       57.7046       59.3704       69.3153       78.0172       80.9575       84.7691       94.9878      102.1496      104.4255       95.3721       89.1935       80.5755       74.2014       76.6133       88.5254       98.0259       92.8781       82.1473       81.5215       82.1704       87.5785       94.0752      104.0369      119.2091      108.1035      112.3070      119.1422      132.0846      132.2072      137.2282      136.0818      142.0638      130.0272      128.5591      134.2936      134.3402      145.0973      141.5227      146.1862      142.4678      143.3018      148.7922      154.1326      146.4748      139.2654      127.3283      120.3870      108.6398       92.6985       77.4569       69.8215       69.3286       74.0279       76.8337       77.5593       77.0109       86.9352       93.6560       97.9486      103.4612      119.3978      115.6985       99.8158       99.0986      109.4222      103.2149      107.1014      115.8846      126.4174      131.0513      124.4631      125.1421      114.8459      117.2363      114.4439      117.7222      122.0461      127.9491      134.9283      130.6070      130.8976      132.9627      128.6137      128.3361      130.4454      128.4575      127.9390      123.7848      124.1777      125.7430      118.5537      112.1194       99.3954       94.6094       95.5187       94.5237       95.3696       95.7770       93.2918       87.6213       76.9355       73.7027       72.4581       73.1093       73.5653       72.1407       70.3725       71.8777       80.0290       82.7913       82.6096       79.7883       72.2019       68.9198       66.7736       68.6608       69.8105       68.9602       63.4651       64.4393        0.0000        0.0000        0.0000        0.0000        0.0000        0.0000        0.0000        0.0000        0.0000        0.0000        0.0000        0.0000        0.0000        0.0000        0.0000        0.0000        0.0000        0.0000        0.0000        0.0000        0.0000        0.0000        0.0000        0.0000        0.0000        0.0000        0.0000        0.0000        0.0000        0.0000        0.0000        0.0000        0.0000        0.0000        0.0000        0.0000        0.0000        0.0000        0.0000        0.0000        0.0000        0.0000        0.0000        0.0000        0.0000        0.0000        0.0000        0.0000        0.0000        0.0000        0.0000        0.0000        0.0000        0.0000
        0.0000        0.0000        0.0000        0.0000        0.0000        0.0000        0.0000        0.0000        0.0000        0.0000        0.0000        0.0000        0.0000        0.0000        0.0000        0.0000        0.0000        0.0000        0.0000        0.0000        0.0000       49.1421       42.9933       41.8554       36.3567       31.9419       25.8605       22.9240       18.6393       18.4307       15.0638       18.1643       16.2702       13.4481       14.5304       23.4952       27.7655       34.1745       30.3707       20.0267       16.1767       16.6180       21.1519       21.9807       21.6495       21.5337       18.3128       17.1529       17.7019       19.0501       23.6542       26.7376       25.8389       25.7760       37.7343       38.1079       36.9510       35.1084       31.1418       32.4863       38.8685       40.9395       34.3518       43.5796       46.4826       45.7136       50.2339       47.2813       49.3920       49.7173       54.5398       58.8517       59.5185       59.9763       65.8803       67.5260       71.8171       70.5464       74.7900       86.0330      100.7522      111.1228      113.1336      116.6621      111.5160      104.6557       90.0415       75.3792       80.0167       85.7245      102.6818       94.0592       82.5355       78.5446       75.1110       85.7662       99.0108      115.1162      133.0552      122.5194      113.5515      126.1842      145.4691      137.7371      138.5616      150.3839      150.6704      146.9624      143.5387      140.5801      151.6324      149.9846      149.6066      149.2614      148.4322      143.3585      144.0536      154.0874      149.5379      116.4089      111.6322      103.9679       97.2462       75.7267       67.7381       61.9900       58.9294       62.9853       65.7514       68.1211       74.0433       88.2012       91.6181       86.0893       91.7453      105.2870      103.9867      101.3088       97.4119      105.0406      105.6999      109.8883      114.7666      127.7268      131.3603      131.9512      135.5318      130.6332      127.3946      127.4657      131.3593      132.7188      126.1000      149.8257      143.3499      146.3456      130.5142      126.2923      124.7345      126.6625      122.6880      127.4644      136.2124      130.3010      128.5950      113.2900      108.0552      107.7489      111.9597      110.3763      110.0082      110.6506      107.6632      103.8126       99.6592       89.3299       87.7584       86.1053       85.5289       82.7771       83.9912       81.9208       82.4350       90.2296       97.7873       87.3543       82.4492       72.3664       74.7691       74.8330       77.5375       77.4331       73.1090       72.4925       75.0429       44.1900        0.0000        0.0000        0.0000        0.0000        0.0000        0.0000        0.0000        0.0000        0.0000        0.0000        0.0000        0.0000        0.0000        0.0000        0.0000        0.0000        0.0000        0.0000        0.0000        0.0000        0.0000        0.0000        0.0000        0.0000        0.0000        0.0000        0.0000        0.0000        0.0000        0.0000        0.0000        0.0000        0.0000        0.0000        0.0000        0.0000        0.0000        0.0000        0.0000        0.0000        0.0000        0.0000        0.0000        0.0000        0.0000        0.0000        0.0000        0.0000        0.0000        0.0000        0.0000        0.0000        0.0000
        0.0000        0.0000        0.0000        0.0000        0.0000        0.0000        0.0000        0.0000        0.0000        0.0000        0.0000        0.0000        0.0000        0.0000        0.0000        0.0000        0.0000        0.0000        0.0000        0.0000        0.0000       48.5169       44.8385       46.0404       44.2663       40.1380       34.0441       24.4748       19.8549       17.1871       16.3080       18.3721       15.3056       13.5851       15.3295       27.0364       29.6998       24.3867       21.4492       15.2884       17.1207       13.4291       14.3129       22.2599       21.2377       17.5151       22.0807       22.8479       19.3938       21.1267       21.7202       28.0683       25.1025       27.9829       43.8368       46.8242       44.0282       40.6105       38.3239       33.7629       34.6434       41.3710       41.2337       38.3064       43.4204       45.1213       47.6780       49.0496       49.7760       51.9555       57.9253       55.6779       55.4794       57.2163       64.8797       61.1763       64.0451       72.3943       72.6450       77.4841       95.0998      100.5858      107.9431      103.5010      108.6378       98.6009       87.8941       80.5353       82.1211       87.6335      100.1096       84.2942       72.7019       74.3405       81.2710       79.8682       90.8845      107.8642      124.3915      117.7663      124.7796      138.9639      146.5589      145.9409      152.3862      154.9177      153.1884      155.0406      150.7016      145.3393      149.1226      152.6972      152.2473      155.9386      149.7360      149.7540      151.2905      142.8900      137.6292      111.5927      102.9815       97.4853       88.8471       75.1681       66.3204       57.8870       56.5444       57.0480       60.3926       63.0716       67.8931       73.6339       75.2407       79.1954       87.8195       98.9596       96.7123      107.9941      102.6822      108.8537      118.0853      129.2042      130.7611      135.9954      138.2041      140.1022      138.6340      139.6295      139.9889      138.0048      138.8372      140.2090      141.3750      155.1230      148.0795      146.6230      131.6086      133.9495      130.7275      121.6037      117.2401      117.6924      132.4011      120.6834      121.5708      125.8144      107.4263      111.3268      120.3284      123.6044      125.0625      119.9538      117.3751      109.7601      108.2311       98.6252      103.8563       99.0130      100.4938       92.8058       92.1964       92.2289       93.1531       97.6604       96.5538       97.1235       90.5686       79.3840       77.3230       77.4848       85.8826       86.4942       79.0498       76.4171       73.8660       54.3000        0.0000        0.0000        0.0000        0.0000        0.0000        0.0000        0.0000        0.0000        0.0000        0.0000        0.0000        0.0000        0.0000        0.0000        0.0000        0.0000        0.0000        0.0000        0.0000        0.0000        0.0000        0.0000        0.0000        0.0000        0.0000        0.0000        0.0000        0.0000        0.0000        0.0000        0.0000        0.0000        0.0000        0.0000        0.0000        0.0000        0.0000        0.0000        0.0000        0.0000        0.0000        0.0000        0.0000        0.0000        0.0000        0.0000        0.0000        0.0000        0.0000        0.0000        0.0000        0.0000        0.0000
        0.0000        0.0000        0.0000        0.0000        0.0000        0.0000        0.0000        0.0000        0.0000        0.0000        0.0000        0.0000        0.0000        0.0000        0.0000        0.0000        0.0000        0.0000        0.0000        0.0000        0.0000       50.2461       47.8692       51.4002       50.1660       45.6281       42.0464       30.5665       23.3372       20.1557       18.7332       20.9066       20.2244       14.4975       15.8184       25.1123       27.5670       27.8835       25.7266       17.9827       14.9041        9.3260       12.1067       16.0358       12.7674       19.5742       23.3193       25.4648       22.7066       17.7246       17.7227       28.0864       30.7839       38.7568       45.3195       46.3934       54.6450       47.8079       46.5742       43.5297       39.7169       45.5869       45.7006       38.5462       38.6607       49.7546       54.0306       51.0404       52.6200       54.4752       57.1111       54.4349       55.0645       59.0666       59.2006       62.0552       62.2578       68.6411       74.9433       81.3163       86.4295       92.1069       99.3303      100.0865       98.8512      100.2164       90.9984       87.5958       83.9548       84.6868       93.1491       81.6795       75.7606       78.8590       89.5595       81.9593       85.4317      100.5627      109.9171      103.7773      110.6996      130.0480      138.3577      143.4061      151.6594      155.4704      151.2184      157.6307      156.6934      147.3642      149.3671      153.8064      161.1526      162.1810      157.2763      155.0118      147.9896      146.8673      137.6808      115.7183       99.9668       97.0190       88.8990       73.8335       63.4422       59.5702       55.9542       58.2647       57.7233       58.7771       62.8134       71.3710       75.1218       79.8775       90.8049      103.1224      108.0352      109.9769      112.3525      122.2481      130.7658      138.9080      138.4215      143.3985      146.4168      148.0036      147.4100      146.7145      143.5596      147.5666      147.2309      150.2720      150.1441      144.6458      149.5983      155.5427      143.5889      142.6667      143.9656      124.6747      124.3957      122.8563      128.1480      116.4877      116.8923      116.3394      118.3593      125.8912      136.9728      131.6913      131.5747      132.8465      129.5943      123.7164      121.6455      111.7120      117.5318      110.9672      110.7611      105.1622      103.8900      111.0409      106.8914      112.8332      109.2741      104.0900       99.5342       88.6323       87.1933       90.6131       83.9362       87.1343       86.4268       87.6203       90.7430      112.1100        0.0000        0.0000        0.0000        0.0000        0.0000        0.0000        0.0000        0.0000        0.0000        0.0000        0.0000        0.0000        0.0000        0.0000        0.0000        0.0000        0.0000        0.0000        0.0000        0.0000        0.0000        0.0000        0.0000        0.0000        0.0000        0.0000        0.0000        0.0000        0.0000        0.0000        0.0000        0.0000        0.0000        0.0000        0.0000        0.0000        0.0000        0.0000        0.0000        0.0000        0.0000        0.0000        0.0000        0.0000        0.0000        0.0000        0.0000        0.0000        0.0000        0.0000        0.0000        0.0000        0.0000
        0.0000        0.0000        0.0000        0.0000        0.0000        0.0000        0.0000        0.0000        0.0000        0.0000        0.0000        0.0000        0.0000        0.0000        0.0000        0.0000        0.0000        0.0000        0.0000        0.0000        0.0000       54.5457       52.9238       58.1942       54.9197       49.0297       45.5190       34.0899       27.7594       24.9230       22.7634       21.7587       21.6655       21.4343       17.3750       26.8832       29.6270       26.7232       22.7497       18.7131       14.8638       13.1490       14.4082       15.6817       15.7702       16.7488       19.6943       27.9535       24.2329       26.0039       25.1640       25.2976       30.0867       44.6350       47.2995       48.3657       51.8182       55.2782       49.5698       39.6725       36.5265       38.1667       42.4180       43.3088       42.8766       53.4502       59.7402       53.1391       60.6646       60.6289       57.6808       55.5526       54.4331       57.5535       56.1433       57.6286       65.2717       64.0480       72.7398       90.8215       92.2351       89.8081       92.8146       95.0620       90.3665       92.1897       90.5530       86.6017       86.6199       86.4921       78.9924       75.5743       86.4498       84.4505       87.8811       82.4693       85.9564       93.9570       99.5403       92.3321      101.7844      116.9214      124.5901      122.0291      136.1795      135.0050      136.2293      138.8876      142.4024      143.5277      150.6627      158.3691      163.4839      170.6734      168.2718      160.3512      152.6076      151.7127      141.2613      111.7221      100.5028       89.0829       81.5026       66.6995       63.0777       63.7473       65.6749       65.9178       58.2631       60.4806       65.9925       79.5508       82.3704       83.4200       92.5508      108.8771      118.6432      131.6151      139.7457      144.9917      149.0516      155.2041      146.1350      158.7520      160.0131      157.4090      155.9720      156.3959      157.5796      159.3940      164.2058      162.5981      158.2162      166.7383      173.4450      172.9590      160.7021      156.8909      158.8120      146.6727      154.2857      139.9611      130.9113      129.7142      128.4594      127.7149      132.0608      146.1570      150.5997      149.3220      148.4519      145.4095      143.1913      136.4698      135.4168      126.2556      128.0095      126.4818      129.0440      128.3677      126.7211      126.8687      125.5815      128.0129      122.4216      120.9662      118.7739      101.8300       95.9032       96.1861       92.4341       91.8633       92.7606       93.6641      100.5410        0.0000        0.0000        0.0000        0.0000        0.0000        0.0000        0.0000        0.0000        0.0000        0.0000        0.0000        0.0000        0.0000        0.0000        0.0000        0.0000        0.0000        0.0000        0.0000        0.0000        0.0000        0.0000        0.0000        0.0000        0.0000        0.0000        0.0000        0.0000        0.0000        0.0000        0.0000        0.0000        0.0000        0.0000        0.0000        0.0000        0.0000        0.0000        0.0000        0.0000        0.0000        0.0000        0.0000        0.0000        0.0000        0.0000        0.0000        0.0000        0.0000        0.0000        0.0000        0.0000        0.0000        0.0000
        0.0000        0.0000        0.0000        0.0000        0.0000        0.0000        0.0000        0.0000        0.0000        0.0000        0.0000        0.0000        0.0000        0.0000        0.0000        0.0000        0.0000        0.0000        0.0000        0.0000        0.0000        0.0000       73.3822       66.7609       64.5384       59.0675       51.1761       37.2466       31.5950       28.5956       27.1738       26.2820       24.7824       24.5899       24.6566       30.7757       32.0321       29.0096       22.1719        3.4861        6.2048        5.8192        5.0814       16.6870       15.8938       18.4016       19.0406       27.6087       31.3363       32.6311       34.9229       32.2424       35.9559       38.9312       39.3247       39.5221       43.5587       46.8881       47.1614       43.5701       45.1341       46.6228       48.6777       44.7173       46.2009       48.6043       56.2538       56.5643       59.7017       58.4342       57.5962       52.4495       57.7169       58.4605       62.0399       67.3244       71.6664       74.5612       84.7648       89.8042       94.5396       92.3065       95.3644      104.4012       98.2979       99.2552       98.3581      121.9478      122.4700      115.1644      111.8076      113.4699      122.0321      124.4888      117.2541       42.2578       40.3372       40.6877       48.3226       59.1348       69.3902       78.9175       80.6846      104.9630      112.1559      118.6950      119.0378      124.3964      129.8243      135.7105      144.2692      171.1427      186.0073      190.2974      189.2305      169.0044      153.2756      145.5678      138.1526      109.4530       97.7151       87.6173       79.2731       71.1037       69.1055       69.0523       66.5755       71.9517       64.6612       66.0887       76.8915       92.9688      100.8216      100.4111      108.1783      137.7064      148.9066      152.2443      161.2642      166.4797      183.0303      172.2258      165.2535      163.7032      168.9373      159.3687      154.6510      173.2122      176.0929      182.3949      181.6607      157.2688      163.1543      164.8402      165.4360      152.5920      153.6148      162.2391      160.9342      171.8099      165.3192      161.8997      162.6047      156.3376      155.6014      153.8581      160.6278      171.2550      176.8170      175.7213      177.9594      158.6534      149.6160      144.1165      161.7814      182.0968      176.4912      169.0195      171.4725      173.9946      174.3974      173.6650      173.0443      162.2320      149.8245      139.9346      135.2083      126.9375      119.3120      111.1416      106.1394       99.1891      100.9998      105.0041      107.2342      124.9890      140.9690      154.5965      156.6933        0.0000        0.0000        0.0000        0.0000        0.0000        0.0000        0.0000        0.0000        0.0000        0.0000        0.0000        0.0000        0.0000        0.0000        0.0000        0.0000        0.0000        0.0000        0.0000        0.0000        0.0000        0.0000        0.0000        0.0000        0.0000        0.0000        0.0000        0.0000        0.0000        0.0000        0.0000        0.0000        0.0000        0.0000        0.0000        0.0000        0.0000        0.0000        0.0000        0.0000        0.0000        0.0000        0.0000        0.0000        0.0000        0.0000        0.0000        0.0000        0.0000        0.0000
        0.0000        0.0000        0.0000        0.0000        0.0000        0.0000        0.0000        0.0000        0.0000        0.0000        0.0000        0.0000        0.0000        0.0000        0.0000        0.0000        0.0000        0.0000        0.0000        0.0000        0.0000        0.0000        0.0000        0.0000        0.0000        0.0000       54.4485       39.7203       35.1461       32.5084       31.4514       30.2829       28.9994       28.5985       28.2628       33.7217       33.3557       29.7663       23.7731        3.9606        3.5299        2.7563        4.4361       12.2156       14.2917       13.6637       16.0404       33.1743       28.6525       30.3434       41.0118       36.5853       35.9901       39.7071       39.7456       36.6622       43.2802       47.1776       44.7043       43.7079       49.8229       51.2730       51.1330       46.5937       44.3957       52.7533       62.6807       61.0021       59.4833       60.4669       58.1236       57.1156       60.9833       63.4502       65.9151       67.6109       69.4303       78.6495       92.5105      100.3800      113.6486      111.7494      116.1907      118.6367      112.6528      111.9473      108.7249      125.6803      123.8343      123.9033      122.5562      122.3605      123.9449      122.1693      127.5284       42.0578       38.0362       34.8210       37.4891       50.2910       56.5110       67.3473       71.5620       90.9233      105.9768      106.2703      109.5735      115.7361      124.9068      127.4875      136.5193      170.0457      183.8788      195.1467      190.7022      176.7716      159.6288      145.0533      137.0740      108.5658       98.2973       90.7245       78.8539       70.2449       69.1184       66.8468       63.4328       67.1988       68.1469       69.3999       71.1926       91.7580      107.4480      118.2375      122.2338      141.1696      150.4824      166.0658      176.0974      159.9298      165.3431      163.7843      171.8490      162.8011      170.3202      166.9548      167.2831      183.4454      190.8983      187.4278      186.5672      169.6556      170.2621      160.5728      161.3177      151.9701      153.4283      158.6149      164.5571      178.7139      175.7704      174.1017      173.7733      181.7974      195.4483      195.0122      188.9972      189.2478      203.3757      202.5382      198.8030      176.1441      165.1138      162.4435      183.4370      216.8634      212.9960      202.5262      204.0318      211.0569      214.0187      207.8182      205.0043      188.0445      175.2197      162.0117      156.7159      141.5137      131.5102      123.1915      123.0514      114.1014      111.6138      108.9885      110.6103      121.5731      136.4477      145.4580      142.4074        0.0000        0.0000        0.0000        0.0000        0.0000        0.0000        0.0000        0.0000        0.0000        0.0000        0.0000        0.0000        0.0000        0.0000        0.0000        0.0000        0.0000        0.0000        0.0000        0.0000        0.0000        0.0000        0.0000        0.0000        0.0000        0.0000        0.0000        0.0000        0.0000        0.0000        0.0000        0.0000        0.0000        0.0000        0.0000        0.0000        0.0000        0.0000        0.0000        0.0000        0.0000        0.0000        0.0000        0.0000        0.0000        0.0000        0.0000        0.0000        0.0000        0.0000
        0.0000        0.0000        0.0000        0.0000        0.0000        0.0000        0.0000        0.0000        0.0000        0.0000        0.0000        0.0000        0.0000        0.0000        0.0000        0.0000        0.0000        0.0000        0.0000        0.0000        0.0000        0.0000        0.0000        0.0000        0.0000        0.0000        0.0000       43.8075       41.0497       39.2111       38.1544       37.8918       36.7252       35.4859       33.7519       38.1901       37.1390       31.9759       23.9969        4.9537        5.3680        4.5081        2.3323        7.5782       13.5497       14.0460       15.4169       26.8961       32.8504       39.8221       44.0818       38.0691       38.4085       35.5903       38.3191       33.4462       42.7929       46.8726       50.1200       50.7383       45.9248       50.6396       48.5867       43.6572       48.2574       49.9584       54.2164       50.0203       58.6076       62.0945       63.6682       59.5622       61.0235       60.8785       63.7674       63.8418       62.3461       75.5301       91.9116      108.7468      106.1148      112.0746      119.6293      119.5408      127.3662      124.5184      122.1131      128.7503      126.1532      130.4559      124.5327      129.6076      127.5781      128.6211      119.6581       42.0261       36.2601       32.6489       33.8116       45.5728       50.3458       58.6131       62.2433       79.6630       87.1742       90.2637       93.8730      105.9454      107.9953      117.5669      131.4857      162.3772      186.2981      196.6072      188.7120      168.6408      160.9164      149.2782      136.9791      114.5683      102.1013       92.1663       82.4390       71.4362       70.4411       69.4815       69.4881       70.7730       75.1871       77.5167       78.4889      101.9044      118.5475      133.9889      135.0348      144.8640      159.0206      175.8079      174.1054      177.1806      172.1827      167.3504      159.4026      168.1227      178.6956      182.9112      184.3558      202.5581      216.0469      211.3280      198.0796      182.5443      181.9045      166.7099      157.8817      152.3784      160.4904      163.7157      170.2185      188.9935      191.0693      194.1060      194.6477      233.0622      223.3707      212.9119      215.5711      209.9450      216.0491      219.5429      214.3087      194.3966      188.7165      197.6028      196.6107      220.6661      222.5542      222.8306      221.8566      228.6385      230.7789      227.2838      215.4106      206.0959      194.0766      174.8481      164.7710      147.4173      148.2568      142.9021      139.6405      128.6413      125.4168      120.1193      123.7000      137.5343      140.7336      136.4987      127.9173      141.8100        0.0000        0.0000        0.0000        0.0000        0.0000        0.0000        0.0000        0.0000        0.0000        0.0000        0.0000        0.0000        0.0000        0.0000        0.0000        0.0000        0.0000        0.0000        0.0000        0.0000        0.0000        0.0000        0.0000        0.0000        0.0000        0.0000        0.0000        0.0000        0.0000        0.0000        0.0000        0.0000        0.0000        0.0000        0.0000        0.0000        0.0000        0.0000        0.0000        0.0000        0.0000        0.0000        0.0000        0.0000        0.0000        0.0000        0.0000        0.0000        0.0000
        0.0000        0.0000        0.0000        0.0000        0.0000        0.0000        0.0000        0.0000        0.0000        0.0000        0.0000        0.0000        0.0000        0.0000        0.0000        0.0000        0.0000        0.0000        0.0000        0.0000        0.0000        0.0000        0.0000        0.0000        0.0000        0.0000        0.0000        0.0000        0.0000        0.0000       48.3992       47.5507       48.5705       46.9011       43.3572       46.7055       40.5435       34.8292       27.1634        7.9078        6.4557        6.2782        6.6234       18.1284       16.5300       20.7979       25.2927       35.5448       38.9351       47.2132       57.0369       44.4416       37.5974       34.2243       34.9353       32.9086       42.0228       44.0657       46.9523       49.9820       46.7627       52.9271       54.9782       52.0360       53.7944       57.0839       58.1528       58.5560       64.2695       69.6471       78.5901       68.8945       70.1752       57.3846       62.3622       67.5920       65.1821       70.0784       84.3838      110.9434      112.3014      123.3297      124.6333      125.0081      124.5149      120.5943      126.3663      138.8160      127.5871      121.6995      126.7172      130.2568      125.0286      125.2991      108.3477       43.8613       37.3461       33.5776       36.1504       44.5709       48.4140       51.8027       55.5170       69.9020       77.3118       83.1609       87.8249       97.1933      101.9623      115.6122      126.5779      158.7445      181.1310      189.9979      186.5629      175.2544      164.3559      153.2878      144.2389      118.0366      108.0944       97.1252       91.4413       83.9845       79.0760       81.1877       81.1012       82.8477       83.3339       86.3068       93.2398      117.7467      133.7090      144.5012      145.6879      164.4904      172.2528      181.7290      182.5143      179.7679      183.6247      178.1745      180.5439      179.8994      187.9906      195.9422      207.7317      213.4078      219.3100      206.2800      201.2373      192.2548      183.1522      180.0167      174.1408      168.0989      166.5952      175.5429      173.3664      195.7368      204.6229      211.0117      227.0484      231.2811      219.1225      227.9698      237.9339      244.3651      241.6052      234.0491      234.7757      218.2645      210.7114      193.8029      202.1062      235.5671      239.9178      244.9729      246.8070      240.4232      241.8573      241.3816      236.7380      213.0789      200.5607      185.5264      175.5458      161.6950      154.6098      162.6238      161.5487      144.5044      144.2483      141.1474      140.0093      151.8136      143.0570      133.8187      131.7443      138.2100        0.0000        0.0000        0.0000        0.0000        0.0000        0.0000        0.0000        0.0000        0.0000        0.0000        0.0000        0.0000        0.0000        0.0000        0.0000        0.0000        0.0000        0.0000        0.0000        0.0000        0.0000        0.0000        0.0000        0.0000        0.0000        0.0000        0.0000        0.0000        0.0000        0.0000        0.0000        0.0000        0.0000        0.0000        0.0000        0.0000        0.0000        0.0000        0.0000        0.0000        0.0000        0.0000        0.0000        0.0000        0.0000        0.0000        0.0000        0.0000        0.0000
        0.0000        0.0000        0.0000        0.0000        0.0000        0.0000        0.0000        0.0000        0.0000        0.0000        0.0000        0.0000        0.0000        0.0000        0.0000        0.0000        0.0000        0.0000        0.0000        0.0000        0.0000        0.0000        0.0000        0.0000        0.0000        0.0000        0.0000        0.0000        0.0000        0.0000        0.0000       71.0302       73.4323        0.0000        0.0000       37.0618       30.9029       24.8507       18.4172        4.2137        3.4535        2.7653        3.2382        6.0261        6.8983        8.3588       10.9537       33.6001       38.3889       39.3819       38.9177       33.0670       31.7216       29.6647       30.8580       31.9705       37.8615       36.6345       40.8102       28.4464       29.4563       31.6367       32.1748       29.9524       29.4768       31.1296       33.3664       35.4107       39.3637       43.7861       45.0869       54.7535       55.0683       58.0693       57.3467       54.6342       51.9433       57.4087       67.9706      126.4152      124.3150      142.6334      156.2364      154.2234      143.3064      143.5510      151.9660      196.9190      180.3396      179.1348      169.5619      222.2198      217.9875      218.5764      197.9379      147.6661      158.5138      161.1862      183.7133      102.8302      106.4487      112.6989      127.6349       78.3129       83.0576       83.3905       87.1342       88.0635       94.5950      103.5492      115.7298      158.4586      185.2784      206.9656      199.3043      178.8076      168.5813      156.5295      144.0699      131.8231      120.3843      110.7137      105.2985       94.3015       90.7555       92.0371      100.0033      106.3004      107.9187      125.9693      132.5076      150.0926      155.0644      168.7616      172.7780      176.2720      189.4277      196.2092      188.5101      176.2180      180.5833      185.2626      197.4624      215.6737      217.2413      214.3147      218.6096      229.0128      234.3562      229.4383      224.4741      215.8856      216.6986      203.3053      198.1880      196.3580      197.0094      204.4698      208.2315      235.3989      224.5480      236.5738      237.6275      226.4585      228.0375      242.1561      252.6863      251.7294      253.8825      252.1102      250.9402      224.7933      229.7231      231.4729      219.7713      244.0723      276.8800      275.5705      264.5673      251.9864      270.5722      266.1458      237.6000      222.7874      207.1302      182.7490      181.4509      173.8479      167.6122      164.4530      164.0009      164.3408      162.3410      163.1445      160.9375      162.5399      154.7856      142.6772        0.0000        0.0000        0.0000        0.0000        0.0000        0.0000        0.0000        0.0000        0.0000        0.0000        0.0000        0.0000        0.0000        0.0000        0.0000        0.0000        0.0000        0.0000        0.0000        0.0000        0.0000        0.0000        0.0000        0.0000        0.0000        0.0000        0.0000        0.0000        0.0000        0.0000        0.0000        0.0000        0.0000        0.0000        0.0000        0.0000        0.0000        0.0000        0.0000        0.0000        0.0000        0.0000        0.0000        0.0000        0.0000        0.0000        0.0000        0.0000        0.0000        0.0000        0.0000
        0.0000        0.0000        0.0000        0.0000        0.0000        0.0000        0.0000        0.0000        0.0000        0.0000        0.0000        0.0000        0.0000        0.0000        0.0000        0.0000        0.0000        0.0000        0.0000        0.0000        0.0000        0.0000        0.0000        0.0000        0.0000        0.0000        0.0000        0.0000        0.0000        0.0000        0.0000        0.0000        0.0000        0.0000        0.0000        0.0000        0.0000       26.3066       20.1923        4.8850        3.7292        2.4442        3.2610        6.4603        7.6460        9.7946       12.3810       38.9289       43.6218       43.8094       40.3150       29.3278       27.4027       26.6144       26.9544       30.8192       34.9480       36.3560       34.6003       24.1019       25.9374       26.5260       26.8953       26.9268       25.8902       27.3424       30.3857       32.6459       36.0280       39.2030       37.9007       46.0908       48.9058       57.3711       48.5080       45.1866       50.8396       64.6643       75.7030      121.7313      120.7765      138.3838      142.2062      157.5489      151.0468      144.7457      182.0581      225.1317      217.2522      218.4339      193.7181      237.0848      239.7711      225.1558      242.0188      177.2020      146.9617      154.8916      179.3817       99.3167      101.1392      107.6840       98.7421       63.4956       68.8171       72.9195       84.9682       77.5347       86.1966       98.4493      113.8640      157.3019      178.8427      193.7136      191.9870      171.7687      160.7876      150.6935      137.6100      129.9604      120.1091      116.5042      110.7799      101.1868       97.6476       96.8782       99.7025      112.6514      120.4735      130.1983      135.0481      153.0900      165.0220      172.1225      176.5347      189.4553      207.9225      214.3511      205.4469      177.9741      176.1892      193.5542      206.3862      222.0044      223.4052      220.2655      238.6225      249.5916      255.4565      255.4317      251.2166      236.8316      231.0752      228.4499      227.1045      231.0490      218.1103      221.3321      232.9090      235.4054      230.7577      236.5893      241.1209      235.9886      236.7837      245.6380      256.0855      260.8498      265.3681      271.1104      276.1383      232.8081      217.7776      213.5181      231.0883      286.2860      301.9812      287.0334      273.8616      268.5919      294.6221      291.8213      281.7438      244.6389      217.9761      210.3533      197.7722      182.8898      180.9683      178.3871      174.5416      175.5168      172.2960      171.7321      174.5296      174.3794      161.4312        0.0000        0.0000        0.0000        0.0000        0.0000        0.0000        0.0000        0.0000        0.0000        0.0000        0.0000        0.0000        0.0000        0.0000        0.0000        0.0000        0.0000        0.0000        0.0000        0.0000        0.0000        0.0000        0.0000        0.0000        0.0000        0.0000        0.0000        0.0000        0.0000        0.0000        0.0000        0.0000        0.0000        0.0000        0.0000        0.0000        0.0000        0.0000        0.0000        0.0000        0.0000        0.0000        0.0000        0.0000        0.0000        0.0000        0.0000        0.0000        0.0000        0.0000        0.0000        0.0000
        0.0000        0.0000        0.0000        0.0000        0.0000        0.0000        0.0000        0.0000        0.0000        0.0000        0.0000        0.0000        0.0000        0.0000        0.0000        0.0000        0.0000        0.0000        0.0000        0.0000        0.0000        0.0000        0.0000        0.0000        0.0000        0.0000        0.0000        0.0000        0.0000        0.0000        0.0000        0.0000        0.0000        0.0000        0.0000        0.0000        0.0000        0.0000        0.0000        7.8694        6.9774        6.8343        7.3271       17.1771       19.7322       21.2078       22.1943       54.2179       56.8843       52.1658       45.7121       28.5079       29.0116       26.2710       27.7701       32.3027       34.7036       39.0080       34.6661       27.0914       30.2922       26.7130       25.6452       22.7419       22.0522       25.4798       27.1631       29.8505       33.7570       34.4199       33.2383       42.2888       45.8919       46.3550       46.8366       47.1022       44.8230       60.1719       77.7226      124.7591      138.0542      140.2659      141.9978      156.6537      181.3175      188.4072      215.2440      236.9502      240.7270      255.9108      247.4580      269.7762      266.4585      246.9220      264.6767      200.0416      185.1185      195.7392      204.3300      117.1674      112.0281      106.7462      107.5156       56.7207       57.0827       63.9049       74.4195       71.9280       76.8054       88.2321      111.6352      152.5641      172.6485      185.7215      181.9564      167.6089      153.5778      144.4999      132.1834      125.7737      121.7543      121.4846      120.1352      107.7335      101.3366       99.8386      104.0905      119.9624      127.9152      145.1167      141.2676      167.9059      175.3049      174.5443      184.2028      194.4950      207.8158      211.5773      201.4476      176.8845      175.2930      185.5986      208.5140      218.0214      224.0749      224.4055      233.3113      256.7139      258.3733      265.9301      268.8313      262.1356      255.0904      247.9516      243.8990      252.4198      252.5161      262.1887      270.9217      249.0517      246.5333      256.1528      255.3554      242.2731      252.0255      255.7998      260.0921      286.9939      310.1300      299.4172      284.5610      244.4494      235.8516      225.6480      232.8433      291.3393      303.8650      304.0143      295.0317      290.1281      293.3315      296.0820      292.3888      253.3383      230.7069      213.2753      212.9732      200.5370      197.4863      191.7777      188.3273      187.3905      184.8163      188.4501      187.5525      181.5842      165.0775        0.0000        0.0000        0.0000        0.0000        0.0000        0.0000        0.0000        0.0000        0.0000        0.0000        0.0000        0.0000        0.0000        0.0000        0.0000        0.0000        0.0000        0.0000        0.0000        0.0000        0.0000        0.0000        0.0000        0.0000        0.0000        0.0000        0.0000        0.0000        0.0000        0.0000        0.0000        0.0000        0.0000        0.0000        0.0000        0.0000        0.0000        0.0000        0.0000        0.0000        0.0000        0.0000        0.0000        0.0000        0.0000        0.0000        0.0000        0.0000        0.0000        0.0000        0.0000        0.0000
        0.0000        0.0000        0.0000        0.0000        0.0000        0.0000        0.0000        0.0000        0.0000        0.0000        0.0000        0.0000        0.0000        0.0000        0.0000        0.0000        0.0000        0.0000        0.0000        0.0000        0.0000        0.0000        0.0000        0.0000        0.0000        0.0000        0.0000        0.0000        0.0000        0.0000        0.0000        0.0000        0.0000        0.0000        0.0000        0.0000        0.0000        0.0000        0.0000        0.0000       15.0224       15.2888       15.7014       38.7559       41.4554       41.6262       38.8396       81.1853       71.3851       63.1138       54.2982       36.4920       35.4908       29.5518       34.9748       36.8480       42.9963       41.0696       39.9512       37.5978       34.2766       30.8681       28.9341       23.4958       19.0583       23.7988       27.6328       35.1705       38.5075       38.6002       38.8084       48.2565       47.4781       47.3087       44.8785       42.8607       47.6909       52.0015       65.9751      121.7852      134.5759      145.0406      154.8628      182.4779      205.9946      231.5641      228.8937      301.4176      279.4624      282.8719      272.9560      339.5783      299.5500      294.3783      269.8317      220.9354      214.3197      215.4094      210.5280      130.4307      122.1189      143.3342      129.9316       56.3448       54.7750       57.4626       65.3891       65.2162       69.1633       88.2157      110.4300      142.5859      161.3163      172.5016      165.9906      151.4706      149.2386      143.4834      132.8120      129.3020      124.5615      120.4620      120.4339      111.2341      112.6187      112.9822      111.6178      129.4600      136.2038      144.8541      152.4703      174.5001      172.8940      188.2795      180.3646      184.0327      193.0719      193.9259      193.9340      172.9231      164.0140      167.8858      171.9575      197.3244      216.0358      229.1122      242.2871      252.8960      263.1794      265.5836      269.7921      259.2533      258.8724      259.2207      254.7233      287.0542      289.9083      282.4912      273.6679      273.3499      260.3630      261.3421      269.1638      262.7608      263.7788      260.5731      257.6974      280.3372      303.6931      295.8334      296.2124      255.4512      243.3434      245.0485      248.6866      274.6487      308.9074      317.6997      306.6812      303.0003      308.5922      301.2345      277.5555      260.3237      239.4549      224.9456      228.9930      205.7635      203.7655      203.7563      201.9216      201.0586      199.1460      198.2178      186.8797      185.4697        0.0000        0.0000        0.0000        0.0000        0.0000        0.0000        0.0000        0.0000        0.0000        0.0000        0.0000        0.0000        0.0000        0.0000        0.0000        0.0000        0.0000        0.0000        0.0000        0.0000        0.0000        0.0000        0.0000        0.0000        0.0000        0.0000        0.0000        0.0000        0.0000        0.0000        0.0000        0.0000        0.0000        0.0000        0.0000        0.0000        0.0000        0.0000        0.0000        0.0000        0.0000        0.0000        0.0000        0.0000        0.0000        0.0000        0.0000        0.0000        0.0000        0.0000        0.0000        0.0000        0.0000
        0.0000        0.0000        0.0000        0.0000        0.0000        0.0000        0.0000        0.0000        0.0000        0.0000        0.0000        0.0000        0.0000        0.0000        0.0000        0.0000        0.0000        0.0000        0.0000        0.0000        0.0000        0.0000        0.0000        0.0000        0.0000        0.0000        0.0000        0.0000        0.0000        0.0000        0.0000        0.0000        0.0000        0.0000        0.0000        0.0000        0.0000        0.0000        0.0000        0.0000        0.0000        0.0000        0.0000      168.0399      176.2316      168.7840      146.2047       86.0255       70.8642       59.7093       51.6876       38.1944       33.2420       33.4256       40.4864       69.2975       78.0891       78.8028       76.0725       55.0062       49.9082       44.2003       39.6626       23.6782       20.3335       22.6161       29.7034       45.1325       48.4096       51.1552       49.8039       45.5063       44.2163       44.0966       42.4758       35.2699       31.3689       34.6691       47.9855      155.4823      151.7838      152.7811      188.7076      284.9886      332.6906      358.4672      354.5977      355.3979      354.4962      353.0744      330.1312      331.6886      317.8030      276.1998      266.6720      199.3106      181.5142      200.4671      187.8478      132.9453      131.0933      137.5921      133.3310       72.0533       57.4927       58.7834       64.4077       65.6136       66.2110       81.3770       99.0833      129.5354      151.4129      166.6276      176.2514      166.3531      171.8805      170.7354      154.5198      129.3740      121.9252      117.7250      115.0966      132.5906      133.8152      131.7813      133.8933      148.9014      162.9424      178.2863      185.9348      183.9722      200.6604      207.9107      208.8720      177.8411      178.9193      182.3095      181.3759      163.6343      151.6035      147.7547      154.3114      192.7489      210.1755      222.1760      240.4279      270.9475      278.4195      291.5704      298.0708      322.1772      324.2199      316.0098      323.8425      319.5153      315.9037      307.8163      293.7825      296.1980      299.8054      299.2111      287.3505      272.0034      271.0163      269.8567      280.3109      284.7893      281.5521      295.8723      293.5440      275.8056      274.4563      286.1248      278.7400      309.6910      326.9742      347.5426      354.2754      332.6203      330.3304      309.4385      284.4121      257.9418      241.7668      245.3929      240.6974      220.4459      219.4204      220.9897      220.5253      239.0368      230.2785      220.4545      200.6766      243.5400        0.0000        0.0000        0.0000        0.0000        0.0000        0.0000        0.0000        0.0000        0.0000        0.0000        0.0000        0.0000        0.0000        0.0000        0.0000        0.0000        0.0000        0.0000        0.0000        0.0000        0.0000        0.0000        0.0000        0.0000        0.0000        0.0000        0.0000        0.0000        0.0000        0.0000        0.0000        0.0000        0.0000        0.0000        0.0000        0.0000        0.0000        0.0000        0.0000        0.0000        0.0000        0.0000        0.0000        0.0000        0.0000        0.0000        0.0000        0.0000        0.0000        0.0000        0.0000        0.0000        0.0000
        0.0000        0.0000        0.0000        0.0000        0.0000        0.0000        0.0000        0.0000        0.0000        0.0000        0.0000        0.0000        0.0000        0.0000        0.0000        0.0000        0.0000        0.0000        0.0000        0.0000        0.0000        0.0000        0.0000        0.0000        0.0000        0.0000        0.0000        0.0000        0.0000        0.0000        0.0000        0.0000        0.0000        0.0000        0.0000        0.0000        0.0000        0.0000        0.0000        0.0000        0.0000        0.0000        0.0000        0.0000      239.5711      226.5697      190.8747      107.4977       84.7570       68.7068       60.7910       45.4442       40.3495       41.5019       50.9305       85.2617       97.5392       99.5331       91.4957       67.2223       60.3634       52.4009       46.0213       30.2044       24.6386       24.7891       31.8981       47.3750       54.6704       58.2453       55.7561       48.7705       46.6738       45.3074       41.7020       31.8110       34.1659       42.5436       55.0817      146.6537      165.0345      170.7751      190.2127      323.6605      394.1737      427.2257      405.6900      384.6841      398.6233      396.0910      368.4279      360.9991      342.4609      305.8330      270.9032      207.6815      200.9600      204.4111      192.3605      139.5393      136.4198      134.6978      133.3983       73.4665       61.1247       56.9221       61.8985       58.6577       61.1277       65.1709       80.0192      114.2148      138.2911      155.3083      158.0682      169.9455      175.2395      163.5516      152.2235      128.2174      119.9861      113.2751      108.3019      128.4660      129.4566      129.3649      139.9584      155.8503      171.9673      193.4106      195.0777      198.4314      219.4810      225.9037      206.9607      183.9896      181.5215      180.8601      181.9202      163.2456      154.0598      151.2950      157.6380      189.4546      209.5847      231.6809      251.0911      279.0850      294.7828      317.2115      323.9485      355.6865      366.5891      352.0959      338.0542      321.9034      319.4649      311.4543      317.6289      326.3727      322.2402      312.6227      306.2564      289.7815      279.8924      287.9266      308.4442      303.5059      293.4710      303.4351      293.6701      323.3447      310.6877      310.4859      306.6595      329.5554      350.8223      361.9258      360.6463      332.6294      326.9924      330.6171      294.5984      265.3304      250.8422      238.9253      238.8490      232.0085      229.2141      235.3443      235.1129      242.5804      228.2162      218.1568      204.2417      285.6900        0.0000        0.0000        0.0000        0.0000        0.0000        0.0000        0.0000        0.0000        0.0000        0.0000        0.0000        0.0000        0.0000        0.0000        0.0000        0.0000        0.0000        0.0000        0.0000        0.0000        0.0000        0.0000        0.0000        0.0000        0.0000        0.0000        0.0000        0.0000        0.0000        0.0000        0.0000        0.0000        0.0000        0.0000        0.0000        0.0000        0.0000        0.0000        0.0000        0.0000        0.0000        0.0000        0.0000        0.0000        0.0000        0.0000        0.0000        0.0000        0.0000        0.0000        0.0000        0.0000        0.0000
        0.0000        0.0000        0.0000        0.0000        0.0000        0.0000        0.0000        0.0000        0.0000        0.0000        0.0000        0.0000        0.0000        0.0000        0.0000        0.0000        0.0000        0.0000        0.0000        0.0000        0.0000        0.0000        0.0000        0.0000        0.0000        0.0000        0.0000        0.0000        0.0000        0.0000        0.0000        0.0000        0.0000        0.0000        0.0000        0.0000        0.0000        0.0000        0.0000        0.0000        0.0000        0.0000        0.0000        0.0000        0.0000        0.0000      226.5730      131.7470      105.0502       89.0307       80.8771       63.3284       57.7181       60.4763       72.4004      120.6845      136.2931      139.8961      127.6448       92.7695       83.4950       73.7082       65.4835       38.5751       32.4674       35.0966       40.6417       62.3087       71.3351       73.8513       70.0318       64.5533       59.0099       56.0792       55.3422       37.8798       33.7420       43.5057       52.4824      146.4488      172.8463      194.9212      226.4671      372.4991      433.0113      454.4431      447.6367      428.4568      419.4402      426.1239      418.4296      404.3875      369.8717      347.1577      302.5333      254.7117      250.1255      214.8223      200.9870      152.8118      149.7897      159.4706      134.3192       70.9037       60.4358       54.3590       56.5552       56.8999       60.6731       62.4498       73.2643       99.8479      111.9411      127.5550      129.8155      141.8059      153.1371      154.1706      142.8891      114.5913      102.1135       96.8005      106.0242      118.2003      122.9769      127.5110      135.5743      151.2644      172.6189      186.1655      190.7475      190.0643      211.9548      221.4650      208.4494      187.1593      183.3330      183.5563      187.5119      168.2660      157.1858      159.8237      171.1996      206.9683      215.1532      240.6559      267.4836      292.8186      325.1484      337.3539      337.6461      356.5453      368.2744      358.0597      341.1439      324.3836      313.5427      312.0668      310.8049      325.7717      320.0561      318.4647      317.3522      284.5616      281.6559      293.9185      299.7458      297.5498      292.6771      319.6805      310.7853      319.6132      330.5133      301.0486      318.8357      350.1749      385.2785      401.1535      389.1833      343.8548      346.1460      335.6050      302.6748      291.0742      278.2307      266.2848      255.9788      249.0246      242.1483      240.7709      243.9514      232.8396      222.3526      233.9170      214.6442      180.3600        0.0000        0.0000        0.0000        0.0000        0.0000        0.0000        0.0000        0.0000        0.0000        0.0000        0.0000        0.0000        0.0000        0.0000        0.0000        0.0000        0.0000        0.0000        0.0000        0.0000        0.0000        0.0000        0.0000        0.0000        0.0000        0.0000        0.0000        0.0000        0.0000        0.0000        0.0000        0.0000        0.0000        0.0000        0.0000        0.0000        0.0000        0.0000        0.0000        0.0000        0.0000        0.0000        0.0000        0.0000        0.0000        0.0000        0.0000        0.0000        0.0000        0.0000        0.0000        0.0000        0.0000
        0.0000        0.0000        0.0000        0.0000        0.0000        0.0000        0.0000        0.0000        0.0000        0.0000        0.0000        0.0000        0.0000        0.0000        0.0000        0.0000        0.0000        0.0000        0.0000        0.0000        0.0000        0.0000        0.0000        0.0000        0.0000        0.0000        0.0000        0.0000        0.0000        0.0000        0.0000        0.0000        0.0000        0.0000        0.0000        0.0000        0.0000        0.0000        0.0000        0.0000        0.0000        0.0000        0.0000        0.0000        0.0000        0.0000        0.0000      152.8876      130.2767      117.2219      111.2659       90.0910       85.8335       90.7451      106.8995      175.2850      198.3897      201.5655      185.6502      135.7884      122.0142      109.0616       97.4722       56.7186       48.0959       48.4044       55.3827       86.2166       92.7276       95.4441       92.4337       81.6213       79.1333       78.4048       80.0396       44.0308       49.8763       59.4506       66.5877      162.2433      181.5898      213.1987      243.3853      380.6780      431.7169      441.1476      445.3510      420.6942      405.0976      404.9636      409.5561      430.6888      408.4531      392.2140      353.4946      287.9478      250.0073      232.0853      227.6236      192.7205      168.0178      148.7386      127.9691       74.8662       56.9383       52.6302       54.5971       54.6288       57.4972       61.3625       67.6617       94.7210      100.5030      112.4728      114.9772      130.0551      135.6440      133.5180      127.2545      103.2391       94.2922       91.6852       97.1885      111.3132      113.5657      119.1135      124.3592      137.4513      145.1325      154.6254      173.7963      180.4980      197.4333      200.0609      203.3971      186.2283      181.5549      178.2700      187.1915      164.9037      164.5359      170.4231      181.1855      227.9329      237.7355      251.2781      257.1981      294.3329      324.7952      338.0650      337.4033      336.9129      338.9387      337.6003      323.0544      307.1605      304.9828      300.1126      287.8993      277.8894      279.1537      282.4635      279.0752      269.5475      263.2271      265.1633      263.7802      280.8197      298.5861      307.6940      296.8818      295.4003      314.9947      323.5676      324.1964      380.4380      415.0189      426.7048      419.7507      394.9221      378.0786      352.3728      335.7277      301.1158      293.4761      290.5854      282.1086      270.4848      255.3312      250.9270      238.5318      227.1032      225.4657      218.2442      220.4560        0.0000        0.0000        0.0000        0.0000        0.0000        0.0000        0.0000        0.0000        0.0000        0.0000        0.0000        0.0000        0.0000        0.0000        0.0000        0.0000        0.0000        0.0000        0.0000        0.0000        0.0000        0.0000        0.0000        0.0000        0.0000        0.0000        0.0000        0.0000        0.0000        0.0000        0.0000        0.0000        0.0000        0.0000        0.0000        0.0000        0.0000        0.0000        0.0000        0.0000        0.0000        0.0000        0.0000        0.0000        0.0000        0.0000        0.0000        0.0000        0.0000        0.0000        0.0000        0.0000        0.0000        0.0000
        0.0000        0.0000        0.0000        0.0000        0.0000        0.0000        0.0000        0.0000        0.0000        0.0000        0.0000        0.0000        0.0000        0.0000        0.0000        0.0000        0.0000        0.0000        0.0000        0.0000        0.0000        0.0000        0.0000        0.0000        0.0000        0.0000        0.0000        0.0000        0.0000        0.0000        0.0000        0.0000        0.0000        0.0000        0.0000        0.0000        0.0000        0.0000        0.0000        0.0000        0.0000        0.0000        0.0000        0.0000        0.0000        0.0000        0.0000        0.0000        0.0000        0.0000      183.7895      171.8544      168.2965      182.7301      217.6100      303.2183      342.5062      349.0695      322.6552      237.8645      213.6034      191.5857      169.3371      103.8775       90.5697       82.6328        0.0000        0.0000      101.9009      103.4868      102.8194      103.3871      103.8918      101.8057      107.9464      134.5571      145.5544      166.8190      196.2146      243.3047      282.8014      324.7059      342.5555      351.5380      392.4696      399.8423      400.7623      337.3505      316.1234        0.0000        0.0000        0.0000        0.0000      412.4232      408.6242      411.0565      390.2142      379.4603        0.0000      279.9416      231.7513      187.7300      156.7428       91.2259       68.5875       53.9196       58.4373       61.8235       62.0468       68.0508       71.7075       81.2108       89.0811      104.8162      113.8830      123.1752      129.2630      129.0862      117.5077       96.5714       88.4082       87.7308       89.0457       89.4025       96.4285       99.6538      105.7664      113.4145      118.7819      127.7106      136.8969      151.3446      161.8569      169.9181      182.3143      176.0264      179.7638      178.0162      174.1363      157.3743      151.8253      168.6697      190.9297      231.0159      252.3498      266.9006      273.1482      285.3832      320.8494      319.3419      302.7583      258.6631      259.8150      259.0702      258.1913      270.2210      259.7159      256.9850      239.7370      220.2008      228.3227      227.0495      230.8534      249.0793      251.3803      253.9542      244.2236      270.5105      299.4181      307.8721      307.6281      293.3391      286.7836      290.4742      323.5269      363.3500      390.3339      396.3528      397.1197      403.4874      398.3281      384.4061      358.5558      335.9638      323.6750      313.4170      293.6683      280.0999      270.2884      264.0150      248.2008      223.8438      199.6409        0.0000        0.0000        0.0000        0.0000        0.0000        0.0000        0.0000        0.0000        0.0000        0.0000        0.0000        0.0000        0.0000        0.0000        0.0000        0.0000        0.0000        0.0000        0.0000        0.0000        0.0000        0.0000        0.0000        0.0000        0.0000        0.0000        0.0000        0.0000        0.0000        0.0000        0.0000        0.0000        0.0000        0.0000        0.0000        0.0000        0.0000        0.0000        0.0000        0.0000        0.0000        0.0000        0.0000        0.0000        0.0000        0.0000        0.0000        0.0000        0.0000        0.0000        0.0000        0.0000        0.0000        0.0000        0.0000        0.0000
        0.0000        0.0000        0.0000        0.0000        0.0000        0.0000        0.0000        0.0000        0.0000        0.0000        0.0000        0.0000        0.0000        0.0000        0.0000        0.0000        0.0000        0.0000        0.0000        0.0000        0.0000        0.0000        0.0000        0.0000        0.0000        0.0000        0.0000        0.0000        0.0000        0.0000        0.0000        0.0000        0.0000        0.0000        0.0000        0.0000        0.0000        0.0000        0.0000        0.0000        0.0000        0.0000        0.0000        0.0000        0.0000        0.0000        0.0000        0.0000        0.0000        0.0000        0.0000        0.0000        0.0000        0.0000        0.0000      374.7094      424.5521      432.5219        0.0000        0.0000        0.0000      240.0993      211.1934      135.3900      117.5072        0.0000        0.0000        0.0000        0.0000        0.0000        0.0000        0.0000      123.7030      129.1705      140.1555      175.7636      187.7075      207.4527      241.8098      291.7887      329.3452      354.6564      379.3191      402.0590      420.5492      413.2401      376.0771      330.4639        0.0000        0.0000        0.0000        0.0000        0.0000        0.0000      472.2459      473.6525        0.0000        0.0000        0.0000      326.1953      267.1422      208.4520      178.9547      102.5565       70.3052       55.2852       62.6327       64.0565       60.8328       69.0204       73.2097       80.4036       93.9655       98.4881      111.2479      114.7069      115.8245      121.2786      112.2845       94.2130       85.1804       81.1307       84.4978       84.2253       84.6229       90.5470       97.0079      106.6423      112.7973      118.2759      128.9456      142.0830      149.7455      162.8475      172.2936      166.0162      173.6509      176.2076      172.9604      153.8270      152.7902      167.2211      199.6911      248.0952      259.6830      272.2073      278.4322      287.6457      292.4194      284.6200      281.6164      254.2033      240.4449      232.5465      233.5643      244.2276      235.8355      226.8239      213.0812      210.5688      214.5370      219.7831      230.4686      240.2225      254.1060      261.9183      266.0106      288.0196      296.8199      278.6419      299.1824      302.9520      297.4953      297.0930      318.3494      354.5420      374.5099      383.6166      390.3357      411.3326      418.6440      403.7473      384.2570      357.1796      343.1462      331.3514      304.4954      290.1439      282.5582      274.9556      261.4808      236.1258      214.7415        0.0000        0.0000        0.0000        0.0000        0.0000        0.0000        0.0000        0.0000        0.0000        0.0000        0.0000        0.0000        0.0000        0.0000        0.0000        0.0000        0.0000        0.0000        0.0000        0.0000        0.0000        0.0000        0.0000        0.0000        0.0000        0.0000        0.0000        0.0000        0.0000        0.0000        0.0000        0.0000        0.0000        0.0000        0.0000        0.0000        0.0000        0.0000        0.0000        0.0000        0.0000        0.0000        0.0000        0.0000        0.0000        0.0000        0.0000        0.0000        0.0000        0.0000        0.0000        0.0000        0.0000        0.0000        0.0000        0.0000
        0.0000        0.0000        0.0000        0.0000        0.0000        0.0000        0.0000        0.0000        0.0000        0.0000        0.0000        0.0000        0.0000        0.0000        0.0000        0.0000        0.0000        0.0000        0.0000        0.0000        0.0000        0.0000        0.0000        0.0000        0.0000        0.0000        0.0000        0.0000        0.0000        0.0000        0.0000        0.0000        0.0000        0.0000        0.0000        0.0000        0.0000        0.0000        0.0000        0.0000        0.0000        0.0000        0.0000        0.0000        0.0000        0.0000        0.0000        0.0000        0.0000        0.0000        0.0000        0.0000        0.0000        0.0000        0.0000        0.0000        0.0000        0.0000        0.0000        0.0000        0.0000      291.1361      268.6195      180.2299      164.0870        0.0000        0.0000        0.0000        0.0000        0.0000        0.0000        0.0000        0.0000      175.5551      184.9332      221.0860      227.3568      245.9430      281.4850      325.7701      366.6065      401.5769      422.9096      433.5257      426.7319        0.0000        0.0000        0.0000        0.0000        0.0000        0.0000        0.0000        0.0000        0.0000        0.0000        0.0000        0.0000        0.0000        0.0000        0.0000      277.8185      230.3759      188.4474      108.6004       78.1779       65.9934       73.7957       62.8204       62.5933       74.7378       76.6908       78.2894       90.3405       97.7240       98.4988      113.3052      120.4887      119.1392      106.3448       91.1325       88.7615       80.3434       80.7109       77.8038       77.0102       81.9092       92.8178       98.1604       98.8216      112.5562      114.0677      130.7731      150.3273      155.9583      158.7465      157.9011      163.2571      165.8409      163.7114      152.8186      159.6318      184.8042      212.8966      250.6666      261.3586      264.9362      271.1904      274.8375      274.0004      276.2361      279.7365      251.1241      237.4854      215.5548      222.5487      222.3331      217.0308      224.2040      215.3429      210.2395      222.2855      230.9678      223.8217      247.9209      260.3825      267.4538      267.4301      295.7445      293.8226      292.1348      301.0092      305.5941      309.0845      310.8776      318.3043      356.9592      371.6643      377.1465      386.1296      402.0107      404.9274      401.4356      389.3483      357.2216      341.5790      327.8312      313.9217      301.7270      290.4174      279.7600      264.5606      232.0018        0.0000        0.0000        0.0000        0.0000        0.0000        0.0000        0.0000        0.0000        0.0000        0.0000        0.0000        0.0000        0.0000        0.0000        0.0000        0.0000        0.0000        0.0000        0.0000        0.0000        0.0000        0.0000        0.0000        0.0000        0.0000        0.0000        0.0000        0.0000        0.0000        0.0000        0.0000        0.0000        0.0000        0.0000        0.0000        0.0000        0.0000        0.0000        0.0000        0.0000        0.0000        0.0000        0.0000        0.0000        0.0000        0.0000        0.0000        0.0000        0.0000        0.0000        0.0000        0.0000        0.0000        0.0000        0.0000        0.0000        0.0000
        0.0000        0.0000        0.0000        0.0000        0.0000        0.0000        0.0000        0.0000        0.0000        0.0000        0.0000        0.0000        0.0000        0.0000        0.0000        0.0000        0.0000        0.0000        0.0000        0.0000        0.0000        0.0000        0.0000        0.0000        0.0000        0.0000        0.0000        0.0000        0.0000        0.0000        0.0000        0.0000        0.0000        0.0000        0.0000        0.0000        0.0000        0.0000        0.0000        0.0000        0.0000        0.0000        0.0000        0.0000        0.0000        0.0000        0.0000        0.0000        0.0000        0.0000        0.0000        0.0000        0.0000        0.0000        0.0000        0.0000        0.0000        0.0000        0.0000        0.0000        0.0000        0.0000      340.7671      248.3907        0.0000        0.0000        0.0000        0.0000        0.0000        0.0000        0.0000        0.0000        0.0000        0.0000      236.2007      272.0215      263.6077      275.5556      306.7556      374.4733      402.5975      421.3800      436.4227      422.2447        0.0000        0.0000        0.0000        0.0000        0.0000        0.0000        0.0000        0.0000        0.0000        0.0000        0.0000        0.0000        0.0000        0.0000        0.0000        0.0000        0.0000      220.5751      182.8103      103.3847       89.3263       76.0016       76.6968       80.8437       71.2669       74.6077       73.9535       76.9021       81.8046       90.8034       94.3452      109.6036      120.1371      122.4593      110.4584       96.6517       96.2475       89.0127       89.0990       81.7636       84.1354       86.0138       91.7636      102.1576      104.2194      108.0014      110.8544      133.9639      145.0831      149.5852      152.3901      149.9861      157.7121      163.3612      162.5051      156.7030      165.0628      180.2080      195.2713      228.4487      248.7562      255.9461      257.5158      264.6717      260.6101      252.8866      256.9132      230.5213      232.1992      226.4614      230.1565      230.3444      231.8874      240.9126      236.7976      241.3031      239.0639      241.9902      234.3852      252.7227      270.3645      265.3817      283.3907      300.5013      313.0147      308.7546      321.1370      319.6539      321.3309      338.4212      348.4876      371.7695      378.9228      383.5010      386.4619      404.5274      403.3272      405.3999      395.6690      359.1888      338.3561      323.5441      314.8390      310.1804      298.9540      279.5639      279.5006        0.0000        0.0000        0.0000        0.0000        0.0000        0.0000        0.0000        0.0000        0.0000        0.0000        0.0000        0.0000        0.0000        0.0000        0.0000        0.0000        0.0000        0.0000        0.0000        0.0000        0.0000        0.0000        0.0000        0.0000        0.0000        0.0000        0.0000        0.0000        0.0000        0.0000        0.0000        0.0000        0.0000        0.0000        0.0000        0.0000        0.0000        0.0000        0.0000        0.0000        0.0000        0.0000        0.0000        0.0000        0.0000        0.0000        0.0000        0.0000        0.0000        0.0000        0.0000        0.0000        0.0000        0.0000        0.0000        0.0000        0.0000        0.0000
        0.0000        0.0000        0.0000        0.0000        0.0000        0.0000        0.0000        0.0000        0.0000        0.0000        0.0000        0.0000        0.0000        0.0000        0.0000        0.0000        0.0000        0.0000        0.0000        0.0000        0.0000        0.0000        0.0000        0.0000        0.0000        0.0000        0.0000        0.0000        0.0000        0.0000        0.0000        0.0000        0.0000        0.0000        0.0000        0.0000        0.0000        0.0000        0.0000        0.0000        0.0000        0.0000        0.0000        0.0000        0.0000        0.0000        0.0000        0.0000        0.0000        0.0000        0.0000        0.0000        0.0000        0.0000        0.0000        0.0000        0.0000        0.0000        0.0000        0.0000        0.0000        0.0000        0.0000        0.0000        0.0000        0.0000        0.0000        0.0000        0.0000        0.0000        0.0000        0.0000        0.0000        0.0000      333.1783      309.0671      300.1856      299.2191      320.0863      381.2509      385.0401      382.3835      396.7710        0.0000        0.0000        0.0000        0.0000        0.0000        0.0000        0.0000        0.0000        0.0000        0.0000        0.0000        0.0000        0.0000        0.0000        0.0000        0.0000        0.0000        0.0000      173.4543      139.0495      114.7453       94.2043       79.7171       75.8580       81.4823       82.3933       83.7791       88.5891       91.1312       89.7232       98.5369      102.0958       99.9283      108.3214      123.8506      120.7121      108.7153       97.3098       95.4381      100.7806       93.9203       93.8880       96.0428      101.6751      109.4582      111.4650      115.6372      123.1986      125.2764      130.1706      141.3128      141.8110      149.3232      151.6717      153.8960      153.7668      161.4141      169.5112      174.1453      185.8514      195.7124      211.4843      215.8471      220.1965      207.2620      206.5957      206.0482      202.7046      220.3581      225.2163      231.5528      238.9488      252.5100      250.9175      254.4190      267.4849      258.0302      249.6912      244.3450      254.3884      263.1836      280.9114      281.1929      292.6779      305.5431      329.4591      336.5337      346.5429      354.2134      355.7510      364.2111      384.6993      376.5064      385.6970      388.2944      395.1384      412.0279      416.6028      412.5797      393.8385      342.1556      323.8361      313.2442      308.1282      302.5074      296.6631      280.9960      258.5917        0.0000        0.0000        0.0000        0.0000        0.0000        0.0000        0.0000        0.0000        0.0000        0.0000        0.0000        0.0000        0.0000        0.0000        0.0000        0.0000        0.0000        0.0000        0.0000        0.0000        0.0000        0.0000        0.0000        0.0000        0.0000        0.0000        0.0000        0.0000        0.0000        0.0000        0.0000        0.0000        0.0000        0.0000        0.0000        0.0000        0.0000        0.0000        0.0000        0.0000        0.0000        0.0000        0.0000        0.0000        0.0000        0.0000        0.0000        0.0000        0.0000        0.0000        0.0000        0.0000        0.0000        0.0000        0.0000        0.0000        0.0000        0.0000
        0.0000        0.0000        0.0000        0.0000        0.0000        0.0000        0.0000        0.0000        0.0000        0.0000        0.0000        0.0000        0.0000        0.0000        0.0000        0.0000        0.0000        0.0000        0.0000        0.0000        0.0000        0.0000        0.0000        0.0000        0.0000        0.0000        0.0000        0.0000        0.0000        0.0000        0.0000        0.0000        0.0000        0.0000        0.0000        0.0000        0.0000        0.0000        0.0000        0.0000        0.0000        0.0000        0.0000        0.0000        0.0000        0.0000        0.0000        0.0000        0.0000        0.0000        0.0000        0.0000        0.0000        0.0000        0.0000        0.0000        0.0000        0.0000        0.0000        0.0000        0.0000        0.0000        0.0000        0.0000        0.0000        0.0000        0.0000        0.0000        0.0000        0.0000        0.0000        0.0000        0.0000        0.0000        0.0000        0.0000        0.0000        0.0000        0.0000        0.0000        0.0000        0.0000        0.0000        0.0000        0.0000        0.0000        0.0000        0.0000        0.0000        0.0000        0.0000        0.0000        0.0000        0.0000        0.0000        0.0000        0.0000        0.0000        0.0000        0.0000        0.0000      170.3663      147.0628      118.7770       99.7823       86.8087       81.2143       84.5868       86.2937       87.8360       92.7460       96.5994       99.2406      103.0887      106.0839      107.7570      113.4988      113.9644      118.1237      100.8610      104.1915      106.8949      110.0721      104.5024      110.6665      125.3019      112.3136      114.3351      115.7642      116.9628      124.3822      120.7702      119.4383      121.1870      127.2745      133.6544      146.5938      151.0668      148.7627      148.1337      157.0005      171.5509      182.4947      187.8029      194.0241      199.4601      205.2226      195.8649      194.0619      194.5981      197.4952      217.9738      227.0002      227.0735      231.8730      245.9819      258.8383      258.3803      257.7922      256.3836      248.2944      242.2646      249.4589      247.0541      249.0516      265.9257      301.9128      317.8998      317.6567      332.5761      352.0169      359.9437      371.1492      375.9098      389.2469      384.3452      388.9846      392.9044      396.7679      414.3363      413.7381      401.9248      381.9156      328.3416      310.6091      304.7732      304.6879      303.4452      294.2863      267.3020        0.0000        0.0000        0.0000        0.0000        0.0000        0.0000        0.0000        0.0000        0.0000        0.0000        0.0000        0.0000        0.0000        0.0000        0.0000        0.0000        0.0000        0.0000        0.0000        0.0000        0.0000        0.0000        0.0000        0.0000        0.0000        0.0000        0.0000        0.0000        0.0000        0.0000        0.0000        0.0000        0.0000        0.0000        0.0000        0.0000        0.0000        0.0000        0.0000        0.0000        0.0000        0.0000        0.0000        0.0000        0.0000        0.0000        0.0000        0.0000        0.0000        0.0000        0.0000        0.0000        0.0000        0.0000        0.0000        0.0000        0.0000        0.0000        0.0000
        0.0000        0.0000        0.0000        0.0000        0.0000        0.0000        0.0000        0.0000        0.0000        0.0000        0.0000        0.0000        0.0000        0.0000        0.0000        0.0000        0.0000        0.0000        0.0000        0.0000        0.0000        0.0000        0.0000        0.0000        0.0000        0.0000        0.0000        0.0000        0.0000        0.0000        0.0000        0.0000        0.0000        0.0000        0.0000        0.0000        0.0000        0.0000        0.0000        0.0000        0.0000        0.0000        0.0000        0.0000        0.0000        0.0000        0.0000        0.0000        0.0000        0.0000        0.0000        0.0000        0.0000        0.0000        0.0000        0.0000        0.0000        0.0000        0.0000        0.0000        0.0000        0.0000        0.0000        0.0000        0.0000        0.0000        0.0000        0.0000        0.0000        0.0000        0.0000        0.0000        0.0000        0.0000        0.0000        0.0000        0.0000        0.0000        0.0000        0.0000        0.0000        0.0000        0.0000        0.0000        0.0000        0.0000        0.0000        0.0000        0.0000        0.0000        0.0000        0.0000        0.0000        0.0000        0.0000        0.0000        0.0000        0.0000        0.0000        0.0000        0.0000      176.3065      143.3563      120.9906      106.2801       89.0816       83.9293       88.4619       88.2238       90.7936       93.7178      100.7144      106.8210      115.7602      119.4119      114.4577      115.7865      114.8155      116.5188      107.5599      108.7576      112.3846      123.1778      118.6299      121.4119      126.6747      128.3459      125.0670      120.6071      124.4969      131.4285      120.5257      116.8290      115.1660      122.5094      142.0200      150.2008      145.0790      153.5811      158.9293      165.0771      171.2892      179.8751      182.9370      204.4687      204.6376      201.1627      190.2380      186.1583      186.9542      192.3218      228.0279      232.7012      227.8961      236.9055      265.6942      258.7705      259.0332      258.6188      243.1661      240.6627      242.6723      241.6391      234.0789      251.0118      271.1235      288.0859      299.4133      313.4549      334.2328      345.4893      353.7983      371.2888      390.0205      389.6707      382.7570      381.5489      375.1655      370.6367      390.0377      387.7955      377.1312      353.1182      303.6333      290.9686      293.0860      296.3500      293.3932      296.3119      277.2032        0.0000        0.0000        0.0000        0.0000        0.0000        0.0000        0.0000        0.0000        0.0000        0.0000        0.0000        0.0000        0.0000        0.0000        0.0000        0.0000        0.0000        0.0000        0.0000        0.0000        0.0000        0.0000        0.0000        0.0000        0.0000        0.0000        0.0000        0.0000        0.0000        0.0000        0.0000        0.0000        0.0000        0.0000        0.0000        0.0000        0.0000        0.0000        0.0000        0.0000        0.0000        0.0000        0.0000        0.0000        0.0000        0.0000        0.0000        0.0000        0.0000        0.0000        0.0000        0.0000        0.0000        0.0000        0.0000        0.0000        0.0000        0.0000        0.0000
        0.0000        0.0000        0.0000        0.0000        0.0000        0.0000        0.0000        0.0000        0.0000        0.0000        0.0000        0.0000        0.0000        0.0000        0.0000        0.0000        0.0000        0.0000        0.0000        0.0000        0.0000        0.0000        0.0000        0.0000        0.0000        0.0000        0.0000        0.0000        0.0000        0.0000        0.0000        0.0000        0.0000        0.0000        0.0000        0.0000        0.0000        0.0000        0.0000        0.0000        0.0000        0.0000        0.0000        0.0000        0.0000        0.0000        0.0000        0.0000        0.0000        0.0000        0.0000        0.0000        0.0000        0.0000        0.0000        0.0000        0.0000        0.0000        0.0000        0.0000        0.0000        0.0000        0.0000        0.0000        0.0000        0.0000        0.0000        0.0000        0.0000        0.0000        0.0000        0.0000        0.0000        0.0000        0.0000        0.0000        0.0000        0.0000        0.0000        0.0000        0.0000        0.0000        0.0000        0.0000        0.0000        0.0000        0.0000        0.0000        0.0000        0.0000        0.0000        0.0000        0.0000        0.0000        0.0000        0.0000        0.0000        0.0000        0.0000        0.0000      197.5203      158.6978      140.3936      124.8870      107.5517       94.9133       92.6824       91.7219       89.4745       91.5243       95.9039      100.0268      104.1592      116.2148      121.1426      121.1760      123.0190      127.5458      129.4627      122.7166      126.4227      123.9601      132.0179      120.6403      129.1572      141.3740      136.3833      131.5993      126.3642      139.9727      128.4595      125.7450      120.7663      120.9095      138.4724      147.3144      150.5654      169.4255      179.9581      174.5161      174.2163      187.2015      196.1794      195.7289      206.0342      209.9691      204.1005      193.5552      197.0485      195.8524      198.1341      224.1429      226.9670      233.4149      235.7009      262.6803      269.6091      262.4060      254.4625      243.7962      254.2518      241.6386      247.5352      243.8065      263.8759      273.1711      289.4130      302.4500      310.1518      326.7413      349.7845      350.3650      365.8142      375.0365      368.5672      359.9599      352.4833      343.9143      347.1093      357.0410      354.2089      345.5915      328.0421      280.1402      267.7272      271.1956      282.7120      277.5405        0.0000        0.0000        0.0000        0.0000        0.0000        0.0000        0.0000        0.0000        0.0000        0.0000        0.0000        0.0000        0.0000      202.7100        0.0000        0.0000        0.0000      187.9800        0.0000        0.0000        0.0000        0.0000        0.0000        0.0000        0.0000        0.0000        0.0000        0.0000        0.0000        0.0000        0.0000        0.0000        0.0000        0.0000        0.0000        0.0000        0.0000        0.0000        0.0000        0.0000        0.0000        0.0000        0.0000        0.0000        0.0000        0.0000        0.0000        0.0000        0.0000        0.0000        0.0000        0.0000        0.0000        0.0000        0.0000        0.0000        0.0000        0.0000        0.0000        0.0000        0.0000
        0.0000        0.0000        0.0000        0.0000        0.0000        0.0000        0.0000        0.0000        0.0000        0.0000        0.0000        0.0000        0.0000        0.0000        0.0000        0.0000        0.0000        0.0000        0.0000        0.0000        0.0000        0.0000        0.0000        0.0000        0.0000        0.0000        0.0000        0.0000        0.0000        0.0000        0.0000        0.0000        0.0000        0.0000        0.0000        0.0000        0.0000        0.0000        0.0000        0.0000        0.0000        0.0000        0.0000        0.0000        0.0000        0.0000        0.0000        0.0000        0.0000        0.0000        0.0000        0.0000        0.0000        0.0000        0.0000        0.0000        0.0000        0.0000        0.0000        0.0000        0.0000        0.0000        0.0000        0.0000        0.0000        0.0000        0.0000        0.0000        0.0000        0.0000        0.0000        0.0000        0.0000        0.0000        0.0000        0.0000        0.0000        0.0000        0.0000        0.0000        0.0000        0.0000        0.0000        0.0000        0.0000        0.0000        0.0000        0.0000        0.0000        0.0000        0.0000        0.0000        0.0000        0.0000        0.0000        0.0000        0.0000        0.0000        0.0000        0.0000      190.4574      160.0829      135.3222      112.0787       99.8333       90.5219       92.6306      106.7442       79.8943       83.1812       86.0229       99.4471      101.1410      108.2984      115.9013      134.4437      154.1751      161.9749      159.4992      145.6638      143.7674      140.7870      139.9503      129.2456      131.2148      151.6193      148.6643      138.7840      137.7366      147.8507      144.6956      135.1995      144.9733      142.7677      156.2144      165.3537      191.7961      188.7669      188.6145      190.7979      196.5969      222.8559      232.6266      236.7708      252.4990      252.3579      245.8732      228.3105      231.7849      229.7004      230.8091      230.8405      230.8731      229.6820      233.5889      253.2265      252.5822      254.2679      245.5821      233.7240      232.8796      236.6614      239.7233      255.4240      266.2827      280.2430      297.1214      300.9779      315.9714      326.1264      336.3235      346.8505      350.9346      358.7694      350.2130      326.4015      327.2251      311.5311      308.8465      293.5452      288.7650      290.0722      270.8817      238.3499      223.3274      219.8930      230.5968      193.4891        0.0000        0.0000        0.0000        0.0000        0.0000        0.0000        0.0000        0.0000        0.0000        0.0000        0.0000        0.0000      215.2500      212.3700      177.0600        0.0000      123.5400      139.5600        0.0000        0.0000        0.0000        0.0000        0.0000        0.0000        0.0000        0.0000        0.0000        0.0000        0.0000        0.0000        0.0000        0.0000        0.0000        0.0000        0.0000        0.0000        0.0000        0.0000        0.0000        0.0000        0.0000        0.0000        0.0000        0.0000        0.0000        0.0000        0.0000        0.0000        0.0000        0.0000        0.0000        0.0000        0.0000        0.0000        0.0000        0.0000        0.0000        0.0000        0.0000        0.0000        0.0000
        0.0000        0.0000        0.0000        0.0000        0.0000        0.0000        0.0000        0.0000        0.0000        0.0000        0.0000        0.0000        0.0000        0.0000        0.0000        0.0000        0.0000        0.0000        0.0000        0.0000        0.0000        0.0000        0.0000        0.0000        0.0000        0.0000        0.0000        0.0000        0.0000        0.0000        0.0000        0.0000        0.0000        0.0000        0.0000        0.0000        0.0000        0.0000        0.0000        0.0000        0.0000        0.0000        0.0000        0.0000        0.0000        0.0000        0.0000        0.0000        0.0000        0.0000        0.0000        0.0000        0.0000        0.0000        0.0000        0.0000        0.0000        0.0000        0.0000        0.0000        0.0000        0.0000        0.0000        0.0000        0.0000        0.0000        0.0000        0.0000        0.0000        0.0000        0.0000        0.0000        0.0000        0.0000        0.0000        0.0000        0.0000        0.0000        0.0000        0.0000        0.0000        0.0000        0.0000        0.0000        0.0000        0.0000        0.0000        0.0000        0.0000        0.0000        0.0000        0.0000        0.0000        0.0000        0.0000        0.0000        0.0000        0.0000        0.0000      237.4400      191.4794      161.5290      139.2010      108.0270       93.1288       92.6654       91.3761       99.6536       77.9467       79.6107       85.6514       93.6585      103.3988      118.2027      126.4255      145.3795      164.4686      166.2376      155.3798      138.7966      144.4945      139.7639      144.0914      132.2389      137.0593      145.0156      152.3739      149.7249      157.5918      157.9084      150.4392      146.1747      144.3766      155.7510      173.3596      185.9813      189.4848      183.4408      200.0715      206.6458      217.6830      237.5924      249.0939      272.6682      295.8039      281.3722      275.4412      254.7342      246.4123      244.7913      248.7467      233.5174      229.9321      227.2872      227.1250      242.4087      247.2862      248.5430      241.8718      229.0847      227.0385      236.5068      239.7913      246.1180      252.6718      255.8714      281.2324      309.3901      324.3821      323.7078      335.4169      336.1486      345.6090      343.0854      334.7050      317.5264      305.6631      292.7323      286.2085      272.3823      273.3970      262.1423      247.1756      217.8032      213.6539      204.8562      216.3535      197.2643        0.0000        0.0000        0.0000        0.0000        0.0000        0.0000      250.3075      200.6700        0.0000        0.0000        0.0000        0.0000      199.2300      193.7400        0.0000        0.0000        0.0000        0.0000        0.0000        0.0000        0.0000        0.0000        0.0000        0.0000        0.0000        0.0000        0.0000        0.0000        0.0000        0.0000        0.0000        0.0000        0.0000        0.0000        0.0000        0.0000        0.0000        0.0000        0.0000        0.0000        0.0000        0.0000        0.0000        0.0000        0.0000        0.0000        0.0000        0.0000        0.0000        0.0000        0.0000        0.0000        0.0000        0.0000        0.0000        0.0000        0.0000        0.0000        0.0000        0.0000        0.0000
        0.0000        0.0000        0.0000        0.0000        0.0000        0.0000        0.0000        0.0000        0.0000        0.0000        0.0000        0.0000        0.0000        0.0000        0.0000        0.0000        0.0000        0.0000        0.0000        0.0000        0.0000        0.0000        0.0000        0.0000        0.0000        0.0000        0.0000        0.0000        0.0000        0.0000        0.0000        0.0000        0.0000        0.0000        0.0000        0.0000        0.0000        0.0000        0.0000        0.0000        0.0000        0.0000        0.0000        0.0000        0.0000        0.0000        0.0000        0.0000        0.0000        0.0000        0.0000        0.0000        0.0000        0.0000        0.0000        0.0000        0.0000        0.0000        0.0000        0.0000        0.0000        0.0000        0.0000        0.0000        0.0000        0.0000        0.0000        0.0000        0.0000        0.0000        0.0000        0.0000        0.0000        0.0000        0.0000        0.0000        0.0000        0.0000        0.0000        0.0000        0.0000        0.0000        0.0000        0.0000        0.0000        0.0000        0.0000        0.0000        0.0000        0.0000        0.0000        0.0000        0.0000        0.0000        0.0000        0.0000        0.0000      243.7222      235.9350      218.9871      198.4761      168.3053      155.0471      120.9878       96.8677       90.6066       91.7828       90.6091       88.1049       87.5622       91.7305      100.7638      109.6237      119.3582      137.4079      156.8346      167.5546      174.7668      160.8983      146.2488      141.7757      145.3994      141.1565      135.7585      143.3371      149.9637      154.3715      169.3286      169.5071      169.8405      160.7981      160.3130      155.3291      184.7176      194.4296      210.0540      214.9530      218.8810      219.4770      224.6608      236.4310      247.3032      256.8554      271.3880      283.9935      284.3546      279.5632      259.7160      257.3686      265.5581      250.9971      235.5323      228.1895      228.1086      231.4704      250.3499      256.3737      252.6581      240.8771      226.7036      212.9087      217.7581      231.2047      236.4175      242.1518      255.0591      266.8730      292.9858      307.0205      316.5836      321.3065      320.3586      326.6566      328.9393      319.5092      302.1133      287.5089      285.7978      274.0744      254.3062      256.7193      248.3801      233.9926      221.4214      216.2880      208.2178      217.2305        0.0000        0.0000        0.0000        0.0000        0.0000      254.1416      257.7396      254.8035      182.7600        0.0000        0.0000        0.0000        0.0000        0.0000        0.0000        0.0000        0.0000        0.0000        0.0000        0.0000        0.0000        0.0000        0.0000        0.0000        0.0000        0.0000        0.0000        0.0000        0.0000        0.0000        0.0000        0.0000        0.0000        0.0000        0.0000        0.0000        0.0000        0.0000        0.0000        0.0000        0.0000        0.0000        0.0000        0.0000        0.0000        0.0000        0.0000        0.0000        0.0000        0.0000        0.0000        0.0000        0.0000        0.0000        0.0000        0.0000        0.0000        0.0000        0.0000        0.0000        0.0000        0.0000
        0.0000        0.0000        0.0000        0.0000        0.0000        0.0000        0.0000        0.0000        0.0000        0.0000        0.0000        0.0000        0.0000        0.0000        0.0000        0.0000        0.0000        0.0000        0.0000        0.0000        0.0000        0.0000        0.0000        0.0000        0.0000        0.0000        0.0000        0.0000        0.0000        0.0000        0.0000        0.0000        0.0000        0.0000        0.0000        0.0000        0.0000        0.0000        0.0000        0.0000        0.0000        0.0000        0.0000        0.0000        0.0000        0.0000        0.0000        0.0000        0.0000        0.0000        0.0000        0.0000        0.0000        0.0000        0.0000        0.0000        0.0000        0.0000        0.0000        0.0000        0.0000        0.0000        0.0000        0.0000        0.0000        0.0000        0.0000        0.0000        0.0000        0.0000        0.0000        0.0000        0.0000        0.0000        0.0000        0.0000        0.0000        0.0000        0.0000        0.0000        0.0000        0.0000        0.0000        0.0000        0.0000        0.0000        0.0000        0.0000        0.0000        0.0000        0.0000        0.0000        0.0000        0.0000        0.0000        0.0000        0.0000      257.9710      228.0239      207.8362      187.3273      167.4454      158.0651      126.3171      109.7997       98.9582      101.1014      106.2186      101.7181      106.5559      104.8572      115.6277      124.2974      131.8965      139.0317      147.5948      158.5230      166.5733      151.4691      134.6622      144.1005      134.8555      134.2244      134.0127      146.3006      149.1639      152.0896      158.0224      188.8722      193.2689      184.7122      176.1903      195.3051      201.7820      216.2638      197.3835      222.9299      248.7057      242.2729      238.0708      243.3884      260.4902      255.1306      278.6760      296.2743      279.7015      275.5560      254.2983      253.7195      253.0750      246.4238      235.1247      235.4627      236.3283      244.4034      271.7858      265.0604      265.0424      245.1183      224.6251      224.8409      217.3445      212.6774      236.4677      250.9586      254.7639      269.3811      278.7911      290.1476      302.2042      290.7861      302.7578      302.5551      313.6201      297.5213      274.6609      274.5215      281.1024      270.3332      249.1306      244.6991      236.9638      230.3685      223.6537      212.0033      218.4695      232.9024        0.0000        0.0000        0.0000      217.5000      274.2840      264.2945      261.0665      254.0137      184.4100        0.0000        0.0000        0.0000        0.0000        0.0000        0.0000        0.0000        0.0000        0.0000        0.0000        0.0000        0.0000        0.0000        0.0000        0.0000        0.0000        0.0000        0.0000        0.0000        0.0000        0.0000        0.0000        0.0000        0.0000        0.0000        0.0000        0.0000        0.0000        0.0000        0.0000        0.0000        0.0000        0.0000        0.0000        0.0000        0.0000        0.0000        0.0000        0.0000        0.0000        0.0000        0.0000        0.0000        0.0000        0.0000        0.0000        0.0000        0.0000        0.0000        0.0000        0.0000        0.0000        0.0000
        0.0000        0.0000        0.0000        0.0000        0.0000        0.0000        0.0000        0.0000        0.0000        0.0000        0.0000        0.0000        0.0000        0.0000        0.0000        0.0000        0.0000        0.0000        0.0000        0.0000        0.0000        0.0000        0.0000        0.0000        0.0000        0.0000        0.0000        0.0000        0.0000        0.0000        0.0000        0.0000        0.0000        0.0000        0.0000        0.0000        0.0000        0.0000        0.0000        0.0000        0.0000        0.0000        0.0000        0.0000        0.0000        0.0000        0.0000        0.0000        0.0000        0.0000        0.0000        0.0000        0.0000        0.0000        0.0000        0.0000        0.0000        0.0000        0.0000        0.0000        0.0000        0.0000        0.0000        0.0000        0.0000        0.0000        0.0000        0.0000        0.0000        0.0000        0.0000        0.0000        0.0000        0.0000        0.0000        0.0000        0.0000        0.0000        0.0000        0.0000        0.0000        0.0000        0.0000        0.0000        0.0000        0.0000        0.0000        0.0000        0.0000        0.0000        0.0000        0.0000        0.0000        0.0000        0.0000        0.0000      282.7649      273.8167      250.5873      215.5889      201.0201      189.5301      179.9045      144.9737      135.5323      118.1625      124.1808      135.5438      143.3326      143.3651      141.8962      136.1157      135.7046      144.0325      147.2308      136.4530      138.2652      145.2872      134.2829      120.4947      116.6614      116.8467      116.7638      130.8902      141.8185      142.9236      150.7227      155.8455      176.2504      195.1208      187.9961      172.8127      198.3360      195.4857      209.3747      229.9192      249.0123      271.1750      262.4789      245.2075      264.6209      286.3963      274.6621      262.3800      278.1093      265.9374      259.9089      262.1779      252.9201      248.2541      248.0163      269.5808      256.9741      255.5239      255.2147      262.2105      264.5085      264.9771      255.4422      229.4635      225.2129      210.7068      216.2637      220.6902      219.4917      226.8706      233.0013      261.4380      269.6573      280.4985      269.8897      286.9019      287.6971      281.6566      266.9745      276.5547      294.6346      309.4541      292.9726      247.1463      246.8208      249.9424      239.2160      240.0949      241.1884      257.9403        0.0000        0.0000        0.0000        0.0000      293.5049      272.3010      257.4284      244.8898      239.3148      164.3400        0.0000        0.0000        0.0000        0.0000        0.0000        0.0000        0.0000        0.0000        0.0000        0.0000        0.0000        0.0000        0.0000        0.0000        0.0000        0.0000        0.0000        0.0000        0.0000        0.0000        0.0000        0.0000        0.0000        0.0000        0.0000        0.0000        0.0000        0.0000        0.0000        0.0000        0.0000        0.0000        0.0000        0.0000        0.0000        0.0000        0.0000        0.0000        0.0000        0.0000        0.0000        0.0000        0.0000        0.0000        0.0000        0.0000        0.0000        0.0000        0.0000        0.0000        0.0000        0.0000        0.0000
        0.0000        0.0000        0.0000        0.0000        0.0000        0.0000        0.0000        0.0000        0.0000        0.0000        0.0000        0.0000        0.0000        0.0000        0.0000        0.0000        0.0000        0.0000        0.0000        0.0000        0.0000        0.0000        0.0000        0.0000        0.0000        0.0000        0.0000        0.0000        0.0000        0.0000        0.0000        0.0000        0.0000        0.0000        0.0000        0.0000        0.0000        0.0000        0.0000        0.0000        0.0000        0.0000        0.0000        0.0000        0.0000        0.0000        0.0000        0.0000        0.0000        0.0000        0.0000        0.0000        0.0000        0.0000        0.0000        0.0000        0.0000        0.0000        0.0000        0.0000        0.0000        0.0000        0.0000        0.0000        0.0000        0.0000        0.0000        0.0000        0.0000        0.0000        0.0000        0.0000        0.0000        0.0000        0.0000        0.0000        0.0000        0.0000        0.0000        0.0000        0.0000        0.0000        0.0000        0.0000        0.0000        0.0000        0.0000        0.0000        0.0000        0.0000        0.0000        0.0000        0.0000        0.0000        0.0000        0.0000      273.4814      272.7521      250.4022      224.1444      206.7940      197.8366      192.4019      153.5538      146.4088      134.0649      130.0525      148.8666      163.2830      161.5381      160.0872      151.8347      147.9396      145.2784      151.7231      145.3818      146.7605      148.8889      142.0841      129.3118      120.1418      113.7141      117.1485      123.3764      131.1863      135.2280      149.1581      173.0018      174.6793      190.9682      198.2144      182.9530      198.4301      193.2711      203.4275      216.9743      250.2626      271.2828      264.6400      251.4638      274.6691      295.8911      285.1159      251.6197      261.6244      258.1577      269.8867      266.4579      251.3463      249.2886      267.7700      280.3884      268.3931      271.6300      272.0096      272.4804      277.2902      275.7054      259.3137      229.0077      223.1388      212.1678      208.2920      219.3074      209.8790      221.8848      229.0734      243.4907      255.0612      257.8214      264.5847      269.6862      262.7998      251.0009      241.4829      268.4557      276.3195      276.8047      270.0325      250.5882      249.7251      240.4971      246.1333        0.0000        0.0000        0.0000        0.0000        0.0000        0.0000      279.4374      291.2554      258.6697      238.1670      224.8212      220.4028        0.0000        0.0000        0.0000        0.0000        0.0000        0.0000        0.0000        0.0000        0.0000        0.0000        0.0000        0.0000        0.0000        0.0000        0.0000        0.0000        0.0000        0.0000        0.0000        0.0000        0.0000        0.0000        0.0000        0.0000        0.0000        0.0000        0.0000        0.0000        0.0000        0.0000        0.0000        0.0000        0.0000        0.0000        0.0000        0.0000        0.0000        0.0000        0.0000        0.0000        0.0000        0.0000        0.0000        0.0000        0.0000        0.0000        0.0000        0.0000        0.0000        0.0000        0.0000        0.0000        0.0000        0.0000
        0.0000        0.0000        0.0000        0.0000        0.0000        0.0000        0.0000        0.0000        0.0000        0.0000        0.0000        0.0000        0.0000        0.0000        0.0000        0.0000        0.0000        0.0000        0.0000        0.0000        0.0000        0.0000        0.0000        0.0000        0.0000        0.0000        0.0000        0.0000        0.0000        0.0000        0.0000        0.0000        0.0000        0.0000        0.0000        0.0000        0.0000        0.0000        0.0000        0.0000        0.0000        0.0000        0.0000        0.0000        0.0000        0.0000        0.0000        0.0000        0.0000        0.0000        0.0000        0.0000        0.0000        0.0000        0.0000        0.0000        0.0000        0.0000        0.0000        0.0000        0.0000        0.0000        0.0000        0.0000        0.0000        0.0000        0.0000        0.0000        0.0000        0.0000        0.0000        0.0000        0.0000        0.0000        0.0000        0.0000        0.0000        0.0000        0.0000        0.0000        0.0000        0.0000        0.0000        0.0000        0.0000        0.0000        0.0000        0.0000        0.0000        0.0000        0.0000        0.0000        0.0000        0.0000        0.0000        0.0000      258.5590      270.7798      248.0394      235.3114      220.0694      200.8554      182.7292      166.3889      151.9626      140.3737      144.5967      159.0690      156.5311      169.3138      170.8351      166.4562      165.1768      165.1649      157.2687      147.4319      147.5145      152.4093      146.8437      127.0314      123.9411      115.0169      117.9831      127.8916      137.0049      137.3254      151.4101      179.8225      193.1654      197.6097      191.2248      191.9243      205.5283      212.0094      214.3568      251.2852      265.4180      267.9656      263.8542      270.5872      275.3067      268.5239      263.1885      245.6224      253.5986      261.1597      250.9154      247.7436      240.8081      242.1859      249.9044      271.0333      270.5316      261.2275      268.2000      267.4103      279.6889      276.2382      251.4608      225.6705      224.3003      198.3253      209.2637      211.7745      212.2631      223.4156      226.9672      243.2018      245.9694      242.8317      263.7438      264.1292      255.0791      244.0245      244.7866      266.3395      269.8950      258.7661      260.9939      262.1476      240.5541      250.5189        0.0000        0.0000        0.0000        0.0000        0.0000        0.0000      273.5163      281.2787      271.9381      247.0295      234.7088      216.8789      222.2553        0.0000        0.0000        0.0000        0.0000        0.0000        0.0000        0.0000        0.0000        0.0000        0.0000        0.0000        0.0000        0.0000        0.0000        0.0000        0.0000        0.0000        0.0000        0.0000        0.0000        0.0000        0.0000        0.0000        0.0000        0.0000        0.0000        0.0000        0.0000        0.0000        0.0000        0.0000        0.0000        0.0000        0.0000        0.0000        0.0000        0.0000        0.0000        0.0000        0.0000        0.0000        0.0000        0.0000        0.0000        0.0000        0.0000        0.0000        0.0000        0.0000        0.0000        0.0000        0.0000        0.0000        0.0000
        0.0000        0.0000        0.0000        0.0000        0.0000        0.0000        0.0000        0.0000        0.0000        0.0000        0.0000        0.0000        0.0000        0.0000        0.0000        0.0000        0.0000        0.0000        0.0000        0.0000        0.0000        0.0000        0.0000        0.0000        0.0000        0.0000        0.0000        0.0000        0.0000        0.0000        0.0000        0.0000        0.0000        0.0000        0.0000        0.0000        0.0000        0.0000        0.0000        0.0000        0.0000        0.0000        0.0000        0.0000        0.0000        0.0000        0.0000        0.0000        0.0000        0.0000        0.0000        0.0000        0.0000        0.0000        0.0000        0.0000        0.0000        0.0000        0.0000        0.0000        0.0000        0.0000        0.0000        0.0000        0.0000        0.0000        0.0000        0.0000        0.0000        0.0000        0.0000        0.0000        0.0000        0.0000        0.0000        0.0000        0.0000        0.0000        0.0000        0.0000        0.0000        0.0000        0.0000        0.0000        0.0000        0.0000        0.0000        0.0000        0.0000        0.0000        0.0000        0.0000        0.0000        0.0000        0.0000        0.0000        0.0000      257.9925      251.1581      247.4565      239.5815      212.8017      204.8941      178.8992      168.4194      160.0779      156.4737      169.9655      162.6068      164.9345      188.8353      199.0979      196.5058      181.1661      166.4827      149.1876      146.7228      149.9208      139.9885      128.8454      117.3291      110.9416      112.5145      131.5273      134.9432      134.7018      152.3553      181.4836      182.2960      196.7719      197.7765      190.8639      189.6509      206.3454      228.4015      250.3150      266.6382      254.2652      254.5217      256.6805      262.1085      265.3313      261.5925      256.9872      256.5336      248.4680      237.9457      229.7605      225.2923      226.4410      235.8192      259.3267      247.8956      238.7954      242.1871      253.1577      269.2672      271.3574      250.3232      219.7535      198.9082      198.7332      207.7921      231.1875      239.6257      229.3452      232.1617      250.9948      236.5603      232.6515      236.0791      237.4835      244.4618      235.4491      247.7173      265.9562      260.4695      262.2232      249.3503      235.3636      233.7309        0.0000        0.0000        0.0000        0.0000        0.0000        0.0000        0.0000      266.5098      262.0344      262.3804      242.0010      238.2414      220.1513      214.6496        0.0000        0.0000        0.0000        0.0000        0.0000        0.0000        0.0000        0.0000        0.0000        0.0000        0.0000        0.0000        0.0000        0.0000        0.0000        0.0000        0.0000        0.0000        0.0000        0.0000        0.0000        0.0000        0.0000        0.0000        0.0000        0.0000        0.0000        0.0000        0.0000        0.0000        0.0000        0.0000        0.0000        0.0000        0.0000        0.0000        0.0000        0.0000        0.0000        0.0000        0.0000        0.0000        0.0000        0.0000        0.0000        0.0000        0.0000        0.0000        0.0000        0.0000        0.0000        0.0000        0.0000        0.0000
        0.0000        0.0000        0.0000        0.0000        0.0000        0.0000        0.0000        0.0000        0.0000        0.0000        0.0000        0.0000        0.0000        0.0000        0.0000        0.0000        0.0000        0.0000        0.0000        0.0000        0.0000        0.0000        0.0000        0.0000        0.0000        0.0000        0.0000        0.0000        0.0000        0.0000        0.0000        0.0000        0.0000        0.0000        0.0000        0.0000        0.0000        0.0000        0.0000        0.0000        0.0000        0.0000        0.0000        0.0000        0.0000        0.0000        0.0000        0.0000        0.0000        0.0000        0.0000        0.0000        0.0000        0.0000        0.0000        0.0000        0.0000        0.0000        0.0000        0.0000        0.0000        0.0000        0.0000        0.0000        0.0000        0.0000        0.0000        0.0000        0.0000        0.0000        0.0000        0.0000        0.0000        0.0000        0.0000        0.0000        0.0000        0.0000        0.0000        0.0000        0.0000        0.0000        0.0000        0.0000        0.0000        0.0000        0.0000        0.0000        0.0000        0.0000        0.0000        0.0000        0.0000        0.0000        0.0000        0.0000      316.4503      247.7146      237.6819      241.2662        0.0000      224.0017      226.9899      218.2965      201.5854      184.3453      184.9145      165.6506      158.7299      157.9030      182.6671      204.5641      201.9213      198.5420      182.0381      157.9643      150.9535      144.2589      131.5148      100.6771       90.0834       87.2897       90.2810      109.0505      117.9424      121.1280      127.2296      152.2569      167.1091      171.2398      175.1462      182.4351      189.8452      204.4197      216.6147      224.6881      227.2550      254.4877      261.1465      243.0632      247.4954      248.1604      249.1441      253.3278      247.3554      240.7937      231.5512      204.9319      204.7239      206.4884      208.3237      209.8061      208.7728      195.4517      206.0078      238.4875      255.2507      251.5830      224.5826      216.0297      204.7013      205.5859      211.8925      227.4974      232.8428      225.9186      227.8906      232.1703      229.8875      229.9725      228.7326      241.7971      244.7258      235.0957      229.6376      246.7313      241.5007      221.5128      211.5927        0.0000        0.0000        0.0000        0.0000        0.0000      200.9700      182.7000        0.0000      319.5475      282.7893      281.1596      286.4202      274.3865      287.3159      263.2880        0.0000        0.0000        0.0000        0.0000        0.0000        0.0000        0.0000        0.0000        0.0000        0.0000        0.0000        0.0000        0.0000        0.0000        0.0000        0.0000        0.0000        0.0000        0.0000        0.0000        0.0000        0.0000        0.0000        0.0000        0.0000        0.0000        0.0000        0.0000        0.0000        0.0000        0.0000        0.0000        0.0000        0.0000        0.0000        0.0000        0.0000        0.0000        0.0000        0.0000        0.0000        0.0000        0.0000        0.0000        0.0000        0.0000        0.0000        0.0000        0.0000        0.0000        0.0000        0.0000        0.0000        0.0000        0.0000
        0.0000        0.0000        0.0000        0.0000        0.0000        0.0000        0.0000        0.0000        0.0000        0.0000        0.0000        0.0000        0.0000        0.0000        0.0000        0.0000        0.0000        0.0000        0.0000        0.0000        0.0000        0.0000        0.0000        0.0000        0.0000        0.0000        0.0000        0.0000        0.0000        0.0000        0.0000        0.0000        0.0000        0.0000        0.0000        0.0000        0.0000        0.0000        0.0000        0.0000        0.0000        0.0000        0.0000        0.0000        0.0000        0.0000        0.0000        0.0000        0.0000        0.0000        0.0000        0.0000        0.0000        0.0000        0.0000        0.0000        0.0000        0.0000        0.0000        0.0000        0.0000        0.0000        0.0000        0.0000        0.0000        0.0000        0.0000        0.0000        0.0000        0.0000        0.0000        0.0000        0.0000        0.0000        0.0000        0.0000        0.0000        0.0000        0.0000        0.0000        0.0000        0.0000        0.0000        0.0000        0.0000        0.0000        0.0000        0.0000        0.0000        0.0000        0.0000        0.0000        0.0000        0.0000        0.0000        0.0000        0.0000      246.2274        0.0000        0.0000        0.0000      236.9010      225.1131      226.2111      219.6158      217.0372      207.1164      192.4721      179.5337      184.7162      196.1199      210.3973      208.1402      212.4453      201.8153      176.9999      167.1368      151.7243      129.5293       93.2983       84.7848       81.7033       84.5716      102.1035      109.6185      119.2121      130.0450      153.8196      161.9325      167.7999      172.5682      185.0122      192.8801      187.8099      188.6708      203.6165      216.2036      230.1181      245.2011      239.5713      249.5141      255.1776      246.9941      241.6271      236.5438      228.1169      222.8695      197.2136      192.6429      192.7777      197.9232      185.6545      185.2484      181.7364      185.0758      214.9790      241.1373      235.7173      228.7792      213.5312      206.6008      203.1874      211.1338      227.9447      221.1473      225.0159      225.1041      226.1561      225.8704      227.0764      223.3806      235.1264      224.3896      223.7233      213.0704      208.5348      211.5430      196.7558      177.7299        0.0000        0.0000        0.0000        0.0000        0.0000      223.8001      198.5401      167.8500      291.6846      286.6493      289.9836      294.4408      289.4666      288.2212      281.3495        0.0000        0.0000        0.0000        0.0000        0.0000        0.0000        0.0000        0.0000        0.0000        0.0000        0.0000        0.0000        0.0000        0.0000        0.0000        0.0000        0.0000        0.0000        0.0000        0.0000        0.0000        0.0000        0.0000        0.0000        0.0000        0.0000        0.0000        0.0000        0.0000        0.0000        0.0000        0.0000        0.0000        0.0000        0.0000        0.0000        0.0000        0.0000        0.0000        0.0000        0.0000        0.0000        0.0000        0.0000        0.0000        0.0000        0.0000        0.0000        0.0000        0.0000        0.0000        0.0000        0.0000        0.0000        0.0000
        0.0000        0.0000        0.0000        0.0000        0.0000        0.0000        0.0000        0.0000        0.0000        0.0000        0.0000        0.0000        0.0000        0.0000        0.0000        0.0000        0.0000        0.0000        0.0000        0.0000        0.0000        0.0000        0.0000        0.0000        0.0000        0.0000        0.0000        0.0000        0.0000        0.0000        0.0000        0.0000        0.0000        0.0000        0.0000        0.0000        0.0000        0.0000        0.0000        0.0000        0.0000        0.0000        0.0000        0.0000        0.0000        0.0000        0.0000        0.0000        0.0000        0.0000        0.0000        0.0000        0.0000        0.0000        0.0000        0.0000        0.0000        0.0000        0.0000        0.0000        0.0000        0.0000        0.0000        0.0000        0.0000        0.0000        0.0000        0.0000        0.0000        0.0000        0.0000        0.0000        0.0000        0.0000        0.0000        0.0000        0.0000        0.0000        0.0000        0.0000        0.0000        0.0000        0.0000        0.0000        0.0000        0.0000        0.0000        0.0000        0.0000        0.0000        0.0000        0.0000        0.0000        0.0000        0.0000        0.0000        0.0000        0.0000        0.0000        0.0000        0.0000      239.7826      239.0804      255.8985      230.5532      218.8923      208.6676      189.1726      181.4422      190.1691      209.4429      230.9335      232.8986      223.2721      213.0859      199.8574      189.8207      169.5982      147.9142      107.5136       94.8406       90.0164       96.6028      116.9490      123.2259      132.2758      138.3810      156.6692      163.7314      167.4216      177.2198      176.5110      173.6229      180.6250      185.5829      191.9050      206.4277      222.3201      250.7785      232.6299      226.2126      227.0935      229.3285      225.7978      222.7572      217.7359      212.3196      187.2403      185.6587      183.1948      181.5350      176.2621      175.3604      178.2988      181.9572      207.5523      218.2603      230.7776      228.1311      209.1536      203.1153      201.3446      213.3757      221.0602      216.8218      223.0040      220.8809      218.5457      218.2259      218.6424      218.2202      233.3103      230.9942      224.8195      215.7922      196.8988      191.1421        0.0000        0.0000        0.0000        0.0000        0.0000        0.0000      179.6400      207.4800      164.7000      119.7300      248.7302      276.9533      289.1221      288.6479      282.4890      290.4383      273.4145        0.0000        0.0000        0.0000        0.0000        0.0000        0.0000        0.0000        0.0000        0.0000        0.0000        0.0000        0.0000        0.0000        0.0000        0.0000        0.0000        0.0000        0.0000        0.0000        0.0000        0.0000        0.0000        0.0000        0.0000        0.0000        0.0000        0.0000        0.0000        0.0000        0.0000        0.0000        0.0000        0.0000        0.0000        0.0000        0.0000        0.0000        0.0000        0.0000        0.0000        0.0000        0.0000        0.0000        0.0000        0.0000        0.0000        0.0000        0.0000        0.0000        0.0000        0.0000        0.0000        0.0000        0.0000        0.0000
        0.0000        0.0000        0.0000        0.0000        0.0000        0.0000        0.0000        0.0000        0.0000        0.0000        0.0000        0.0000        0.0000        0.0000        0.0000        0.0000        0.0000        0.0000        0.0000        0.0000        0.0000        0.0000        0.0000        0.0000        0.0000        0.0000        0.0000        0.0000        0.0000        0.0000        0.0000        0.0000        0.0000        0.0000        0.0000        0.0000        0.0000        0.0000        0.0000        0.0000        0.0000        0.0000        0.0000        0.0000        0.0000        0.0000        0.0000        0.0000        0.0000        0.0000        0.0000        0.0000        0.0000        0.0000        0.0000        0.0000        0.0000        0.0000        0.0000        0.0000        0.0000        0.0000        0.0000        0.0000        0.0000        0.0000        0.0000        0.0000        0.0000        0.0000        0.0000        0.0000        0.0000        0.0000        0.0000        0.0000        0.0000        0.0000        0.0000        0.0000        0.0000        0.0000        0.0000        0.0000        0.0000        0.0000        0.0000        0.0000        0.0000        0.0000        0.0000        0.0000        0.0000        0.0000        0.0000        0.0000        0.0000        0.0000        0.0000        0.0000        0.0000        0.0000      236.3273      263.7041      235.7444      218.3825      211.0211      186.2830      185.0386      193.4981      232.9536      240.5633      248.1753      260.1263      260.9774      232.3965      225.9134      212.9093      189.9515      137.7093      122.8918      120.1928      123.6709      142.4266      148.1341      151.8048      152.9657      173.1893      171.9622      176.8988      193.4636      189.6095      190.5280      191.9404      193.0842      193.7278      198.5111      202.2660      207.4442      207.5127      214.2563      210.7518      215.6093      203.9277      202.4708      195.5863      199.0672      179.7843      180.6472      180.7219      178.2746      179.7531      189.9427      187.7415      192.6461      211.6406      216.7932      220.4374      214.3473      202.2163      195.2485      193.6321      205.1310      208.2781      204.3040      210.1866      212.0432      209.2170      213.5494      216.0040      213.4226      216.4522      228.3297      211.3621      210.4475      176.8749      178.2204        0.0000        0.0000        0.0000        0.0000        0.0000        0.0000        0.0000      166.1400      137.6700      111.4500      240.6791      256.5132      266.9680      264.5214      248.2406      255.5545      253.8137        0.0000        0.0000        0.0000        0.0000        0.0000        0.0000        0.0000        0.0000        0.0000        0.0000        0.0000        0.0000        0.0000        0.0000        0.0000        0.0000        0.0000        0.0000        0.0000        0.0000        0.0000        0.0000        0.0000        0.0000        0.0000        0.0000        0.0000        0.0000        0.0000        0.0000        0.0000        0.0000        0.0000        0.0000        0.0000        0.0000        0.0000        0.0000        0.0000        0.0000        0.0000        0.0000        0.0000        0.0000        0.0000        0.0000        0.0000        0.0000        0.0000        0.0000        0.0000        0.0000        0.0000        0.0000        0.0000
        0.0000        0.0000        0.0000        0.0000        0.0000        0.0000        0.0000        0.0000        0.0000        0.0000        0.0000        0.0000        0.0000        0.0000        0.0000        0.0000        0.0000        0.0000        0.0000        0.0000        0.0000        0.0000        0.0000        0.0000        0.0000        0.0000        0.0000        0.0000        0.0000        0.0000        0.0000        0.0000        0.0000        0.0000        0.0000        0.0000        0.0000        0.0000        0.0000        0.0000        0.0000        0.0000        0.0000        0.0000        0.0000        0.0000        0.0000        0.0000        0.0000        0.0000        0.0000        0.0000        0.0000        0.0000        0.0000        0.0000        0.0000        0.0000        0.0000        0.0000        0.0000        0.0000        0.0000        0.0000        0.0000        0.0000        0.0000        0.0000        0.0000        0.0000        0.0000        0.0000        0.0000        0.0000        0.0000        0.0000        0.0000        0.0000        0.0000        0.0000        0.0000        0.0000        0.0000        0.0000        0.0000        0.0000        0.0000        0.0000        0.0000        0.0000        0.0000        0.0000        0.0000        0.0000        0.0000        0.0000        0.0000        0.0000        0.0000        0.0000        0.0000        0.0000        0.0000      238.3284      237.4365      215.3964      198.9630      169.0157      168.9692      173.9492      202.6399      249.4074      274.7836      291.4531      302.6980      331.7024      339.8469      327.2173      295.7336      231.8786      208.3129      197.3542      203.1389      222.4990      225.4579      225.4538      222.0276        0.0000        0.0000      192.2986      200.2273      212.8592      213.2744      214.1054      213.0668      201.3545      199.5041      199.4328      195.8891      158.7978      149.9863      147.3076      152.0114      147.8895      140.8007      141.7000      151.1910      180.0216      186.6139      199.2726      200.8229      218.5567      217.0906      221.2709      214.1671      197.0175      206.1448      200.5653      185.8748      186.2377      185.4565      184.7084      183.2215      183.8618      181.8828      185.4927      191.4757      211.9185      218.0774      219.2219      218.5366      217.5228      229.6236      185.1256        0.0000        0.0000        0.0000        0.0000        0.0000        0.0000        0.0000        0.0000        0.0000        0.0000        0.0000        0.0000        0.0000      196.4688      210.8581      209.8098      201.0350      203.9566      221.3088        0.0000        0.0000        0.0000        0.0000        0.0000        0.0000        0.0000        0.0000        0.0000        0.0000        0.0000        0.0000        0.0000        0.0000        0.0000        0.0000        0.0000        0.0000        0.0000        0.0000        0.0000        0.0000        0.0000        0.0000        0.0000        0.0000        0.0000        0.0000        0.0000        0.0000        0.0000        0.0000        0.0000        0.0000        0.0000        0.0000        0.0000        0.0000        0.0000        0.0000        0.0000        0.0000        0.0000        0.0000        0.0000        0.0000        0.0000        0.0000        0.0000        0.0000        0.0000        0.0000        0.0000        0.0000        0.0000        0.0000
        0.0000        0.0000        0.0000        0.0000        0.0000        0.0000        0.0000        0.0000        0.0000        0.0000        0.0000        0.0000        0.0000        0.0000        0.0000        0.0000        0.0000        0.0000        0.0000        0.0000        0.0000        0.0000        0.0000        0.0000        0.0000        0.0000        0.0000        0.0000        0.0000        0.0000        0.0000        0.0000        0.0000        0.0000        0.0000        0.0000        0.0000        0.0000        0.0000        0.0000        0.0000        0.0000        0.0000        0.0000        0.0000        0.0000        0.0000        0.0000        0.0000        0.0000        0.0000        0.0000        0.0000        0.0000        0.0000        0.0000        0.0000        0.0000        0.0000        0.0000        0.0000        0.0000        0.0000        0.0000        0.0000        0.0000        0.0000        0.0000        0.0000        0.0000        0.0000        0.0000        0.0000        0.0000        0.0000        0.0000        0.0000        0.0000        0.0000        0.0000        0.0000        0.0000        0.0000        0.0000        0.0000        0.0000        0.0000        0.0000        0.0000        0.0000        0.0000        0.0000        0.0000        0.0000        0.0000        0.0000        0.0000        0.0000        0.0000        0.0000        0.0000        0.0000        0.0000      216.6473      224.5143      217.5755      202.5342      174.3691      179.2427      192.4839      209.6032      251.3279      300.8144      318.2969      335.9857      383.7998      409.1034      388.1779      351.2762      278.5865      255.7829      241.4507      240.8217      257.8609      263.5114      262.6841        0.0000        0.0000        0.0000        0.0000        0.0000        0.0000      224.3208      224.7779      225.7956      212.2761      207.7243      200.6703      189.4288      146.7750      131.8954      128.7541      129.8396      125.2295      120.6161      127.3302      140.1817      167.6831      178.8221      194.8171      203.6831      220.4388      219.5330      223.2355      218.2935      194.2172      189.6097      184.6476      172.7516      179.7876      180.1297      174.3657      175.3088      176.1824      175.2526      179.7245      186.6392      210.9367      220.9664      221.1227      215.9255      183.1381        0.0000        0.0000        0.0000        0.0000        0.0000        0.0000        0.0000        0.0000        0.0000        0.0000        0.0000        0.0000        0.0000        0.0000        0.0000      184.0319      177.9181      170.3388      172.2936      190.7126      217.4011      216.7395        0.0000        0.0000        0.0000        0.0000        0.0000        0.0000        0.0000        0.0000        0.0000        0.0000        0.0000        0.0000        0.0000        0.0000        0.0000        0.0000        0.0000        0.0000        0.0000        0.0000        0.0000        0.0000        0.0000        0.0000        0.0000        0.0000        0.0000        0.0000        0.0000        0.0000        0.0000        0.0000        0.0000        0.0000        0.0000        0.0000        0.0000        0.0000        0.0000        0.0000        0.0000        0.0000        0.0000        0.0000        0.0000        0.0000        0.0000        0.0000        0.0000        0.0000        0.0000        0.0000        0.0000        0.0000        0.0000
        0.0000        0.0000        0.0000        0.0000        0.0000        0.0000        0.0000        0.0000        0.0000        0.0000        0.0000        0.0000        0.0000        0.0000        0.0000        0.0000        0.0000        0.0000        0.0000        0.0000        0.0000        0.0000        0.0000        0.0000        0.0000        0.0000        0.0000        0.0000        0.0000        0.0000        0.0000        0.0000        0.0000        0.0000        0.0000        0.0000        0.0000        0.0000        0.0000        0.0000        0.0000        0.0000        0.0000        0.0000        0.0000        0.0000        0.0000        0.0000        0.0000        0.0000        0.0000        0.0000        0.0000        0.0000        0.0000        0.0000        0.0000        0.0000        0.0000        0.0000        0.0000        0.0000        0.0000        0.0000        0.0000        0.0000        0.0000        0.0000        0.0000        0.0000        0.0000        0.0000        0.0000        0.0000        0.0000        0.0000        0.0000        0.0000        0.0000        0.0000        0.0000        0.0000        0.0000        0.0000        0.0000        0.0000        0.0000        0.0000        0.0000        0.0000        0.0000        0.0000        0.0000        0.0000        0.0000        0.0000        0.0000        0.0000        0.0000        0.0000        0.0000        0.0000        0.0000      208.4953      222.9186      227.3789      213.4796      180.9473      189.0071      196.9758      212.1520      261.0452      298.4290      315.3802      329.9581      400.3917      415.8586        0.0000      371.3325      295.1703        0.0000        0.0000      252.4510      271.3583        0.0000        0.0000        0.0000        0.0000        0.0000        0.0000        0.0000        0.0000      235.8837      231.8026      228.2821      214.6813      207.9144      204.8653      185.1945      144.1475      124.4798      117.0398      117.3647      114.1829      111.2148      123.4442      135.9569      166.4156      203.1970      211.2259      223.2835      227.5534      226.9702      232.2733      221.9616      200.0855      189.4987      183.6988      171.9472      178.8720      173.9944      171.3669      171.3407      172.0591      173.4922      180.2712      189.0976        0.0000        0.0000        0.0000        0.0000        0.0000        0.0000        0.0000        0.0000        0.0000        0.0000        0.0000        0.0000        0.0000        0.0000        0.0000        0.0000        0.0000        0.0000        0.0000        0.0000      149.0089      148.6174      137.9354      156.9340      206.3046        0.0000        0.0000        0.0000        0.0000        0.0000        0.0000        0.0000        0.0000        0.0000        0.0000        0.0000        0.0000        0.0000        0.0000        0.0000        0.0000        0.0000        0.0000        0.0000        0.0000        0.0000        0.0000        0.0000        0.0000        0.0000        0.0000        0.0000        0.0000        0.0000        0.0000        0.0000        0.0000        0.0000        0.0000        0.0000        0.0000        0.0000        0.0000        0.0000        0.0000        0.0000        0.0000        0.0000        0.0000        0.0000        0.0000        0.0000        0.0000        0.0000        0.0000        0.0000        0.0000        0.0000        0.0000        0.0000        0.0000        0.0000
        0.0000        0.0000        0.0000        0.0000        0.0000        0.0000        0.0000        0.0000        0.0000        0.0000        0.0000        0.0000        0.0000        0.0000        0.0000        0.0000        0.0000        0.0000        0.0000        0.0000        0.0000        0.0000        0.0000        0.0000        0.0000        0.0000        0.0000        0.0000        0.0000        0.0000        0.0000        0.0000        0.0000        0.0000        0.0000        0.0000        0.0000        0.0000        0.0000        0.0000        0.0000        0.0000        0.0000        0.0000        0.0000        0.0000        0.0000        0.0000        0.0000        0.0000        0.0000        0.0000        0.0000        0.0000        0.0000        0.0000        0.0000        0.0000        0.0000        0.0000        0.0000        0.0000        0.0000        0.0000        0.0000        0.0000        0.0000        0.0000        0.0000        0.0000        0.0000        0.0000        0.0000        0.0000        0.0000        0.0000        0.0000        0.0000        0.0000        0.0000        0.0000        0.0000        0.0000        0.0000        0.0000        0.0000        0.0000        0.0000        0.0000        0.0000        0.0000        0.0000        0.0000        0.0000        0.0000        0.0000        0.0000        0.0000        0.0000        0.0000        0.0000        0.0000        0.0000      221.3269      225.0780      217.7494      203.5402      173.4002      176.0762      184.7505      203.2235      261.5658      283.9557      317.4002        0.0000        0.0000        0.0000        0.0000        0.0000        0.0000        0.0000        0.0000        0.0000        0.0000        0.0000        0.0000        0.0000        0.0000        0.0000        0.0000        0.0000        0.0000        0.0000      233.2279      225.7587      209.8483      207.7039      199.4575      185.9480      142.7914      125.2507      114.2708      118.4195      125.2873      129.7114      128.1484      136.9595      162.4096      184.8591      201.7897      215.4637      218.8508      230.0013      239.5818      225.9424      201.5263      199.1047      200.0907      187.0619      185.4546      175.2016      172.2293      174.0242      174.5046      173.1525      181.2892        0.0000        0.0000        0.0000        0.0000        0.0000        0.0000        0.0000        0.0000        0.0000        0.0000        0.0000        0.0000        0.0000        0.0000        0.0000        0.0000        0.0000        0.0000        0.0000        0.0000        0.0000        0.0000      132.0124      123.2750      142.0971        0.0000      207.6197      227.6840        0.0000        0.0000        0.0000        0.0000        0.0000        0.0000        0.0000        0.0000        0.0000        0.0000        0.0000        0.0000        0.0000        0.0000        0.0000        0.0000        0.0000        0.0000        0.0000        0.0000        0.0000        0.0000        0.0000        0.0000        0.0000        0.0000        0.0000        0.0000        0.0000        0.0000        0.0000        0.0000        0.0000        0.0000        0.0000        0.0000        0.0000        0.0000        0.0000        0.0000        0.0000        0.0000        0.0000        0.0000        0.0000        0.0000        0.0000        0.0000        0.0000        0.0000        0.0000        0.0000        0.0000        0.0000        0.0000
        0.0000        0.0000        0.0000        0.0000        0.0000        0.0000        0.0000        0.0000        0.0000        0.0000        0.0000        0.0000        0.0000        0.0000        0.0000        0.0000        0.0000        0.0000        0.0000        0.0000        0.0000        0.0000        0.0000        0.0000        0.0000        0.0000        0.0000        0.0000        0.0000        0.0000        0.0000        0.0000        0.0000        0.0000        0.0000        0.0000        0.0000        0.0000        0.0000        0.0000        0.0000        0.0000        0.0000        0.0000        0.0000        0.0000        0.0000        0.0000        0.0000        0.0000        0.0000        0.0000        0.0000        0.0000        0.0000        0.0000        0.0000        0.0000        0.0000        0.0000        0.0000        0.0000        0.0000        0.0000        0.0000        0.0000        0.0000        0.0000        0.0000        0.0000        0.0000        0.0000        0.0000        0.0000        0.0000        0.0000        0.0000        0.0000        0.0000        0.0000        0.0000        0.0000        0.0000        0.0000        0.0000        0.0000        0.0000        0.0000        0.0000        0.0000        0.0000        0.0000        0.0000        0.0000        0.0000        0.0000        0.0000        0.0000        0.0000        0.0000        0.0000        0.0000        0.0000        0.0000        0.0000      192.6070      194.2337      169.9416      172.0869      189.6793      212.1553      245.4867      269.2375      289.5757      306.7867        0.0000        0.0000        0.0000        0.0000        0.0000        0.0000        0.0000        0.0000        0.0000        0.0000        0.0000        0.0000        0.0000        0.0000        0.0000        0.0000        0.0000        0.0000      204.9482      201.5265      211.6364      213.8049      206.3197      192.1143      152.6765      137.6577      134.5862      136.8412      139.5176      130.9917      126.5082      137.9961      152.7309      164.3905      179.6600      211.3889      245.6054      260.0295      249.5051      221.3199      223.8308      228.3928      223.5733      209.9709      190.9004      181.1119      177.9568      172.9375       95.7600       97.6500        0.0000        0.0000        0.0000        0.0000        0.0000        0.0000        0.0000        0.0000        0.0000        0.0000        0.0000        0.0000        0.0000        0.0000        0.0000        0.0000        0.0000        0.0000        0.0000        0.0000        0.0000        0.0000        0.0000        0.0000      139.5906      156.8489        0.0000      181.8900      205.2300        0.0000        0.0000        0.0000        0.0000        0.0000        0.0000        0.0000        0.0000        0.0000        0.0000        0.0000        0.0000        0.0000        0.0000        0.0000        0.0000        0.0000        0.0000        0.0000        0.0000        0.0000        0.0000        0.0000        0.0000        0.0000        0.0000        0.0000        0.0000        0.0000        0.0000        0.0000        0.0000        0.0000        0.0000        0.0000        0.0000        0.0000        0.0000        0.0000        0.0000        0.0000        0.0000        0.0000        0.0000        0.0000        0.0000        0.0000        0.0000        0.0000        0.0000        0.0000        0.0000        0.0000        0.0000        0.0000
        0.0000        0.0000        0.0000        0.0000        0.0000        0.0000        0.0000        0.0000        0.0000        0.0000        0.0000        0.0000        0.0000        0.0000        0.0000        0.0000        0.0000        0.0000        0.0000        0.0000        0.0000        0.0000        0.0000        0.0000        0.0000        0.0000        0.0000        0.0000        0.0000        0.0000        0.0000        0.0000        0.0000        0.0000        0.0000        0.0000        0.0000        0.0000        0.0000        0.0000        0.0000        0.0000        0.0000        0.0000        0.0000        0.0000        0.0000        0.0000        0.0000        0.0000        0.0000        0.0000        0.0000        0.0000        0.0000        0.0000        0.0000        0.0000        0.0000        0.0000        0.0000        0.0000        0.0000        0.0000        0.0000        0.0000        0.0000        0.0000        0.0000        0.0000        0.0000        0.0000        0.0000        0.0000        0.0000        0.0000        0.0000        0.0000        0.0000        0.0000        0.0000        0.0000        0.0000        0.0000        0.0000        0.0000        0.0000        0.0000        0.0000        0.0000        0.0000        0.0000        0.0000        0.0000        0.0000        0.0000        0.0000        0.0000        0.0000        0.0000        0.0000        0.0000        0.0000        0.0000        0.0000        0.0000      189.9987      174.5911      195.1006      198.8941      213.5308      261.7432      254.5119      270.2964      269.5934        0.0000        0.0000        0.0000        0.0000        0.0000        0.0000        0.0000        0.0000        0.0000        0.0000        0.0000        0.0000        0.0000        0.0000        0.0000        0.0000        0.0000        0.0000        0.0000        0.0000      212.4283      219.1225      228.3709      203.7352      159.5200      138.4319      124.7999      124.9296      137.2135      123.3974      127.3287      139.4113      168.9906      159.3245      168.3988      192.4161      218.3481      227.8859      230.8883      226.8825      233.8389      236.3875      235.1356      226.6348      192.3591        0.0000        0.0000      176.8363        0.0000        0.0000        0.0000        0.0000        0.0000        0.0000        0.0000        0.0000        0.0000        0.0000        0.0000        0.0000        0.0000        0.0000        0.0000        0.0000        0.0000        0.0000        0.0000        0.0000        0.0000        0.0000        0.0000        0.0000        0.0000        0.0000      150.3551      152.3141        0.0000        0.0000        0.0000        0.0000        0.0000        0.0000        0.0000        0.0000        0.0000        0.0000        0.0000        0.0000        0.0000        0.0000        0.0000        0.0000        0.0000        0.0000        0.0000        0.0000        0.0000        0.0000        0.0000        0.0000        0.0000        0.0000        0.0000        0.0000        0.0000        0.0000        0.0000        0.0000        0.0000        0.0000        0.0000        0.0000        0.0000        0.0000        0.0000        0.0000        0.0000        0.0000        0.0000        0.0000        0.0000        0.0000        0.0000        0.0000        0.0000        0.0000        0.0000        0.0000        0.0000        0.0000        0.0000        0.0000        0.0000        0.0000
[truncated: 212,709 more chars]
