# Supplementary material for: Multidimensional evaluation of the TRMM 3B43V7 satellite-based precipitation product in mainland China from 1998–2016
Source: PeerJ. 2020 Feb 20;8:e8615. doi: 10.7717/peerj.8615 (PMC7036276; doi:10.7717/peerj.8615)
Supplement: Supplemental Information 2 [file peerj-08-8615-s002.zip › TRMM_3B43 data/TRMM 3B43 data-Year-Month/1999-06.txt]

ncols         249
nrows         175
xllcorner     73.250
yllcorner     6.500
cellsize      0.25000
        0.0000        0.0000        0.0000        0.0000        0.0000        0.0000        0.0000        0.0000        0.0000        0.0000        0.0000        0.0000        0.0000        0.0000        0.0000        0.0000        0.0000        0.0000        0.0000        0.0000        0.0000        0.0000        0.0000        0.0000        0.0000        0.0000        0.0000        0.0000        0.0000        0.0000        0.0000        0.0000        0.0000        0.0000        0.0000        0.0000        0.0000        0.0000        0.0000        0.0000        0.0000        0.0000        0.0000        0.0000        0.0000        0.0000        0.0000        0.0000        0.0000        0.0000        0.0000        0.0000        0.0000        0.0000        0.0000        0.0000        0.0000        0.0000        0.0000        0.0000        0.0000        0.0000        0.0000        0.0000        0.0000        0.0000        0.0000        0.0000        0.0000        0.0000        0.0000        0.0000        0.0000        0.0000        0.0000        0.0000        0.0000        0.0000        0.0000        0.0000        0.0000        0.0000        0.0000        0.0000        0.0000        0.0000        0.0000        0.0000        0.0000        0.0000        0.0000        0.0000        0.0000        0.0000        0.0000        0.0000        0.0000        0.0000        0.0000        0.0000        0.0000        0.0000        0.0000        0.0000        0.0000        0.0000        0.0000        0.0000        0.0000        0.0000        0.0000        0.0000        0.0000        0.0000        0.0000        0.0000        0.0000        0.0000        0.0000        0.0000        0.0000        0.0000        0.0000        0.0000        0.0000        0.0000        0.0000        0.0000        0.0000        0.0000        0.0000        0.0000        0.0000        0.0000        0.0000        0.0000        0.0000        0.0000        0.0000        0.0000        0.0000        0.0000        0.0000        0.0000        0.0000        0.0000        0.0000        0.0000        0.0000        0.0000        0.0000        0.0000        0.0000        0.0000        0.0000        0.0000        0.0000        0.0000        0.0000        0.0000        0.0000        0.0000        0.0000        0.0000        0.0000        0.0000        0.0000        0.0000        0.0000        0.0000        0.0000        0.0000        0.0000       23.1400       23.3521       27.9500        0.0000        0.0000        0.0000       26.0137       26.3914       27.0848       32.1146       28.3044       29.5952       29.4958       28.5463       28.4635       30.9904       39.1131       43.6179       44.1279       46.3877       48.3404       53.1125       54.7109       62.1772       68.4355       65.6990       67.0250       56.9060       50.6411       51.6848       46.6963       46.8576       48.7642       54.3920       58.8236       56.3213       57.9165       64.7065       70.1851       71.1283       70.8747       74.3051       84.1689       89.6572       92.5021       90.2023        0.0000        0.0000        0.0000        0.0000        0.0000        0.0000        0.0000        0.0000        0.0000        0.0000        0.0000        0.0000        0.0000        0.0000        0.0000        0.0000        0.0000        0.0000        0.0000        0.0000        0.0000        0.0000        0.0000        0.0000        0.0000        0.0000        0.0000        0.0000        0.0000        0.0000
        0.0000        0.0000        0.0000        0.0000        0.0000        0.0000        0.0000        0.0000        0.0000        0.0000        0.0000        0.0000        0.0000        0.0000        0.0000        0.0000        0.0000        0.0000        0.0000        0.0000        0.0000        0.0000        0.0000        0.0000        0.0000        0.0000        0.0000        0.0000        0.0000        0.0000        0.0000        0.0000        0.0000        0.0000        0.0000        0.0000        0.0000        0.0000        0.0000        0.0000        0.0000        0.0000        0.0000        0.0000        0.0000        0.0000        0.0000        0.0000        0.0000        0.0000        0.0000        0.0000        0.0000        0.0000        0.0000        0.0000        0.0000        0.0000        0.0000        0.0000        0.0000        0.0000        0.0000        0.0000        0.0000        0.0000        0.0000        0.0000        0.0000        0.0000        0.0000        0.0000        0.0000        0.0000        0.0000        0.0000        0.0000        0.0000        0.0000        0.0000        0.0000        0.0000        0.0000        0.0000        0.0000        0.0000        0.0000        0.0000        0.0000        0.0000        0.0000        0.0000        0.0000        0.0000        0.0000        0.0000        0.0000        0.0000        0.0000        0.0000        0.0000        0.0000        0.0000        0.0000        0.0000        0.0000        0.0000        0.0000        0.0000        0.0000        0.0000        0.0000        0.0000        0.0000        0.0000        0.0000        0.0000        0.0000        0.0000        0.0000        0.0000        0.0000        0.0000        0.0000        0.0000        0.0000        0.0000        0.0000        0.0000        0.0000        0.0000        0.0000        0.0000        0.0000        0.0000        0.0000        0.0000        0.0000        0.0000        0.0000        0.0000        0.0000        0.0000        0.0000        0.0000        0.0000        0.0000        0.0000        0.0000        0.0000        0.0000        0.0000        0.0000        0.0000        0.0000        0.0000        0.0000        0.0000        0.0000        0.0000        0.0000        0.0000        0.0000        0.0000        0.0000        0.0000        0.0000        0.0000        0.0000        0.0000        0.0000        0.0000       23.2890       28.0140       27.1114       29.2798       27.0852       27.6408       28.2513       25.5730       24.2009       25.2229       29.6034       28.3527       28.1946       23.6185       25.0723       25.9131       30.7033       37.4024       33.7671       34.8147       38.5773       42.7748       47.1477       53.2468       51.2693       57.7036       60.9245       59.9585       60.0356       54.8259       49.6322       45.4018       44.1744       46.1432       51.0833       51.1129       55.0722       58.6507       65.2396       71.3226       69.3826       73.3470       77.9832       85.1636       89.3990       89.8348       92.7995       94.7575       94.2795       85.8744       86.7073      100.6320      102.1393      104.2672        0.0000        0.0000        0.0000        0.0000        0.0000        0.0000        0.0000        0.0000        0.0000        0.0000        0.0000        0.0000        0.0000        0.0000        0.0000        0.0000        0.0000        0.0000        0.0000        0.0000        0.0000        0.0000        0.0000
        0.0000        0.0000        0.0000        0.0000        0.0000        0.0000        0.0000        0.0000        0.0000        0.0000        0.0000        0.0000        0.0000        0.0000        0.0000        0.0000        0.0000        0.0000        0.0000        0.0000        0.0000        0.0000        0.0000        0.0000        0.0000        0.0000        0.0000        0.0000        0.0000        0.0000        0.0000        0.0000        0.0000        0.0000        0.0000        0.0000        0.0000        0.0000        0.0000        0.0000        0.0000        0.0000        0.0000        0.0000        0.0000        0.0000        0.0000        0.0000        0.0000        0.0000        0.0000        0.0000        0.0000        0.0000        0.0000       81.4571        0.0000       63.0073       52.5596        0.0000        0.0000        0.0000        0.0000        0.0000        0.0000        0.0000        0.0000        0.0000        0.0000        0.0000        0.0000        0.0000        0.0000        0.0000        0.0000        0.0000        0.0000        0.0000        0.0000        0.0000        0.0000        0.0000        0.0000        0.0000        0.0000        0.0000        0.0000        0.0000        0.0000        0.0000        0.0000        0.0000        0.0000        0.0000        0.0000        0.0000        0.0000        0.0000        0.0000        0.0000        0.0000        0.0000        0.0000        0.0000        0.0000        0.0000        0.0000        0.0000        0.0000        0.0000        0.0000        0.0000        0.0000        0.0000        0.0000        0.0000        0.0000        0.0000        0.0000        0.0000        0.0000        0.0000        0.0000        0.0000        0.0000        0.0000        0.0000        0.0000        0.0000        0.0000        0.0000        0.0000        0.0000        0.0000        0.0000        0.0000        0.0000        0.0000        0.0000        0.0000        0.0000        0.0000        0.0000        0.0000        0.0000        0.0000        0.0000        0.0000        0.0000        0.0000        0.0000        0.0000        0.0000        0.0000        0.0000        0.0000        0.0000        0.0000        0.0000        0.0000        0.0000        0.0000        0.0000        0.0000        0.0000        0.0000        0.0000        0.0000        0.0000        0.0000        0.0000       23.8339       22.2700       24.2404       23.6973       26.0913       27.4415       28.1553       29.2786       25.3913       23.0070       24.0018       26.5290       24.4600       23.6526       23.7664       24.2754       24.0704       24.6987       27.1289       31.7355       37.6880       37.4295       40.4094       45.9845       47.0405       47.8691       58.3408       61.6655       74.7105       62.8109       60.7459       50.2117       42.0070       39.3748       40.4082       48.7158       53.2052       51.3084       54.7689       67.5683       74.7890       77.5742       78.3762       84.4829       89.0847       94.3392       95.1980       94.9402       89.3524       84.3099       84.7042       86.5631       96.8051      105.0776      113.0340      121.6057        0.0000        0.0000        0.0000        0.0000        0.0000        0.0000        0.0000        0.0000        0.0000        0.0000        0.0000        0.0000        0.0000        0.0000        0.0000        0.0000        0.0000        0.0000        0.0000        0.0000        0.0000        0.0000
        0.0000        0.0000        0.0000        0.0000        0.0000        0.0000        0.0000        0.0000        0.0000        0.0000        0.0000        0.0000        0.0000        0.0000        0.0000        0.0000        0.0000        0.0000        0.0000        0.0000        0.0000        0.0000        0.0000        0.0000        0.0000        0.0000        0.0000        0.0000        0.0000        0.0000        0.0000        0.0000        0.0000        0.0000        0.0000        0.0000        0.0000        0.0000        0.0000        0.0000        0.0000        0.0000        0.0000        0.0000        0.0000        0.0000        0.0000        0.0000        0.0000        0.0000        0.0000        0.0000        0.0000       90.7433       87.5232       80.2400       71.1404       69.7440       55.9675       27.9035        0.0000        0.0000        0.0000        0.0000        0.0000        0.0000        0.0000        0.0000        0.0000        0.0000        0.0000        0.0000        0.0000        0.0000        0.0000        0.0000        0.0000        0.0000        0.0000        0.0000        0.0000        0.0000        0.0000        0.0000        0.0000        0.0000        0.0000        0.0000        0.0000        0.0000        0.0000        0.0000        0.0000        0.0000        0.0000        0.0000        0.0000        0.0000        0.0000        0.0000        0.0000        0.0000        0.0000        0.0000        0.0000        0.0000        0.0000        0.0000        0.0000        0.0000        0.0000        0.0000        0.0000        0.0000        0.0000        0.0000        0.0000        0.0000        0.0000        0.0000        0.0000        0.0000        0.0000        0.0000        0.0000        0.0000        0.0000        0.0000        0.0000        0.0000        0.0000        0.0000        0.0000        0.0000        0.0000        0.0000        0.0000        0.0000        0.0000        0.0000        0.0000        0.0000        0.0000        0.0000        0.0000        0.0000        0.0000        0.0000        0.0000        0.0000        0.0000        0.0000        0.0000        0.0000        0.0000        0.0000        0.0000        0.0000        0.0000        0.0000        0.0000        0.0000        0.0000        0.0000        0.0000        0.0000        0.0000        0.0000        0.0000        0.0000       19.2311       22.3435       19.5946       19.0307       17.9959       21.7524       29.8849       27.1847       24.7655       20.2388       20.9778       21.2170       21.8867       19.4869       20.8566       23.0152       23.9161       23.2106       26.5639       30.0213       32.8974       42.3278       43.5716       51.5040       49.4137       53.8390       58.6186       66.0511       61.2833       69.3390       70.5728       57.5979       53.3325       40.3534       37.4547       43.6581       45.7185       45.4699       48.2857       52.5760       59.2686       67.6401       72.6811       77.3405       86.2723       93.9838       94.9363       96.5968       94.7093       85.2327       86.7639       85.0154       82.4723       84.2048      102.0529      102.0359       96.4256      100.8628      105.8596        0.0000        0.0000        0.0000        0.0000        0.0000        0.0000        0.0000        0.0000        0.0000        0.0000        0.0000        0.0000        0.0000        0.0000        0.0000        0.0000        0.0000        0.0000        0.0000        0.0000
        0.0000        0.0000        0.0000        0.0000        0.0000        0.0000        0.0000        0.0000        0.0000        0.0000        0.0000        0.0000        0.0000        0.0000        0.0000        0.0000        0.0000        0.0000        0.0000        0.0000        0.0000        0.0000        0.0000        0.0000        0.0000        0.0000        0.0000        0.0000        0.0000        0.0000        0.0000        0.0000        0.0000        0.0000        0.0000        0.0000        0.0000        0.0000        0.0000        0.0000        0.0000        0.0000        0.0000        0.0000        0.0000        0.0000        0.0000        0.0000        0.0000        0.0000        0.0000        0.0000        0.0000       68.5123       65.6696       63.1869       57.2944       50.9021       40.2647       25.9295        0.0000        0.0000        0.0000        0.0000        0.0000        0.0000        0.0000        0.0000        0.0000        0.0000        0.0000        0.0000        0.0000        0.0000        0.0000        0.0000        0.0000        0.0000        0.0000        0.0000        0.0000        0.0000        0.0000        0.0000        0.0000        0.0000        0.0000        0.0000        0.0000        0.0000        0.0000        0.0000        0.0000        0.0000        0.0000        0.0000        0.0000        0.0000        0.0000        0.0000        0.0000        0.0000        0.0000        0.0000        0.0000        0.0000        0.0000        0.0000        0.0000        0.0000        0.0000        0.0000        0.0000        0.0000        0.0000        0.0000        0.0000        0.0000        0.0000        0.0000        0.0000        0.0000        0.0000        0.0000        0.0000        0.0000        0.0000        0.0000        0.0000        0.0000        0.0000        0.0000        0.0000        0.0000        0.0000        0.0000        0.0000        0.0000        0.0000        0.0000        0.0000        0.0000        0.0000        0.0000        0.0000        0.0000        0.0000        0.0000        0.0000        0.0000        0.0000        0.0000        0.0000        0.0000        0.0000        0.0000        0.0000        0.0000        0.0000        0.0000        0.0000        0.0000        0.0000        0.0000        0.0000        0.0000        0.0000        0.0000        0.0000        0.0000       16.8460       17.4005       17.3561       17.6852       21.2104       17.8318       17.3573       18.1434       16.5823       15.4133       16.4037       16.3398       14.6829       14.3952       14.7320       15.6032       19.6039       24.5291       25.2092       31.4945       41.0368       41.3889       48.1515       52.3763       49.5108       54.5298       61.0252       67.7144       64.7003       66.6871       63.9246       57.7605       55.6296       44.8950       43.4697       45.6023       53.3662       56.2055       55.8441       58.6678       62.0646       80.7228       91.3870       95.1675      104.7189      107.9700      105.9232      104.2991      100.1268       81.8829       85.1953       81.2478       81.6546       84.8573       88.5697       91.7456       96.1636       98.6172      100.7988      101.9716      116.1141        0.0000        0.0000        0.0000        0.0000        0.0000        0.0000        0.0000        0.0000        0.0000        0.0000        0.0000        0.0000        0.0000        0.0000        0.0000        0.0000        0.0000        0.0000
        0.0000        0.0000        0.0000        0.0000        0.0000        0.0000        0.0000        0.0000        0.0000        0.0000        0.0000        0.0000        0.0000        0.0000        0.0000        0.0000        0.0000        0.0000        0.0000        0.0000        0.0000        0.0000        0.0000        0.0000        0.0000        0.0000        0.0000        0.0000        0.0000        0.0000        0.0000        0.0000        0.0000        0.0000        0.0000        0.0000        0.0000        0.0000        0.0000        0.0000        0.0000        0.0000        0.0000        0.0000        0.0000        0.0000        0.0000        0.0000        0.0000        0.0000       60.8892       64.8286       59.9718       58.9559       55.6836       54.6341       49.4127       43.6236       36.6128       24.2389       18.5620       15.3159        0.0000        0.0000        0.0000        0.0000        0.0000        0.0000        0.0000        0.0000        0.0000        0.0000        0.0000        0.0000        0.0000        0.0000        0.0000        0.0000        0.0000        0.0000        0.0000        0.0000        0.0000        0.0000        0.0000        0.0000        0.0000        0.0000        0.0000        0.0000        0.0000        0.0000        0.0000        0.0000        0.0000        0.0000        0.0000        0.0000        0.0000        0.0000        0.0000        0.0000        0.0000        0.0000        0.0000        0.0000        0.0000        0.0000        0.0000        0.0000        0.0000        0.0000        0.0000        0.0000        0.0000        0.0000        0.0000        0.0000        0.0000        0.0000        0.0000        0.0000        0.0000        0.0000        0.0000        0.0000        0.0000        0.0000        0.0000        0.0000        0.0000        0.0000        0.0000        0.0000        0.0000        0.0000        0.0000        0.0000        0.0000        0.0000        0.0000        0.0000        0.0000        0.0000        0.0000        0.0000        0.0000        0.0000        0.0000        0.0000        0.0000        0.0000        0.0000        0.0000        0.0000        0.0000        0.0000        0.0000        0.0000        0.0000        0.0000        0.0000        0.0000        0.0000        0.0000        0.0000        0.0000        0.0000        0.0000       15.8391       15.8906       20.3816       16.9774       16.3440       16.9994       19.5327       15.0837       13.9183       13.8288       13.9346       13.6329       14.0329       13.9526       11.0869       11.5263       13.5245       17.5123       21.1126       24.2983       32.9587       43.0466       40.8862       45.0237       55.5203       67.4678       57.6546       53.5224       57.6634       59.7265       61.9330       61.3235       61.6158       51.1471       46.6409       43.3415       45.3155       48.6699       52.6401       54.9132       59.1945       60.9952       81.4032       94.5172      101.3308      112.3435      108.5474      110.7637      105.5492      102.0223       87.6016       93.4033       91.3128       94.0065       92.1966       93.5038       99.4094      110.1643      110.1612      107.0443      103.5553      107.6447        0.0000        0.0000        0.0000        0.0000        0.0000        0.0000        0.0000        0.0000        0.0000        0.0000        0.0000        0.0000        0.0000        0.0000      134.7242      129.6474      116.5878        0.0000
        0.0000        0.0000        0.0000        0.0000        0.0000        0.0000        0.0000        0.0000        0.0000        0.0000        0.0000        0.0000        0.0000        0.0000        0.0000        0.0000        0.0000        0.0000        0.0000        0.0000        0.0000        0.0000        0.0000        0.0000        0.0000        0.0000        0.0000        0.0000        0.0000        0.0000        0.0000        0.0000        0.0000        0.0000        0.0000        0.0000        0.0000        0.0000        0.0000        0.0000        0.0000        0.0000        0.0000        0.0000        0.0000        0.0000        0.0000        0.0000       49.7675       48.8839       49.1566       54.4209       52.2241       49.6839       48.5346       46.2285       42.8307       39.1814       32.4070       23.1776       22.2885       19.7835       14.6922        0.0000        0.0000        0.0000        0.0000        0.0000        0.0000        0.0000        0.0000        0.0000        0.0000        0.0000        0.0000        0.0000        0.0000        0.0000        0.0000        0.0000        0.0000        0.0000        0.0000        0.0000        0.0000        0.0000        0.0000        0.0000        0.0000        0.0000        0.0000        0.0000        0.0000        0.0000        0.0000        0.0000        0.0000        0.0000        0.0000        0.0000        0.0000        0.0000        0.0000        0.0000        0.0000        0.0000        0.0000        0.0000        0.0000        0.0000        0.0000        0.0000        0.0000        0.0000        0.0000        0.0000        0.0000        0.0000        0.0000        0.0000        0.0000        0.0000        0.0000        0.0000        0.0000        0.0000        0.0000        0.0000        0.0000        0.0000        0.0000        0.0000        0.0000        0.0000        0.0000        0.0000        0.0000        0.0000        0.0000        0.0000        0.0000        0.0000        0.0000        0.0000        0.0000        0.0000        0.0000        0.0000        0.0000        0.0000        0.0000        0.0000        0.0000        0.0000        0.0000        0.0000        0.0000        0.0000        0.0000        0.0000        0.0000        0.0000        0.0000        0.0000        0.0000        0.0000        0.0000        0.0000       15.8934       13.8191       15.8657       20.2705       16.0754       15.4642       15.0225       16.1917       14.0026       13.2481       13.5968       11.4101       11.7411       10.3943       11.6845        9.5133        9.9835       12.1198       15.3039       19.4461       23.3036       31.1860       35.8928       39.9867       47.2393       55.4655       65.5866       66.0429       57.4278       58.8935       58.7943       57.0237       56.7456       66.2013       59.9158       48.6087       44.6104       41.8669       46.3592       49.7101       50.3257       60.9483       67.4283       76.4255       87.7348       97.7729      104.3769       98.9027       99.1451      101.8779      105.1704      101.7822      104.4404      106.0600      110.7014       99.8680       97.8040      106.0649      113.9181      112.2773      117.0165      111.0442      108.5170      111.0220        0.0000        0.0000        0.0000        0.0000        0.0000        0.0000        0.0000        0.0000        0.0000      124.3714      123.3427      129.5462      128.7893      114.8902      118.0802      119.8487      117.0546
        0.0000        0.0000        0.0000        0.0000        0.0000        0.0000        0.0000        0.0000        0.0000        0.0000        0.0000        0.0000        0.0000        0.0000        0.0000        0.0000        0.0000        0.0000        0.0000        0.0000        0.0000        0.0000        0.0000        0.0000        0.0000        0.0000        0.0000        0.0000        0.0000        0.0000        0.0000        0.0000        0.0000        0.0000        0.0000        0.0000        0.0000        0.0000        0.0000        0.0000        0.0000        0.0000        0.0000        0.0000        0.0000        0.0000        0.0000        0.0000       45.6379       42.9451       41.5306       45.5652       45.2106       43.5696       42.0588       41.7348       38.3694       34.6787       30.4713       23.9813       19.1847       15.0623       14.2256       13.7686       12.6633       12.2131       12.7543        0.0000        0.0000        0.0000        0.0000        0.0000        0.0000        0.0000        0.0000        0.0000        0.0000        0.0000        0.0000        0.0000        0.0000        0.0000        0.0000        0.0000        0.0000        0.0000        0.0000        0.0000        0.0000        0.0000        0.0000        0.0000        0.0000        0.0000        0.0000        0.0000        0.0000        0.0000        0.0000        0.0000        0.0000        0.0000        0.0000        0.0000        0.0000        0.0000        0.0000        0.0000        0.0000        0.0000        0.0000        0.0000        0.0000        0.0000        0.0000        0.0000        0.0000        0.0000        0.0000        0.0000        0.0000        0.0000        0.0000        0.0000        0.0000        0.0000        0.0000        0.0000        0.0000        0.0000        0.0000        0.0000        0.0000        0.0000        0.0000        0.0000        0.0000        0.0000        0.0000        0.0000        0.0000        0.0000        0.0000        0.0000        0.0000        0.0000        0.0000        0.0000        0.0000        0.0000        0.0000        0.0000        0.0000        0.0000        0.0000        0.0000        0.0000        0.0000        0.0000        0.0000        0.0000        0.0000        0.0000        0.0000        0.0000        0.0000        0.0000        0.0000       14.6205       13.8232       12.5334       16.8315       15.9100       15.9106       13.5513       12.5195       11.4267       11.2602       11.7755       10.4513        9.3729        9.8576       10.6866       10.0211       12.2491       11.5961       14.0647       19.0967       21.8520       28.8357       34.3582       41.7547       51.2723       55.0641       52.5881       60.5783       64.6261       67.5834       64.6348       57.8229       57.2428       58.6771       60.8980       53.1894       52.1174       43.0729       42.2581       44.0283       50.3848       53.8431       59.0643       71.3397       79.0184       88.3758       93.1513       94.3889      101.3062      102.0957      105.5150       95.7521       95.7049       94.7772       97.1288      100.3164      104.1949      106.0419      113.7932      115.5192      107.4234       96.2334      102.9742        0.0000        0.0000        0.0000        0.0000        0.0000        0.0000      116.0753      112.2280      117.7034      114.0915      115.0628      129.6824      124.4813      121.1276      119.9095      122.3000        0.0000        0.0000
        0.0000        0.0000        0.0000        0.0000        0.0000        0.0000        0.0000        0.0000        0.0000        0.0000        0.0000        0.0000        0.0000        0.0000        0.0000        0.0000        0.0000        0.0000        0.0000        0.0000        0.0000        0.0000        0.0000        0.0000        0.0000        0.0000        0.0000        0.0000        0.0000        0.0000        0.0000        0.0000        0.0000        0.0000        0.0000        0.0000        0.0000        0.0000        0.0000        0.0000        0.0000        0.0000        0.0000        0.0000        0.0000        0.0000        0.0000        0.0000       37.5301       36.5812       35.5995       32.3214       33.0279       31.7436       28.4158       23.4023       22.3314       22.2670       19.1151       21.3079       17.6174       15.2579       13.7307       12.2825       11.1513       10.7068       10.8678        9.7088       11.2040        0.0000        0.0000        0.0000        0.0000        0.0000        0.0000        0.0000        0.0000        0.0000        0.0000        0.0000        0.0000        0.0000        0.0000        0.0000        0.0000        0.0000        0.0000        0.0000        0.0000        0.0000        0.0000        0.0000        0.0000        0.0000        0.0000        0.0000        0.0000        0.0000        0.0000        0.0000        0.0000        0.0000        0.0000        0.0000        0.0000        0.0000        0.0000        0.0000        0.0000        0.0000        0.0000        0.0000        0.0000        0.0000        0.0000        0.0000        0.0000        0.0000        0.0000        0.0000        0.0000        0.0000        0.0000        0.0000        0.0000        0.0000        0.0000        0.0000        0.0000        0.0000        0.0000        0.0000        0.0000        0.0000        0.0000        0.0000        0.0000        0.0000        0.0000        0.0000        0.0000        0.0000        0.0000        0.0000        0.0000        0.0000        0.0000        0.0000        0.0000        0.0000        0.0000        0.0000        0.0000        0.0000        0.0000        0.0000        0.0000        0.0000        0.0000        0.0000        0.0000        0.0000        0.0000        0.0000        0.0000        0.0000        0.0000        0.0000       13.5358       12.1751        8.6423       12.3703       12.1639       11.6568        9.9725        5.3652       45.1997       77.4530        6.8786        3.7544        6.4507       11.4199       12.8248        9.5505        8.1221        8.9111       12.1509       14.2767       18.9011       27.6837       30.8864       45.5377       54.5481       58.4643       56.1105       65.5212       71.4319       75.6979       70.6208       58.9360       57.1695       56.0991       59.1361       55.8963       53.6876       41.7778       39.8940       44.1167       51.2601       59.5278       69.3317       82.0710       87.8504      101.8265      101.1119      109.9172      111.7203      110.6809      104.9575      102.4413      107.8724      106.2818      110.6029      103.2435      102.0785      110.1363      116.1887      102.7104       96.8338       95.6650       91.9446       89.3717       94.5996       97.2796       98.6621       99.2635       93.1324       91.2470       88.2481       93.9049       94.9269      100.6573       99.0606      113.5172      109.5912      122.3396      123.0778        0.0000        0.0000
        0.0000        0.0000        0.0000        0.0000        0.0000        0.0000        0.0000        0.0000        0.0000        0.0000        0.0000        0.0000        0.0000        0.0000        0.0000        0.0000        0.0000        0.0000        0.0000        0.0000        0.0000        0.0000        0.0000        0.0000        0.0000        0.0000        0.0000        0.0000        0.0000        0.0000        0.0000        0.0000        0.0000        0.0000        0.0000        0.0000        0.0000        0.0000        0.0000        0.0000        0.0000        0.0000        0.0000        0.0000        0.0000        0.0000        0.0000        0.0000       35.8746       34.5393       32.3885       31.1584       30.3000       25.9606       23.0442       19.0398       17.9382       17.3843       16.0521       18.9803       18.4677       15.8484       13.0238       11.8519       11.4592        9.7468        9.4130       10.5088       11.6116       13.0872        0.0000        0.0000        0.0000        0.0000        0.0000        0.0000        0.0000        0.0000        0.0000        0.0000        0.0000        0.0000        0.0000        0.0000        0.0000        0.0000        0.0000        0.0000        0.0000        0.0000        0.0000        0.0000        0.0000        0.0000        0.0000        0.0000        0.0000        0.0000        0.0000        0.0000        0.0000        0.0000        0.0000        0.0000        0.0000        0.0000        0.0000        0.0000        0.0000        0.0000        0.0000        0.0000        0.0000        0.0000        0.0000        0.0000        0.0000        0.0000        0.0000        0.0000        0.0000        0.0000        0.0000        0.0000        0.0000        0.0000        0.0000        0.0000        0.0000        0.0000        0.0000        0.0000        0.0000        0.0000        0.0000        0.0000        0.0000        0.0000        0.0000        0.0000        0.0000        0.0000        0.0000        0.0000        0.0000        0.0000        0.0000        0.0000        0.0000        0.0000        0.0000        0.0000        0.0000        0.0000        0.0000        0.0000        0.0000        0.0000        0.0000        0.0000        0.0000        0.0000        0.0000        0.0000        0.0000        0.0000        0.0000        0.0000        0.0000        8.6385        8.6698       13.1739       11.7332       10.8326        0.0000        5.1255       27.5279       28.2002        0.0000        0.0000        0.0000       12.5632        9.2216        7.2753        8.5148       10.6621       15.3852       14.0582       16.4497       28.6287       34.6316       53.2295       58.2036       61.1980       61.8518       67.5305       73.6365       81.2625       70.2817       58.4742       57.1882       62.5931       68.9064       60.8868       55.0914       49.1422       53.4903       56.5935       59.3221       68.5594       74.5337       88.4578       91.1719      102.0799      112.8411      110.4475      108.5726      103.5160       99.9925       91.6902       92.4560      100.8851      101.6292      100.3050      102.0327      105.3744      108.8884       97.3945       95.0911       97.3607       92.9622       86.6201       86.0034       82.5438       85.3726       81.1438       78.7804       78.0184       77.8849       78.6407       82.3395      103.8025       97.7689      109.6565      101.4019      108.4319      104.6980        0.0000        0.0000
        0.0000        0.0000        0.0000        0.0000        0.0000        0.0000        0.0000        0.0000        0.0000        0.0000        0.0000        0.0000        0.0000        0.0000        0.0000        0.0000        0.0000        0.0000        0.0000        0.0000        0.0000        0.0000        0.0000        0.0000        0.0000        0.0000        0.0000        0.0000        0.0000        0.0000        0.0000        0.0000        0.0000        0.0000        0.0000        0.0000        0.0000        0.0000       40.3287       45.7468       49.4520        0.0000        0.0000        0.0000        0.0000        0.0000        0.0000        0.0000       34.4854       30.8072       28.8276       28.7435       26.6320       23.7385       24.8472       39.7357       23.5750       16.3740       14.5780       18.3191       15.9736       14.6715       12.6396       10.8855        9.6870        8.9124        8.6750        9.5763       13.0982       11.3108        0.0000        0.0000        0.0000        0.0000        0.0000        0.0000        0.0000        0.0000        0.0000        0.0000        0.0000        0.0000        0.0000        0.0000        0.0000        0.0000        0.0000        0.0000        0.0000        0.0000        0.0000        0.0000        0.0000        0.0000        0.0000        0.0000        0.0000        0.0000        0.0000        0.0000        0.0000        0.0000        0.0000        0.0000        0.0000        0.0000        0.0000        0.0000        0.0000        0.0000        0.0000        0.0000        0.0000        0.0000        0.0000        0.0000        0.0000        0.0000        0.0000        0.0000        0.0000        0.0000        0.0000        0.0000        0.0000        0.0000        0.0000        0.0000        0.0000        0.0000        0.0000        0.0000        0.0000        0.0000        0.0000        0.0000        0.0000        0.0000        0.0000        0.0000        0.0000        0.0000        0.0000        0.0000        0.0000        0.0000        0.0000        0.0000        0.0000        0.0000        0.0000        0.0000        0.0000        0.0000        0.0000        0.0000        0.0000        0.0000        0.0000        0.0000        0.0000        0.0000        0.0000        0.0000        0.0000        0.0000        0.0000        0.0000        0.0000        0.0000        0.0000        0.0000        0.0000        0.0000        0.0000        0.0000        0.0000        0.0000        0.0000        0.0000        0.0000        0.0000        0.0000       13.9786       15.3777       15.5630       19.3654       17.2515       22.0937       28.0795       31.8704       54.9512       60.4060       62.0782       60.5094       69.8757       74.4076       72.2010       64.8640       52.5853       58.1381       62.3771       58.2650       55.7176       55.0832       58.9876       64.2930       71.7050       70.6030       69.5431       79.9068       88.4209       86.9028       86.8662       96.2433       94.9410       96.4748      100.9980      108.3461       99.5341       98.4304       97.6901       97.7045      100.2684       96.4021       99.0644      100.8459       92.4677       96.9874       96.6227       93.2751       82.1772       76.4227       71.4796       71.1757       68.9561       70.1625       72.6687       71.8875       80.8776       88.8302       81.1152       80.6820       93.6198       91.1386       94.5028        0.0000        0.0000        0.0000
        0.0000        0.0000        0.0000        0.0000        0.0000        0.0000        0.0000        0.0000        0.0000        0.0000        0.0000        0.0000        0.0000        0.0000        0.0000        0.0000        0.0000        0.0000        0.0000        0.0000        0.0000        0.0000        0.0000        0.0000        0.0000        0.0000        0.0000        0.0000        0.0000        0.0000        0.0000        0.0000        0.0000        0.0000        0.0000        0.0000        0.0000        0.0000       39.8349       47.6384       53.7897       53.8932       51.6674       48.7224       47.9539       45.8539       46.7225       45.3880       44.9591       35.3869       29.8628       28.4114       25.6767       23.0136       24.2531       33.4157       22.0950       17.8014       14.6751       17.2767       14.7632       13.2184       13.2567       10.9653        9.7978        9.6869        8.7089        9.1909       13.1069       12.1443       13.6816       16.5444        0.0000        0.0000        0.0000        0.0000        0.0000        0.0000        0.0000        0.0000        0.0000        0.0000        0.0000        0.0000        0.0000        0.0000        0.0000        0.0000        0.0000        0.0000        0.0000        0.0000        0.0000        0.0000        0.0000        0.0000        0.0000        0.0000        0.0000        0.0000        0.0000        0.0000        0.0000        0.0000        0.0000        0.0000        0.0000        0.0000        0.0000        0.0000        0.0000        0.0000        0.0000        0.0000        0.0000        0.0000        0.0000        0.0000        0.0000        0.0000        0.0000        0.0000        0.0000        0.0000        0.0000        0.0000        0.0000        0.0000        0.0000        0.0000        0.0000        0.0000        0.0000        0.0000        0.0000        0.0000        0.0000        0.0000        0.0000        0.0000        0.0000        0.0000        0.0000        0.0000        0.0000        0.0000        0.0000        0.0000        0.0000        0.0000        0.0000        0.0000        0.0000        0.0000        0.0000        0.0000        0.0000        0.0000        0.0000        0.0000        0.0000        0.0000        0.0000        0.0000        0.0000        0.0000        0.0000        0.0000        0.0000        0.0000        0.0000        0.0000        0.0000        0.0000        0.0000        0.0000        0.0000        0.0000        0.0000        0.0000        0.0000        0.0000        0.0000        0.0000       21.7648       20.5918       23.3093       25.2421       27.7646       28.8693       34.4035       46.5937       58.1227       54.3932       52.6549       59.1021       65.4836       64.1138       59.1456       53.3467       60.3613       64.1472       60.1576       59.3285       64.3779       66.9187       62.0982       66.5093       66.4261       65.6664       78.9337       93.1874       87.7206       87.1166       89.0816       95.7166       95.8203       90.8696       97.5206       96.8962      105.1755       90.3046       89.3050       93.4108      101.7564      104.9520       98.4564       89.9740       98.0478       96.3545       91.5341       78.6365       73.6004       71.8218       68.8782       66.4374       66.3565       65.8414       69.8143       94.5377       91.7800       78.5161       82.3607       82.1215       83.1967        0.0000        0.0000        0.0000        0.0000
        0.0000        0.0000        0.0000        0.0000        0.0000        0.0000        0.0000        0.0000        0.0000        0.0000        0.0000        0.0000        0.0000        0.0000        0.0000        0.0000        0.0000        0.0000        0.0000        0.0000        0.0000        0.0000        0.0000        0.0000        0.0000        0.0000        0.0000        0.0000        0.0000        0.0000        0.0000        0.0000        0.0000        0.0000        0.0000        0.0000        0.0000       29.8118       33.5880       42.9831       48.1859       47.9326       45.5792       41.5856       43.2723       41.2263       37.5270       31.3948       34.4681       26.4351       23.3881       21.0884       18.5328       18.0380       17.1855       15.6133       18.7324        9.7007        8.7152        7.5363        6.8553        6.7733        6.1139        5.7357        4.9436        5.0437        5.1166        9.3111        9.8186       10.5560       11.8220       11.4652        0.0000        0.0000        0.0000        0.0000        0.0000        0.0000        0.0000        0.0000        0.0000        0.0000        0.0000        0.0000        0.0000        0.0000        0.0000        0.0000        0.0000        0.0000        0.0000        0.0000        0.0000        0.0000        0.0000        0.0000        0.0000        0.0000        0.0000        0.0000        0.0000        0.0000        0.0000        0.0000        0.0000        0.0000        0.0000        0.0000        0.0000        0.0000        0.0000        0.0000        0.0000        0.0000        0.0000        0.0000        0.0000        0.0000        0.0000        0.0000        0.0000        0.0000        0.0000        0.0000        0.0000        0.0000        0.0000        0.0000        0.0000        0.0000        0.0000        0.0000        0.0000        0.0000        0.0000        0.0000        0.0000        0.0000        0.0000        0.0000        0.0000        0.0000        0.0000        0.0000        0.0000        0.0000        0.0000        0.0000        0.0000        0.0000        0.0000        0.0000        0.0000        0.0000        0.0000        0.0000        0.0000        0.0000        0.0000        0.0000        0.0000        0.0000        0.0000        0.0000        0.0000        0.0000        0.0000        0.0000        0.0000        0.0000        0.0000        0.0000        0.0000        0.0000        0.0000        0.0000        0.0000        0.0000        0.0000       26.8593       39.3839       41.7867       29.7270       16.5629        0.0000       37.8342       38.2522       41.2057       44.9705       39.5618       41.9585       45.9435       48.1112       47.0341       49.1150       52.1169       56.9430       60.8488       59.9558       71.1576       65.2763       66.6277       68.2435       66.9827       61.5140       56.6719       54.6310       57.5778       63.0853       71.0545       77.2131       87.0738       94.5050       94.9601       99.1189       93.1790       84.7801       85.7230       93.2288       97.5390      104.7742       91.4940       89.0351       94.2371       97.4859      107.5209      101.8823      111.5005      121.8782      121.4945      108.5024       79.7319       69.9451       64.6084       61.0224       54.9102       60.2410       55.9136       60.7605       77.7293       80.4644       84.1527       84.6658       85.8171       73.8534        0.0000        0.0000        0.0000        0.0000
        0.0000        0.0000        0.0000        0.0000        0.0000        0.0000        0.0000        0.0000        0.0000        0.0000        0.0000        0.0000        0.0000        0.0000        0.0000        0.0000        0.0000        0.0000        0.0000        0.0000        0.0000        0.0000        0.0000        0.0000        0.0000        0.0000        0.0000        0.0000        0.0000        0.0000        0.0000        0.0000        0.0000        0.0000        0.0000        0.0000        0.0000       28.3103       32.0438       39.9609       44.5923       45.3803       43.2020       40.9644       41.2969       38.7819       35.5857       25.9516       23.6830       20.1413       16.4283       15.4928       15.3669       15.9555       15.2616       11.0899        9.1064        8.1819        7.5213        6.1107        5.7618        5.5356        5.1735        5.9143        5.0573        4.8757        5.5846       10.7303       10.8536       10.8890        9.8121       10.6453       11.2185        0.0000        0.0000        0.0000        0.0000        0.0000        0.0000        0.0000        0.0000        0.0000        0.0000        0.0000        0.0000        0.0000        0.0000        0.0000        0.0000        0.0000        0.0000        0.0000        0.0000        0.0000        0.0000        0.0000        0.0000        0.0000        0.0000        0.0000        0.0000        0.0000        0.0000        0.0000        0.0000        0.0000        0.0000        0.0000        0.0000        0.0000        0.0000        0.0000        0.0000        0.0000        0.0000        0.0000        0.0000        0.0000        0.0000        0.0000        0.0000        0.0000        0.0000        0.0000        0.0000        0.0000        0.0000        0.0000        0.0000        0.0000        0.0000        0.0000        0.0000        0.0000        0.0000        0.0000        0.0000        0.0000        0.0000        0.0000        0.0000        0.0000        0.0000        0.0000        0.0000        0.0000        0.0000        0.0000        0.0000        0.0000        0.0000        0.0000        0.0000        0.0000        0.0000        0.0000        0.0000        0.0000        0.0000        0.0000        0.0000        0.0000        0.0000        0.0000        0.0000        0.0000        0.0000        0.0000        0.0000        0.0000        0.0000        0.0000        0.0000        0.0000        0.0000       19.7725       20.9979       18.9692       18.9128       31.1674       47.0311       37.2273       30.3466       21.6212       29.7857       36.3281       34.5228       37.9658       41.8713       38.4446       47.8118       50.1099       52.6085       51.3834       53.0101       57.0604       61.2479       68.3584       61.2812       67.4041       76.4035       78.7928       70.7770       70.9952       59.6367       57.6559       58.6939       59.0349       61.7763       71.5084       68.3711       78.8472       86.0135       98.7772       98.3278       95.3312       94.3099       86.0703       89.9276       92.5711      101.6568       94.9230       88.0283       92.9725       98.6118      101.6626      108.0125      120.6180      124.7923      118.9515      105.2832       79.5259       75.2324       65.1920       56.1938       55.2542       63.8674       58.3060       56.6601       70.2079       74.5500       72.1755       71.8904       83.8526        0.0000        0.0000        0.0000        0.0000        0.0000
        0.0000        0.0000        0.0000        0.0000        0.0000        0.0000        0.0000        0.0000        0.0000        0.0000        0.0000        0.0000        0.0000        0.0000        0.0000        0.0000        0.0000        0.0000        0.0000        0.0000        0.0000        0.0000        0.0000        0.0000        0.0000        0.0000        0.0000        0.0000        0.0000        0.0000        0.0000        0.0000        0.0000        0.0000        0.0000        0.0000       25.5537       27.0124       31.1734       38.5119       43.0685       45.3128       45.2751       42.3843       38.8426       37.4214       36.5733       27.4623       22.2966       18.6229       17.6009       16.0932       16.7816       16.4281       15.6060       11.4750       10.8284        8.1685        6.2843        6.3276        6.1296        5.7099        5.7575        7.0101        6.7160        6.8216        7.4216       12.6889       13.3454       12.3891       11.2898       10.1311        0.0000        0.0000        0.0000        0.0000        0.0000        0.0000        0.0000        0.0000        0.0000        0.0000        0.0000        0.0000        0.0000        0.0000        0.0000        0.0000        0.0000        0.0000        0.0000        0.0000        0.0000        0.0000        0.0000        0.0000        0.0000        0.0000        0.0000        0.0000        0.0000        0.0000        0.0000        0.0000        0.0000        0.0000        0.0000        0.0000        0.0000        0.0000        0.0000        0.0000        0.0000        0.0000        0.0000        0.0000        0.0000        0.0000        0.0000        0.0000        0.0000        0.0000        0.0000        0.0000        0.0000        0.0000        0.0000        0.0000        0.0000        0.0000        0.0000        0.0000        0.0000        0.0000        0.0000        0.0000        0.0000        0.0000        0.0000        0.0000        0.0000        0.0000        0.0000        0.0000        0.0000        0.0000        0.0000        0.0000        0.0000        0.0000        0.0000        0.0000        0.0000        0.0000        0.0000        0.0000        0.0000        0.0000        0.0000        0.0000        0.0000        0.0000        0.0000        0.0000        0.0000        0.0000        0.0000        0.0000        0.0000        0.0000        0.0000        0.0000       19.8094       22.1076       21.9639       25.1342       26.4180       30.8672       22.3670       19.2118       30.2586       26.7837       33.1697       40.0651       37.4358       45.3279       33.6507       36.0604       39.1012       45.6882       45.9839       50.3776       59.4711       55.2957       51.9626       56.5304       64.5701       70.4223       73.3894       68.4806       66.3762       63.8740       74.2465       73.1205       61.2547       60.1644       64.1052       64.9508       66.8042       68.0778       75.2784       85.2664       91.9089      102.5242      110.0302      104.4137       94.0652       96.9392       94.6520       87.8268       89.0378       91.7575       93.9228       91.1852       93.1956       96.4802      101.4587      120.8372      118.9422      112.3436       97.2750       74.5622       75.6352       62.2399       62.0006       65.4200       72.2958       61.4706       60.5218       70.6997       72.1807       72.6240       73.4634       80.4049        0.0000        0.0000        0.0000        0.0000        0.0000
        0.0000        0.0000        0.0000        0.0000        0.0000        0.0000        0.0000        0.0000        0.0000        0.0000        0.0000        0.0000        0.0000        0.0000        0.0000        0.0000        0.0000        0.0000        0.0000        0.0000        0.0000        0.0000        0.0000        0.0000        0.0000        0.0000        0.0000        0.0000        0.0000        0.0000        0.0000        0.0000        0.0000        0.0000        0.0000       24.6225       23.9508       25.1012       29.2608       38.3975       43.6322       45.8250       43.8687       40.2558       37.6388       36.4239       35.6619       26.5800       22.7397       22.1074       19.7704       18.0581       18.4018       18.4093       16.6995       14.5997       13.3384       10.8808        8.6237        8.2640        8.2126        7.9852        7.9162        9.5863        9.0088        9.4131        9.8342       14.7313       14.3641       13.0772       11.9361       10.3176        0.0000        0.0000        0.0000        0.0000        0.0000        0.0000        0.0000        0.0000        0.0000        0.0000        0.0000        0.0000        0.0000        0.0000        0.0000        0.0000        0.0000        0.0000        0.0000        0.0000        0.0000        0.0000        0.0000        0.0000        0.0000        0.0000        0.0000        0.0000        0.0000        0.0000        0.0000        0.0000        0.0000        0.0000        0.0000        0.0000        0.0000        0.0000        0.0000        0.0000        0.0000        0.0000        0.0000        0.0000        0.0000        0.0000        0.0000        0.0000        0.0000        0.0000        0.0000        0.0000        0.0000        0.0000        0.0000        0.0000        0.0000        0.0000        0.0000        0.0000        0.0000        0.0000        0.0000        0.0000        0.0000        0.0000        0.0000        0.0000        0.0000        0.0000        0.0000        0.0000        0.0000        0.0000        0.0000        0.0000        0.0000        0.0000        0.0000        0.0000        0.0000        0.0000        0.0000        0.0000        0.0000        0.0000        0.0000        0.0000        0.0000        0.0000        0.0000        0.0000        0.0000        0.0000        0.0000        0.0000        0.0000        0.0000        0.0000       25.4473       24.3353       25.1431       28.2548       28.0217       26.8725       34.7770       33.1290       24.5264       29.8021       30.6369       33.7397       34.4933       45.5371       48.7231       40.7642       42.2795       46.4646       67.6258       60.6019       68.0645       62.3497       54.0832       57.0713       63.1648       65.9106       67.2589       77.9171       72.8312       60.2796       58.8574       64.2512       67.6202       64.1516       67.6380       72.5876       70.7879       69.8621       73.2966       76.3716       81.9284       85.0752      100.7990      113.4341      101.4879      105.6910       99.8502      101.9128       95.9251       89.3574       88.6612       89.9266       87.9517       90.8826       93.9235       97.1388      104.8328      108.1901      105.1055       96.3884       78.7171       72.0285       70.7812       70.0431       61.7784       59.1455       58.4515       64.0922       76.2363       77.8138       80.7196       77.2614       79.4153        0.0000        0.0000        0.0000        0.0000        0.0000
        0.0000        0.0000        0.0000        0.0000        0.0000        0.0000        0.0000        0.0000        0.0000        0.0000        0.0000        0.0000        0.0000        0.0000        0.0000        0.0000        0.0000        0.0000        0.0000        0.0000        0.0000        0.0000        0.0000        0.0000        0.0000        0.0000        0.0000        0.0000        0.0000        0.0000        0.0000        0.0000        0.0000        0.0000        0.0000       22.2132       23.4652       27.1797       28.1411       38.7888       44.7580       47.2566       44.9607       37.7980       35.2962       34.1573       31.5419       28.2153       24.8366       24.5565       26.0326       22.3405       22.8997       22.3758       21.0426       14.5450       13.1401       13.0729       11.4448       11.3119       10.5967       10.3982       10.2978       10.4662       10.3496       10.1424       10.0354       12.9828       12.4972       11.5445        9.9656        7.8593        0.0000        0.0000        0.0000        0.0000        0.0000        0.0000        0.0000        0.0000        0.0000        0.0000        0.0000        0.0000        0.0000        0.0000        0.0000        0.0000        0.0000        0.0000        0.0000        0.0000        0.0000        0.0000        0.0000        0.0000        0.0000        0.0000        0.0000        0.0000        0.0000        0.0000        0.0000        0.0000        0.0000        0.0000        0.0000        0.0000        0.0000        0.0000        0.0000        0.0000        0.0000        0.0000        0.0000        0.0000        0.0000        0.0000        0.0000        0.0000        0.0000        0.0000        0.0000        0.0000        0.0000        0.0000        0.0000        0.0000        0.0000        0.0000        0.0000        0.0000        0.0000        0.0000        0.0000        0.0000        0.0000        0.0000        0.0000        0.0000        0.0000        0.0000        0.0000        0.0000        0.0000        0.0000        0.0000        0.0000        0.0000        0.0000        0.0000        0.0000        0.0000        0.0000        0.0000        0.0000        0.0000        0.0000        0.0000        0.0000        0.0000        0.0000        0.0000        0.0000        0.0000        0.0000        0.0000        0.0000        0.0000        0.0000       25.0607       26.6310       29.7845       32.0169       35.3435       28.7487       29.8419       32.9520       41.2073       56.8818       66.4088       58.8858       59.7347       69.1711       68.0446       75.1373       58.3407       62.9664       72.7726       80.6245       82.1039       78.7458       67.1802       61.1833       62.5280       68.6767       65.8618       58.8487       60.5016       70.1203       62.9226       62.9599       64.6693       66.9904       71.2506       74.0012       77.5903       81.1235       83.9862       88.4726       95.5746       81.7450       84.1292       91.7019       95.4844       89.0552       90.5865       82.3303       85.8202       85.5515       86.8032       87.1949       87.0897       80.8538       75.1000       83.9763       86.0620       88.5811       87.5346       89.1666       85.0994       76.9057       69.4666       78.8284       73.2754       64.3232       58.1928       59.9834       66.8777       85.3263       88.8119       88.3542       89.8333        0.0000        0.0000        0.0000        0.0000        0.0000        0.0000
        0.0000        0.0000        0.0000        0.0000        0.0000        0.0000        0.0000        0.0000        0.0000        0.0000        0.0000        0.0000        0.0000        0.0000        0.0000        0.0000        0.0000        0.0000        0.0000        0.0000        0.0000        0.0000        0.0000        0.0000        0.0000        0.0000        0.0000        0.0000        0.0000        0.0000        0.0000        0.0000        0.0000        0.0000        0.0000       23.2144       23.9186       25.8408       28.4200       38.6559       45.6279       49.4978       46.4011       37.6413       34.6223       34.1730       31.4576       27.6302       24.9029       25.3035       27.3140       27.4531       28.4619       25.0543       23.2602       16.3825       15.0344       14.1483       13.8176       13.7964       12.9720       12.6630       12.5625       13.0561       12.9596       12.6909       12.2978       15.1738       14.8098       13.7106       12.0080        0.0000        0.0000        0.0000        0.0000        0.0000        0.0000        0.0000        0.0000        0.0000        0.0000        0.0000        0.0000        0.0000        0.0000        0.0000        0.0000        0.0000        0.0000        0.0000        0.0000        0.0000        0.0000        0.0000        0.0000        0.0000        0.0000        0.0000        0.0000        0.0000        0.0000        0.0000        0.0000        0.0000        0.0000        0.0000        0.0000        0.0000        0.0000        0.0000        0.0000        0.0000        0.0000        0.0000        0.0000        0.0000        0.0000        0.0000        0.0000        0.0000        0.0000        0.0000        0.0000        0.0000        0.0000        0.0000        0.0000        0.0000        0.0000        0.0000        0.0000        0.0000        0.0000        0.0000        0.0000        0.0000        0.0000        0.0000        0.0000        0.0000        0.0000        0.0000        0.0000        0.0000        0.0000        0.0000        0.0000        0.0000        0.0000        0.0000        0.0000        0.0000        0.0000        0.0000        0.0000        0.0000        0.0000        0.0000        0.0000        0.0000        0.0000        0.0000        0.0000        0.0000        0.0000       40.1161       38.6264        0.0000       26.6678       28.9325       28.2166       27.4674       26.6601       24.6901       26.7476       32.2352       77.9800       78.0255       42.5805       56.0708       50.0860       51.0377       62.1356       77.3704       77.9013       79.4607       63.7458       68.7422       74.7945       83.0539       90.3495       72.6601       62.1186       64.1251       69.8038       68.4855       64.2042       57.1671       57.3211       55.7340       55.7665       58.3497       61.5599       69.4631       72.4928       81.7468       84.6928       88.2790       92.3528       96.1164       97.6383       86.1151       89.6211       96.2056      107.6369       98.9997       92.6889       88.5742       82.6480       86.4617       81.0249       81.3379       84.4366       81.8976       75.3835       76.9991       75.4697       85.8414       84.7058       84.8950       87.1478       75.4990       67.6255       63.6664       66.4579       65.5364       59.1731       66.3909       70.3239       90.8657       96.1952       93.1510        0.0000        0.0000        0.0000        0.0000        0.0000        0.0000        0.0000
        0.0000        0.0000        0.0000        0.0000        0.0000        0.0000        0.0000        0.0000        0.0000        0.0000        0.0000        0.0000        0.0000        0.0000        0.0000        0.0000        0.0000        0.0000        0.0000        0.0000        0.0000        0.0000        0.0000        0.0000        0.0000        0.0000        0.0000        0.0000        0.0000       55.4739       53.0095       46.0691       46.4323       40.7606       33.2642       24.8675       21.5671       22.4714       26.3956       38.5616       42.5984       44.8467       43.5233       39.1983       36.7838       35.8442       34.4177       27.6159       26.7604       26.8511       29.5612       31.3350       30.0902       27.7794       26.6442       18.3389       17.5400       16.5456       16.0567       16.3498       15.9877       15.6435       15.2988       16.2165       16.4161       16.1446       15.5452       17.9102       17.4398       16.1304       14.0501       10.7325        9.2701        0.0000        0.0000        0.0000        0.0000        0.0000        0.0000        0.0000        0.0000        0.0000        0.0000        0.0000        0.0000        0.0000        0.0000        0.0000        0.0000        0.0000        0.0000        0.0000        0.0000        0.0000        0.0000        0.0000        0.0000        0.0000        0.0000        0.0000        0.0000        0.0000        0.0000        0.0000        0.0000        0.0000        0.0000        0.0000        0.0000        0.0000        0.0000        0.0000        0.0000        0.0000        0.0000        0.0000        0.0000        0.0000        0.0000        0.0000        0.0000        0.0000        0.0000        0.0000        0.0000        0.0000        0.0000        0.0000        0.0000        0.0000        0.0000        0.0000        0.0000        0.0000        0.0000        0.0000        0.0000        0.0000        0.0000        0.0000        0.0000        0.0000        0.0000        0.0000        0.0000        0.0000        0.0000        0.0000        0.0000        0.0000        0.0000        0.0000        0.0000        0.0000        0.0000        0.0000        0.0000        0.0000        0.0000        0.0000        0.0000        0.0000        0.0000        0.0000       38.6868       42.4491       40.8234       33.5233       33.1422       34.3324       33.1264       27.8316       26.1011       28.9824       28.6118       45.5062      145.1958       56.6939       42.4089       43.9443       48.0034       54.1890       57.9842       77.3053       74.6019       75.7195       63.4803       77.3907       92.6002       92.3518       94.9681       78.7382       63.4635       63.3243       69.4242       64.5657       58.2585       61.3939       60.0512       58.9033       58.5922       61.1565       67.4440       82.0623       81.0967       81.7309       92.2619       99.9409       98.6533       98.8109      102.6038       96.5266      100.5230      104.2946      110.9429      100.3127       95.4085       93.9134       90.2833       85.1705       90.2952       88.9885       83.6045       81.0109       73.1911       71.6640       72.0859       77.7992       79.8100       86.0012       83.0066       73.9830       66.3243       65.2482       58.8048       63.4705       64.6470       68.2688       73.7451       94.2292       99.0139        0.0000        0.0000        0.0000        0.0000        0.0000        0.0000        0.0000        0.0000
        0.0000        0.0000        0.0000        0.0000        0.0000        0.0000        0.0000        0.0000        0.0000        0.0000        0.0000        0.0000        0.0000        0.0000        0.0000        0.0000        0.0000        0.0000        0.0000        0.0000        0.0000        0.0000        0.0000        0.0000        0.0000        0.0000       57.8642       61.3857       60.6818       59.7529       57.6479       43.7848       41.3990       37.6119       34.4774       25.4380       21.8205       21.7749       24.1449       35.6795       40.2137       42.1514       43.2607       39.7320       40.1433       40.3458       38.8706       31.7334       31.3840       31.2198       31.0323       32.6618       31.6492       29.3689       26.2545       19.8620       19.7362       19.2254       18.2848       18.5783       18.5198       18.7493       18.9136       20.4345       21.0225       20.8331       19.8829       22.3805       21.3575       19.6929       17.4766       13.3013       11.6722       10.8386       11.3926        7.5818        8.0584        7.3315        6.6090        4.0625        4.3882        4.3387        0.0000        0.0000        0.0000        0.0000        0.0000        0.0000        0.0000        0.0000        0.0000        0.0000        0.0000        0.0000        0.0000        0.0000        0.0000        0.0000        0.0000        0.0000        0.0000        0.0000        0.0000        0.0000        0.0000        0.0000        0.0000        0.0000        0.0000        0.0000        0.0000        0.0000        0.0000        0.0000        0.0000        0.0000        0.0000        0.0000        0.0000        0.0000        0.0000        0.0000        0.0000        0.0000        0.0000        0.0000        0.0000        0.0000        0.0000        0.0000        0.0000        0.0000        0.0000        0.0000        0.0000        0.0000        0.0000        0.0000        0.0000        0.0000        0.0000        0.0000        0.0000        0.0000        0.0000        0.0000        0.0000        0.0000        0.0000        0.0000        0.0000        0.0000        0.0000       36.5735       39.4784       51.1799       41.6437       42.3792        0.0000        0.0000        0.0000        0.0000       38.7952       35.1265       32.1261       36.0225       36.3127       36.4682       35.1297       34.0629       29.9987       33.7431       32.7577       39.3851       33.6261       42.5947       55.2049       44.7834       45.8360       43.8987       54.6476       49.1096       58.8667       62.4079       65.7085       63.6741       68.6808       83.1233       94.2120       85.1708       78.3522       71.7987       62.0010       62.9754       72.3637       68.2687       62.7172       63.8888       62.5719       62.2001       62.5220       64.5017       67.5744       78.4391       79.3685       82.7905       87.3591       92.1126       94.5075       96.2501      100.3277       99.1967      101.2206      108.1690      106.2193       99.0118      100.8172      112.9797      100.6919       89.8579       88.6089       96.5646       87.2586       79.6707       73.2448       67.7867       72.0679       76.4781       75.9567       77.4328       80.8160       75.7704       71.4691       66.8859       69.0797       73.2286       76.6716       75.2947       77.4198       86.1416       87.7887        0.0000        0.0000        0.0000        0.0000        0.0000        0.0000        0.0000        0.0000
        0.0000        0.0000        0.0000        0.0000        0.0000        0.0000        0.0000        0.0000        0.0000        0.0000        0.0000        0.0000        0.0000        0.0000        0.0000        0.0000        0.0000        0.0000        0.0000        0.0000        0.0000        0.0000        0.0000        0.0000        0.0000       77.3199       71.9205       53.2987       47.9436       44.1236       42.2622       37.5814       37.1159       33.7974       31.0965       25.2822       23.2642       29.2085       30.9068       28.7000       31.4408       34.2735       37.0726       42.8578       47.8451       50.4217       47.9292       39.6500       41.1846       40.3032       38.6815       34.9855       35.9921       34.1969       35.1984       32.8741       30.0366       29.3533       29.6702       31.4808       30.9420       31.3016       31.3846       31.9308       33.2542       33.0698       30.2234       25.6531       24.2555       22.1287       21.0610       14.6148       12.6598       10.2523       11.1432       14.4795       15.1155       15.7765       15.6486       15.7477       15.7162       15.2474       13.8579       10.0004        0.0000        0.0000        0.0000        0.0000        0.0000        0.0000        0.0000        0.0000        0.0000        0.0000        0.0000        0.0000        0.0000        0.0000        0.0000        0.0000        0.0000        0.0000        0.0000        0.0000        0.0000        0.0000        0.0000        0.0000        0.0000        0.0000        0.0000        0.0000        0.0000        0.0000        0.0000        0.0000        0.0000        0.0000        0.0000        0.0000        0.0000        0.0000        0.0000        0.0000        0.0000        0.0000        0.0000        0.0000        0.0000        0.0000        0.0000        0.0000        0.0000        0.0000        0.0000        0.0000        0.0000        0.0000        0.0000        0.0000        0.0000        0.0000        0.0000        0.0000        0.0000        0.0000        0.0000        0.0000        0.0000        0.0000        0.0000        0.0000       33.4779       30.7196       33.2439       39.7952       37.1025       34.0408       30.4740       30.4096       30.2048       35.6005       28.3070       29.3571       28.1364       30.8651       33.5081       44.6477       45.7379       36.7143       30.9803       32.5276       33.8014       35.7072       41.4257       45.2297       61.9083       66.2672       60.0268       49.3363       57.5908       58.7082       54.6154       48.8389       51.5349       54.8294       69.6988       79.9653       83.3783       85.0362       85.1484       70.9443       69.4006       70.7974       85.5270       78.0567       82.2042       78.5300       72.1652       70.7486       71.9408       75.9802       82.0504       79.2992       80.6830       82.9659       87.6994       98.7904      103.7018      105.5452      112.3836      108.4332      112.1023      117.9302      118.4238      110.5557      113.6290      112.0464      100.1017       86.5821       88.0460       94.4037       81.9379       68.6066       56.1719       51.4886       55.4071       70.9927       70.5882       69.1118       69.0149       80.2221       84.4744       88.1889        0.0000        0.0000       78.6482       79.0875       77.6701       80.7749        0.0000        0.0000        0.0000        0.0000        0.0000        0.0000        0.0000        0.0000        0.0000
        0.0000        0.0000        0.0000        0.0000        0.0000        0.0000        0.0000        0.0000        0.0000        0.0000        0.0000        0.0000        0.0000        0.0000        0.0000        0.0000        0.0000        0.0000        0.0000        0.0000        0.0000        0.0000        0.0000        0.0000        0.0000        0.0000       77.9894       59.7240       53.5954       47.5026       51.9847       49.3293       36.7143       33.5579       31.7344       25.1583       24.0609       24.8005       28.0650       29.7631       32.3407       37.1849       40.2520       47.2379       49.4996       52.0853       49.8559       41.9482       44.8610       43.5425       43.6339       41.0688       41.4118       39.2737       36.3841       33.8919       30.6318       30.9551       30.7008       33.3879       34.1683       35.7749       35.4562       36.3861       37.8303       37.7542       35.3475       30.0379       28.0613       26.2462       23.9180       18.4044       13.8035       11.6334       13.0232       17.7388       19.6199       20.5685       20.5353       21.6794       21.3515       20.2359       17.7043       13.5871       11.7429       10.7770        0.0000        0.0000        0.0000        0.0000        0.0000        0.0000        0.0000        0.0000        0.0000        0.0000        0.0000        0.0000        0.0000        0.0000        0.0000        0.0000        0.0000        0.0000        0.0000        0.0000        0.0000        0.0000        0.0000        0.0000        0.0000        0.0000        0.0000        0.0000        0.0000        0.0000        0.0000        0.0000        0.0000        0.0000        0.0000        0.0000        0.0000        0.0000        0.0000        0.0000        0.0000        0.0000        0.0000        0.0000        0.0000        0.0000        0.0000        0.0000        0.0000        0.0000        0.0000        0.0000        0.0000        0.0000        0.0000        0.0000        0.0000        0.0000        0.0000        0.0000        0.0000        0.0000        0.0000        0.0000        0.0000        0.0000       29.8423       35.0126       32.3228       31.8020       32.9940       25.3299       21.9627       27.5963       30.6870       28.4480       26.6171       26.1538       25.0758       26.6199       28.0804       36.3584       39.6880       37.3784       33.2353       36.0392       39.6716       45.4763       43.0262       43.0451       51.6674       65.5652       64.2822       66.3017       67.4103       60.7153       62.1918       56.2435       58.7123       57.4704       67.9110       79.4417       86.6242       78.0080       72.9563       72.5339       72.8101       74.8994       83.1944       76.9352       80.3606       80.6691       82.7487       75.0005       75.8063       78.2321       84.6616       87.0048       85.5370       89.4157       91.9958      105.0244      112.2644      120.9183      130.8192      121.6114      116.4877      116.7180      116.6439      122.4091      123.1536      110.1846       97.5750       88.5414       93.8188       89.3348       81.0722       63.0905       50.6365       48.0137       48.6974       63.8293       69.4229       68.5442       68.3473       83.2487       85.6693        0.0000        0.0000        0.0000        0.0000        0.0000        0.0000        0.0000        0.0000        0.0000        0.0000        0.0000        0.0000        0.0000        0.0000        0.0000        0.0000
        0.0000        0.0000        0.0000        0.0000        0.0000        0.0000        0.0000        0.0000        0.0000        0.0000        0.0000        0.0000        0.0000        0.0000        0.0000        0.0000        0.0000        0.0000        0.0000        0.0000        0.0000        0.0000        0.0000        0.0000        0.0000        0.0000        0.0000       56.2261       49.1192       45.2691       46.1362       44.7107       39.1735       36.8971       35.0210       28.3777       26.9233       26.9330       29.2444       35.2247       36.9683       38.0636       42.2183       53.2532       55.9436       56.3709       55.1270       48.7177       50.9141       48.5367       49.1403       46.4543       43.1087       40.1903       38.8355       36.1486       30.8689       29.8933       31.1470       34.5519       34.8887       34.1653       35.7554       37.3776       38.8639       38.8484       37.5745       30.8505       29.1023       26.3568       23.7521       15.2486       14.1449       12.3271       14.0346       19.0060       21.2564       22.3362       22.3666       24.0024       24.2699       23.4212       19.3995       15.0419       13.1161       11.4192        8.8470        3.4956        2.9057        1.9386        0.0000        0.0000        0.0000        0.0000        0.0000        0.0000        0.0000        0.0000        0.0000        0.0000        0.0000        0.0000        0.0000        0.0000        0.0000        0.0000        0.0000        0.0000        0.0000        0.0000        0.0000        0.0000        0.0000        0.0000        0.0000        0.0000        0.0000        0.0000        0.0000        0.0000        0.0000        0.0000        0.0000        0.0000        0.0000        0.0000        0.0000        0.0000        0.0000        0.0000        0.0000        0.0000        0.0000        0.0000        0.0000        0.0000        0.0000        0.0000        0.0000        0.0000        0.0000        0.0000        0.0000        0.0000        0.0000        0.0000        0.0000        0.0000        0.0000        0.0000        0.0000       28.9608       30.1036       26.8942       24.8237       40.3001       28.2899       18.4549       17.0184       23.7296       28.0574       29.2335       29.1179       30.6080       29.7091       29.0228       31.9741       35.2632       33.5553       35.0952       35.2557       36.7175       35.2499       38.3692       41.9038       47.8033       56.3759       64.4061       61.9569       59.6017       65.2437       66.6927       59.9400       61.4947       64.2724       59.1027       51.6913       61.4029       67.0557       68.1509       71.6759       77.6959       81.1126       78.1867       83.6261       78.1949       76.9792       79.0275       73.8566       75.4557       77.0043       79.1928       82.3395       94.5107       88.3668       90.2863       98.0115      113.4089      124.0685      123.6256      121.9880      121.5107      124.3410      119.8884      118.6694      108.2646      106.8341      104.7206      102.6801       92.9905       94.5667       88.0684       75.0683       56.3561       47.8952       49.1936       47.8754       62.3231       67.0766       69.0105       68.4860       82.6530       95.2102        0.0000        0.0000        0.0000        0.0000        0.0000        0.0000        0.0000        0.0000        0.0000        0.0000        0.0000        0.0000        0.0000        0.0000        0.0000        0.0000
        0.0000        0.0000        0.0000        0.0000        0.0000        0.0000        0.0000        0.0000        0.0000        0.0000        0.0000        0.0000        0.0000        0.0000        0.0000        0.0000        0.0000        0.0000        0.0000        0.0000        0.0000        0.0000        0.0000        0.0000        0.0000        0.0000        0.0000       54.3941       49.1818       48.1779       47.4249       44.8083       43.5520       42.6911       40.3236       34.1728       34.3530       37.1052       37.5928       50.6702       52.1516       46.0224       47.0593       51.9206       54.6133       57.3878       58.9548       52.4979       52.3002       53.2146       52.6436       48.4170       46.2770       44.4513       42.7888       37.1560       33.6161       32.4102       32.2458       35.0131       33.8106       32.8080       34.1890       35.7478       37.1311       37.4881       35.8812       29.0784       27.8427       25.8873       22.9887       14.0513       12.3862       10.9493       12.4742       17.7196       20.0257       21.3780       21.6472       22.9409       23.6452       24.2027       21.3023       15.9275       13.4232       11.3952        9.2181        3.3868        2.8788        1.3779        0.0000        0.0000        0.0000        0.0000        0.0000        0.0000        0.0000        0.0000        0.0000        0.0000        0.0000        0.0000        0.0000        0.0000        0.0000        0.0000        0.0000        0.0000        0.0000        0.0000        0.0000        0.0000        0.0000        0.0000        0.0000        0.0000        0.0000        0.0000        0.0000        0.0000        0.0000        0.0000        0.0000        0.0000        0.0000        0.0000        0.0000        0.0000        0.0000        0.0000        0.0000        0.0000        0.0000        0.0000        0.0000        0.0000        0.0000        0.0000        0.0000        0.0000        0.0000        0.0000        0.0000        0.0000        0.0000        0.0000        0.0000        0.0000        0.0000        0.0000        0.0000        0.0000       22.8294       21.2447       24.9349       35.0664       24.1327       19.1544       19.1321       26.0932       29.0056       28.2328       34.6724       34.7088       33.1666       31.5766       33.0152       35.9731       34.0728       32.2145       33.4895       36.7229       42.5789       46.2293       50.4583       55.3603       58.1526       64.7939       64.3618       62.6612       62.6284       62.5345       64.8800       59.3495       55.1695       49.0831       51.8234       57.3648       57.7930       58.8942       65.8537       75.7091       80.3240       86.6789       84.0386       75.4279       78.5294       76.4759       74.8266       76.7913       75.4845       78.7607       89.5685       90.9903       89.5081       93.3206       99.9635      125.6371      123.7322      127.1340      117.9032      113.2089      120.6535      119.7262      125.2752      109.4968      102.0855      103.0759       96.4265       89.2043       90.3168       79.4097       69.2624       65.9274       64.4983       60.9474       53.9408       71.3834       73.4386       76.1079       77.7453       86.7490       95.1752        0.0000        0.0000        0.0000        0.0000        0.0000        0.0000        0.0000        0.0000        0.0000        0.0000        0.0000        0.0000        0.0000        0.0000        0.0000        0.0000
        0.0000        0.0000        0.0000        0.0000        0.0000        0.0000        0.0000        0.0000        0.0000        0.0000        0.0000        0.0000        0.0000        0.0000        0.0000        0.0000        0.0000        0.0000        0.0000        0.0000        0.0000        0.0000        0.0000        0.0000        0.0000        0.0000        0.0000        0.0000       60.5339       58.1906       56.4371       55.4457       55.0479       54.3799       50.2943       46.5321       47.1555       50.3382       54.6076       65.1439       79.0606       88.6469       72.1132       78.9408       75.1928       76.3490       74.7226       75.1168       72.9479       73.4850       73.1401       70.6546       72.3284       67.7081       60.6688       49.3250       44.4067       40.8405       43.4806       56.8507       50.3969       33.9210       31.4120       35.7565       36.9848       36.3027       34.1677       28.6411       26.5865       24.6602       20.8459        8.8317        7.7045        6.6694        9.9693       18.6035       21.2379       22.8925       23.5184       26.1270       27.5220       26.0809       25.4540       18.7252       17.2189       14.5231       11.6986        9.8838        6.1871        3.1377        2.6907        0.0000        0.0000        0.0000        0.0000        0.0000        0.0000        0.0000        0.0000        0.0000        0.0000        0.0000        0.0000        0.0000        0.0000        0.0000        0.0000        0.0000        0.0000        0.0000        0.0000        0.0000        0.0000        0.0000        0.0000        0.0000        0.0000        0.0000        0.0000        0.0000        0.0000        0.0000        0.0000        0.0000        0.0000        0.0000        0.0000        0.0000        0.0000        0.0000        0.0000        0.0000        0.0000        0.0000        0.0000        0.0000        0.0000        0.0000        0.0000        0.0000        0.0000        0.0000        0.0000        0.0000        0.0000        0.0000        0.0000        0.0000        0.0000        0.0000        0.0000        0.0000        0.0000       22.9303       18.4787       17.6624       16.2286       13.1351       16.0592       24.8088       24.1620       27.5413       29.2096       35.3257       36.5411       28.2118       28.9024       32.6551       31.8336       31.0382       30.6371       35.7191       42.6693       52.1346       50.5313       55.7174       60.0975       62.0681       61.3660       59.0378       58.1216       62.6697       63.7415       53.8284       46.3804       51.2116       55.4202       52.8889       48.7606       51.2373       51.4553       54.3085       59.1439       61.8943       69.5911       71.0935       72.3832       65.3188       66.4627       69.9165       72.2192       74.1684       84.9809       86.2425       83.8287       88.2027       99.5880      104.3656      114.6930      116.3499      108.3460      101.1843      110.1041      102.5943       95.5716      102.6416       95.1056       95.4576       94.9110       96.7391       92.5879       89.0644       82.8257       75.2246       72.6986       77.8003       76.8699       78.0186       81.1972       87.3394       93.2859       86.2377       78.6325        0.0000        0.0000        0.0000        0.0000        0.0000        0.0000        0.0000        0.0000        0.0000        0.0000        0.0000        0.0000        0.0000        0.0000        0.0000        0.0000
        0.0000        0.0000        0.0000        0.0000        0.0000        0.0000        0.0000        0.0000        0.0000        0.0000        0.0000        0.0000        0.0000        0.0000        0.0000        0.0000        0.0000        0.0000        0.0000        0.0000        0.0000        0.0000        0.0000        0.0000        0.0000        0.0000        0.0000        0.0000       65.5322       62.5998       64.3705       64.7613       65.3360       65.5165       60.6330       57.0183       53.7073       52.5003       50.8753       49.8775       54.9459       60.1403       63.3439       76.4292       83.4489       86.3260       89.0861       81.1164       78.7861       81.7962       84.6859       81.3470       85.0914       80.6827       70.2610       56.5003       48.2320       43.5019       42.0523       42.6445       38.7465       45.5965       43.5990       43.9001       38.3951       36.4939       40.0197       34.2640       25.3892       20.9794       17.9108        6.2097        6.5637        5.3833        9.7419       17.1401       20.6335       23.1500       22.7025       25.7038       26.4126       27.6224       22.5215       14.0569       12.4642       11.4657        9.4326        5.2037        4.5603        3.9850        3.4695        0.0000        0.0000        0.0000        0.0000        0.0000        0.0000        0.0000        0.0000        0.0000        0.0000        0.0000        0.0000        0.0000        0.0000        0.0000        0.0000        0.0000        0.0000        0.0000        0.0000        0.0000        0.0000        0.0000        0.0000        0.0000        0.0000        0.0000        0.0000        0.0000        0.0000        0.0000        0.0000        0.0000        0.0000        0.0000        0.0000        0.0000        0.0000        0.0000        0.0000        0.0000        0.0000        0.0000        0.0000        0.0000        0.0000        0.0000        0.0000        0.0000        0.0000        0.0000        0.0000        0.0000        0.0000        0.0000        0.0000        0.0000        0.0000        0.0000        0.0000       14.8447       21.4571       17.5468       10.7106       13.0692       14.7015       12.7503       14.1484       22.1738       22.2448       23.8804       27.2120       27.1455       27.5741       28.7763       30.3148       31.2472       34.2845       33.1252       31.2244       29.4426       30.9606       33.5121       39.6734       56.7404       63.3962       62.2874       61.4590       55.1182       57.1655       55.8359       57.3022       43.9057       43.6233       49.8602       51.0546       45.9015       52.5757       55.3121       48.6877       44.3738       51.3620       59.9689       62.4705       73.9445       67.1201       61.3505       61.1302       66.0124       68.6704       71.7314       78.0610       82.2460       90.8129       96.2853      100.7545      102.3428      107.9023      116.1036      118.0666       98.2816       94.3950       87.9873       89.3545      102.3048      104.7135       96.6266       95.8770       96.8437      100.7500       94.8747       90.0235       81.4289       77.7866       79.1263       82.1662       85.0562       90.5887       96.1341       94.3966       87.4040       81.8465        0.0000        0.0000        0.0000        0.0000        0.0000        0.0000        0.0000        0.0000        0.0000        0.0000        0.0000        0.0000        0.0000        0.0000        0.0000        0.0000
        0.0000        0.0000        0.0000        0.0000        0.0000        0.0000        0.0000        0.0000        0.0000        0.0000        0.0000        0.0000        0.0000        0.0000        0.0000        0.0000        0.0000        0.0000        0.0000        0.0000        0.0000        0.0000        0.0000        0.0000        0.0000        0.0000        0.0000        0.0000       75.3049       73.3275       75.6852       76.2161       78.0103       76.3654       66.3119       59.4343       56.5139       55.1892       53.6823       55.6726       53.2763       53.8067       57.8499       74.3554       77.7919       76.1275       81.3559       78.9185       78.8813       79.9110       86.9193       83.1633       85.2511       82.0225       72.5491       57.1644       49.6257       42.3951       39.1959       28.4060       23.8532       24.7075       28.9905       43.2909       57.8463       54.3746       45.1938       32.8268       23.1622       19.0981       16.7799        5.0133        3.7461        3.9268        7.2257       15.3466       17.8774       19.5233       20.2635       27.6805       24.4955       21.0627       21.7625       27.5973       12.4301        9.6611        8.3511       11.3402        4.7878        4.3387        3.8472        1.1754        0.0000        0.0000        0.0000        0.0000        0.0000        0.0000        0.0000        0.0000        0.0000        0.0000        0.0000        0.0000        0.0000        0.0000        0.0000        0.0000        0.0000        0.0000        0.0000        0.0000        0.0000        0.0000        0.0000        0.0000        0.0000        0.0000        0.0000        0.0000        0.0000        0.0000        0.0000        0.0000        0.0000        0.0000        0.0000        0.0000        0.0000        0.0000        0.0000        0.0000        0.0000        0.0000        0.0000        0.0000        0.0000        0.0000        0.0000        0.0000        0.0000        0.0000        0.0000        0.0000        0.0000        0.0000        0.0000        0.0000        0.0000        0.0000       19.1184       19.8742       16.9314       19.9778       19.1973       12.2975       22.6387       18.0552       15.0418       19.9402       21.4733       22.9364       26.2758       25.8662       25.2790       26.1260       28.8214       30.5076       31.0978       32.6827       32.2766       29.3463       68.9324       81.9492       40.4730       59.7440       64.6447       65.6774       69.2173       59.1575       57.9325       60.6920       60.9987       48.2103       46.3559       49.1648       50.8009       54.1315       55.2747       52.6709       50.9618       46.7003       45.6097       51.3987       60.2228       62.0550       64.1186       65.6641       66.2520       77.6015       88.2718       88.3975       93.2415       88.8412       94.1564       99.7901       97.4432      100.7254      104.3239      105.4811      109.4885       93.5222       84.2696       86.2702       86.0458      102.0627      105.1222      111.5178      107.9343      116.5349      112.3236      102.4902       91.1363       88.9496       82.2207       79.7239       88.7781       95.3029       99.9870       95.0645       91.8725       87.7352       82.4266       74.3719        0.0000        0.0000        0.0000        0.0000        0.0000        0.0000        0.0000        0.0000        0.0000        0.0000        0.0000        0.0000        0.0000        0.0000        0.0000
        0.0000        0.0000        0.0000        0.0000        0.0000        0.0000        0.0000        0.0000        0.0000        0.0000        0.0000        0.0000        0.0000        0.0000        0.0000        0.0000        0.0000        0.0000        0.0000        0.0000        0.0000        0.0000        0.0000        0.0000        0.0000        0.0000        0.0000       80.5065       78.6872       74.3094       75.4893       71.8304       73.0472       68.1517       62.2953       61.2270       59.7152       58.4653       55.1406       57.4842       65.9850       67.9564       58.5019       70.7255       69.8364       66.6776       67.8360       68.7970       74.3143       75.5887       77.8881       79.0103       86.3006       89.9540       79.3018       59.7507       48.9398       41.0653       34.8914       23.7758       20.3375       20.2538       20.2802       22.4834       22.2076       21.8455       21.5997       17.5855       15.5437       13.7978       11.8914        3.9311        5.2341        3.6954        5.3740       13.8255       14.4477       16.0056       16.0886       17.5228       17.7181       17.1420       18.2536       87.1915       61.2613       11.2325        7.5308        4.7775        7.2514        6.7664        5.1966        3.7011        1.0982        0.0000        0.0000        0.0000        0.0000        0.0000        0.0000        0.0000        0.0000        0.0000        0.0000        0.0000        0.0000        0.0000        0.0000        0.0000        0.0000        0.0000        0.0000        0.0000        0.0000        0.0000        0.0000        0.0000        0.0000        0.0000        0.0000        0.0000        0.0000        0.0000        0.0000        0.0000        0.0000        0.0000        0.0000        0.0000        0.0000        0.0000        0.0000        0.0000        0.0000        0.0000        0.0000        0.0000        0.0000        0.0000        0.0000        0.0000        0.0000        0.0000        0.0000        0.0000        0.0000        0.0000        0.0000        0.0000        0.0000       12.2663       12.6707       16.2154       15.5359       13.3267       13.8734       14.9271       18.6631       16.1618       17.0070       21.7563       22.7096       23.6062       27.0271       30.5480       31.1567       25.3568       26.5791       28.9089       33.6426       34.2736       36.5808       30.5121       51.1749       40.4156       43.9001       65.9645       74.9040       78.2327       78.0173       66.2663       64.1927       63.8374       62.5160       55.0941       55.0513       52.8625       51.5040       57.8971       53.9024       51.5796       54.1976       52.0816       49.7018       50.6336       71.5734       72.7922       81.2411       76.3197       72.4890       79.6271       88.5472       85.3182       91.4031       92.8870       93.1734       93.7757       94.9170       98.1003      100.0171       99.6578       99.4930       86.5816       86.4971       85.8721       91.1523      106.2267      108.0211      117.5961      110.4564      118.1970      114.6803      108.8214      102.5131       98.5859       90.0403       90.9305      101.1723      107.6260      110.2781      103.8429      103.3614       94.5185       92.2206        0.0000        0.0000        0.0000        0.0000        0.0000        0.0000        0.0000        0.0000        0.0000        0.0000        0.0000        0.0000        0.0000        0.0000        0.0000        0.0000
        0.0000        0.0000        0.0000        0.0000        0.0000        0.0000        0.0000        0.0000        0.0000        0.0000        0.0000        0.0000        0.0000        0.0000        0.0000        0.0000        0.0000        0.0000        0.0000        0.0000        0.0000        0.0000        0.0000        0.0000        0.0000        0.0000        0.0000       63.1126       57.9943       57.3158       58.4790       70.8481       71.7089       66.4561       61.8006       63.7278       60.4025       55.2934       53.5374       59.2561       57.3341       52.7315       51.2957       66.6370       63.4769       63.8040       65.4302       73.8582       79.5431       84.5444       88.3848       85.5388       89.8152       93.4789       85.1523       54.8902       46.0704       39.2719       31.0541       20.8922       18.9878       16.6775       16.8182       10.5918       10.0647        9.2038        9.0699        5.6325        6.1349        6.2214        4.6820        5.4578        7.6370        4.8508        4.9730        7.7693       11.0367       10.7609       10.3308        8.0588        7.7814        7.0670        8.5755       17.3933       31.9672        7.7449        9.0615       14.3082       12.6987       10.0038        8.3808        4.6762        4.4020        4.1216        3.8513        2.9323        2.7023        2.3758        1.9936        0.9226        0.6761        0.0000        0.0000        0.0000        0.0000        0.0000        0.0000        1.9304        3.0320        2.3488        1.5347        0.0000        0.0000        0.0000        0.0000        0.0000        0.0000        0.0000        0.0000        0.0000        0.0000        0.0000        0.0000        0.0000        0.0000        0.0000        0.0000        0.0000        0.0000        0.0000        0.0000        0.0000        0.0000        0.0000        0.0000        0.0000        0.0000        0.0000        0.0000        0.0000        0.0000        0.0000        0.0000        0.0000        0.0000        0.0000        0.0000       14.4398       13.5467       18.7176       15.3935       19.5112       20.7703       21.7498       22.6156       24.4295       26.7301       26.2123       26.3980       26.6080       27.1059       27.6125       28.0092       29.6295       23.0650       25.6480       25.9721       35.6286       41.0329       42.0729       44.1595       42.4714       43.3250       48.9066       58.0418       68.2656       74.2019       87.7006       89.3765       83.9930       81.8551       84.7755       80.5723       75.4808       80.2625       83.5780       80.3662       74.5062       71.9197       69.0689       67.0109       72.5610       73.1015       76.3375       80.8333      101.2810      106.3344      108.1268       99.6739       87.7656       86.6926       83.3573       87.3468       91.6939      102.2168       99.9438       98.7432       98.8247      103.8769      101.1187       99.1564       96.6050       96.6879       98.8825      107.5958      124.9393      132.4111      140.1576      142.6284      141.8024      142.8373      140.5144      137.4195      117.1500      105.9775      103.8014      115.6097      123.1541      118.5298      121.0591      122.6931      115.7695      108.9856        0.0000        0.0000        0.0000        0.0000        0.0000        0.0000        0.0000        0.0000        0.0000        0.0000        0.0000        0.0000        0.0000        0.0000        0.0000        0.0000
        0.0000        0.0000        0.0000        0.0000        0.0000        0.0000        0.0000        0.0000        0.0000        0.0000        0.0000        0.0000        0.0000        0.0000        0.0000        0.0000        0.0000        0.0000        0.0000        0.0000        0.0000        0.0000        0.0000        0.0000        0.0000        0.0000       74.1500       60.8839       55.5799       53.8672       54.9825       66.6539       65.9585       62.7060       57.8013       56.5639       55.4961       55.8969       56.0547       59.8097       51.8718       51.8193       49.4017       57.1142       51.5710       55.3910       70.7883       83.9223       87.2983       88.3022       81.5331       80.5249       81.6170       78.4735       71.2825       48.7159       39.2087       32.6311       26.3038       17.7858       13.9718       10.8765        9.9116        6.8181        6.2206        5.4148        4.9359        3.0053        2.7018        2.6392        4.1708        7.3051        8.1539        6.0971        3.1123        7.4766        8.2696        7.8369        7.2090        6.4281        7.0258        7.2701        8.8282        8.0854        9.2819        8.3921        6.7979       14.0631       15.7829       11.0675        4.6336        4.8522        4.7653        4.6615        4.5199        3.5893        3.4629        3.1078        2.5403        1.1366        2.7399        0.5138        3.0725        2.4031        5.1958        5.1565        4.2859        2.6559        0.9276        1.1250        1.3022        1.9266        2.1519        2.3742        2.5756        0.0000        0.0000        0.0000        0.0000        0.0000        0.0000        0.0000        0.0000        0.0000        0.0000        0.0000        0.0000        0.0000        0.0000        0.0000        0.0000        0.0000        0.0000        0.0000        0.0000        0.0000        9.1793        4.2254        4.5218        5.2902        5.5074        6.0610        7.2642       10.3299       11.8983       12.9327       13.4464       17.1232       13.8361       18.4595       19.1483       24.4901       27.9248       29.3916       28.5260       29.5160       30.6516       31.7087       29.4256       28.8144       28.6367       29.6217       29.6249       27.4096       24.7911       26.1052       33.8233       47.7020       51.0785       52.4331       55.7414       47.5598       47.7210       51.9831       59.5914       70.7841       77.7473       86.3748       95.7843      106.2880      104.8337      100.9862       94.9646       90.2407       96.4607       93.1430       95.6320       88.7061       88.8472       87.9398       82.9998       81.9149       82.4088       86.9213       89.4466      114.9290      118.3672      117.7675      108.8768       97.7942       88.4361       85.0984       88.2212       95.8316       99.4262      102.1525       99.2479      105.1123      101.2722       98.6195      100.7561      101.1253      103.7381      103.7772      109.7950      138.0674      151.1592      155.4236      156.6488      161.5917      163.8786      156.7055      156.7940      129.4484      115.0916      109.7179      114.4602      122.5385      125.1544      130.3967      128.8534        0.0000        0.0000        0.0000        0.0000        0.0000        0.0000        0.0000        0.0000        0.0000        0.0000        0.0000        0.0000        0.0000        0.0000        0.0000        0.0000        0.0000        0.0000
        0.0000        0.0000        0.0000        0.0000        0.0000        0.0000        0.0000        0.0000        0.0000        0.0000        0.0000        0.0000        0.0000        0.0000        0.0000        0.0000        0.0000        0.0000        0.0000        0.0000        0.0000        0.0000        0.0000        0.0000        0.0000        0.0000       67.6018       54.0913       50.5931       48.6463       49.1482       60.5362       60.5352       60.4369       57.3701       52.7276       46.4657       39.5828       39.4152       44.2512       46.3201       56.3537       51.6418       82.8335       61.2427       55.6190       57.1153       64.5826       67.4377       69.5746       67.3518       64.7813       63.5645       60.0810       55.1151       39.0380       29.9652       24.6671       20.2783       13.1223       10.8036        9.0852        7.8212        5.7259        5.1091        3.3748        4.1917        1.7509        2.2600        2.7410        2.6956        9.1642        7.3265        3.6177        2.1904        4.4387        5.5060        7.8256        9.2662        7.4345        7.0818        7.1022        7.3018        7.1006        6.5718        6.7127        6.4682        4.7680       11.4481       14.4085        6.8205        4.8356        4.8764        4.8810        4.8212        3.9150        3.8574        5.3007        5.2160        3.9905        5.4380        1.9849        0.5384        0.0000        6.5716        2.9017        0.6547        3.2912        3.2894        0.9695        1.1609        1.7585        2.0041        2.2206        2.3987        2.3272        2.4913       13.1927        0.0000        0.0000        0.0000        0.0000        0.0000        0.0000        0.0000        0.0000        0.0000        0.0000        0.0000        0.0000       14.0243       12.4885       12.0709       11.4061       10.1362        7.8151        6.4304        5.8102        5.8236        6.3663       11.9245       14.3298       12.0508       10.5364       12.1322       13.3240       14.0893       20.2681       20.8314       17.8002       21.2938       28.0521       29.7756       31.8896       31.0891       32.4680       30.8850       30.6229       29.8154       28.9280       29.0281       29.6495       29.3991       33.2476       26.9733       28.9299       32.5772       42.6013       49.9024       56.7755       59.1236       54.9475       52.2696       60.9209       60.8063       66.4989       76.4950       81.8589       96.5050      113.5810      113.1937      105.2785      106.2827      103.0341      104.8404      101.2803      105.7442       97.6667       94.0038       96.1596      100.1357       94.3562       92.2297       93.8137       96.1158      110.2853      122.7666      120.7421      112.8094       93.1606       86.3490       82.0429       81.2467       89.0656       92.2023      104.9468      103.7067      107.3930      101.3751       99.3082       98.2221      100.4519      102.4077      111.5421      116.7057      143.0941      158.2547      163.5879      166.4681      171.9557      172.7021      166.2113      156.6939      126.7295      110.9067      107.1443      107.7086        0.0000      126.4215      137.8410      130.9285        0.0000        0.0000        0.0000        0.0000        0.0000        0.0000        0.0000        0.0000        0.0000        0.0000        0.0000        0.0000        0.0000        0.0000        0.0000        0.0000        0.0000        0.0000
        0.0000        0.0000        0.0000        0.0000        0.0000        0.0000        0.0000        0.0000        0.0000        0.0000        0.0000        0.0000        0.0000        0.0000        0.0000        0.0000        0.0000        0.0000        0.0000        0.0000        0.0000        0.0000        0.0000        0.0000        0.0000       61.2089       57.7217       45.7893       41.0470       39.0659       39.4151       45.6964       46.0743       44.9513       42.8768       37.8699       34.2273       32.7570       32.1754       34.6779       35.6079       35.7860       33.8152       43.2532       40.6239       40.7548       44.5171       50.7286       49.7241       51.3634       49.3728       46.9144       46.6675       49.5931       48.5732       32.8414       22.8260       19.3199       16.0595       11.3612       10.7797        8.2136        7.6203        4.9571        6.0326        5.0032        4.9618        2.8355        2.9458        3.6003        3.3186        7.6714        5.7835        1.8163        2.2275        4.7832        7.2054        6.7963        7.7985        9.0398       10.5983        6.8600        7.6387        5.4816        5.7325        6.5885        5.9687        5.7692        4.5186        4.9355        4.2424        4.6119        4.7150        4.7672        4.7684        3.9104        3.8960        8.4522        8.8810        1.5979        3.1896        6.4923        4.6097        0.8048        6.7660        5.6562        0.0000        0.7937        3.7772        2.6996        2.0668        1.6703        1.8979        2.1037        2.2854        2.2238        2.3818        2.6549        3.0296        3.4027        4.6618        0.0000        0.0000        0.0000        0.0000        0.0000        0.0000        0.0000        0.0000       15.7597       15.7756       14.7710       15.1010       14.5165       12.8558        9.9571        8.2069        7.2271        6.8839        7.0964        6.6429        6.8829        7.7448       10.9751       12.7223       14.1729       15.3446       15.7871       18.3840       21.6355       22.2725       28.3008       31.5354       34.5735       35.3686       33.7557       34.0307       31.9711       30.7685       27.0511       26.3957       27.0278       27.5702       32.6268       28.1942       24.9433       27.1726       35.1823       43.9560       54.2366       54.6181       49.9865       56.3246       60.2334       60.3010       64.2589       71.5233       80.8766       94.0722      112.3195      121.9154      109.6326       96.1877       99.7184      102.9385      105.0614      112.8033      109.4850      107.3033      103.2532      105.8705      102.7580       90.1527       88.7081       86.9675       97.7216       99.8642      103.6982       95.9338       89.2104       79.3980       78.2179       79.0756       78.9251       80.3904       87.3619       92.8806       93.3461       95.0937       95.8678      102.9645      108.0346      103.6726      111.5365      123.6994      144.7418      155.1290      162.1887      161.9001      169.6117      172.7397      164.8299      150.9638      121.7386      105.4887        0.0000        0.0000        0.0000        0.0000        0.0000        0.0000        0.0000        0.0000        0.0000        0.0000        0.0000        0.0000        0.0000        0.0000        0.0000        0.0000        0.0000        0.0000        0.0000        0.0000        0.0000        0.0000        0.0000        0.0000
        0.0000        0.0000        0.0000        0.0000        0.0000        0.0000        0.0000        0.0000        0.0000        0.0000        0.0000        0.0000        0.0000        0.0000        0.0000        0.0000        0.0000        0.0000        0.0000        0.0000        0.0000        0.0000       49.5238       42.6029       42.8956       41.0177       38.3708       27.9397       24.4547       23.9687       22.6777       24.5406       23.1961       22.8256       21.2596       25.4955       26.6623       26.9124       24.6107       27.9423       25.9213       24.5371       22.5234       27.8815       24.5390       22.6327       22.3561       22.7926       23.1085       25.0630       25.5673       21.3732       20.4986       35.0528       30.1243       26.6716       14.6344       14.4787       10.2827       11.2247        9.4348        8.9124        7.9048        6.8103        6.0386        5.5752        5.4895        6.2090        5.8331        5.2405        2.8312       10.8410        8.2780       10.6645       15.3786        2.1978        3.7219        2.4639        2.7468        7.2280        9.5728        7.5523        8.4257        6.7100        7.3084        8.0227        7.6673        3.9951        4.1313        4.2769        4.4271        5.8590        6.0048        5.4732        6.6508       10.3784        8.2081        9.2802        5.7783        7.1005        7.2876        6.7945        6.0138        1.4409        4.7539        5.1082        0.9034        0.6972        2.7383        2.8383        2.9847        1.2642        1.4355        1.8272        1.7337        2.0850        2.2286        2.4228        2.8948        2.2039        2.3610        2.7118        3.2316        3.3582        3.8225        6.1938        6.5065       14.1786       16.9723       24.5533       19.4898       21.3994       22.1731       21.3572       18.7216       14.7201       16.5540       10.3310        9.4725        6.7778        6.0671       17.8105        6.9861       17.1362       24.7488       22.2595       16.4405       19.8352       25.9229       27.4834       33.0246       44.6025       55.2093       49.5367       49.1278       39.9097       34.4905       35.4591       36.8747       33.0133       23.0420       23.3887       25.9829       29.7048       27.5903       25.0441       25.9528       31.4781       34.4109       43.7229       54.5625       55.7275       59.1730       65.7457       72.6712       69.4745       74.5696       87.6038       92.8030      106.8090      110.9645      110.5871      106.9946      102.9167      103.8978      113.5829      126.9162      123.5686      109.0152      107.5413      108.2134      100.0420       91.0318       86.0268       81.3060       64.3853       63.5113       63.0394       58.2537       68.4556       67.6256       67.8457       70.1424       71.5594       76.1421       81.7197       85.3741       83.9075       86.8422       93.4947      101.4293      114.4877      110.2130      118.7894      126.0933      143.9203      160.2548      162.6992      164.2328      167.2300      170.4373      165.4106      149.0389      115.1478        0.0000        0.0000        0.0000        0.0000        0.0000        0.0000        0.0000        0.0000        0.0000        0.0000        0.0000        0.0000        0.0000        0.0000        0.0000        0.0000        0.0000        0.0000        0.0000        0.0000        0.0000        0.0000        0.0000        0.0000        0.0000
        0.0000        0.0000        0.0000        0.0000        0.0000        0.0000        0.0000        0.0000        0.0000        0.0000        0.0000        0.0000        0.0000        0.0000        0.0000        0.0000        0.0000        0.0000       36.2511       33.0113       35.6555       38.4620       38.0075       33.0264       32.7545       34.2476       30.2505       21.8219       19.6060       17.1592       14.9121       17.7188       15.1598       15.7997       14.1448       18.6794       20.5239       21.3340       19.8143       20.1790       19.4480       18.5661       19.2827       20.3737       18.0806       16.3349       13.4794       16.0323       16.8191       17.5678       16.1422       13.4535       14.2100       13.7774       12.9639       10.8052       10.4177        9.6173        9.4335       10.3798        9.9047       10.9947       10.9344        9.7293       10.9119        7.3110        6.4339        4.7268        3.3017        5.1109        3.5222        9.3812        9.1879       11.8989       15.2542        1.7507        2.2417        1.8845        2.3987        5.6489        7.1942        7.4216        8.5270        6.6405        6.5326        7.2730        5.3843        3.6167        3.7407        3.9127        4.1283        6.1777        6.3568        6.0807        6.7771       12.8376       10.7204       10.9584        7.4959        8.5157        7.4785        7.1493        5.9691        1.8817        2.9570        5.1095        3.8512        1.0841        0.6593        0.6349        0.7412        1.1951        1.3502        1.6157        2.4462        1.9785        2.1326        2.2356        2.2881        1.8126        8.2340       13.6727        2.7178        2.9276        3.4320        4.6659        6.7117       14.9168       18.4475       20.6965       21.8298       24.2858       25.5674       24.7560       21.6623       17.0118       13.8714       11.7442       10.4867        7.2497        6.2377        6.2513       11.4339       11.7484       13.7544       20.4661       22.2223       27.9516       38.6516       39.1737       43.3024       42.4187       51.6541       47.2082       45.1848       40.8222       38.3657       34.2026       31.5451       32.6670       23.2335       20.1924       24.4763       26.7849       25.6308       22.7758       22.8030       29.7911       41.8675       48.3415       59.1104       63.2607       62.2426       65.9739       80.3419       73.7760       73.0277       80.8048       86.8443       98.1380      104.0780      112.6443      115.4576      111.1504      109.1053      112.0434      119.7131      109.5231      106.9454      105.9147      109.0705       95.5373       89.1117       84.9850       76.2162       58.0787       54.2011       52.6149       49.5778       59.9048       64.5074       65.3847       66.0717       66.7065       70.8277       75.3983       79.5789       78.5652       82.8282       86.1686       88.7368      102.3140      105.5240      114.6978      122.5290      139.5859      147.1072      154.6519      159.4123      161.7123      163.2342        0.0000        0.0000        0.0000        0.0000        0.0000        0.0000        0.0000        0.0000        0.0000        0.0000        0.0000        0.0000        0.0000        0.0000        0.0000        0.0000        0.0000        0.0000        0.0000        0.0000        0.0000        0.0000        0.0000        0.0000        0.0000        0.0000        0.0000        0.0000
        0.0000        0.0000        0.0000        0.0000        0.0000        0.0000        0.0000        0.0000        0.0000        0.0000        0.0000        0.0000        0.0000        0.0000        0.0000       40.8783       34.6863       31.5743       31.3418       28.9659       29.8778       29.1201       32.6183       25.6982       25.0273       23.4668       21.5658       15.5311       12.7198       10.7643       10.0989       10.9741       10.8364       10.5489       10.2058       14.8261       15.7134       15.9191       14.9073       18.2261       17.0060       17.4463       16.5892       17.5830       13.3639       12.8991       14.3954       13.6361       13.7423       12.5577       11.6978        9.8662        9.4362        9.3372        9.6998        7.1381        7.5883        7.8732        8.2880        7.5312        7.2940        6.9304        5.9706        6.7562        7.0168        5.9553        5.8777        4.4001        4.5467        6.3557        6.8500       11.8459       12.8656       14.3919       15.9271        1.7231        1.6209        1.6995        2.0228        5.1792        6.1420        6.7813        7.4822        5.1318        5.6336        5.7459        4.3889        3.2477        3.3750        3.5733        7.3363        6.0733        5.6315        7.1414        7.9402        8.7181        9.6289        6.1853        4.6329        7.0219        7.4157        6.3571        4.9019        2.3055        1.9839        6.4372        5.8774        1.6032        0.8972        0.8364        0.9025        1.3671        1.4666        2.0241        2.5961        2.0119        2.1479        2.1800        2.1370        1.6161        1.5801        1.8129        3.5750        3.6991        2.9907        4.2149        6.2453       14.0156       17.4623       19.8237       21.1289       23.7914       25.3424       24.5951       21.5005       16.9401       13.8773       11.8245       11.4360       16.6642       15.8539       21.2487       27.4289       20.6015       18.7031       16.7239       18.6868       26.5188       24.9748       41.9602       41.5678       51.4050       56.3508       51.3781       57.6231       40.5043       32.8387       27.6096       31.4911       24.8257       19.9440       20.0227       21.9319       25.6032       25.3821       21.9819       24.8302       32.5499       39.4075       44.7141       47.8985       55.1480       59.7210       62.0986       65.2645       69.4199       74.0174       77.8940       82.8599       99.5568      107.3455      113.3533      109.1546      102.6185       96.8777       93.2988       96.8395       97.9680      104.4968      101.9922       95.0310       90.0964       90.4915       81.9328       71.9502       54.1814       47.8726       43.2206       44.0266       54.7506       57.4488       60.8499       61.1888       62.6061       67.0402       70.1928       71.2607       73.5525       75.9999       76.2025       81.9170       93.6846       94.1355      101.9469        0.0000      126.5977      135.9111      142.3556      143.7181      145.6562      147.5625        0.0000        0.0000        0.0000        0.0000        0.0000        0.0000        0.0000        0.0000        0.0000        0.0000        0.0000        0.0000        0.0000        0.0000        0.0000        0.0000        0.0000        0.0000        0.0000        0.0000        0.0000        0.0000        0.0000        0.0000        0.0000        0.0000        0.0000        0.0000
        0.0000        0.0000        0.0000        0.0000        0.0000        0.0000        0.0000        0.0000        0.0000        0.0000        0.0000        0.0000        0.0000       74.8936       67.1033       38.2992       34.0526       31.3991       31.2998       30.1572       30.9731       27.8772       28.6756       21.9315       22.1547       18.9301       16.3102       12.4622       10.3573       10.0397        9.7321       10.5440        9.8901       10.5822       10.0971       14.1336       15.1169       14.2731       14.3548       15.3176       15.4588       14.8549       13.8496       15.1898       13.0033       12.6085       13.0223       12.6499       11.6381       10.8189       10.2608        9.1242        9.0488        9.5634        7.7229        6.0356        7.2893        7.2258        6.9803        5.4100        5.1691        5.1658        4.9837        5.2986        5.1721        5.3305        5.5881        5.9933        7.2482        5.6220        8.9279       12.7629       11.1522       14.2702       15.6248        1.9686        1.7484        1.6121        1.5521        3.6255        2.8931        3.5219        3.3964        3.8819        4.6972        4.7996        4.9563        2.8960        3.0297        5.6321        5.8650        5.1230        6.0537        8.0624        6.6903        7.3428        7.3687        6.9948        4.8048        6.5614        8.4626        7.3239        6.7167        3.8959        3.3466        7.0164        8.0613        2.1027        1.3476        1.2600        2.3909        1.7767        1.7839        2.9553        1.8940        2.1909        2.2756        2.2627        2.1763        1.6194        1.5519        1.6950        2.0619        2.1763        2.4988        3.4424        4.9616       11.2386       14.1017       16.2943       17.5836       20.0842       21.5857       21.0900       18.9560       14.6826       12.1620       14.4952       14.3905       13.8522       14.6479       18.8805       20.8935       19.6008       18.1354       17.8446       19.4806       26.0266       32.9539       42.0726       45.9685       48.1067       57.5949       57.8064       49.9983       39.0577       39.0654       30.8806       27.0600       18.1920       15.8484       17.5070       18.7743       18.6830       19.4499       21.6893       25.0829       31.8123       32.9103       38.1587       48.6409       52.3976       50.9845       64.9999       62.8408       64.2745       69.3423       80.1566       89.5444       99.5821       96.1514       94.9613       87.0771       86.8714       85.1437       89.8103       95.0259       94.2247      101.3387       95.0593       89.1814       86.8730       85.3613       77.1767       70.4911       50.5255       43.3051       40.6711       43.6776       52.5237       55.3324       56.5930       57.0107       61.3692       64.4749       65.3387       68.2002       67.2896       64.9176       69.3456       72.5427       80.3078       86.3360        0.0000        0.0000        0.0000        0.0000        0.0000        0.0000        0.0000        0.0000        0.0000        0.0000        0.0000        0.0000        0.0000        0.0000        0.0000        0.0000        0.0000        0.0000        0.0000        0.0000        0.0000        0.0000        0.0000        0.0000        0.0000        0.0000        0.0000        0.0000        0.0000        0.0000        0.0000        0.0000        0.0000        0.0000        0.0000        0.0000
        0.0000        0.0000        0.0000        0.0000        0.0000        0.0000        0.0000        0.0000        0.0000       56.3105        0.0000        0.0000       62.0260       60.0524       55.3836       26.7862       21.2400       17.2021       15.0617        9.0735        7.5024        7.5121        6.9478       11.9144       11.7265       12.2285       12.8274       12.2008       10.4567       10.6508       10.3012        9.5053        9.2521        9.4179        9.8788       10.1788       10.8523       11.2371       11.2308        9.8259        9.8135        9.4368        8.7965        5.8927        5.4117        5.0908        4.9210        7.6489        7.5149        8.0316        8.2757        8.3602        7.0781        5.7079        4.5108        4.0217        4.1127        3.8548        4.5087        2.8589        2.7931        2.6439        2.0753        3.4307        3.0469        3.2709       12.1960       67.6999       72.5586       16.8762        7.1195       10.4259       12.7431       10.7886       11.7726        0.7246        0.6181        0.5521        0.5185        1.3368        1.2405        1.1908        1.1770        2.0020        2.0024        2.0555        2.8547        5.4957        3.4558        4.7693        6.9058        6.2340        7.2052        6.7083        7.1084       10.0987       10.4766        9.9299        7.1544        9.1446       10.0854        9.8241        9.3612        8.9065        6.4412        6.8793        8.8597        9.2380        7.0548        4.4918        5.8641        2.8094        2.7055        3.1986        3.7977        3.0548        3.3546        4.2729        4.2866        1.7113        1.6068        1.6651        1.8925        1.6069        1.7823        2.4162        3.4867        7.1466        8.9391       10.4669       11.5706       15.3672       16.7098       16.3862       16.1483        9.6840        8.0174        7.2818        7.3093        9.8974       11.8292       12.9015       13.1732       16.9484       19.4686       23.7049       23.2335       25.5384       30.5608       37.5103       45.8928       59.5124       58.7860       59.3635       45.6369       33.7654       36.5302       30.4467       26.8269       20.9959       17.7149       18.8954       25.5110       25.2761       25.5317       26.9775       32.4218       30.0790       31.2310       35.1217       40.6583       39.3170       41.2266       51.7791       54.6668       66.6392       73.6436       78.4919       86.0876       84.9303       86.1327       85.0104       85.2905       78.9981       70.9672       72.3129       84.5069       87.4122       91.1310       87.5326       82.8310       87.7546       86.9968       83.8573       73.9509       58.7507       44.0928       40.2310       41.9195       50.9485       52.3038       53.4760       55.8659       57.3378       57.4659       55.8702       55.8026       57.7597       58.9332       63.3383       65.6441       70.1782        0.0000        0.0000        0.0000        0.0000        0.0000        0.0000        0.0000        0.0000        0.0000        0.0000        0.0000        0.0000        0.0000        0.0000        0.0000        0.0000        0.0000        0.0000        0.0000        0.0000        0.0000        0.0000        0.0000        0.0000        0.0000        0.0000        0.0000        0.0000        0.0000        0.0000        0.0000        0.0000        0.0000        0.0000        0.0000        0.0000        0.0000
        0.0000        0.0000        0.0000        0.0000        0.0000       53.8978       50.1418       43.9957       41.7741       43.5619       48.5093       54.4089       58.4954       57.4265       51.5890       22.9518       17.7328       13.9721       11.7371        6.7010        5.5781        5.2119        4.4198        8.1481        8.0192        9.7602        9.6897        8.7164        9.6216        9.4963        9.4303        8.5499        8.4907        8.6304        9.2808        9.7812        9.9928       10.2317       10.2089        8.9786        8.9398        8.6269        8.0030        5.3997        4.9383        4.6503        4.4782        7.0642        7.1130        7.6774        7.1877        6.8175        5.1783        4.5737        5.8170        4.1418        3.4155        2.2875        2.7436        2.6450        2.1976        1.6541        1.4506        2.8289        2.7288        3.3673       14.5789       58.8958       69.2753       58.5032        6.8970       10.3520        9.8803       11.4143       11.0008        0.8008        0.6613        0.5689        0.5222        1.3095        1.1750        1.3204        1.4249        1.8860        1.8133        1.4526        1.5682        3.4362        3.8201        2.2113        2.8969        4.3086        4.5837        5.2130        6.4242        9.3160        9.4537        7.8628        7.1659        7.5263        7.6184        8.8799        9.7786       11.6141        9.2036        8.9310       10.7773        8.2572        7.3124        6.8887        4.2273        3.3316        3.1050        3.4314        3.5574        2.8556        2.8341        4.4365        5.2470        1.7126        1.5750        1.5398        1.6106        1.2722        1.3226        1.7230        2.4569        5.0010        6.1431        7.4408        8.6135       11.7153       13.0770       13.0368       11.6155        7.9027        6.7783        6.4719        6.9669       10.0548       13.8234       16.2124       16.1375       20.7880       24.7308       23.0181       23.9663       25.6794       26.9094       30.4063       37.9544       49.3023       45.8202       42.7704       35.0985       30.8905       35.3048       35.1954       26.5207       20.8981       17.4762       17.1449       23.2917       26.1013       27.0554       29.4004       29.0376       32.2700       33.6513       38.4587       40.3625       32.2285       36.1424       44.8085       50.5367       66.4826       76.7101       81.4208       80.0435       80.6847       77.8558       78.9565       81.9124       80.6989       68.4362       70.9456       77.5513       81.1721       84.7269       87.2948       85.1911       87.7421        0.0000        0.0000       75.7644       51.7181       41.7609       39.1342       42.2611       49.3297       50.4565       50.5227       49.5312       49.5565       50.7692       52.7446       53.9164       52.3616       55.3269       56.9196       61.0224        0.0000        0.0000        0.0000        0.0000        0.0000        0.0000        0.0000        0.0000        0.0000        0.0000        0.0000        0.0000        0.0000        0.0000        0.0000        0.0000        0.0000        0.0000        0.0000        0.0000        0.0000        0.0000        0.0000        0.0000        0.0000        0.0000        0.0000        0.0000        0.0000        0.0000        0.0000        0.0000        0.0000        0.0000        0.0000        0.0000        0.0000        0.0000
        0.0000        0.0000        0.0000        0.0000       51.5682       52.4786       46.6865       36.8503       37.4988       40.9427       46.2785       49.3305       49.6044       49.6974       45.3137       18.1003       13.7440       11.1562        9.5295        5.3918        3.2114        2.5892        2.6955        6.9413        5.9871        5.7540        5.7897        7.2974        7.9045        8.5087        8.2365        7.8627        7.6674        7.9161        8.6220        8.9388        8.7092        8.8360        8.7389        7.6349        7.5426        7.2611        6.7475        4.5554        4.1749        3.9314        3.7856        6.6761        6.8426        6.6697        5.3341        4.0276        4.3411        4.3412        4.7424        3.7027        2.9065        2.1710        1.7831        1.1025        1.1263        0.9462        0.9109        2.1170        1.6003        2.2142        8.5977       43.7339       37.2914       29.4657        5.8871        8.7253       10.8021       11.1907       10.5289        0.9100        0.7591        0.6551        0.6017        1.5053        1.3475        1.2346        1.1568        2.0496        1.7646        1.7705        1.8793        2.3198        2.6463        2.5545        3.4245        4.5145        4.6503        5.2468        5.5571        7.4476        8.8269        8.1312        7.1363        8.1088        9.2793       10.3419        9.8073       11.8584       10.5634       10.2447       10.9200        8.5973       10.6060       10.9126       11.1854        3.5962        3.3516        3.2236        4.0194        3.0971        3.0765        2.9941        4.7550        4.7213        2.8883        1.7734        1.7446        1.2968        1.2718        1.5139        2.0145        3.9377        4.7077        5.7040        7.0279        9.9890       11.4730       11.7350       10.7971        7.5974        6.8262        6.7034        7.2375       10.6175       13.1932       12.7808       14.8456       18.7203       20.9048       22.6078       23.3290       24.7533       25.5933       30.8332       35.9627       39.0397       37.8699       37.4271       34.8252       28.6863       30.7816       32.4957       25.2557       18.3952       19.5016       21.2309       30.1555       28.9997       31.2988       32.1426       34.3570       34.0728       39.8982       42.8407       37.9683       37.3070       36.0680       37.5736       43.8133       61.0074       72.6560       73.9044       74.4336       70.5212       74.5856       75.5612       80.5468       84.2563       76.3072       76.8477       71.1611       74.1819       77.4087       80.8811       82.2500        0.0000        0.0000        0.0000       70.4353       47.9883       39.6197       38.2124       39.3913       46.2349       47.4344       46.7974       47.0896       46.1635       45.8654       48.2944       49.8267       49.8669        0.0000        0.0000        0.0000        0.0000        0.0000        0.0000        0.0000        0.0000        0.0000        0.0000        0.0000        0.0000        0.0000        0.0000        0.0000        0.0000        0.0000        0.0000        0.0000        0.0000        0.0000        0.0000        0.0000        0.0000        0.0000        0.0000        0.0000        0.0000        0.0000        0.0000        0.0000        0.0000        0.0000        0.0000        0.0000        0.0000        0.0000        0.0000        0.0000        0.0000        0.0000
        0.0000        0.0000       47.9319       46.5500       46.4258       45.2201       41.3651       31.7377       31.9959       35.1885       38.1486       36.5311       36.8902       35.5437       32.1015       12.8498       10.2972        7.8142        6.2657        3.4313        2.4649        2.0347        2.1559        5.7982        4.9356        4.7766        5.6175        7.3063        7.6204        8.2104        7.8432        7.2581        7.3330        7.2231        7.4665        7.0482        6.9930        6.9063        6.7588        6.0636        5.6070        5.3338        4.9703        3.3514        3.0702        3.1287        3.1327        6.1280        6.2380        5.1163        4.2125        4.0794        4.2598        4.7868        4.9634        3.1417        2.5921        1.7184        1.5226        0.8976        1.2392        1.0266        0.9413        2.9158        3.2308        3.1117        4.1263       19.1707        6.2656       17.8573        7.4456        7.2726        7.8416        7.8005        4.8207        1.0457        0.9064        0.8069        0.7502        1.9211        1.7475        1.6097        1.4907        2.6515        2.2321        1.8141        1.8852        2.1521        2.2438        2.9784        3.5578        4.5421        5.3764        7.5149        7.1756        9.6607        8.4058        9.5970        9.8039       10.3956        9.8216       10.5264       11.7651       12.8314       12.7461       11.3673       10.8644       11.7364       12.8092       14.4684        9.8332        3.6055        3.4415        3.3927        3.5591        3.3880        3.4288        3.4386        3.4027        2.4470        2.4052        2.3619        2.2862        1.6801        1.6271        1.7932        2.1778        3.9986        4.5838        5.5288        6.8221       10.0101       28.3529       13.6855       11.7839        8.5454        8.0591        7.9391        8.1859       11.6701       12.1398       13.1765       14.7272       19.0238       19.8918       20.9638       21.6075       23.3150       28.3717       30.5930       30.1936       29.4337       30.0938       30.0034       29.3833       24.3846       25.6883       23.4541       21.1784       20.4191       25.2096       32.4171       41.5336       36.6556       30.8451       35.8340       37.7878       29.1899       31.8014       32.8725       34.6986       32.5351       33.9514       38.3715       44.8506       59.4478       70.8451       71.9762       70.1584       69.4698       72.5820       83.4344       83.5334       70.3567       66.3486       71.0984       74.3352       75.2700       74.5672       74.5862        0.0000        0.0000        0.0000       73.1167       65.6344       47.4088       41.1327       38.4058       38.0446       45.1059       42.6233       42.4948       43.4666       43.9975       43.7819       44.5782       47.0670        0.0000        0.0000        0.0000        0.0000        0.0000        0.0000        0.0000        0.0000        0.0000        0.0000        0.0000        0.0000        0.0000        0.0000        0.0000        0.0000        0.0000        0.0000        0.0000        0.0000        0.0000        0.0000        0.0000        0.0000        0.0000        0.0000        0.0000        0.0000        0.0000        0.0000        0.0000        0.0000        0.0000        0.0000        0.0000        0.0000        0.0000        0.0000        0.0000        0.0000        0.0000        0.0000
        0.0000       40.8599       34.5388       32.4629       32.2471       30.4383       29.7762       20.8953       23.4972       21.1187       21.3818       12.8842       12.8103       12.3731       12.5939        3.3475        3.2511        2.0325        1.6745        2.6014        2.0129        1.7485        1.6923        2.5617        2.7110        3.1389        3.9904        5.9366        6.2734        6.5924        6.6274        6.4941        6.2910        5.1362        4.7403        3.2233        2.9219        2.7381        2.5733        0.4213        0.3923        0.3636        0.3381        0.3478        0.4714        0.7513        1.0069        1.9384        1.8409        1.2163        1.2652        1.7175        2.5357        2.7003        2.5186        1.6119        1.4658        1.0683        0.8816        0.4140        0.2777        0.3834        0.5923        5.0238        5.3130        7.1071        7.9831        9.7409        9.9904       10.5422       10.6099       11.4003       11.9165       11.9401       11.9015        9.3330        8.6508        7.5469        7.8027        4.0468        3.8686        3.6267        3.6631        4.9762        4.0222        3.4075        3.0388        5.1206        4.0243        4.7853        9.8560       14.5359       17.2534       18.1983       14.3638       18.1836       20.6636       22.7154       24.8466       17.6816       13.4623       13.7281       14.0855       12.4883       11.6443       11.9921       12.5250        8.0324        8.6533        7.5898        6.4765        4.8574        5.6310        7.0229        8.0890        3.8809        3.9924        4.0948        4.1740        4.0026        4.0392        4.0103        3.8544        3.7043        3.5551        3.7213        4.1938        4.2085        4.6302        5.6463        7.2466       13.3986       17.3189       20.4758       18.1900       15.3983       15.0880       14.9122       14.9247       14.1175       14.2337       14.8163       15.8763       17.1502       16.5448       24.1375       24.1890       22.9450       23.4813       24.4386       27.8668       23.2889       23.8392       26.1746       25.0326       22.6783       24.8662       23.2313       22.3783       22.8039       26.6126       35.0550       37.1349       39.2522       44.7182       43.7049       43.0787       29.5231       31.2209       32.6048       32.0401       31.2254       36.4082       41.8394       45.2474       57.1481       67.1953       69.7168       72.9556       74.4497       75.1099       77.3792       73.8484       68.2277       71.7996       71.7771       77.5817       87.3137        0.0000        0.0000        0.0000        0.0000       63.4907       59.0564       56.9909       55.6109       53.0963       45.5894       43.6377       40.5048       38.9763       39.5796       39.0725       42.7581       43.5828       42.7656        0.0000        0.0000        0.0000        0.0000        0.0000        0.0000        0.0000        0.0000        0.0000        0.0000        0.0000        0.0000        0.0000        0.0000        0.0000        0.0000        0.0000        0.0000        0.0000        0.0000        0.0000        0.0000        0.0000        0.0000        0.0000        0.0000        0.0000        0.0000        0.0000        0.0000        0.0000        0.0000        0.0000        0.0000        0.0000        0.0000        0.0000        0.0000        0.0000        0.0000        0.0000        0.0000        0.0000
        0.0000       32.1288       28.1354       25.3827       24.5138       21.1354       21.5860       14.8610       14.9594       13.3583       12.4996        7.0143        7.7282        9.0883        8.5253        1.4678        1.1582        0.9390        0.8058        1.2430        1.0982        1.0961        1.2614        2.0114        2.4305        2.7576        3.2079        5.1295        5.5791        6.2247        6.5442        6.8447        5.8132        5.2227        3.9222        2.4338        1.9418        1.6147        1.3890        0.2014        0.1616        0.1976        0.1248        0.0743        0.2504        0.4615        0.8307        1.5140        1.1011        0.7751        0.6500        1.1727        1.8827        2.3034        2.6352        1.3125        1.1640        0.8344        0.7585        0.3656        0.2032        0.5280        0.6101        4.8958        5.5096        6.0166        6.8593        8.6485        8.9183       10.0991       10.9937       11.7688       13.5411       13.7925       14.4246        9.2127        8.6818        8.7082        8.6915        5.6208        4.5039        4.1123        4.0256        4.7550        3.9701        4.2277        4.1102        6.1691        3.6953        5.7785       11.1405       17.0848       20.3020       15.3116       15.1398       21.3807       20.4232       20.3156       22.4445       18.7319       18.3522       17.2850       17.2315       10.0007        7.6314       10.6362       15.0796        7.0796        4.8370        5.3675        8.8822        6.2603        4.3192        6.3091        7.1956        4.1841        4.3671        4.5584        4.7578        4.6521        4.8003        4.7756        4.5739        4.3853        4.1842        4.2218        4.4730        4.2721        4.5002        5.5428        9.1008       18.0035       20.8786       20.3533       20.1769       27.2909       18.1270       17.3274       17.6402       23.3970       23.3879       21.6949       15.7334       22.4991       29.1006       28.0774       26.5800       21.6143       27.0696       23.5466       22.7814       21.1955       20.4923       22.2538       23.2032       24.4343       21.7407       22.8664       22.5323       22.3544       27.0077       29.1216       37.6798       44.5259       44.4706       37.9234       41.0581       38.3413       36.7841       33.1189       31.5844       32.4821       34.2868       40.8428       43.5765       55.2894       67.3451       72.0271       69.9261       59.9849       63.9316       68.8798       65.7850       68.7038       70.0650       72.5861        0.0000        0.0000        0.0000        0.0000        0.0000       60.2733       57.6756       56.0288       53.1259       53.0662       47.8579       45.3658       43.2110       42.5192       40.0424       39.3248       37.1580       40.3763        0.0000        0.0000        0.0000        0.0000        0.0000        0.0000        0.0000        0.0000        0.0000        0.0000        0.0000        0.0000        0.0000        0.0000        0.0000        0.0000        0.0000        0.0000        0.0000        0.0000        0.0000        0.0000        0.0000        0.0000        0.0000        0.0000        0.0000        0.0000        0.0000        0.0000        0.0000        0.0000        0.0000        0.0000        0.0000        0.0000        0.0000        0.0000        0.0000        0.0000        0.0000        0.0000        0.0000        0.0000        0.0000
       27.8278       29.2125       26.9768       24.5429       22.9091       23.0971       20.4435       13.9917       12.4714       11.8346       11.3076        6.0512        5.6996        5.7036        7.1167        0.8445        0.7172        0.3339        0.3178        0.6728        0.6786        0.7579        0.9603        1.9222        1.9879        2.1092        2.5178        4.2017        5.5664        6.2939        5.9090        6.4054        4.6772        4.2291        3.2158        1.8680        1.3353        0.9689        0.7349        0.0787        0.0393        0.0181        0.0149        0.3235        0.1684        0.1716        0.5511        1.2976        1.1045        0.6267        0.8814        1.4030        1.2777        2.0923        2.2308        1.1196        1.2328        0.5602        0.6580        0.1941        0.2225        0.3965        0.7108        5.6495        4.6597        5.7527        6.9699       10.4400       11.6882       10.2220       12.4583       12.7409       17.1617       16.3742       14.4279        9.2132        8.7056       12.1044       11.7754        6.4126        5.7292        4.6176        4.5236        4.6644        4.7493        4.9613        5.2632       12.1793        7.3742        7.2915        8.9673       17.6028       36.6306       25.5586       20.4333       29.6867       36.4998       23.7264       26.4526       33.0644       26.9363       25.8609       20.7296       13.0504       13.2059       15.9714       15.9474        8.9292        7.3604       10.0539       10.4037        7.3498        4.8492        5.4270        6.3152        4.8900        4.9963        5.1567        5.3893        5.2536        5.4365        5.4540        5.3369        5.2339        5.1213        5.1562        5.3349        4.9761        5.1333        6.1075       10.3717       20.2751       21.3706       20.5731       19.0190       18.2269       18.5128       18.3591       22.6890       27.8188       30.1503       25.7791       19.8060       19.1601       22.9081       27.1726       28.3039       22.9025       21.1980       17.7187       16.7080       17.4032       18.3993       19.4630       21.4500       22.2922       19.6275       23.8701       21.9917       22.0753       27.0924       32.2423       41.4667       43.4921       41.0045       37.6456       41.6498       41.4939       38.9291       31.6417       29.1286       30.1420       32.8306       33.5595       40.0714       60.3838       67.6653       67.7619       66.5369       61.3540       66.9608       66.2831       64.3548       67.2227       73.3527        0.0000        0.0000        0.0000        0.0000        0.0000        0.0000       52.5652       51.1509       53.8310       52.2979       52.0935       47.8860       45.1836       45.3957       46.7951       41.7375        0.0000        0.0000        0.0000        0.0000        0.0000        0.0000        0.0000        0.0000        0.0000        0.0000        0.0000        0.0000        0.0000        0.0000        0.0000        0.0000        0.0000        0.0000        0.0000        0.0000        0.0000        0.0000        0.0000        0.0000        0.0000        0.0000        0.0000        0.0000        0.0000        0.0000        0.0000        0.0000        0.0000        0.0000        0.0000        0.0000        0.0000        0.0000        0.0000        0.0000        0.0000        0.0000        0.0000        0.0000        0.0000        0.0000        0.0000        0.0000
       20.0725       21.2676       18.7469       17.3771       19.3710       21.1149       20.3953       14.8114       13.4325       12.4244       12.3347        6.4241        6.0401        6.3075        7.3067        0.4646        0.2810        0.2385        0.2277        0.5680        0.5205        0.4789        0.5612        1.0916        1.1821        1.1945        1.9226        3.9322        4.3776        4.6030        4.6823        3.6326        3.1877        3.0588        2.3912        1.4241        0.9652        0.6525        0.4912        0.0563        0.0281        0.0129        0.0106        0.1481        0.1475        0.0077        0.3537        1.2815        0.8190        1.3004        1.2034        1.2122        1.3259        1.4416        1.2134        1.0858        0.9013        0.7391        0.9729        0.4959        0.3385        0.5531        0.9126        6.5024        5.8111        6.7555        7.9480       13.1803       15.4690       16.6585       18.1178       19.6935       16.8317       13.7981        8.7551        6.1347        9.6222        9.5202       10.2839        5.8309        5.3497        5.1909        5.2056        6.1746        6.8020        6.6514        6.3451       20.0602       10.0491        8.9116        8.4287       18.2150       19.9346       18.9961       23.7904       36.1690       36.9708       28.3089       29.1050       37.9714       44.2753       33.1832       28.1230       18.6892       20.4676       21.5714       20.5048       15.0237       13.5430       14.3829       12.8566       11.7119        6.8205        8.1003        8.7020        6.0033        5.8787        5.9013        6.0771        5.8112        5.9616        6.0438        6.1301        6.2545        6.3566        6.5106        6.7401        6.3064        6.5090        7.3279        9.7313       17.6463       19.5717       18.7354       18.8470       17.9579       22.2646       22.3147       23.6928       17.0417       14.6780       14.0837       19.1165       30.8179       25.6168       28.0363       26.5284       16.5298       14.6937       15.6989       16.3355       15.6790       15.4084       16.7454       17.6098       16.4100       17.7095       18.5556       20.4413       27.7854       28.8490       27.7248       34.4326       37.0486       36.6952       37.2981       35.5477       31.3408       30.4246       28.6264       28.9699       28.5875       31.0083       36.1521       43.7471       60.1877       66.7752       70.7620       69.7975       61.3778       67.8144       67.2427       67.6762       69.2305        0.0000        0.0000        0.0000        0.0000        0.0000        0.0000       63.4800       48.8045       50.0710       49.4862       49.3465       49.6626       48.3982       44.6287       43.7276       41.9958       38.5514        0.0000        0.0000        0.0000        0.0000        0.0000        0.0000        0.0000        0.0000        0.0000        0.0000        0.0000        0.0000        0.0000        0.0000        0.0000        0.0000        0.0000        0.0000        0.0000        0.0000        0.0000        0.0000        0.0000        0.0000        0.0000        0.0000        0.0000        0.0000        0.0000        0.0000        0.0000        0.0000        0.0000        0.0000        0.0000        0.0000        0.0000        0.0000        0.0000        0.0000        0.0000        0.0000        0.0000        0.0000        0.0000        0.0000        0.0000        0.0000
       17.2342       27.1007       26.1541       10.1494       14.0336       17.0339       23.4244       17.2431       14.8697       12.8963       13.9847        7.3650        7.8202        6.6120        6.5597        0.0000        0.0000        0.0000        0.0000        0.0791        0.0440        0.0561        0.0601        0.3307        0.4290        0.4939        0.7372        1.6584        2.4774        2.6448        1.9890        2.0956        2.1209        1.9149        1.5171        0.0162        0.0347        0.0254        0.0230        0.0767        0.1022        0.1232        0.0928        0.3424        0.1969        0.1727        0.2498        1.4878        1.3035        1.6014        1.0453        0.3900        0.3920        0.3660        0.3146        0.1135        0.2747        0.1157        0.1920        0.6914        0.6142        0.9491        1.4785        3.4379        4.3444        5.1655        6.2942       11.9187       14.0113       16.3112       17.9260       11.0524       11.7392        7.1051        9.2676       10.2741       10.6695       10.4509        9.1439        5.5234        5.1416        5.2732        5.6169        9.9792       10.4917        9.8777        9.5694       20.2156       19.8375       21.1637       21.1390       32.9105       34.1282       34.5592       40.9368       42.2051       44.0865       45.8945       44.2345       36.9725       36.6220       35.4194       40.5408       44.8094       41.6842       42.1231       43.5916       32.6392       30.3782       29.1226       22.8517       11.3772       10.1994       12.0361       14.9761        8.8848        9.8595       10.0015       11.1049        7.3796        7.1742        6.8167        8.1439        9.2401        9.6255        9.4167        9.2613       10.0141       10.3183       11.3452       12.7985       15.8535       16.6447       17.4266       17.4167       21.0381       18.9369       16.0506       15.2296       14.1852       13.5938       17.4251       18.8902       21.4220       17.8339        9.3488       12.8599       11.8185       14.8308       15.0250       14.7579       14.9527       16.9985       17.9369       17.9338       14.1279       16.1981       16.2957       19.7582       31.5161       32.4522       33.5421       35.8506       32.9453       35.8282       34.4385       33.0667       28.4221       26.9881       26.6166       29.0373       28.5284       33.7582       40.1365       43.9787       54.5644       61.5239       68.0502       67.3649       70.3409       76.9095       78.9621        0.0000        0.0000        0.0000        0.0000        0.0000        0.0000        0.0000        0.0000       46.4700       46.5924       41.8959       40.6823       40.4548       33.4500        0.0000       34.0800       30.6300       36.8400       35.0400        0.0000        0.0000        0.0000        0.0000        0.0000        0.0000        0.0000        0.0000        0.0000        0.0000        0.0000        0.0000        0.0000        0.0000        0.0000        0.0000        0.0000        0.0000        0.0000        0.0000        0.0000        0.0000        0.0000        0.0000        0.0000        0.0000        0.0000        0.0000        0.0000        0.0000        0.0000        0.0000        0.0000        0.0000        0.0000        0.0000        0.0000        0.0000        0.0000        0.0000        0.0000        0.0000        0.0000        0.0000        0.0000        0.0000        0.0000        0.0000
       14.1824       20.7878       25.3733       10.9574       14.4334       18.2527       20.1448       16.6298       13.5677       14.0200       15.2313        7.6539        6.9908        5.6494        3.7737        0.0000        0.0000        0.0000        0.0000        0.0335        0.0310        0.0221        0.0325        0.1404        0.1768        0.2778        0.4503        0.7708        1.1953        1.3756        1.0223        1.3759        1.4894        1.4063        1.1649        0.0747        0.0326        0.0537        0.0558        0.1030        0.1172        0.1075        0.1314        0.3327        0.3093        0.1520        0.1097        1.0690        1.4219        0.8993        0.7863        0.3919        0.3833        0.3522        0.3009        0.2062        0.1881        0.1249        0.4634        0.6037        4.2488        4.2839        2.3691        4.6913        6.1636        5.8740        6.6214       12.0465       16.1471       17.6748       17.8119       14.2506       15.5920       14.7180       11.4535        9.7911       11.0916       11.9916       10.8575        5.3231        5.8482        5.7693        5.5703        9.9568       11.1320       10.7307       11.1713       24.7922       27.0176       32.4386       29.0997       31.8676       36.4137       39.9031       47.7428       47.2040       47.7466       53.2611       54.4843       41.3779       42.8038       45.3696       47.5669       49.2381       53.1429       52.6034       49.1307       41.8255       40.9262       37.0492       31.9792       16.2823       12.6578       16.9917       17.2524       10.5725        9.4142        9.3977       12.1765        8.3411        7.8346        7.0338        7.7265        9.4073        9.9752       10.4520       10.7902       11.7088       12.0670       12.7625       13.7540       15.8423       16.8795       17.3565       17.2484       15.9829       16.1321       15.5203       14.6775       18.2038       17.4617       19.3749       15.8505       16.7372       11.0432       10.5659       14.1696       10.2577       11.7933        9.8079       10.3382       12.4069       14.6419       18.6040       15.1600       14.3472       15.2890       16.3800       18.5543       28.5468       32.6979       34.3493       34.1632       31.1938       31.6683       32.4494       29.9693       26.7801       26.9328       27.0743       27.7459       27.2326       31.1551       37.1128       39.3724       50.3005       56.2683       62.6163       68.2402        0.0000        0.0000        0.0000        0.0000        0.0000        0.0000        0.0000        0.0000        0.0000        0.0000        0.0000       38.2200       41.0837       38.6011       37.8030        0.0000        0.0000        0.0000        0.0000        0.0000        0.0000        0.0000        0.0000        0.0000        0.0000        0.0000        0.0000        0.0000        0.0000        0.0000        0.0000        0.0000        0.0000        0.0000        0.0000        0.0000        0.0000        0.0000        0.0000        0.0000        0.0000        0.0000        0.0000        0.0000        0.0000        0.0000        0.0000        0.0000        0.0000        0.0000        0.0000        0.0000        0.0000        0.0000        0.0000        0.0000        0.0000        0.0000        0.0000        0.0000        0.0000        0.0000        0.0000        0.0000        0.0000        0.0000        0.0000        0.0000        0.0000        0.0000
        0.0000        0.0000       19.9653       12.3443        0.0000       16.3644       17.2223       11.9136       13.3971       16.7778       20.5083       12.1272        8.2033        4.6516        2.8994        0.0000        0.0160        0.0000        0.0000        0.0541        0.0181        0.0181        0.0090        0.0590        0.0824        0.1464        0.2859        0.4356        0.6958        0.7214        0.7156        1.0278        1.2154        1.1449        0.8842        0.0071        0.0405        0.0621        0.0451        0.1075        0.1242        0.1796        0.2245        0.3461        0.0741        0.0861        0.0746        0.6920        0.9929        1.5150        1.2815        0.4048        0.3962        0.3790        0.4443        0.1251        0.1038        0.1617        1.3269        4.6241        4.4985        8.3762        3.7517        7.4277        7.5667        6.8779        7.0865       19.5825       16.4944       23.9732       48.6453       27.5914       17.9881       17.7332       15.0400       11.3903       15.7910       14.5334       14.5247        5.4922        4.5190        5.4063        5.0457        9.9449       11.7518       11.3131       12.8821       33.6848       34.4003       32.3210       36.7710       45.0935       43.4510       50.5881       56.8748       58.1091       60.9803       70.4104       68.1936       53.4986       55.4863       54.9513       55.6081       58.9436       65.2971       67.6237       62.4843       64.3295       67.4056       56.1804       43.8788       23.2222       19.7641       17.9754       17.7700       16.2742       14.0309       14.5719       15.5403       11.1210        9.6025        9.3339       10.0139       11.5119       11.9295       12.3252       12.7391       13.7936       14.2188       14.7594       15.5488       17.7237       17.9944       18.1799       17.8362       16.4983       18.5978       15.8481       17.3995       16.6938       15.3669       11.5368       10.1832       11.8406       10.1770       15.8700       16.5156       10.9703       10.7277       11.7154       11.3659       13.2291       16.2403       16.7712       16.1093       12.8827       13.9719       16.6445       22.0069       32.9129       37.5462       37.8545       38.6029       32.6159       34.0407       33.4881       31.9033       27.5222       27.2172       27.1562       28.5187       26.9178       29.5091       31.3935       35.2602       47.4466       53.6234       60.0219       64.6797       71.4799        0.0000        0.0000       83.7062        0.0000        0.0000        0.0000        0.0000        0.0000        0.0000       49.4700       45.3000       45.7499        0.0000        0.0000        0.0000        0.0000        0.0000        0.0000        0.0000        0.0000        0.0000        0.0000        0.0000        0.0000        0.0000        0.0000        0.0000        0.0000        0.0000        0.0000        0.0000        0.0000        0.0000        0.0000        0.0000        0.0000        0.0000        0.0000        0.0000        0.0000        0.0000        0.0000        0.0000        0.0000        0.0000        0.0000        0.0000        0.0000        0.0000        0.0000        0.0000        0.0000        0.0000        0.0000        0.0000        0.0000        0.0000        0.0000        0.0000        0.0000        0.0000        0.0000        0.0000        0.0000        0.0000        0.0000        0.0000        0.0000        0.0000
        0.0000        0.0000        0.0000        0.0000        0.0000       11.9357       12.3071       11.9039       11.0915       15.8384       22.2686       14.2847        9.5793        5.1070        2.6805        0.0000        0.0000        0.0000        0.0000        0.0533        0.0595        0.0107        0.0000        0.0419        0.0772        0.1395        0.3593        0.5383        0.6374        0.5603        0.6859        1.0880        1.1014        1.0594        0.8546        0.0000        0.0263        0.0695        0.0501        0.0768        0.1671        0.1669        0.1556        0.2881        0.0000        0.0000        0.0000        0.6676        0.5958        1.0447        1.4781        0.4506        0.4449        0.4237        1.0650        4.3542        1.3326        1.7806        8.8537        8.2942        4.2739        3.5237        4.3486        5.6640        7.1842        7.2838        7.8880       31.1796       23.9457      181.5698       86.6526      135.9125       11.6694       13.9077       14.2537       24.6478       19.6471       17.7212       15.3573        6.5987        4.4082        4.5345        4.9571       11.3631       13.8901       14.0414       13.2941       35.7728       38.1862       40.5236       44.7562       68.6141       61.8889       54.9613       60.7269       60.6431       65.5675       67.6313       73.4157       60.7939       60.2405       63.5503       68.4332       69.2226       73.8424       73.3612       74.4864       64.0252       69.8997       64.9907       61.8670       35.3871       29.6930       29.8549       28.5810       25.7209       22.5077       21.9316       21.3531       16.9010       16.6360       15.3638       13.6868       14.6605       14.9658       16.1167       17.6314       18.9066       16.8472       17.3968       17.9702       23.6904       21.2991       30.6984       22.8383       19.9255       21.4844       21.0393       18.0486       14.5124       13.8468       12.7913       14.2957        9.0313        7.9152       12.7682       11.9123       13.8379       14.0982       13.9646       14.7270       18.5126       18.5713       17.7135       17.1752       16.7534       16.5080       20.2620       25.6938       33.4533       38.6159       41.9742       41.4686       38.7723       39.0277       38.8173       38.8143       30.1091       27.6212       28.8970       32.4077       30.9751       31.2709       35.0657       39.8586       52.6242       55.8658       60.3639       66.0793       71.5627       77.3786       78.3655       78.7476       48.0281        0.0000        0.0000        0.0000        0.0000       33.2100       27.4500       27.0600       45.3409        0.0000        0.0000        0.0000        0.0000        0.0000        0.0000        0.0000        0.0000        0.0000        0.0000        0.0000        0.0000        0.0000        0.0000        0.0000        0.0000        0.0000        0.0000        0.0000        0.0000        0.0000        0.0000        0.0000        0.0000        0.0000        0.0000        0.0000        0.0000        0.0000        0.0000        0.0000        0.0000        0.0000        0.0000        0.0000        0.0000        0.0000        0.0000        0.0000        0.0000        0.0000        0.0000        0.0000        0.0000        0.0000        0.0000        0.0000        0.0000        0.0000        0.0000        0.0000        0.0000        0.0000        0.0000        0.0000        0.0000        0.0000
        0.0000        0.0000        0.0000        0.0000        0.0000       16.7073       18.2391       19.2575       19.6441       21.3833       26.6954       17.9862       14.3743       10.1257        5.5595        0.0000        0.0000        0.0000        0.0000        0.0000        0.0000        0.0000        0.0000        0.0000        0.0000        0.0000        0.0000        0.3571        0.4755        0.6137        0.7743        1.3328        1.5598        1.5490        1.2876        1.1236        0.8403        0.6263        0.4846        0.1378        0.0800        0.0556        0.0649        0.1250        0.1411        0.2001        0.3023        0.3925        0.4898        0.5453        0.5587        4.5973        5.2961       11.5965       15.9994       42.8367       41.2299       19.0064       19.8011       19.0464       11.5584       24.2833       28.2260       22.1903       19.5269       22.8445       23.8622       54.6283       37.1428      131.2383      123.5440       89.4084       11.4421       10.9326       15.6342       22.1421       22.0986       18.5189       19.9482       13.0386       12.0059       11.8040       12.4075       15.2003       14.1472       15.9294       16.6821       21.7115       24.2255       29.1762       32.3574       32.7511       32.4949       32.8674       36.4755       36.8541       38.5945       40.9036       41.2446       44.7972       46.4939       47.8697       52.2695       66.7380       71.2369       78.1139       76.5215       80.2628       82.5122       80.9913       77.3890       65.9157       61.6611       55.8768       56.2997       47.6862       42.3567       35.4516       33.8763       32.1443       31.8134       31.1289       30.2096       22.6708       22.7526       23.1611       22.0502       26.5055       26.8355       27.7845       27.5222       23.3932       23.7160       22.9821       23.2052       21.6938       18.5922       16.8028       16.3181       17.3718       17.7200       15.2703       18.0189       20.2157       20.5515       17.2438       15.0256       23.9719       18.1724       16.3789       17.1205       22.8119       20.9608       21.5207       21.8025       24.1829       23.0781       28.1285       30.3636       37.6933       42.7415       46.1628       49.0375       42.8263       40.7208       39.4319       37.8659       33.1146       30.5915       30.6699       33.4657       40.7247       41.2039       47.1232       53.8488       53.2838       61.6940       64.1577       67.7634       74.1632       79.7969       90.9607       89.3686       85.2252        0.0000        0.0000        0.0000       85.4520       83.1505       66.8273       57.7137       46.0457       39.4226        0.0000        0.0000        0.0000        0.0000        0.0000        0.0000        0.0000        0.0000        0.0000        0.0000        0.0000        0.0000        0.0000        0.0000        0.0000        0.0000        0.0000        0.0000        0.0000        0.0000        0.0000        0.0000        0.0000        0.0000        0.0000        0.0000        0.0000        0.0000        0.0000        0.0000        0.0000        0.0000        0.0000        0.0000        0.0000        0.0000        0.0000        0.0000        0.0000        0.0000        0.0000        0.0000        0.0000        0.0000        0.0000        0.0000        0.0000        0.0000        0.0000        0.0000        0.0000        0.0000        0.0000        0.0000        0.0000        0.0000
        0.0000        0.0000        0.0000        0.0000        0.0000       13.4357       17.0557       14.5061       15.3115       18.5955       29.1294       20.0861       17.7666       11.5980        7.8950        0.0000        0.0000        0.0000        0.0000        0.0000        0.0000        0.0000        0.0000        0.0000        0.0000        0.0000        0.0000        0.2776        0.3806        0.5195        0.6971        1.2462        1.4998        1.5352        1.3518        1.2741        1.0733        0.8740        0.6753        0.1924        0.1114        0.0774        0.0905        0.1743        0.1970        0.2562        0.3519        0.4448        0.5763        0.6313        0.6208        3.1984        6.7925       15.2238       11.0908       14.8996       20.1232       11.7080       10.6706       15.3546       19.0257       27.3742       30.2396       29.7023       45.0753       24.9361       26.7596       61.4949       54.2539       58.6135       45.9015       18.7350       19.5278       22.9521       19.8191       24.1229       22.3433       20.2732       24.8427       14.3161       13.0306       46.8485       13.5133       14.7997       15.9722       15.3417       15.8504       22.7466       25.9402       28.2336       29.7180       29.4080       31.3723       34.0776       38.1071       39.1648       44.8590       43.4117       48.2327       46.3966       49.0275       52.4741       56.8678       75.1062       80.7966       85.0724       86.7806       93.2186       96.1530       93.6214       88.3776       81.5421       91.5123       85.5913       73.4392       69.1053       55.6730       46.5628       44.5870       38.4135       37.5656       35.8321       33.8718       29.7522       26.0641       25.7219       25.4302       27.1580       29.1852       34.5825       38.0021       31.5095       28.7824       25.6160       31.1561       20.0935       19.3041       17.5153       17.0874       19.2305       17.1005       16.3794       17.3678       24.9062       20.2466       17.3508       21.2408       23.1177       23.1037       18.3628       17.9279       24.0327       23.7087       23.6295       24.1738       24.4915       24.5622       31.3848       39.9695       45.1726       45.7702       49.7151       48.9983       43.5180       41.1158       39.5769       36.4476       31.5835       29.8873       31.2459       33.2771       43.8567       47.2040       50.2424       55.0899       57.4206       60.3349       58.7739       62.8137       71.3467       69.7657       76.5792       80.3038       84.3412        0.0000        0.0000       85.2518       84.0412       81.2095       71.6795       63.4577       47.9659       40.9196       36.7055       34.6155       31.2457       27.9614       26.0988        0.0000        0.0000        0.0000        0.0000        0.0000        0.0000        0.0000        0.0000        0.0000        0.0000        0.0000        0.0000        0.0000        0.0000        0.0000        0.0000        0.0000        0.0000        0.0000        0.0000        0.0000        0.0000        0.0000        0.0000        0.0000        0.0000        0.0000        0.0000        0.0000        0.0000        0.0000        0.0000        0.0000        0.0000        0.0000        0.0000        0.0000        0.0000        0.0000        0.0000        0.0000        0.0000        0.0000        0.0000        0.0000        0.0000        0.0000        0.0000        0.0000        0.0000        0.0000
        0.0000        0.0000        0.0000        0.0000        7.8548       10.8445       12.6278       11.0831       11.3810       14.1959       22.1822       16.1857       17.6396       14.1272        8.6473        0.0000        0.0000        0.0000        0.0000        0.0000        0.0000        0.0000        0.0000        0.0000        0.0000        0.0000        0.0000        0.2592        0.3606        0.5019        0.6857        1.2385        1.5027        1.5631        1.4258        1.4065        1.2570        1.0767        0.8654        0.2639        0.1773        0.1374        0.1458        0.2607        0.2896        0.4068        0.4379        0.6399        0.8596        0.8707        2.3552       11.4403        8.5968        7.5015        7.3964       18.2150       20.7882       28.8978       18.8042       20.8196       24.4411       28.1228       17.5474       17.3052       18.3283       23.8083       33.6007       56.4570       47.5820       72.4972       87.7786       28.0915       39.3442       39.8322       18.6013       24.3420       25.8405       25.1355       25.9574       12.8275       13.5533       11.4847       16.6221       18.8859       18.1807       19.7445       19.1346       26.7211       25.3331       24.7952       26.4738       29.5491       31.1693       41.4880       59.6016       44.3393       38.4264       43.2323       46.4204       45.7973       47.4711       51.6535       55.6439       75.5043       81.8974       86.0509       90.6000       97.2013       98.6572       97.0110       94.2165       86.5808       85.3672       86.0888       76.8524       70.6828       67.3274       60.6310       57.0080       49.9491       45.4180       42.5665       40.8351       34.7694       28.6890       26.6064       27.0510       29.3842       32.0208       38.3942       38.7186       37.7462       30.0893       27.5825       25.6975       21.3146       20.1899       19.1649       18.3804       20.2763       22.8121       20.1223       21.2732       23.8860       20.9858       17.3645       18.4183       21.0108       20.0742       20.4835       21.9220       25.9289       28.4845       28.3507       28.1925       29.9481       31.7533       37.0126       44.8353       49.8298       50.9057       55.7318       49.6711       43.6434       42.3042       41.5445       39.1484       37.1532       35.4254       37.9409       39.6287       50.4770       53.5429       55.2861       56.5518       56.1611       63.8794       68.7486       68.2868       69.3562       65.9381       68.8282       81.0152       81.9579        0.0000       94.3226       90.4150       84.6420       82.5371       75.7840       67.2382       49.8736       42.2772       36.9431       36.5741       32.2764       26.8024       25.5719       27.6389        0.0000        0.0000        0.0000        0.0000        0.0000        0.0000        0.0000        0.0000        0.0000        0.0000        0.0000        0.0000        0.0000        0.0000        0.0000        0.0000        0.0000        0.0000        0.0000        0.0000        0.0000        0.0000        0.0000        0.0000        0.0000        0.0000        0.0000        0.0000        0.0000        0.0000        0.0000        0.0000        0.0000        0.0000        0.0000        0.0000        0.0000        0.0000        0.0000        0.0000        0.0000        0.0000        0.0000        0.0000        0.0000        0.0000        0.0000        0.0000        0.0000        0.0000
        0.0000        0.0000        0.0000        0.0000        9.0234       11.5654       11.5891        9.5573        9.5821       12.4816       15.5934       10.2620       12.7662       12.8530        8.4896        0.0000        0.0000        0.0000        0.0000        0.0000        0.0000        0.0000        0.0435        0.0000        0.0000        0.0000        0.0000        0.3014        0.4156        0.5623        0.7418        1.3150        1.5706        1.6369        1.5165        1.5266        1.4311        1.2362        1.0528        0.3509        0.2770        0.2377        0.2426        0.4688        0.4081        0.5545        0.5032        0.5781        0.6422        1.4844        5.0278       10.1042        6.6700        7.5560        5.1889       16.7141       23.5007       24.5493       26.5743       26.2179       22.8070       19.8466       12.9718       23.3345       20.1376       25.0436       24.4178       68.5016       46.8169       84.7942       71.5546       47.7157       40.3091       34.6746       29.9161       28.7387       29.1177       26.2552       26.0053       17.9670       18.8457       14.0025       16.2331       20.4774       18.6941       18.7257       21.7544       36.8124       30.8377       25.9576       27.4316       29.7672       29.2244      118.3934      161.1027       66.5270       51.0635       48.1291       46.9054       45.9216       47.2652       50.3169       53.1557       70.4759       77.8328       82.5241       85.2831       91.2193       91.9328       92.0013       95.1814       90.9322       88.1940       85.8683       85.8624       79.1318       72.2306       75.5282       68.8152       69.3731       58.6594       52.0470       44.8833       43.1677       32.4036       28.3897       30.0529       32.5853       33.5398       35.1341       39.9148       37.5745       36.2232       34.2280       31.8062       27.5425       24.4097       23.7315       21.7711       22.3216       22.8179       23.5762       21.5617       20.9562       21.2358       22.3289       21.8401       25.3287       24.6646       26.1364       27.4021       35.3220       36.1689       36.3313       36.4234       37.9175       38.5726       43.0957       45.2048       59.3851       65.8719       61.6413       57.3638       48.7091       48.1153       46.1064       48.1991       45.7551       47.5528       44.4203       47.8459       58.0167       64.7168       70.4037       68.9456       64.5858       69.7075       71.6053       75.6358       82.3159       72.0289       71.2648       87.2413       89.6013       93.4061       91.3958       88.9390       86.3526       85.7864       76.5559       64.5227       50.3233       42.5243       36.4901       36.6288       32.5961       27.7591       27.5345       29.8787        0.0000        0.0000        0.0000        0.0000        0.0000        0.0000        0.0000        0.0000        0.0000        0.0000        0.0000        0.0000        0.0000        0.0000        0.0000        0.0000        0.0000        0.0000        0.0000        0.0000        0.0000        0.0000        0.0000        0.0000        0.0000        0.0000        0.0000        0.0000        0.0000        0.0000        0.0000        0.0000        0.0000        0.0000        0.0000        0.0000        0.0000        0.0000        0.0000        0.0000        0.0000        0.0000        0.0000        0.0000        0.0000        0.0000        0.0000        0.0000        0.0000        0.0000
        0.0000        0.0000        0.0000        0.0000        4.2790        5.8166        6.0367        2.6151        3.1066        4.5068        5.6509       11.0182       14.8953       12.3689        8.7673       13.6325       10.8573       11.8227       10.6523        5.9837        6.5181        2.8384        2.7232        1.3818        1.4112        1.5475        2.3791        1.3849        1.5239        1.4376        1.6603        2.0211        1.7482        1.8200        2.2528        1.8163        2.3983        2.7559        3.0763        3.9382        3.4972        3.3908        4.3604        4.8176        5.4512       10.2843       19.2253       13.2700       16.2351       15.2020       18.9021       14.5442       18.6090       22.9445       20.2382       34.6310       37.8871       35.1844       36.0295       28.5938       32.7258       30.1603       21.0140       31.0526       38.2670       39.7210       38.9828       29.0414       28.0192       45.8463       52.8331        2.7067        2.7421        2.6144        2.3347       44.4138       31.0607       35.1385       30.8663       38.4238       29.9424       28.9353       25.6988       17.2826       16.0723       17.2155       18.4893       20.5144       16.9617       15.5787       18.3100       12.7453       13.3470       17.9898       60.7694       27.8735       26.6348       26.8272       28.7935       33.2060       35.9337       38.7554       41.8590       53.3307       59.2925       61.9500       61.5184       61.0328       62.5680       63.8379       66.1016       80.1275       82.9872       84.1220       87.6905       97.4504       86.1137       85.2653       82.5223       71.9465       68.1390       64.0406       58.7916       48.0100       40.1012       32.6059       32.1475       38.1609       42.0526       48.0820       50.7645       44.4400       43.5809       45.5737       42.8529       37.1438       25.7183       24.5523       24.5145       25.0996       25.4648       26.2831       27.5551       30.3496       30.3625       32.9599       37.2012       37.6261       34.3742       37.9916       40.5643       55.9400       55.1753       54.5966       59.7486       62.0071       62.0230       67.0009       70.6401       73.1620       76.5605       71.0681       67.4435       56.1496       54.5589       56.9187       57.0311       57.6025       59.7841       63.6433       68.0189       78.0812       87.0718       94.4399       92.2625       95.9370       96.1831      102.6108       99.6917       91.6706      100.3225      110.1995      101.8749       86.7010       86.0950       86.0669       92.0799       83.8689       82.7417       75.9876       63.2339       45.1342       36.6608       32.3113       33.8527       34.6180       30.1399       29.5138       30.3462        0.0000        0.0000        0.0000        0.0000        0.0000        0.0000        0.0000        0.0000        0.0000        0.0000        0.0000        0.0000        0.0000        0.0000        0.0000        0.0000        0.0000        0.0000        0.0000        0.0000        0.0000        0.0000        0.0000        0.0000        0.0000        0.0000        0.0000        0.0000        0.0000        0.0000        0.0000        0.0000        0.0000        0.0000        0.0000        0.0000        0.0000        0.0000        0.0000        0.0000        0.0000        0.0000        0.0000        0.0000        0.0000        0.0000        0.0000        0.0000        0.0000        0.0000
        0.0000        0.0000        0.0000        0.0000        0.0000        0.0000        0.0000        0.0000        4.0749        4.1101        4.7003        9.4530       13.1481        8.8150        7.3948        9.5570       10.2271       13.3507       11.2574        6.3302        5.2697        3.9169        2.6696        2.8370        2.7026        2.9344        2.3138        3.7653        6.0835        3.2266        2.9647        2.9421        3.4464        3.7565        3.7035        3.1167        2.5682        3.0369        2.9191        3.1392        3.2342        4.1577        5.7197        8.4085       14.8431       10.8714       10.0093       14.3781       15.7786       14.6401       17.4664       17.8304       21.7705       25.1412       26.5001       38.1078       42.9346       27.5796       26.5366       26.7696       26.3334       22.5129       23.6504       35.5796       49.6595       60.3212       54.7199       29.0484       44.5475       53.4375       58.4986        3.1387        3.2282        3.1178        2.8668       39.3859       30.4770       33.7322       61.2454       52.2193       41.2947       40.1053       38.7111       19.0656       16.3747       18.8031       17.1890       17.0186       18.8307       20.4880       17.1985       14.9816       17.5166       18.3632       17.5874       23.2760       26.0106       27.5470       30.2031       34.7632       37.1860       40.8466       43.9564       53.2778       56.4480       60.6488       60.7090       58.8254       62.5076       65.0436       64.0994       78.3806       85.1987       90.9504       93.1003      102.9698       95.6080       93.7524       91.9050       84.3595       80.1674       74.4645       76.2903       54.3998       40.9032       36.7380       38.0733       48.1643       50.0921       49.2749       50.4686       50.0917       52.8805       50.8124       42.9651       38.9591       35.5647       26.6824       26.6513       28.1550       28.8200       35.1372       37.6638       42.0388       36.7648       38.3962       39.1116       42.9066       48.1989       51.4832       52.6452       63.9398       63.1954       62.8944       65.6379       70.1459       73.4505       75.9495       81.0817       82.8911       83.4183       84.5153       75.3506       61.2202       58.9357       61.2563       62.5081       68.2821       69.7341       76.8386       77.4374       86.8084       97.4097      100.9561      100.5266      106.6399      111.7276      115.0296      118.5308       99.1688      102.1601      115.2241      102.3907       90.3756       85.1070       88.2981       90.8636       81.7111       82.7787       73.8156       59.8064       44.7426       37.1175       34.0804       33.5387       32.1296       30.2996        0.0000        0.0000        0.0000        0.0000        0.0000        0.0000        0.0000        0.0000        0.0000        0.0000        0.0000        0.0000        0.0000        0.0000        0.0000        0.0000        0.0000        0.0000        0.0000        0.0000        0.0000        0.0000        0.0000        0.0000        0.0000        0.0000        0.0000        0.0000        0.0000        0.0000        0.0000        0.0000        0.0000        0.0000        0.0000        0.0000        0.0000        0.0000        0.0000        0.0000        0.0000        0.0000        0.0000        0.0000        0.0000        0.0000        0.0000        0.0000        0.0000        0.0000        0.0000        0.0000
        0.0000        0.0000        0.0000        0.0000        0.0000        0.0000        0.0000        0.0000        0.0000        0.0000        4.0087        6.8635        6.8464        6.1030        9.3092       11.2937        9.3791       13.7016       10.7186        9.1387        5.7769        3.6049        5.8221        5.3173        6.5906        5.2363        3.9106        3.8453        3.2685        3.3130        3.4201        4.7450        4.9403        4.2309        3.2955        2.8476        3.0935        4.4078        4.2249        3.5523        4.3578        5.9114        8.0363        7.8218        8.1174        9.5758       12.3392       17.3176       15.4488       14.2912       19.1325       23.3220       24.8667       19.9720       19.4810       35.3076       39.2929       31.0996       33.0169       31.6973       21.9289       23.6578       23.6867       42.9296       75.3034       76.4629       53.5638       51.2354       66.6898       52.8177       60.8791        5.0439        3.9698        8.2941       11.9038       51.8180       50.1726       64.3848       76.1797       57.7197       51.1524       44.2093       37.0109       22.9521       19.7527       21.3184       24.1103       22.2190       22.8063       22.2584       17.5090       16.9503       19.1521       21.1689       21.0059       22.7744       27.1940       31.2155       36.1443       40.6547       43.3603       44.8324       46.6298       55.1853       57.0019       58.2810       59.7290       59.4070       61.0980       64.1940       67.8843       83.1886       91.4795       97.2879      100.7574      104.7444      102.5218      103.1162       97.8149       89.7200       89.1339       78.6608       68.7588       52.5304       45.3152       44.7125       49.1305       50.8235       57.5149       57.8088       53.3279       54.8459       53.7355       56.6687       45.7799       33.9678       31.2330       29.7727       29.5255       32.4623       35.4114       38.6074       38.0749       38.9614       38.7476       40.1037       41.3983       45.9093       48.9376       49.4264       56.3207       71.1601       68.1763       65.3284       62.6908       71.7183       76.1785       81.8913       81.7387       76.8402       77.3563       78.4406       78.6261       63.3083       59.7665       61.5055       68.5940       75.1345       77.1626       74.8634       74.8267       86.8688       92.6213       99.4165      101.2339      117.6005      115.0794      119.0834      123.7714      107.6422      101.2932       98.0636       97.1744       95.2144       89.9478       87.2393       92.4831       80.2417       81.0789       73.2530       61.9623       45.7838       40.0160       32.6283        0.0000        0.0000        0.0000        0.0000        0.0000        0.0000        0.0000        0.0000        0.0000        0.0000        0.0000        0.0000        0.0000        0.0000        0.0000        0.0000        0.0000        0.0000        0.0000        0.0000        0.0000        0.0000        0.0000        0.0000        0.0000        0.0000        0.0000        0.0000        0.0000        0.0000        0.0000        0.0000        0.0000        0.0000        0.0000        0.0000        0.0000        0.0000        0.0000        0.0000        0.0000        0.0000        0.0000        0.0000        0.0000        0.0000        0.0000        0.0000        0.0000        0.0000        0.0000        0.0000        0.0000        0.0000        0.0000
        0.0000        0.0000        0.0000        0.0000        0.0000        0.0000        0.0000        0.0000        0.0000        0.0000        2.3986        3.3483        5.4938        6.7897        6.6785        9.6483        9.2626       11.3852       11.0874       10.7028        4.4958        3.7163        3.0471        5.4167        7.4222       10.1418        7.4716        6.0201        4.0438        3.4592        4.0223        3.4244        4.2195        3.4344        4.2102        3.8183        4.1655        4.6224        4.0976        3.8705        3.5695        5.0658        5.4054        8.5037        8.3569       13.3210       14.9494       11.6218       10.2222        9.3806       20.8585       11.6312       11.6911       15.3571       18.6824       32.9338       31.5452       49.6738       37.1931       32.1743       31.9460       38.9288       30.0384       47.8249       49.9926       52.0373       34.7403       31.1150       45.0363       35.1535       43.5782        5.5900        5.5134        5.1102        8.2597       64.8172       53.7858       54.8125       41.6805       39.6007       40.2407       50.3246       54.2708       33.2711       33.3459       36.8078       35.7333       29.6932       33.1309       40.8135       37.9198       31.6725       24.1714       28.0973       25.1145       27.0700       30.0853       39.6785       42.4499       47.3471       47.6421       48.9039       50.8035       60.6697       64.2336       63.8009       62.6733       61.4972       65.1930       66.6796       73.1917       87.1400       88.1277       96.4449       97.7472      108.9332      103.4920      102.5150       99.8985       92.7226       90.2892       91.1545       72.8584       55.4595       51.1316       51.1558       51.0172       58.0974       58.2270       58.0779       56.7949       62.1227       58.6198       57.7993       55.5466       41.7360       38.4154       35.8972       34.7899       38.0716       40.8010       42.4726       41.0023       42.3998       45.2287       45.7038       45.9793       50.3364       54.2054       58.6078       62.3901       71.9823       73.4462       74.6128       71.3702       79.9270       75.6589       76.5934       77.7001       74.5608       75.1963       74.2523       72.6448       65.8648       64.0150       64.8004       66.0418       77.3128       84.3595       75.2093       67.9864       78.0952       82.0831       84.2813       90.5619      106.5863      107.3452      119.8811      121.8363      105.6385       99.1958       94.3106       91.5099       88.7727       81.7092       80.5225       83.9201       78.4672       77.5619       77.4407       68.3225       51.2475       45.4759        0.0000        0.0000        0.0000        0.0000        0.0000        0.0000        0.0000        0.0000        0.0000        0.0000        0.0000        0.0000        0.0000        0.0000        0.0000        0.0000        0.0000        0.0000        0.0000        0.0000        0.0000        0.0000        0.0000        0.0000        0.0000        0.0000        0.0000        0.0000        0.0000        0.0000        0.0000        0.0000        0.0000        0.0000        0.0000        0.0000        0.0000        0.0000        0.0000        0.0000        0.0000        0.0000        0.0000        0.0000        0.0000        0.0000        0.0000        0.0000        0.0000        0.0000        0.0000        0.0000        0.0000        0.0000        0.0000        0.0000
        0.0000        0.0000        0.0000        0.0000        0.0000        0.0000        0.0000        0.0000        0.0000        0.0000        2.3719        2.2893        4.4012        6.2159        8.8858       12.8809       14.7052       15.2040       19.8014       17.5268       11.0454       13.7751        9.1228       16.3682       21.7021       17.2607       14.3271       11.0903        6.5245        4.8143        4.1152        4.0627        6.0503        9.6364        7.7303        7.5677        9.9686       10.5225       10.2407       13.2594       10.1045       10.6329       10.8951       12.6976       17.2560       20.2233       16.3788       18.4848       17.9867       18.4442       21.1779       16.4438       16.6277       19.5743       25.6415       33.5714       40.5782       48.2122       30.8915       42.5541       51.8842       56.0853       47.9289       46.6926       55.1640       49.8570       43.3280       41.7651       50.7147       30.7093       34.4040       48.5349       53.6201       62.9913       67.7626       56.4535       50.1865       42.5475       41.1643       42.5393       41.4415       46.6338       74.5632       50.8542       44.5549       39.5587       41.8606       44.8789       40.8449       35.2528       36.7405       30.9882       31.9692       26.7157       31.8946       30.3537       34.1628       44.6968       45.2396       49.1109       53.0681       51.9554       52.5882       61.1548       64.9095       67.6480       65.2968       68.4274       73.8586       74.6270       75.5521       76.9701       78.9293       84.8508       87.0145       98.5468       97.5839      103.6948       96.4909       98.8742       96.3561       89.1016       79.5907       75.2579       74.6101       66.2425       65.5918       68.7939       61.7315       64.0974       64.7595       63.9573       61.0511       60.5772       59.5643       54.8398       51.3763       48.6855       47.2514       50.7731       52.7182       53.9431       51.4265       52.6822       52.8032       54.8003       58.1972       63.9497       64.0280       65.7669       71.1842       68.3742       65.8720       71.8133       74.9782       72.5508       72.1678       74.0005       80.8461       76.0431       68.3785       69.1554       81.8901       70.5865       67.9208       66.8979       67.3955       66.5754       69.8464       64.2020       57.7727       51.9040       54.4312       55.8163       67.2936       78.9186       79.8528       85.9604       89.5056       87.8907       83.2648       74.7990       72.3520       68.9313       68.0522       66.6492       65.2595       75.7841       77.7522       77.4022        0.0000        0.0000        0.0000        0.0000        0.0000        0.0000        0.0000        0.0000        0.0000        0.0000        0.0000        0.0000        0.0000        0.0000        0.0000        0.0000        0.0000        0.0000        0.0000        0.0000        0.0000        0.0000        0.0000        0.0000        0.0000        0.0000        0.0000        0.0000        0.0000        0.0000        0.0000        0.0000        0.0000        0.0000        0.0000        0.0000        0.0000        0.0000        0.0000        0.0000        0.0000        0.0000        0.0000        0.0000        0.0000        0.0000        0.0000        0.0000        0.0000        0.0000        0.0000        0.0000        0.0000        0.0000        0.0000        0.0000        0.0000        0.0000        0.0000
        0.0000        0.0000        0.0000        0.0000        0.0000        0.0000        0.0000        0.0000        0.0000        0.0000        0.0000        2.4789        5.4593        6.0155        6.3294        8.3370        4.0499        3.5932       12.8849       13.5079        8.0428        9.2351       12.3490       15.1594       16.4469       14.3865       21.6593       10.9196        9.0341        5.7158        5.2324        6.7882        6.3695        8.9576        8.2626        7.8625       10.2333        9.8188        8.9565       13.6042       14.5656       13.4863       13.4762       11.4787       16.1791       15.7810       12.7425       19.4126       19.0825       20.3350       28.2864       20.9572       17.5838       22.7798       31.1155       40.8423       38.9406       36.9201       45.9563       47.8146       48.9439       56.7555       56.6645       68.0850       64.1147       48.8676       54.2721       55.2564       33.1729       34.6470       40.1705       61.4516       58.8310       71.3721       80.1781       70.2777       56.6567       55.0883       56.4212       60.0421       51.1014       50.9761       65.9596       63.1767       74.8113       65.8004       51.9981       41.5959       42.2035       44.7247       50.9761       45.1478       41.3642       48.0227       57.2241       37.9217       40.0819       52.6160       53.5340       53.9953       55.0937       54.6604       59.1991       65.5497       70.2227       74.8344       69.6793       73.3992       79.2302       79.7779       77.8481       79.7956       81.9359       88.2828       91.5149      105.7509      102.7201      107.2560      101.9539      105.4303      100.0302       90.6809       85.9076       88.2547       82.2944       74.4738       70.7258       75.5442       69.3605       71.1427       74.5337       80.1593       71.3894       69.6853       63.7321       57.8322       56.6101       53.9423       52.5576       57.6117       60.1107       58.4425       58.6846       58.5180       60.9915       64.1186       69.9492       66.8690       66.2614       68.0067       70.8133       65.6894       65.2833       70.1863       69.9071       70.9540       72.0630       72.9417       75.0594       69.7899       67.2961       66.9608       70.7764       63.8206       68.1919       64.0058       60.2937       58.8260       61.2867       58.8665       56.0047       46.0937       46.5743       56.3142       62.5957       67.1191       71.9174       82.3964       86.8070       78.3076       74.7234       70.9067       66.7822       61.1417       58.8987       61.9650       64.9199       75.9520       80.3019        0.0000        0.0000        0.0000        0.0000        0.0000        0.0000        0.0000        0.0000        0.0000        0.0000        0.0000        0.0000        0.0000        0.0000        0.0000        0.0000        0.0000        0.0000        0.0000        0.0000        0.0000        0.0000        0.0000        0.0000        0.0000        0.0000        0.0000        0.0000        0.0000        0.0000        0.0000        0.0000        0.0000        0.0000        0.0000        0.0000        0.0000        0.0000        0.0000        0.0000        0.0000        0.0000        0.0000        0.0000        0.0000        0.0000        0.0000        0.0000        0.0000        0.0000        0.0000        0.0000        0.0000        0.0000        0.0000        0.0000        0.0000        0.0000        0.0000        0.0000
        0.0000        0.0000        0.0000        0.0000        0.0000        0.0000        0.0000        0.0000        0.0000        0.0000        0.0000        0.0000        0.0000        0.0000        5.6732        3.7504        4.7033        5.0046       10.1127       13.2268       11.6246       12.5648       12.7930       13.0262       13.4034       10.1936       15.3738       13.4341       15.0037       11.4566        9.2088       10.7753       10.5972       10.0298       10.0920        8.7286        9.7532        9.5777       12.9070       18.2251       12.6028       13.8783       14.7838       12.8420        9.1190        8.3027       13.0832       14.7803       19.1654       18.2986       26.9835       22.4625       20.6690       16.9015       30.4560       45.5424       32.4989       33.1180       45.1377       58.1453       62.4725       81.3227       85.5192       78.9733       69.5097       60.2189       62.0201       73.4305       50.9977       60.3539       94.6577       99.8302       96.5387       82.3019       78.5199       87.0379       78.8099       74.6475       78.4606       64.9390       57.8312       62.4250       84.5018       80.6368       95.4209       87.8133       71.5906       51.5140       62.0715       74.8540       66.9675       46.4542       50.1882       65.6385       82.8975       63.8557       55.6077       62.1019       68.5649       61.2818       77.9747       73.0347       72.6711       74.5790       80.5865       84.1042       84.8109       92.0743       92.1430       87.9256       87.1117       92.4298       96.5368       97.2821       99.5735      110.3131      105.4307      107.0605      104.1406      110.5697      108.4156       96.3661       90.7100       89.7118       87.9826       78.7302       75.8522       71.5928       69.4240       71.9551       77.6657       77.7617       73.1314       69.4188       69.2225       60.5539       58.0636       57.7810       57.6125       61.3434       61.3070       61.0539       61.2369       65.2676       66.6185       65.4174       64.9651       68.7745       66.7662       68.1056       70.9553       70.1426       72.0687       69.9136       72.6238       74.3834       70.8394       71.2853       74.0299       70.9291       83.2127       77.8791       71.6758       55.9446       54.4656       58.6712       57.3019       52.5420       49.5020       51.4434       49.2862       40.4678       45.5696       57.2324       66.3992       73.6745       80.0075       91.9579       92.6430       75.3403       74.1763       67.9037       67.8126       62.3267       57.6619       59.1994        0.0000        0.0000        0.0000        0.0000        0.0000        0.0000        0.0000        0.0000        0.0000        0.0000        0.0000        0.0000        0.0000        0.0000        0.0000        0.0000        0.0000        0.0000        0.0000        0.0000        0.0000        0.0000        0.0000        0.0000        0.0000        0.0000        0.0000        0.0000        0.0000        0.0000        0.0000        0.0000        0.0000        0.0000        0.0000        0.0000        0.0000        0.0000        0.0000        0.0000        0.0000        0.0000        0.0000        0.0000        0.0000        0.0000        0.0000        0.0000        0.0000        0.0000        0.0000        0.0000        0.0000        0.0000        0.0000        0.0000        0.0000        0.0000        0.0000        0.0000        0.0000        0.0000        0.0000
        0.0000        0.0000        0.0000        0.0000        0.0000        0.0000        0.0000        0.0000        0.0000        0.0000        0.0000        0.0000        0.0000        0.0000        0.0000        0.0000        0.0000        0.0000        6.9093       10.7457       10.0248       12.1546       12.6868       11.8801        8.6026        5.1285        6.5975       11.4232       10.4695       11.9736        9.0792        9.9410        6.6870        6.4275        8.6094        7.7688       12.2243       12.7256       17.7120       25.4820       19.7218       14.2728       13.5516       11.4468        9.5608       11.5579       10.8278       19.2661       17.2052       16.2566       17.2561       17.3839       15.1964       19.3195       18.5035       22.7200       23.8279       27.1550       38.4865       62.7183       73.0210       62.6278       63.1286       64.5569       58.7105       60.0903       72.9675       59.7896       74.3774       74.3483       88.9852      102.2439      102.3945      104.0868      103.5542      101.6988       95.7443       83.4265       77.2503       74.3928       70.4632       80.3942       98.5327       89.7404      101.9730       90.6897       87.7773       75.3721       92.6985      104.1786       88.6797       61.4259       61.1695       64.4856       79.5307       77.3084       77.3761       77.5490       79.2027       71.6866       88.4983       89.3457       87.0891       92.9443       96.6051       99.1789      106.4293      109.9311      103.7844      106.7211      107.9393      110.8346      105.0599      104.6959      111.4462      119.0387      109.4451      111.0433      105.9153      103.3960      104.1294      100.3189       92.8374       88.5090       87.8425       85.6528       75.9285       72.9231       65.9356       64.9605       66.8414       66.3835       66.9397       68.4587       69.5945       66.0935       66.0975       65.6208       64.8884       65.6913       63.2305       64.2703       61.6348       62.1888       62.1767       64.0571       64.4811       68.9602       70.3214       68.9725       68.9273       68.1761       74.5663       69.2318       67.4301       71.7118       67.8281       65.5293       66.4188       75.0568       75.5337       78.4717       67.3837       53.0545       50.7877       51.0967       52.5968       47.8462       40.5246       46.4257       43.0210       40.3479       46.0547       59.5935       73.6259       88.0617       92.1306       96.3704       99.3271       85.9599       76.4679       70.2931       67.9509       62.2489       61.6187       65.5125        0.0000        0.0000        0.0000        0.0000        0.0000        0.0000        0.0000        0.0000        0.0000        0.0000        0.0000        0.0000        0.0000        0.0000        0.0000        0.0000        0.0000        0.0000        0.0000        0.0000        0.0000        0.0000        0.0000        0.0000        0.0000        0.0000        0.0000        0.0000        0.0000        0.0000        0.0000        0.0000        0.0000        0.0000        0.0000        0.0000        0.0000        0.0000        0.0000        0.0000        0.0000        0.0000        0.0000        0.0000        0.0000        0.0000        0.0000        0.0000        0.0000        0.0000        0.0000        0.0000        0.0000        0.0000        0.0000        0.0000        0.0000        0.0000        0.0000        0.0000        0.0000        0.0000        0.0000
        0.0000        0.0000        0.0000        0.0000        0.0000        0.0000        0.0000        0.0000        0.0000        0.0000        0.0000        0.0000        0.0000        0.0000        0.0000        0.0000        0.0000        0.0000        0.0000        6.6807        9.4387       10.5181        7.2464        5.5031       10.2028       11.1341        8.9007       16.2384       12.4736       15.0690       10.8749       16.0455       11.9777       10.6450       12.7326       14.4753       13.8932       12.9130       10.5716       16.3172       14.0668       21.1873       21.6414       22.9215       18.5339       16.7381       23.8948       24.8596       28.6233       23.6753       26.6361       39.7086       36.4752       39.2297       38.9606       37.1364       40.4118       41.8024       56.7004       60.3603       68.8099       67.2157       68.7632       55.3557       60.3044       54.4877       71.1950       62.4621       73.0417       61.5882       62.8572       73.5552       75.9426       86.6355       91.9776       83.5543       73.7589       70.4635       70.6911       73.0629       78.5804       96.0546      108.3904      134.6492      133.0322      118.8334      111.5440      131.1198      150.4322      166.1359      129.9220      114.2735      115.9945      102.1409      121.7460       97.6745      108.8948       97.5664      106.2470       86.7182       84.7669       89.5444      102.9550      112.8997      124.7310      122.8753      126.3180      126.1802      124.7679      130.6750      125.9832      118.1338      114.3964      117.9382      118.4152      113.3698      105.2381      107.3919      121.1645      102.2292       99.5711       92.4051       89.1272       91.9611       87.1090       84.5963       78.5203       62.7898       49.8313       49.6933       51.4255       67.3211       70.2793       72.7835       75.7024       86.3174       88.1348       88.6887       84.8480       75.4836       72.2806       70.7344       66.9977       56.5457       49.3538       52.6291       56.0020       64.3602       66.1869       68.0411       69.0732       71.1606       71.9800       71.7712       70.1871       58.9289       56.2867       55.3881       54.4860       57.5435       56.5287       59.2995       57.6399       51.5445       50.6347       47.1795       45.4559       35.9493       32.1432       31.5789       33.8650       41.3138       44.6673       54.3229       67.3937       89.8793      105.0315      123.8655      117.9128       82.0165       70.4574       64.2841       57.7707       60.6207       58.9043       62.4261        0.0000        0.0000        0.0000        0.0000        0.0000        0.0000        0.0000        0.0000        0.0000        0.0000        0.0000        0.0000        0.0000        0.0000        0.0000        0.0000        0.0000        0.0000        0.0000        0.0000        0.0000        0.0000        0.0000        0.0000        0.0000        0.0000        0.0000        0.0000        0.0000        0.0000        0.0000        0.0000        0.0000        0.0000        0.0000        0.0000        0.0000        0.0000        0.0000        0.0000        0.0000        0.0000        0.0000        0.0000        0.0000        0.0000        0.0000        0.0000        0.0000        0.0000        0.0000        0.0000        0.0000        0.0000        0.0000        0.0000        0.0000        0.0000        0.0000        0.0000        0.0000        0.0000        0.0000
        0.0000        0.0000        0.0000        0.0000        0.0000        0.0000        0.0000        0.0000        0.0000        0.0000        0.0000        0.0000        0.0000        0.0000        0.0000        0.0000        0.0000        0.0000        0.0000        4.7769       12.4784        8.9426        9.6435       10.1012       14.4298       11.7716       14.6375       14.6812       15.8654       15.0663       13.8379       14.0078       12.0383       14.5559       18.9774       12.9004       13.5657       10.7036       13.4536       14.8683       14.1823       15.3009       23.2725       20.3659       15.6760       18.9692       27.6202       26.5672       36.6733       30.3011       29.3824       41.5406       37.4172       32.5341       36.4504       39.4979       55.9019       60.3150       75.6404       66.8258       85.0221      102.1451      102.5526       70.7403       57.6490       53.6177       70.4423       66.1227       76.7651       69.8779       75.8806       81.7010       80.0318       94.2796      104.2928       92.9884       82.2710       80.8160       70.5938       80.1711      106.4256      121.7431      127.5748      162.9200      167.7502      151.5606      151.3082      162.3765      191.4456      191.8753      164.1787      131.3896      131.1584      125.3483      148.3715      114.9707      106.7220      108.7579      118.1455       99.4369       94.2446      104.0948      109.8764      133.1169      146.7128      141.5389      142.3900      146.0240      136.3461      143.4523      141.2343      138.4233      125.6442      122.9427      123.3655      109.8966      104.6382      101.2932      124.0176      107.0942       97.7478       94.3680       86.8652       89.7945       84.4394       84.5341       76.0924       55.8655       46.5285       45.6658       47.3767       67.7860       73.9269       79.6412       82.8192       94.1569       98.4410       98.0636       92.5196       82.3929       76.6828       71.6835       65.2250       52.5173       46.8568       45.4335       51.8007       62.0624       61.4467       63.9908       66.7543       72.7338       67.3878       64.3468       60.1955       54.1371       52.4795       49.7437       46.9062       43.7105       46.5419       47.9716       49.8969       48.7842       50.2550       45.5807       39.4563       30.6741       28.5449       33.2146       35.0413       42.5347       46.5539       56.7403       67.5160      105.0790      121.9479      129.8088      122.6113       92.5525       73.0570       63.1999       65.2383       62.7602       64.5212       69.4565       65.1204       80.3177        0.0000        0.0000        0.0000        0.0000        0.0000        0.0000        0.0000        0.0000        0.0000        0.0000        0.0000        0.0000        0.0000        0.0000        0.0000        0.0000        0.0000        0.0000        0.0000        0.0000        0.0000        0.0000        0.0000        0.0000        0.0000        0.0000        0.0000        0.0000        0.0000        0.0000        0.0000        0.0000        0.0000        0.0000        0.0000        0.0000        0.0000        0.0000        0.0000        0.0000        0.0000        0.0000        0.0000        0.0000        0.0000        0.0000        0.0000        0.0000        0.0000        0.0000        0.0000        0.0000        0.0000        0.0000        0.0000        0.0000        0.0000        0.0000        0.0000        0.0000        0.0000
        0.0000        0.0000        0.0000        0.0000        0.0000        0.0000        0.0000        0.0000        0.0000        0.0000        0.0000        0.0000        0.0000        0.0000        0.0000        0.0000        0.0000        0.0000        0.0000        0.0000        6.3957        4.3898       12.5344       10.2086        9.6535       17.0370       22.8333       17.3743       12.6391       13.8665       12.5325       18.1856       16.8931       15.5038       14.4027       13.9092       10.0020       12.9632       10.8716       14.7933       11.0280       12.6102       19.8374       18.3102       18.8472       21.5869       22.2462       28.4684       32.8481       32.6090       29.7714       41.6678       38.1466       34.6452       35.5516       31.6192       36.5102       33.3819       59.9020       73.0093       81.2658       87.6700       98.8094       67.4972       50.0592       54.4194       65.6695       44.7639       69.8301      101.2085       99.7013       86.2966       84.1015       87.8669       97.6794       92.4509       89.2503       76.9189       73.1225      106.9097      125.7477      150.1634      167.5147      203.8584      203.0575      196.2145      181.9341      202.4532      216.2774      221.1398      186.8137      154.9721      148.4407      162.4003      174.3083      122.9630      121.1572      115.4624      114.3348       97.3026      101.0800      105.8191      118.1350      143.6300      152.1869      151.7188      156.1848      164.5029      156.4707      149.9924      154.9586      135.7391      133.8608      131.8739      121.7259      113.6304      109.1116      106.7451      106.8174       98.9098       93.1985       84.0069       82.9880       87.1114       81.1616       76.3056       69.4731       53.7231       47.6092       46.5200       52.0197       71.8706       79.0887       85.2919       88.8753       98.4879      100.8012       98.0017       90.7401       78.5377       74.1023       69.1010       65.7547       51.5376       47.2885       47.6128       55.8043       63.0114       66.0374       64.5087       66.5712       69.1936       67.3199       67.1461       63.1643       55.2238       52.0316       51.0022       47.9625       43.5210       42.1914       42.8776       46.0395       45.2917       44.5522       40.9651       39.7665       34.4242       29.6226       29.6931       30.8726       40.4534       49.6438       60.3506       73.0083      106.7043      121.7844      124.4007      123.8501       95.9261       77.9879       82.2594       97.7295       84.8929       86.6863       82.0042       76.5051       76.7374       83.5268        0.0000        0.0000        0.0000        0.0000        0.0000        0.0000        0.0000        0.0000        0.0000        0.0000        0.0000        0.0000        0.0000        0.0000        0.0000        0.0000        0.0000        0.0000        0.0000        0.0000        0.0000        0.0000        0.0000        0.0000        0.0000        0.0000        0.0000        0.0000        0.0000        0.0000        0.0000        0.0000        0.0000        0.0000        0.0000        0.0000        0.0000        0.0000        0.0000        0.0000        0.0000        0.0000        0.0000        0.0000        0.0000        0.0000        0.0000        0.0000        0.0000        0.0000        0.0000        0.0000        0.0000        0.0000        0.0000        0.0000        0.0000        0.0000        0.0000        0.0000
        0.0000        0.0000        0.0000        0.0000        0.0000        0.0000        0.0000        0.0000        0.0000        0.0000        0.0000        0.0000        0.0000        0.0000        0.0000        0.0000        0.0000        0.0000        0.0000        0.0000        0.0000        5.7103       10.8666       13.2132       16.3577       27.5103       30.3388       23.4807       19.7295       16.0981       12.3857       16.8456       13.8330       14.5363       14.6566       17.3487       19.5144       14.9417       14.9367       13.5264       14.5239       11.2357       16.9284       18.3857       21.1078       15.4562       20.2106       23.9782       37.2345       40.9614       34.0443       34.6232       32.8456       33.5835       25.2858       23.3431       32.7543       28.9314       44.8676       61.1237       75.8119       81.5943       78.4668       61.3260       72.5631       76.9918       89.7225       80.5218      102.8195       94.3815      121.0680       97.9420       78.9479       88.4332      119.4585      105.6905      105.4831       89.0336       83.8796      105.0041      123.8139      143.4747      170.2879      212.6427      224.0411      227.0614      210.0446      211.9859      208.1250      209.7757      213.0529      174.3448      177.9740      179.8233      173.9496      129.9659      124.3299      120.8091      120.3734      104.0506      111.0388      113.1291      126.6170      149.9820      154.3251      156.8086      152.2270      163.8347      168.0733      158.7927      150.1211      136.3634      132.2098      131.6250      128.2854      123.0499      113.4439      106.3062      106.0003      100.5030       96.3182       86.4418       78.3518       79.7548       78.0165       75.5865       68.0786       56.2720       54.2017       53.0228       60.0891       80.8740       88.3961       89.9478       91.2142       98.7541       95.3594       90.5969       85.1607       74.1494       70.3540       64.7905       59.1871       50.3504       47.5202       49.1963       50.9068       56.1912       60.5572       62.4668       61.6545       64.5938       66.7810       67.3710       63.7664       58.7187       51.3966       51.2405       48.1446       50.8191       49.9154       50.4681       48.5429       45.9941       48.3421       48.3270       45.9978       35.9882       35.7552       39.3299       41.4303       45.5625       53.1256       63.0002       72.5704       98.2141      115.2378      114.7883      113.8469       91.8470       82.8856       89.8846       92.8327       86.0957       86.5902       87.9857       85.1652       91.7096       97.3539       80.0932        0.0000        0.0000        0.0000        0.0000        0.0000        0.0000        0.0000        0.0000        0.0000        0.0000        0.0000        0.0000        0.0000        0.0000        0.0000        0.0000        0.0000        0.0000        0.0000        0.0000        0.0000        0.0000        0.0000        0.0000        0.0000        0.0000        0.0000        0.0000        0.0000        0.0000        0.0000        0.0000        0.0000        0.0000        0.0000        0.0000        0.0000        0.0000        0.0000        0.0000        0.0000        0.0000        0.0000        0.0000        0.0000        0.0000        0.0000        0.0000        0.0000        0.0000        0.0000        0.0000        0.0000        0.0000        0.0000        0.0000        0.0000        0.0000        0.0000
        0.0000        0.0000        0.0000        0.0000        0.0000        0.0000        0.0000        0.0000        0.0000        0.0000        0.0000        0.0000        0.0000        0.0000        0.0000        0.0000        0.0000        0.0000        0.0000        0.0000        0.0000        5.3193        8.4200       11.0757       15.8231       22.0393       24.5844       24.4758       21.7403        9.9955       13.8039       21.3506       17.9705       18.0054       21.5841       27.5540       26.9193       20.2512       14.6814       17.2304       17.9887       16.9576       16.6376       19.6703       18.2958       23.0289       27.1407       32.5310       34.1315       31.0440       35.5652       37.6438       38.9786       42.4031       46.3551       27.2146       33.0741       31.7922       30.9240       47.6649       64.5927       71.5266       77.5737       46.2036       50.8882       55.9593       84.9029       66.1163       69.0152       70.6668       72.8715       81.2613       80.6566       83.3985       85.8729       71.9368       71.7785       72.4642       71.6195       68.6983       79.5209      134.0776      131.8448      151.0189      165.1221      165.7300      168.9934      164.9070      168.6540      168.2432      175.3537      150.5497      150.6613      145.6379      139.4668      122.5637      115.0689      112.8689      114.8086      109.6991      114.2182      122.8789      128.9886      153.0760      161.8724      165.5610      162.6639      165.9265      159.5978      158.1549      144.5355      139.2310      131.0634      134.0601      133.4413      130.1899      115.8511      102.1973       99.2045       93.5671       85.7269       78.9943       70.5775       78.2407       66.3722       57.3008       58.3479       69.2849       67.5939       68.2284       71.6484       94.8424       99.5540       95.2015       93.2126       76.3888       75.8209       71.1658       64.9635       60.3777       56.1370       54.1352       49.8649       45.9186       44.3680       44.3213       46.1681       53.5816       59.0833       60.1773       58.5782       61.7582       57.2233       56.2751       57.6343       44.5602       39.8148       39.9899       40.6878       47.2774       47.9141       47.8340       48.5228       44.6572       45.2900       45.3749       47.6915       45.2716       46.3058       53.7992       53.5015       45.6009       54.4782       58.5268       73.6538       83.3760       84.3998       82.0205       81.3266       85.0350       93.6168       99.6225       93.6172       93.1268       95.0280       96.6034       96.1398       83.9741       86.3618       74.4258        0.0000        0.0000        0.0000        0.0000        0.0000        0.0000        0.0000        0.0000        0.0000        0.0000        0.0000        0.0000        0.0000        0.0000        0.0000        0.0000        0.0000        0.0000        0.0000        0.0000        0.0000        0.0000        0.0000        0.0000        0.0000        0.0000        0.0000        0.0000        0.0000        0.0000        0.0000        0.0000        0.0000        0.0000        0.0000        0.0000        0.0000        0.0000        0.0000        0.0000        0.0000        0.0000        0.0000        0.0000        0.0000        0.0000        0.0000        0.0000        0.0000        0.0000        0.0000        0.0000        0.0000        0.0000        0.0000        0.0000        0.0000        0.0000        0.0000
        0.0000        0.0000        0.0000        0.0000        0.0000        0.0000        0.0000        0.0000        0.0000        0.0000        0.0000        0.0000        0.0000        0.0000        0.0000        0.0000        0.0000        0.0000        0.0000        0.0000        0.0000        9.1820       10.3737       13.9670       19.2562       23.9586       24.6766       18.1576       21.2846       19.1255       21.8981       21.5057       20.5684       20.8845       21.0718       25.1309       22.4315       10.8814       11.8901       21.8943       20.3973       19.3906       16.0045       17.8958       22.2853       25.9612       26.7279       28.4014       33.3762       37.4839       36.2547       35.3070       41.1861       41.4753       59.0210       31.4721       17.5524       30.5461       40.5184       37.4798       43.0263       59.1315       58.4837       49.0036       73.1849      100.3142      141.1333       77.8486       74.3295       78.3085       76.7518       87.7357       86.1622       89.0200       89.9385       75.8392       72.1100       69.5152       72.4749       73.3703       77.8124      133.4640      115.6583      145.3772      173.8199      194.1463      178.7877      174.6036      180.9932      200.9961      201.8157      166.4090      163.4034      151.8809      154.1558      125.0215      129.0762      130.6478      129.1746      124.4851      131.3925      134.0970      140.5060      165.0070      172.9914      176.8928      171.1630      169.1314      161.0119      160.1452      157.4064      145.7260      141.1814      140.5768      125.6934      125.8779      117.3016      103.2924       97.8372       89.6620       80.8413       74.8021       68.5126       64.2152       55.6064       57.7911       64.3632       70.7376       69.1646       75.5198       88.2295      106.4426      110.6574       97.4516       92.6783       74.2201       66.0086       60.8670       54.3583       53.9827       51.5053       50.6251       49.7850       42.8344       44.6581       44.4716       42.7131       50.5731       55.0921       56.9266       54.3207       54.7946       52.5964       50.5246       51.9679       42.4111       38.4343       37.0428       38.6754       41.5757       44.1140       47.4160       51.3639       48.5556       48.1612       46.3626       48.1666       47.8806       52.4744       54.1249       55.4593       51.7389       54.5648       59.3580       67.1589       82.1110       84.0334       86.0199       83.2558       90.6716      114.1621      118.6800      116.9324      103.9482      107.1079      108.0207      103.7255       85.3501       84.8578       85.5275        0.0000        0.0000        0.0000        0.0000        0.0000        0.0000        0.0000        0.0000        0.0000        0.0000        0.0000        0.0000        0.0000        0.0000        0.0000        0.0000        0.0000        0.0000        0.0000        0.0000        0.0000        0.0000        0.0000        0.0000        0.0000        0.0000        0.0000        0.0000        0.0000        0.0000        0.0000        0.0000        0.0000        0.0000        0.0000        0.0000        0.0000        0.0000        0.0000        0.0000        0.0000        0.0000        0.0000        0.0000        0.0000        0.0000        0.0000        0.0000        0.0000        0.0000        0.0000        0.0000        0.0000        0.0000        0.0000        0.0000        0.0000        0.0000        0.0000
        0.0000        0.0000        0.0000        0.0000        0.0000        0.0000        0.0000        0.0000        0.0000        0.0000        0.0000        0.0000        0.0000        0.0000        0.0000        0.0000        0.0000        0.0000        0.0000        0.0000        0.0000       10.7741        9.5663       13.5658       20.1007       19.0860       15.4948       23.3522       29.7574       21.1626       16.9436       15.0664       19.5892       20.5442       16.7718       23.8816       24.5847       18.9902       14.5237       18.3573       19.6501       20.3226       20.4389       19.2294       21.6638       26.3187       24.0206       21.8409       22.5733       21.9721       20.1302       19.0402       33.8256       29.7014       27.8635       15.0700       18.6409       38.2133       44.3367       38.3701       54.9236       63.1409       73.5372       58.8704       59.4929      110.6805      126.5381       73.0436       70.5754       78.4532       81.8482       89.8546       92.2623       97.2162       94.6582       76.9513       76.5246       76.1978       80.6638       97.6390      105.7701      144.0773      127.1627      185.2213      184.7170      206.3222      175.4326      181.3732      203.6098      229.2686      211.0615      172.9302      165.8060      159.9126      162.6645      134.0131      131.8755      139.1864      142.9230      137.2372      147.9221      152.2629      148.0055      171.6786      177.0415      181.1509      180.1908      178.3093      169.7722      173.2571      168.6360      158.3632      145.6955      138.1053      137.0457      137.4613      132.6619      116.7384       97.0687       89.3388       79.1447       73.4780       70.0366       64.9506       62.1198       60.8088       67.8246       83.7195       82.4411       84.2371       93.1161      106.3967      108.2846      101.4777       88.1183       68.6189       60.1283       53.8949       50.0477       50.5301       49.1951       49.6101       49.2356       44.8039       44.0910       44.2514       43.0489       51.4521       55.0786       55.7303       56.2680       53.1652       51.9080       50.1588       45.7763       38.9573       35.4375       34.8568       39.3925       47.8472       47.7155       49.3351       49.5712       51.1024       52.6124       52.9576       52.8711       53.5550       61.1700       60.8547       58.7741       61.0258       61.1646       67.0487       71.5093       86.7775      138.1365      136.7517       94.6481      105.9406      114.5831      119.5951      123.7788      113.5660      116.8314      117.3595      124.1120      107.0624      108.9230      117.8557      132.8781        0.0000        0.0000        0.0000        0.0000        0.0000        0.0000        0.0000        0.0000        0.0000        0.0000        0.0000        0.0000        0.0000        0.0000        0.0000        0.0000        0.0000        0.0000        0.0000        0.0000        0.0000        0.0000        0.0000        0.0000        0.0000        0.0000        0.0000        0.0000        0.0000        0.0000        0.0000        0.0000        0.0000        0.0000        0.0000        0.0000        0.0000        0.0000        0.0000        0.0000        0.0000        0.0000        0.0000        0.0000        0.0000        0.0000        0.0000        0.0000        0.0000        0.0000        0.0000        0.0000        0.0000        0.0000        0.0000        0.0000        0.0000        0.0000
        0.0000        0.0000        0.0000        0.0000        0.0000        0.0000        0.0000        0.0000        0.0000        0.0000        0.0000        0.0000        0.0000        0.0000        0.0000        0.0000        0.0000        0.0000        0.0000        0.0000        0.0000        0.0000        9.7413       16.1227       17.1886       15.3126       23.2137       21.1062       15.6465       20.4210       18.0428       17.8822       21.5896       21.2952       16.8035       13.1710       22.1860       24.5579       18.4540       21.8258       21.6590       16.9813       16.4411       23.2202       21.9381       19.1615       15.6411       15.9205       14.6282       23.5764       28.3687       18.3436       22.2820       19.2289       33.8878       26.6598       32.5402       32.3941       39.7852       45.9265       60.0925       71.0732       71.7717       53.3253       63.8130      116.5896      149.4938       67.0406       80.5177       92.0763      114.3699      108.1360      116.9726      100.6980       99.5301       95.4367       88.2675       99.7495       99.8781      132.9306      135.6462      162.7737      179.0532      205.7838      185.4854      196.1676      196.5562      214.7159      217.9819      227.8587      224.3735      174.4843      172.9247      172.3171      167.8481      138.3337      149.1665      147.2813      144.4731      146.9674      148.1276      151.0026      161.1921      180.7567      178.5040      182.1503      177.0192      176.7519      179.3647      178.9903      168.5432      158.8917      167.6592      172.2909      166.3875      167.6751      141.5568      123.3566      107.3912      103.0512       90.6292       81.9552       77.8300       71.2948       70.0104       75.9765       78.7977       93.8222       94.3162       95.9235       95.7851      105.9374      109.6023       99.9225       86.8152       66.7206       57.3305       51.4375       49.3393       48.7249       47.6986       47.9823       47.8487       45.0667       42.6776       45.4174       45.2174       54.2528       66.3964       62.6254       58.0549       52.3000       48.7069       45.8097       43.2071       38.6632       37.2172       39.7638       42.0895       51.6649       52.7433       58.3028       60.1634       60.4839       61.4720       60.6692       64.8714       62.4992       72.8766       72.7719       71.6754       70.0361       72.6546       79.7047       86.9068       98.5719      133.0403      112.8302      109.5374      113.7113      118.1508      121.3581      133.7305      142.3299      151.6266      199.5701      173.3156      122.1661      120.6377      135.2365      159.4697        0.0000        0.0000        0.0000        0.0000        0.0000        0.0000        0.0000        0.0000        0.0000        0.0000        0.0000        0.0000        0.0000        0.0000        0.0000        0.0000        0.0000        0.0000        0.0000        0.0000        0.0000        0.0000        0.0000        0.0000        0.0000        0.0000        0.0000        0.0000        0.0000        0.0000        0.0000        0.0000        0.0000        0.0000        0.0000        0.0000        0.0000        0.0000        0.0000        0.0000        0.0000        0.0000        0.0000        0.0000        0.0000        0.0000        0.0000        0.0000        0.0000        0.0000        0.0000        0.0000        0.0000        0.0000        0.0000        0.0000        0.0000        0.0000
        0.0000        0.0000        0.0000        0.0000        0.0000        0.0000        0.0000        0.0000        0.0000        0.0000        0.0000        0.0000        0.0000        0.0000        0.0000        0.0000        0.0000        0.0000        0.0000        0.0000        0.0000        6.6659        5.6568       13.2759       17.5293       17.3271       17.8815       22.1148       17.1705       19.6752       25.4209       23.3946       24.6864       22.5708       19.0623       22.2080       20.2773       23.9813       27.9233       24.8640       23.3732       21.9444       16.3396       19.3213       18.3101       21.0107       17.4304       17.8732       22.6567       31.6808       33.6209       22.4560       27.8888       28.0350       43.1327       35.0100       41.0820       44.6171       52.0087       63.0959       68.4183       58.5192       53.5083       40.9597       44.0034       46.6769       56.0736       73.9366       84.8826       82.6599      106.4572       91.0210       87.3840       87.9340       89.5723       92.1186       95.4274      108.2175      113.8592      138.7784      143.9329      149.7063      160.1896      164.7802      173.1373      179.2787      190.5992      216.2256      229.0254      224.8395      221.2772      169.1335      161.0381      163.0747      162.4899      138.5875      148.4325      140.8604      147.7500      147.6525      150.3246      154.8836      155.2771      166.4540      173.0951      168.6134      165.9028      180.9310      170.8157      167.7031      162.7418      174.2207      184.1813      170.1202      166.7899      203.7213      186.3529      155.7029      134.5187      121.1807      109.5801      101.1933       95.2648       85.7838       82.3599       84.1295       92.5596      117.3260      120.5233      126.8536      141.8173      127.7041      123.6663      107.9946       91.3912       68.1806       55.2193       50.9962       51.9391       46.2805       43.1466       43.6634       44.2969       43.9884       42.5636       45.9677       48.8048       57.0634       65.8405       67.4356       60.2566       43.9738       39.7952       37.4692       33.6386       27.0732       25.7674       30.6390       37.2295       52.1333       50.9064       50.1208       58.6511       60.3449       60.4751       60.2221       58.9557       58.5078       75.3490       83.5473       73.1519       72.6913       74.8463       81.9495       95.2106      100.8331      107.5685      110.7695      113.4939      109.7081      115.5576      115.2896      125.7404      169.4735      200.4705      224.3068      196.1392      164.8876      159.7253      178.0142      201.8638      296.7211        0.0000        0.0000        0.0000        0.0000        0.0000        0.0000        0.0000        0.0000        0.0000        0.0000        0.0000        0.0000        0.0000        0.0000        0.0000        0.0000        0.0000        0.0000        0.0000        0.0000        0.0000        0.0000        0.0000        0.0000        0.0000        0.0000        0.0000        0.0000        0.0000        0.0000        0.0000        0.0000        0.0000        0.0000        0.0000        0.0000        0.0000        0.0000        0.0000        0.0000        0.0000        0.0000        0.0000        0.0000        0.0000        0.0000        0.0000        0.0000        0.0000        0.0000        0.0000        0.0000        0.0000        0.0000        0.0000        0.0000        0.0000
        0.0000        0.0000        0.0000        0.0000        0.0000        0.0000        0.0000        0.0000        0.0000        0.0000        0.0000        0.0000        0.0000        0.0000        0.0000        0.0000        0.0000        0.0000        0.0000        0.0000       10.0794        9.0347        7.3816       23.0459       19.9938       13.8155       10.0568       18.5736       16.4664       17.2127       25.5487       20.6300       22.0772       26.7862       21.3535       20.8401       19.6967       26.6309       26.4699       24.8275       27.2155       30.9364       22.3969       24.7365       22.1073       19.7465       18.3980       22.1177       26.5655       29.8425       35.2115       24.7106       26.1536       23.6307       37.6599       47.2936       46.5147       48.0099       82.5222       65.1133       65.9790       61.0575       53.2515       39.8475       40.9337       49.8732       51.1832       64.2299       70.3342       71.2229       76.4876       78.4845       85.2930       88.6100       91.0173       89.1378       90.4002      108.1005      113.5060      156.2325      152.1453      151.2458      153.7108      165.5613      156.4368      168.8614      181.1724      212.3038      234.3935      226.1175      213.2227      184.0077      167.6841      167.8441      157.1762      136.0723      139.1660      147.5671      143.0384      137.2738      144.8597      155.2665      154.1310      169.1770      175.2333      169.3372      167.8118      168.6093      165.8968      166.7734      165.3451      174.0448      185.9468      169.4976      172.5409      207.7142      188.9060      157.5806      134.3820      122.9240      112.2932      116.0539       93.8490       92.7932       86.8832       88.9814       97.0905      127.7427      161.4396      177.4747      158.0922      139.9706      125.2704      111.7372       97.9877       75.6044       63.3772       55.2789       57.0691       53.5395       47.2685       46.6722       46.2490       45.4639       46.4509       48.4184       54.2691       64.3238       66.0798       66.1917       57.1557       42.4182       36.9742       34.0401       32.2522       28.9890       30.7550       34.9606       32.3019       45.3809       45.8260       47.5345       54.0681       60.1769       65.6251       66.6331       65.0480       69.3292       73.6910       76.4175       76.5859       81.4631       88.1517       95.5918       98.9555      113.7279      119.7916      123.8586      124.5745      117.7559      121.9060      124.8159      141.3636      203.6888      233.2828      206.3030      189.1538      183.3183      188.5535      203.4932      227.1013      314.3573      359.2807        0.0000        0.0000        0.0000        0.0000        0.0000        0.0000        0.0000        0.0000        0.0000        0.0000        0.0000        0.0000        0.0000        0.0000        0.0000        0.0000        0.0000        0.0000        0.0000        0.0000        0.0000        0.0000        0.0000        0.0000        0.0000        0.0000        0.0000        0.0000        0.0000        0.0000        0.0000        0.0000        0.0000        0.0000        0.0000        0.0000        0.0000        0.0000        0.0000        0.0000        0.0000        0.0000        0.0000        0.0000        0.0000        0.0000        0.0000        0.0000        0.0000        0.0000        0.0000        0.0000        0.0000        0.0000        0.0000        0.0000
        0.0000        0.0000        0.0000        0.0000        0.0000        0.0000        0.0000        0.0000        0.0000        0.0000        0.0000        0.0000        0.0000        0.0000        0.0000        0.0000        0.0000        0.0000        0.0000        0.0000       13.6807       10.7842       12.6851       26.5892       25.0952       13.8346       13.4771       18.2941       20.5899       19.3740       18.2648       24.1226       29.2412       26.8545       21.5278       24.5717       25.5216       21.3610       27.6744       29.0007       28.9410       25.1529       31.4487       28.6639       23.3147       19.3713       24.1073       26.5045       31.7122       38.7129       30.9198       21.7192       20.1864       26.4689       68.8762       72.3338       72.6402       93.4090      100.7714       76.7380       83.0159       79.2643       94.9893       51.2151       51.9764       46.0658       47.2114       57.6812       67.2517       78.3295       77.9921       86.6182       95.6476      107.0688       84.7117       89.5664       96.6181      113.5262      121.3273      164.2308      164.7811      153.4456      164.2847      176.6913      181.3962      189.2614      201.7261      235.4731      217.2024      212.9598      203.1845      182.3419      167.2112      163.1716      155.1889      139.1692      134.8680      135.9754      141.9146      144.1504      151.8638      158.0522      159.5495      165.5946      171.4763      172.3541      165.0439      171.6632      173.3123      181.1029      180.2125      191.1720      194.1345      182.1177      170.9905      198.3739      183.7126      166.4323      147.4461      127.7707      106.3184      102.8504       90.3380       90.8969       90.3093       95.9575      103.5941      148.8277      214.2079      211.8311      176.0580      141.9449      126.0399      123.8683      114.2552       76.0681       72.8645       61.8608       61.6484       58.0841       56.6455       53.9703       53.6383       56.2046       53.2696       63.5696       79.0271       79.8353       68.8487       67.8835       63.1143       47.0668       44.7271       43.1791       39.1909       35.1596       33.5949       33.0821       37.8837       50.2274       56.3882       62.7947       64.6657       72.0434       77.6432       78.0599       79.8234       90.4763       93.7653       99.5296      109.4382      108.3720      112.3923      126.3103      127.9873      143.7892      148.8665      155.2109      164.1181      158.3674      174.5257      178.7457      203.4633      236.8866      239.1151      246.7264      247.3534      230.5106      232.6484      242.0333      263.4634      362.2552      380.3498      366.6764        0.0000        0.0000        0.0000        0.0000        0.0000        0.0000        0.0000        0.0000        0.0000        0.0000        0.0000        0.0000        0.0000        0.0000        0.0000        0.0000        0.0000        0.0000        0.0000        0.0000        0.0000        0.0000        0.0000        0.0000        0.0000        0.0000        0.0000        0.0000        0.0000        0.0000        0.0000        0.0000        0.0000        0.0000        0.0000        0.0000        0.0000        0.0000        0.0000        0.0000        0.0000        0.0000        0.0000        0.0000        0.0000        0.0000        0.0000        0.0000        0.0000        0.0000        0.0000        0.0000        0.0000        0.0000        0.0000
        0.0000        0.0000        0.0000        0.0000        0.0000        0.0000        0.0000        0.0000        0.0000        0.0000        0.0000        0.0000        0.0000        0.0000        0.0000        0.0000        0.0000        0.0000        0.0000        0.0000       17.1646       15.9877       17.8997       22.4324       18.4367       28.8134       21.0277       23.2661       21.3449       17.7938       17.0774       29.0251       27.5116       23.1011       23.8290       26.6832       32.1201       40.6831       43.3804       34.9058       31.0950       39.2936       38.2989       28.1832       27.4208       27.0869       29.1554       27.3407       30.8399       31.3711       32.2087       26.1041       27.3611       33.4125       80.2036       73.1468       72.9404       84.3697       95.4535       79.6924       79.1565       99.9916      100.3058       56.2818       53.3040       45.1974       46.6669       61.8348       81.4532      116.8624      102.0041       95.4510      109.8367       90.2685       85.9212       93.9295       93.6280      112.8300      131.8250      174.0230      177.3983      178.6286      193.4513      218.4842      199.3915      198.1483      201.3079      220.0927      219.3601      208.3005      211.3562      194.9743      168.0496      164.4281      163.8801      141.7862      139.1196      131.6245      140.2011      147.9359      154.4717      155.1305      160.0022      162.5330      166.2150      166.9433      164.2012      175.6532      175.5922      187.3168      192.0565      203.3141      198.9155      197.0886      177.2335      192.7525      179.9030      153.7678      143.5719      118.6883      101.7141       98.1690       97.0753      102.8323      105.4646      114.7477      118.0100      169.8367      198.2449      196.3657      163.9742      147.1512      135.8559      146.8501      125.8657       91.4619       85.5817       72.3515       71.7842       68.0581       70.9984       72.4167       71.9517       67.9986       68.1595       87.3342       98.3403       96.6442       94.0175       82.6044       78.6945       69.2541       61.4555       57.7355       54.5134       51.5555       48.8394       45.3002       52.5542       71.6621       77.1479       79.4517       85.0794       90.8567       97.6799      115.3932      114.1408      130.1627      145.4446      157.3759      164.9100      164.2824      169.7827      179.7595      177.8274      193.7193      200.4246      211.4943      224.6830      222.8958      242.8364      267.4741      277.7185      329.6344      307.5600      327.1303      329.7782      303.0576      289.4860      310.6592      318.5726      397.6414      434.7504      382.0141      397.0384        0.0000        0.0000        0.0000        0.0000        0.0000        0.0000        0.0000        0.0000        0.0000        0.0000        0.0000        0.0000        0.0000        0.0000        0.0000        0.0000        0.0000        0.0000        0.0000        0.0000        0.0000        0.0000        0.0000        0.0000        0.0000        0.0000        0.0000        0.0000        0.0000        0.0000        0.0000        0.0000        0.0000        0.0000        0.0000        0.0000        0.0000        0.0000        0.0000        0.0000        0.0000        0.0000        0.0000        0.0000        0.0000        0.0000        0.0000        0.0000        0.0000        0.0000        0.0000        0.0000        0.0000        0.0000
        0.0000        0.0000        0.0000        0.0000        0.0000        0.0000        0.0000        0.0000        0.0000        0.0000        0.0000        0.0000        0.0000        0.0000        0.0000        0.0000        0.0000        0.0000        0.0000        0.0000        0.0000       21.9404       24.9509       47.7654       51.1904       55.7266       51.7484       43.2870       44.2149       35.5156       32.5487       27.7751       24.1633       30.0061       25.4866       41.2350       49.1658       52.7136       62.9790       49.4103       45.1274       45.4575       44.9239       37.0696       31.5743       32.9112       32.6554       25.7984       28.4272       30.2055       39.0746       53.4335       69.3216       67.4249       81.5633       63.9205       95.3500       76.7067       84.6783       49.9135       49.5541       57.8184       56.2982       66.6788       68.1408       67.3563       52.2769       59.3021       66.8530       77.3486       86.5479       91.9670      107.9925       93.6141       92.5726      111.3615      114.2424      122.7525      151.5500      203.7443      196.2859      206.2212      238.2402      266.3337      239.2509      239.2387      221.6700      210.7207      199.4203      195.2562      214.6817      168.5464      164.5561      150.6737      162.9351      132.0417      123.2369      113.9239      126.1900      142.2447      162.9677      178.5760      170.7496      161.0367      159.1388      157.4577      159.9987      154.6125      155.7051      164.7174      167.5390      203.0076      192.5170      202.5701      187.3173      189.9042      158.8400      137.3943      127.5420      108.8494       97.2260       91.9095       93.3889      132.4389      143.0506      152.2296      156.6041      173.2189      181.3629      172.2213      157.4230      141.3306      131.6305      153.7415      125.2411       98.7336       94.2410       87.0870       82.7980       87.6358       93.9942       91.7661       86.3828       83.4864       82.0405       99.3746      111.7275      121.5610      101.5327      103.2646       90.7277       70.8379       75.5981       77.8832       74.9866       68.2069       71.2510       77.2195       85.2567       99.8482      108.7272      119.1472      132.0522      164.1236      179.8354      203.0228      215.7283      233.7945      259.7371      274.6044      278.5114      284.8119      292.9588      303.1307      309.2524      313.7925      333.4645      347.7703      361.9364      385.8411      402.5931      429.2959      441.8167      438.8899      415.3289      416.8541      440.8634      418.9974      408.5919      429.0075      428.9957      457.3540      486.0882      460.5656      441.8621      298.7701        0.0000        0.0000        0.0000        0.0000        0.0000        0.0000        0.0000        0.0000        0.0000        0.0000        0.0000        0.0000        0.0000        0.0000        0.0000        0.0000        0.0000        0.0000        0.0000        0.0000        0.0000        0.0000        0.0000        0.0000        0.0000        0.0000        0.0000        0.0000        0.0000        0.0000        0.0000        0.0000        0.0000        0.0000        0.0000        0.0000        0.0000        0.0000        0.0000        0.0000        0.0000        0.0000        0.0000        0.0000        0.0000        0.0000        0.0000        0.0000        0.0000        0.0000        0.0000        0.0000        0.0000
        0.0000        0.0000        0.0000        0.0000        0.0000        0.0000        0.0000        0.0000        0.0000        0.0000        0.0000        0.0000        0.0000        0.0000        0.0000        0.0000        0.0000        0.0000        0.0000        0.0000        0.0000       28.1744       32.3402       61.4879       69.0679       66.7550       62.9063       52.1507       51.5990       45.5751       34.2346       31.6713       21.6516       20.2645       23.4144       46.5384       62.4652       64.4857       66.0255       51.3454       59.4338       54.1668       58.2639       47.0580       37.3105       35.5327       44.3913       32.9508       37.5228       47.4109       55.4643       71.1487       75.8875       67.9363       79.0627       64.1366       75.8365       86.5511      112.6737       56.2477       56.1768       65.0793       68.8180       71.4720       68.8351       61.8572       54.6908       58.8697       58.9286       63.4617       79.0444       92.0688       85.7994       87.6363       87.0408       96.9603      106.3232      126.5177      139.2174      197.4743      225.7404      241.4054      263.8723      281.8784      255.6304      252.4588      223.7985      209.2139      203.7128      193.1049      205.4596      163.6060      157.9067      152.7259      146.0155      121.0623      117.4617      123.6082      133.9319      159.6123      166.8947      186.6117      163.9954      161.1434      160.4687      159.8346      164.9336      159.7623      157.0690      156.5791      160.8217      189.7345      185.1134      195.3536      182.7826      185.5619      153.6843      139.8723      124.2294      107.9310       95.8129       93.6871      102.1985      142.6431      157.4091      168.9787      175.7045      184.3463      203.9765      185.0070      163.7529      138.8562      134.3139      131.9394      128.9729      113.3709      109.1289      102.6131      100.9739      114.9964      119.9077      118.1871      104.3332      100.8124      101.7084      107.3810      121.9470      135.4831      111.0654      110.7671      109.5008       95.2856       85.7772       86.0539       84.0791       79.0692       85.9973       95.6312      107.6557      124.6468      129.2471      142.6430      160.6525      201.9552      230.9199      254.5300      270.2001      308.7776      326.5747      347.2142      355.7908      359.6157      373.1852      390.8619      397.5629      398.3531      415.0787      432.0432      447.3437      472.2776      487.0891      507.1132      519.2881      511.2044      487.5237      507.7925      501.3423      495.3370      464.9616      467.4936      488.0099      518.9043      528.5075      526.3877      468.5828      346.7700        0.0000        0.0000        0.0000        0.0000        0.0000        0.0000        0.0000        0.0000        0.0000        0.0000        0.0000        0.0000        0.0000        0.0000        0.0000        0.0000        0.0000        0.0000        0.0000        0.0000        0.0000        0.0000        0.0000        0.0000        0.0000        0.0000        0.0000        0.0000        0.0000        0.0000        0.0000        0.0000        0.0000        0.0000        0.0000        0.0000        0.0000        0.0000        0.0000        0.0000        0.0000        0.0000        0.0000        0.0000        0.0000        0.0000        0.0000        0.0000        0.0000        0.0000        0.0000        0.0000        0.0000
        0.0000        0.0000        0.0000        0.0000        0.0000        0.0000        0.0000        0.0000        0.0000        0.0000        0.0000        0.0000        0.0000        0.0000        0.0000        0.0000        0.0000        0.0000        0.0000        0.0000        0.0000       47.0886       48.2652       86.0707       91.3431       90.0167       78.9102       58.4780       54.3155       53.3757       40.5832       27.8666       23.0019       23.5836       20.5989       38.0118       59.5639       68.7748       74.8936       62.5245       78.7381       67.5723       62.5269       51.4061       38.0560       36.9247       45.1118       47.5138       45.3831       49.9908       54.1772       60.0680       72.2895       75.8999       80.8619       68.7462       75.3629       97.6517      117.6545       63.7691       68.8295       77.3631       87.3965       87.1399       67.1734       66.6210       73.1016       68.6213       68.3178       73.7895       71.3736       83.4334       86.5761       87.4420       86.9141       99.2424      103.3539      120.1427      142.3811      222.5484      257.2963      233.6149      241.6986      251.5751      237.9996      241.6128      227.2620      201.2599      197.6963      169.1370      177.6759      154.3729      139.4251      134.9991      135.2013      108.2011      109.0701      118.9456      127.7436      159.6325      171.2844      178.1483      158.2459      156.2448      160.7298      163.0987      157.6233      165.1902      165.5806      172.8004      167.9396      192.0978      192.3448      191.7715      173.7620      173.1419      160.6019      147.3166      127.7756      113.6877       99.2615       95.3939      108.4961      152.7121      165.7652      180.6472      178.4785      199.4865      218.6640      198.1562      179.4510      149.1954      141.1612      142.9482      144.8159      140.7531      126.5745      115.0109      111.0636      128.9075      136.0444      137.4990      130.9056      131.0890      133.4393      148.6145      136.0244      121.3151      125.8689      127.5359      127.3919      127.8090      128.8548      111.9358      108.6694      111.2425      114.3600      127.3010      151.6139      183.0772      170.4423      189.8139      200.0932      253.1836      298.4294      346.4261      362.5565      372.9095      389.4411      411.0082      422.8304      435.0363      443.6637      460.8244      477.5278      473.2066      490.8060      516.5609      529.2115      563.2233      579.1485      596.9101      588.5619      581.4047      561.2175      562.7285      555.8307      539.6147      518.7078      523.7654      511.3367      550.2278      555.1797      540.6249      490.4658      435.6899        0.0000        0.0000        0.0000        0.0000        0.0000        0.0000        0.0000        0.0000        0.0000        0.0000        0.0000        0.0000        0.0000        0.0000        0.0000        0.0000        0.0000        0.0000        0.0000        0.0000        0.0000        0.0000        0.0000        0.0000        0.0000        0.0000        0.0000        0.0000        0.0000        0.0000        0.0000        0.0000        0.0000        0.0000        0.0000        0.0000        0.0000        0.0000        0.0000        0.0000        0.0000        0.0000        0.0000        0.0000        0.0000        0.0000        0.0000        0.0000        0.0000        0.0000        0.0000        0.0000        0.0000
        0.0000        0.0000        0.0000        0.0000        0.0000        0.0000        0.0000        0.0000        0.0000        0.0000        0.0000        0.0000        0.0000        0.0000        0.0000        0.0000        0.0000        0.0000        0.0000        0.0000        0.0000       72.6136       70.8767      119.0521      118.6643      112.6705       98.2477       74.0336       63.1056       58.7891       54.8548       48.8194       41.0466       36.2583       25.0799       53.5665       76.6735       75.5785       88.3977       89.2525       86.8986       63.1493       70.5618       58.5361       44.4907       38.2631       54.0092       54.8852       54.2441       54.4785       62.2851       65.8659       77.7170       69.1049       79.2627       84.9149       82.0217      105.3464      132.2774       87.1857       88.2308       99.6170       93.7222       92.0452       79.7958       82.3065      104.0748       78.7875       74.5094       71.5436       71.0440       79.1253       84.0156       93.5323       92.2121      104.5774      105.2287      132.0921      160.8709      218.7545      252.8829      242.6678      224.9000      234.3618      219.6703      221.4913      191.2952      167.9456      152.8062      156.4469      166.3109      134.0037      117.3634      105.9028      110.4515       88.6499       89.5115      102.6421      116.1210      143.8035      157.1659      162.1954      156.8470      151.3301      154.1492      152.8946      152.5743      166.9504      172.2887      166.3332      176.9813      227.1936      205.5761      193.8675      184.4070      185.4292      175.5463      163.0900      136.7822      112.9481      106.5827      104.9544      115.5233      160.4270      170.0240      184.5576      197.5116      205.1467      213.3242      208.9244      196.8664      173.9316      163.1047      166.1909      156.6805      142.6112      132.4826      137.5299      130.9850      140.9587      147.3829      143.8983      137.9108      142.8982      155.9486      155.1063      153.1907      172.3134      170.0281      153.6793      153.2451      154.6334      132.3755      131.6621      139.9016      145.0112      146.8358      159.1591      182.3372      212.1565      232.2746      251.0034      260.1919      349.1643      367.6641      391.3911      419.6512      423.1647      437.2415      456.7381      474.9866      488.2684      505.4510      533.1080      552.6228      553.4395      573.5034      589.4743      607.5064      657.3932      671.3118      670.1514      668.4989      649.2959      624.1732      608.7714      595.3633      567.0936      563.8986      565.1279      555.5847      553.3607      543.9744      535.8511      504.5045        0.0000        0.0000        0.0000        0.0000        0.0000        0.0000        0.0000        0.0000        0.0000        0.0000        0.0000        0.0000        0.0000        0.0000        0.0000        0.0000        0.0000        0.0000        0.0000        0.0000        0.0000        0.0000        0.0000        0.0000        0.0000        0.0000        0.0000        0.0000        0.0000        0.0000        0.0000        0.0000        0.0000        0.0000        0.0000        0.0000        0.0000        0.0000        0.0000        0.0000        0.0000        0.0000        0.0000        0.0000        0.0000        0.0000        0.0000        0.0000        0.0000        0.0000        0.0000        0.0000        0.0000        0.0000
        0.0000        0.0000        0.0000        0.0000        0.0000        0.0000        0.0000        0.0000        0.0000        0.0000        0.0000        0.0000        0.0000        0.0000        0.0000        0.0000        0.0000        0.0000        0.0000        0.0000        0.0000        0.0000      180.1141      156.2061      148.8861      139.2906      123.4539      107.3767       96.5505       84.1998       71.3536       42.3723       33.1607       31.0883       34.4960       62.6971       72.5800       75.2478       67.0530       61.0222       58.5315       46.9965       42.6773       43.1311       41.0778       40.5626       40.6827       53.6729       56.6609       67.4753       71.6176       59.2698       63.2083       67.5679       78.9529       77.0370       87.6602       98.1915      115.4829       86.0909      103.0865       96.4468       92.7761       72.8382       74.3846       79.3180       83.6299       87.1660       86.0904       88.3083       90.0219       92.2217      101.3780      100.3114      102.7330      121.8453      122.2179      146.3799      156.6959      214.9460      224.2849      241.2104      235.5493      226.1208      213.0831      198.0892      172.4007      174.8951      148.6467      147.2255      154.7139      118.7081      116.5557      107.9524      109.6380       72.8516       79.6821       89.2569      111.3795      107.1142      128.0219      145.0979      138.6318      145.8366      147.1893      147.1987      149.7387      165.0036      170.7710      172.5380      184.6455      208.6315      202.1172      207.9616      198.3714      188.7020      177.8452      161.0954      145.3930      126.4227      118.6649      114.2883      116.0485      131.3284      144.4246      178.3140      197.6111      181.3541      188.7064      190.8766      217.2283      194.2968      173.8566      165.7281      152.7063      136.6989      133.2981      134.0418      136.7115      140.5975      137.7702      140.4149      145.4998      160.4815      156.1424      158.6541      168.2629      174.3250      165.2050      169.4803      162.8711      158.2689      163.6772      160.0368      175.3284      192.3024      199.1902      220.9132      245.0929      288.7689      319.4608      342.4001      363.3566      407.5603      436.6629      461.5971      479.2757      458.9518      473.2151      493.3250      519.0754      563.3314      592.2814      626.2646      658.4792      741.7686      768.8348      786.5296      798.1374      794.0704      817.2065      798.6280      779.2193      717.1978      691.9564      670.7515      652.2239      619.5061      610.8495      592.8184      566.0436      539.9677      536.8838      494.8329      470.6277      371.8002      347.1100      308.1843      315.0609        0.0000        0.0000        0.0000        0.0000        0.0000        0.0000        0.0000        0.0000        0.0000        0.0000        0.0000        0.0000        0.0000        0.0000        0.0000        0.0000        0.0000        0.0000        0.0000        0.0000        0.0000        0.0000        0.0000        0.0000        0.0000        0.0000        0.0000        0.0000        0.0000        0.0000        0.0000        0.0000        0.0000        0.0000        0.0000        0.0000        0.0000        0.0000        0.0000        0.0000        0.0000        0.0000        0.0000        0.0000        0.0000        0.0000        0.0000        0.0000        0.0000        0.0000
        0.0000        0.0000        0.0000        0.0000        0.0000        0.0000        0.0000        0.0000        0.0000        0.0000        0.0000        0.0000        0.0000        0.0000        0.0000        0.0000        0.0000        0.0000        0.0000        0.0000        0.0000        0.0000        0.0000        0.0000        0.0000        0.0000      147.0422      131.9257      118.5233      105.1212       87.1513       49.6937       36.3897       34.0474       40.3130       73.3382       82.8032       84.4024       74.0872       67.4083       58.6886       51.0530       45.8718       35.2048       40.3975       52.8458       61.3275       79.3755       79.9243       83.3706       92.5084       74.8977       76.5290       77.3522       89.7328       77.8084       90.7169      106.5267      120.4864       88.6178       91.7980       93.1291       89.9210       79.0118       81.6722       81.3242       81.9008       89.4691       92.8164       96.4619       94.9380       99.1889      101.7355      110.2163      114.9450      135.2145      136.7988      151.2493      152.3247      202.8016      204.8938      207.5368      212.3275      211.3992      219.3632      201.7128      200.5529      175.7798      140.5192      125.2689      125.3842      106.4956       91.6955       78.0855       84.4017       54.4827       62.4879       64.9196       99.1089      101.7557      116.9929      134.1169      131.2972      137.6877      141.8907      146.7330      149.9894      170.1738      191.2755      182.9023      184.8178      216.5867      211.2000      218.4085      207.1824      200.4597      184.7752      175.1323      158.0339      130.9151      121.7825      114.1206      117.9075      129.8062      151.7259      189.9272      180.0033      219.2215      208.0064      197.2831      206.9018      194.0621      179.3631      177.6169      163.6558      146.5265      144.8352      140.4833      145.6008      151.0002      156.6602      161.3775      158.9050      167.5260      159.2924      170.2237      167.9366      179.0231      194.3234      189.7623      178.0970      168.0812      177.7647      182.2710      193.8905      224.9693      244.0990      264.8219      289.9414      334.8677      363.3879      373.9373      403.6175      454.6447      498.3401      510.2613      526.4527      503.1143      518.5190      535.7410      568.1555      620.9140      656.0067      698.0714      757.9074      844.9615      869.9843      911.0253      921.8143      904.3925      916.4000      897.9545      852.8752      766.0322      734.4561      710.3782      683.5469      657.3173      636.2632      616.1354      594.6294      562.3448      535.1199      512.3890      471.3655      358.4229      327.8371      299.0919      288.6884        0.0000        0.0000        0.0000        0.0000        0.0000        0.0000        0.0000        0.0000        0.0000        0.0000        0.0000        0.0000        0.0000        0.0000        0.0000        0.0000        0.0000        0.0000        0.0000        0.0000        0.0000        0.0000        0.0000        0.0000        0.0000        0.0000        0.0000        0.0000        0.0000        0.0000        0.0000        0.0000        0.0000        0.0000        0.0000        0.0000        0.0000        0.0000        0.0000        0.0000        0.0000        0.0000        0.0000        0.0000        0.0000        0.0000        0.0000        0.0000        0.0000        0.0000
        0.0000        0.0000        0.0000        0.0000        0.0000        0.0000        0.0000        0.0000        0.0000        0.0000        0.0000        0.0000        0.0000        0.0000        0.0000        0.0000        0.0000        0.0000        0.0000        0.0000        0.0000        0.0000        0.0000        0.0000        0.0000        0.0000        0.0000      155.6427      145.9252      130.4738      114.1603       68.3359       56.2313       48.1887       53.2531       88.2504       89.7918       89.2259       80.5223       68.1353       64.6488       55.7307       52.0131       45.4148       48.2515       57.2409       60.3384       74.7931       87.9893      101.0095      117.7138       85.4692       90.5609       94.8194      106.6377       96.1890      101.8734      112.9885      135.8545       94.6398       95.3628       94.7840       90.3280       76.5743       77.9925       80.0811       78.7604       88.2143       93.2420       96.0316       93.0574      100.0485      107.4759      109.2690      114.6276      150.2963      150.2257      143.6078      143.8094      175.0690      241.2162      234.4203      184.9795      188.5303      177.9526      166.7894      179.6040      164.7122      157.5089      143.3439      125.1845       89.0309       80.9682       78.9447       78.0150       46.6630       48.6992       56.0026       75.7400       88.4233      108.2178      115.4545      134.1804      130.8957      133.3809      134.6240      145.8478      164.9931      183.3528      186.7444      199.0191      245.4295      245.2417      251.1624      224.2651      210.8758      190.7498      177.3551      162.8256      133.9298      121.7612      121.2047      128.1238      146.4099      162.7677      171.7876      183.3995      244.2681      230.5895      217.8347      222.8138      187.3572      178.6711      180.6517      175.3947      156.9121      154.1859      158.1216      169.6153      181.9757      202.0527      196.0591      190.6312      198.4939      198.3948      192.2550      191.2940      213.8826      213.3759      209.9258      197.5136      191.2813      199.1258      206.0402      211.9073      241.6713      261.9864      289.2155      307.9189      342.3686      371.9388      396.4194      432.0260      489.6924      510.6678      525.8193      548.0591      537.5292      548.1719      565.1353      603.2832      642.9050      691.7866      742.5427      785.9836      865.7246      902.9629      938.9546      948.2570      940.6166      934.1893      912.4776      852.2919      769.7646      730.9044      705.4229      682.0175      651.6207      639.5123      618.6218      579.4722      532.0497      517.2172      477.7850      450.6942      337.0217      305.8467      281.1628      269.8379      304.6200        0.0000        0.0000        0.0000        0.0000        0.0000        0.0000        0.0000        0.0000        0.0000        0.0000        0.0000        0.0000        0.0000        0.0000        0.0000        0.0000        0.0000        0.0000        0.0000        0.0000        0.0000        0.0000        0.0000        0.0000        0.0000        0.0000        0.0000        0.0000        0.0000        0.0000        0.0000        0.0000        0.0000        0.0000        0.0000        0.0000        0.0000        0.0000        0.0000        0.0000        0.0000        0.0000        0.0000        0.0000        0.0000        0.0000        0.0000        0.0000        0.0000
        0.0000        0.0000        0.0000        0.0000        0.0000        0.0000        0.0000        0.0000        0.0000        0.0000        0.0000        0.0000        0.0000        0.0000        0.0000        0.0000        0.0000        0.0000        0.0000        0.0000        0.0000        0.0000        0.0000        0.0000        0.0000        0.0000        0.0000        0.0000        0.0000        0.0000      145.3557       90.1700       80.1761       74.8114       76.1765      113.3514      100.9201       92.7514       80.6673       68.8912       61.4594       56.2198       53.6323       45.8529       53.3110       63.4937       63.7669       87.2998       98.5786      113.4179      135.3102       92.5086       93.0203       93.7836      121.4923       96.7600      108.3482      126.3990      148.2100       91.6272       94.3787       93.7575       91.0237       81.3348       80.6293       76.3020       77.2961       86.3506       88.2298       85.8139       92.3539      104.0657       97.6708      101.8013      104.8718      140.9836      141.3250      138.7226      143.2045      197.8807      222.4069      194.3957      172.4515      176.2499      156.8529      157.6056      160.3056      167.2642      135.5099      118.4496      106.4609       89.8690       82.4801       72.8506       68.0986       40.5585       35.7422       53.6969       62.9999       75.9507      102.3382      123.1320      130.0849      137.2689      138.1282      143.1910      140.5524      162.8660      183.7977      203.3899      218.0197      245.7869      241.3069      247.3923      226.6582      216.6129      196.5299      180.1947      166.1779      143.9995      135.1013      134.6361      140.0621      162.2550      180.4801      197.8060      202.1058      226.5633      248.9651      228.8196      189.8609      188.5974      180.8710      190.6699      189.8430      171.6426      175.2733      193.7753      199.9273      215.4067      232.0933      248.5289      246.5447      252.3729      232.8726      231.2342      229.4100      236.6477      236.4860      241.2004      234.6659      229.8152      228.7510      233.1387      232.9651      256.9533      269.0513      294.7385      319.0569      354.6531      364.2455      394.6904      433.8162      458.8204      473.2656      500.3415      542.6931      525.2151      540.1573      567.3202      597.3207      636.1756      680.6826      726.8746      767.1796      834.5134      872.8992      899.7140      909.2585      887.7537      890.3215      866.9225      807.6121      741.8582      706.2693      679.9717      656.9599      618.9027      593.7393      575.9207      536.0554      501.9929      465.0099      432.5392      407.3515      308.7269      287.6298      267.2833      260.7632      322.4700        0.0000        0.0000        0.0000        0.0000        0.0000        0.0000        0.0000        0.0000        0.0000        0.0000        0.0000        0.0000        0.0000        0.0000        0.0000        0.0000        0.0000        0.0000        0.0000        0.0000        0.0000        0.0000        0.0000        0.0000        0.0000        0.0000        0.0000        0.0000        0.0000        0.0000        0.0000        0.0000        0.0000        0.0000        0.0000        0.0000        0.0000        0.0000        0.0000        0.0000        0.0000        0.0000        0.0000        0.0000        0.0000        0.0000        0.0000        0.0000        0.0000
        0.0000        0.0000        0.0000        0.0000        0.0000        0.0000        0.0000        0.0000        0.0000        0.0000        0.0000        0.0000        0.0000        0.0000        0.0000        0.0000        0.0000        0.0000        0.0000        0.0000        0.0000        0.0000        0.0000        0.0000        0.0000        0.0000        0.0000        0.0000        0.0000        0.0000        0.0000      176.0450      164.7067        0.0000        0.0000       94.7350       83.8573       73.9675       62.7120       36.9365       30.8737       28.0730       26.7755       32.3936       30.5809       35.9760       44.5740       97.8928      114.4002      125.1651      115.3327       67.7836       59.9201       64.4658       75.3818       64.5133       72.5467       90.4353      103.1041       86.4608       93.1357       90.7502       91.7975       83.1925       75.9236       73.8026       80.5414       73.1223       78.9909       79.9320       81.1483       84.0155       89.9799      104.7044       98.5353      133.9288      134.7447      123.7894      133.6893      226.4315      232.7740      225.6963      197.0876      209.3288      197.3526      196.7727      195.6909      196.5225      177.9745      151.4845      129.1512      113.0237      131.4678       93.8080      101.4204       41.0733       40.3677       63.7244       98.3919       64.7990      107.2513      136.7136      142.9658      141.7341      142.9924      152.2424      148.4517      174.7011      188.2527      202.9804      231.2341      263.0305      257.5089      265.1764      250.6685      215.8662      195.2229      173.5427      160.6813      157.1007      151.0688      156.7465      160.9728      187.8198      212.9897      245.3346      238.8174      238.8197      239.1564      238.7426      194.9126      174.3645      176.1870      180.5181      187.5786      208.9588      222.6929      238.8245      245.2274      289.6888      319.2745      334.9052      325.6931      300.0262      287.8242      283.1380      282.9715      270.6788      267.3723      267.3405      254.6142      251.8415      251.7712      258.3181      258.1838      269.5413      280.4948      299.4447      316.7331      327.9248      335.4728      343.0651      364.0912      371.1239      390.0471      410.8915      442.9750      500.6592      524.1967      547.7727      576.6589      577.8342      609.7388      651.8057      691.5009      726.3145      757.5077      774.7710      780.4209      782.6736      781.9314      753.7165      716.5641      600.0350      580.3735      554.1618      530.1927      528.7477      508.8193      487.5473      461.3711      400.0349      366.6054      363.7744      348.6867      299.8618      290.3519      280.0425        0.0000        0.0000        0.0000        0.0000        0.0000        0.0000        0.0000        0.0000        0.0000        0.0000        0.0000        0.0000        0.0000        0.0000        0.0000        0.0000        0.0000        0.0000        0.0000        0.0000        0.0000        0.0000        0.0000        0.0000        0.0000        0.0000        0.0000        0.0000        0.0000        0.0000        0.0000        0.0000        0.0000        0.0000        0.0000        0.0000        0.0000        0.0000        0.0000        0.0000        0.0000        0.0000        0.0000        0.0000        0.0000        0.0000        0.0000        0.0000        0.0000        0.0000        0.0000
        0.0000        0.0000        0.0000        0.0000        0.0000        0.0000        0.0000        0.0000        0.0000        0.0000        0.0000        0.0000        0.0000        0.0000        0.0000        0.0000        0.0000        0.0000        0.0000        0.0000        0.0000        0.0000        0.0000        0.0000        0.0000        0.0000        0.0000        0.0000        0.0000        0.0000        0.0000        0.0000        0.0000        0.0000        0.0000        0.0000        0.0000       79.3829       67.6436       39.6676       33.2114       29.6472       29.5468       32.4665       32.4098       40.0077       50.3349      114.0400      135.3515      137.5210      121.8280       67.4351       63.0772       63.2880       75.4916       66.9343       68.9954       84.4733       94.8449       81.2791       83.8946       89.7947       92.3014       84.3594       76.4476       70.0412       73.0322       76.3415       83.8988       79.3212       70.8764       69.3571       97.0930      101.2588       95.1841      123.9511       90.2659       94.4312      128.7195      199.6791      167.2082      172.0247      159.0159      177.5437      165.4274      167.3167      239.6336      286.5587      189.8353      168.2290      155.9488      113.9346      124.0107      108.5212      144.0513       56.6076       43.2056       48.6807       75.2548       48.1754       63.9432       89.2569      115.5703      116.4733      127.9221      138.7931      148.4222      173.4801      197.4835      226.8745      255.7019      291.8395      281.7471      300.2798      274.8944      221.9912      195.0552      180.0708      167.5440      163.4953      161.3361      169.0513      179.6812      208.8814      255.2771      263.5626      254.8891      269.5959      246.7108      223.7679      204.8793      182.7443      179.9718      184.3031      195.5135      223.0180      235.6367      254.9511      274.7879      329.3164      343.6366      346.2768      356.4044      342.4879      330.7849      328.6174      320.9611      309.1209      298.6250      289.6303      280.1364      273.6124      276.4855      271.5636      271.8198      286.2293      287.9185      302.8580      317.3487      336.5438      333.5550      323.8121      336.7385      349.1478      362.9180      381.7813      414.3662      483.3091      512.4519      541.5051      560.9522      561.0352      581.3251      604.4796      642.9602      670.1716      695.7025      706.2914      716.7087      740.0339      722.2311      702.6160      677.0293      574.4255      521.8393      487.6355      476.6579      488.4913      462.1572      446.9730      411.6475      353.4906      343.0952      343.4846      330.4989      297.9134      287.5615        0.0000        0.0000        0.0000        0.0000        0.0000        0.0000        0.0000        0.0000        0.0000        0.0000        0.0000        0.0000        0.0000        0.0000        0.0000        0.0000        0.0000        0.0000        0.0000        0.0000        0.0000        0.0000        0.0000        0.0000        0.0000        0.0000        0.0000        0.0000        0.0000        0.0000        0.0000        0.0000        0.0000        0.0000        0.0000        0.0000        0.0000        0.0000        0.0000        0.0000        0.0000        0.0000        0.0000        0.0000        0.0000        0.0000        0.0000        0.0000        0.0000        0.0000        0.0000        0.0000
        0.0000        0.0000        0.0000        0.0000        0.0000        0.0000        0.0000        0.0000        0.0000        0.0000        0.0000        0.0000        0.0000        0.0000        0.0000        0.0000        0.0000        0.0000        0.0000        0.0000        0.0000        0.0000        0.0000        0.0000        0.0000        0.0000        0.0000        0.0000        0.0000        0.0000        0.0000        0.0000        0.0000        0.0000        0.0000        0.0000        0.0000        0.0000        0.0000       59.6338       55.9234       53.2611       50.1435       55.3280       55.2023       59.7418       67.2490      140.9300      159.5733      152.7786      130.2211       66.4743       60.6079       58.4758       73.9525       67.8548       69.3510       82.9479       90.3004       80.2462       87.6180       93.3754       93.0462       76.4380       75.7000       69.5242       69.9325       72.1127       73.7528       67.0984       62.6660       70.0154       92.3110       84.8812       91.7600      123.4294       76.2473       74.7082      106.8234      177.3456      167.2566      162.5243      154.6122      166.4565      174.2207      190.7640      238.0725      299.2885      290.2528      269.6262      213.2527      144.6749      158.4940      143.7141      154.6594       62.9810       42.4162       41.9249       47.0483       44.8212       50.0163       68.2488       90.4001      101.6820      113.1441      137.5715      151.5233      172.6136      198.0018      238.0805      252.3092      270.9700      280.7690      285.3022      263.4184      222.9339      201.1083      187.3820      181.4677      176.6830      168.9736      177.0816      187.6887      227.0721      256.1876      255.4439      253.2966      245.3009      236.0545      222.0778      208.2053      186.9177      181.2013      184.7309      201.0029      229.1651      240.4802      261.7415      296.5301      347.3599      376.0461      386.8460      391.4972      372.7485      358.3610      362.2075      364.9316      334.9826      321.3702      297.9599      302.9724      305.8474      294.4373      290.6338      288.1791      287.4272      284.1470      299.9934      312.2289      326.7444      314.8312      308.7674      318.4230      324.7264      345.9943      368.7904      398.1315      462.6935      494.2272      512.1237      529.9178      530.6165      549.2910      580.4094      609.7854      623.9883      644.0940      659.2092      664.4132      685.5439      669.5016      657.8671      638.5618      523.6995      450.2715      438.2682      420.4438      440.3210      420.1495      400.5248      354.8109      308.3171      293.2301      290.9272      288.9116      267.0825      257.8882        0.0000        0.0000        0.0000        0.0000        0.0000        0.0000        0.0000        0.0000        0.0000        0.0000        0.0000        0.0000        0.0000        0.0000        0.0000        0.0000        0.0000        0.0000        0.0000        0.0000        0.0000        0.0000        0.0000        0.0000        0.0000        0.0000        0.0000        0.0000        0.0000        0.0000        0.0000        0.0000        0.0000        0.0000        0.0000        0.0000        0.0000        0.0000        0.0000        0.0000        0.0000        0.0000        0.0000        0.0000        0.0000        0.0000        0.0000        0.0000        0.0000        0.0000        0.0000        0.0000
        0.0000        0.0000        0.0000        0.0000        0.0000        0.0000        0.0000        0.0000        0.0000        0.0000        0.0000        0.0000        0.0000        0.0000        0.0000        0.0000        0.0000        0.0000        0.0000        0.0000        0.0000        0.0000        0.0000        0.0000        0.0000        0.0000        0.0000        0.0000        0.0000        0.0000        0.0000        0.0000        0.0000        0.0000        0.0000        0.0000        0.0000        0.0000        0.0000        0.0000       97.0771       95.7365       87.6251       96.4100       92.8575       94.2816       97.4933      183.8060      188.2935      177.0137      150.6121       77.5655       69.5542       67.3658       81.1815       73.6369       79.1929       79.8835       88.0465       92.5336      100.1031      102.7514       91.3244       73.4201       68.7557       60.6835       72.5262       73.8851       74.4371       70.2046       64.4583       57.2733       63.0094       73.4013       73.1839      100.9954       86.2076       84.7814      105.4512      149.5445      151.8288      173.6182      192.3738      231.1104      223.1506      298.6667      323.2254      370.4118      347.2430      298.2744      262.2261      175.9421      148.1720      152.7423      137.5677       59.1242       51.1320       49.7310       42.1638       46.5253       50.1853       65.9241       70.2101       86.6620      101.3074      118.0166      134.4311      170.4040      186.0975      213.5600      238.8016      264.0933      270.2036      270.7141      253.0692      230.2187      219.5210      206.3449      193.3745      182.4523      170.9439      173.6443      181.2321      217.3891      236.5541      234.4942      231.5042      236.7288      237.0200      207.7361      198.9993      181.0306      182.4938      192.7604      207.8501      238.6207      248.6313      274.6035      316.6367      378.1509      399.6158      414.7346      406.3356      398.1989      379.8529      376.8887      369.4393      347.6465      342.9719      336.7899      335.4647      321.7529      308.3022      303.3996      298.2584      285.7931      276.3712      280.9837      278.7676      284.9729      281.6636      287.8755      311.4934      314.4971      314.7752      333.6702      373.8994      419.1898      464.4660      488.0775      497.0560      500.5596      521.0627      543.8206      555.1614      574.9232      586.2958      589.2056      583.9115      588.7431      583.2056      572.4875      540.1745      427.1195      390.0985      376.3524      369.6305      387.3414      380.2045      359.3507      329.1137      282.7658      263.5249      257.5717      245.0978      248.9737        0.0000        0.0000        0.0000        0.0000        0.0000        0.0000        0.0000        0.0000        0.0000        0.0000        0.0000        0.0000        0.0000        0.0000        0.0000        0.0000        0.0000        0.0000        0.0000        0.0000        0.0000        0.0000        0.0000        0.0000        0.0000        0.0000        0.0000        0.0000        0.0000        0.0000        0.0000        0.0000        0.0000        0.0000        0.0000        0.0000        0.0000        0.0000        0.0000        0.0000        0.0000        0.0000        0.0000        0.0000        0.0000        0.0000        0.0000        0.0000        0.0000        0.0000        0.0000        0.0000        0.0000
        0.0000        0.0000        0.0000        0.0000        0.0000        0.0000        0.0000        0.0000        0.0000        0.0000        0.0000        0.0000        0.0000        0.0000        0.0000        0.0000        0.0000        0.0000        0.0000        0.0000        0.0000        0.0000        0.0000        0.0000        0.0000        0.0000        0.0000        0.0000        0.0000        0.0000        0.0000        0.0000        0.0000        0.0000        0.0000        0.0000        0.0000        0.0000        0.0000        0.0000        0.0000        0.0000        0.0000      233.0203      217.5697      208.4491      206.4290      196.7837      196.2545      180.4590      152.9184       96.4225       75.6837       68.2049       72.3133       91.0093       94.6164       97.6070      105.7551       98.2994      100.6008      102.1453       90.8267       67.2310       51.7155       50.1756       56.0676       75.0667       85.5848       83.4532       77.5993       82.8121       80.9328       72.2022       72.8604       69.7993       69.6223       68.4045       76.9207      250.8417      214.2507      229.6973      257.5972      439.8035      522.8978      606.5132      633.8889      645.0257      646.2009      584.8085      510.6852      334.4622      276.0544      233.9258      216.7844      111.2683       91.9124       97.3430       88.7412       53.7732       51.7957       54.5124       61.8834       59.4772       74.6073       82.3788       98.0313      155.7126      183.8418      205.7121      239.1618      268.4897      270.6088      280.6030      272.8621      293.6402      292.2240      274.8923      251.4639      187.9824      166.2471      159.3731      166.5094      176.5602      187.2074      181.2695      179.8408      164.8561      162.9529      154.6947      157.3307      190.9056      199.4617      216.4662      228.4008      249.7916      280.8609      305.9661      348.9024      420.7179      454.9551      453.3230      438.9214      400.6818      395.9317      385.9013      369.4087      364.4337      357.6441      364.5300      365.8649      363.5992      365.3842      346.2567      317.4785      238.5600      213.8768      209.5273      204.9986      194.8809      205.0883      200.3092      220.6548      260.0349      259.9867      275.0270      312.9578      365.1361      411.6025      444.7655      460.4585      471.7728      498.3340      524.2625      511.6313      490.9923      489.7780      480.9304      475.4271      456.0507      448.9878      431.4469      406.4044      365.6774      321.5583      309.4613      319.5218      325.6284      311.3053      299.4529      291.5114      251.4564      221.7393      228.7282      215.7946      151.1100        0.0000        0.0000        0.0000        0.0000        0.0000        0.0000        0.0000        0.0000        0.0000        0.0000        0.0000        0.0000        0.0000        0.0000        0.0000        0.0000        0.0000        0.0000        0.0000        0.0000        0.0000        0.0000        0.0000        0.0000        0.0000        0.0000        0.0000        0.0000        0.0000        0.0000        0.0000        0.0000        0.0000        0.0000        0.0000        0.0000        0.0000        0.0000        0.0000        0.0000        0.0000        0.0000        0.0000        0.0000        0.0000        0.0000        0.0000        0.0000        0.0000        0.0000        0.0000        0.0000        0.0000
        0.0000        0.0000        0.0000        0.0000        0.0000        0.0000        0.0000        0.0000        0.0000        0.0000        0.0000        0.0000        0.0000        0.0000        0.0000        0.0000        0.0000        0.0000        0.0000        0.0000        0.0000        0.0000        0.0000        0.0000        0.0000        0.0000        0.0000        0.0000        0.0000        0.0000        0.0000        0.0000        0.0000        0.0000        0.0000        0.0000        0.0000        0.0000        0.0000        0.0000        0.0000        0.0000        0.0000        0.0000      284.8380      267.4874      255.6063      234.5732      224.5363      203.8669      173.8064      110.7539       89.0879       80.9061       86.0712      105.3855      108.2484      110.1863      115.2383      102.5946      104.7788       97.5255       85.0640       58.7322       43.8597       43.3424       52.9914       75.6947       81.6505       83.3479       79.6521       75.0555       77.8193       74.8422       68.6619       59.6276       61.9137       65.1719       83.0355      216.1511      209.5732      256.4678      334.5503      535.1615      653.6494      738.5298      753.5555      778.0754      783.5053      732.5338      643.6430      418.8357      337.0626      273.4205      224.0393      122.1721      105.9900      100.2222      106.9822       52.9020       49.2216       53.7954       50.3111       50.2429       57.4264       67.0160       80.8415      129.5567      155.7556      182.9778      212.2349      264.7729      280.3083      288.7113      304.3454      312.5610      312.9473      299.4142      275.8369      202.2393      173.7405      157.7740      167.2678      169.5879      177.2453      168.3370      157.0069      143.2142      138.3590      138.4784      148.5232      189.3754      207.5089      216.7521      233.4245      277.0321      313.8967      328.7160      354.9838      422.3508      459.3707      471.3511      450.5985      404.5126      402.5894      390.2420      381.3784      378.9743      383.8064      380.3395      380.9735      385.1656      380.9764      356.5843      317.5930      232.8990      200.6391      183.5693      176.6169      167.6947      176.6670      181.7777      196.2619      226.5403      233.4548      245.0438      275.0965      319.6808      364.2124      393.2162      434.1539      457.0651      470.7869      478.5784      466.8858      436.9223      429.2028      423.6329      413.8094      383.6612      381.8026      353.1746      342.5274      311.0475      282.5863      272.4329      273.9062      285.6400      275.0196      277.1814      257.7195      232.5266      218.2125      222.1993      200.8625      128.0100        0.0000        0.0000        0.0000        0.0000        0.0000        0.0000        0.0000        0.0000        0.0000        0.0000        0.0000        0.0000        0.0000        0.0000        0.0000        0.0000        0.0000        0.0000        0.0000        0.0000        0.0000        0.0000        0.0000        0.0000        0.0000        0.0000        0.0000        0.0000        0.0000        0.0000        0.0000        0.0000        0.0000        0.0000        0.0000        0.0000        0.0000        0.0000        0.0000        0.0000        0.0000        0.0000        0.0000        0.0000        0.0000        0.0000        0.0000        0.0000        0.0000        0.0000        0.0000        0.0000        0.0000
        0.0000        0.0000        0.0000        0.0000        0.0000        0.0000        0.0000        0.0000        0.0000        0.0000        0.0000        0.0000        0.0000        0.0000        0.0000        0.0000        0.0000        0.0000        0.0000        0.0000        0.0000        0.0000        0.0000        0.0000        0.0000        0.0000        0.0000        0.0000        0.0000        0.0000        0.0000        0.0000        0.0000        0.0000        0.0000        0.0000        0.0000        0.0000        0.0000        0.0000        0.0000        0.0000        0.0000        0.0000        0.0000        0.0000      302.2814      276.7990      262.5346      240.7912      208.4283      136.8895      114.0957      105.4865      111.7901      135.6872      139.6770      142.0282      144.8825      127.3384      126.8576      115.3043      100.3504       62.6322       52.0516       50.2870       57.2660       88.6347       97.0500       99.4427       94.1162       84.3702       80.0853       78.1968       73.1934       53.7766       56.4799       72.5464       85.1237      224.4141      274.5308      322.5172      388.3534      590.2534      713.0967      770.9896      760.0720      805.3612      819.7726      800.0181      718.5726      492.3406      413.4341      371.9773      300.3914      179.2625      172.0046      139.5468      130.9709       70.2080       56.2212       76.1874       51.1131       46.9519       53.8294       57.1946       71.9848      117.9131      144.5826      160.3632      185.2491      223.9879      273.9196      292.7260      291.2638      313.2812      318.9917      302.7858      276.0107      202.3414      178.0028      166.3757      164.7057      161.3690      154.4795      158.0464      151.6331      144.3447      132.1926      134.2058      145.5487      184.8175      199.0005      216.3715      232.7477      289.3431      336.9026      348.7036      366.0177      418.9425      447.6689      468.7827      445.1860      412.1195      419.2601      395.9453      381.3869      390.9881      403.5211      381.9979      380.6662      374.0710      363.7028      352.8619      310.9027      236.2252      197.2301      179.2785      177.8572      167.2973      156.6385      154.2738      170.4197      205.4471      218.6623      229.3600      261.1054      298.9751      318.8847      348.5349      371.0545      408.0742      430.9323      429.3456      419.5621      389.6861      390.8455      374.6832      352.3857      338.7398      315.7760      289.9621      284.4067      261.0710      234.3498      239.9221      255.2852      272.1832      278.3011      269.5249      264.9982      239.0759      227.1214      196.4360      173.6305      133.6800        0.0000        0.0000        0.0000        0.0000        0.0000        0.0000        0.0000        0.0000        0.0000        0.0000        0.0000        0.0000        0.0000        0.0000        0.0000        0.0000        0.0000        0.0000        0.0000        0.0000        0.0000        0.0000        0.0000        0.0000        0.0000        0.0000        0.0000        0.0000        0.0000        0.0000        0.0000        0.0000        0.0000        0.0000        0.0000        0.0000        0.0000        0.0000        0.0000        0.0000        0.0000        0.0000        0.0000        0.0000        0.0000        0.0000        0.0000        0.0000        0.0000        0.0000        0.0000        0.0000        0.0000
        0.0000        0.0000        0.0000        0.0000        0.0000        0.0000        0.0000        0.0000        0.0000        0.0000        0.0000        0.0000        0.0000        0.0000        0.0000        0.0000        0.0000        0.0000        0.0000        0.0000        0.0000        0.0000        0.0000        0.0000        0.0000        0.0000        0.0000        0.0000        0.0000        0.0000        0.0000        0.0000        0.0000        0.0000        0.0000        0.0000        0.0000        0.0000        0.0000        0.0000        0.0000        0.0000        0.0000        0.0000        0.0000        0.0000        0.0000      321.8186      309.2458      289.0097      256.3734      173.3662      151.0248      143.3914      151.3102      181.5276      189.4242      196.0772      197.4131      175.3078      176.0674      162.5772      141.9912       89.6091       75.0527       72.8542       80.0741      120.3092      127.7409      126.1657      119.2826      104.5761      102.7576       91.0564       87.0650       55.4334       74.2227       95.1855       95.4745      250.6961      265.2997      318.1833      358.9168      586.0613      667.7879      734.2991      729.6401      767.7675      772.8766      749.6869      710.2009      521.1881      493.9930      466.1708      419.4466      278.1304      250.4537      228.8683      206.7174      123.9787       81.3629       60.1857       53.6426       55.8219       56.1057       53.6947       71.1380      114.5847      143.3830      161.6674      177.4819      208.2113      233.2492      272.9493      300.6800      306.3604      309.7856      292.4318      258.3026      192.5856      168.9639      158.3289      147.9596      148.3654      152.7210      160.1369      155.7940      143.8981      135.0526      136.1132      146.7817      184.9027      197.9704      213.7273      241.6829      291.8057      309.1821      312.2859      335.1597      400.7344      425.3188      421.0114      413.3195      401.3810      411.5658      393.5571      360.5882      365.8630      377.5271      385.7954      356.2640      345.9821      337.8019      314.2061      287.0324      219.4872      191.6810      175.5528      171.5327      177.5364      153.9038      156.5013      166.1507      198.1514      215.2898      228.9032      227.8389      269.2658      299.0874      329.1490      341.6696      355.5523      356.2725      363.8540      370.1572      349.2593      339.9069      316.6583      305.4115      288.1435      269.4463      253.3656      243.9618      226.1587      214.0257      214.8309      221.5813      264.3354      281.5670      251.5841      235.0747      210.8009      202.3813      170.2122      171.3340        0.0000        0.0000        0.0000        0.0000        0.0000        0.0000        0.0000        0.0000        0.0000        0.0000        0.0000        0.0000        0.0000        0.0000        0.0000        0.0000        0.0000        0.0000        0.0000        0.0000        0.0000        0.0000        0.0000        0.0000        0.0000        0.0000        0.0000        0.0000        0.0000        0.0000        0.0000        0.0000        0.0000        0.0000        0.0000        0.0000        0.0000        0.0000        0.0000        0.0000        0.0000        0.0000        0.0000        0.0000        0.0000        0.0000        0.0000        0.0000        0.0000        0.0000        0.0000        0.0000        0.0000        0.0000
        0.0000        0.0000        0.0000        0.0000        0.0000        0.0000        0.0000        0.0000        0.0000        0.0000        0.0000        0.0000        0.0000        0.0000        0.0000        0.0000        0.0000        0.0000        0.0000        0.0000        0.0000        0.0000        0.0000        0.0000        0.0000        0.0000        0.0000        0.0000        0.0000        0.0000        0.0000        0.0000        0.0000        0.0000        0.0000        0.0000        0.0000        0.0000        0.0000        0.0000        0.0000        0.0000        0.0000        0.0000        0.0000        0.0000        0.0000        0.0000        0.0000        0.0000      341.6966      275.5250      244.6063      235.6563      248.7731      283.5193      296.8446      306.0099      312.6906      320.1997      321.6638      308.9549      269.4079      157.4054      137.3050      125.2618        0.0000        0.0000      153.7932      152.8687      145.2392      141.7125      135.0968      123.6994      120.8236      125.6717      134.6982      157.2064      211.7843      317.8929      355.6145      424.4006      485.8161      526.7947      601.9040      658.6983      669.0082      540.6868      538.6365        0.0000        0.0000        0.0000        0.0000      547.3080      537.8282      605.7682      661.4351      627.0791        0.0000      295.4158      185.6727      128.7134      114.9398       72.4331       71.4339       73.0631       79.8383      120.8968      138.2784      157.6995      179.4277      181.2514      194.7082      205.3242      212.0635      263.3196      279.4068      267.8708      239.5155      175.5746      159.0505      142.4471      138.2437      140.1187      142.0556      143.7635      142.8009      147.7439      145.7036      153.5905      163.0570      186.8157      196.2759      208.1713      233.3884      277.2107      277.6870      284.9934      313.5010      328.6283      347.3979      346.5355      363.2416      364.5249      353.0578      337.2970      348.4895      346.1442      349.7630      361.1682      325.5255      250.3271      234.1364      218.3071      205.0242      213.1909      199.3364      180.9181      185.0440      190.6676      179.4826      167.3656      178.6522      209.8143      225.3781      216.5714      224.4759      242.5033      256.5466      293.1768      302.1119      285.3615      295.0047      274.7788      266.7592      268.6731      267.1997      262.2996      251.5099      252.2125      227.1701      216.4786      207.5187      208.4135      191.1845      183.9977      200.0280      238.6315      241.2433      228.3881      226.7175      206.6847      183.5631        0.0000        0.0000        0.0000        0.0000        0.0000        0.0000        0.0000        0.0000        0.0000        0.0000        0.0000        0.0000        0.0000        0.0000        0.0000        0.0000        0.0000        0.0000        0.0000        0.0000        0.0000        0.0000        0.0000        0.0000        0.0000        0.0000        0.0000        0.0000        0.0000        0.0000        0.0000        0.0000        0.0000        0.0000        0.0000        0.0000        0.0000        0.0000        0.0000        0.0000        0.0000        0.0000        0.0000        0.0000        0.0000        0.0000        0.0000        0.0000        0.0000        0.0000        0.0000        0.0000        0.0000        0.0000        0.0000        0.0000
        0.0000        0.0000        0.0000        0.0000        0.0000        0.0000        0.0000        0.0000        0.0000        0.0000        0.0000        0.0000        0.0000        0.0000        0.0000        0.0000        0.0000        0.0000        0.0000        0.0000        0.0000        0.0000        0.0000        0.0000        0.0000        0.0000        0.0000        0.0000        0.0000        0.0000        0.0000        0.0000        0.0000        0.0000        0.0000        0.0000        0.0000        0.0000        0.0000        0.0000        0.0000        0.0000        0.0000        0.0000        0.0000        0.0000        0.0000        0.0000        0.0000        0.0000        0.0000        0.0000        0.0000        0.0000        0.0000      344.2196      360.8388      372.9968        0.0000        0.0000        0.0000      383.3726      335.1726      199.9836      171.2917        0.0000        0.0000        0.0000        0.0000        0.0000        0.0000        0.0000      157.6403      150.9369      150.3559      142.9217      146.1256      171.1829      237.3014      341.3923      406.0700      467.8195      538.0480      607.5573      676.2832      660.5226      611.1505      510.9570        0.0000        0.0000        0.0000        0.0000        0.0000        0.0000      657.7791      777.6616        0.0000        0.0000        0.0000      353.1163      220.4545      157.7213      139.3367       84.0206       80.2529       75.3913       85.8900      114.1842      138.2304      153.4695      164.6740      160.1194      164.8676      178.2823      183.6024      241.1354      270.1285      259.7212      226.0345      164.5884      151.9812      139.1910      134.8022      138.3234      138.5779      141.9632      148.0940      146.3233      151.6886      158.0126      163.4294      185.6311      193.1903      204.8053      227.6465      256.5508      258.9615      264.9145      291.4724      290.8686      300.9702      338.6643      343.9150      335.0565      316.6631      319.0909      340.8875      346.5705      330.0067      331.7235      297.6621      222.7999      203.2238      194.5354      195.0610      205.8882      193.3316      181.7528      178.8788      174.6129      170.9800      170.8861      185.1785      199.0426      228.8697      221.0197      220.6428      249.0192      226.3675      244.8830      253.7202      247.3051      250.7140      247.8496      249.3339      245.8500      253.1879      250.9951      229.0714      217.5757      203.7243      197.9670      199.7841      195.3567      175.8287      173.5890      178.0235      188.0681      188.8685      187.1227      178.5699      194.0576      172.8323        0.0000        0.0000        0.0000        0.0000        0.0000        0.0000        0.0000        0.0000        0.0000        0.0000        0.0000        0.0000        0.0000        0.0000        0.0000        0.0000        0.0000        0.0000        0.0000        0.0000        0.0000        0.0000        0.0000        0.0000        0.0000        0.0000        0.0000        0.0000        0.0000        0.0000        0.0000        0.0000        0.0000        0.0000        0.0000        0.0000        0.0000        0.0000        0.0000        0.0000        0.0000        0.0000        0.0000        0.0000        0.0000        0.0000        0.0000        0.0000        0.0000        0.0000        0.0000        0.0000        0.0000        0.0000        0.0000        0.0000
        0.0000        0.0000        0.0000        0.0000        0.0000        0.0000        0.0000        0.0000        0.0000        0.0000        0.0000        0.0000        0.0000        0.0000        0.0000        0.0000        0.0000        0.0000        0.0000        0.0000        0.0000        0.0000        0.0000        0.0000        0.0000        0.0000        0.0000        0.0000        0.0000        0.0000        0.0000        0.0000        0.0000        0.0000        0.0000        0.0000        0.0000        0.0000        0.0000        0.0000        0.0000        0.0000        0.0000        0.0000        0.0000        0.0000        0.0000        0.0000        0.0000        0.0000        0.0000        0.0000        0.0000        0.0000        0.0000        0.0000        0.0000        0.0000        0.0000        0.0000        0.0000      450.1309      413.4639      261.2287      232.2320        0.0000        0.0000        0.0000        0.0000        0.0000        0.0000        0.0000        0.0000      188.5275      179.8256      165.8047      159.5851      188.4931      260.7434      379.6643      430.4977      484.5586      575.6108      606.0695      623.7315        0.0000        0.0000        0.0000        0.0000        0.0000        0.0000        0.0000        0.0000        0.0000        0.0000        0.0000        0.0000        0.0000        0.0000        0.0000      223.5957      166.7171      148.5202       87.4738       79.0180       73.4144       84.9659      118.9647      139.6183      148.3050      147.5865      137.4378      144.9264      173.5027      166.6920      228.8241      257.1811      242.1960      212.1162      157.3866      141.2183      132.6974      133.3263      138.1767      141.3587      148.0072      151.6421      157.7562      162.2084      164.7229      171.7597      189.2607      195.1884      205.7687      217.2096      241.8065      248.0628      254.7698      261.9310      274.1064      273.6475      283.6215      298.0799      284.7538      277.4214      296.9022      302.5176      308.8177      311.5407      302.4758      279.9492      208.5760      188.0723      176.4385      189.9413      203.1819      181.3094      180.5301      172.9464      172.9105      169.2872      171.8709      187.2082      217.6576      238.0167      232.8910      253.7843      249.1792      217.3431      236.9177      216.4465      208.3986      212.1225      206.0144      220.1925      202.4196      215.0015      209.1946      213.4372      188.1408      188.0988      184.1658      185.4987      183.0655      168.1855      175.4931      181.1140      189.0218      185.7399      166.3916      162.3659      152.2863        0.0000        0.0000        0.0000        0.0000        0.0000        0.0000        0.0000        0.0000        0.0000        0.0000        0.0000        0.0000        0.0000        0.0000        0.0000        0.0000        0.0000        0.0000        0.0000        0.0000        0.0000        0.0000        0.0000        0.0000        0.0000        0.0000        0.0000        0.0000        0.0000        0.0000        0.0000        0.0000        0.0000        0.0000        0.0000        0.0000        0.0000        0.0000        0.0000        0.0000        0.0000        0.0000        0.0000        0.0000        0.0000        0.0000        0.0000        0.0000        0.0000        0.0000        0.0000        0.0000        0.0000        0.0000        0.0000        0.0000        0.0000
        0.0000        0.0000        0.0000        0.0000        0.0000        0.0000        0.0000        0.0000        0.0000        0.0000        0.0000        0.0000        0.0000        0.0000        0.0000        0.0000        0.0000        0.0000        0.0000        0.0000        0.0000        0.0000        0.0000        0.0000        0.0000        0.0000        0.0000        0.0000        0.0000        0.0000        0.0000        0.0000        0.0000        0.0000        0.0000        0.0000        0.0000        0.0000        0.0000        0.0000        0.0000        0.0000        0.0000        0.0000        0.0000        0.0000        0.0000        0.0000        0.0000        0.0000        0.0000        0.0000        0.0000        0.0000        0.0000        0.0000        0.0000        0.0000        0.0000        0.0000        0.0000        0.0000      501.4365      353.8675        0.0000        0.0000        0.0000        0.0000        0.0000        0.0000        0.0000        0.0000        0.0000        0.0000      215.1718      197.0100      196.5020      236.9718      286.6001      424.3275      428.8950      478.2857      543.5681      567.8217        0.0000        0.0000        0.0000        0.0000        0.0000        0.0000        0.0000        0.0000        0.0000        0.0000        0.0000        0.0000        0.0000        0.0000        0.0000        0.0000        0.0000      151.0766      142.8260       79.8596       68.0034       72.7362       91.9401      130.3824      134.1219      139.9270      150.2578      156.3418      169.6915      177.0043      169.3774      206.9401      221.5135      214.0148      190.7266      144.7670      132.1480      121.9400      126.3358      141.8045      145.9735      161.9809      174.0218      183.8240      185.5773      190.2579      190.0794      197.1414      201.6535      211.2587      213.0662      224.8280      236.7406      241.2368      249.3280      259.6823      257.4703      247.9916      254.0974      258.9995      257.7633      261.1885      264.0365      277.3350      292.6753      292.1027      281.7302      198.7995      167.8029      159.7128      166.2377      181.5327      166.2651      166.0427      162.7874      180.3188      181.7011      180.3409      196.0870      252.0368      236.5988      219.0114      225.0575      238.0010      210.1192      207.7904      197.2918      197.3493      183.3695      185.5594      195.9048      199.2652      203.4124      195.4383      198.9829      183.9248      190.0486      176.7081      170.3833      177.9323      178.4499      174.6697      181.1972      182.7724      174.4670      165.3512      148.5126        0.0000        0.0000        0.0000        0.0000        0.0000        0.0000        0.0000        0.0000        0.0000        0.0000        0.0000        0.0000        0.0000        0.0000        0.0000        0.0000        0.0000        0.0000        0.0000        0.0000        0.0000        0.0000        0.0000        0.0000        0.0000        0.0000        0.0000        0.0000        0.0000        0.0000        0.0000        0.0000        0.0000        0.0000        0.0000        0.0000        0.0000        0.0000        0.0000        0.0000        0.0000        0.0000        0.0000        0.0000        0.0000        0.0000        0.0000        0.0000        0.0000        0.0000        0.0000        0.0000        0.0000        0.0000        0.0000        0.0000        0.0000        0.0000
        0.0000        0.0000        0.0000        0.0000        0.0000        0.0000        0.0000        0.0000        0.0000        0.0000        0.0000        0.0000        0.0000        0.0000        0.0000        0.0000        0.0000        0.0000        0.0000        0.0000        0.0000        0.0000        0.0000        0.0000        0.0000        0.0000        0.0000        0.0000        0.0000        0.0000        0.0000        0.0000        0.0000        0.0000        0.0000        0.0000        0.0000        0.0000        0.0000        0.0000        0.0000        0.0000        0.0000        0.0000        0.0000        0.0000        0.0000        0.0000        0.0000        0.0000        0.0000        0.0000        0.0000        0.0000        0.0000        0.0000        0.0000        0.0000        0.0000        0.0000        0.0000        0.0000        0.0000        0.0000        0.0000        0.0000        0.0000        0.0000        0.0000        0.0000        0.0000        0.0000        0.0000        0.0000      255.5895      204.7477      201.2314      208.0592      225.0661      271.4041      303.7291      335.4947      359.2714        0.0000        0.0000        0.0000        0.0000        0.0000        0.0000        0.0000        0.0000        0.0000        0.0000        0.0000        0.0000        0.0000        0.0000        0.0000        0.0000        0.0000        0.0000      109.0682      106.2629      108.3535       96.8365       98.2769      115.8117      157.9670      170.8700      176.5669      190.9485      188.4628      176.2449      169.3907      184.1268      140.3050      142.4048      138.7974      129.6046      116.1036      108.4311      104.9720      108.5384      149.0304      179.5416      190.1863      201.1703      228.8581      236.3089      237.5859      238.7450      228.5077      220.4422      231.8744      224.6693      218.6288      226.2612      227.0273      231.2893      228.3217      210.5065      204.0531      205.2486      223.4036      216.4571      213.4034      218.2642      258.4321      276.9635      267.4541      245.6042      179.7138      147.5535      149.4375      160.0658      162.3749      146.6112      145.4963      158.0262      195.4294      193.8605      206.4688      195.4154      223.4333      232.1928      227.4885      209.6059      176.1154      176.5434      172.9369      161.4562      156.4051      169.4005      178.1269      151.7818      154.4796      165.4467      170.1709      171.1120      174.4227      197.2613      184.9036      185.4975      199.5503      194.5525      183.6545      189.7229      203.0073      174.9755      158.4326      146.5693        0.0000        0.0000        0.0000        0.0000        0.0000        0.0000        0.0000        0.0000        0.0000        0.0000        0.0000        0.0000        0.0000        0.0000        0.0000        0.0000        0.0000        0.0000        0.0000        0.0000        0.0000        0.0000        0.0000        0.0000        0.0000        0.0000        0.0000        0.0000        0.0000        0.0000        0.0000        0.0000        0.0000        0.0000        0.0000        0.0000        0.0000        0.0000        0.0000        0.0000        0.0000        0.0000        0.0000        0.0000        0.0000        0.0000        0.0000        0.0000        0.0000        0.0000        0.0000        0.0000        0.0000        0.0000        0.0000        0.0000        0.0000        0.0000
        0.0000        0.0000        0.0000        0.0000        0.0000        0.0000        0.0000        0.0000        0.0000        0.0000        0.0000        0.0000        0.0000        0.0000        0.0000        0.0000        0.0000        0.0000        0.0000        0.0000        0.0000        0.0000        0.0000        0.0000        0.0000        0.0000        0.0000        0.0000        0.0000        0.0000        0.0000        0.0000        0.0000        0.0000        0.0000        0.0000        0.0000        0.0000        0.0000        0.0000        0.0000        0.0000        0.0000        0.0000        0.0000        0.0000        0.0000        0.0000        0.0000        0.0000        0.0000        0.0000        0.0000        0.0000        0.0000        0.0000        0.0000        0.0000        0.0000        0.0000        0.0000        0.0000        0.0000        0.0000        0.0000        0.0000        0.0000        0.0000        0.0000        0.0000        0.0000        0.0000        0.0000        0.0000        0.0000        0.0000        0.0000        0.0000        0.0000        0.0000        0.0000        0.0000        0.0000        0.0000        0.0000        0.0000        0.0000        0.0000        0.0000        0.0000        0.0000        0.0000        0.0000        0.0000        0.0000        0.0000        0.0000        0.0000        0.0000        0.0000        0.0000       98.2419       97.6653      104.3123       96.5616      109.9047      133.7638      163.5461      184.5415      191.8084      185.4037      155.7899      152.3002      152.2205      148.7595      130.8744      122.1976      109.1558       99.6179      100.7847       88.9514       89.4813      106.6877      153.5118      180.9133      196.2402      221.5711      263.1479      280.1008      270.3340      279.7214      260.9177      239.0952      233.4162      231.2858      235.9617      233.5701      230.0264      226.2536      215.6129      201.6301      190.7314      187.3924      199.0890      190.1638      196.2571      199.5954      214.7524      231.3506      226.3043      198.7939      150.2119      129.8787      130.4241      133.3662      138.2457      141.3214      157.4350      163.4097      191.3394      187.0474      194.4499      194.7973      194.9045      203.3532      210.1670      204.2696      160.3258      176.6176      144.8943      143.4688      138.9136      146.4393      147.3962      128.6535      140.3004      148.2024      155.6838      156.7512      166.3766      181.0039      172.5056      182.3437      197.6157      197.8116      184.8185      178.5451      174.3012      167.7340      144.0706        0.0000        0.0000        0.0000        0.0000        0.0000        0.0000        0.0000        0.0000        0.0000        0.0000        0.0000        0.0000        0.0000        0.0000        0.0000        0.0000        0.0000        0.0000        0.0000        0.0000        0.0000        0.0000        0.0000        0.0000        0.0000        0.0000        0.0000        0.0000        0.0000        0.0000        0.0000        0.0000        0.0000        0.0000        0.0000        0.0000        0.0000        0.0000        0.0000        0.0000        0.0000        0.0000        0.0000        0.0000        0.0000        0.0000        0.0000        0.0000        0.0000        0.0000        0.0000        0.0000        0.0000        0.0000        0.0000        0.0000        0.0000        0.0000        0.0000
        0.0000        0.0000        0.0000        0.0000        0.0000        0.0000        0.0000        0.0000        0.0000        0.0000        0.0000        0.0000        0.0000        0.0000        0.0000        0.0000        0.0000        0.0000        0.0000        0.0000        0.0000        0.0000        0.0000        0.0000        0.0000        0.0000        0.0000        0.0000        0.0000        0.0000        0.0000        0.0000        0.0000        0.0000        0.0000        0.0000        0.0000        0.0000        0.0000        0.0000        0.0000        0.0000        0.0000        0.0000        0.0000        0.0000        0.0000        0.0000        0.0000        0.0000        0.0000        0.0000        0.0000        0.0000        0.0000        0.0000        0.0000        0.0000        0.0000        0.0000        0.0000        0.0000        0.0000        0.0000        0.0000        0.0000        0.0000        0.0000        0.0000        0.0000        0.0000        0.0000        0.0000        0.0000        0.0000        0.0000        0.0000        0.0000        0.0000        0.0000        0.0000        0.0000        0.0000        0.0000        0.0000        0.0000        0.0000        0.0000        0.0000        0.0000        0.0000        0.0000        0.0000        0.0000        0.0000        0.0000        0.0000        0.0000        0.0000        0.0000        0.0000       90.4106       89.2084      101.5047       98.3700      106.4770      123.4319      155.9782      170.2232      179.0167      169.0875      137.1969      133.4610      122.1349      119.3716      110.6494      101.4501       89.7663       82.5097       78.5661       82.8668       87.7937      103.8962      148.4648      166.7050      188.3794      222.7281      271.6922      302.4626      304.8102      293.0060      268.3482      243.6171      252.5434      247.4628      244.8524      247.2269      235.7411      224.0771      205.8286      201.1630      180.7427      173.6348      177.6660      173.7379      182.2833      200.1715      209.2146      213.0468      208.1133      186.4126      147.6666      123.6072      116.4862      120.2858      131.2218      139.8610      145.1285      169.5024      195.4347      196.6716      192.7386      185.6886      189.7766      208.1006      193.6497      174.8872      146.7796      155.0365      146.7975      153.8258      146.2009      139.3210      125.9023      125.4957      142.6326      149.1222      157.3985      153.5436      169.8433      167.0386      176.1342      175.0862      194.6866      198.7881      191.2536      185.2614      180.7892      167.6644      162.8098        0.0000        0.0000        0.0000        0.0000        0.0000        0.0000        0.0000        0.0000        0.0000        0.0000        0.0000        0.0000        0.0000        0.0000        0.0000        0.0000        0.0000        0.0000        0.0000        0.0000        0.0000        0.0000        0.0000        0.0000        0.0000        0.0000        0.0000        0.0000        0.0000        0.0000        0.0000        0.0000        0.0000        0.0000        0.0000        0.0000        0.0000        0.0000        0.0000        0.0000        0.0000        0.0000        0.0000        0.0000        0.0000        0.0000        0.0000        0.0000        0.0000        0.0000        0.0000        0.0000        0.0000        0.0000        0.0000        0.0000        0.0000        0.0000        0.0000
        0.0000        0.0000        0.0000        0.0000        0.0000        0.0000        0.0000        0.0000        0.0000        0.0000        0.0000        0.0000        0.0000        0.0000        0.0000        0.0000        0.0000        0.0000        0.0000        0.0000        0.0000        0.0000        0.0000        0.0000        0.0000        0.0000        0.0000        0.0000        0.0000        0.0000        0.0000        0.0000        0.0000        0.0000        0.0000        0.0000        0.0000        0.0000        0.0000        0.0000        0.0000        0.0000        0.0000        0.0000        0.0000        0.0000        0.0000        0.0000        0.0000        0.0000        0.0000        0.0000        0.0000        0.0000        0.0000        0.0000        0.0000        0.0000        0.0000        0.0000        0.0000        0.0000        0.0000        0.0000        0.0000        0.0000        0.0000        0.0000        0.0000        0.0000        0.0000        0.0000        0.0000        0.0000        0.0000        0.0000        0.0000        0.0000        0.0000        0.0000        0.0000        0.0000        0.0000        0.0000        0.0000        0.0000        0.0000        0.0000        0.0000        0.0000        0.0000        0.0000        0.0000        0.0000        0.0000        0.0000        0.0000        0.0000        0.0000        0.0000      132.7404       86.9511       87.3527       98.2461       97.2871       96.5412      107.5663      137.1333      150.9017      157.5334      142.5745      116.4429      108.8291      103.9335      102.9728       91.6268       87.8876       83.3110       79.5477       75.6188       84.8270       87.2917      105.9000      139.8247      162.2581      180.9172      219.0729      266.2482      306.4762      315.2066      304.8620      285.3705      278.9888      261.0354      259.5102      250.9201      242.6048      228.3884      219.3492      204.8208      185.6535      175.4126      172.3861      183.4795      183.5881      184.4287      203.2712      220.3261      211.0219      203.4838      193.0609      149.8382      132.5966      126.0039      122.6307      141.6550      147.2904      152.2111      162.9463      181.5009      165.6151      171.5703      186.6880      186.8507      184.8648      199.4098      191.5229      172.6842      173.5530      152.6622      175.3349      162.6960      146.0974      142.4855      133.4865      142.6232      145.6481      154.5460      152.8518      177.3700      178.1865      176.9755      180.7682      188.7754      168.2418      143.0478      153.9149      142.0293        0.0000        0.0000        0.0000        0.0000        0.0000        0.0000        0.0000        0.0000        0.0000        0.0000        0.0000        0.0000        0.0000      127.5300        0.0000        0.0000        0.0000      175.4100        0.0000        0.0000        0.0000        0.0000        0.0000        0.0000        0.0000        0.0000        0.0000        0.0000        0.0000        0.0000        0.0000        0.0000        0.0000        0.0000        0.0000        0.0000        0.0000        0.0000        0.0000        0.0000        0.0000        0.0000        0.0000        0.0000        0.0000        0.0000        0.0000        0.0000        0.0000        0.0000        0.0000        0.0000        0.0000        0.0000        0.0000        0.0000        0.0000        0.0000        0.0000        0.0000        0.0000
        0.0000        0.0000        0.0000        0.0000        0.0000        0.0000        0.0000        0.0000        0.0000        0.0000        0.0000        0.0000        0.0000        0.0000        0.0000        0.0000        0.0000        0.0000        0.0000        0.0000        0.0000        0.0000        0.0000        0.0000        0.0000        0.0000        0.0000        0.0000        0.0000        0.0000        0.0000        0.0000        0.0000        0.0000        0.0000        0.0000        0.0000        0.0000        0.0000        0.0000        0.0000        0.0000        0.0000        0.0000        0.0000        0.0000        0.0000        0.0000        0.0000        0.0000        0.0000        0.0000        0.0000        0.0000        0.0000        0.0000        0.0000        0.0000        0.0000        0.0000        0.0000        0.0000        0.0000        0.0000        0.0000        0.0000        0.0000        0.0000        0.0000        0.0000        0.0000        0.0000        0.0000        0.0000        0.0000        0.0000        0.0000        0.0000        0.0000        0.0000        0.0000        0.0000        0.0000        0.0000        0.0000        0.0000        0.0000        0.0000        0.0000        0.0000        0.0000        0.0000        0.0000        0.0000        0.0000        0.0000        0.0000        0.0000        0.0000        0.0000      133.3369      108.2857       92.9119       80.6472       82.3955       85.6287       95.7821      107.1793      112.3227      116.0280      109.7394       72.0082       74.9498       67.1990       64.8335       90.8530       97.4696       92.7723       86.0124       76.2111       88.4862       88.3467      102.5622      130.8733      141.4990      167.2756      187.1361      226.6188      259.2012      265.5437      253.4472      270.5840      259.3248      261.2997      252.1810      236.0699      236.0881      218.1884      208.8298      203.4415      180.0838      181.4456      184.5755      222.9637      228.1220      240.2599      241.8358      217.7712      212.1545      197.9985      181.3910      161.9198      155.4357      142.9442      140.8852      168.4626      173.0155      167.1763      173.6150      156.0974      143.4586      147.4523      162.2894      182.1534      176.8061      152.3755      162.4332      160.8258      145.1432      152.0912      151.7524      158.2550      161.9667      173.0938      160.9851      158.6176      162.3760      174.4240      173.8625      188.0458      195.1480      196.1383      182.8864      150.6694      128.0424      103.1216      110.0998       72.6675        0.0000        0.0000        0.0000        0.0000        0.0000        0.0000        0.0000        0.0000        0.0000        0.0000        0.0000        0.0000      119.2200      136.8900      173.4000        0.0000      160.1400      147.0000        0.0000        0.0000        0.0000        0.0000        0.0000        0.0000        0.0000        0.0000        0.0000        0.0000        0.0000        0.0000        0.0000        0.0000        0.0000        0.0000        0.0000        0.0000        0.0000        0.0000        0.0000        0.0000        0.0000        0.0000        0.0000        0.0000        0.0000        0.0000        0.0000        0.0000        0.0000        0.0000        0.0000        0.0000        0.0000        0.0000        0.0000        0.0000        0.0000        0.0000        0.0000        0.0000        0.0000
        0.0000        0.0000        0.0000        0.0000        0.0000        0.0000        0.0000        0.0000        0.0000        0.0000        0.0000        0.0000        0.0000        0.0000        0.0000        0.0000        0.0000        0.0000        0.0000        0.0000        0.0000        0.0000        0.0000        0.0000        0.0000        0.0000        0.0000        0.0000        0.0000        0.0000        0.0000        0.0000        0.0000        0.0000        0.0000        0.0000        0.0000        0.0000        0.0000        0.0000        0.0000        0.0000        0.0000        0.0000        0.0000        0.0000        0.0000        0.0000        0.0000        0.0000        0.0000        0.0000        0.0000        0.0000        0.0000        0.0000        0.0000        0.0000        0.0000        0.0000        0.0000        0.0000        0.0000        0.0000        0.0000        0.0000        0.0000        0.0000        0.0000        0.0000        0.0000        0.0000        0.0000        0.0000        0.0000        0.0000        0.0000        0.0000        0.0000        0.0000        0.0000        0.0000        0.0000        0.0000        0.0000        0.0000        0.0000        0.0000        0.0000        0.0000        0.0000        0.0000        0.0000        0.0000        0.0000        0.0000        0.0000        0.0000        0.0000      206.9456      124.4653      105.1291       94.3498       76.0437       70.8537       66.7280       73.9350       92.5927       97.8239      100.6718       95.3398       61.5739       59.7655       56.2743       55.0999       83.6422       91.6176       87.1286       81.5942       68.5182       74.2335       70.1587       94.6854      122.9060      135.5687      154.1084      175.3385      196.9193      227.4642      229.8519      233.9315      248.1440      241.0911      254.0228      255.1215      236.8294      226.1438      215.6722      210.6421      197.7726      182.0811      185.8777      198.8628      239.5768      251.4100      255.4244      260.5583      224.7922      217.3954      204.1738      197.9593      186.8911      170.4644      154.1217      169.3523      187.5323      187.1373      180.3135      168.0792      152.6601      143.0392      125.0746      124.9446      134.8565      157.9644      138.8069      191.0788      142.3477      124.7721      150.1691      163.5020      160.5647      166.1974      178.3649      175.0638      169.6123      171.1597      179.3539      181.3475      195.8027      202.8926      206.0697      178.2892      121.0037      104.3824       99.6402      107.0419       96.4207        0.0000        0.0000        0.0000        0.0000        0.0000        0.0000      328.0714      198.8400        0.0000        0.0000        0.0000        0.0000      149.3700      165.7500        0.0000        0.0000        0.0000        0.0000        0.0000        0.0000        0.0000        0.0000        0.0000        0.0000        0.0000        0.0000        0.0000        0.0000        0.0000        0.0000        0.0000        0.0000        0.0000        0.0000        0.0000        0.0000        0.0000        0.0000        0.0000        0.0000        0.0000        0.0000        0.0000        0.0000        0.0000        0.0000        0.0000        0.0000        0.0000        0.0000        0.0000        0.0000        0.0000        0.0000        0.0000        0.0000        0.0000        0.0000        0.0000        0.0000        0.0000
        0.0000        0.0000        0.0000        0.0000        0.0000        0.0000        0.0000        0.0000        0.0000        0.0000        0.0000        0.0000        0.0000        0.0000        0.0000        0.0000        0.0000        0.0000        0.0000        0.0000        0.0000        0.0000        0.0000        0.0000        0.0000        0.0000        0.0000        0.0000        0.0000        0.0000        0.0000        0.0000        0.0000        0.0000        0.0000        0.0000        0.0000        0.0000        0.0000        0.0000        0.0000        0.0000        0.0000        0.0000        0.0000        0.0000        0.0000        0.0000        0.0000        0.0000        0.0000        0.0000        0.0000        0.0000        0.0000        0.0000        0.0000        0.0000        0.0000        0.0000        0.0000        0.0000        0.0000        0.0000        0.0000        0.0000        0.0000        0.0000        0.0000        0.0000        0.0000        0.0000        0.0000        0.0000        0.0000        0.0000        0.0000        0.0000        0.0000        0.0000        0.0000        0.0000        0.0000        0.0000        0.0000        0.0000        0.0000        0.0000        0.0000        0.0000        0.0000        0.0000        0.0000        0.0000        0.0000        0.0000        0.0000      328.1083      283.8732      152.4006      108.7640      101.5976       89.7754       73.2906       62.0886       60.8979       69.8317       84.9881       92.4902      100.1343      100.6177       61.9443       59.0258       51.8808       54.2334       85.9931       93.7099       90.6985       83.9992       62.5750       65.3008       63.6237       73.0229      109.1096      122.3466      131.0388      147.1445      169.5378      192.1883      200.2775      212.9529      219.0680      215.0658      220.0903      233.7208      223.7281      215.6097      219.7725      211.1595      199.3058      187.5926      192.8157      209.6517      248.3738      273.3909      269.2207      260.6819      241.0221      225.8716      223.6855      216.4318      211.0982      197.0225      181.9189      198.7724      219.3397      197.0201      188.8680      191.8887      157.6909      136.1742      124.7591      121.5001      125.7292      127.1247      124.3494      142.3858      130.0285      122.8289      124.5373      150.7597      171.9991      193.2256      200.1535      191.6593      184.5312      178.3442      188.2323      183.7025      198.2007      199.6011      201.5178      175.4196      120.6417       98.6584       96.7404      116.6234        0.0000        0.0000        0.0000        0.0000        0.0000      310.2866      315.2289      294.6282      207.9000        0.0000        0.0000        0.0000        0.0000        0.0000        0.0000        0.0000        0.0000        0.0000        0.0000        0.0000        0.0000        0.0000        0.0000        0.0000        0.0000        0.0000        0.0000        0.0000        0.0000        0.0000        0.0000        0.0000        0.0000        0.0000        0.0000        0.0000        0.0000        0.0000        0.0000        0.0000        0.0000        0.0000        0.0000        0.0000        0.0000        0.0000        0.0000        0.0000        0.0000        0.0000        0.0000        0.0000        0.0000        0.0000        0.0000        0.0000        0.0000        0.0000        0.0000        0.0000        0.0000        0.0000
        0.0000        0.0000        0.0000        0.0000        0.0000        0.0000        0.0000        0.0000        0.0000        0.0000        0.0000        0.0000        0.0000        0.0000        0.0000        0.0000        0.0000        0.0000        0.0000        0.0000        0.0000        0.0000        0.0000        0.0000        0.0000        0.0000        0.0000        0.0000        0.0000        0.0000        0.0000        0.0000        0.0000        0.0000        0.0000        0.0000        0.0000        0.0000        0.0000        0.0000        0.0000        0.0000        0.0000        0.0000        0.0000        0.0000        0.0000        0.0000        0.0000        0.0000        0.0000        0.0000        0.0000        0.0000        0.0000        0.0000        0.0000        0.0000        0.0000        0.0000        0.0000        0.0000        0.0000        0.0000        0.0000        0.0000        0.0000        0.0000        0.0000        0.0000        0.0000        0.0000        0.0000        0.0000        0.0000        0.0000        0.0000        0.0000        0.0000        0.0000        0.0000        0.0000        0.0000        0.0000        0.0000        0.0000        0.0000        0.0000        0.0000        0.0000        0.0000        0.0000        0.0000        0.0000        0.0000        0.0000        0.0000      317.3614      256.5093      143.6871      103.6577      100.0179       88.9455       74.1726       64.8500       63.7870       67.9456       92.1244       99.9710      100.1355      118.4210       67.6030       63.2187       59.7556       61.2100       96.2125      101.5535      102.1303       89.4160       60.4865       62.8409       61.8856       69.8363       94.3928      109.3567      132.4931      142.7513      150.7088      158.0515      175.3971      182.6328      200.2316      198.2955      206.3225      212.7193      213.4135      215.2856      216.2760      205.9102      191.5503      187.1096      191.7791      217.7163      268.6614      274.8719      273.7520      271.5089      258.0097      259.8808      261.5305      259.6977      229.5953      218.9994      215.1523      219.6486      231.8886      229.5616      214.2152      201.0932      163.6021      145.1399      129.4588      134.7047      127.6593      123.5469      130.4111      137.8987      116.4453      111.1091      130.6053      131.7374      180.6968      186.3091      183.3347      191.8800      192.4328      192.2965      195.2228      186.4384      194.5917      188.5216      170.0291      160.8666      121.8701      112.2612      111.5273      115.1363        0.0000        0.0000        0.0000      151.6200      284.6717      304.3446      291.9945      287.4258      125.2500        0.0000        0.0000        0.0000        0.0000        0.0000        0.0000        0.0000        0.0000        0.0000        0.0000        0.0000        0.0000        0.0000        0.0000        0.0000        0.0000        0.0000        0.0000        0.0000        0.0000        0.0000        0.0000        0.0000        0.0000        0.0000        0.0000        0.0000        0.0000        0.0000        0.0000        0.0000        0.0000        0.0000        0.0000        0.0000        0.0000        0.0000        0.0000        0.0000        0.0000        0.0000        0.0000        0.0000        0.0000        0.0000        0.0000        0.0000        0.0000        0.0000        0.0000        0.0000        0.0000        0.0000
        0.0000        0.0000        0.0000        0.0000        0.0000        0.0000        0.0000        0.0000        0.0000        0.0000        0.0000        0.0000        0.0000        0.0000        0.0000        0.0000        0.0000        0.0000        0.0000        0.0000        0.0000        0.0000        0.0000        0.0000        0.0000        0.0000        0.0000        0.0000        0.0000        0.0000        0.0000        0.0000        0.0000        0.0000        0.0000        0.0000        0.0000        0.0000        0.0000        0.0000        0.0000        0.0000        0.0000        0.0000        0.0000        0.0000        0.0000        0.0000        0.0000        0.0000        0.0000        0.0000        0.0000        0.0000        0.0000        0.0000        0.0000        0.0000        0.0000        0.0000        0.0000        0.0000        0.0000        0.0000        0.0000        0.0000        0.0000        0.0000        0.0000        0.0000        0.0000        0.0000        0.0000        0.0000        0.0000        0.0000        0.0000        0.0000        0.0000        0.0000        0.0000        0.0000        0.0000        0.0000        0.0000        0.0000        0.0000        0.0000        0.0000        0.0000        0.0000        0.0000        0.0000        0.0000        0.0000        0.0000      291.1225      282.2502      238.3652      175.5593      149.2549      136.5534      117.3505       88.2827       78.3760       77.0581       87.1420      104.4103      108.9719      110.3486      109.9139       93.7140       90.7214      107.0655      100.1094      109.6819      115.8134      116.8096      101.8670       69.1294       61.3278       64.5760       76.0194       80.5195       92.8043       98.2755      114.8286      128.6053      132.5801      143.4407      154.5481      179.2372      182.8018      188.3588      195.2946      213.8823      216.9493      215.2105      215.8757      214.1891      204.8685      214.1627      231.0965      240.1622      254.2419      262.3088      268.3287      335.6399      341.8902      357.3304      348.0434      327.0117      298.1418      280.9903      284.2477      266.6623      260.0418      253.7230      224.6818      204.8181      187.7341      170.5316      178.4015      163.1499      136.3115      131.1499      134.4520      123.5698      127.1304      127.7834      157.2128      161.9499      172.1696      171.7473      174.2794      200.0818      212.2321      205.7869      193.0139      194.9978      172.1124      152.3810      137.7652      196.9799      255.5816      147.7110        0.0000        0.0000        0.0000        0.0000      201.5553      220.3165      255.8385      244.1009      248.1242      126.1200        0.0000        0.0000        0.0000        0.0000        0.0000        0.0000        0.0000        0.0000        0.0000        0.0000        0.0000        0.0000        0.0000        0.0000        0.0000        0.0000        0.0000        0.0000        0.0000        0.0000        0.0000        0.0000        0.0000        0.0000        0.0000        0.0000        0.0000        0.0000        0.0000        0.0000        0.0000        0.0000        0.0000        0.0000        0.0000        0.0000        0.0000        0.0000        0.0000        0.0000        0.0000        0.0000        0.0000        0.0000        0.0000        0.0000        0.0000        0.0000        0.0000        0.0000        0.0000        0.0000        0.0000
        0.0000        0.0000        0.0000        0.0000        0.0000        0.0000        0.0000        0.0000        0.0000        0.0000        0.0000        0.0000        0.0000        0.0000        0.0000        0.0000        0.0000        0.0000        0.0000        0.0000        0.0000        0.0000        0.0000        0.0000        0.0000        0.0000        0.0000        0.0000        0.0000        0.0000        0.0000        0.0000        0.0000        0.0000        0.0000        0.0000        0.0000        0.0000        0.0000        0.0000        0.0000        0.0000        0.0000        0.0000        0.0000        0.0000        0.0000        0.0000        0.0000        0.0000        0.0000        0.0000        0.0000        0.0000        0.0000        0.0000        0.0000        0.0000        0.0000        0.0000        0.0000        0.0000        0.0000        0.0000        0.0000        0.0000        0.0000        0.0000        0.0000        0.0000        0.0000        0.0000        0.0000        0.0000        0.0000        0.0000        0.0000        0.0000        0.0000        0.0000        0.0000        0.0000        0.0000        0.0000        0.0000        0.0000        0.0000        0.0000        0.0000        0.0000        0.0000        0.0000        0.0000        0.0000        0.0000        0.0000      254.4921      250.2202      223.4417      183.4621      163.4043      142.6526      129.0484       94.2940       86.9595       85.2613       92.5947      112.1301      120.1658      120.4320      114.1894      108.1577       98.7450      101.5382      112.0676      120.0010      121.1513      112.1967       99.0306       69.0149       62.9595       61.7830       72.5711       74.7777       72.8274       77.8555       93.8953      112.0843      123.6326      133.8913      138.1469      161.0865      173.9915      181.2340      188.1454      211.6863      210.8092      214.5155      214.7819      215.4435      216.6362      221.6794      229.4051      238.9554      248.8637      263.2562      293.5112      365.0491      392.8516      398.8076      389.8165      370.1944      348.8750      329.9193      315.4182      288.6044      276.0380      261.3728      235.5878      218.1749      206.6941      181.4274      172.5056      146.7933      133.8773      127.7448      129.6651      123.5422      128.0144      121.0239      141.6387      161.7742      167.8797      179.7632      178.4828      193.6967      208.8779      210.8075      192.8874      179.6568      155.8240      148.7446      147.5325        0.0000        0.0000        0.0000        0.0000        0.0000        0.0000      183.6737      197.3500      216.9593      247.0376      237.1660      237.9724        0.0000        0.0000        0.0000        0.0000        0.0000        0.0000        0.0000        0.0000        0.0000        0.0000        0.0000        0.0000        0.0000        0.0000        0.0000        0.0000        0.0000        0.0000        0.0000        0.0000        0.0000        0.0000        0.0000        0.0000        0.0000        0.0000        0.0000        0.0000        0.0000        0.0000        0.0000        0.0000        0.0000        0.0000        0.0000        0.0000        0.0000        0.0000        0.0000        0.0000        0.0000        0.0000        0.0000        0.0000        0.0000        0.0000        0.0000        0.0000        0.0000        0.0000        0.0000        0.0000        0.0000        0.0000
        0.0000        0.0000        0.0000        0.0000        0.0000        0.0000        0.0000        0.0000        0.0000        0.0000        0.0000        0.0000        0.0000        0.0000        0.0000        0.0000        0.0000        0.0000        0.0000        0.0000        0.0000        0.0000        0.0000        0.0000        0.0000        0.0000        0.0000        0.0000        0.0000        0.0000        0.0000        0.0000        0.0000        0.0000        0.0000        0.0000        0.0000        0.0000        0.0000        0.0000        0.0000        0.0000        0.0000        0.0000        0.0000        0.0000        0.0000        0.0000        0.0000        0.0000        0.0000        0.0000        0.0000        0.0000        0.0000        0.0000        0.0000        0.0000        0.0000        0.0000        0.0000        0.0000        0.0000        0.0000        0.0000        0.0000        0.0000        0.0000        0.0000        0.0000        0.0000        0.0000        0.0000        0.0000        0.0000        0.0000        0.0000        0.0000        0.0000        0.0000        0.0000        0.0000        0.0000        0.0000        0.0000        0.0000        0.0000        0.0000        0.0000        0.0000        0.0000        0.0000        0.0000        0.0000        0.0000        0.0000      228.8208      229.1938      205.4005      182.2707      174.4069      157.7479      136.9964      101.0490       95.4297       92.1296       98.5569      122.3526      125.4352      121.9437      115.7388      114.3055      112.2245      103.8568      108.0175      118.5410      122.3956      116.8239      101.0096       69.3245       63.7981       68.7435       73.5516       65.7699       67.0386       72.8541       85.2862      105.6015      126.2591      120.5309      128.2261      156.0134      167.4175      177.2080      178.1319      200.1918      204.5565      207.7670      208.8840      211.3589      217.4312      222.0919      227.9348      249.5968      251.0864      274.3696      301.3369      385.9183      412.5588      424.8366      433.8481      398.7708      356.2570      326.9470      315.7688      304.6345      278.4535      256.2420      238.4316      231.5622      215.0308      186.7780      191.6028      163.9853      141.3275      139.9881      145.5330      122.5416      135.8432      135.1630      139.0824      159.0021      172.6538      182.4410      179.0639      188.7984      199.0271      190.7574      185.1461      172.7043      174.0962      154.4147        0.0000        0.0000        0.0000        0.0000        0.0000        0.0000      173.4148      195.7088      215.0515      222.2825      244.3554      259.1557      247.0213        0.0000        0.0000        0.0000        0.0000        0.0000        0.0000        0.0000        0.0000        0.0000        0.0000        0.0000        0.0000        0.0000        0.0000        0.0000        0.0000        0.0000        0.0000        0.0000        0.0000        0.0000        0.0000        0.0000        0.0000        0.0000        0.0000        0.0000        0.0000        0.0000        0.0000        0.0000        0.0000        0.0000        0.0000        0.0000        0.0000        0.0000        0.0000        0.0000        0.0000        0.0000        0.0000        0.0000        0.0000        0.0000        0.0000        0.0000        0.0000        0.0000        0.0000        0.0000        0.0000        0.0000        0.0000
        0.0000        0.0000        0.0000        0.0000        0.0000        0.0000        0.0000        0.0000        0.0000        0.0000        0.0000        0.0000        0.0000        0.0000        0.0000        0.0000        0.0000        0.0000        0.0000        0.0000        0.0000        0.0000        0.0000        0.0000        0.0000        0.0000        0.0000        0.0000        0.0000        0.0000        0.0000        0.0000        0.0000        0.0000        0.0000        0.0000        0.0000        0.0000        0.0000        0.0000        0.0000        0.0000        0.0000        0.0000        0.0000        0.0000        0.0000        0.0000        0.0000        0.0000        0.0000        0.0000        0.0000        0.0000        0.0000        0.0000        0.0000        0.0000        0.0000        0.0000        0.0000        0.0000        0.0000        0.0000        0.0000        0.0000        0.0000        0.0000        0.0000        0.0000        0.0000        0.0000        0.0000        0.0000        0.0000        0.0000        0.0000        0.0000        0.0000        0.0000        0.0000        0.0000        0.0000        0.0000        0.0000        0.0000        0.0000        0.0000        0.0000        0.0000        0.0000        0.0000        0.0000        0.0000        0.0000        0.0000        0.0000      208.7010      191.9506      176.2032      172.7343      164.9533      148.9243      112.1968      104.4213      111.4835      113.7447      125.6788      124.8831      124.4201      127.9673      135.8640      131.0046      104.8242      111.0548      122.6180      126.5019      120.7831      107.3278       74.6892       71.6724       76.0866       87.1114       85.1580       79.7598       85.2415       92.6709      118.3343      134.5198      137.3411      134.1065      158.3575      164.0205      171.5155      171.5723      189.2349      192.1080      196.3452      194.7482      209.8056      207.9658      212.6412      228.9657      258.7992      250.6600      267.7054      289.6982      364.3220      395.4695      410.7726      406.8778      356.3444      311.6325      301.5160      312.7143      300.8416      268.8493      251.4830      233.0953      235.9641      215.4904      190.2625      180.8024      155.0991      148.8269      146.7470      136.7969      129.2478      142.1496      151.4436      147.7821      165.6348      175.2341      185.6774      179.7625      193.1006      203.0202      200.7348      187.1541      176.6597      165.0904        0.0000        0.0000        0.0000        0.0000        0.0000        0.0000        0.0000      208.3239      236.1038      262.3428      252.3176      265.4803      248.2987      233.6628        0.0000        0.0000        0.0000        0.0000        0.0000        0.0000        0.0000        0.0000        0.0000        0.0000        0.0000        0.0000        0.0000        0.0000        0.0000        0.0000        0.0000        0.0000        0.0000        0.0000        0.0000        0.0000        0.0000        0.0000        0.0000        0.0000        0.0000        0.0000        0.0000        0.0000        0.0000        0.0000        0.0000        0.0000        0.0000        0.0000        0.0000        0.0000        0.0000        0.0000        0.0000        0.0000        0.0000        0.0000        0.0000        0.0000        0.0000        0.0000        0.0000        0.0000        0.0000        0.0000        0.0000        0.0000
        0.0000        0.0000        0.0000        0.0000        0.0000        0.0000        0.0000        0.0000        0.0000        0.0000        0.0000        0.0000        0.0000        0.0000        0.0000        0.0000        0.0000        0.0000        0.0000        0.0000        0.0000        0.0000        0.0000        0.0000        0.0000        0.0000        0.0000        0.0000        0.0000        0.0000        0.0000        0.0000        0.0000        0.0000        0.0000        0.0000        0.0000        0.0000        0.0000        0.0000        0.0000        0.0000        0.0000        0.0000        0.0000        0.0000        0.0000        0.0000        0.0000        0.0000        0.0000        0.0000        0.0000        0.0000        0.0000        0.0000        0.0000        0.0000        0.0000        0.0000        0.0000        0.0000        0.0000        0.0000        0.0000        0.0000        0.0000        0.0000        0.0000        0.0000        0.0000        0.0000        0.0000        0.0000        0.0000        0.0000        0.0000        0.0000        0.0000        0.0000        0.0000        0.0000        0.0000        0.0000        0.0000        0.0000        0.0000        0.0000        0.0000        0.0000        0.0000        0.0000        0.0000        0.0000        0.0000        0.0000      188.0175      194.6247      186.2854      173.9882        0.0000      171.5223      158.0034      143.8033      126.6959      126.7846      144.2521      127.3138      125.8224      129.6809      124.7990      119.7041      122.1143      112.6188      115.6465      111.8019      111.7915      110.1411       96.7285       80.2444       74.8932       81.9760       92.4897      121.3109      131.2390      139.1206      145.3166      160.5784      168.0812      175.1032      174.8233      169.7229      167.8815      166.5161      167.3212      150.7881      152.6593      158.7068      156.0309      166.2811      169.5407      183.3945      210.7468      243.8937      236.8547      250.2427      265.0316      299.9996      316.4479      338.3165      302.3036      243.3444      224.9329      218.8425      216.1168      237.4042      225.0209      221.7070      217.0398      204.0426      190.6765      180.8291      178.9205      194.5682      192.2593      189.3722      186.2765      174.2448      177.7935      185.0658      189.4407      186.4523      195.7009      197.2139      192.3270      185.2319      198.5748      184.1652      167.2967        0.0000        0.0000        0.0000        0.0000        0.0000      105.9000       89.4600        0.0000      224.5646      239.8275      272.0507      293.2080      324.5557      312.5149      299.9951        0.0000        0.0000        0.0000        0.0000        0.0000        0.0000        0.0000        0.0000        0.0000        0.0000        0.0000        0.0000        0.0000        0.0000        0.0000        0.0000        0.0000        0.0000        0.0000        0.0000        0.0000        0.0000        0.0000        0.0000        0.0000        0.0000        0.0000        0.0000        0.0000        0.0000        0.0000        0.0000        0.0000        0.0000        0.0000        0.0000        0.0000        0.0000        0.0000        0.0000        0.0000        0.0000        0.0000        0.0000        0.0000        0.0000        0.0000        0.0000        0.0000        0.0000        0.0000        0.0000        0.0000        0.0000        0.0000
        0.0000        0.0000        0.0000        0.0000        0.0000        0.0000        0.0000        0.0000        0.0000        0.0000        0.0000        0.0000        0.0000        0.0000        0.0000        0.0000        0.0000        0.0000        0.0000        0.0000        0.0000        0.0000        0.0000        0.0000        0.0000        0.0000        0.0000        0.0000        0.0000        0.0000        0.0000        0.0000        0.0000        0.0000        0.0000        0.0000        0.0000        0.0000        0.0000        0.0000        0.0000        0.0000        0.0000        0.0000        0.0000        0.0000        0.0000        0.0000        0.0000        0.0000        0.0000        0.0000        0.0000        0.0000        0.0000        0.0000        0.0000        0.0000        0.0000        0.0000        0.0000        0.0000        0.0000        0.0000        0.0000        0.0000        0.0000        0.0000        0.0000        0.0000        0.0000        0.0000        0.0000        0.0000        0.0000        0.0000        0.0000        0.0000        0.0000        0.0000        0.0000        0.0000        0.0000        0.0000        0.0000        0.0000        0.0000        0.0000        0.0000        0.0000        0.0000        0.0000        0.0000        0.0000        0.0000        0.0000        0.0000      174.1244        0.0000        0.0000        0.0000      174.3854      164.5098      146.9308      143.1645      134.1664      143.4660      135.9478      139.3331      140.6974      152.4479      136.7295      127.2312      130.1002      133.1040      134.0480      120.7929      111.8391      107.8533       89.7316       86.0098       88.6298      100.7624      136.9169      152.1555      167.5126      174.1028      190.5585      195.1199      202.2861      198.3015      192.4368      186.0342      175.5054      165.3618      140.1203      141.1033      145.7492      153.9403      161.1331      167.2345      185.9419      199.4258      230.8797      239.6355      252.2320      258.8104      284.6962      302.1840      302.1732      276.4819      226.3822      226.1880      210.0429      196.8809      221.9529      220.4153      212.9667      209.5749      197.1778      186.9075      184.7841      187.4239      212.0791      214.7619      211.9399      212.9945      196.4197      192.8624      202.3535      206.6368      221.3426      209.0690      200.4074      201.0764      203.5517      204.5688      174.9435      172.6457        0.0000        0.0000        0.0000        0.0000        0.0000      113.5500       91.0500       65.2200      239.8503      257.7382      284.5063      304.9615      364.8431      331.7946      317.8226        0.0000        0.0000        0.0000        0.0000        0.0000        0.0000        0.0000        0.0000        0.0000        0.0000        0.0000        0.0000        0.0000        0.0000        0.0000        0.0000        0.0000        0.0000        0.0000        0.0000        0.0000        0.0000        0.0000        0.0000        0.0000        0.0000        0.0000        0.0000        0.0000        0.0000        0.0000        0.0000        0.0000        0.0000        0.0000        0.0000        0.0000        0.0000        0.0000        0.0000        0.0000        0.0000        0.0000        0.0000        0.0000        0.0000        0.0000        0.0000        0.0000        0.0000        0.0000        0.0000        0.0000        0.0000        0.0000
        0.0000        0.0000        0.0000        0.0000        0.0000        0.0000        0.0000        0.0000        0.0000        0.0000        0.0000        0.0000        0.0000        0.0000        0.0000        0.0000        0.0000        0.0000        0.0000        0.0000        0.0000        0.0000        0.0000        0.0000        0.0000        0.0000        0.0000        0.0000        0.0000        0.0000        0.0000        0.0000        0.0000        0.0000        0.0000        0.0000        0.0000        0.0000        0.0000        0.0000        0.0000        0.0000        0.0000        0.0000        0.0000        0.0000        0.0000        0.0000        0.0000        0.0000        0.0000        0.0000        0.0000        0.0000        0.0000        0.0000        0.0000        0.0000        0.0000        0.0000        0.0000        0.0000        0.0000        0.0000        0.0000        0.0000        0.0000        0.0000        0.0000        0.0000        0.0000        0.0000        0.0000        0.0000        0.0000        0.0000        0.0000        0.0000        0.0000        0.0000        0.0000        0.0000        0.0000        0.0000        0.0000        0.0000        0.0000        0.0000        0.0000        0.0000        0.0000        0.0000        0.0000        0.0000        0.0000        0.0000        0.0000        0.0000        0.0000        0.0000        0.0000      179.6303      174.8826      167.5519      154.8632      141.1661      150.6725      147.0338      145.4443      147.4883      172.5855      184.1254      173.1442      163.4583      165.8930      159.6166      155.3841      146.4155      141.4166      120.4292      110.7956      111.2166      125.9062      173.1655      193.0143      207.6178      214.5666      228.3136      240.0793      243.5443      233.0268      214.9724      207.8672      192.3316      181.2752      152.9208      141.1190      144.4448      133.2881      153.4839      164.4382      179.5673      194.3933      222.6962      232.5862      237.4310      241.7604      270.6125      281.7915      275.9241      256.0881      214.1615      199.0427      200.8286      191.0201      212.7076      213.8209      210.5672      208.4612      200.3541      188.0267      182.7340      190.8074      222.2970      230.7775      226.7787      221.6337      210.0910      212.6801      216.7004      217.1787      207.0362      205.4090      196.5707      201.2294      195.9125      200.9113        0.0000        0.0000        0.0000        0.0000        0.0000        0.0000      109.8000      115.7700       89.2800       96.9300      274.7499      279.0099      293.5565      326.7225      349.5811      329.7232      320.0037        0.0000        0.0000        0.0000        0.0000        0.0000        0.0000        0.0000        0.0000        0.0000        0.0000        0.0000        0.0000        0.0000        0.0000        0.0000        0.0000        0.0000        0.0000        0.0000        0.0000        0.0000        0.0000        0.0000        0.0000        0.0000        0.0000        0.0000        0.0000        0.0000        0.0000        0.0000        0.0000        0.0000        0.0000        0.0000        0.0000        0.0000        0.0000        0.0000        0.0000        0.0000        0.0000        0.0000        0.0000        0.0000        0.0000        0.0000        0.0000        0.0000        0.0000        0.0000        0.0000        0.0000        0.0000        0.0000
        0.0000        0.0000        0.0000        0.0000        0.0000        0.0000        0.0000        0.0000        0.0000        0.0000        0.0000        0.0000        0.0000        0.0000        0.0000        0.0000        0.0000        0.0000        0.0000        0.0000        0.0000        0.0000        0.0000        0.0000        0.0000        0.0000        0.0000        0.0000        0.0000        0.0000        0.0000        0.0000        0.0000        0.0000        0.0000        0.0000        0.0000        0.0000        0.0000        0.0000        0.0000        0.0000        0.0000        0.0000        0.0000        0.0000        0.0000        0.0000        0.0000        0.0000        0.0000        0.0000        0.0000        0.0000        0.0000        0.0000        0.0000        0.0000        0.0000        0.0000        0.0000        0.0000        0.0000        0.0000        0.0000        0.0000        0.0000        0.0000        0.0000        0.0000        0.0000        0.0000        0.0000        0.0000        0.0000        0.0000        0.0000        0.0000        0.0000        0.0000        0.0000        0.0000        0.0000        0.0000        0.0000        0.0000        0.0000        0.0000        0.0000        0.0000        0.0000        0.0000        0.0000        0.0000        0.0000        0.0000        0.0000        0.0000        0.0000        0.0000        0.0000        0.0000      174.6620      154.5898      163.6943      170.8028      176.3580      168.3483      155.7145      149.8734      198.6125      194.0638      188.2767      187.5531      202.4744      201.6340      206.5118      203.6476      199.9806      167.5569      155.1657      157.0910      170.4220      226.6158      243.5284      249.7702      263.8679      280.5341      276.4449      263.5519      248.1737      226.2331      219.8253      188.1699      180.1858      166.2072      148.4500      136.6640      138.5692      173.9663      178.6704      176.1453      183.0857      213.6390      222.6155      228.1334      231.9892      252.7415      256.7168      273.0788      279.7725      218.6341      198.0418      204.7024      187.1798      223.5493      222.9279      216.4104      203.1105      204.9407      197.1064      191.4180      196.8503      222.2745      233.6837      231.8893      232.2495      222.1781      231.1745      231.0072      225.2833      210.6801      209.8681      201.6911      206.2115      181.2468      179.2873        0.0000        0.0000        0.0000        0.0000        0.0000        0.0000        0.0000      171.9900      172.5600      149.6700      291.1454      295.0323      301.7551      313.1666      327.0948      322.3075      306.6227        0.0000        0.0000        0.0000        0.0000        0.0000        0.0000        0.0000        0.0000        0.0000        0.0000        0.0000        0.0000        0.0000        0.0000        0.0000        0.0000        0.0000        0.0000        0.0000        0.0000        0.0000        0.0000        0.0000        0.0000        0.0000        0.0000        0.0000        0.0000        0.0000        0.0000        0.0000        0.0000        0.0000        0.0000        0.0000        0.0000        0.0000        0.0000        0.0000        0.0000        0.0000        0.0000        0.0000        0.0000        0.0000        0.0000        0.0000        0.0000        0.0000        0.0000        0.0000        0.0000        0.0000        0.0000        0.0000
        0.0000        0.0000        0.0000        0.0000        0.0000        0.0000        0.0000        0.0000        0.0000        0.0000        0.0000        0.0000        0.0000        0.0000        0.0000        0.0000        0.0000        0.0000        0.0000        0.0000        0.0000        0.0000        0.0000        0.0000        0.0000        0.0000        0.0000        0.0000        0.0000        0.0000        0.0000        0.0000        0.0000        0.0000        0.0000        0.0000        0.0000        0.0000        0.0000        0.0000        0.0000        0.0000        0.0000        0.0000        0.0000        0.0000        0.0000        0.0000        0.0000        0.0000        0.0000        0.0000        0.0000        0.0000        0.0000        0.0000        0.0000        0.0000        0.0000        0.0000        0.0000        0.0000        0.0000        0.0000        0.0000        0.0000        0.0000        0.0000        0.0000        0.0000        0.0000        0.0000        0.0000        0.0000        0.0000        0.0000        0.0000        0.0000        0.0000        0.0000        0.0000        0.0000        0.0000        0.0000        0.0000        0.0000        0.0000        0.0000        0.0000        0.0000        0.0000        0.0000        0.0000        0.0000        0.0000        0.0000        0.0000        0.0000        0.0000        0.0000        0.0000        0.0000        0.0000      206.1443      226.1418      222.5749      217.1769      166.3601      156.7616      156.4981      176.5634      213.2197      231.2890      253.5219      281.1103      348.6441      373.3422      375.1581      364.2859      302.7597      281.8222      280.8248      304.5930      361.1895      379.6942      389.1945      387.6970        0.0000        0.0000      324.8269      302.7509      242.3510      219.0095      201.5346      186.0505      160.6918      144.5817      140.8241      154.6971      167.0512      167.4429      174.2480      183.4198      186.2196      194.1584      197.2803      201.6456      244.0358      267.3956      278.3981      265.1541      255.6034      248.8950      248.2783      239.8921      251.7832      249.4119      241.5240      222.1350      207.7493      203.0748      195.2163      192.1859      222.9311      230.5546      235.6742      238.4758      255.1273      259.5594      260.7171      255.9514      196.8259      197.4584      175.0835        0.0000        0.0000        0.0000        0.0000        0.0000        0.0000        0.0000        0.0000        0.0000        0.0000        0.0000        0.0000        0.0000      288.1458      276.3763      275.6100      268.9133      255.2632      252.6421        0.0000        0.0000        0.0000        0.0000        0.0000        0.0000        0.0000        0.0000        0.0000        0.0000        0.0000        0.0000        0.0000        0.0000        0.0000        0.0000        0.0000        0.0000        0.0000        0.0000        0.0000        0.0000        0.0000        0.0000        0.0000        0.0000        0.0000        0.0000        0.0000        0.0000        0.0000        0.0000        0.0000        0.0000        0.0000        0.0000        0.0000        0.0000        0.0000        0.0000        0.0000        0.0000        0.0000        0.0000        0.0000        0.0000        0.0000        0.0000        0.0000        0.0000        0.0000        0.0000        0.0000        0.0000        0.0000        0.0000
        0.0000        0.0000        0.0000        0.0000        0.0000        0.0000        0.0000        0.0000        0.0000        0.0000        0.0000        0.0000        0.0000        0.0000        0.0000        0.0000        0.0000        0.0000        0.0000        0.0000        0.0000        0.0000        0.0000        0.0000        0.0000        0.0000        0.0000        0.0000        0.0000        0.0000        0.0000        0.0000        0.0000        0.0000        0.0000        0.0000        0.0000        0.0000        0.0000        0.0000        0.0000        0.0000        0.0000        0.0000        0.0000        0.0000        0.0000        0.0000        0.0000        0.0000        0.0000        0.0000        0.0000        0.0000        0.0000        0.0000        0.0000        0.0000        0.0000        0.0000        0.0000        0.0000        0.0000        0.0000        0.0000        0.0000        0.0000        0.0000        0.0000        0.0000        0.0000        0.0000        0.0000        0.0000        0.0000        0.0000        0.0000        0.0000        0.0000        0.0000        0.0000        0.0000        0.0000        0.0000        0.0000        0.0000        0.0000        0.0000        0.0000        0.0000        0.0000        0.0000        0.0000        0.0000        0.0000        0.0000        0.0000        0.0000        0.0000        0.0000        0.0000        0.0000        0.0000      229.0630      244.7033      252.4034      243.7275      179.8741      166.7546      166.4871      186.0787      227.1434      259.0994      291.7943      331.9066      408.2363      456.7984      471.8270      439.2030      370.1984      351.9353      348.4132      366.9937      432.0477      463.0071      478.0593        0.0000        0.0000        0.0000        0.0000        0.0000        0.0000      223.7186      199.5944      184.6941      154.0896      149.4276      140.8548      149.4031      158.6087      167.6205      176.7585      185.2785      190.2705      185.5044      178.3569      194.2805      247.5898      254.7320      274.3896      275.5392      265.2240      265.7005      274.7271      274.7093      275.1198      271.6904      257.7521      234.9975      205.8520      198.2220      192.5300      200.1023      227.6371      237.2292      239.9360      258.3735      281.1562      277.6148      278.4626      260.8267      184.3084        0.0000        0.0000        0.0000        0.0000        0.0000        0.0000        0.0000        0.0000        0.0000        0.0000        0.0000        0.0000        0.0000        0.0000        0.0000      323.7932      295.2001      280.0991      268.5730      251.3210      243.3738      233.5409        0.0000        0.0000        0.0000        0.0000        0.0000        0.0000        0.0000        0.0000        0.0000        0.0000        0.0000        0.0000        0.0000        0.0000        0.0000        0.0000        0.0000        0.0000        0.0000        0.0000        0.0000        0.0000        0.0000        0.0000        0.0000        0.0000        0.0000        0.0000        0.0000        0.0000        0.0000        0.0000        0.0000        0.0000        0.0000        0.0000        0.0000        0.0000        0.0000        0.0000        0.0000        0.0000        0.0000        0.0000        0.0000        0.0000        0.0000        0.0000        0.0000        0.0000        0.0000        0.0000        0.0000        0.0000        0.0000
        0.0000        0.0000        0.0000        0.0000        0.0000        0.0000        0.0000        0.0000        0.0000        0.0000        0.0000        0.0000        0.0000        0.0000        0.0000        0.0000        0.0000        0.0000        0.0000        0.0000        0.0000        0.0000        0.0000        0.0000        0.0000        0.0000        0.0000        0.0000        0.0000        0.0000        0.0000        0.0000        0.0000        0.0000        0.0000        0.0000        0.0000        0.0000        0.0000        0.0000        0.0000        0.0000        0.0000        0.0000        0.0000        0.0000        0.0000        0.0000        0.0000        0.0000        0.0000        0.0000        0.0000        0.0000        0.0000        0.0000        0.0000        0.0000        0.0000        0.0000        0.0000        0.0000        0.0000        0.0000        0.0000        0.0000        0.0000        0.0000        0.0000        0.0000        0.0000        0.0000        0.0000        0.0000        0.0000        0.0000        0.0000        0.0000        0.0000        0.0000        0.0000        0.0000        0.0000        0.0000        0.0000        0.0000        0.0000        0.0000        0.0000        0.0000        0.0000        0.0000        0.0000        0.0000        0.0000        0.0000        0.0000        0.0000        0.0000        0.0000        0.0000        0.0000        0.0000      236.6652      253.7701      257.9240      252.0378      185.8460      163.6435      163.3365      191.1760      226.7392      267.0217      302.3321      337.0281      432.3932      470.8549        0.0000      476.5504      410.5786        0.0000        0.0000      399.7783      452.9084        0.0000        0.0000        0.0000        0.0000        0.0000        0.0000        0.0000        0.0000      221.2135      197.3329      184.6310      159.5582      152.0184      144.2781      146.5123      157.1455      174.4359      189.3159      203.4453      206.9747      182.4134      179.1581      189.9675      242.0340      264.6223      272.6387      274.9577      268.0105      277.9347      298.3843      299.4948      294.8994      286.2231      262.5998      239.1443      216.7553      203.4848      196.8112      206.3313      234.6873      239.6877      249.1866      258.4612        0.0000        0.0000        0.0000        0.0000        0.0000        0.0000        0.0000        0.0000        0.0000        0.0000        0.0000        0.0000        0.0000        0.0000        0.0000        0.0000        0.0000        0.0000        0.0000        0.0000      379.2336      353.5452      320.1688      291.6439      271.2629        0.0000        0.0000        0.0000        0.0000        0.0000        0.0000        0.0000        0.0000        0.0000        0.0000        0.0000        0.0000        0.0000        0.0000        0.0000        0.0000        0.0000        0.0000        0.0000        0.0000        0.0000        0.0000        0.0000        0.0000        0.0000        0.0000        0.0000        0.0000        0.0000        0.0000        0.0000        0.0000        0.0000        0.0000        0.0000        0.0000        0.0000        0.0000        0.0000        0.0000        0.0000        0.0000        0.0000        0.0000        0.0000        0.0000        0.0000        0.0000        0.0000        0.0000        0.0000        0.0000        0.0000        0.0000        0.0000        0.0000        0.0000
        0.0000        0.0000        0.0000        0.0000        0.0000        0.0000        0.0000        0.0000        0.0000        0.0000        0.0000        0.0000        0.0000        0.0000        0.0000        0.0000        0.0000        0.0000        0.0000        0.0000        0.0000        0.0000        0.0000        0.0000        0.0000        0.0000        0.0000        0.0000        0.0000        0.0000        0.0000        0.0000        0.0000        0.0000        0.0000        0.0000        0.0000        0.0000        0.0000        0.0000        0.0000        0.0000        0.0000        0.0000        0.0000        0.0000        0.0000        0.0000        0.0000        0.0000        0.0000        0.0000        0.0000        0.0000        0.0000        0.0000        0.0000        0.0000        0.0000        0.0000        0.0000        0.0000        0.0000        0.0000        0.0000        0.0000        0.0000        0.0000        0.0000        0.0000        0.0000        0.0000        0.0000        0.0000        0.0000        0.0000        0.0000        0.0000        0.0000        0.0000        0.0000        0.0000        0.0000        0.0000        0.0000        0.0000        0.0000        0.0000        0.0000        0.0000        0.0000        0.0000        0.0000        0.0000        0.0000        0.0000        0.0000        0.0000        0.0000        0.0000        0.0000        0.0000        0.0000      209.2668      236.1979      259.9106      248.4035      185.0320      165.7549      165.7603      181.2099      216.5709      254.7687      276.6550        0.0000        0.0000        0.0000        0.0000        0.0000        0.0000        0.0000        0.0000        0.0000        0.0000        0.0000        0.0000        0.0000        0.0000        0.0000        0.0000        0.0000        0.0000        0.0000      188.4218      181.3733      167.5580      152.6932      143.9247      150.4163      171.9212      186.1166      198.7097      208.0692      200.1009      190.8728      187.2377      197.4906      237.6360      269.5112      271.2333      274.3209      263.8733      276.9771      296.8820      293.0984      293.1048      284.9674      269.6298      256.6754      222.6105      209.0612      204.5850      213.0253      233.7535      230.0414      238.4354        0.0000        0.0000        0.0000        0.0000        0.0000        0.0000        0.0000        0.0000        0.0000        0.0000        0.0000        0.0000        0.0000        0.0000        0.0000        0.0000        0.0000        0.0000        0.0000        0.0000        0.0000        0.0000      393.8734      379.3051      333.2563        0.0000      285.3555      251.9063        0.0000        0.0000        0.0000        0.0000        0.0000        0.0000        0.0000        0.0000        0.0000        0.0000        0.0000        0.0000        0.0000        0.0000        0.0000        0.0000        0.0000        0.0000        0.0000        0.0000        0.0000        0.0000        0.0000        0.0000        0.0000        0.0000        0.0000        0.0000        0.0000        0.0000        0.0000        0.0000        0.0000        0.0000        0.0000        0.0000        0.0000        0.0000        0.0000        0.0000        0.0000        0.0000        0.0000        0.0000        0.0000        0.0000        0.0000        0.0000        0.0000        0.0000        0.0000        0.0000        0.0000        0.0000        0.0000
        0.0000        0.0000        0.0000        0.0000        0.0000        0.0000        0.0000        0.0000        0.0000        0.0000        0.0000        0.0000        0.0000        0.0000        0.0000        0.0000        0.0000        0.0000        0.0000        0.0000        0.0000        0.0000        0.0000        0.0000        0.0000        0.0000        0.0000        0.0000        0.0000        0.0000        0.0000        0.0000        0.0000        0.0000        0.0000        0.0000        0.0000        0.0000        0.0000        0.0000        0.0000        0.0000        0.0000        0.0000        0.0000        0.0000        0.0000        0.0000        0.0000        0.0000        0.0000        0.0000        0.0000        0.0000        0.0000        0.0000        0.0000        0.0000        0.0000        0.0000        0.0000        0.0000        0.0000        0.0000        0.0000        0.0000        0.0000        0.0000        0.0000        0.0000        0.0000        0.0000        0.0000        0.0000        0.0000        0.0000        0.0000        0.0000        0.0000        0.0000        0.0000        0.0000        0.0000        0.0000        0.0000        0.0000        0.0000        0.0000        0.0000        0.0000        0.0000        0.0000        0.0000        0.0000        0.0000        0.0000        0.0000        0.0000        0.0000        0.0000        0.0000        0.0000        0.0000        0.0000        0.0000      204.6404      192.5994      155.0840      140.7115      149.4600      161.6542      190.0972      213.6110      258.1426      274.0747        0.0000        0.0000        0.0000        0.0000        0.0000        0.0000        0.0000        0.0000        0.0000        0.0000        0.0000        0.0000        0.0000        0.0000        0.0000        0.0000        0.0000        0.0000      173.7778      167.3712      170.1270      159.7272      156.4733      176.2220      220.6487      207.9928      216.0551      219.9693      231.2125      223.0755      228.7847      229.1802      212.5809      228.1551      234.4442      232.5043      262.2857      284.6402      304.1028      288.2345      291.8181      287.9066      277.2642      264.7701      243.2667      229.5881      219.0506      217.8586      101.9400      122.5500        0.0000        0.0000        0.0000        0.0000        0.0000        0.0000        0.0000        0.0000        0.0000        0.0000        0.0000        0.0000        0.0000        0.0000        0.0000        0.0000        0.0000        0.0000        0.0000        0.0000        0.0000        0.0000        0.0000        0.0000      480.3735      436.7187        0.0000      109.2000      154.5900        0.0000        0.0000        0.0000        0.0000        0.0000        0.0000        0.0000        0.0000        0.0000        0.0000        0.0000        0.0000        0.0000        0.0000        0.0000        0.0000        0.0000        0.0000        0.0000        0.0000        0.0000        0.0000        0.0000        0.0000        0.0000        0.0000        0.0000        0.0000        0.0000        0.0000        0.0000        0.0000        0.0000        0.0000        0.0000        0.0000        0.0000        0.0000        0.0000        0.0000        0.0000        0.0000        0.0000        0.0000        0.0000        0.0000        0.0000        0.0000        0.0000        0.0000        0.0000        0.0000        0.0000        0.0000        0.0000
        0.0000        0.0000        0.0000        0.0000        0.0000        0.0000        0.0000        0.0000        0.0000        0.0000        0.0000        0.0000        0.0000        0.0000        0.0000        0.0000        0.0000        0.0000        0.0000        0.0000        0.0000        0.0000        0.0000        0.0000        0.0000        0.0000        0.0000        0.0000        0.0000        0.0000        0.0000        0.0000        0.0000        0.0000        0.0000        0.0000        0.0000        0.0000        0.0000        0.0000        0.0000        0.0000        0.0000        0.0000        0.0000        0.0000        0.0000        0.0000        0.0000        0.0000        0.0000        0.0000        0.0000        0.0000        0.0000        0.0000        0.0000        0.0000        0.0000        0.0000        0.0000        0.0000        0.0000        0.0000        0.0000        0.0000        0.0000        0.0000        0.0000        0.0000        0.0000        0.0000        0.0000        0.0000        0.0000        0.0000        0.0000        0.0000        0.0000        0.0000        0.0000        0.0000        0.0000        0.0000        0.0000        0.0000        0.0000        0.0000        0.0000        0.0000        0.0000        0.0000        0.0000        0.0000        0.0000        0.0000        0.0000        0.0000        0.0000        0.0000        0.0000        0.0000        0.0000        0.0000        0.0000        0.0000      177.5019      147.1995      137.2199      131.5117      144.7500      189.1051      209.9323      243.0405      256.8018        0.0000        0.0000        0.0000        0.0000        0.0000        0.0000        0.0000        0.0000        0.0000        0.0000        0.0000        0.0000        0.0000        0.0000        0.0000        0.0000        0.0000        0.0000        0.0000        0.0000      161.3037      158.4280      167.7041      184.4090      210.1799      212.0431      210.9685      217.5270      229.7890      230.3165      248.4670      227.3547      190.9739      190.5618      192.7397      206.1464      257.5061      274.2715      290.7066      290.4514      299.2536      294.1690      284.8871      263.7826      243.5786        0.0000        0.0000      223.4094        0.0000        0.0000        0.0000        0.0000        0.0000        0.0000        0.0000        0.0000        0.0000        0.0000        0.0000        0.0000        0.0000        0.0000        0.0000        0.0000        0.0000        0.0000        0.0000        0.0000        0.0000        0.0000        0.0000        0.0000        0.0000        0.0000      520.5629      477.4967        0.0000        0.0000        0.0000        0.0000        0.0000        0.0000        0.0000        0.0000        0.0000        0.0000        0.0000        0.0000        0.0000        0.0000        0.0000        0.0000        0.0000        0.0000        0.0000        0.0000        0.0000        0.0000        0.0000        0.0000        0.0000        0.0000        0.0000        0.0000        0.0000        0.0000        0.0000        0.0000        0.0000        0.0000        0.0000        0.0000        0.0000        0.0000        0.0000        0.0000        0.0000        0.0000        0.0000        0.0000        0.0000        0.0000        0.0000        0.0000        0.0000        0.0000        0.0000        0.0000        0.0000        0.0000        0.0000        0.0000        0.0000        0.0000
[truncated: 212,709 more chars]
