# Supplementary material for: Multidimensional evaluation of the TRMM 3B43V7 satellite-based precipitation product in mainland China from 1998–2016
Source: PeerJ. 2020 Feb 20;8:e8615. doi: 10.7717/peerj.8615 (PMC7036276; doi:10.7717/peerj.8615)
Supplement: Supplemental Information 2 [file peerj-08-8615-s002.zip › TRMM_3B43 data/TRMM 3B43 data-Year-Month/1999-07.txt]

ncols         249
nrows         175
xllcorner     73.250
yllcorner     6.500
cellsize      0.25000
        0.0000        0.0000        0.0000        0.0000        0.0000        0.0000        0.0000        0.0000        0.0000        0.0000        0.0000        0.0000        0.0000        0.0000        0.0000        0.0000        0.0000        0.0000        0.0000        0.0000        0.0000        0.0000        0.0000        0.0000        0.0000        0.0000        0.0000        0.0000        0.0000        0.0000        0.0000        0.0000        0.0000        0.0000        0.0000        0.0000        0.0000        0.0000        0.0000        0.0000        0.0000        0.0000        0.0000        0.0000        0.0000        0.0000        0.0000        0.0000        0.0000        0.0000        0.0000        0.0000        0.0000        0.0000        0.0000        0.0000        0.0000        0.0000        0.0000        0.0000        0.0000        0.0000        0.0000        0.0000        0.0000        0.0000        0.0000        0.0000        0.0000        0.0000        0.0000        0.0000        0.0000        0.0000        0.0000        0.0000        0.0000        0.0000        0.0000        0.0000        0.0000        0.0000        0.0000        0.0000        0.0000        0.0000        0.0000        0.0000        0.0000        0.0000        0.0000        0.0000        0.0000        0.0000        0.0000        0.0000        0.0000        0.0000        0.0000        0.0000        0.0000        0.0000        0.0000        0.0000        0.0000        0.0000        0.0000        0.0000        0.0000        0.0000        0.0000        0.0000        0.0000        0.0000        0.0000        0.0000        0.0000        0.0000        0.0000        0.0000        0.0000        0.0000        0.0000        0.0000        0.0000        0.0000        0.0000        0.0000        0.0000        0.0000        0.0000        0.0000        0.0000        0.0000        0.0000        0.0000        0.0000        0.0000        0.0000        0.0000        0.0000        0.0000        0.0000        0.0000        0.0000        0.0000        0.0000        0.0000        0.0000        0.0000        0.0000        0.0000        0.0000        0.0000        0.0000        0.0000        0.0000        0.0000        0.0000        0.0000        0.0000        0.0000        0.0000        0.0000        0.0000        0.0000        0.0000        0.0000        0.0000        0.0000        0.0000        0.0000        0.0000       66.5507       58.5288       50.8814        0.0000        0.0000        0.0000       51.9911       56.1904       73.4899       78.8365       77.9070       82.6912       96.0368      103.5160       91.6119       94.4514      103.4664      111.4634      106.1711      100.1879      103.1706      119.1932      130.7910      115.2582      103.7994      103.2921      117.7728      140.7319      133.9916      136.7899      162.5443      160.5801      161.3377      174.7867      159.0483      160.2330      166.3461      190.4695      241.0845      260.5046      261.9009      255.4372      253.1879      257.7113      245.2051      229.2816        0.0000        0.0000        0.0000        0.0000        0.0000        0.0000        0.0000        0.0000        0.0000        0.0000        0.0000        0.0000        0.0000        0.0000        0.0000        0.0000        0.0000        0.0000        0.0000        0.0000        0.0000        0.0000        0.0000        0.0000        0.0000        0.0000        0.0000        0.0000        0.0000        0.0000
        0.0000        0.0000        0.0000        0.0000        0.0000        0.0000        0.0000        0.0000        0.0000        0.0000        0.0000        0.0000        0.0000        0.0000        0.0000        0.0000        0.0000        0.0000        0.0000        0.0000        0.0000        0.0000        0.0000        0.0000        0.0000        0.0000        0.0000        0.0000        0.0000        0.0000        0.0000        0.0000        0.0000        0.0000        0.0000        0.0000        0.0000        0.0000        0.0000        0.0000        0.0000        0.0000        0.0000        0.0000        0.0000        0.0000        0.0000        0.0000        0.0000        0.0000        0.0000        0.0000        0.0000        0.0000        0.0000        0.0000        0.0000        0.0000        0.0000        0.0000        0.0000        0.0000        0.0000        0.0000        0.0000        0.0000        0.0000        0.0000        0.0000        0.0000        0.0000        0.0000        0.0000        0.0000        0.0000        0.0000        0.0000        0.0000        0.0000        0.0000        0.0000        0.0000        0.0000        0.0000        0.0000        0.0000        0.0000        0.0000        0.0000        0.0000        0.0000        0.0000        0.0000        0.0000        0.0000        0.0000        0.0000        0.0000        0.0000        0.0000        0.0000        0.0000        0.0000        0.0000        0.0000        0.0000        0.0000        0.0000        0.0000        0.0000        0.0000        0.0000        0.0000        0.0000        0.0000        0.0000        0.0000        0.0000        0.0000        0.0000        0.0000        0.0000        0.0000        0.0000        0.0000        0.0000        0.0000        0.0000        0.0000        0.0000        0.0000        0.0000        0.0000        0.0000        0.0000        0.0000        0.0000        0.0000        0.0000        0.0000        0.0000        0.0000        0.0000        0.0000        0.0000        0.0000        0.0000        0.0000        0.0000        0.0000        0.0000        0.0000        0.0000        0.0000        0.0000        0.0000        0.0000        0.0000        0.0000        0.0000        0.0000        0.0000        0.0000        0.0000        0.0000        0.0000        0.0000        0.0000        0.0000        0.0000        0.0000        0.0000       62.2520       58.2877       54.4218       47.9227       47.0362       46.6291       48.2087       52.6849       53.5574       67.2252       65.2879       76.4094       81.6134       82.6467       89.7939       82.8382       86.7109       91.6804       92.6510       84.9754       94.4135       97.2762      100.9761      130.5507      113.7729      104.0970      107.5196      123.2054      144.7976      139.5307      128.0839      141.9009      164.0547      158.3446      165.7188      157.7914      156.7177      166.2319      198.5673      258.4032      269.0889      273.0857      275.4017      275.0212      281.0262      274.3487      259.6184      231.5269      222.6054      206.3293      211.8761      196.4600      180.6315      175.4492        0.0000        0.0000        0.0000        0.0000        0.0000        0.0000        0.0000        0.0000        0.0000        0.0000        0.0000        0.0000        0.0000        0.0000        0.0000        0.0000        0.0000        0.0000        0.0000        0.0000        0.0000        0.0000        0.0000
        0.0000        0.0000        0.0000        0.0000        0.0000        0.0000        0.0000        0.0000        0.0000        0.0000        0.0000        0.0000        0.0000        0.0000        0.0000        0.0000        0.0000        0.0000        0.0000        0.0000        0.0000        0.0000        0.0000        0.0000        0.0000        0.0000        0.0000        0.0000        0.0000        0.0000        0.0000        0.0000        0.0000        0.0000        0.0000        0.0000        0.0000        0.0000        0.0000        0.0000        0.0000        0.0000        0.0000        0.0000        0.0000        0.0000        0.0000        0.0000        0.0000        0.0000        0.0000        0.0000        0.0000        0.0000        0.0000       46.5366        0.0000       43.5495       39.1603        0.0000        0.0000        0.0000        0.0000        0.0000        0.0000        0.0000        0.0000        0.0000        0.0000        0.0000        0.0000        0.0000        0.0000        0.0000        0.0000        0.0000        0.0000        0.0000        0.0000        0.0000        0.0000        0.0000        0.0000        0.0000        0.0000        0.0000        0.0000        0.0000        0.0000        0.0000        0.0000        0.0000        0.0000        0.0000        0.0000        0.0000        0.0000        0.0000        0.0000        0.0000        0.0000        0.0000        0.0000        0.0000        0.0000        0.0000        0.0000        0.0000        0.0000        0.0000        0.0000        0.0000        0.0000        0.0000        0.0000        0.0000        0.0000        0.0000        0.0000        0.0000        0.0000        0.0000        0.0000        0.0000        0.0000        0.0000        0.0000        0.0000        0.0000        0.0000        0.0000        0.0000        0.0000        0.0000        0.0000        0.0000        0.0000        0.0000        0.0000        0.0000        0.0000        0.0000        0.0000        0.0000        0.0000        0.0000        0.0000        0.0000        0.0000        0.0000        0.0000        0.0000        0.0000        0.0000        0.0000        0.0000        0.0000        0.0000        0.0000        0.0000        0.0000        0.0000        0.0000        0.0000        0.0000        0.0000        0.0000        0.0000        0.0000        0.0000        0.0000       64.8793       52.4417       56.2760       59.7798       58.3804       54.4393       49.6216       45.1450       49.7017       56.3195       70.4881       70.3576       80.0059       83.4846       82.7489       86.8599       82.1603       80.4284       84.0068       89.2456       86.6289      112.1483       91.1799       95.4147      123.1394      118.0684      108.4959      118.8739      149.6252      137.8212      119.4523      114.6648      148.4104      147.5630      166.2892      160.6732      161.6003      173.2566      172.9874      206.0668      263.7149      260.8604      270.5274      278.2719      281.5785      284.6726      284.6127      266.2693      235.2645      225.4824      211.4957      214.2013      214.3864      188.2568      190.0588      187.0109        0.0000        0.0000        0.0000        0.0000        0.0000        0.0000        0.0000        0.0000        0.0000        0.0000        0.0000        0.0000        0.0000        0.0000        0.0000        0.0000        0.0000        0.0000        0.0000        0.0000        0.0000        0.0000
        0.0000        0.0000        0.0000        0.0000        0.0000        0.0000        0.0000        0.0000        0.0000        0.0000        0.0000        0.0000        0.0000        0.0000        0.0000        0.0000        0.0000        0.0000        0.0000        0.0000        0.0000        0.0000        0.0000        0.0000        0.0000        0.0000        0.0000        0.0000        0.0000        0.0000        0.0000        0.0000        0.0000        0.0000        0.0000        0.0000        0.0000        0.0000        0.0000        0.0000        0.0000        0.0000        0.0000        0.0000        0.0000        0.0000        0.0000        0.0000        0.0000        0.0000        0.0000        0.0000        0.0000       44.6377       45.0213       45.2571       46.0817       59.4783       44.8937       29.4680        0.0000        0.0000        0.0000        0.0000        0.0000        0.0000        0.0000        0.0000        0.0000        0.0000        0.0000        0.0000        0.0000        0.0000        0.0000        0.0000        0.0000        0.0000        0.0000        0.0000        0.0000        0.0000        0.0000        0.0000        0.0000        0.0000        0.0000        0.0000        0.0000        0.0000        0.0000        0.0000        0.0000        0.0000        0.0000        0.0000        0.0000        0.0000        0.0000        0.0000        0.0000        0.0000        0.0000        0.0000        0.0000        0.0000        0.0000        0.0000        0.0000        0.0000        0.0000        0.0000        0.0000        0.0000        0.0000        0.0000        0.0000        0.0000        0.0000        0.0000        0.0000        0.0000        0.0000        0.0000        0.0000        0.0000        0.0000        0.0000        0.0000        0.0000        0.0000        0.0000        0.0000        0.0000        0.0000        0.0000        0.0000        0.0000        0.0000        0.0000        0.0000        0.0000        0.0000        0.0000        0.0000        0.0000        0.0000        0.0000        0.0000        0.0000        0.0000        0.0000        0.0000        0.0000        0.0000        0.0000        0.0000        0.0000        0.0000        0.0000        0.0000        0.0000        0.0000        0.0000        0.0000        0.0000        0.0000        0.0000        0.0000        0.0000       60.1591       58.4934       55.7140       48.0301       51.8528       50.9159       65.8888       51.3872       45.2033       47.3837       54.2171       70.2084       66.3352       69.7718       71.6590       88.4128       85.4493       81.5888       82.1435       85.8755       80.9727      104.2543       91.8643       82.6297       75.3915       87.1402       82.3604       85.1292      102.1977      130.9863      117.7622      101.1938      118.5219      136.5088      145.7483      167.0132      166.2317      169.6438      176.7335      182.5567      198.2523      228.5193      242.1893      262.2582      269.3002      264.5947      264.7708      259.6924      249.1883      224.5941      207.0305      193.6331      190.4131      189.8226      188.5639      201.5049      206.5942      181.3053      172.1123        0.0000        0.0000        0.0000        0.0000        0.0000        0.0000        0.0000        0.0000        0.0000        0.0000        0.0000        0.0000        0.0000        0.0000        0.0000        0.0000        0.0000        0.0000        0.0000        0.0000
        0.0000        0.0000        0.0000        0.0000        0.0000        0.0000        0.0000        0.0000        0.0000        0.0000        0.0000        0.0000        0.0000        0.0000        0.0000        0.0000        0.0000        0.0000        0.0000        0.0000        0.0000        0.0000        0.0000        0.0000        0.0000        0.0000        0.0000        0.0000        0.0000        0.0000        0.0000        0.0000        0.0000        0.0000        0.0000        0.0000        0.0000        0.0000        0.0000        0.0000        0.0000        0.0000        0.0000        0.0000        0.0000        0.0000        0.0000        0.0000        0.0000        0.0000        0.0000        0.0000        0.0000       41.0132       38.0599       37.1083       38.3288       36.7283       34.2712       28.4086        0.0000        0.0000        0.0000        0.0000        0.0000        0.0000        0.0000        0.0000        0.0000        0.0000        0.0000        0.0000        0.0000        0.0000        0.0000        0.0000        0.0000        0.0000        0.0000        0.0000        0.0000        0.0000        0.0000        0.0000        0.0000        0.0000        0.0000        0.0000        0.0000        0.0000        0.0000        0.0000        0.0000        0.0000        0.0000        0.0000        0.0000        0.0000        0.0000        0.0000        0.0000        0.0000        0.0000        0.0000        0.0000        0.0000        0.0000        0.0000        0.0000        0.0000        0.0000        0.0000        0.0000        0.0000        0.0000        0.0000        0.0000        0.0000        0.0000        0.0000        0.0000        0.0000        0.0000        0.0000        0.0000        0.0000        0.0000        0.0000        0.0000        0.0000        0.0000        0.0000        0.0000        0.0000        0.0000        0.0000        0.0000        0.0000        0.0000        0.0000        0.0000        0.0000        0.0000        0.0000        0.0000        0.0000        0.0000        0.0000        0.0000        0.0000        0.0000        0.0000        0.0000        0.0000        0.0000        0.0000        0.0000        0.0000        0.0000        0.0000        0.0000        0.0000        0.0000        0.0000        0.0000        0.0000        0.0000        0.0000        0.0000        0.0000       55.6218       66.1730       60.0548       57.6232       63.6846       64.2355       59.8862       44.8104       45.3446       44.8915       57.2128       56.2929       61.0449       70.3914       65.0184       73.2709       78.6417       80.1803       70.2164       65.8020       68.9658       65.9049       64.1330       67.7495       64.9634       62.2155       64.7963       67.8206       77.7115       99.6711       92.0241       93.9732      114.8215      151.7265      148.5641      155.2979      170.7104      176.8953      181.7813      193.0350      211.1617      213.3770      225.8717      222.3125      232.7568      221.2749      223.5396      216.2940      218.4877      194.5553      176.3983      166.4614      163.8545      165.5320      174.0458      193.1161      188.7333      179.3019      160.1212      173.2619      193.1660        0.0000        0.0000        0.0000        0.0000        0.0000        0.0000        0.0000        0.0000        0.0000        0.0000        0.0000        0.0000        0.0000        0.0000        0.0000        0.0000        0.0000        0.0000
        0.0000        0.0000        0.0000        0.0000        0.0000        0.0000        0.0000        0.0000        0.0000        0.0000        0.0000        0.0000        0.0000        0.0000        0.0000        0.0000        0.0000        0.0000        0.0000        0.0000        0.0000        0.0000        0.0000        0.0000        0.0000        0.0000        0.0000        0.0000        0.0000        0.0000        0.0000        0.0000        0.0000        0.0000        0.0000        0.0000        0.0000        0.0000        0.0000        0.0000        0.0000        0.0000        0.0000        0.0000        0.0000        0.0000        0.0000        0.0000        0.0000        0.0000       46.0410       39.9243       40.4215       39.4195       38.6399       35.8678       35.3944       34.6872       31.6296       26.5949       25.5568       26.5404        0.0000        0.0000        0.0000        0.0000        0.0000        0.0000        0.0000        0.0000        0.0000        0.0000        0.0000        0.0000        0.0000        0.0000        0.0000        0.0000        0.0000        0.0000        0.0000        0.0000        0.0000        0.0000        0.0000        0.0000        0.0000        0.0000        0.0000        0.0000        0.0000        0.0000        0.0000        0.0000        0.0000        0.0000        0.0000        0.0000        0.0000        0.0000        0.0000        0.0000        0.0000        0.0000        0.0000        0.0000        0.0000        0.0000        0.0000        0.0000        0.0000        0.0000        0.0000        0.0000        0.0000        0.0000        0.0000        0.0000        0.0000        0.0000        0.0000        0.0000        0.0000        0.0000        0.0000        0.0000        0.0000        0.0000        0.0000        0.0000        0.0000        0.0000        0.0000        0.0000        0.0000        0.0000        0.0000        0.0000        0.0000        0.0000        0.0000        0.0000        0.0000        0.0000        0.0000        0.0000        0.0000        0.0000        0.0000        0.0000        0.0000        0.0000        0.0000        0.0000        0.0000        0.0000        0.0000        0.0000        0.0000        0.0000        0.0000        0.0000        0.0000        0.0000        0.0000        0.0000        0.0000        0.0000        0.0000       52.8434       53.4923       65.2958       66.6781       62.3657       54.3360       56.3975       57.4957       45.8719       42.2286       44.4279       45.4943       61.7329       71.6055       65.2697       64.9370       72.8930       84.3177       78.2707       80.0370       70.5513       69.0075       62.3931       71.2301       59.1808       57.6730       53.6345       53.0639       58.6351       74.7404      109.4197      110.8621      105.8076      122.1922      118.9171      125.1560      137.9162      149.9631      169.9517      187.9564      191.6776      192.7011      206.8667      210.1628      209.3938      213.0091      215.2226      216.6225      219.9039      212.5747      182.4894      164.7079      152.0443      145.8331      141.9681      143.5240      174.8302      185.6255      181.8182      163.6696      174.0420      183.4736        0.0000        0.0000        0.0000        0.0000        0.0000        0.0000        0.0000        0.0000        0.0000        0.0000        0.0000        0.0000        0.0000        0.0000      166.2582      174.5881      151.3210        0.0000
        0.0000        0.0000        0.0000        0.0000        0.0000        0.0000        0.0000        0.0000        0.0000        0.0000        0.0000        0.0000        0.0000        0.0000        0.0000        0.0000        0.0000        0.0000        0.0000        0.0000        0.0000        0.0000        0.0000        0.0000        0.0000        0.0000        0.0000        0.0000        0.0000        0.0000        0.0000        0.0000        0.0000        0.0000        0.0000        0.0000        0.0000        0.0000        0.0000        0.0000        0.0000        0.0000        0.0000        0.0000        0.0000        0.0000        0.0000        0.0000       38.3250       39.4066       38.6034       35.6815       34.9194       37.0224       34.8106       31.6541       33.1644       31.2692       29.0429       24.3153       26.2234       29.8033       28.5469        0.0000        0.0000        0.0000        0.0000        0.0000        0.0000        0.0000        0.0000        0.0000        0.0000        0.0000        0.0000        0.0000        0.0000        0.0000        0.0000        0.0000        0.0000        0.0000        0.0000        0.0000        0.0000        0.0000        0.0000        0.0000        0.0000        0.0000        0.0000        0.0000        0.0000        0.0000        0.0000        0.0000        0.0000        0.0000        0.0000        0.0000        0.0000        0.0000        0.0000        0.0000        0.0000        0.0000        0.0000        0.0000        0.0000        0.0000        0.0000        0.0000        0.0000        0.0000        0.0000        0.0000        0.0000        0.0000        0.0000        0.0000        0.0000        0.0000        0.0000        0.0000        0.0000        0.0000        0.0000        0.0000        0.0000        0.0000        0.0000        0.0000        0.0000        0.0000        0.0000        0.0000        0.0000        0.0000        0.0000        0.0000        0.0000        0.0000        0.0000        0.0000        0.0000        0.0000        0.0000        0.0000        0.0000        0.0000        0.0000        0.0000        0.0000        0.0000        0.0000        0.0000        0.0000        0.0000        0.0000        0.0000        0.0000        0.0000        0.0000        0.0000        0.0000        0.0000        0.0000        0.0000       58.7172       55.7880       53.6399       60.5530       65.3806       57.4777       50.1315       49.4332       60.8985       68.3242       54.0115       43.0494       47.5807       60.1313       70.4255       62.5385       63.2988       69.0995       76.4139       82.3894       91.8970       86.6618       64.9543       66.9671       74.7336       80.8797       60.9626       53.1564       58.3932       64.4782       72.3859      101.2421      112.9887      105.7393      112.1670      117.1167      128.3896      127.0093      142.1485      164.9029      184.2515      189.3262      183.5936      189.7851      202.0119      198.0782      200.0253      205.6990      207.9365      209.2763      198.9346      178.5956      159.9709      137.1604      128.9903      126.6005      127.3907      129.1210      145.3774      159.2475      146.1259      151.0248      163.5916      186.0367        0.0000        0.0000        0.0000        0.0000        0.0000        0.0000        0.0000        0.0000        0.0000      175.6496      161.0632      151.5930      148.5630      156.6864      147.6180      149.5810      154.2023
        0.0000        0.0000        0.0000        0.0000        0.0000        0.0000        0.0000        0.0000        0.0000        0.0000        0.0000        0.0000        0.0000        0.0000        0.0000        0.0000        0.0000        0.0000        0.0000        0.0000        0.0000        0.0000        0.0000        0.0000        0.0000        0.0000        0.0000        0.0000        0.0000        0.0000        0.0000        0.0000        0.0000        0.0000        0.0000        0.0000        0.0000        0.0000        0.0000        0.0000        0.0000        0.0000        0.0000        0.0000        0.0000        0.0000        0.0000        0.0000       35.3075       36.5266       34.8959       29.6493       28.9175       29.8822       30.8554       27.6913       27.9925       28.6228       26.7555       25.3403       28.3820       29.4000       31.0938       34.4114       35.5136       32.5877       32.7649        0.0000        0.0000        0.0000        0.0000        0.0000        0.0000        0.0000        0.0000        0.0000        0.0000        0.0000        0.0000        0.0000        0.0000        0.0000        0.0000        0.0000        0.0000        0.0000        0.0000        0.0000        0.0000        0.0000        0.0000        0.0000        0.0000        0.0000        0.0000        0.0000        0.0000        0.0000        0.0000        0.0000        0.0000        0.0000        0.0000        0.0000        0.0000        0.0000        0.0000        0.0000        0.0000        0.0000        0.0000        0.0000        0.0000        0.0000        0.0000        0.0000        0.0000        0.0000        0.0000        0.0000        0.0000        0.0000        0.0000        0.0000        0.0000        0.0000        0.0000        0.0000        0.0000        0.0000        0.0000        0.0000        0.0000        0.0000        0.0000        0.0000        0.0000        0.0000        0.0000        0.0000        0.0000        0.0000        0.0000        0.0000        0.0000        0.0000        0.0000        0.0000        0.0000        0.0000        0.0000        0.0000        0.0000        0.0000        0.0000        0.0000        0.0000        0.0000        0.0000        0.0000        0.0000        0.0000        0.0000        0.0000        0.0000        0.0000        0.0000        0.0000       60.5961       54.4006       53.4609       59.4210       69.5851       69.2539       54.1100       54.7351       66.8573       58.3944       55.6423       52.7825       53.6011       57.4073       63.7907       55.6573       54.6595       56.3328       61.3856       69.0430       88.9808       72.6211       63.9720       67.6179       59.4957       62.8397       62.0169       66.7055       71.7866       79.9553       79.6655       96.6670      117.4527      120.0146      130.1140      128.5813      128.7814      119.1641      135.8660      154.8518      181.4096      188.3577      214.3138      206.8353      186.7163      185.8048      207.0666      201.7375      199.9168      201.0529      187.5991      161.5470      148.2341      132.6845      129.7923      121.7368      115.6348      119.1506      111.8173      122.6194      133.1371      126.0595      151.7296        0.0000        0.0000        0.0000        0.0000        0.0000        0.0000      178.2606      186.7610      156.4489      155.2039      148.7798      135.1741      133.9384      131.7118      139.2441      147.9004        0.0000        0.0000
        0.0000        0.0000        0.0000        0.0000        0.0000        0.0000        0.0000        0.0000        0.0000        0.0000        0.0000        0.0000        0.0000        0.0000        0.0000        0.0000        0.0000        0.0000        0.0000        0.0000        0.0000        0.0000        0.0000        0.0000        0.0000        0.0000        0.0000        0.0000        0.0000        0.0000        0.0000        0.0000        0.0000        0.0000        0.0000        0.0000        0.0000        0.0000        0.0000        0.0000        0.0000        0.0000        0.0000        0.0000        0.0000        0.0000        0.0000        0.0000       28.6536       27.5193       25.4406       21.9691       21.9515       20.0583       19.4239       17.1498       18.6437       16.0255       17.1795       22.1967       23.1510       28.0232       30.7068       37.2242       40.5212       38.8186       38.2017       40.1617       35.1068        0.0000        0.0000        0.0000        0.0000        0.0000        0.0000        0.0000        0.0000        0.0000        0.0000        0.0000        0.0000        0.0000        0.0000        0.0000        0.0000        0.0000        0.0000        0.0000        0.0000        0.0000        0.0000        0.0000        0.0000        0.0000        0.0000        0.0000        0.0000        0.0000        0.0000        0.0000        0.0000        0.0000        0.0000        0.0000        0.0000        0.0000        0.0000        0.0000        0.0000        0.0000        0.0000        0.0000        0.0000        0.0000        0.0000        0.0000        0.0000        0.0000        0.0000        0.0000        0.0000        0.0000        0.0000        0.0000        0.0000        0.0000        0.0000        0.0000        0.0000        0.0000        0.0000        0.0000        0.0000        0.0000        0.0000        0.0000        0.0000        0.0000        0.0000        0.0000        0.0000        0.0000        0.0000        0.0000        0.0000        0.0000        0.0000        0.0000        0.0000        0.0000        0.0000        0.0000        0.0000        0.0000        0.0000        0.0000        0.0000        0.0000        0.0000        0.0000        0.0000        0.0000        0.0000        0.0000        0.0000        0.0000        0.0000        0.0000       52.7632       54.8666       54.0727       57.7360       59.3762       57.9981       58.1541       42.8609       96.5081      162.8150       55.6910       45.0593       50.1374       51.3848       54.5462       49.6838       48.8581       51.7388       48.5356       50.0170       54.7073       56.2174       54.7305       54.1649       48.4889       52.3244       59.7425       66.3718       73.6923       87.3145       95.4030      122.1765      128.0424      132.0246      134.6762      131.9116      123.7229      115.6994      129.9594      142.5185      180.0286      204.5469      174.4592      172.5164      155.3849      167.0685      179.0620      170.8744      178.5896      194.3264      178.7352      152.3354      161.4015      139.7266      115.9779       93.1952       90.3443       86.0129       83.6041       80.3328       82.1185       89.0931       95.5541      105.3967       95.1888       89.0780       98.9079      101.4680      100.3059      121.1506      131.0769      134.6898      135.8109      129.3212      111.0809      109.9791      110.8306      114.4250      119.0478        0.0000        0.0000
        0.0000        0.0000        0.0000        0.0000        0.0000        0.0000        0.0000        0.0000        0.0000        0.0000        0.0000        0.0000        0.0000        0.0000        0.0000        0.0000        0.0000        0.0000        0.0000        0.0000        0.0000        0.0000        0.0000        0.0000        0.0000        0.0000        0.0000        0.0000        0.0000        0.0000        0.0000        0.0000        0.0000        0.0000        0.0000        0.0000        0.0000        0.0000        0.0000        0.0000        0.0000        0.0000        0.0000        0.0000        0.0000        0.0000        0.0000        0.0000       28.0678       27.5612       25.7129       20.2865       19.4517       18.0692       16.9654       13.1059       13.5668       13.1681       14.3061       17.7597       20.2264       25.9377       30.1509       37.6787       43.8067       45.6685       43.2589       39.0002       36.0913       37.0038        0.0000        0.0000        0.0000        0.0000        0.0000        0.0000        0.0000        0.0000        0.0000        0.0000        0.0000        0.0000        0.0000        0.0000        0.0000        0.0000        0.0000        0.0000        0.0000        0.0000        0.0000        0.0000        0.0000        0.0000        0.0000        0.0000        0.0000        0.0000        0.0000        0.0000        0.0000        0.0000        0.0000        0.0000        0.0000        0.0000        0.0000        0.0000        0.0000        0.0000        0.0000        0.0000        0.0000        0.0000        0.0000        0.0000        0.0000        0.0000        0.0000        0.0000        0.0000        0.0000        0.0000        0.0000        0.0000        0.0000        0.0000        0.0000        0.0000        0.0000        0.0000        0.0000        0.0000        0.0000        0.0000        0.0000        0.0000        0.0000        0.0000        0.0000        0.0000        0.0000        0.0000        0.0000        0.0000        0.0000        0.0000        0.0000        0.0000        0.0000        0.0000        0.0000        0.0000        0.0000        0.0000        0.0000        0.0000        0.0000        0.0000        0.0000        0.0000        0.0000        0.0000        0.0000        0.0000        0.0000        0.0000        0.0000        0.0000       60.4319       55.6766       54.4260       59.3474       60.8011        0.0000       39.5653       69.7077       55.9285        0.0000        0.0000        0.0000       44.6963       54.6611       57.6354       67.6451       48.1534       48.3640       60.9243       55.9937       70.1541       54.3237       49.2439       50.6978       61.0220       59.0021       58.8791       78.2886      109.7157      120.2884      113.2178      122.4194      119.6973      113.7944      121.3498      135.6985      120.2001      125.9757      132.8693      146.3875      185.3381      156.9321      152.1181      151.8281      154.4138      167.3893      174.4736      177.8698      205.0696      177.2045      152.2315      133.4294      121.5612       96.3338       75.1952       68.4711       68.1311       73.0389       67.9208       69.6149       85.8681       71.7251       90.5116       90.0512       91.1002       95.7719       94.5588      104.0994      111.8690      103.5582      104.7532      106.7534      113.5182      107.6486      111.6978      118.1223      119.2669      123.9090        0.0000        0.0000
        0.0000        0.0000        0.0000        0.0000        0.0000        0.0000        0.0000        0.0000        0.0000        0.0000        0.0000        0.0000        0.0000        0.0000        0.0000        0.0000        0.0000        0.0000        0.0000        0.0000        0.0000        0.0000        0.0000        0.0000        0.0000        0.0000        0.0000        0.0000        0.0000        0.0000        0.0000        0.0000        0.0000        0.0000        0.0000        0.0000        0.0000        0.0000       17.6707       17.0301       19.0703        0.0000        0.0000        0.0000        0.0000        0.0000        0.0000        0.0000       29.3715       30.2150       27.3169       22.5524       20.7681       20.4331       20.9852       25.5684       20.7323       14.4116       14.0943       16.7630       17.2278       25.5395       27.7437       37.1223       44.6842       45.9512       43.3669       41.4301       37.5574       34.4478        0.0000        0.0000        0.0000        0.0000        0.0000        0.0000        0.0000        0.0000        0.0000        0.0000        0.0000        0.0000        0.0000        0.0000        0.0000        0.0000        0.0000        0.0000        0.0000        0.0000        0.0000        0.0000        0.0000        0.0000        0.0000        0.0000        0.0000        0.0000        0.0000        0.0000        0.0000        0.0000        0.0000        0.0000        0.0000        0.0000        0.0000        0.0000        0.0000        0.0000        0.0000        0.0000        0.0000        0.0000        0.0000        0.0000        0.0000        0.0000        0.0000        0.0000        0.0000        0.0000        0.0000        0.0000        0.0000        0.0000        0.0000        0.0000        0.0000        0.0000        0.0000        0.0000        0.0000        0.0000        0.0000        0.0000        0.0000        0.0000        0.0000        0.0000        0.0000        0.0000        0.0000        0.0000        0.0000        0.0000        0.0000        0.0000        0.0000        0.0000        0.0000        0.0000        0.0000        0.0000        0.0000        0.0000        0.0000        0.0000        0.0000        0.0000        0.0000        0.0000        0.0000        0.0000        0.0000        0.0000        0.0000        0.0000        0.0000        0.0000        0.0000        0.0000        0.0000        0.0000        0.0000        0.0000        0.0000        0.0000        0.0000        0.0000        0.0000        0.0000        0.0000       72.8623       66.2164       51.6405       53.2065       45.8464       54.2807       62.1163       56.1626       49.1489       48.1766       53.7634       64.0163       67.6467       80.4005      105.2849      108.0133      121.4272      132.1278      131.0437      132.4157      132.2327      136.2728      122.0347      125.4476      131.0635      138.1128      143.3754      132.2542      141.3325      154.5431      143.6349      137.9833      151.5199      160.5825      178.9362      164.6680      136.4211      120.5319      101.5189       79.8600       69.8274       60.7328       57.3384       53.0560       47.8529       68.4141       58.2019       49.9160       75.0912       83.5681       80.3219       78.4360       77.0856       80.4455       88.1115       84.3384      102.3165      110.2922      113.7132      118.9335      125.7609      138.2947      152.4841        0.0000        0.0000        0.0000
        0.0000        0.0000        0.0000        0.0000        0.0000        0.0000        0.0000        0.0000        0.0000        0.0000        0.0000        0.0000        0.0000        0.0000        0.0000        0.0000        0.0000        0.0000        0.0000        0.0000        0.0000        0.0000        0.0000        0.0000        0.0000        0.0000        0.0000        0.0000        0.0000        0.0000        0.0000        0.0000        0.0000        0.0000        0.0000        0.0000        0.0000        0.0000       17.7594       17.3289       21.7097       21.5400       22.7961       27.9180       26.8439       29.3280       32.7479       35.1999       40.4481       38.5649       33.3517       26.8823       25.7996       22.8717       23.6595       28.0209       14.3666       13.9569       14.6908       17.9517       17.7402       23.8317       27.1136       33.9141       38.0687       41.8976       38.8947       41.5377       40.4589       38.0720       35.7757       33.6677        0.0000        0.0000        0.0000        0.0000        0.0000        0.0000        0.0000        0.0000        0.0000        0.0000        0.0000        0.0000        0.0000        0.0000        0.0000        0.0000        0.0000        0.0000        0.0000        0.0000        0.0000        0.0000        0.0000        0.0000        0.0000        0.0000        0.0000        0.0000        0.0000        0.0000        0.0000        0.0000        0.0000        0.0000        0.0000        0.0000        0.0000        0.0000        0.0000        0.0000        0.0000        0.0000        0.0000        0.0000        0.0000        0.0000        0.0000        0.0000        0.0000        0.0000        0.0000        0.0000        0.0000        0.0000        0.0000        0.0000        0.0000        0.0000        0.0000        0.0000        0.0000        0.0000        0.0000        0.0000        0.0000        0.0000        0.0000        0.0000        0.0000        0.0000        0.0000        0.0000        0.0000        0.0000        0.0000        0.0000        0.0000        0.0000        0.0000        0.0000        0.0000        0.0000        0.0000        0.0000        0.0000        0.0000        0.0000        0.0000        0.0000        0.0000        0.0000        0.0000        0.0000        0.0000        0.0000        0.0000        0.0000        0.0000        0.0000        0.0000        0.0000        0.0000        0.0000        0.0000        0.0000        0.0000        0.0000        0.0000        0.0000        0.0000        0.0000        0.0000       62.1222       65.7395       64.4266       54.9855       52.6740       52.6294       56.8224       59.1699       54.8380       54.5568       55.0472       66.0822       78.9591       92.7701      102.8823      121.8800      139.3095      135.1285      155.7523      142.4732      129.8925      118.7932      122.9692      133.3463      137.7327      133.8183      123.1555      133.4548      128.9904      120.9598      128.8033      121.0985      123.4839      128.4266      136.0980      136.9126      122.1431       99.5323       84.8107       64.1965       61.2886       48.5855       45.1563       44.0357       40.1890       37.1647       53.4049       78.6578       78.1247       72.5976       64.0555       69.5966       76.7820       79.6356       87.4772      116.9632      117.0422      141.4886      127.5534      129.0165      132.1662        0.0000        0.0000        0.0000        0.0000
        0.0000        0.0000        0.0000        0.0000        0.0000        0.0000        0.0000        0.0000        0.0000        0.0000        0.0000        0.0000        0.0000        0.0000        0.0000        0.0000        0.0000        0.0000        0.0000        0.0000        0.0000        0.0000        0.0000        0.0000        0.0000        0.0000        0.0000        0.0000        0.0000        0.0000        0.0000        0.0000        0.0000        0.0000        0.0000        0.0000        0.0000       11.2318       12.8139       18.6730       22.1234       24.3069       25.5980       26.0863       27.0468       29.4297       34.4006       38.7769       44.8939       43.8637       38.2431       32.7706       29.6960       26.3504       23.8533       13.9992       17.0542       12.0891       11.8432       19.0194       21.6259       23.6737       26.0744       28.4230       31.0191       32.0462       33.3416       32.1334       30.9676       30.4557       32.9674       32.4903        0.0000        0.0000        0.0000        0.0000        0.0000        0.0000        0.0000        0.0000        0.0000        0.0000        0.0000        0.0000        0.0000        0.0000        0.0000        0.0000        0.0000        0.0000        0.0000        0.0000        0.0000        0.0000        0.0000        0.0000        0.0000        0.0000        0.0000        0.0000        0.0000        0.0000        0.0000        0.0000        0.0000        0.0000        0.0000        0.0000        0.0000        0.0000        0.0000        0.0000        0.0000        0.0000        0.0000        0.0000        0.0000        0.0000        0.0000        0.0000        0.0000        0.0000        0.0000        0.0000        0.0000        0.0000        0.0000        0.0000        0.0000        0.0000        0.0000        0.0000        0.0000        0.0000        0.0000        0.0000        0.0000        0.0000        0.0000        0.0000        0.0000        0.0000        0.0000        0.0000        0.0000        0.0000        0.0000        0.0000        0.0000        0.0000        0.0000        0.0000        0.0000        0.0000        0.0000        0.0000        0.0000        0.0000        0.0000        0.0000        0.0000        0.0000        0.0000        0.0000        0.0000        0.0000        0.0000        0.0000        0.0000        0.0000        0.0000        0.0000        0.0000        0.0000        0.0000        0.0000        0.0000        0.0000        0.0000       52.2637       69.9513       72.7531       85.5666       94.2251        0.0000       61.5241       67.4770       61.3727       54.5976       48.3495       51.5938       66.0545       68.1291       54.1697       50.7464       62.1095       69.5735       76.4786       89.1841       99.8045      118.4318      131.3597      119.6675      110.7261      109.1146      108.8405      121.2941      129.3034      125.5394      128.3620      129.7078      118.6071      105.1200       94.9623      104.1581      110.9821      106.4340      121.9885      122.6929      127.9993      146.8462      122.7473       87.2639       57.8910       47.4645       42.6122       42.1962       47.0880       41.6930       44.5432       65.2529       78.7229       82.6164       85.6046       91.9104       91.7439       98.1530      102.5027      115.4189      126.4354      135.7505      177.0037      173.2128      164.2108      164.6878        0.0000        0.0000        0.0000        0.0000
        0.0000        0.0000        0.0000        0.0000        0.0000        0.0000        0.0000        0.0000        0.0000        0.0000        0.0000        0.0000        0.0000        0.0000        0.0000        0.0000        0.0000        0.0000        0.0000        0.0000        0.0000        0.0000        0.0000        0.0000        0.0000        0.0000        0.0000        0.0000        0.0000        0.0000        0.0000        0.0000        0.0000        0.0000        0.0000        0.0000        0.0000       10.7789       12.4394       18.5583       21.7971       25.2096       27.6830       29.3598       30.0506       32.5698       36.6444       40.2121       43.3093       43.5188       40.2752       34.5313       33.0181       30.1700       24.3179       12.7538       12.9777       12.2432       14.7434       20.9219       23.7900       25.8785       26.0156       28.5013       29.5759       28.7411       30.7943       30.4521       26.3997       26.3006       26.6516       28.6976       25.6449        0.0000        0.0000        0.0000        0.0000        0.0000        0.0000        0.0000        0.0000        0.0000        0.0000        0.0000        0.0000        0.0000        0.0000        0.0000        0.0000        0.0000        0.0000        0.0000        0.0000        0.0000        0.0000        0.0000        0.0000        0.0000        0.0000        0.0000        0.0000        0.0000        0.0000        0.0000        0.0000        0.0000        0.0000        0.0000        0.0000        0.0000        0.0000        0.0000        0.0000        0.0000        0.0000        0.0000        0.0000        0.0000        0.0000        0.0000        0.0000        0.0000        0.0000        0.0000        0.0000        0.0000        0.0000        0.0000        0.0000        0.0000        0.0000        0.0000        0.0000        0.0000        0.0000        0.0000        0.0000        0.0000        0.0000        0.0000        0.0000        0.0000        0.0000        0.0000        0.0000        0.0000        0.0000        0.0000        0.0000        0.0000        0.0000        0.0000        0.0000        0.0000        0.0000        0.0000        0.0000        0.0000        0.0000        0.0000        0.0000        0.0000        0.0000        0.0000        0.0000        0.0000        0.0000        0.0000        0.0000        0.0000        0.0000        0.0000        0.0000        0.0000        0.0000       58.3960       58.6932       58.3296       57.1638       63.7308       73.6820       75.5459      106.7724      114.2971       66.6219       52.6042       55.8959       57.2423       54.5604       44.6803       49.1656       57.1037       68.0161       74.2711       69.4904       66.8588       71.2150       80.2684       96.5602       97.3577      100.6588       97.0377      102.7315       99.3707       93.2717      108.0047      119.4649      118.1639      115.6945      114.9202      122.9451      114.9153      109.2747      104.6041      113.7452      113.0626      103.5523      104.3611      101.0442      108.5209      131.1513      112.4841       81.2696       51.2619       44.1771       42.0267       41.7279       43.4521       42.7569       44.8317       51.2302       70.9590       83.6924       93.4442       97.4921      104.3550      125.9375      118.2258      133.9080      123.3919      138.5611      163.7543      172.5305      168.1396        0.0000        0.0000        0.0000        0.0000        0.0000
        0.0000        0.0000        0.0000        0.0000        0.0000        0.0000        0.0000        0.0000        0.0000        0.0000        0.0000        0.0000        0.0000        0.0000        0.0000        0.0000        0.0000        0.0000        0.0000        0.0000        0.0000        0.0000        0.0000        0.0000        0.0000        0.0000        0.0000        0.0000        0.0000        0.0000        0.0000        0.0000        0.0000        0.0000        0.0000        0.0000       11.5913       11.1453       13.3780       21.6300       24.8867       27.5406       27.1570       30.6822       30.6335       33.9399       36.6031       38.6099       40.5670       39.9094       40.1104       34.5948       33.2912       30.9753       26.4702       13.7506       14.9339       14.4229       14.2439       21.1473       23.5626       25.6986       26.8171       29.6899       29.8187       29.3146       32.0193       27.0208       25.2516       24.1368       23.0620       26.2454        0.0000        0.0000        0.0000        0.0000        0.0000        0.0000        0.0000        0.0000        0.0000        0.0000        0.0000        0.0000        0.0000        0.0000        0.0000        0.0000        0.0000        0.0000        0.0000        0.0000        0.0000        0.0000        0.0000        0.0000        0.0000        0.0000        0.0000        0.0000        0.0000        0.0000        0.0000        0.0000        0.0000        0.0000        0.0000        0.0000        0.0000        0.0000        0.0000        0.0000        0.0000        0.0000        0.0000        0.0000        0.0000        0.0000        0.0000        0.0000        0.0000        0.0000        0.0000        0.0000        0.0000        0.0000        0.0000        0.0000        0.0000        0.0000        0.0000        0.0000        0.0000        0.0000        0.0000        0.0000        0.0000        0.0000        0.0000        0.0000        0.0000        0.0000        0.0000        0.0000        0.0000        0.0000        0.0000        0.0000        0.0000        0.0000        0.0000        0.0000        0.0000        0.0000        0.0000        0.0000        0.0000        0.0000        0.0000        0.0000        0.0000        0.0000        0.0000        0.0000        0.0000        0.0000        0.0000        0.0000        0.0000        0.0000        0.0000        0.0000       87.3142       92.6675       79.9281       56.9427       57.2061       68.3975       72.4745       74.9652       78.4071       78.6793      106.1353      121.7544       72.5307       58.0258       61.1282       66.9113       57.8023       51.9586       53.1420       61.9736       76.3334       72.9751       74.5506       75.8364       69.7895       70.3365       76.1245       77.5171       77.1200       81.5172       92.8851       96.8928      103.7325      107.8233      109.0351      113.8228      120.3708      112.7279      115.6984      112.3875      109.8692      108.4283      137.5058      122.4968      104.0040      110.6833       98.9351       99.7406      109.4632       98.9068       87.8803       50.5414       39.3302       38.4038       36.8913       45.3603       42.4853       46.6313       54.8396       76.3815       87.7724       95.8927      107.8679      119.4833      121.4775      121.8535      130.6954      140.7449      147.8471      157.2696      155.7425      156.8149        0.0000        0.0000        0.0000        0.0000        0.0000
        0.0000        0.0000        0.0000        0.0000        0.0000        0.0000        0.0000        0.0000        0.0000        0.0000        0.0000        0.0000        0.0000        0.0000        0.0000        0.0000        0.0000        0.0000        0.0000        0.0000        0.0000        0.0000        0.0000        0.0000        0.0000        0.0000        0.0000        0.0000        0.0000        0.0000        0.0000        0.0000        0.0000        0.0000        0.0000       13.5388       12.5723       14.1000       16.6191       23.4150       25.1591       26.4063       26.3161       28.3060       28.2741       29.2020       30.8244       33.7178       36.1014       34.6940       33.4668       28.4239       27.9484       26.6833       24.1030       14.7025       12.5443       11.8494       13.0759       21.6128       24.2289       27.1557       27.4368       29.2551       29.4035       30.1169       28.8148       25.4368       24.8205       22.8041       20.9833       25.6785        0.0000        0.0000        0.0000        0.0000        0.0000        0.0000        0.0000        0.0000        0.0000        0.0000        0.0000        0.0000        0.0000        0.0000        0.0000        0.0000        0.0000        0.0000        0.0000        0.0000        0.0000        0.0000        0.0000        0.0000        0.0000        0.0000        0.0000        0.0000        0.0000        0.0000        0.0000        0.0000        0.0000        0.0000        0.0000        0.0000        0.0000        0.0000        0.0000        0.0000        0.0000        0.0000        0.0000        0.0000        0.0000        0.0000        0.0000        0.0000        0.0000        0.0000        0.0000        0.0000        0.0000        0.0000        0.0000        0.0000        0.0000        0.0000        0.0000        0.0000        0.0000        0.0000        0.0000        0.0000        0.0000        0.0000        0.0000        0.0000        0.0000        0.0000        0.0000        0.0000        0.0000        0.0000        0.0000        0.0000        0.0000        0.0000        0.0000        0.0000        0.0000        0.0000        0.0000        0.0000        0.0000        0.0000        0.0000        0.0000        0.0000        0.0000        0.0000        0.0000        0.0000        0.0000        0.0000        0.0000        0.0000        0.0000        0.0000       87.9945       86.4365       85.2300       76.3928       62.2183       72.4524       87.7773       76.8444       71.1665       82.0645       72.4302       92.5177       93.8048       66.3908       56.8226       56.5746       58.0450       65.8603       68.0076       66.2626       82.0724       71.8409       65.6135       86.9189       89.6753       84.0419       69.8709       71.3179       72.5299       72.2376       73.7300       83.2946       99.2777      110.7526      104.8789       97.3975      103.5587      118.4912      115.0071       96.3876       86.2697       95.4719      121.6331      122.8601      110.2310      101.9722       92.7123       87.4934       80.2840       78.0893       90.0594       76.1674       50.2604       39.1806       37.3408       38.9075       44.3819       48.9832       50.5771       58.4581       81.8510       94.4044      109.3404      112.0884      116.0553      125.5296      124.6625      143.5169      155.3307      153.6211      144.0674      143.6872      147.4928        0.0000        0.0000        0.0000        0.0000        0.0000
        0.0000        0.0000        0.0000        0.0000        0.0000        0.0000        0.0000        0.0000        0.0000        0.0000        0.0000        0.0000        0.0000        0.0000        0.0000        0.0000        0.0000        0.0000        0.0000        0.0000        0.0000        0.0000        0.0000        0.0000        0.0000        0.0000        0.0000        0.0000        0.0000        0.0000        0.0000        0.0000        0.0000        0.0000        0.0000       15.8723       13.9372       18.6444       23.5376       27.8070       31.5257       33.1402       32.0169       21.8390       19.7334       20.6208       21.0242       16.4145       16.2072       15.5498       16.1531       18.4281       18.7292       18.0334       17.0819       14.6390       13.2943       13.7880       16.1505       20.6838       22.0592       23.1512       22.6295       24.0322       24.5319       25.4246       26.5061       27.6450       26.7748       23.7706       22.6815       19.7289        0.0000        0.0000        0.0000        0.0000        0.0000        0.0000        0.0000        0.0000        0.0000        0.0000        0.0000        0.0000        0.0000        0.0000        0.0000        0.0000        0.0000        0.0000        0.0000        0.0000        0.0000        0.0000        0.0000        0.0000        0.0000        0.0000        0.0000        0.0000        0.0000        0.0000        0.0000        0.0000        0.0000        0.0000        0.0000        0.0000        0.0000        0.0000        0.0000        0.0000        0.0000        0.0000        0.0000        0.0000        0.0000        0.0000        0.0000        0.0000        0.0000        0.0000        0.0000        0.0000        0.0000        0.0000        0.0000        0.0000        0.0000        0.0000        0.0000        0.0000        0.0000        0.0000        0.0000        0.0000        0.0000        0.0000        0.0000        0.0000        0.0000        0.0000        0.0000        0.0000        0.0000        0.0000        0.0000        0.0000        0.0000        0.0000        0.0000        0.0000        0.0000        0.0000        0.0000        0.0000        0.0000        0.0000        0.0000        0.0000        0.0000        0.0000        0.0000        0.0000        0.0000        0.0000        0.0000        0.0000        0.0000        0.0000       90.4231       84.2613       75.1548       75.3428       87.9527       77.6858       87.9973       98.4356       75.9664       63.6544       71.7296       74.6803      104.2660      109.9122       83.3090       62.4449       60.7198       73.0893      101.4354       96.1214       86.5043       86.4935       87.1525       83.2281       88.0840       68.1446       68.2226       57.9756       60.5616       66.8641       68.2001       73.2750       77.4808       83.6481       91.2141      101.6292       91.6866       91.3163      100.0484      107.1314       92.3568      100.8678      121.2806      139.6500      142.0472      127.5877      106.6860       93.4134       79.4220       70.8496       65.5958       57.8157       51.3035       47.0808       49.2325       50.0215       46.5495       59.3104       70.4628       75.8956       75.1089       84.3407      106.8790      105.2150      107.1005      117.3792      129.0270      131.0379      135.8276      143.1742      143.3584      148.4431      145.1053        0.0000        0.0000        0.0000        0.0000        0.0000        0.0000
        0.0000        0.0000        0.0000        0.0000        0.0000        0.0000        0.0000        0.0000        0.0000        0.0000        0.0000        0.0000        0.0000        0.0000        0.0000        0.0000        0.0000        0.0000        0.0000        0.0000        0.0000        0.0000        0.0000        0.0000        0.0000        0.0000        0.0000        0.0000        0.0000        0.0000        0.0000        0.0000        0.0000        0.0000        0.0000       19.1887       16.4911       19.5341       22.1746       29.1072       30.4842       33.1292       29.1911       18.1029       16.1889       14.2964       14.9569       12.2363       11.8977       11.9745       11.5940       14.7123       15.4805       15.8506       15.6811       14.3382       13.7918       14.3672       15.4294       19.0401       21.4604       23.1087       21.6052       23.6782       23.8515       24.0875       26.0483       28.4102       26.9761       25.4035       22.6224        0.0000        0.0000        0.0000        0.0000        0.0000        0.0000        0.0000        0.0000        0.0000        0.0000        0.0000        0.0000        0.0000        0.0000        0.0000        0.0000        0.0000        0.0000        0.0000        0.0000        0.0000        0.0000        0.0000        0.0000        0.0000        0.0000        0.0000        0.0000        0.0000        0.0000        0.0000        0.0000        0.0000        0.0000        0.0000        0.0000        0.0000        0.0000        0.0000        0.0000        0.0000        0.0000        0.0000        0.0000        0.0000        0.0000        0.0000        0.0000        0.0000        0.0000        0.0000        0.0000        0.0000        0.0000        0.0000        0.0000        0.0000        0.0000        0.0000        0.0000        0.0000        0.0000        0.0000        0.0000        0.0000        0.0000        0.0000        0.0000        0.0000        0.0000        0.0000        0.0000        0.0000        0.0000        0.0000        0.0000        0.0000        0.0000        0.0000        0.0000        0.0000        0.0000        0.0000        0.0000        0.0000        0.0000        0.0000        0.0000        0.0000        0.0000        0.0000        0.0000        0.0000        0.0000      103.0885      105.5311        0.0000       96.5707       99.0345       95.4642       82.6159       77.1556       86.4647       91.7416       74.6708      127.3701      114.1863       82.0929       62.1856       69.8339       85.1548      125.9867      131.1370       90.9085       72.4291       67.6703       74.9939       86.1338       93.8551       90.6583       96.4140      108.4786       78.0322       73.3733       59.2107       57.3237       55.2866       54.5544       65.3657       66.2523       68.3079       74.3721       79.7971       78.8856       76.3263       76.8415       77.1514       86.8164       98.5984       94.8729      110.9126      118.8897      117.9635      124.5812      119.1767       98.0478       94.5874       89.2764       82.3317       59.5960       50.5855       48.5626       49.7654       47.0993       50.3922       54.3445       61.7810       68.0934       78.4977       76.1584       95.6818      120.6507      121.3866      104.6517      113.0074      122.2692      121.2511      126.9146      137.8354      149.3257      147.9136        0.0000        0.0000        0.0000        0.0000        0.0000        0.0000        0.0000
        0.0000        0.0000        0.0000        0.0000        0.0000        0.0000        0.0000        0.0000        0.0000        0.0000        0.0000        0.0000        0.0000        0.0000        0.0000        0.0000        0.0000        0.0000        0.0000        0.0000        0.0000        0.0000        0.0000        0.0000        0.0000        0.0000        0.0000        0.0000        0.0000       92.9076       81.7621       65.1099       58.3478       47.3251       35.9319       23.2135       19.2702       17.7834       20.0105       27.3256       30.9736       29.4768       24.8105       15.9688       17.9466       14.6048       11.8225        7.8750        7.3581        8.1099        9.5578       13.2705       14.5732       15.6844       16.5317       13.7526       13.5881       13.5254       14.2142       18.4343       20.2757       21.3477       19.8881       23.2322       23.7392       24.6775       25.0282       27.1249       27.0600       26.1412       24.0155       17.3212       16.8349        0.0000        0.0000        0.0000        0.0000        0.0000        0.0000        0.0000        0.0000        0.0000        0.0000        0.0000        0.0000        0.0000        0.0000        0.0000        0.0000        0.0000        0.0000        0.0000        0.0000        0.0000        0.0000        0.0000        0.0000        0.0000        0.0000        0.0000        0.0000        0.0000        0.0000        0.0000        0.0000        0.0000        0.0000        0.0000        0.0000        0.0000        0.0000        0.0000        0.0000        0.0000        0.0000        0.0000        0.0000        0.0000        0.0000        0.0000        0.0000        0.0000        0.0000        0.0000        0.0000        0.0000        0.0000        0.0000        0.0000        0.0000        0.0000        0.0000        0.0000        0.0000        0.0000        0.0000        0.0000        0.0000        0.0000        0.0000        0.0000        0.0000        0.0000        0.0000        0.0000        0.0000        0.0000        0.0000        0.0000        0.0000        0.0000        0.0000        0.0000        0.0000        0.0000        0.0000        0.0000        0.0000        0.0000        0.0000        0.0000        0.0000        0.0000        0.0000       99.0287      103.2302      105.5642      101.7123      100.6308      105.8454       93.9583       75.9452       72.1590       96.1739       99.0143       82.2799      145.9182       91.3815       92.2626       79.8474       92.9496      102.6484      113.4769      120.8790       90.0278       86.5618       75.6099       82.8528       88.9525      102.5243       96.2888      101.6165       96.9711       84.5809       74.7375       63.1932       56.4422       49.9621       56.8220       63.4981       65.1156       69.5787       69.7267       75.0024       74.3076       74.9758       74.7442       74.4965       77.3901       93.4893       97.2164      115.0177      111.0200      113.9897      108.0815       97.5426      118.9732      101.1966       98.1831       78.2635       62.5394       61.0550       64.5416       58.5912       51.9124       48.3564       49.7212       61.9331       64.7186       69.9844       75.2067       85.8959       92.3683       88.6071       93.8051      100.4294      105.9143      115.9292      128.5634      134.7444      154.1029        0.0000        0.0000        0.0000        0.0000        0.0000        0.0000        0.0000        0.0000
        0.0000        0.0000        0.0000        0.0000        0.0000        0.0000        0.0000        0.0000        0.0000        0.0000        0.0000        0.0000        0.0000        0.0000        0.0000        0.0000        0.0000        0.0000        0.0000        0.0000        0.0000        0.0000        0.0000        0.0000        0.0000        0.0000      103.1212      103.1917      100.4270       88.4480       77.3926       58.0551       51.0317       43.8106       36.2964       24.6406       21.4300       21.4702       20.3750       23.8437       27.3337       24.6987       20.4668       12.8516       15.2408       13.7916       12.3500        9.0793        7.3213        6.9148        7.7472       12.0467       12.4471       13.8683       16.6151       14.6896       13.5290       13.8782       13.9082       17.8118       18.2425       18.8198       19.4012       22.7093       23.3487       23.7674       25.8636       26.0748       25.1136       26.0631       26.1206       21.1376       18.2470       18.8540       22.4357       32.0598       37.3575       34.5391       34.1283       24.1262       30.5432       30.7670        0.0000        0.0000        0.0000        0.0000        0.0000        0.0000        0.0000        0.0000        0.0000        0.0000        0.0000        0.0000        0.0000        0.0000        0.0000        0.0000        0.0000        0.0000        0.0000        0.0000        0.0000        0.0000        0.0000        0.0000        0.0000        0.0000        0.0000        0.0000        0.0000        0.0000        0.0000        0.0000        0.0000        0.0000        0.0000        0.0000        0.0000        0.0000        0.0000        0.0000        0.0000        0.0000        0.0000        0.0000        0.0000        0.0000        0.0000        0.0000        0.0000        0.0000        0.0000        0.0000        0.0000        0.0000        0.0000        0.0000        0.0000        0.0000        0.0000        0.0000        0.0000        0.0000        0.0000        0.0000        0.0000        0.0000        0.0000        0.0000        0.0000        0.0000        0.0000       33.1845       38.8686       41.4441       65.0106       69.5426        0.0000        0.0000        0.0000        0.0000       86.5716       89.4811      106.4457      106.9454      113.1100      102.7724      104.0728       98.5462       90.3355       81.2320       85.0098       82.7685       75.9870       83.5281       84.4602       92.7295      107.7273      111.9273      119.2881      123.7553      107.5591       92.9631       90.6837       82.0441       82.7927       89.1653       96.3773      107.4324       98.2831      105.2631      106.5835       98.7644       81.8776       67.9790       57.4087       54.0965       59.3688       70.8432       66.7379       66.0927       66.9306       73.6484       76.1874       79.3639       78.7646       74.7531       84.6307      100.0283       87.9246      105.2883      110.8706      102.4303       94.4782       95.2654      119.1801      111.2334       82.2627       65.4172       65.5731       79.7071       78.9043       66.2289       56.7286       51.3364       47.5649       61.6306       64.2713       71.1599       72.8042       75.1542       76.2179       78.6639       85.7686       96.5547      102.0751      110.3708      123.8209      133.2785      146.8487        0.0000        0.0000        0.0000        0.0000        0.0000        0.0000        0.0000        0.0000
        0.0000        0.0000        0.0000        0.0000        0.0000        0.0000        0.0000        0.0000        0.0000        0.0000        0.0000        0.0000        0.0000        0.0000        0.0000        0.0000        0.0000        0.0000        0.0000        0.0000        0.0000        0.0000        0.0000        0.0000        0.0000      101.3192       95.6073       66.9357       60.3368       52.3290       46.4058       47.1248       41.2328       35.3687       30.7289       20.2135       17.6542       19.5633       17.7011       14.4069       14.4781       12.1275       10.6482       10.6851       12.9027       13.7852       14.8895       13.5521       12.0504        9.8702       10.7381       13.8362       14.8764       15.6231       15.8739       19.1708       19.4435       21.1942       21.5028       21.8672       20.7177       20.3362       21.7851       23.0210       24.2558       22.6090       24.6710       22.9479       21.5465       20.7177       22.1555       16.3165       19.6076       20.2563       23.6988       31.3299       34.1233       36.0738       33.5044       36.3405       40.2359       40.2111       35.2312       34.3267        0.0000        0.0000        0.0000        0.0000        0.0000        0.0000        0.0000        0.0000        0.0000        0.0000        0.0000        0.0000        0.0000        0.0000        0.0000        0.0000        0.0000        0.0000        0.0000        0.0000        0.0000        0.0000        0.0000        0.0000        0.0000        0.0000        0.0000        0.0000        0.0000        0.0000        0.0000        0.0000        0.0000        0.0000        0.0000        0.0000        0.0000        0.0000        0.0000        0.0000        0.0000        0.0000        0.0000        0.0000        0.0000        0.0000        0.0000        0.0000        0.0000        0.0000        0.0000        0.0000        0.0000        0.0000        0.0000        0.0000        0.0000        0.0000        0.0000        0.0000        0.0000        0.0000        0.0000        0.0000        0.0000        0.0000        0.0000        0.0000       27.0343       29.8563       34.0694       42.3688       61.4694       56.4319       66.5962       80.4372       86.7521       85.2458       94.8334       81.0026       93.0737       95.0770      100.3639       92.8763       98.6274      105.9133       88.1108       91.7924       94.7315       83.6295       83.1677       84.4279       91.5946       96.3709      102.7949      103.6312      116.0150      116.6914      115.7757      106.0033      109.3656      103.7299      106.3992      111.4758      124.0500      128.4441      118.9083      116.7014      114.3311      103.5911       85.7096       71.4211       66.4780       65.9067       62.4861       61.6918       60.3674       65.7984       64.8139       71.3962       75.2552       75.5255       73.3426       77.3695       91.7554      101.8829       96.3083      101.2856      100.6687       96.3361       92.4048      104.5714      108.0656      106.9288       91.8399       70.8808       74.9549       91.0414       81.3282       72.6247       62.2635       55.2350       55.1337       63.1426       68.2386       71.4927       72.0442       60.3453       60.6184       63.8508        0.0000        0.0000       91.9509      100.2789      113.0579      149.4651        0.0000        0.0000        0.0000        0.0000        0.0000        0.0000        0.0000        0.0000        0.0000
        0.0000        0.0000        0.0000        0.0000        0.0000        0.0000        0.0000        0.0000        0.0000        0.0000        0.0000        0.0000        0.0000        0.0000        0.0000        0.0000        0.0000        0.0000        0.0000        0.0000        0.0000        0.0000        0.0000        0.0000        0.0000        0.0000       94.2006       71.1252       62.2953       50.4930       66.5340       64.9121       43.5721       36.0919       30.6654       20.2924       16.1244       13.4640       14.0211       10.4482        9.8299       12.8814       11.3491       14.0971       14.4524       14.0735       16.7160       16.1146       14.0930       12.6973       14.8833       14.5966       15.9021       18.2321       17.9642       19.1891       19.7041       21.8080       21.2605       20.5281       21.0463       20.9211       22.6232       23.6703       23.4463       23.6491       26.5293       24.8977       22.1866       21.6945       23.3250       19.2512       15.8318       18.7295       24.4366       30.2916       33.1786       35.7775       37.1610       42.5145       40.7430       34.0232       32.1542       28.3058       29.7499       28.0994        0.0000        0.0000        0.0000        0.0000        0.0000        0.0000        0.0000        0.0000        0.0000        0.0000        0.0000        0.0000        0.0000        0.0000        0.0000        0.0000        0.0000        0.0000        0.0000        0.0000        0.0000        0.0000        0.0000        0.0000        0.0000        0.0000        0.0000        0.0000        0.0000        0.0000        0.0000        0.0000        0.0000        0.0000        0.0000        0.0000        0.0000        0.0000        0.0000        0.0000        0.0000        0.0000        0.0000        0.0000        0.0000        0.0000        0.0000        0.0000        0.0000        0.0000        0.0000        0.0000        0.0000        0.0000        0.0000        0.0000        0.0000        0.0000        0.0000        0.0000        0.0000        0.0000        0.0000        0.0000        0.0000        0.0000       31.1643       32.5073       41.7662       47.6867       50.7574       55.2227       67.5655       71.5991       91.7549       98.7896       96.1148       86.0350       82.2884       82.0516       82.6511       83.2593       85.2714       94.0826       79.6331       88.4281      102.1524      107.0443      102.7471       93.8829       94.0418       93.3964      100.6623      107.4431      120.4359      117.1228      114.2339      113.7138      119.8699      118.2426      113.6480      125.0962      139.8015      133.3630      121.3298      111.6290      115.3823      104.4197       92.1695       70.7250       66.1567       66.5256       63.2785       70.0491       72.7938       64.8883       74.8457       73.5287       72.5134       72.7703       73.1021       76.6559       86.4044       95.2347       95.3103      100.8307       98.1817      103.7869      101.9390      100.7098       96.5228       90.2516       81.5015       76.7802       91.9514      101.2012       79.9261       76.0807       74.4106       65.1970       64.4494       62.4529       64.5889       65.9111       65.5199       57.5756       57.3047        0.0000        0.0000        0.0000        0.0000        0.0000        0.0000        0.0000        0.0000        0.0000        0.0000        0.0000        0.0000        0.0000        0.0000        0.0000        0.0000
        0.0000        0.0000        0.0000        0.0000        0.0000        0.0000        0.0000        0.0000        0.0000        0.0000        0.0000        0.0000        0.0000        0.0000        0.0000        0.0000        0.0000        0.0000        0.0000        0.0000        0.0000        0.0000        0.0000        0.0000        0.0000        0.0000        0.0000       56.3824       48.5753       42.3802       44.7224       51.9016       43.7018       40.9538       36.5169       25.5234       21.6183       18.4424       18.7310       19.6692       16.4647       15.8569       17.1409       20.0583       19.7848       21.5590       22.4823       23.1819       21.2514       18.8925       18.8522       19.4101       21.3338       22.2466       21.5983       21.3421       20.9932       21.2596       21.6516       20.4509       20.1037       23.1743       24.0276       23.6066       23.6361       24.6594       24.8054       24.5069       25.6451       24.8726       23.4419       19.7614       17.8395       16.5299       21.0549       30.1513       34.9535       34.4716       36.1854       39.9473       45.2401       37.8580       32.1510       30.7069       33.1595       32.0987       26.5619       17.1260       25.5036       31.6310        0.0000        0.0000        0.0000        0.0000        0.0000        0.0000        0.0000        0.0000        0.0000        0.0000        0.0000        0.0000        0.0000        0.0000        0.0000        0.0000        0.0000        0.0000        0.0000        0.0000        0.0000        0.0000        0.0000        0.0000        0.0000        0.0000        0.0000        0.0000        0.0000        0.0000        0.0000        0.0000        0.0000        0.0000        0.0000        0.0000        0.0000        0.0000        0.0000        0.0000        0.0000        0.0000        0.0000        0.0000        0.0000        0.0000        0.0000        0.0000        0.0000        0.0000        0.0000        0.0000        0.0000        0.0000        0.0000        0.0000        0.0000        0.0000        0.0000        0.0000        0.0000       25.2129       29.4591       33.8284       34.3205       43.1034       53.0730       60.6227       64.2156       78.1691       86.2282      100.9756      101.1342       77.6388       84.1315       80.8710       74.7580       76.1384       76.7763       79.8267       83.5171       92.0267      108.5942      115.1101      106.3313      102.9329      104.2881      102.0585      100.6598      111.8592      121.0216      107.3122      108.2293      118.6892      124.4863      127.6194      120.6833      130.6197      132.2463      124.9247      106.2481      107.6708      112.7387      108.6054       97.5075       75.0572       66.2520       63.4689       78.6622       96.1324       88.8172       89.3414       81.8047       78.2465       76.8315       76.2745       79.0831       78.6238       85.5837       93.1275      109.1028       99.7986      100.4454      102.0999       99.7327      101.8157       91.2189       91.1960       94.8192       91.5882      101.9814      106.2522       96.4591       76.0858       75.4026       67.6855       64.6330       67.6888       68.4641       69.6613       69.7760       52.2880       53.3363        0.0000        0.0000        0.0000        0.0000        0.0000        0.0000        0.0000        0.0000        0.0000        0.0000        0.0000        0.0000        0.0000        0.0000        0.0000        0.0000
        0.0000        0.0000        0.0000        0.0000        0.0000        0.0000        0.0000        0.0000        0.0000        0.0000        0.0000        0.0000        0.0000        0.0000        0.0000        0.0000        0.0000        0.0000        0.0000        0.0000        0.0000        0.0000        0.0000        0.0000        0.0000        0.0000        0.0000       53.5972       47.6530       44.2808       43.1669       46.1718       44.8366       43.8998       43.0065       34.2179       32.9666       32.5273       32.4195       39.2933       40.6213       36.5922       33.0344       28.7928       30.6279       31.1194       29.1632       30.4676       31.2647       29.0821       24.8597       24.8614       28.4316       28.7789       25.4945       25.1655       22.8990       24.8348       25.5932       24.0372       23.6340       24.9647       24.3935       24.0190       24.4146       26.5542       25.5707       22.5204       22.4858       22.6483       24.5224       26.2816       20.8082       19.3689       23.0431       31.5048       32.9682       32.4191       37.6493       42.7666       46.4001       44.3279       36.5530       34.8291       37.9117       36.6082       30.8424       29.2874       24.3686       29.6187        0.0000        0.0000        0.0000        0.0000        0.0000        0.0000        0.0000        0.0000        0.0000        0.0000        0.0000        0.0000        0.0000        0.0000        0.0000        0.0000        0.0000        0.0000        0.0000        0.0000        0.0000        0.0000        0.0000        0.0000        0.0000        0.0000        0.0000        0.0000        0.0000        0.0000        0.0000        0.0000        0.0000        0.0000        0.0000        0.0000        0.0000        0.0000        0.0000        0.0000        0.0000        0.0000        0.0000        0.0000        0.0000        0.0000        0.0000        0.0000        0.0000        0.0000        0.0000        0.0000        0.0000        0.0000        0.0000        0.0000        0.0000        0.0000        0.0000        0.0000        0.0000        0.0000       36.0831       31.9569       41.6461       46.9736       53.4415       55.6852       66.3150       70.5052       91.0898       97.7173       86.6482       74.8694       87.2999       84.8575       79.1116       74.7906       76.7000       82.4663       92.1232      117.5911      126.1565      120.2303      105.1040      109.9728      115.0757       98.9865       96.1002      105.5309      105.7399      100.4551      103.9248      112.6316      118.4925      112.9632      113.6469      130.3054      117.0082      111.6438      110.9905      101.4708      101.2658       97.1644       91.4559       77.9568       72.7900       79.0715      103.6792      114.6435      105.4055       95.4305       90.9569       92.4536       90.5209       87.1125       85.2738       87.3261       84.1818       88.1886      100.7537      102.1986      102.8058      108.4568      105.1692      103.7193      110.8110       96.8960       97.9589       91.3268       91.2038       89.1965       88.9046       79.0375       75.1783       76.6059       76.3495       78.7062       74.6641       72.7521       67.4727       56.9299       56.1050        0.0000        0.0000        0.0000        0.0000        0.0000        0.0000        0.0000        0.0000        0.0000        0.0000        0.0000        0.0000        0.0000        0.0000        0.0000        0.0000
        0.0000        0.0000        0.0000        0.0000        0.0000        0.0000        0.0000        0.0000        0.0000        0.0000        0.0000        0.0000        0.0000        0.0000        0.0000        0.0000        0.0000        0.0000        0.0000        0.0000        0.0000        0.0000        0.0000        0.0000        0.0000        0.0000        0.0000        0.0000       57.1802       54.1576       52.1010       51.7024       51.7459       51.1964       49.1336       50.6381       51.2675       52.7141       56.5110       70.7842       84.8485      103.2702       85.1116       75.9853       72.6339       75.9028       74.1646       61.8558       58.8399       56.3406       54.6895       50.3037       48.2765       46.4226       39.1379       30.6699       28.9218       27.0615       31.2579       48.6682       46.9889       29.5106       24.3623       23.1397       21.2163       20.6796       19.3368       15.1496       14.3469       13.4056       14.2613       23.9724       20.8052       19.0719       17.5510       32.1725       36.4981       40.8931       44.3668       43.4697       43.2627       42.1751       36.5354       39.3321       38.6320       28.3052       26.4537       21.9576       16.1230       17.4337       18.0401        0.0000        0.0000        0.0000        0.0000        0.0000        0.0000        0.0000        0.0000        0.0000        0.0000        0.0000        0.0000        0.0000        0.0000        0.0000        0.0000        0.0000        0.0000        0.0000        0.0000        0.0000        0.0000        0.0000        0.0000        0.0000        0.0000        0.0000        0.0000        0.0000        0.0000        0.0000        0.0000        0.0000        0.0000        0.0000        0.0000        0.0000        0.0000        0.0000        0.0000        0.0000        0.0000        0.0000        0.0000        0.0000        0.0000        0.0000        0.0000        0.0000        0.0000        0.0000        0.0000        0.0000        0.0000        0.0000        0.0000        0.0000        0.0000        0.0000        0.0000        0.0000        0.0000       34.0196       36.5565       51.3570       49.2166       45.8592       59.7310       56.7980       68.8254       63.2541       53.5039       52.3800       54.3856       72.3827       65.3619       78.4238       73.3869       84.3194       96.4063      108.4302      122.0638      123.1000      118.1821      111.4413      112.6522      110.6963      116.7251      114.2619      112.3891      114.8573      109.8895      114.5305      120.1651      120.6341      139.5205      128.1597      110.4901      102.9301      106.3604      116.6997      116.3295      109.7989      104.7086      118.3243      115.2774      115.8412      125.4598      138.8816      148.7417      150.4605      143.0399      129.9059      127.5790      121.6515      117.9525       93.8368       86.8921       88.6501       96.6880      114.3584      119.5637      126.2020      118.1065      101.7741      106.0528      102.9520       89.3034       81.7175       80.2111       80.2031       83.6748      100.6884      103.1524      106.2823      103.7360       92.8572       80.6955       79.4610       81.1390       79.6434       73.2586        0.0000        0.0000        0.0000        0.0000        0.0000        0.0000        0.0000        0.0000        0.0000        0.0000        0.0000        0.0000        0.0000        0.0000        0.0000        0.0000
        0.0000        0.0000        0.0000        0.0000        0.0000        0.0000        0.0000        0.0000        0.0000        0.0000        0.0000        0.0000        0.0000        0.0000        0.0000        0.0000        0.0000        0.0000        0.0000        0.0000        0.0000        0.0000        0.0000        0.0000        0.0000        0.0000        0.0000        0.0000       61.5122       58.9742       58.3101       55.4345       55.5219       56.0181       56.6579       54.0115       56.2597       60.8670       66.3690       77.5449       86.2167       93.2331       90.9202       87.1433       95.8966      100.0247      109.0952       89.1445       78.0748       73.1359       73.3382       63.6677       54.8442       54.2187       49.4306       37.1228       31.7523       28.8442       29.8046       39.5589       39.8699       45.1237       40.3264       35.6703       21.9756       20.8942       21.6543       21.9549       15.5597       10.7392        9.7723        9.6427        9.5588       16.4165       18.3997       28.9968       34.1800       38.5866       47.5701       51.2152       43.9004       37.0538       38.8972       38.1503       33.5475       36.5170       31.8183       22.4022       21.3968       35.8677       29.5207        0.0000        0.0000        0.0000        0.0000        0.0000        0.0000        0.0000        0.0000        0.0000        0.0000        0.0000        0.0000        0.0000        0.0000        0.0000        0.0000        0.0000        0.0000        0.0000        0.0000        0.0000        0.0000        0.0000        0.0000        0.0000        0.0000        0.0000        0.0000        0.0000        0.0000        0.0000        0.0000        0.0000        0.0000        0.0000        0.0000        0.0000        0.0000        0.0000        0.0000        0.0000        0.0000        0.0000        0.0000        0.0000        0.0000        0.0000        0.0000        0.0000        0.0000        0.0000        0.0000        0.0000        0.0000        0.0000        0.0000        0.0000        0.0000        0.0000        0.0000       28.9031       33.4387       34.9571       36.6362       38.8001       40.8320       41.9404       40.3917       60.2949       57.0684       52.0904       52.4499       54.4500       54.0430       54.5442       55.3543       76.8797       81.8291       93.5807       99.9707      121.5702      117.5814      123.1506      127.3485      119.7433      114.2760      116.4190      117.1968      111.7677      113.2697      114.4324      110.8614      108.1662      113.1585      118.3448      129.0433      121.6665      106.5610      106.8757      106.7220      102.5239      109.3421      108.3436      113.4261      136.9958      138.5688      134.1888      132.2122      155.0662      167.3079      171.1796      161.2091      141.8021      141.9251      136.6359      132.7806      107.1485       96.4187       97.2899      103.2421      124.2054      129.5657      130.7765      131.4135      110.7242      107.3574       97.0745      101.1164       90.6518       89.5302       94.3674      100.5101      120.4600      117.2753      115.6338      112.0960      100.3628       88.3921       89.4836       81.9219       80.6525       73.8630        0.0000        0.0000        0.0000        0.0000        0.0000        0.0000        0.0000        0.0000        0.0000        0.0000        0.0000        0.0000        0.0000        0.0000        0.0000        0.0000
        0.0000        0.0000        0.0000        0.0000        0.0000        0.0000        0.0000        0.0000        0.0000        0.0000        0.0000        0.0000        0.0000        0.0000        0.0000        0.0000        0.0000        0.0000        0.0000        0.0000        0.0000        0.0000        0.0000        0.0000        0.0000        0.0000        0.0000        0.0000       68.1828       69.2536       69.7476       67.2109       63.5711       64.8213       62.6146       59.3127       61.8476       64.9723       69.7866       86.0879       95.1041      100.2102       97.5305       98.0731      102.6391      101.5881      105.2476       91.7315       82.7753       75.8958       81.5999       69.1785       60.9612       57.3462       56.7249       42.2839       38.3047       33.0872       30.0629       28.1408       24.7631       24.2133       25.5030       40.0196       50.7375       42.0158       34.3294       26.5218       15.8290       12.8228        9.4901        4.6109        6.7382        7.3080        9.7966       26.7404       36.7234       37.2404       36.4771       50.1571       47.4278       38.1577       43.0009       44.5525       35.7900       32.2535       30.1884       25.6005       21.1705       22.9935       23.7657       21.5878        0.0000        0.0000        0.0000        0.0000        0.0000        0.0000        0.0000        0.0000        0.0000        0.0000        0.0000        0.0000        0.0000        0.0000        0.0000        0.0000        0.0000        0.0000        0.0000        0.0000        0.0000        0.0000        0.0000        0.0000        0.0000        0.0000        0.0000        0.0000        0.0000        0.0000        0.0000        0.0000        0.0000        0.0000        0.0000        0.0000        0.0000        0.0000        0.0000        0.0000        0.0000        0.0000        0.0000        0.0000        0.0000        0.0000        0.0000        0.0000        0.0000        0.0000        0.0000        0.0000        0.0000        0.0000        0.0000        0.0000        0.0000        0.0000       25.4778       28.1650       46.7620       44.5746       42.9762       45.7458       72.4929       65.4380       49.0394       66.8027       51.8154       50.0945       62.5303       64.4444       70.5312       52.5705       59.4595       87.0581       95.9992      107.6070      111.4207      134.3609      168.8533      156.7803      125.9495      126.1998      111.3036      115.8608      120.7735      110.5828      114.6474      109.7340      109.9337      109.2382      107.4298      111.5253      114.6087      106.5353      109.4731       98.2058       94.1753       96.7308      109.8753      113.5910      117.7779      134.2820      142.7254      139.7861      155.4873      164.5598      177.1421      157.3365      151.8125      144.9284      145.5671      138.3557      140.4914      119.0438      105.8250      108.8595      115.4690      148.7279      143.3842      146.8286      150.7892      136.5698      149.5035      128.4247      108.9694      103.5276      114.7419      109.5234      105.2279      126.0441      124.8784      126.7067      116.5942      103.8480       97.4150       90.5444       81.0091       79.8424       75.2727       75.2448        0.0000        0.0000        0.0000        0.0000        0.0000        0.0000        0.0000        0.0000        0.0000        0.0000        0.0000        0.0000        0.0000        0.0000        0.0000
        0.0000        0.0000        0.0000        0.0000        0.0000        0.0000        0.0000        0.0000        0.0000        0.0000        0.0000        0.0000        0.0000        0.0000        0.0000        0.0000        0.0000        0.0000        0.0000        0.0000        0.0000        0.0000        0.0000        0.0000        0.0000        0.0000        0.0000       72.4137       73.7844       73.6632       72.5954       70.4172       68.8483       71.4572       66.6268       61.9945       65.4715       71.1758       74.2505       90.9013      100.8174      103.6555       96.3522      102.6975      100.6475      101.4932       96.8197       85.9867       82.6547       76.4667       75.2136       67.9976       64.9463       67.0830       60.7078       46.5002       40.3982       34.1466       28.5319       23.1070       19.6707       18.3938       15.6424       14.5439       13.4781       13.9917       16.9720       12.1205        9.5676        7.6195        6.5378        4.2643        7.5069        5.9427        7.1813       17.8878       26.1670       29.2032       29.0582       35.0453       44.9287       42.2833       44.6385      102.5842       64.8144       26.8810       28.1166       19.9384       20.4741       16.7528       20.7466       16.7315       22.6808        0.0000        0.0000        0.0000        0.0000        0.0000        0.0000        0.0000        0.0000        0.0000        0.0000        0.0000        0.0000        0.0000        0.0000        0.0000        0.0000        0.0000        0.0000        0.0000        0.0000        0.0000        0.0000        0.0000        0.0000        0.0000        0.0000        0.0000        0.0000        0.0000        0.0000        0.0000        0.0000        0.0000        0.0000        0.0000        0.0000        0.0000        0.0000        0.0000        0.0000        0.0000        0.0000        0.0000        0.0000        0.0000        0.0000        0.0000        0.0000        0.0000        0.0000        0.0000        0.0000        0.0000        0.0000        0.0000        0.0000       28.7423       34.6245       34.0669       42.6468       40.9036       46.8017       64.8442       68.5952       71.9308       66.2472       68.4553       73.9200       75.3751       94.5074       96.8933       87.4923       84.5809      112.4612      115.3868      114.6793      116.1647      118.5537      132.3161      139.9999      134.8166      129.5327      145.3748      129.8088      130.8197      136.4686      124.6084      111.1765      107.5185      103.2683      105.0590      101.3379       95.6611      106.0514      109.6640       95.2067       91.9929       92.2256       95.8891       95.4778       99.4644      111.3523      139.0802      144.2322      136.9754      132.2733      148.1350      151.1524      143.9246      141.4950      141.6766      148.8507      144.0995      146.2919      129.1123      121.2939      122.6578      127.3536      153.8445      154.0722      162.8907      162.2877      147.8206      148.1441      136.1814      122.8594      111.2232      113.0421      112.2245      110.0370      131.0220      129.6154      127.3146      114.8708       98.7950       92.1499       86.4274       80.2874       85.6962       84.2687        0.0000        0.0000        0.0000        0.0000        0.0000        0.0000        0.0000        0.0000        0.0000        0.0000        0.0000        0.0000        0.0000        0.0000        0.0000        0.0000
        0.0000        0.0000        0.0000        0.0000        0.0000        0.0000        0.0000        0.0000        0.0000        0.0000        0.0000        0.0000        0.0000        0.0000        0.0000        0.0000        0.0000        0.0000        0.0000        0.0000        0.0000        0.0000        0.0000        0.0000        0.0000        0.0000        0.0000       73.5803       67.7305       69.1095       72.2955       73.7916       72.9833       72.1917       68.9594       63.0660       63.6472       58.0975       64.7725       75.8297       82.5106       83.1631       85.9497       95.5803       93.9868       91.8563       90.1528       88.6904       83.6948       82.3375       80.9715       73.8733       71.6799       71.3125       68.7338       47.2361       38.7981       31.8561       27.0015       17.1400       13.2776       11.3039       10.6813        7.1175        7.3720        6.2838        7.3544        3.5168        2.7807        2.5329        2.3602        3.0360        2.2566        3.1413        2.5276       11.8988       18.7335       21.0960       18.5842       27.3089       28.2249       28.0622       27.8515       38.1175       42.8386       24.1462       19.9381       16.2735       15.9931       17.6249       16.8465       14.9191       14.8771       23.6136       21.7103       20.0729       27.6002       17.5817       14.6088       10.0875       10.5281        0.0000        0.0000        0.0000        0.0000        0.0000        0.0000       26.1824       32.2131       33.6314       26.0602        0.0000        0.0000        0.0000        0.0000        0.0000        0.0000        0.0000        0.0000        0.0000        0.0000        0.0000        0.0000        0.0000        0.0000        0.0000        0.0000        0.0000        0.0000        0.0000        0.0000        0.0000        0.0000        0.0000        0.0000        0.0000        0.0000        0.0000        0.0000        0.0000        0.0000        0.0000        0.0000        0.0000        0.0000        0.0000        0.0000       22.3646       22.8691       29.6383       34.1284       42.6600       48.2540       59.4453       66.5527       74.6582       75.8692       86.3702       98.5209      120.9841      111.2271      118.9066      129.0656      158.5920      152.3814      155.9648      162.5488      142.8089      129.7823      129.9824      137.0399      142.4699      148.6809      146.3968      141.0151      129.7503      126.9220      126.1985      132.5518      110.7324      102.4587       95.2381       85.6863       81.5467       84.4848       82.1482       81.2373       96.6979       97.1929       89.7511       95.4047       84.6288       81.8286       80.7661       99.8173      115.7126      126.3330      103.0887      108.4603      127.6719      131.7839      129.2504      134.6423      126.3181      130.6175      132.6506      135.3455      141.5079      139.6856      138.2751      149.8778      163.5600      167.9624      174.9038      176.0171      181.1426      164.1828      151.5574      144.9503      145.6323      147.2555      143.3625      135.3956      126.1168      124.0274      114.3201      115.2341      101.0941       84.7573       84.1826       80.7623       90.9471       90.6069        0.0000        0.0000        0.0000        0.0000        0.0000        0.0000        0.0000        0.0000        0.0000        0.0000        0.0000        0.0000        0.0000        0.0000        0.0000        0.0000
        0.0000        0.0000        0.0000        0.0000        0.0000        0.0000        0.0000        0.0000        0.0000        0.0000        0.0000        0.0000        0.0000        0.0000        0.0000        0.0000        0.0000        0.0000        0.0000        0.0000        0.0000        0.0000        0.0000        0.0000        0.0000        0.0000       86.0324       73.0826       67.3035       67.8886       74.5216       72.9273       75.2367       75.8152       69.8664       61.0435       58.7412       67.7348       75.1258       83.1003       86.8513       90.6154       88.1909       91.1860       90.4872       93.7894       97.2330      104.1108      100.5005       93.6381       85.3019       76.8659       75.9222       75.2027       69.0887       48.0090       40.8627       33.3542       25.8571       14.4959       10.9345        9.4722        9.9714        6.5227        7.2334        6.4802        6.2058        3.9150        2.7482        1.0379        1.8996        2.1670        0.6198        1.0604        5.8128       12.2170       13.1300       14.7722       20.2812       26.2897       23.1582       21.0648       20.7309       21.1931       18.1730       16.6215       15.0661       16.1610       10.4481       14.2768       16.3708       12.8627       11.5145        9.9661       12.4349       16.5748       28.6546       29.1125       18.0158       16.0577       10.8352        7.9851        8.4134       19.6215       16.2803        8.9503       12.1615       22.4819       23.0997       23.0226       28.8237       33.2943       41.7394       44.2855       39.2676        0.0000        0.0000        0.0000        0.0000        0.0000        0.0000        0.0000        0.0000        0.0000        0.0000        0.0000        0.0000        0.0000        0.0000        0.0000        0.0000        0.0000        0.0000        0.0000        0.0000        0.0000       14.6207       16.2663       18.8904       25.5004       28.6307       29.5448       31.7529       32.6083       28.4404       27.5790       31.0151       25.5796       24.7374       34.8775       36.8680       47.5502       54.7947       58.4340       67.3893       85.4196       87.7222       94.1167      103.6490      115.7947      117.6193      138.1539      147.5349      165.5002      181.8831      182.4972      181.1175      146.5520      144.8832      141.8642      144.4267      153.0462      155.0035      159.3212      148.1532      141.3322      124.3305      121.5551      124.7614      108.4928       89.8387       80.6668       76.9058       75.6334       75.4406       75.0797       68.8902       73.7308       72.9911       73.4802       76.4757       69.8404       74.5532       72.6247       91.2897       89.7790       86.2132       94.6171       99.4125      122.1295      124.5724      132.6882      138.7882      127.4317      129.9996      134.5881      142.9275      146.9792      147.4164      153.0386      159.1483      175.5993      188.0956      187.3402      188.1125      180.3791      175.5401      172.3121      165.3372      162.2286      162.1216      165.7694      156.5795      133.3676      122.3786      106.8969       98.6578       96.0275       87.8961       78.3918       74.2668        0.0000        0.0000        0.0000        0.0000        0.0000        0.0000        0.0000        0.0000        0.0000        0.0000        0.0000        0.0000        0.0000        0.0000        0.0000        0.0000        0.0000        0.0000
        0.0000        0.0000        0.0000        0.0000        0.0000        0.0000        0.0000        0.0000        0.0000        0.0000        0.0000        0.0000        0.0000        0.0000        0.0000        0.0000        0.0000        0.0000        0.0000        0.0000        0.0000        0.0000        0.0000        0.0000        0.0000        0.0000       84.7044       71.5895       66.6504       67.3411       73.0673       71.8535       76.5440       77.6790       69.8491       63.2961       56.4376       56.3848       60.5494       73.7340       83.2167       90.8089       88.9800      111.5962       97.9066      102.5060       93.2195       90.8256       86.6267       81.0614       77.8306       72.5060       72.2063       66.2021       57.1842       39.6997       32.9717       27.0018       21.4549       13.8484       10.3594        8.9742        9.0156        5.8412        5.2916        5.3140        4.1349        2.6659        2.2346        2.1082        1.2724        0.6824        0.5000        2.4985        6.8367       14.1836       15.3169       21.1731       22.9341       18.5807       18.1229       19.2040       20.8027       18.3664       15.4010       15.9497       17.4838       13.2002        7.7014       20.3898       17.9185       13.3811       17.1715       16.7653       13.0206       28.8395       24.0915       27.2649       31.1187       28.8892       23.2871       11.7294       12.4404        2.7733       34.1681       26.9747       25.8977       18.1520       14.1717       22.6170       42.5038       39.3486       37.8341       31.8923       34.4783       27.7490       25.0690       27.1653        0.0000        0.0000        0.0000        0.0000        0.0000        0.0000        0.0000        0.0000        0.0000        0.0000        0.0000        0.0000       17.3708       40.6194       27.3326       33.4115       24.7043       16.9412       17.7420       19.4857       26.9017       29.6635       40.7506       42.6278       46.8361       43.4125       31.8565       28.5591       26.2011       26.1690       27.5242       31.9822       36.5715       54.9714       59.4437       60.4965       75.0002       94.5026       98.7012      100.7110      102.0973      120.2939      132.8147      155.5738      176.3749      201.2991      204.3899      196.9996      193.5748      160.1832      148.5044      149.4683      150.3674      149.9679      161.0528      163.2078      151.0499      139.3808      136.8814      128.2690      121.3976      103.7065       86.4310       74.0885       73.6209       78.0143       78.9384       71.9827       66.1505       66.7625       66.1050       74.6395       87.0910       72.4790       61.3766       69.1024       76.6076       72.5493       70.9166       70.6586       92.9841      113.0009      120.6243      123.4172      127.8457      135.1503      139.9964      150.9684      151.1370      153.3580      172.5176      182.3677      193.5154      197.9146      212.3599      195.1726      190.4097      194.0992      185.3652      180.5246      175.8078      179.7388      174.8834      164.0085      153.1004      130.7758      110.4983      101.3456       93.8311        0.0000       87.6095       80.1734       74.1778        0.0000        0.0000        0.0000        0.0000        0.0000        0.0000        0.0000        0.0000        0.0000        0.0000        0.0000        0.0000        0.0000        0.0000        0.0000        0.0000        0.0000        0.0000
        0.0000        0.0000        0.0000        0.0000        0.0000        0.0000        0.0000        0.0000        0.0000        0.0000        0.0000        0.0000        0.0000        0.0000        0.0000        0.0000        0.0000        0.0000        0.0000        0.0000        0.0000        0.0000        0.0000        0.0000        0.0000       82.4270       80.0985       65.1172       59.8347       58.2815       63.0527       61.2842       61.0079       60.6910       57.9250       53.8303       51.5576       52.4445       51.9625       61.7028       60.9796       63.2478       68.3485       80.4414       81.2429       81.8748       78.9354       69.9628       66.9994       62.8421       57.8198       55.1649       54.1833       52.8511       53.1159       31.5810       25.9416       20.5890       17.8567       11.4721        8.4752        7.0401        7.2364        4.9766        3.6698        2.3109        2.2599        0.8817        1.1093        1.8336        2.3935        2.1816        0.8239        4.5432       11.0892       13.2213       16.8242       16.0837       13.5204       12.0189        9.9982        9.0228       10.7661       13.1361       11.5032       15.7113       14.1244        5.7984       10.4107       18.5652       20.0503       24.2736       18.2228       15.5758       13.9234       21.0233       34.6109       31.2306       43.4577       34.8930       28.1108       14.9957       10.5390       24.3031       20.1734       26.7978       30.5733       15.4181       12.5859       13.5226       14.7614       21.0721       27.2602       24.2494       48.1496       41.9497       24.9827       23.1430       22.9262       28.3646       18.9681        0.0000        0.0000        0.0000        0.0000        0.0000        0.0000        0.0000        0.0000       20.5500       26.8616       19.7444       19.7799       30.5027       31.2466       20.4005       21.3617       23.1302       25.7774       33.8786       41.9612       44.8749       47.7890       47.5729       42.5333       33.9590       32.7405       33.6911       35.8986       37.2572       37.4423       56.6966       59.6275       67.3677       81.0361       89.6721       90.3458       94.3977      109.9719      132.1566      144.1018      159.1452      170.7253      195.2465      212.2284      200.1588      182.7362      167.7946      159.8417      153.8277      143.8967      148.4341      153.7093      157.2610      144.4346      127.0655      125.7482      125.1504      116.0209      100.4651       95.8470       80.1111       72.0321       71.4073       68.9918       64.9925       61.6477       77.9045       74.1211       72.6368       76.8686       64.0486       51.8407       54.2838       64.3303       69.7941       78.5919       83.5020       96.8727      114.5276      126.3051      131.8477      137.2006      142.5993      162.0998      175.0087      171.5082      163.1369      187.3605      193.4305      193.2050      196.3585      217.0119      209.9868      208.9275      200.7694      189.9264      182.9521      174.9578      182.8136      178.5547      160.6660      141.7139      121.4719      106.2413        0.0000        0.0000        0.0000        0.0000        0.0000        0.0000        0.0000        0.0000        0.0000        0.0000        0.0000        0.0000        0.0000        0.0000        0.0000        0.0000        0.0000        0.0000        0.0000        0.0000        0.0000        0.0000        0.0000        0.0000
        0.0000        0.0000        0.0000        0.0000        0.0000        0.0000        0.0000        0.0000        0.0000        0.0000        0.0000        0.0000        0.0000        0.0000        0.0000        0.0000        0.0000        0.0000        0.0000        0.0000        0.0000        0.0000       74.6492       66.8953       67.0953       65.4604       68.5560       56.0073       47.5929       46.2514       45.5901       45.2885       44.9039       44.2641       41.8563       44.5373       43.9891       41.1411       39.4968       34.7718       34.5140       34.8673       35.3215       31.4198       31.6025       32.0120       26.2508       20.9564       18.0991       17.1012       16.5511       14.7957       15.8359       25.3621       31.6617       23.0175       13.4485       10.3249        7.9142        6.1496        5.1147        3.9979        3.4463        3.0656        2.5621        2.1766        1.8685        0.8074        0.6417        0.6203        0.7415        0.2951        2.1283        6.3283       13.1421       11.9712        5.8740        5.0005        4.8949        5.6470        5.4566        5.2452        4.9978        4.5656        5.2864        6.6592        4.2264        4.9420        9.1498        4.9573        5.0760       12.2826       16.6647       11.8513       11.8589       26.3713       39.2494       24.9476       39.9116       42.5208       18.4403       14.1020       18.3310        7.1870       15.0522       16.8649        7.6521        9.7506       10.2793       11.1892       12.5014       13.9988       26.3623       33.2213       44.1279       39.4351       21.5095       22.2243       19.8409       20.2300       23.7060       19.7823       19.8324       16.9377       17.1677       17.6039       17.9084       23.2265       23.5631       23.7106       26.2029       25.9716       25.3536       21.8626       22.9087       27.9169       29.3351       37.4919       53.0154       50.1140       55.9176       47.0455       59.0967       51.5742       45.2630       42.7954       39.9032       44.7879       44.8717       46.1440       45.9175       59.5962       63.3672       67.9618       83.0802       95.1936       99.1421      107.6975      136.9052      163.0750      169.6363      178.6360      189.9962      193.5148      200.6043      187.1952      170.0578      153.0412      158.3222      136.8946      133.9559      125.5135      122.9464      123.8345      120.4998      123.2601      123.1710      122.5228      122.2919      114.0375      112.6552       88.3760       85.3649       80.1684       77.9003       63.8939       59.1477       72.7221       71.3214       75.1958       57.5452       47.8002       54.0767       53.0603       62.7306       81.2205       91.7818      102.4003      122.5452      140.1278      156.5928      168.6960      165.0198      172.3644      183.6727      199.0723      202.4506      207.7011      221.6667      214.3194      215.4886      207.4855      219.7078      225.4063      224.5309      202.5892      198.0336      185.8893      185.0367      197.7548      189.2577      163.4511      139.6704       92.3203        0.0000        0.0000        0.0000        0.0000        0.0000        0.0000        0.0000        0.0000        0.0000        0.0000        0.0000        0.0000        0.0000        0.0000        0.0000        0.0000        0.0000        0.0000        0.0000        0.0000        0.0000        0.0000        0.0000        0.0000        0.0000
        0.0000        0.0000        0.0000        0.0000        0.0000        0.0000        0.0000        0.0000        0.0000        0.0000        0.0000        0.0000        0.0000        0.0000        0.0000        0.0000        0.0000        0.0000       71.0069       80.8943       80.6669       82.8928       80.4943       64.8458       64.1620       64.4366       64.1749       53.3698       42.0267       40.3025       36.6060       37.8480       32.4425       32.2218       34.4067       41.2041       38.7136       33.2239       30.7370       25.9761       23.7446       21.3110       22.3081       22.1148       17.4395       17.0858       16.2207       12.0701        9.6847        9.9876        9.0822        8.3486        9.6696        9.5421       10.2012       10.5371        8.8266        7.3565        5.8723        4.7126        4.1280        3.6927        3.3342        3.7046        2.8956        2.5852        2.2326        0.9747        0.7864        0.7473        0.8560        0.3306        2.2860        4.4212        9.4710        5.3584        4.2393        4.5307        4.4056        5.0433        4.8464        4.5607        4.3653        5.9928        8.4247        3.5655        3.6325        4.8870        4.9967        7.0605        6.0145        8.3941        9.7772       12.2669       11.3622       26.0095       26.6459       26.4032       40.7665       29.3509       10.7004       18.8362       16.2901        6.4746        6.4054        6.4087        6.4845        8.0231        8.3218        9.2490       10.6666       12.2778       21.4426       29.3105       25.7366       29.7338       26.8450       19.1755       19.1894       19.8243       19.7104       30.1859       32.4536       17.0814       17.4563       18.1684       18.6763       24.6447       28.2913       33.4656       37.3177       30.5408       35.5462       24.8595       36.7262       31.8925       33.5799       39.1440       47.6926       49.6930       47.5834       50.9057       54.8984       50.6943       55.1009       51.0703       48.9686       54.4551       49.5611       45.7179       48.1789       61.7966       72.3472       71.5510       82.3628      103.6942       99.4751      111.2143      133.2262      169.3591      183.6559      190.9879      195.9441      180.7597      181.8366      167.5937      156.8660      140.2576      138.3078      129.5852      131.5479      124.0527      115.6023      114.4465      116.0222      119.4906      129.6579      126.8667      117.7122      125.4211      110.7319       92.2629       85.2358       76.3612       74.4971       65.9524       59.0104       68.7591       62.7453       60.2724       55.8320       45.3542       45.0792       53.8844       76.0969       93.3902      104.5998      111.7085      131.5928      154.0865      172.2592      183.9505      180.7999      184.9865      193.6666      204.3100      219.8683      229.6290      236.8950      236.7796      223.9561      223.4395      229.1791      226.3930      212.3095      195.5246      188.4142      181.6881      182.2840      188.8589      181.4633        0.0000        0.0000        0.0000        0.0000        0.0000        0.0000        0.0000        0.0000        0.0000        0.0000        0.0000        0.0000        0.0000        0.0000        0.0000        0.0000        0.0000        0.0000        0.0000        0.0000        0.0000        0.0000        0.0000        0.0000        0.0000        0.0000        0.0000        0.0000
        0.0000        0.0000        0.0000        0.0000        0.0000        0.0000        0.0000        0.0000        0.0000        0.0000        0.0000        0.0000        0.0000        0.0000        0.0000       78.2389       76.8290       75.6922       69.4916       78.4843       82.4262       82.4101       73.9038       65.9126       59.8897       59.1410       52.5747       40.5540       36.0112       35.0704       32.0945       29.2683       26.8764       29.4564       28.3674       32.8299       32.2430       27.6512       24.3830       18.8083       18.4564       16.0910       16.3756       14.9636       11.8997       11.5437        9.3946        7.0016        6.8093        6.3297        5.6854        4.6233        5.9559        6.6895        6.4010        5.7690        5.8617        5.1654        4.2723        3.7482        3.3732        3.1397        3.0156        2.9826        2.8711        2.6600        3.1193        2.6614        2.7949        2.6969        2.5411        1.7959        3.3339        0.5578        2.6617        3.4072        4.0056        4.2764        4.1380        4.7284        4.5528        4.2793        5.1061        5.6365        6.6236        2.7502        2.7823        2.6583        3.9934        3.9593        3.9683        7.6499        8.9594       10.9184       11.3707       13.0238        9.1711       11.9478       23.5959       14.9509       10.6073       10.4890       10.1627        6.1619        5.9214        5.8329        5.8841        7.2451        7.2986        8.1624        9.8700       11.7778       13.1728       20.3964       28.4982       29.3673       52.0885       40.9273       18.6899       19.3087       19.1755       19.3169       26.2826       20.5371       27.2193       35.3165       41.7934       35.2868       32.0384       43.9478       52.2988       35.4157       28.7789       25.6873       38.4039       33.0688       36.0204       45.2363       46.1870       48.5501       69.8395       89.2644       78.5042       64.6795       57.0269       58.7389       62.5910       51.2953       46.2053       41.7959       44.7255       60.9871       70.2889       84.1880       89.7179      104.9428      108.1933      108.3268      123.7911      166.4536      176.4551      172.3830      175.9627      161.2189      162.3555      167.3300      146.6373      131.5271      118.7820      122.0052      128.5532      118.7794      107.6822      105.6514      106.4395      110.4518      116.6354      113.7899      109.2162      117.6098      107.9411       89.7967       82.8115       82.2641       72.9300       83.0874       63.8733       67.4713       59.8608       54.8033       52.7481       51.4482       55.5840       60.4080       92.6703      104.5377      112.8915      132.1092      148.9055      177.5918      191.1449      208.3266      214.3267      239.2988      229.7311      215.8465      218.2014      235.9613      227.4449      228.6406      220.4234      213.0586      210.6627      203.3201        0.0000      187.6853      182.9401      172.4998      167.8631      178.9504      173.9612        0.0000        0.0000        0.0000        0.0000        0.0000        0.0000        0.0000        0.0000        0.0000        0.0000        0.0000        0.0000        0.0000        0.0000        0.0000        0.0000        0.0000        0.0000        0.0000        0.0000        0.0000        0.0000        0.0000        0.0000        0.0000        0.0000        0.0000        0.0000
        0.0000        0.0000        0.0000        0.0000        0.0000        0.0000        0.0000        0.0000        0.0000        0.0000        0.0000        0.0000        0.0000       87.3220       85.2951       85.8653       81.9530       79.7715       72.8690       81.3089       83.5239       82.0787       80.3713       62.9399       59.6619       50.9374       44.7508       33.6718       31.3341       32.1264       30.7232       27.4007       27.0907       27.2983       24.1276       25.9327       24.1654       23.1779       21.2724       17.7026       16.1912       14.6655       13.6267       13.6864       12.7917       12.6048       10.2714        8.0626        6.4166        5.0360        4.7256        4.9043        5.2885        6.3548        6.1985        4.2631        4.0053        3.5131        3.1489        3.2751        2.8840        2.6018        2.6115        2.7953        2.4662        2.9095        2.7137        3.2451        3.0470        2.4880        2.4889        1.7324        0.5816        0.6690        3.8731        3.5047        3.9666        4.1609        4.0653        4.7142        5.1408        4.4070        6.5358        6.8241        6.2739        5.5716        3.2059        4.4272        4.4544        3.2531        5.4856        7.0535        7.9786        8.7055       11.0480       13.7326       16.3318       17.6561       13.3928       10.3339       10.8260       10.8670       10.4556        6.2546        5.9351        5.8223        5.8918        7.2676        7.3438        8.2158        9.8798       12.1857       14.1269       20.0175       36.6206       30.3523       27.0029       25.9374       20.8564       18.8756       22.3294       28.7619       18.9288       15.2607       32.3042       34.1608       27.6417       36.9620       33.3327       33.8098       23.1541       24.7953       32.0739       69.0781       55.4655       36.5144       41.5320       37.4031       37.6649       56.4143       67.4163       81.4206       80.1818       77.2562       46.9290       46.1514       44.3572       45.6643       55.0620       53.4337       50.1305       64.0449       78.5536       88.9786       97.8832      113.9571      115.5002      109.4892      115.8712      152.7133      165.5227      164.7728      165.4394      144.2823      149.3905      160.7579      149.4302      128.2034      110.6280      117.4491      108.3455      102.8770      100.4147      101.2271      103.4959      101.0034      102.4181      100.5229       98.2887       99.9541      100.4645       92.2934       92.6293       86.9983       86.7587       67.7819       69.8895       82.8105       65.6633       57.7210       63.7702       60.3516       57.4149       62.0680       85.9129      117.0393      133.1207      151.5805      163.9547      193.9062      213.7952      240.5353      232.0440      234.1384      238.3676      231.3864      219.6601      230.2430      238.6178      234.4668      224.1008      209.6176      200.0880        0.0000        0.0000        0.0000        0.0000        0.0000        0.0000        0.0000        0.0000        0.0000        0.0000        0.0000        0.0000        0.0000        0.0000        0.0000        0.0000        0.0000        0.0000        0.0000        0.0000        0.0000        0.0000        0.0000        0.0000        0.0000        0.0000        0.0000        0.0000        0.0000        0.0000        0.0000        0.0000        0.0000        0.0000        0.0000        0.0000
        0.0000        0.0000        0.0000        0.0000        0.0000        0.0000        0.0000        0.0000        0.0000      106.9868        0.0000        0.0000       89.0931       87.1621       83.2164       75.4966       75.3699       72.3690       70.5642       65.5065       63.6501       63.4718       58.1782       48.4345       42.3621       37.4554       37.0664       32.4510       30.5801       30.6849       23.1985       20.0468       19.5116       19.0134       18.0277       15.3074       14.8541       14.5505       14.5994       12.1975       11.3939       10.9743       12.0405        8.3739        7.6128        6.9906        6.0601        6.4417        5.0494        3.7612        3.3090        2.1308        1.7832        1.5676        1.5016        1.4439        1.3733        1.3170        1.2688        1.1883        1.5198        1.1329        1.1419        0.9268        0.9356        0.9877        1.4806       12.8587       13.5481        5.0520        1.3431        2.0244        0.9017        3.0640        5.3593        1.1284        1.2292        1.2671        1.2524        3.8478        3.8120        3.7107        3.5659        6.6995        6.1687        7.0023        7.2268        7.2898        7.7709        5.9439        5.0809        7.2471        7.3534        7.0174        9.0541       14.2511       13.5030       12.4012       10.9504       16.9674       18.3038       19.5356       14.2607        9.7974        9.2099       10.5217       11.6435        8.1664        8.2838        9.6288       12.1596       18.9814       22.1592       24.2070       31.4825       23.5764       23.6664       23.3689       22.9533       19.5246       19.1364       18.9919       19.0610       19.5296       27.4253       24.9090       24.4573       21.9008       26.1448       22.3332       27.8820       34.7542       26.9961       31.1178       33.1313       32.0947       33.8778       36.0463       38.3630       41.0385       50.5341       51.3693       46.6246       53.4073       56.7821       49.8959       57.0528       64.8288       59.7835       71.1721       72.7110       72.4628       79.2109       87.2099       90.5566      105.7553      107.7169      113.8696      115.1791      119.0477      118.9565      117.5913      123.1463      115.9091      120.4074      119.5879      115.2312      103.1440       99.0826      103.5953      101.6440       97.2610       90.0205       89.7978       84.2864       95.7980      101.7454      104.2583      102.3390      101.0807       99.2144       98.3400       93.3645       85.5421       74.6935       73.0344       73.8682       69.4642       63.2180       67.2572       70.5244       73.1200       72.5643       76.6439       90.2855      119.1709      137.4344      164.9214      186.6646      233.2656      265.5161      286.5563      276.6483      232.4794      235.6144      238.0324      233.1548      231.7728      225.5663      222.7117      209.4546      182.6470        0.0000        0.0000        0.0000        0.0000        0.0000        0.0000        0.0000        0.0000        0.0000        0.0000        0.0000        0.0000        0.0000        0.0000        0.0000        0.0000        0.0000        0.0000        0.0000        0.0000        0.0000        0.0000        0.0000        0.0000        0.0000        0.0000        0.0000        0.0000        0.0000        0.0000        0.0000        0.0000        0.0000        0.0000        0.0000        0.0000        0.0000
        0.0000        0.0000        0.0000        0.0000        0.0000       88.1386       87.1297      101.9687       98.7817       99.3559       96.7760       89.3351       89.4055       86.1069       82.5114       74.7351       77.0426       78.7142       77.0231       74.7354       74.3798       64.7472       58.4236       46.3852       42.5088       40.1751       35.8500       31.0608       30.3204       24.0792       23.1096       18.4673       16.2182       14.7825       14.5798       13.0774       13.2922       13.2777       12.9837       10.9771       10.6935       10.3248       10.2289        7.5033        7.2121        6.6279        5.7085        5.2653        4.1886        3.3565        2.8455        1.7131        1.6768        1.0624        0.9798        0.9032        0.8220        0.7802        0.7725        1.2711        0.7436        1.2675        1.3276        0.7049        1.2587        2.3824        2.4338        9.3658       13.9379        7.6159        0.8306        0.9719        1.0559        1.1327        4.2900        4.5386        1.2126        1.2381        3.4963        4.2664        4.3133        3.9678        3.9289        6.0465        7.0880        7.3251        5.6442        7.6096        6.1699        6.0282        7.0773       13.0579       12.2921        7.2840        9.5508       12.5193       11.1120       11.5802       11.4837       13.5270       15.4306       16.1073       14.7150        9.9280       11.3489       10.4468        9.7207        8.2037        8.3473       10.0367       13.1873       21.0902       25.0334       27.0331       35.8109       25.3592       25.3358       24.8877       24.0843       20.1840       19.5489       19.1806       19.0782       19.3713       26.5788       25.3629       23.3060       20.3753       19.7791       22.9743       30.1707       33.7692       33.7627       32.7606       28.1836       30.3314       33.7564       37.0576       51.4174       45.7772       40.6211       41.7625       44.8405       62.5513       69.3629       60.0173       79.4784       77.2215       73.5389       72.9098       81.8111       78.0171       79.2793       71.2750       80.5141       91.6128      108.8537      114.1471      115.4946      106.0002      105.0260      103.2466      101.0235      101.3695       98.1840       98.0008       91.0772       90.3925       94.2476       94.6662       92.0793      101.6602       91.4225       87.4832       82.6748       95.7530      105.0998      109.2437      107.3875      106.4433       98.0614       96.2188       96.9330       90.3619       74.7764       70.2073       70.1156       69.8087       67.2859       68.7147       83.2015       80.6569        0.0000        0.0000      112.2615      141.8071      155.9592      179.7454      201.4813      264.7331      300.9370      308.4007      297.8137      235.1706      230.5500      239.3061      238.9427      243.5569      229.5476      224.7482      203.9112        0.0000        0.0000        0.0000        0.0000        0.0000        0.0000        0.0000        0.0000        0.0000        0.0000        0.0000        0.0000        0.0000        0.0000        0.0000        0.0000        0.0000        0.0000        0.0000        0.0000        0.0000        0.0000        0.0000        0.0000        0.0000        0.0000        0.0000        0.0000        0.0000        0.0000        0.0000        0.0000        0.0000        0.0000        0.0000        0.0000        0.0000        0.0000
        0.0000        0.0000        0.0000        0.0000       85.2886       88.2446       86.0421       92.0303       94.5250       95.8176       93.6724       90.4276       84.4485       75.3637       73.1094       64.7364       67.4447       66.3049       67.2622       59.5687       66.9024       60.5768       53.3655       41.5938       35.2512       31.2039       32.4663       23.2750       18.4451       17.3339       15.2162       13.7529       13.4859       13.3159       14.0403       13.2400       12.1820       12.1564       11.8609       10.0309        9.7758        9.4837        9.0873        6.8911        6.6371        6.1060        5.2590        4.8337        3.8515        3.0680        2.5329        1.4708        1.5015        0.8038        0.7261        0.6514        0.5756        0.5473        0.5639        0.5673        0.5852        0.6453        0.7478        0.6829        0.7610        1.4995        2.0056        6.7548        6.7574        4.4381        0.9550        1.0999        1.1799        2.5169        3.7418        3.3176        1.2056        1.2079        3.2047        4.6396        5.3816        5.5653        5.7604        7.5104        7.2709        6.8855        7.4102        7.2495       10.3892        8.2986        6.3324        8.7789        8.1791        9.3962        7.4543       10.8922       10.5279       11.6734       10.2301       15.5416       16.5122       17.6362       21.1914       21.6175       15.6422       14.2735       16.1393        9.2642        9.5035       11.4156       14.9400       23.7471       28.2511       30.4260       30.1461       27.8490       27.5524       26.7442       25.3979       20.8434       19.8098       19.1796       18.9838       19.1788       25.8878       25.5642       18.1275       21.4464       23.7468       26.7939       32.9183       35.9527       32.0924       32.5481       28.5716       28.9907       33.7634       47.6489       54.8195       51.7742       43.0453       42.1726       41.4479       41.5909       43.4124       55.5156       58.6241       67.6809       72.8690       73.6428       77.9808       72.7370       74.6391       80.0410       88.7139       88.6510       95.2683      102.1919      102.3637       93.9429       90.4820       90.9221       88.5331       90.0774       91.6030       81.6685       79.5141       78.7239       81.6150       85.7415       78.0895       78.6938       86.9582       94.6916       95.6279      100.6012      109.8137      118.6079      109.1420      104.4480      101.1755      110.3751      110.4106       89.1636       84.4002       75.8698       69.6444       70.1807       66.9016       70.1103       82.5462        0.0000        0.0000        0.0000      108.6904      140.8813      163.4384      187.0297      210.2899      280.6659      312.5138      318.3590      307.8902      245.4989      235.0620      247.2293      256.8795      252.1187        0.0000        0.0000        0.0000        0.0000        0.0000        0.0000        0.0000        0.0000        0.0000        0.0000        0.0000        0.0000        0.0000        0.0000        0.0000        0.0000        0.0000        0.0000        0.0000        0.0000        0.0000        0.0000        0.0000        0.0000        0.0000        0.0000        0.0000        0.0000        0.0000        0.0000        0.0000        0.0000        0.0000        0.0000        0.0000        0.0000        0.0000        0.0000        0.0000        0.0000        0.0000
        0.0000        0.0000       65.7231       69.9897       75.5344       80.9718       81.2108       84.5194       83.0120       80.7650       83.1546       73.0109       65.8455       55.6910       55.3134       52.7288       52.7099       52.9546       50.7773       51.8400       49.4023       48.8894       42.7234       36.0859       31.3367       27.1797       22.3199       17.1812       14.4968       14.0422       13.2279       12.5448       11.8995       12.5322       12.5324       11.0780       11.8036       11.0225       10.5441        8.8813        8.6029        8.3242        7.9752        6.0714        5.8667        5.4194        4.7081        4.3769        3.5489        2.8924        2.3934        1.4055        1.0232        0.8056        0.7503        0.6920        0.6389        0.8946        0.6469        0.6536        0.6761        0.7687        0.9246        0.8650        0.9837        1.7723        2.0725        4.0975        3.7417        2.2851        1.0787        1.2133        2.7298        3.4144        3.4892        3.0689        3.1603        2.9413        1.1811        4.1153        4.8440        5.7668        6.3864        8.7817        7.6315        6.1443        7.2948        9.3495        8.7100        7.5793        5.8586        6.1889        6.6034        7.0258        7.4356        9.3190        9.5196       12.1084       15.2130       20.1570       20.1614       19.7875       21.9149       19.5463       18.2322       15.8589       14.7762       11.3003       11.7245       13.7677       17.3768       26.9662       31.6604       33.8712       33.3972       30.6552       30.1746       28.9670       26.9970       21.5357       19.8895       18.9888       18.7775       23.1408       18.8186       18.3777       17.9033       23.8967       25.2280       28.3195       33.1875       32.0566       30.6747       31.1306       34.1945       31.5790       33.8108       33.5086       38.5665       46.0970       45.9302       43.2063       42.0537       42.7459       46.8065       57.7345       50.6849       59.5754       63.5442       70.5047       65.6142       62.8235       69.5217       71.9912       79.2565       88.2458       87.6972       90.4633       96.0771       91.3221       86.6672       84.1200       82.7323       82.7187       83.3488       77.6763       79.4908       79.5802       77.3251       75.3620       73.5180       72.3905       75.4270       81.8771       88.1648      102.1201      106.0375      111.1170      107.5625      101.2274      100.0546      101.3335      103.1517       85.0499       78.2443       71.0880       64.4394       61.7047       60.7746       63.3532        0.0000        0.0000        0.0000       86.2543      100.7693      130.2831      146.6120      171.5081      197.0039      265.1318      303.0205      323.6546      306.7830      255.3383      246.5110      263.6968      270.4797        0.0000        0.0000        0.0000        0.0000        0.0000        0.0000        0.0000        0.0000        0.0000        0.0000        0.0000        0.0000        0.0000        0.0000        0.0000        0.0000        0.0000        0.0000        0.0000        0.0000        0.0000        0.0000        0.0000        0.0000        0.0000        0.0000        0.0000        0.0000        0.0000        0.0000        0.0000        0.0000        0.0000        0.0000        0.0000        0.0000        0.0000        0.0000        0.0000        0.0000        0.0000        0.0000
        0.0000       79.7634       83.0951       74.1583       77.2787       81.6779       82.5103       61.0661       57.7943       55.5024       56.9854       31.0674       24.3294       20.5720       20.6286       20.9431       21.4361       23.8956       24.6930       26.2548       22.9097       22.1611       18.3619       17.7793       15.6849       14.5614       13.7465       12.1013       11.3616       10.7786       10.3456        7.2687        7.0399        6.8449        6.6827        7.6581        7.4955        7.4291        7.1996        4.8835        4.6839        4.5167        4.3481        5.9976        5.8014        5.3843        4.7081        3.0514        2.5513        2.1349        1.7869        2.0896        1.3383        0.9780        0.9361        1.5348        1.1155        0.9930        1.1443        1.1715        1.0803        1.2402        1.8690        2.6537        3.0783        3.6309        4.0526        4.5784        5.1962        5.4847        6.2108        5.9892        7.1228        7.2026        7.9759        5.6948        4.4073        3.6118        6.1220        4.7225        5.1033        5.3832        5.7273        7.3009        7.4691        6.9100        6.8041        9.4122        9.3868        8.5896        6.0737        8.9566        7.6385       10.7041       10.7811       18.2976       20.6867       24.3757       24.6361       24.6970       24.8542       26.9699       23.2503       22.8215       19.9063       19.3237       18.6858       18.3235       19.0532       21.6521       28.6480       38.2671       42.8964       45.4305       43.9304       39.0742       38.3423       36.3746       33.2242       21.1909       19.1205       17.9427       17.7501       25.4465       24.3106       21.8750       23.9600       21.2776       21.6980       28.9899       32.4439       29.3547       33.4497       33.8122       44.4614       49.6122       43.1973       36.4624       39.2292       40.0860       47.0120       52.7862       44.2013       58.0473       51.5114       61.3023       58.5971       63.0453       65.8720       69.4251       64.9858       71.2146       73.7276       75.1615       71.3491       83.1093       81.9812       91.4079       96.3425       93.6795       89.2784       82.6757       81.5590       84.3319       88.3047       85.0037       82.2933       82.4253       81.4933       80.4169       77.7319       82.9873       88.6580       88.8177       94.1725      108.0096      111.9754      116.2332      115.4474      109.2297      104.6271      101.9638       93.9282       80.3529       76.3302       71.3630       65.6948       27.9391        0.0000        0.0000        0.0000        0.0000       74.3356       78.7687       89.8609      118.7126      124.4356      140.0022      160.7097      226.5851      256.7929      271.4083      254.6645      242.4197      240.8177      263.0629        0.0000        0.0000        0.0000        0.0000        0.0000        0.0000        0.0000        0.0000        0.0000        0.0000        0.0000        0.0000        0.0000        0.0000        0.0000        0.0000        0.0000        0.0000        0.0000        0.0000        0.0000        0.0000        0.0000        0.0000        0.0000        0.0000        0.0000        0.0000        0.0000        0.0000        0.0000        0.0000        0.0000        0.0000        0.0000        0.0000        0.0000        0.0000        0.0000        0.0000        0.0000        0.0000        0.0000
        0.0000       74.3120       78.3334       70.3368       71.4880       72.2889       70.6608       49.8423       45.7521       41.6864       38.3697       19.0939       15.7567       12.8056       10.5959       10.5852       15.6462       20.0780       14.8571       11.9735       10.8152       10.4002       11.0905       12.3475       12.4921       12.3964       12.1222       11.1206       10.8643       10.5074       10.0713        7.0721        6.8270        6.5537        6.2260        6.9507        6.5981        6.2661        5.9796        4.1477        3.9328        3.7732        3.6409        5.0130        4.8690        4.5557        4.0550        2.6894        2.3275        1.9873        1.6770        1.6721        1.1714        0.9788        0.9631        1.2432        1.2147        1.2463        1.2690        1.2730        1.1976        1.5806        2.1226        2.5213        3.1457        3.7449        4.9163        5.1232        5.3598        5.7416        6.2236        6.7644        7.3644        7.2307        9.1636        5.0554        4.6186        4.3444        5.0882        4.7719        4.6761        5.0132        5.2182        6.9575        6.8659        6.0438        5.9430        7.1534        7.8439        8.5331        8.5895        9.6496       13.1594       13.6544       13.0001       25.8622       29.9909       27.8301       33.5701       31.0593       31.6877       31.3728       28.8048       23.4865       21.9970       19.3454       19.7674       20.3856       22.2833       25.2692       32.5158       42.4463       48.6967       52.9359       49.3949       42.4112       41.3750       38.9416       35.0230       21.9460       19.1976       17.7856       17.5522       22.2527       21.9340       21.5760       20.8412       22.7117       21.8960       26.0104       22.0290       23.3705       26.6228       31.0105       35.2014       48.3739       44.4975       36.5490       33.0862       38.2417       51.6051       52.8168       56.8066       51.4185       53.8806       50.5872       57.0722       63.3669       62.3762       75.4951       67.6309       59.2566       65.2115       75.6883       75.7122       83.3390       84.9563       86.2365       86.5849       84.4088       85.1053       80.6719       86.2818       88.5021       92.2758       86.6924       88.6808       84.4547       82.1626       92.2273       95.4293       92.8392       91.2855       92.2342       99.9415      114.4069      115.3067      116.1645      116.8524      106.3957      108.9599      107.9530       94.4318       80.4245       77.3929       74.2020        0.0000        0.0000        0.0000        0.0000        0.0000       64.7142       66.5083       73.6002       88.8301      107.7076      117.4898      142.7098      166.0749      214.4667      252.0156      259.7546      251.8413      249.8480        0.0000        0.0000        0.0000        0.0000        0.0000        0.0000        0.0000        0.0000        0.0000        0.0000        0.0000        0.0000        0.0000        0.0000        0.0000        0.0000        0.0000        0.0000        0.0000        0.0000        0.0000        0.0000        0.0000        0.0000        0.0000        0.0000        0.0000        0.0000        0.0000        0.0000        0.0000        0.0000        0.0000        0.0000        0.0000        0.0000        0.0000        0.0000        0.0000        0.0000        0.0000        0.0000        0.0000        0.0000        0.0000
       61.8939       65.8352       69.0914       64.4979       68.2277       68.1390       66.9950       46.0824       42.4899       34.4633       29.2142       12.2391       10.8048        8.4207        6.9228        7.5706        9.3270        9.5171        7.5280        6.8218        6.8621        7.0715        7.7613        9.7765       10.3778       10.6554       10.6742       10.0285       10.0459        9.8688        9.5742        6.7451        6.5669        6.2993        5.9410        6.5914        6.1872        5.8367        5.5544        3.8390        3.6415        3.4691        3.3180        4.5487        4.3758        4.0771        3.6605        2.4593        2.1472        1.8656        1.5940        1.6271        1.3168        1.1579        1.0140        1.4337        1.1741        1.2082        1.4933        1.3052        1.2687        1.5916        1.8862        3.2969        3.6596        3.9406        5.0379        5.8617        6.0187        6.0654        6.8086        7.7944        8.1386        7.8466        7.0252        4.4211        3.7874        4.5173        5.7568        4.7840        5.0130        4.2633        4.3284        5.6153        6.7105        7.1414        6.0439        8.9845        8.2363       10.7884        9.1582       12.5881       12.6707       21.9397       23.6894       40.4492       45.7732       35.2870       47.2748       49.1712       45.1111       38.0458       40.3304       32.6075       28.6282       26.6793       26.9814       28.2690       29.8340       32.9473       40.1520       51.6390       55.6874       60.0825       57.6614       45.4558       43.5924       40.8472       36.3527       22.5858       19.4645       17.9364       18.9721       22.7357       22.6533       22.3776       26.4060       22.2108       22.2344       22.5422       29.1385       28.4837       30.6523       36.3816       34.3056       45.7253       47.7376       42.4597       39.9750       41.3216       43.7431       46.9442       49.2655       49.4526       53.2325       62.6317       72.2859       73.4630       69.9979       66.1282       62.8245       57.0697       69.0151       75.9331       81.3334       92.8171       90.4344       85.7981       85.4698       79.3214       80.8374       82.8125       86.5459       85.2067       87.3367       85.5973       88.9416       94.7808       88.2284       90.9173       97.0195       97.9930       94.0278       93.9599       98.8394      108.4294      101.7616      102.8313       95.8693       98.0711       94.4400       91.5622       93.7029       81.5783       75.7035        0.0000        0.0000        0.0000        0.0000        0.0000        0.0000       57.4738       58.2555       70.1395       81.9280       93.9914      107.8807      148.5348      194.6574      215.5339      226.7615        0.0000        0.0000        0.0000        0.0000        0.0000        0.0000        0.0000        0.0000        0.0000        0.0000        0.0000        0.0000        0.0000        0.0000        0.0000        0.0000        0.0000        0.0000        0.0000        0.0000        0.0000        0.0000        0.0000        0.0000        0.0000        0.0000        0.0000        0.0000        0.0000        0.0000        0.0000        0.0000        0.0000        0.0000        0.0000        0.0000        0.0000        0.0000        0.0000        0.0000        0.0000        0.0000        0.0000        0.0000        0.0000        0.0000        0.0000        0.0000
       51.2691       57.0674       57.4141       53.9715       60.1116       64.8374       56.4888       39.3031       37.3634       32.1389       23.6706       10.3652        9.5587        6.8066        6.0041        6.8255        6.9540        6.5496        5.9962        6.3021        6.2045        6.4194        6.7838        8.7233        9.1641        9.3605        9.3890        8.8529        8.8661        8.7949        8.7312        6.2756        6.2607        6.1199        5.8624        6.7360        6.4172        6.3411        6.4522        4.4566        3.8090        3.6105        3.4103        4.5970        4.3216        3.9758        3.5378        2.3641        2.0259        1.7632        1.5383        1.4860        1.3614        1.0932        1.0884        1.6011        1.2674        1.5062        1.4352        1.4867        1.5722        1.8494        2.3340        3.1443        3.9249        4.8630        5.8983        5.9108        6.9439        6.1716        7.0473        8.6059        8.6312        8.2559        6.6016        4.1457        3.3932        4.8515        4.5824        4.3492        4.1400        6.0157        4.0968        6.1505        6.1444        6.2329        5.6589        9.8467        7.3093        7.6739        8.6709       13.3807       10.5381       20.5434       26.1107       38.0902       40.2809       40.8812       47.0510       61.5091       70.7469       61.1492       55.8560       43.3290       42.1076       41.0376       41.0187       38.4584       38.8451       40.7597       42.2639       53.6656       57.7263       59.3793       56.1858       46.6911       44.9561       42.2354       37.7048       23.1724       19.9512       18.4205       18.5261       23.9788       24.2079       24.2492       24.1256       24.4261       24.2465       26.2770       32.7439       32.1545       31.9440       28.5974       32.4636       35.1696       49.7118       55.1296       46.5542       44.6249       47.3615       56.0160       49.4919       51.8071       53.1625       65.1252       70.8385       72.2590       71.7695       70.6121       82.4502       65.0818       78.5118       90.7334       96.3010       88.8193       79.4801       83.7539       78.1727       75.9618       76.1623       85.9531       83.1709       89.2355       89.7524       90.6240       94.0147       94.6654       98.0563      110.7202      107.0239       99.9601      101.2770       96.8740       99.0192       95.8399       89.2488       87.2346       90.0012       85.3459       79.9185       79.4886       81.2607       80.2739        0.0000        0.0000        0.0000        0.0000        0.0000        0.0000       23.0400       52.2220       53.0354       60.1850       69.2168       81.7182       96.9814      148.6947      165.0393      197.2034      207.0187        0.0000        0.0000        0.0000        0.0000        0.0000        0.0000        0.0000        0.0000        0.0000        0.0000        0.0000        0.0000        0.0000        0.0000        0.0000        0.0000        0.0000        0.0000        0.0000        0.0000        0.0000        0.0000        0.0000        0.0000        0.0000        0.0000        0.0000        0.0000        0.0000        0.0000        0.0000        0.0000        0.0000        0.0000        0.0000        0.0000        0.0000        0.0000        0.0000        0.0000        0.0000        0.0000        0.0000        0.0000        0.0000        0.0000        0.0000        0.0000
       29.8514       43.1162       42.0404       29.8287       31.1545       33.2555       31.4090       25.1334       22.7190       19.4463       15.3787       11.7190        8.5725        7.4827        7.3837        7.3168        7.5591        7.1995        7.2241        7.6692        7.7116        7.8914        8.1408        7.2645        7.4957        7.6207        7.6391        4.8580        4.8427        4.8726        4.9746        5.7367        5.8385        5.8139        5.6613        7.2022        7.2962        7.1672        6.6067        6.2102        5.9706        5.6461        5.2473        4.6818        4.3192        3.9051        3.4476        3.6205        2.5398        1.6671        1.3200        3.8011        3.1942        1.6965        2.2036        5.1942        5.0336        5.1245        4.6336        5.6524        5.5481        7.6229        9.1833        7.9693        9.8243       10.1868       14.1230       14.7792       15.6518       17.1387       14.5323        9.9832       10.4381        9.5748        7.5143        5.4009        4.6805        5.2683        6.0750        4.0969        3.2620        2.8424        2.8974        5.6558        7.8111        7.6510        8.4686       13.1655       15.0866       15.1402       13.7888       21.2582       28.3887       38.4629       42.6791       49.3448       60.4037       65.6991       71.1509       68.3893       70.8045       75.9332       76.5492       83.2594       78.4419       79.4005       76.8500       62.8705       63.3813       63.8875       68.2613       63.7858       64.0487       63.4236       61.9577       57.2407       54.4728       52.1742       43.8031       27.5548       23.6261       21.4008       21.7781       27.6214       28.4224       30.6399       28.7279       32.3297       34.5421       38.9384       41.5749       37.7658       37.4457       41.5419       44.2888       48.0211       56.5037       64.0634       63.4022       60.5985       62.4643       57.0070       57.4119       47.0662       49.8211       59.2480       68.3339       88.5441       95.0023       95.3788      107.0941      112.3243      118.3149      118.5917      119.7469       94.3221       82.0828       77.3569       77.3330       86.9109       88.0202       90.7075       90.0082      101.9545      114.1274      118.4688      115.5046      108.2741      114.0287      122.4498      118.2028      109.1378      107.3511       97.1445       91.3011       76.4473       72.8030       67.0844       70.5485       52.3150       50.2915       51.7249        0.0000        0.0000        0.0000        0.0000        0.0000        0.0000        0.0000        0.0000       16.4400       39.8330       37.0129       42.3751       48.7945       19.2900        0.0000       28.1700       52.8000       90.7200      125.4000        0.0000        0.0000        0.0000        0.0000        0.0000        0.0000        0.0000        0.0000        0.0000        0.0000        0.0000        0.0000        0.0000        0.0000        0.0000        0.0000        0.0000        0.0000        0.0000        0.0000        0.0000        0.0000        0.0000        0.0000        0.0000        0.0000        0.0000        0.0000        0.0000        0.0000        0.0000        0.0000        0.0000        0.0000        0.0000        0.0000        0.0000        0.0000        0.0000        0.0000        0.0000        0.0000        0.0000        0.0000        0.0000        0.0000        0.0000        0.0000
       26.6801       29.6839       36.3406       22.6218       23.0859       21.9712       23.5152       23.2752       18.8048       15.6813       15.0281       10.6746        8.7444        8.0127        6.8350        7.4784        7.3822        7.1472        6.7340        7.0854        7.0434        7.0804        7.1295        6.2011        6.2518        6.3074        6.3386        4.0378        4.0354        4.1512        4.3827        5.2319        5.4747        5.5523        5.4878        7.1609        7.5857        7.0756        6.7964        6.3625        6.1594        5.8095        5.3311        4.6839        4.2462        3.7648        3.3139        3.5374        2.8031        1.9885        1.5468        2.5773        3.0307        3.0500        3.2199        5.5515        6.4648        5.6842        5.1295        7.8362        8.5888       10.6684       12.9590       11.4658       12.1443       11.4586       13.3690       12.7593       15.5406       15.2969       14.8851        9.5164        9.6707        6.4378        6.1411        4.4636        5.4425        5.3220        4.4292        2.9438        2.7484        2.6673        2.6892        4.8889        6.6294        6.3834        5.7962       12.5276       12.7229       13.1769       13.5558       20.9386       28.9523       33.4458       38.1963       48.4973       57.7337       68.7006       78.1420       84.2297       82.8608       84.8405       86.7614       89.9726       95.6639       96.3855       89.2449       80.7975       77.8392       74.5920       78.4595       74.5831       66.0549       65.6743       65.0803       59.1467       56.6438       49.4793       43.5473       28.0596       23.7705       22.0801       22.4888       28.8846       30.8971       32.0264       35.0644       43.3639       45.8298       57.5308       57.5250       48.3426       50.5455       48.3917       51.7810       60.7984       65.7237       65.9172       63.5125       60.3655       62.7831       53.9304       56.1681       46.3358       49.4899       61.4372       69.2224       98.3281      100.6312      110.7995      115.9024      126.6875      128.4704      126.5092      118.7946       87.9129       79.5621       75.5914       77.2523       87.2406       88.2237       93.2133       98.5332      108.3138      116.3117      107.0751      107.7833      109.2799      118.3637      124.4005      123.7161      111.9208      101.8958       94.5238       83.6620       70.1605       62.8066       58.1769       59.4123        0.0000        0.0000        0.0000        0.0000        0.0000        0.0000        0.0000        0.0000        0.0000        0.0000        0.0000       11.7600       34.5131       42.6811       36.4107        0.0000        0.0000        0.0000        0.0000        0.0000        0.0000        0.0000        0.0000        0.0000        0.0000        0.0000        0.0000        0.0000        0.0000        0.0000        0.0000        0.0000        0.0000        0.0000        0.0000        0.0000        0.0000        0.0000        0.0000        0.0000        0.0000        0.0000        0.0000        0.0000        0.0000        0.0000        0.0000        0.0000        0.0000        0.0000        0.0000        0.0000        0.0000        0.0000        0.0000        0.0000        0.0000        0.0000        0.0000        0.0000        0.0000        0.0000        0.0000        0.0000        0.0000        0.0000        0.0000        0.0000        0.0000        0.0000
        0.0000        0.0000       25.3280       16.7346        0.0000       17.3718       21.6421       22.5147       15.0903       13.7555       13.8940       10.7141        9.7976        7.5771        6.4637        6.5687        6.4544        6.3932        6.3114        6.6145        6.5346        6.9722        6.4121        5.4834        5.4414        5.4465        5.5172        3.5199        3.5537        3.7156        4.0349        4.9266        5.2763        5.5898        5.7389        7.3066        7.4564        7.2694        7.2020        6.6091        6.4415        6.0679        5.5322        4.7987        4.2760        3.7614        3.2727        2.4980        2.4783        2.4929        2.6197        5.3887        5.1992        3.0622        2.4461        5.8666        8.3379        6.9917        7.3162       11.6502       11.7330       17.4219       16.6639       17.9059       16.9945       10.8561       14.1960       16.2107       17.7388       18.8117       19.4919       11.9635        7.1101        8.4130        8.2641        4.9330        5.4422        4.0446        3.1837        2.7204        2.5156        2.4285        2.4550        4.9006        5.3449        5.6357        6.4482       14.7802       15.6287       11.2672       19.7041       26.7598       26.3114       29.5975       38.3280       51.4141       63.7500       73.7898       85.9429       81.7302       82.0526       90.8420       98.0690      100.6456      101.4666      106.3775       99.4174       94.4914       96.7546       91.1815       96.1290       85.7793       77.6657       76.4004       74.3543       62.2041       60.2212       55.9645       48.3024       30.9532       29.5825       26.9645       26.0800       41.4287       44.7250       42.9881       44.3785       50.9358       55.6036       57.0026       62.6192       73.4881       68.2600       59.7689       64.2228       71.7630       72.9665       73.5883       71.3667       60.9654       55.9947       55.7759       55.3022       51.9357       54.6992       58.4706       81.1626      102.2775      104.1114      108.7195      117.6378      127.7020      127.3848      121.3202      110.0777       88.0468       80.0384       77.9166       76.1097       83.1139       87.6475       91.6204       95.5324      109.0315      112.0650      106.6808      106.5239      105.9150      108.8471      112.4752      114.9545      103.6218       99.1171       99.0919       86.6631       67.3703       60.4006       54.9323       56.8652       42.3232        0.0000        0.0000       41.5745        0.0000        0.0000        0.0000        0.0000        0.0000        0.0000       21.6300       17.5500       30.9023        0.0000        0.0000        0.0000        0.0000        0.0000        0.0000        0.0000        0.0000        0.0000        0.0000        0.0000        0.0000        0.0000        0.0000        0.0000        0.0000        0.0000        0.0000        0.0000        0.0000        0.0000        0.0000        0.0000        0.0000        0.0000        0.0000        0.0000        0.0000        0.0000        0.0000        0.0000        0.0000        0.0000        0.0000        0.0000        0.0000        0.0000        0.0000        0.0000        0.0000        0.0000        0.0000        0.0000        0.0000        0.0000        0.0000        0.0000        0.0000        0.0000        0.0000        0.0000        0.0000        0.0000        0.0000        0.0000        0.0000        0.0000
        0.0000        0.0000        0.0000        0.0000        0.0000       15.5495       17.4946       17.7611       13.4440       12.3188       12.6844       11.3120        8.7810        7.5732        6.1655        6.3354        6.2057        6.0982        5.9923        6.2799        6.1691       10.0959        7.0984        5.1340        5.0875        5.1235        5.2474        3.3638        3.4298        3.6273        3.9856        4.8990        5.2861        5.8233        6.3305        7.8236        8.0581        7.8392        7.6841        7.0572        6.9029        6.4920        5.9076        5.0873        4.5113        3.9538        3.3845        2.5452        2.6619        2.4064        3.3457        5.5758        5.8458        3.8771        5.1713       11.9070       17.9012       14.7463       18.9039       15.1069       14.0835       16.1583       19.4938       20.7974       21.3215       19.6294       20.3199       22.1517       18.1984      104.9481       36.5234       37.9345        7.3287        8.7575       11.0012        7.3910        6.4570        4.7867        4.2459        2.4374        2.2449        2.1644        2.2100        5.9334        5.6670        5.4574        5.8488       11.9365       17.8280       14.6143       15.1645       34.3754       36.1408       26.8343       31.8526       49.5093       59.2376       71.8743       83.7334       74.7764       80.1470       90.0857       96.0152      104.7567      109.5276      109.1111      108.9775       92.3359      107.4901       96.2802      105.3579       97.5557       94.4259       97.4898       91.7092       71.9761       63.6735       65.1185       59.6933       37.7776       37.4444       35.3448       35.8586       45.1732       45.3935       49.6828       46.0883       54.6321       62.8275       63.0847       70.3986       70.4679       67.9117       67.5044       78.6422       88.2584       80.2737       80.9465       84.4716       72.2328       69.5593       66.5787       65.1615       68.6213       77.9402       79.6652       81.1753      100.8643      100.3965      103.7262      108.7736      115.2262      115.3148      113.6787      106.0541       85.4177       76.9364       76.0037       83.2310       89.5178       91.1136       93.0383       91.8451       96.5654      100.5013      100.2909      106.7870      102.3612      101.3411      107.4657      109.9193      102.6212      105.3565      100.2005       92.0025       73.0343       62.1798       53.6287       52.4122       44.5267       31.0230       36.9125       37.0405       58.4779        0.0000        0.0000        0.0000        0.0000       21.5100       22.7100       26.9700       43.6994        0.0000        0.0000        0.0000        0.0000        0.0000        0.0000        0.0000        0.0000        0.0000        0.0000        0.0000        0.0000        0.0000        0.0000        0.0000        0.0000        0.0000        0.0000        0.0000        0.0000        0.0000        0.0000        0.0000        0.0000        0.0000        0.0000        0.0000        0.0000        0.0000        0.0000        0.0000        0.0000        0.0000        0.0000        0.0000        0.0000        0.0000        0.0000        0.0000        0.0000        0.0000        0.0000        0.0000        0.0000        0.0000        0.0000        0.0000        0.0000        0.0000        0.0000        0.0000        0.0000        0.0000        0.0000        0.0000        0.0000        0.0000
        0.0000        0.0000        0.0000        0.0000        0.0000       26.0854       30.3851       26.4982       33.1238       36.6291       35.5906        8.5793        7.0925        6.4306        5.9027        5.3174        5.1580        5.0171        4.9334        5.3997        5.2985        5.1894        5.1305        4.1332        4.0924        4.1555        4.3111        4.5308        4.6745        5.0044        5.5591        6.9867        7.6044        7.9671        8.2615       10.7760       10.6539       10.4623        9.9835        9.3738        8.5095        7.8979        7.2393        6.5956        5.5666        4.5494        3.8742        3.7609        2.9948        2.5990        2.9112        3.4908        9.4871       21.5338       32.0705       63.6755       79.7619       36.3282       25.3026       18.1728       14.0027       17.5602       23.2228       28.8616       34.3020       36.5835       31.4245       24.1471       26.9948       45.4356       51.7821       38.0615       11.3111       13.7944       16.5672       11.1111       12.2909        9.0626        8.0570        4.8290        3.9424        3.9648        5.2307        5.9869        6.5141        7.2505        7.6687        8.9981        9.6834       14.2563       13.4123       14.8859       18.7075       24.3091       28.2782       30.4579       34.7193       43.3029       50.0554       54.3822       53.1595       62.9150       76.8699       92.9795       95.3406      103.6214      103.1741      104.1049      102.8091       93.7588       93.8168       97.4303      108.7235      116.9932      108.2530      102.0716       87.6896       84.3244       77.0511       65.7494       66.0369       60.8955       58.8991       48.8737       52.0792       54.1738       59.4542       62.1800       58.4152       62.3264       72.2041       82.2886       79.4940       82.7783       84.9577       93.6869       96.9293       96.7389       97.9132      101.2599      103.6612       99.2460      100.8543      104.6357      103.7233       93.9991       90.5950       94.8491       99.5529       97.7200       94.4138       99.0289      107.2351      103.8702       93.1221       87.9419       78.3938       74.5393       71.9489       75.0062       79.8220       81.7451       92.2653      102.0726      100.4919       97.2712       97.7838       94.1660       91.9693       96.7054      104.8946      110.8473      121.2225      117.5918      103.3401       91.0186       66.8122       51.8689       49.4632       39.7882       35.9084       31.7897       28.7817       29.3175        0.0000        0.0000        0.0000       30.9240       32.1615       34.4952       36.7489       46.5448       49.3580        0.0000        0.0000        0.0000        0.0000        0.0000        0.0000        0.0000        0.0000        0.0000        0.0000        0.0000        0.0000        0.0000        0.0000        0.0000        0.0000        0.0000        0.0000        0.0000        0.0000        0.0000        0.0000        0.0000        0.0000        0.0000        0.0000        0.0000        0.0000        0.0000        0.0000        0.0000        0.0000        0.0000        0.0000        0.0000        0.0000        0.0000        0.0000        0.0000        0.0000        0.0000        0.0000        0.0000        0.0000        0.0000        0.0000        0.0000        0.0000        0.0000        0.0000        0.0000        0.0000        0.0000        0.0000        0.0000        0.0000
        0.0000        0.0000        0.0000        0.0000        0.0000       25.5140       30.4102       29.0961       35.3662       26.8730       35.5756        8.2216        7.9904        8.9844        6.8300        5.1961        4.9477        4.8022        4.6996        5.1143        4.9893        4.8707        4.8071        3.8665        3.8213        3.9049        4.1061        4.3689        4.5852        4.9947        5.6213        6.9827        7.5404        8.2179        8.5563       11.3187       11.2849       10.6783       10.4779        9.1782        8.8938        8.3786        8.0326        7.1245        5.9865        5.1948        4.2140        4.4143        1.8956        1.9104        2.4068        7.5695        9.2100       16.1815       11.7320       16.0564       34.0754       31.1687       33.4081       29.0714       29.2939       37.4804       36.4077       51.3268       48.1534       44.7197       38.2284       30.7918       34.1776       34.9201       27.8407       18.5648       13.2064       18.4389       19.8762       12.5570       10.5161       10.6597       10.8087        5.5750        5.4374       25.4545        5.4486        5.9330        7.4810        8.6644        8.2283       12.2635       11.8819       13.6012       15.8986       18.2622       21.6666       27.7463       33.6361       32.3405       33.5033       40.2069       45.7370       49.1246       51.8740       62.2371       81.6236       91.1094       98.6257      105.4840      103.6846      104.9673      109.3591      101.4096       97.0182       95.0135      126.9420      122.8047      115.3203      114.9330       97.0325       90.1584       82.5149       73.0974       71.8169       75.3504       69.3427       54.7627       51.3062       48.4087       53.9011       58.7129       65.7473       62.5027       75.2589       85.1975       84.4365       86.7007       94.6064       96.3818      100.3042      123.3589      122.1613      120.2801      123.9217      120.0341      115.3689      103.0419       94.4714       93.2114       91.7184      100.7603      102.3868      101.8275      101.7203      109.8385      102.9468       94.3895       92.8315       82.4091       73.3568       71.3437       71.5323       68.2270       68.5051       80.9942       81.1819       85.9853       92.3031       95.9032      101.0653       92.8250       94.2509       92.4175      127.7788      148.9918      155.9813      135.8748      116.7902       89.5447       64.3601       52.0318       44.1697       33.6320       41.2361       33.6450       26.1842       28.5207        0.0000        0.0000       27.9607       30.8897       31.0080       35.3338       37.9122       46.0893       49.5238       53.5361       57.2240       73.8200      124.0716      105.4364        0.0000        0.0000        0.0000        0.0000        0.0000        0.0000        0.0000        0.0000        0.0000        0.0000        0.0000        0.0000        0.0000        0.0000        0.0000        0.0000        0.0000        0.0000        0.0000        0.0000        0.0000        0.0000        0.0000        0.0000        0.0000        0.0000        0.0000        0.0000        0.0000        0.0000        0.0000        0.0000        0.0000        0.0000        0.0000        0.0000        0.0000        0.0000        0.0000        0.0000        0.0000        0.0000        0.0000        0.0000        0.0000        0.0000        0.0000        0.0000        0.0000        0.0000        0.0000
        0.0000        0.0000        0.0000        0.0000       23.3128       29.1517       36.3947       30.6259       31.0211       36.5147       42.0518        6.5201        7.3737        6.7821        6.7893        5.2104        4.8945        4.7181        4.6194        4.9670        4.8284        4.7227        4.6500        3.7316        3.6864        3.7906        4.0282        4.3204        4.6480        5.0763        5.6410        6.9609        7.6911        8.4182        8.8218       10.5365       10.7840       10.9236       10.8690        9.3257        9.1631        8.5834        8.1772        6.9017        6.3144        5.5588        4.0835        3.9496        2.9342        8.6395       17.0980       11.6606       14.6815       10.9628       11.0449       26.2938       33.2886       40.6627       33.3249       41.9164       51.4182       45.1428       40.8032       41.7099       49.9828       49.2026       49.4513       31.1244       28.9696       26.7563       24.0130       19.0672       22.7042       25.8684       19.8316       12.6087       12.7654       12.5053       11.2557        6.6772        6.0845        5.7807        6.2517        7.4459        8.0338        8.2664        8.6189       12.8107       15.8770       13.8440       14.4330       16.7922       21.8803       33.7630       60.2613       37.0024       33.4352       33.1457       37.9880       44.2200       49.8765       55.5616       71.1181       78.1761       83.4019       90.6055       93.3611      106.1579      107.8927      103.5386       99.4988       94.4130       92.5038      105.0031      111.0262      114.7602      112.0199      100.0989       91.6942       78.5453       68.8782       73.3209       72.6428       57.6376       54.1789       51.2923       52.0717       58.4467       63.4461       64.4763       70.8556       79.0953       85.3271       88.3311       94.9166       98.1925      108.6277      119.3202      119.7220      121.7266      125.8633      124.6556      123.8368      108.0792      104.3150       97.3925      102.5022      102.7279      106.2190      102.6687       97.3191       99.0478       86.9559       78.0502       80.8245       77.2377       72.6499       72.5179       74.3899       68.2144       71.6236       73.4927       77.9258       91.8319       92.9699       99.1751      102.9848       98.3523       96.2596      101.3181      119.1604      167.3997      162.2665      129.1046      117.9615      102.7866       84.2216       76.4269       64.6367       49.6498       32.8266       27.9648       40.2442       32.1669        0.0000       28.8779       30.0409       34.5593       38.5745       53.8898       47.0249       54.2273       57.5364       60.3226       58.1493       52.1056       56.6211       58.2313       61.5758        0.0000        0.0000        0.0000        0.0000        0.0000        0.0000        0.0000        0.0000        0.0000        0.0000        0.0000        0.0000        0.0000        0.0000        0.0000        0.0000        0.0000        0.0000        0.0000        0.0000        0.0000        0.0000        0.0000        0.0000        0.0000        0.0000        0.0000        0.0000        0.0000        0.0000        0.0000        0.0000        0.0000        0.0000        0.0000        0.0000        0.0000        0.0000        0.0000        0.0000        0.0000        0.0000        0.0000        0.0000        0.0000        0.0000        0.0000        0.0000        0.0000        0.0000
        0.0000        0.0000        0.0000        0.0000       41.5621       41.6551       38.8430       31.9726       28.5822       32.3932       38.3753        6.4756        6.3228        6.2956        6.2686        5.5577        5.2604        5.4191        5.3089        5.4688        5.0174        4.8316        4.6436        3.7441        3.7029        4.2699        4.0938        4.4211        4.7888        5.1185        5.6518        7.0540        7.7249        8.1080        8.4838       10.2191       10.4116       10.5004       10.4288        8.7222        8.8447        8.4693        8.1003        7.2666        6.1876        5.8351        5.6038        5.4461       15.3982       31.2273       25.5060       13.5203       13.0948       26.2231       14.2746       26.3452       24.8868       27.2797       24.3100       75.2092      106.6377       71.7964       53.6520       41.5957       44.4876       55.5967       42.6007       30.8082       29.7297       25.7421       24.5323       20.3152       25.7368       23.8811       27.4305       20.1330       18.3226       20.3457       16.7679        7.4686        6.6493        5.7792        6.2054        7.4915        8.1486        9.1909       10.0752       13.4240       13.2230       13.9161       14.2141       15.3720       18.4289      101.7050      137.3049       46.8365       36.1675       36.6652       38.1887       43.4147       46.0918       53.2793       59.8500       75.5167       79.6231       82.4282       81.8163       87.3789       95.7426       91.8864       96.2027       87.4111       84.6925       95.7043      110.9875      118.5222      117.5001      115.6731      111.6033      103.2432      103.9886       89.5847       95.8798       78.6226       69.6476       62.0107       65.1041       65.4656       69.9213       79.0139       84.0913       88.9226       90.8459       93.5853       99.1875      100.0056      104.0346      117.1957      123.0487      126.8905      137.1817      133.6339      130.0162      110.9951      103.3407       96.9373      101.0403      103.3191       99.6915      101.6668      101.4145       92.8487       79.0803       76.1159       77.3954       76.6235       78.1930       86.5677       86.4571       86.7003       80.3345       78.8809       80.3049       94.0916       98.5264       96.5464       98.4486       95.7313      103.8565      119.1395      129.8862      157.3168      143.2209      149.2282      139.6642      114.0516      112.9397      102.9713      101.7472       68.8994       43.2163       55.8537       48.3180       32.7361       31.1338       31.5326       36.6029       46.9409       46.9067       51.9029       72.5664       74.5070       60.8396       62.1613       64.1567       65.6693       71.4851       71.1941       59.1672        0.0000        0.0000        0.0000        0.0000        0.0000        0.0000        0.0000        0.0000        0.0000        0.0000        0.0000        0.0000        0.0000        0.0000        0.0000        0.0000        0.0000        0.0000        0.0000        0.0000        0.0000        0.0000        0.0000        0.0000        0.0000        0.0000        0.0000        0.0000        0.0000        0.0000        0.0000        0.0000        0.0000        0.0000        0.0000        0.0000        0.0000        0.0000        0.0000        0.0000        0.0000        0.0000        0.0000        0.0000        0.0000        0.0000        0.0000        0.0000        0.0000        0.0000
        0.0000        0.0000        0.0000        0.0000       26.7441       23.2129       23.0190       19.1999       18.6818       15.2720       17.2137       18.8110       20.1031       17.8403       19.4325       15.4986       16.0471       17.1778       15.9581        4.4166        4.6148        4.8275        4.9255        4.7505        3.8004        3.8253        3.9771        4.6991        5.0534        5.3699        5.9794        7.2550        7.7213        8.1697        8.7048        9.0786        9.6779        9.8203        9.7412        8.1574        8.5107        8.7697        9.1310        3.1603        5.2634       10.7335       10.4138        8.6756        5.8889       20.7690       15.1480       18.6271       15.9691       26.6057       14.1044       29.1328       26.1053       25.9765       23.4599       57.3852       68.5591       49.6347       45.1901       45.5489       54.1106       67.2663       42.0724       49.5475       49.8988       38.0918       35.8434       40.0513       46.6915       54.1034       62.4367       40.0979       39.1872       32.4424       29.3579       19.4581       19.7663       17.3384       17.9937        7.2564        8.5848        9.1343       10.0876       13.0597       12.7548       10.8787       11.5159       10.7858       11.3611       19.8220       52.2875       33.6973       34.3718       39.5678       45.0995       49.3425       51.3947       53.9405       54.7952       56.0822       60.4057       66.5304       57.5544       67.1372       74.5782       79.8813       78.8700       78.9389       77.7713       85.5555       92.8611      111.8178      109.6124      105.3402      105.2960      102.3302      102.0477      102.8698      100.2430       95.6692       93.3527       90.2576       83.5776       79.4603       82.2621       88.4598       86.6238       86.5722       90.6855       93.5958       92.1443      100.0527      109.3885      127.0623      140.0298      143.0027      146.8308      141.6349      129.3112      108.3825       99.1750       95.6665       91.7609      108.0212      108.4891      109.5126      104.2520       93.1645       86.7229       80.1015       84.7758       97.8990      102.3324      104.3748      104.9266      111.2829      112.0710      113.8901      108.2291       98.8503       97.8244       97.7137      102.3955      117.5485      119.9073      127.4862      135.0968      151.8383      152.7883      157.1065      152.1244      140.8613      136.8489      124.4912      105.8544       70.5794       65.1251       57.3469       44.6273       38.6693       36.6149       38.7733       41.5847       51.0841       50.9948       75.7130       64.1353       59.8758       60.3028       61.0959       60.6912       49.2591       51.7150       55.5126       48.8046        0.0000        0.0000        0.0000        0.0000        0.0000        0.0000        0.0000        0.0000        0.0000        0.0000        0.0000        0.0000        0.0000        0.0000        0.0000        0.0000        0.0000        0.0000        0.0000        0.0000        0.0000        0.0000        0.0000        0.0000        0.0000        0.0000        0.0000        0.0000        0.0000        0.0000        0.0000        0.0000        0.0000        0.0000        0.0000        0.0000        0.0000        0.0000        0.0000        0.0000        0.0000        0.0000        0.0000        0.0000        0.0000        0.0000        0.0000        0.0000        0.0000        0.0000
        0.0000        0.0000        0.0000        0.0000        0.0000        0.0000        0.0000        0.0000       14.0620       13.9775       13.4217       17.2205       15.3462       19.0723       21.6784       20.9934       26.6976       26.1481       18.2908        4.4277        4.5405        4.2100        4.9008        4.1549        4.0929        4.3106        4.7709        5.6607        6.3389        5.7997        6.2574        8.1398        8.8303        9.8579       10.4449       11.4047       11.4549       12.5575       15.0504        9.4055       10.6318       11.4059       10.3651        8.5988       13.8426       24.4738       10.5794        6.2577        8.4032        5.5507        6.8810       19.4409       30.6432       31.1406       36.5705       60.8679       61.9019       37.1932       35.4654       63.7060       66.7933       66.6123       55.6450       58.0859       62.0467       64.7256       51.3842       62.4539       62.0739       57.6919       55.4604       63.2227       63.9924       67.5754       67.1691       47.0845       39.4308       35.2836       44.7140       30.2590       26.4300       25.2949       25.3200        8.2329        7.2816        6.5026        8.9101       10.3087       11.0240       11.5474       11.0931        9.6508       12.1264       13.4067       18.5812       29.2910       34.1499       39.3963       47.9964       51.5073       53.9938       56.2469       54.5537       51.7012       54.3418       61.4275       60.2684       66.6610       78.5695       79.0228       73.5893       82.1698       77.6697       84.8851       84.0017       98.2504      105.9387      108.7966      101.7308      106.1159      110.6788      119.2108      113.3710      105.8735       97.9929      100.1170      103.8244       94.8035       99.6500      105.7965       98.5671       93.9731       95.7335       94.7416      106.5739      121.5204      131.8863      135.8054      143.2231      150.0198      157.3380      155.3080      141.5608      118.5086      105.3346       99.2815       92.8454      104.8680      103.8917      104.1931       96.8481       93.7062      101.0966       88.5169       89.5644      114.8247      118.7718      116.0277      117.6050      122.4541      127.9945      127.7389      116.8414      103.9991      105.4832      101.4291      103.0640      110.6722      112.4393      123.0981      131.9017      142.4813      152.1558      158.9298      167.1463      160.1097      151.8070      141.4313      125.6076       79.6644       63.3775       52.6961       52.0041       44.4422       67.1250       65.3834       68.4904       55.6536       91.2302       61.9988       66.5242       64.9660       66.7239       63.6476       64.5450       45.3196       58.3510        0.0000        0.0000        0.0000        0.0000        0.0000        0.0000        0.0000        0.0000        0.0000        0.0000        0.0000        0.0000        0.0000        0.0000        0.0000        0.0000        0.0000        0.0000        0.0000        0.0000        0.0000        0.0000        0.0000        0.0000        0.0000        0.0000        0.0000        0.0000        0.0000        0.0000        0.0000        0.0000        0.0000        0.0000        0.0000        0.0000        0.0000        0.0000        0.0000        0.0000        0.0000        0.0000        0.0000        0.0000        0.0000        0.0000        0.0000        0.0000        0.0000        0.0000        0.0000        0.0000
        0.0000        0.0000        0.0000        0.0000        0.0000        0.0000        0.0000        0.0000        0.0000        0.0000       14.7362       19.2051       17.6818       22.4836       30.0633       32.1452       35.0900       32.6491       22.7977        4.9839        4.7935        5.0670        4.6303        4.5657        6.9557        5.1128        5.1563        6.3521        6.8888        6.6477        7.3505       10.2062       13.4095       17.6145       19.2444       13.3472       14.0468       20.0076       20.3960       13.7176       13.4802       20.8697       13.8653       13.3505       14.9023       10.2117        5.3591        6.3449        6.3638        8.4545       12.8149       27.7961       34.6771       32.7220       43.2543       85.6855       60.8955       46.1207       41.6399       76.3705       72.3267       62.2122       58.9962       61.7161       72.0429       70.7443       72.3067       74.4482       68.3926       72.1338       68.6322       74.1889       77.7422       82.4151       96.0577       55.9504       44.0152       45.7843       51.4388       39.2980       38.0677       35.2477       30.5231       13.7239       10.8461        9.2917       11.1948       12.2908       13.7544       13.4385       18.5663       13.8265       15.7662       17.4325       21.0365       31.7418       36.5292       39.9268       44.1383       48.6419       54.0489       56.4324       54.9206       56.6662       56.0036       60.0365       60.0897       65.2139       76.4355       76.9090       76.8146       81.3534       75.4834       85.2040       95.1389      102.0441      111.8536      120.7920      124.5247      125.5004      124.4485      125.9719      131.8577      124.4764      124.0034      119.6191      117.4717      104.0200      104.5980      113.7099      108.3339       99.5303       95.5792      102.4155      121.8826      139.9869      147.6982      154.3405      168.9623      165.3609      172.6054      167.3401      154.6354      125.5384      120.2158      107.5603       98.9040      107.9369      104.8161      102.6717       99.2194       89.4201      100.2707       96.7981       95.7877      119.0613      126.7355      125.5576      130.3207      133.7976      134.7746      140.1156      132.0936      117.8377      129.0013      119.2731      113.4233      117.1243      115.7722      120.9795      138.1884      144.3936      148.8543      165.2269      172.9122      189.6957      162.3407      139.6287      129.9816       92.6909       69.9347       61.8044       58.2181       49.1092       47.7722       51.1500       58.0917       65.5524       69.1556       68.0089       68.0015       65.2181       65.2818       63.3445        0.0000        0.0000        0.0000        0.0000        0.0000        0.0000        0.0000        0.0000        0.0000        0.0000        0.0000        0.0000        0.0000        0.0000        0.0000        0.0000        0.0000        0.0000        0.0000        0.0000        0.0000        0.0000        0.0000        0.0000        0.0000        0.0000        0.0000        0.0000        0.0000        0.0000        0.0000        0.0000        0.0000        0.0000        0.0000        0.0000        0.0000        0.0000        0.0000        0.0000        0.0000        0.0000        0.0000        0.0000        0.0000        0.0000        0.0000        0.0000        0.0000        0.0000        0.0000        0.0000        0.0000        0.0000        0.0000
        0.0000        0.0000        0.0000        0.0000        0.0000        0.0000        0.0000        0.0000        0.0000        0.0000       18.8964       22.8186       23.4011       30.0804       37.9402       39.8721       42.4565       46.1090       40.1550        5.8999        5.8634        5.7298        5.7006        7.4808        7.4686        7.8810        7.3324       11.3806        8.7465        7.5993        7.6368       12.5711       17.9518       22.0247       26.9313       30.1603       25.0681       21.7365       23.1420       14.9912       11.1052       28.4211       11.0744       15.1409       16.4585       11.8984        9.0143       15.7336       17.1488       13.2857       19.5686       37.0551       34.8127       36.1976       35.4658       49.4218       46.2735       58.4187       47.2559       68.5321       66.7845       54.8855       51.6649       71.8087       71.7913       77.7585       71.5089       81.0230       75.5824       71.2659       66.0842       81.3076       93.6948       92.7172       80.4499       56.1262       53.1016       55.7165       56.1328       40.2019       39.4572       40.6603       37.9163       19.3519       18.1832       16.3979       15.1114       16.8982       18.8257       24.5058       29.0354       28.8151       20.2754       23.5176       26.0968       36.8205       42.0405       43.0429       48.6124       56.0487       59.1994       65.7042       60.6752       61.6579       61.2143       66.3325       71.5698       71.8386       75.3506       78.7260       75.3531       79.5114       79.4996       89.8990      101.2439      117.5539      132.0235      139.1344      134.8640      140.6871      145.7506      137.5402      145.0535      140.5921      138.7783      138.6630      133.9924      119.4049      118.2576      117.7579      119.7960      109.5459      108.0188      114.3267      126.9314      140.3872      156.7230      160.4944      157.9486      162.1561      171.6354      181.5295      160.9863      120.3768      117.9659      124.9116      123.1792      116.8053      102.4781       97.0304       97.4297       95.9341       98.3601      101.5080      106.8038      114.8305      124.1963      133.9361      142.4770      149.4114      148.4670      149.7762      148.4050      136.9825      141.9471      134.9591      130.3652      129.5043      120.4225      133.2801      139.0926      161.6144      156.8846      181.6985      171.5343      170.0160      148.2230      134.9455      126.4375      101.0907       83.3174       74.5250       69.8969       59.1208       54.5093       55.9379       57.1593       64.7547       66.6033       70.7865       70.9212       67.4711       66.3066        0.0000        0.0000        0.0000        0.0000        0.0000        0.0000        0.0000        0.0000        0.0000        0.0000        0.0000        0.0000        0.0000        0.0000        0.0000        0.0000        0.0000        0.0000        0.0000        0.0000        0.0000        0.0000        0.0000        0.0000        0.0000        0.0000        0.0000        0.0000        0.0000        0.0000        0.0000        0.0000        0.0000        0.0000        0.0000        0.0000        0.0000        0.0000        0.0000        0.0000        0.0000        0.0000        0.0000        0.0000        0.0000        0.0000        0.0000        0.0000        0.0000        0.0000        0.0000        0.0000        0.0000        0.0000        0.0000        0.0000
        0.0000        0.0000        0.0000        0.0000        0.0000        0.0000        0.0000        0.0000        0.0000        0.0000       27.0500       29.0668       37.1630       45.5726       46.0694       49.3661       59.8212       73.4002       77.5665       52.9362       48.4602       39.6287       40.5855       28.5290       42.6120       53.9218       63.9478       10.1491        7.6788        6.9536       10.1139       17.6623       20.8732       23.1658       27.4047       19.5247       19.4998       18.5470       19.7553       11.2738       12.9046       40.0062       11.9771        4.0190        4.1524        4.3163        4.1840        2.5854        2.3124        2.2213        2.5197        4.3820        4.3470        3.6875        2.4308        7.7050        8.8926        9.5643        7.7311       15.6876       19.0309       23.3983       18.4551       29.2471       23.7022       27.2026       27.9273       42.6599       39.8858       36.3439       30.8967       53.7048       51.3340       48.8269       45.2195       49.2810       49.0888       49.9058       54.3196       50.9076       44.2743       41.4566       42.2383       28.3159       27.9347       25.3499       23.8987       25.5902       27.4336       25.4594       24.9229       20.1313       22.5125       24.6491       26.0918       38.4497       45.7395       48.6325       52.1198       63.5805       68.2601       64.8604       62.9817       65.4382       63.4450       65.2877       73.7691       83.1175       85.0730       85.0650       84.5306       85.2678       83.6889       92.1379      100.5267      126.5904      131.9521      130.0921      132.8602      156.8336      169.5242      164.3080      164.7547      167.8802      162.2700      164.1629      167.3124      148.7843      145.4336      142.1985      141.2057      142.9283      146.9904      148.5839      150.2349      157.3953      156.6664      156.3139      167.4647      174.4322      180.4514      190.4790      158.8653      140.2974      135.0972      129.9655      128.2547      123.2788      105.2608       97.9936       99.5233      104.1102      102.1858      109.2137      122.3599      122.8564      138.4192      151.9131      155.4175      142.3038      138.4405      142.2952      142.5610      144.0323      142.5546      141.4909      131.3665      115.7985      127.3112      158.9616      149.2205      165.5690      164.6474      163.7561      157.9350      145.9875      152.9197      124.1617      117.4613      105.4192       97.4444       81.6223       82.7983       74.7728       68.5970       80.2366       72.1443       72.7058       69.7736       70.8879        0.0000        0.0000        0.0000        0.0000        0.0000        0.0000        0.0000        0.0000        0.0000        0.0000        0.0000        0.0000        0.0000        0.0000        0.0000        0.0000        0.0000        0.0000        0.0000        0.0000        0.0000        0.0000        0.0000        0.0000        0.0000        0.0000        0.0000        0.0000        0.0000        0.0000        0.0000        0.0000        0.0000        0.0000        0.0000        0.0000        0.0000        0.0000        0.0000        0.0000        0.0000        0.0000        0.0000        0.0000        0.0000        0.0000        0.0000        0.0000        0.0000        0.0000        0.0000        0.0000        0.0000        0.0000        0.0000        0.0000        0.0000        0.0000        0.0000
        0.0000        0.0000        0.0000        0.0000        0.0000        0.0000        0.0000        0.0000        0.0000        0.0000        0.0000       32.2204       37.5069       44.8747       33.2222       40.6589       49.2260       70.4078       79.3861       54.1938       56.1862       53.7412       48.2499       32.0132       47.9506       62.9376       67.4754       10.3266        8.1576        9.0043       12.7862       17.9178       21.3684       23.4935       20.4962       19.6527       23.2499       20.4504       22.4414       19.1730       35.1389       23.9851       14.9592        7.8903        8.2451        8.5741        6.1367        3.8431       11.2549        2.9684        1.6873        4.2255        5.3882        4.1267        4.3957       16.6227       17.4800       15.1530       11.2409       22.9953       20.3104       27.0198       21.4663       36.3389       36.3276       34.7662       32.0463       46.3112       47.9952       42.7576       36.8261       61.2070       53.1133       54.3700       56.1140       55.1547       53.5235       74.2451       85.7616       73.5733       53.6674       47.8431       44.2093       47.3159       44.2010       39.5570       25.5599       22.0175       27.1800       26.9575       27.1050       24.4714       27.8375       25.3708       29.2442       41.2353       49.1859       62.5462       67.0549       68.0974       66.0778       69.6922       67.2066       69.7162       70.2806       72.4433       76.7116       88.3544       97.2829       91.9974       94.3804       90.8072       94.8844      101.5262      111.9359      133.8523      138.7876      141.7762      145.3762      164.1639      176.9973      183.7430      177.6357      186.8494      186.2048      187.3478      180.6031      171.3632      161.9012      156.8492      161.6741      166.9174      168.8747      164.5047      156.8532      147.7926      146.1689      151.4379      165.8554      165.8602      170.6339      176.6369      170.4818      146.5273      140.3072      136.0355      134.1847      125.9905      108.9424       99.0991       96.0383       99.6361      108.4633      112.1187      112.2510      122.9589      133.6640      135.3009      141.2559      140.1192      138.2040      141.6880      142.5456      149.5458      146.4044      142.8257      136.8370      119.9261      150.3414      179.3604      152.8034      153.5160      156.0721      155.8558      176.7921      128.1154      127.0422      120.3385      113.8614       99.1734       98.5924       88.2781       87.5767       81.7291       82.5331       81.2495       78.8142       73.1050       73.3801        0.0000        0.0000        0.0000        0.0000        0.0000        0.0000        0.0000        0.0000        0.0000        0.0000        0.0000        0.0000        0.0000        0.0000        0.0000        0.0000        0.0000        0.0000        0.0000        0.0000        0.0000        0.0000        0.0000        0.0000        0.0000        0.0000        0.0000        0.0000        0.0000        0.0000        0.0000        0.0000        0.0000        0.0000        0.0000        0.0000        0.0000        0.0000        0.0000        0.0000        0.0000        0.0000        0.0000        0.0000        0.0000        0.0000        0.0000        0.0000        0.0000        0.0000        0.0000        0.0000        0.0000        0.0000        0.0000        0.0000        0.0000        0.0000        0.0000        0.0000
        0.0000        0.0000        0.0000        0.0000        0.0000        0.0000        0.0000        0.0000        0.0000        0.0000        0.0000        0.0000        0.0000        0.0000       47.0474       47.2007       47.1488       69.0779       68.7714       50.0615       51.5913       58.6002       65.0920       42.7927       33.8804       48.0704       57.9724       10.7824       11.5222       12.1546       14.3809       21.0278       21.9255       21.7317       25.8771       29.0488       19.4405       22.1315       32.4731       39.8560       31.0797       30.5441       23.5797       13.0497        9.0584       11.2842        8.3384       14.4410       11.2323        2.9008        3.0816        3.0281        5.9501        2.7954        4.4577       35.2155       22.5663       21.0888       18.1310       31.8013       23.8978       28.9601       24.9599       67.4374       52.2141       37.2476       30.8838       44.8676       44.3837       42.1681       34.5349       54.2990       51.5853       54.0331       63.9412       61.2373       62.3800       63.2114       69.3064       59.4606       56.9414       50.0714       48.3634       35.1611       32.0361       31.9334       31.3969       31.8150       33.9675       34.3647       32.6756       24.5507       27.5124       30.1636       32.0950       45.3049       50.6897       61.7395       65.6231       66.6458       87.5884       77.3517       68.4199       73.1455       75.1286       79.2002       83.3292       96.3184      106.2732      105.7229      104.2602      100.5764      107.5399      114.1440      126.8393      150.2521      154.1161      150.6465      157.3579      180.8495      183.8081      186.6894      182.2684      191.8706      194.0089      190.9517      180.1843      171.2190      164.8397      159.7609      167.0348      170.9343      166.7753      169.0072      163.9745      146.4202      146.3290      147.0642      161.7459      166.3706      168.8887      165.1761      157.0877      155.2217      157.0420      144.3617      133.5354      110.4668      101.6037       97.6358       92.2476      100.8545      111.4684      114.3982      119.5078      126.2983      132.1187      137.7668      143.1496      149.8531      151.9082      150.3326      142.5917      150.5148      149.4922      148.5459      153.3491      123.8566      130.6648      129.7173      114.1435      128.2327      147.0525      148.6997      152.7803      125.8758      130.3456      124.5063      108.8534      101.9298      110.9928      111.8078      117.8630      112.4806       95.3186       91.9001        0.0000        0.0000        0.0000        0.0000        0.0000        0.0000        0.0000        0.0000        0.0000        0.0000        0.0000        0.0000        0.0000        0.0000        0.0000        0.0000        0.0000        0.0000        0.0000        0.0000        0.0000        0.0000        0.0000        0.0000        0.0000        0.0000        0.0000        0.0000        0.0000        0.0000        0.0000        0.0000        0.0000        0.0000        0.0000        0.0000        0.0000        0.0000        0.0000        0.0000        0.0000        0.0000        0.0000        0.0000        0.0000        0.0000        0.0000        0.0000        0.0000        0.0000        0.0000        0.0000        0.0000        0.0000        0.0000        0.0000        0.0000        0.0000        0.0000        0.0000        0.0000        0.0000        0.0000
        0.0000        0.0000        0.0000        0.0000        0.0000        0.0000        0.0000        0.0000        0.0000        0.0000        0.0000        0.0000        0.0000        0.0000        0.0000        0.0000        0.0000        0.0000       55.8533       49.4292       52.3135       49.2037       57.1301       36.6008       35.5645       52.8236       56.4361       12.6934       13.8996       24.1185       17.7480       21.6727       22.7906       26.2131       30.0338       20.9130       20.6326       23.0581       41.8159       90.4926       77.0179       36.8390       27.2822       15.1957       14.8807       11.3273        9.1408       18.1011        7.2117        6.0709        5.0231        8.4729       13.5538       11.2863        6.0742       22.5571       21.0778       23.4627       22.2291       39.9589       47.3815       38.0411       29.1663       65.3609       41.3995       30.1147       30.9335       44.8324       48.9767       46.9634       42.0203       65.6182       59.3384       58.0681       68.1772       73.2037       71.0307       71.9560       66.7769       56.7635       57.6240       56.4684       57.5321       41.9292       41.7333       42.7129       42.3090       37.7741       41.6330       39.1787       39.0662       30.7465       29.9259       30.9683       37.6292       52.5909       57.2369       58.1464       63.0843       62.3486       79.2444       80.1762       72.5856       79.0435       78.4581       82.6092       90.6687      102.1486      112.4215      114.2886      110.8087      110.9033      114.5030      123.2284      133.9839      154.3730      162.3298      162.9163      164.0503      174.2925      175.0090      173.0739      172.4178      183.6281      185.5560      179.4865      177.6889      170.2638      162.8575      153.0198      150.6550      154.8670      158.0838      160.8492      149.3596      144.2086      144.5844      146.0388      147.2174      139.4197      148.8371      146.4313      151.3968      155.6330      148.8481      134.2309      123.8479      101.8094       93.5420      102.5389      107.1334      108.4338      101.7997       98.0192      105.7700      127.0034      140.1244      142.6295      151.5461      156.7357      162.1050      159.8108      154.5246      165.1781      164.0978      160.9903      156.8989      131.0315      119.1783      114.6712      120.1913      131.5151      128.3268      126.0780      126.3730      118.9230      134.1996      143.6892      122.5570      121.1803      128.7030      116.2360      115.6301      109.1109       97.2814       97.5955        0.0000        0.0000        0.0000        0.0000        0.0000        0.0000        0.0000        0.0000        0.0000        0.0000        0.0000        0.0000        0.0000        0.0000        0.0000        0.0000        0.0000        0.0000        0.0000        0.0000        0.0000        0.0000        0.0000        0.0000        0.0000        0.0000        0.0000        0.0000        0.0000        0.0000        0.0000        0.0000        0.0000        0.0000        0.0000        0.0000        0.0000        0.0000        0.0000        0.0000        0.0000        0.0000        0.0000        0.0000        0.0000        0.0000        0.0000        0.0000        0.0000        0.0000        0.0000        0.0000        0.0000        0.0000        0.0000        0.0000        0.0000        0.0000        0.0000        0.0000        0.0000        0.0000        0.0000
        0.0000        0.0000        0.0000        0.0000        0.0000        0.0000        0.0000        0.0000        0.0000        0.0000        0.0000        0.0000        0.0000        0.0000        0.0000        0.0000        0.0000        0.0000        0.0000       55.5405       52.5154       53.5898       55.7723       43.5315       56.5391       49.9267       34.9044       21.3689       28.3832       43.8181       45.4638       21.2246       21.0172       22.8394       25.2943       18.7296       17.5345       19.7569       24.6905       28.5893       25.0430       20.3993       15.7573        6.9722        6.6873        6.7754        6.5923        3.7046        3.7695        4.2450        4.2909        6.1656        9.8045        8.0467        6.1495        3.9110        7.0358        8.3285       11.3762       37.5711       36.1893       26.9123       17.5496       28.6654       27.4367       24.9047       29.5001       41.0092       35.7037       33.7884       28.0658       44.7583       44.9406       42.1935       44.0172       64.6646       57.8891       60.3372       53.8583       60.4388       62.2257       61.7067       61.4533       53.6699       56.8857       53.8313       52.5424       53.4285       56.1711       54.0601       48.2746       48.7797       46.9612       48.8712       54.1707       52.6064       52.8269       55.3312       62.7707       70.5341       72.4515       75.5743       80.3358       85.8465       99.7488       91.5127       98.4610      105.2249      119.3133      121.1299      116.7906      122.4314      126.2686      131.9063      150.7147      169.0514      176.8339      185.3070      182.2517      162.0522      153.2122      153.9445      156.8557      157.0577      162.5387      160.1931      160.2830      155.9892      145.9723      149.2984      144.7103      132.4617      139.8970      143.1564      133.5347      122.2046      124.0035      124.5068      119.9045      120.3164      120.5767      120.0239      122.8447      136.5795      124.6905      108.5266       99.4256       87.4157       82.6141       83.7412       92.2340       81.9066       83.9349       84.4118       93.7376      116.6069      128.8784      141.0689      150.6413      176.2594      183.4805      185.0252      189.9564      210.6369      209.3713      196.6742      184.1492      164.9780      160.9839      151.9261      142.6590      120.7504      117.7036      118.1441      113.1155      104.7971      110.6124      118.5393      119.7711      139.9926      154.6116      138.5433      118.5897      116.7965      114.3661      120.7948        0.0000        0.0000        0.0000        0.0000        0.0000        0.0000        0.0000        0.0000        0.0000        0.0000        0.0000        0.0000        0.0000        0.0000        0.0000        0.0000        0.0000        0.0000        0.0000        0.0000        0.0000        0.0000        0.0000        0.0000        0.0000        0.0000        0.0000        0.0000        0.0000        0.0000        0.0000        0.0000        0.0000        0.0000        0.0000        0.0000        0.0000        0.0000        0.0000        0.0000        0.0000        0.0000        0.0000        0.0000        0.0000        0.0000        0.0000        0.0000        0.0000        0.0000        0.0000        0.0000        0.0000        0.0000        0.0000        0.0000        0.0000        0.0000        0.0000        0.0000        0.0000        0.0000        0.0000
        0.0000        0.0000        0.0000        0.0000        0.0000        0.0000        0.0000        0.0000        0.0000        0.0000        0.0000        0.0000        0.0000        0.0000        0.0000        0.0000        0.0000        0.0000        0.0000       68.0570       64.4894       69.5811       77.5994       68.7082       74.8218       58.0150       48.5192       20.0111       37.0780       53.3179       40.4176       39.3826       29.2383       19.7960       23.7827       21.0042       22.9701       25.5568       31.2555       24.1521       30.2558       28.1164       16.7678        9.3572        7.7444        6.8048        7.5633        6.1601        6.0265       12.1736        5.1538        5.6325        9.9956       11.1709        4.1929        6.0774        9.7579       13.4382       11.2827       43.2522       46.3112       43.6870       48.8119       39.3111       34.4527       33.7431       27.5568       43.5439       41.6114       34.0417       27.9529       40.0398       39.0030       45.3891       48.1667       58.9711       58.5974       60.2348       64.0808       67.8204       71.3820       66.2236       63.2505       62.2201       61.1594       60.4461       63.8796       59.2620       73.4624       75.3551       65.6608       64.6448       58.7766       57.7121       59.4929       58.9448       58.7692       59.1936       61.3533       72.0151       72.1232       77.0625       85.5699       94.0353      101.8062      102.3819      103.4431      110.7260      121.8009      120.2796      119.8443      128.0607      136.2239      150.2405      159.1930      183.1880      187.9683      183.4059      178.2323      165.7265      159.1866      147.5052      148.8570      152.0398      153.8804      148.1853      154.5117      158.3484      137.1969      141.9604      145.6980      133.8799      129.1580      130.8153      127.9994      110.5826      113.9416      123.0126      111.9330      112.3505      104.3316      103.9539      105.6338      112.8294      106.8519      105.0978       95.6267       81.0616       77.5804       74.4265       76.0367       76.8366       75.4164       78.5775       87.6560      116.0204      128.7891      141.3005      154.5641      172.8782      189.5642      197.8961      201.1459      220.1344      228.9345      232.0047      208.7790      185.4978      182.8004      173.6417      160.9620      128.0079      116.3006      114.6667      113.7116      106.4418      111.6329      111.3826      113.6054      119.7425      138.6344      123.4603      113.7421      115.5526      132.0793      125.7808      115.8724      102.7535        0.0000        0.0000        0.0000        0.0000        0.0000        0.0000        0.0000        0.0000        0.0000        0.0000        0.0000        0.0000        0.0000        0.0000        0.0000        0.0000        0.0000        0.0000        0.0000        0.0000        0.0000        0.0000        0.0000        0.0000        0.0000        0.0000        0.0000        0.0000        0.0000        0.0000        0.0000        0.0000        0.0000        0.0000        0.0000        0.0000        0.0000        0.0000        0.0000        0.0000        0.0000        0.0000        0.0000        0.0000        0.0000        0.0000        0.0000        0.0000        0.0000        0.0000        0.0000        0.0000        0.0000        0.0000        0.0000        0.0000        0.0000        0.0000        0.0000        0.0000        0.0000
        0.0000        0.0000        0.0000        0.0000        0.0000        0.0000        0.0000        0.0000        0.0000        0.0000        0.0000        0.0000        0.0000        0.0000        0.0000        0.0000        0.0000        0.0000        0.0000        0.0000       76.5606       96.3338       93.8637       80.7804       69.8197       60.5193       37.7903       28.6979       35.5813       38.4529       28.5921       21.5594       18.3501       19.9310       20.6601       30.9654       26.2897       25.5833       25.6657       16.0528       21.8614       28.8169       22.8676       12.5060       10.4841        9.1109        7.5546        4.6104        5.7130       10.8238        8.7058        5.9185        8.8940        6.9847        5.4078       10.6487       11.4088       13.2945       15.7231       42.4130       44.0683       49.9735       48.1628       59.6484       40.3430       33.6424       29.1595       42.2966       35.4841       33.3194       30.3455       51.9964       49.3390       48.5874       58.8660       69.1864       73.3126       62.8862       53.3747       66.0356       68.2403       64.7285       66.6014       64.5762       67.5070       67.6138       67.4056       58.3470       64.3660       70.3795       69.5506       67.5797       66.9627       67.6628       67.1555       58.0523       59.9833       60.9231       61.0519       74.6284       75.1712       84.2051       85.7555       92.5645      104.1914      106.2093      111.6228      112.5324      125.6272      123.2068      128.3320      138.2365      144.9191      162.7080      170.4611      191.6510      191.4255      189.4160      181.0505      172.5496      169.0317      160.4489      152.7272      151.7315      154.2342      156.2708      160.6601      151.9745      141.0700      144.0788      148.4971      141.2230      142.1205      140.3027      123.2824      107.4380      105.0052      105.7798      105.3498      101.7097       99.1405       95.1534       97.0823       98.9075       93.4287       92.7377       93.8157       80.1686       74.0260       71.4482       70.1301       73.2067       69.7985       77.9600       87.0507      112.1563      125.6858      141.3829      157.2757      173.1495      180.4458      193.2150      198.3309      218.6913      233.6655      229.7287      222.9136      196.8986      195.5934      191.6335      170.5802      141.9440      122.8670      116.1891      117.7147      113.2973      118.6511      114.7804      118.1065      113.9727      119.0031      111.5153      107.3425      107.7142      116.2186      116.5679      112.3113       98.3465      100.6532        0.0000        0.0000        0.0000        0.0000        0.0000        0.0000        0.0000        0.0000        0.0000        0.0000        0.0000        0.0000        0.0000        0.0000        0.0000        0.0000        0.0000        0.0000        0.0000        0.0000        0.0000        0.0000        0.0000        0.0000        0.0000        0.0000        0.0000        0.0000        0.0000        0.0000        0.0000        0.0000        0.0000        0.0000        0.0000        0.0000        0.0000        0.0000        0.0000        0.0000        0.0000        0.0000        0.0000        0.0000        0.0000        0.0000        0.0000        0.0000        0.0000        0.0000        0.0000        0.0000        0.0000        0.0000        0.0000        0.0000        0.0000        0.0000        0.0000        0.0000
        0.0000        0.0000        0.0000        0.0000        0.0000        0.0000        0.0000        0.0000        0.0000        0.0000        0.0000        0.0000        0.0000        0.0000        0.0000        0.0000        0.0000        0.0000        0.0000        0.0000        0.0000       91.1166       91.0038       80.3691       74.2742       63.7701       60.0117       34.2500       45.5195       39.4218       39.0602       18.3282       18.6111       21.3984       27.9089       25.0393       39.4184       31.4642       29.8779       20.0990       38.6491       41.8523       34.6914       13.3450       12.4996        9.7024        8.6407        5.9952        5.6024        5.7537       10.9291       15.2864       22.0568        8.1393        7.1008       13.5143       11.4804       21.8492       18.2494       47.9900       55.7797       51.8894       38.9825       53.9799       52.4759       40.9908       39.1780       46.9871       41.5109       32.4824       34.5290       55.9733       54.7326       54.2951       62.8345       80.8194       77.4483       65.4632       51.0890       55.5258       57.9581       61.9993       65.0025       56.5739       56.7044       60.2280       62.3840       58.7365       65.1002       54.0930       67.2306       61.8429       62.2919       73.7988       71.3494       65.5160       61.5638       62.9379       60.8612       74.6875       85.7418       77.6173       91.4669      101.9952      101.9636      117.8674      119.9115      121.0443      133.2505      131.7884      145.6052      148.7571      157.7025      171.8325      183.4206      198.4520      193.9894      187.6637      184.3522      181.1292      175.6535      169.6979      160.5114      154.2610      152.5780      155.5238      159.2783      150.1256      153.1895      157.6441      159.9918      148.8780      152.4163      156.6739      151.8413      122.1411      113.1790      109.1844      107.2739      103.9717      100.2774       96.6779       94.5141       96.0281       97.1038       94.8570       97.0287       81.5407       74.6339       72.4074       71.0700       68.2346       73.6632       84.2416       91.2569      111.0430      124.1141      134.4472      145.5712      161.5053      173.0890      185.0069      189.7361      205.8188      210.7072      213.2722      222.9929      209.8052      217.3589      200.9811      187.1856      147.0280      130.0065      126.9769      129.1161      123.1828      120.0880      125.7224      122.6058      113.0650      111.0353      104.2691      101.0971      102.4682      101.6148       99.3115      108.8837       87.6939       84.7293       84.7326        0.0000        0.0000        0.0000        0.0000        0.0000        0.0000        0.0000        0.0000        0.0000        0.0000        0.0000        0.0000        0.0000        0.0000        0.0000        0.0000        0.0000        0.0000        0.0000        0.0000        0.0000        0.0000        0.0000        0.0000        0.0000        0.0000        0.0000        0.0000        0.0000        0.0000        0.0000        0.0000        0.0000        0.0000        0.0000        0.0000        0.0000        0.0000        0.0000        0.0000        0.0000        0.0000        0.0000        0.0000        0.0000        0.0000        0.0000        0.0000        0.0000        0.0000        0.0000        0.0000        0.0000        0.0000        0.0000        0.0000        0.0000        0.0000        0.0000
        0.0000        0.0000        0.0000        0.0000        0.0000        0.0000        0.0000        0.0000        0.0000        0.0000        0.0000        0.0000        0.0000        0.0000        0.0000        0.0000        0.0000        0.0000        0.0000        0.0000        0.0000       70.8244       74.9454       70.6165       59.2185       54.1924       55.4620       17.7950       17.5086       17.8244       19.6697       20.1399       19.3268       18.5377       20.1347       15.4135       27.5080       17.5892       27.9180       21.3658       29.2497       38.8427       24.9116       16.1785       16.3090       15.9717       14.9889       13.9466       15.1949       15.2907       20.6899       14.3083       18.8276       20.4616       22.9145       30.9953       17.6376       16.0155       16.8475       42.9414       51.8024       46.1988       21.1351       35.9124       32.5395       29.2554       30.2666       50.1791       41.7794       36.0612       36.7847       45.5763       43.2308       41.9802       43.2611       44.8282       45.7064       43.0629       36.5960       38.5157       34.0206       40.0764       43.1379       42.6764       45.5429       47.2665       46.5372       55.1549       61.1968       57.9675       63.8534       57.1890       59.5926       61.0972       66.5571       60.1040       61.8549       60.7908       62.4875       70.8322       76.9491       84.5357      102.5190      103.0684       99.2366      113.6803      122.0955      129.3413      139.2969      141.4388      153.8594      174.5630      178.0398      188.4851      202.6528      195.7342      185.1977      172.0158      168.8023      187.5065      173.1394      159.7113      151.7282      142.3989      137.2457      139.9611      147.7565      160.1731      160.0105      145.7990      156.4334      156.6786      142.9178      160.1166      175.7564      147.0521      144.8784      134.8487      129.7804      120.6504      114.8928      109.7022      102.6985       93.4392       90.6638       88.5561       85.1663       83.9362       75.6759       76.1815       74.3751       87.4788       85.8860       90.1077       99.3217      111.3017      121.7823      132.3377      142.5688      152.3361      165.0279      177.6641      182.2186      194.4554      200.0428      193.0132      195.5865      204.2155      211.1862      200.9091      194.8105      158.0967      144.8640      144.0454      154.6794      134.7972      131.7353      125.1559      114.9367      102.1668       97.2064       94.3771       91.0093       89.8802       86.5887       85.6912      105.3919      111.0066       85.6972       93.0339        0.0000        0.0000        0.0000        0.0000        0.0000        0.0000        0.0000        0.0000        0.0000        0.0000        0.0000        0.0000        0.0000        0.0000        0.0000        0.0000        0.0000        0.0000        0.0000        0.0000        0.0000        0.0000        0.0000        0.0000        0.0000        0.0000        0.0000        0.0000        0.0000        0.0000        0.0000        0.0000        0.0000        0.0000        0.0000        0.0000        0.0000        0.0000        0.0000        0.0000        0.0000        0.0000        0.0000        0.0000        0.0000        0.0000        0.0000        0.0000        0.0000        0.0000        0.0000        0.0000        0.0000        0.0000        0.0000        0.0000        0.0000        0.0000        0.0000
        0.0000        0.0000        0.0000        0.0000        0.0000        0.0000        0.0000        0.0000        0.0000        0.0000        0.0000        0.0000        0.0000        0.0000        0.0000        0.0000        0.0000        0.0000        0.0000        0.0000        0.0000       83.1229       95.3129       83.1904       72.8219       71.9502       64.4052       28.4321       26.2940       20.5211       19.4354       21.2382       20.0122       24.1645       19.1054       12.8606       15.1815       16.3727       22.8615       23.8050       31.8459       43.9523       34.9146       22.4058       19.4199       22.0912       15.6453       15.6004       14.1117       17.0392       16.2691       16.9369       21.4720       17.0693       24.3757       39.4896       30.0003       14.3665       22.5785       33.3239       45.7051       37.4061       22.4279       40.0383       38.5441       37.2296       34.0462       47.2495       47.0171       42.7920       40.5227       46.5057       42.2184       44.2654       45.2434       47.5971       45.4766       42.6752       42.8606       37.8274       42.9459       38.4759       43.0457       44.1835       48.3677       56.8806       56.9280       60.8344       54.7713       59.4726       58.9121       62.0873       59.0331       60.8088       64.2413       61.3194       64.5091       62.6494       67.8868       75.7230       88.0352      103.2559      108.9812      106.2903      106.3828      124.5521      140.1443      143.7080      150.3621      157.0075      163.3597      177.2355      182.5836      198.3584      202.6754      200.3514      186.5272      177.6358      176.2616      186.0835      170.3130      152.1122      141.3910      130.7283      125.5486      141.7643      140.0463      141.9254      166.3311      151.6145      163.4427      170.0867      165.3093      171.2838      179.0016      155.7949      164.2047      164.3859      155.0958      131.1681      119.1208      107.5813      103.5030       94.9103       85.7725       85.1600       82.2756       83.7410       80.1589       87.2106       83.2643       89.2171       90.1940       95.8365      104.6796      115.4829      125.9325      137.7489      141.3258      148.6575      159.1252      162.7684      171.2280      180.6938      182.0952      177.0065      184.4024      180.9455      188.3002      198.3946      204.5435      156.1589      161.8669      163.4627      176.4424      148.8174      139.2994      131.4497      124.4069      101.6615      102.8759       93.7254       87.5214       80.6693       79.7822       78.8778       86.0297      107.6922       87.5809       90.1003        0.0000        0.0000        0.0000        0.0000        0.0000        0.0000        0.0000        0.0000        0.0000        0.0000        0.0000        0.0000        0.0000        0.0000        0.0000        0.0000        0.0000        0.0000        0.0000        0.0000        0.0000        0.0000        0.0000        0.0000        0.0000        0.0000        0.0000        0.0000        0.0000        0.0000        0.0000        0.0000        0.0000        0.0000        0.0000        0.0000        0.0000        0.0000        0.0000        0.0000        0.0000        0.0000        0.0000        0.0000        0.0000        0.0000        0.0000        0.0000        0.0000        0.0000        0.0000        0.0000        0.0000        0.0000        0.0000        0.0000        0.0000        0.0000        0.0000
        0.0000        0.0000        0.0000        0.0000        0.0000        0.0000        0.0000        0.0000        0.0000        0.0000        0.0000        0.0000        0.0000        0.0000        0.0000        0.0000        0.0000        0.0000        0.0000        0.0000        0.0000       84.7731       90.3661       72.8868       72.1905       73.9543       59.0127       22.3485       24.5785       21.3710       19.1903       22.9383       26.6206       32.0965       20.3918       10.7254       10.2652       10.4868       23.8782       31.8215       27.5031       37.5401       41.2372       25.8246       17.0032       19.3928       17.6083       21.6910       15.0426       18.0975       16.9602        8.7247       10.4187       19.4425       15.1349       32.5770       26.1014       25.7752       27.0448       33.5932       29.8307       34.0134       26.4663       50.1503       43.0928       45.4300       44.7048       48.1821       46.8937       42.0143       36.9307       46.3447       46.3596       51.0543       49.3225       50.8782       47.8744       46.1522       44.5358       40.8282       41.9874       38.0799       37.5294       48.6529       46.9686       55.9888       50.8327       56.6833       51.9010       58.4155       63.7660       61.9585       58.8654       63.9804       67.4620       66.8036       68.4524       68.8962       72.3358       94.8997      102.7256      110.7361      108.5215      104.7900      115.5700      134.1368      142.6536      138.5302      148.2827      165.1606      161.0046      182.3539      192.2539      200.6470      201.5048      195.7188      189.8119      182.6349      173.0925      171.5517      161.3901      148.0486      137.6138      134.0322      125.7815      122.9244      133.2080      141.7939      166.0779      170.8732      185.3118      180.3389      176.1968      186.1678      192.9005      170.0866      185.7562      185.4401      157.2050      135.6058      132.8024      122.9182      108.0310       94.1733       87.1888       84.6905       88.6435       82.6537       83.8686       83.9349       80.0729       87.0724       91.8396       96.0509       99.7601      114.0457      117.6760      124.6586      136.1694      148.6145      158.1080      153.8430      161.8519      168.0795      162.4833      155.4030      152.0594      157.4432      169.3578      162.8838      167.8645      157.3500      156.6337      168.7411      176.5947      147.2467      137.6863      129.9659      121.3105      106.1102      104.3483       92.3159       85.6307       78.0580       73.3025       74.0742       77.5371       79.2865       87.4345       97.5654      116.0326        0.0000        0.0000        0.0000        0.0000        0.0000        0.0000        0.0000        0.0000        0.0000        0.0000        0.0000        0.0000        0.0000        0.0000        0.0000        0.0000        0.0000        0.0000        0.0000        0.0000        0.0000        0.0000        0.0000        0.0000        0.0000        0.0000        0.0000        0.0000        0.0000        0.0000        0.0000        0.0000        0.0000        0.0000        0.0000        0.0000        0.0000        0.0000        0.0000        0.0000        0.0000        0.0000        0.0000        0.0000        0.0000        0.0000        0.0000        0.0000        0.0000        0.0000        0.0000        0.0000        0.0000        0.0000        0.0000        0.0000        0.0000        0.0000
        0.0000        0.0000        0.0000        0.0000        0.0000        0.0000        0.0000        0.0000        0.0000        0.0000        0.0000        0.0000        0.0000        0.0000        0.0000        0.0000        0.0000        0.0000        0.0000        0.0000        0.0000        0.0000       84.4728       66.0827       84.9972       95.3744       78.9143       23.1285       27.4000       25.8013       23.6727       21.7704       20.0492       19.6527       16.9939        8.2359        4.9410       11.1921       22.2874       29.3296       28.5531       34.1707       39.9508       27.8733       26.4621       36.5690       18.1905       16.9769       17.2022       15.6026       18.8024       22.5956       16.9121       15.7296       31.1799       24.5872       24.6745       27.6635       34.8379       49.3418       34.5661       37.7102       20.5092       45.2495       43.4197       44.6541       42.9584       61.7259       57.1906       53.9696       49.2888       51.6290       48.0460       52.6424       54.7306       55.0644       47.1397       48.7852       53.7467       48.3772       45.6438       48.8856       45.9908       52.5568       52.8130       53.6454       57.0180       54.0657       56.7251       56.2370       55.3634       65.9151       71.2162       71.8235       87.7505       81.9205       81.9823       82.0512       80.5790      101.2052      104.5606      109.3602      112.1714      112.2088      122.4763      136.4625      136.4179      142.6258      159.8154      163.4614      165.6863      184.8034      193.2160      197.3333      197.0433      195.5886      187.3650      176.6623      166.8438      163.6452      152.5008      148.5427      138.8895      129.2440      126.4932      129.3534      131.6773      153.1373      176.1003      183.3755      192.2130      185.4412      202.5770      204.1143      210.5698      193.0284      183.3166      176.3488      165.0375      150.4088      142.3951      131.5645      113.9619      101.5085      101.7137      105.8089       96.4638       96.3652       94.4378       94.5209       86.6237       91.5617       95.6281       99.9058       99.2230      107.9251      107.9398      121.8233      130.1564      134.2366      128.9374      129.3163      131.9810      142.3239      137.4873      129.9737      123.9049      133.4728      141.7425      142.8694      146.0335      145.5434      152.7006      174.7149      177.5134      138.9670      129.0571      131.0789      121.4462      104.8182      101.7589       96.2403       93.5420       81.8108       76.0810       76.1917       78.4505       85.7802       94.5752      109.1884      112.2286        0.0000        0.0000        0.0000        0.0000        0.0000        0.0000        0.0000        0.0000        0.0000        0.0000        0.0000        0.0000        0.0000        0.0000        0.0000        0.0000        0.0000        0.0000        0.0000        0.0000        0.0000        0.0000        0.0000        0.0000        0.0000        0.0000        0.0000        0.0000        0.0000        0.0000        0.0000        0.0000        0.0000        0.0000        0.0000        0.0000        0.0000        0.0000        0.0000        0.0000        0.0000        0.0000        0.0000        0.0000        0.0000        0.0000        0.0000        0.0000        0.0000        0.0000        0.0000        0.0000        0.0000        0.0000        0.0000        0.0000        0.0000        0.0000
        0.0000        0.0000        0.0000        0.0000        0.0000        0.0000        0.0000        0.0000        0.0000        0.0000        0.0000        0.0000        0.0000        0.0000        0.0000        0.0000        0.0000        0.0000        0.0000        0.0000        0.0000       79.7075       73.4449       51.5754       49.2497       46.3510       43.5842       27.1233       26.9421       29.6684       35.8321       25.6817       18.9414       19.5977       18.0861       13.2415       11.3679       16.0989       28.8229       35.1148       42.4843       46.4328       44.3487       36.9848       34.7101       39.7024       26.3362       23.8981       28.8422       21.6130       20.1508       32.0609       32.6841       62.2256       42.8278       41.4759       58.7799       59.1866       71.4485       74.2354       56.6355       30.4887       24.2649       42.0647       46.5739       50.6692       45.7496       59.7204       59.7701       54.7961       53.0397       58.7594       57.5551       58.2232       57.9090       53.8867       53.7314       60.5151       59.1167       56.7951       55.7180       60.9587       56.4626       54.4167       55.6120       55.4088       52.5312       54.3504       55.7702       57.8395       54.9272       64.8320       70.5913       79.2025       80.0700       79.5724       81.0270       77.8122       86.7886       89.4588       90.4034       99.7811      104.7716      107.6042      109.2493      116.3551      120.0955      133.4062      137.7830      138.3600      142.6833      160.6091      172.7602      172.8628      169.3934      173.0053      174.0880      172.3873      162.9438      149.7627      144.7883      133.1126      131.0623      159.3568      156.2435      170.8981      172.3769      193.7353      209.3452      222.5517      218.0002      217.4474      222.4913      223.5939      228.1241      217.4326      214.0835      206.8598      189.8868      173.1405      161.0796      147.3075      126.1356      102.3801      104.7233      102.2783       86.1569       90.4864       85.4412       79.2113       78.0259       78.5429       76.2793       77.3358       80.1018       88.4874       81.3350       88.7526       94.9035       83.5264       77.8311       80.0612       82.4391       69.9271       67.9697       73.2018       71.9356       63.3402       67.4124       66.1385       71.6098      111.4395      132.2446      142.6329      134.7221      134.1555      138.8110      136.3304      126.2241      101.0476      106.9301       94.1119       92.9449       82.2926       75.7679       78.2764       80.7232       98.2458      106.6725      115.7891      121.3217      127.0028        0.0000        0.0000        0.0000        0.0000        0.0000        0.0000        0.0000        0.0000        0.0000        0.0000        0.0000        0.0000        0.0000        0.0000        0.0000        0.0000        0.0000        0.0000        0.0000        0.0000        0.0000        0.0000        0.0000        0.0000        0.0000        0.0000        0.0000        0.0000        0.0000        0.0000        0.0000        0.0000        0.0000        0.0000        0.0000        0.0000        0.0000        0.0000        0.0000        0.0000        0.0000        0.0000        0.0000        0.0000        0.0000        0.0000        0.0000        0.0000        0.0000        0.0000        0.0000        0.0000        0.0000        0.0000        0.0000        0.0000        0.0000
        0.0000        0.0000        0.0000        0.0000        0.0000        0.0000        0.0000        0.0000        0.0000        0.0000        0.0000        0.0000        0.0000        0.0000        0.0000        0.0000        0.0000        0.0000        0.0000        0.0000      103.7212       84.3120       76.9689       50.2723       42.4864       41.7294       46.5691       26.4172       25.5139       29.0607       34.5185       24.3210       22.7061       21.0060       17.2228       15.7559       13.8592       13.3823       22.5580       30.9383       34.0459       41.4509       50.7468       43.0718       32.8146       36.5985       35.9376       36.3548       29.0515       23.2992       20.8033       24.8851       37.1524       37.2170       32.4553       55.5433       58.8019       59.7691       67.9987       87.1745       60.0226       45.1636       34.8870       40.2062       46.4172       47.0103       48.2762       58.3345       62.4341       62.0604       58.1237       66.5779       66.5107       64.5307       65.7017       63.2086       65.0855       78.6766       71.3939       68.4221       64.0479       62.0478       54.2898       58.3595       59.5238       54.8094       51.3830       54.0721       59.2114       58.6371       61.0604       65.1167       72.9760       94.6936       85.8308       82.9631       76.6334       80.7794       95.6356       96.7163       96.7637       99.9889      100.9504      108.2374      106.2251      112.3633      117.4910      129.0279      136.1358      138.9906      145.5398      157.4788      161.1283      160.9631      160.4652      170.8880      173.9580      174.6574      161.1034      150.8216      142.5751      140.8622      136.3403      151.5332      177.3613      202.7339      203.5316      198.0502      217.5417      256.0805      243.8996      236.3847      250.9508      231.9509      251.5758      241.5947      231.6981      236.4854      209.1796      189.8628      171.7562      159.2154      145.1150      119.0044      106.0812       92.7305       86.6582       97.2834       92.8597       82.0096       81.2945       73.7505       71.1372       66.5291       67.1545       81.8422       67.7414       71.3630       75.3668       67.2394       56.2244       57.6246       62.3762       50.5606       49.0761       59.8771       56.5772       44.3231       41.4035       47.2432       59.4210       99.6528      124.7722      141.6505      119.1619      129.2087      126.7981      130.8484      132.5705      115.9841       98.6045       90.8334       91.5700       84.9536       82.4050       78.3916       86.6685      103.7693      108.5616      113.6792      123.0973      129.3047      130.9844        0.0000        0.0000        0.0000        0.0000        0.0000        0.0000        0.0000        0.0000        0.0000        0.0000        0.0000        0.0000        0.0000        0.0000        0.0000        0.0000        0.0000        0.0000        0.0000        0.0000        0.0000        0.0000        0.0000        0.0000        0.0000        0.0000        0.0000        0.0000        0.0000        0.0000        0.0000        0.0000        0.0000        0.0000        0.0000        0.0000        0.0000        0.0000        0.0000        0.0000        0.0000        0.0000        0.0000        0.0000        0.0000        0.0000        0.0000        0.0000        0.0000        0.0000        0.0000        0.0000        0.0000        0.0000        0.0000        0.0000
        0.0000        0.0000        0.0000        0.0000        0.0000        0.0000        0.0000        0.0000        0.0000        0.0000        0.0000        0.0000        0.0000        0.0000        0.0000        0.0000        0.0000        0.0000        0.0000        0.0000      112.0809       91.9375       94.2281       63.1105       54.1036       47.8859       54.6451       35.1075       35.0265       36.1927       34.9676       29.5096       23.5585       22.1136       25.7881       25.8502       22.9702       17.0024       23.1520       38.5286       30.3427       35.0922       40.2280       38.7686       35.4418       45.6369       51.9487       30.6437       27.6462       21.7376       27.1540       31.6348       31.3851       40.0933       29.5720       72.7287       79.2870       59.3375       64.3674       88.3723       87.2903       61.3512       44.8366       62.7558       58.6729       40.7948       73.7208       62.9928       60.2832       64.6361       66.8753       76.0061       73.2172       74.4012       74.4826       75.1630       73.7919       80.2843       85.7567       79.9744       71.6793       70.0644       64.8499       71.0132       62.3664       58.4662       59.3104       59.7430       57.3967       73.2821       80.5643       79.5291       82.5057       84.8114       78.7342       79.5391       79.8574       86.0206       91.9831      107.0331      106.9254      103.2341      103.4538      103.5358      116.0465      115.5357      114.1121      118.8271      127.6403      132.4006      137.9810      152.8047      151.3629      150.1622      152.4618      174.5446      172.0759      170.2862      160.2393      160.1442      157.7181      155.6873      155.6352      179.5839      196.1490      208.3151      198.9533      213.9731      229.4522      235.5354      242.5612      254.5048      261.5514      255.5357      269.6145      262.8102      257.5387      245.2211      229.2816      205.0420      187.8460      176.5742      164.4807      127.5333      119.2674      105.0998      102.0370      105.3383       96.8019      101.1156       98.4085       78.8417       71.3913       63.9819       67.6503       69.9853       63.6186       63.6758       67.3928       51.0980       48.0226       43.1199       47.5089       40.7062       38.5135       34.6138       45.3587       37.5947       34.0159       34.0943       48.7277       87.7059      100.4031      112.9827      111.8257      128.0738      131.4951      118.5798      125.3728      109.7743      104.7331       91.0854       87.6572       81.8040       79.7171       83.5473       97.3653      107.1546      111.7909      115.6590      124.6220      135.5474      134.3662      119.3197        0.0000        0.0000        0.0000        0.0000        0.0000        0.0000        0.0000        0.0000        0.0000        0.0000        0.0000        0.0000        0.0000        0.0000        0.0000        0.0000        0.0000        0.0000        0.0000        0.0000        0.0000        0.0000        0.0000        0.0000        0.0000        0.0000        0.0000        0.0000        0.0000        0.0000        0.0000        0.0000        0.0000        0.0000        0.0000        0.0000        0.0000        0.0000        0.0000        0.0000        0.0000        0.0000        0.0000        0.0000        0.0000        0.0000        0.0000        0.0000        0.0000        0.0000        0.0000        0.0000        0.0000        0.0000        0.0000
        0.0000        0.0000        0.0000        0.0000        0.0000        0.0000        0.0000        0.0000        0.0000        0.0000        0.0000        0.0000        0.0000        0.0000        0.0000        0.0000        0.0000        0.0000        0.0000        0.0000      124.4823      101.2604      115.4429       81.5299       72.0443       80.8134       86.5632       50.3754       46.1591       47.0937       45.2941       34.7238       30.1993       33.4948       31.5595       40.3286       24.5686       27.6344       30.9924       35.1802       39.4142       42.0926       49.7124       31.1399       37.2395       42.6580       55.9386       38.2905       33.1543       23.5510       23.5199       28.2758       24.6352       15.1904       34.5340       76.1434       92.3866       66.2060       66.8950       75.2131       65.2268       60.3572       42.5371       59.4832       52.5952       30.2046       43.6010       59.0554       64.9816       88.5986       99.1302       82.2222      113.2688       84.5761       77.8179       75.9686       77.7454       87.7427       94.8399       82.1700       78.1687       86.1873      100.2474       81.0970       71.7960       69.2218       70.9436       68.3153       65.2385       65.8777       86.9995       90.7236       85.2569       75.9586       73.8721       74.7686       75.4799       81.5971       90.7717       95.3241      101.9184      104.6458      109.1245      108.2593      113.8642      111.5081      119.1703      118.0144      115.9922      117.9117      122.7457      141.5828      144.5260      141.2669      148.9159      166.3739      159.5218      166.2947      163.4353      165.3664      163.2692      165.0867      173.7022      200.6954      200.1862      215.6891      202.2497      217.4996      226.0396      221.3868      240.1485      256.7931      273.1351      266.5828      279.0990      271.6809      267.5512      253.6874      245.1615      236.3073      220.8543      203.3059      184.2839      146.7337      129.1788      122.4648      114.4350      126.8197      120.1072      116.6217      112.0356       92.9299       90.1495       88.6168       86.7771       79.9907       67.3383       60.6104       68.1506       49.4298       45.0204       43.5004       46.3342       52.5357       49.7590       45.1767       46.5906       38.5623       45.0010       40.5457       42.1222       71.9352       85.8477       95.3129      101.8544      105.0014      111.9284      105.9742      117.7079       98.5196      103.1426       94.1175       87.0562       84.8934       87.2997      104.3991      112.9938      125.1205      143.0024      124.7714      128.7675      129.4049      136.9151      119.6510      116.8771        0.0000        0.0000        0.0000        0.0000        0.0000        0.0000        0.0000        0.0000        0.0000        0.0000        0.0000        0.0000        0.0000        0.0000        0.0000        0.0000        0.0000        0.0000        0.0000        0.0000        0.0000        0.0000        0.0000        0.0000        0.0000        0.0000        0.0000        0.0000        0.0000        0.0000        0.0000        0.0000        0.0000        0.0000        0.0000        0.0000        0.0000        0.0000        0.0000        0.0000        0.0000        0.0000        0.0000        0.0000        0.0000        0.0000        0.0000        0.0000        0.0000        0.0000        0.0000        0.0000        0.0000        0.0000
        0.0000        0.0000        0.0000        0.0000        0.0000        0.0000        0.0000        0.0000        0.0000        0.0000        0.0000        0.0000        0.0000        0.0000        0.0000        0.0000        0.0000        0.0000        0.0000        0.0000        0.0000       77.9986       90.5174      159.3470      171.5347      177.9871      181.2498      132.9044      125.7644      116.2362      102.0046       46.5668       40.5896       46.9857       45.3432       45.3260       56.0834       57.7511       54.2920       38.7683       40.6838       51.1884       53.2210       44.4519       34.8272       30.3989       37.1446       36.2437       28.4773       31.8470       35.7588       39.4976       41.7729       39.4466       52.6799       75.9832      115.7788      108.6611       92.2415       99.5548       84.5235       68.3010       72.3712       60.7897       58.1825       50.6991       44.2404       45.6579       52.8917       62.1271       76.6595       85.9581       85.6504       76.1602       74.8088       74.9092       75.7351       77.3398       78.1045       89.1736       93.9251      103.9656      102.9497      105.8387       98.2737      111.0845       84.9451       80.8428       81.4108       82.2163       80.8932       70.3482       80.1378       78.1962       76.7590       65.5432       69.3378       76.3675       82.8801       97.9515       97.5728      110.5799      114.0799       98.8760       98.3346       98.2587       97.0797       91.1472       94.2553       93.7098       96.9206      116.4382      123.3322      123.8289      127.3696      137.3889      141.3514      142.2645      140.8075      165.9114      175.7193      188.3171      189.1684      179.4736      174.7579      174.2679      186.4247      202.2890      201.8961      213.1205      222.8445      241.9466      245.0662      245.3160      254.8817      266.9681      273.7714      261.4409      273.4033      272.5054      262.0611      240.3663      235.1786      241.5747      224.3124      212.9519      191.8584      157.9251      143.2820      125.5051      125.0418      123.7666      113.3390      119.7301      126.2343       85.5346       67.5501       47.1292       49.1642       41.4277       40.9940       41.9924       52.8873       62.7616       58.8584       52.3142       58.4602       56.4420       60.1122       52.6576       60.9207       39.7871       42.8803       52.3391       62.0950       64.9957       65.5556       68.9029       73.9460       87.3502       89.2860       90.6860       94.2129       97.4732      100.5593      113.8643      122.9987      131.0683      136.1943      138.1876      130.4436      137.1434      133.5988      123.4499      122.7058       45.6000        0.0000        0.0000        0.0000        0.0000        0.0000        0.0000        0.0000        0.0000        0.0000        0.0000        0.0000        0.0000        0.0000        0.0000        0.0000        0.0000        0.0000        0.0000        0.0000        0.0000        0.0000        0.0000        0.0000        0.0000        0.0000        0.0000        0.0000        0.0000        0.0000        0.0000        0.0000        0.0000        0.0000        0.0000        0.0000        0.0000        0.0000        0.0000        0.0000        0.0000        0.0000        0.0000        0.0000        0.0000        0.0000        0.0000        0.0000        0.0000        0.0000        0.0000        0.0000        0.0000        0.0000
        0.0000        0.0000        0.0000        0.0000        0.0000        0.0000        0.0000        0.0000        0.0000        0.0000        0.0000        0.0000        0.0000        0.0000        0.0000        0.0000        0.0000        0.0000        0.0000        0.0000        0.0000       80.8919       99.5884      200.8369      222.9946      233.3250      225.7050      171.6588      164.2517      146.5743      128.2757       58.6574       46.7575       41.3527       48.5843       54.9574       71.9289       74.3871       76.5995       53.7153       57.1300       52.3502       54.4615       49.0109       38.9341       36.3550       35.9904       40.9662       33.6540       33.0601       40.9052       43.8516       46.6423       52.6014       54.6754       94.1136       93.8029       96.0782      105.6180      107.4842       80.3802       81.3881       70.7000       64.0095       65.2521       53.9014       43.2654       46.3845       54.9216       60.0753       74.5692       87.2677       82.1172       85.8428       84.6933       89.6384       84.2694       89.7899       80.5316       93.1966      102.1170       97.5039       98.5356      109.1683      105.6007      111.0550       96.9081       99.9283      110.7729      111.8335      101.2412       80.9573       75.5614       87.2968       83.6361       72.5323       76.5240       81.1352       83.6010      110.3707      115.3229      106.3210      112.2832       98.7595       94.0725       93.9554       93.8677       87.2473       92.2920       96.0983       94.1109      107.7881      118.3251      117.7658      119.9409      128.3069      138.2266      132.6749      138.0647      168.4566      174.1432      188.4778      183.4168      176.0411      171.8450      170.8338      177.3729      194.0526      201.8118      215.7527      225.2941      240.9509      242.6290      248.5918      280.8416      299.9216      298.6360      295.5386      303.7184      305.7972      296.5115      292.5619      278.3175      297.0825      280.6374      265.7277      230.1480      180.4175      163.6919      150.8861      133.7485      120.9022      130.9753      131.8050      116.5679       85.7175       64.5311       54.5416       51.6133       41.7979       40.4559       46.4397       54.5003       62.9710       58.2227       60.7265       65.2770       65.1314       61.4921       58.2468       65.5535       50.1552       42.0744       51.0439       51.5512       56.3672       65.1697       69.9930       78.6031       85.1986       87.5222       97.1659      100.7088      105.2807      115.5017      125.8378      121.0442      122.3625      128.8528      117.9664      117.8912      122.2214      118.2951      118.2699      116.7736       46.7100        0.0000        0.0000        0.0000        0.0000        0.0000        0.0000        0.0000        0.0000        0.0000        0.0000        0.0000        0.0000        0.0000        0.0000        0.0000        0.0000        0.0000        0.0000        0.0000        0.0000        0.0000        0.0000        0.0000        0.0000        0.0000        0.0000        0.0000        0.0000        0.0000        0.0000        0.0000        0.0000        0.0000        0.0000        0.0000        0.0000        0.0000        0.0000        0.0000        0.0000        0.0000        0.0000        0.0000        0.0000        0.0000        0.0000        0.0000        0.0000        0.0000        0.0000        0.0000        0.0000        0.0000
        0.0000        0.0000        0.0000        0.0000        0.0000        0.0000        0.0000        0.0000        0.0000        0.0000        0.0000        0.0000        0.0000        0.0000        0.0000        0.0000        0.0000        0.0000        0.0000        0.0000        0.0000      102.0478      124.1483      243.9541      270.6469      280.4738      270.6651      213.1442      198.8361      188.8900      162.8629       70.6871       50.3130       46.8932       55.3115       69.7596       84.9036       96.6557       94.3148       82.3545       72.6177       53.2308       55.9206       58.3217       45.9122       47.3968       49.1814       43.8899       41.8276       40.8863       42.7253       54.3739       59.3243       84.7100       83.3305       83.6707       88.3715      100.6939      108.4100      104.7944      102.4142      107.2430       98.1249       94.0861       77.2800       67.2298       69.1515       65.4087       70.6565       81.8324       85.1148       85.6296       88.5521       86.1970       96.6648       90.4321       88.5930       91.6962       92.9406      105.0539      108.0550      102.4153      105.8639      113.6898      128.6468      120.2073      115.3767      128.8498      123.4470      106.3404      105.7452       91.0903       85.4770       89.8819       84.5831       73.0863       74.6846       80.3622       85.8733      110.4040      118.7253      112.2964      110.5091       97.3969       91.2166       90.9071       93.0461      107.8013      111.7919       98.2170      101.9690      116.8220      115.7453      121.6738      125.7267      136.5533      137.9538      133.0772      140.0245      175.5365      178.9819      186.2178      192.1178      178.1954      179.4272      179.4755      187.0280      209.6153      213.3676      228.1562      233.5789      241.4486      244.4391      252.6205      268.8277      298.8474      301.1143      317.7871      326.4280      343.2986      321.5939      322.4385      299.3492      331.2959      326.6321      315.6987      264.4053      202.5410      181.2697      175.1671      171.5322      149.5529      151.0374      143.3477      124.3536       94.4754       87.4488       76.8776       68.8506       56.6181       51.6697       57.8641       57.2676       61.7817       64.3461       72.1673       84.3635       74.7420       77.4011       72.6438       67.4994       45.3828       48.6955       52.7962       51.1995       66.5634       80.2020       84.8285       85.2185       99.9238      110.1461      117.4190      127.6052      122.8365      118.1338      127.8879      119.0662      125.3469      119.4428      118.0287      109.3714      115.8036      113.3432      110.1397      104.3952       30.8700        0.0000        0.0000        0.0000        0.0000        0.0000        0.0000        0.0000        0.0000        0.0000        0.0000        0.0000        0.0000        0.0000        0.0000        0.0000        0.0000        0.0000        0.0000        0.0000        0.0000        0.0000        0.0000        0.0000        0.0000        0.0000        0.0000        0.0000        0.0000        0.0000        0.0000        0.0000        0.0000        0.0000        0.0000        0.0000        0.0000        0.0000        0.0000        0.0000        0.0000        0.0000        0.0000        0.0000        0.0000        0.0000        0.0000        0.0000        0.0000        0.0000        0.0000        0.0000        0.0000        0.0000
        0.0000        0.0000        0.0000        0.0000        0.0000        0.0000        0.0000        0.0000        0.0000        0.0000        0.0000        0.0000        0.0000        0.0000        0.0000        0.0000        0.0000        0.0000        0.0000        0.0000        0.0000      134.3731      151.9140      288.4885      325.5831      332.4897      317.7059      250.0276      237.9462      224.7214      188.7782       88.8737       65.1773       65.4965       73.3631       86.9296      106.3623      108.3264      116.0212       81.6366       84.1823       63.6880       70.2038       82.2275       59.8121       50.3590       46.7492       53.1766       56.4935       54.0188       53.1732       73.5502       85.4542      105.1838       93.4365      150.2979      116.6141      108.0027       86.7836      118.3470      114.7727      105.1081      109.2118      101.8804       95.5321       78.9707       77.7638       76.1808       81.4210       98.4036      102.9310      113.3960      101.7194       88.5822       99.1369       97.8854       99.0623      100.9032      108.0404      133.9413      124.1881      114.7055      112.2191      114.8286      120.0241      115.3561      104.6536      122.9463      112.7605      103.5933      100.1307       93.8883       92.2662       92.5517       94.6615       85.0359       84.2731       75.1645       83.1435      105.1668      114.3416      106.0195      111.0324       96.6225       94.0589       93.5324      101.2924      109.5345      121.4752      122.4060      119.7164      131.2274      127.0808      136.4955      138.8635      154.5793      149.1304      145.2383      157.2434      191.6704      193.0107      195.8559      200.3385      181.6707      182.4633      183.8056      194.9935      211.6883      216.8831      230.0058      245.4527      239.1827      242.2120      241.2700      258.1093      286.2585      296.5987      296.9791      313.9954      315.7171      321.3456      331.6287      308.2134      338.8875      341.0363      323.5462      284.6790      228.3611      212.1691      200.4816      207.4401      178.0242      167.0531      159.9105      140.1727      107.3116       95.2598       86.3081       83.2468       65.2839       62.7524       61.5216       58.8878       67.6055       74.6984       91.7847      105.0281      102.8782       98.1474       96.2059       86.5319       56.7681       60.4756       57.5672       67.8531       85.1061       89.5136       95.9688       99.2674      133.4458      141.4271      135.7484      141.0361      141.6127      134.0334      134.3420      127.3130      124.6509      118.7170      116.5905      111.4965      108.8918      107.3157      111.1777      101.6373        0.0000        0.0000        0.0000        0.0000        0.0000        0.0000        0.0000        0.0000        0.0000        0.0000        0.0000        0.0000        0.0000        0.0000        0.0000        0.0000        0.0000        0.0000        0.0000        0.0000        0.0000        0.0000        0.0000        0.0000        0.0000        0.0000        0.0000        0.0000        0.0000        0.0000        0.0000        0.0000        0.0000        0.0000        0.0000        0.0000        0.0000        0.0000        0.0000        0.0000        0.0000        0.0000        0.0000        0.0000        0.0000        0.0000        0.0000        0.0000        0.0000        0.0000        0.0000        0.0000        0.0000        0.0000
        0.0000        0.0000        0.0000        0.0000        0.0000        0.0000        0.0000        0.0000        0.0000        0.0000        0.0000        0.0000        0.0000        0.0000        0.0000        0.0000        0.0000        0.0000        0.0000        0.0000        0.0000        0.0000      320.0376      356.4088      383.0342      389.9268      359.4927      326.5809      302.9494      266.5096      217.7062       99.0638       69.9637       63.1604       72.3653      131.8933      149.1259      154.3238      145.4105      122.8327      113.0630      105.4094       91.7542       74.9261       74.2481       63.5412       60.5534       60.6196       64.0048       62.9211       74.1019       98.0843      116.4149      126.5503      118.2665      118.0292      102.0355       96.9639       89.7628       87.5858       93.1871       92.3629       91.9414       87.5677       87.8783       86.2672       77.6068       82.3392       87.2797       92.9321       93.8644       97.4076      100.5294      104.3738       99.4542      105.9363      104.1060      112.9018      118.5180      135.2477      128.5302      127.8933      122.5146      120.2710      115.5719      109.2693      114.1225      139.1231      115.1598      122.8157      132.2680      102.4485       97.4141      101.7739      100.1814       86.7296       94.1242       97.2944      107.5266      102.7818      101.9684       97.0584       93.0764       97.0862      100.9995       99.8781      108.1373      124.6930      132.7226      139.4980      138.7171      146.3980      146.3506      148.7073      148.6832      170.3757      162.5535      162.7151      177.6584      206.9514      201.9813      198.2503      198.0121      196.0895      195.5000      195.1451      209.0288      220.6141      229.2548      238.5658      249.5763      202.7368      196.6225      196.5571      200.1487      230.7167      240.0715      258.6078      287.3532      265.1332      263.1443      284.6715      279.9866      311.6380      318.7220      307.7579      302.3305      279.5908      260.9965      236.3055      222.0984      186.1913      168.2082      153.8839      140.1895      115.2129      106.4928      111.9976       93.5148       79.9920       72.5716       69.5708       67.1170       70.9663       80.6571       96.4930      107.1966      102.6413      102.1595      104.7285      105.8591       93.4260       89.5935       91.6001      107.1426      152.5204      172.3459      182.6628      194.3160      215.6617      235.5092      227.5738      207.3159      180.3756      171.6595      154.4907      150.0828      130.9836      120.9614      113.0954      105.1473       98.3668       98.7823      102.3657       97.1299       83.3563       81.6335       83.2752       98.5837        0.0000        0.0000        0.0000        0.0000        0.0000        0.0000        0.0000        0.0000        0.0000        0.0000        0.0000        0.0000        0.0000        0.0000        0.0000        0.0000        0.0000        0.0000        0.0000        0.0000        0.0000        0.0000        0.0000        0.0000        0.0000        0.0000        0.0000        0.0000        0.0000        0.0000        0.0000        0.0000        0.0000        0.0000        0.0000        0.0000        0.0000        0.0000        0.0000        0.0000        0.0000        0.0000        0.0000        0.0000        0.0000        0.0000        0.0000        0.0000        0.0000        0.0000
        0.0000        0.0000        0.0000        0.0000        0.0000        0.0000        0.0000        0.0000        0.0000        0.0000        0.0000        0.0000        0.0000        0.0000        0.0000        0.0000        0.0000        0.0000        0.0000        0.0000        0.0000        0.0000        0.0000        0.0000        0.0000        0.0000      406.0082      369.3317      341.3615      301.6381      247.7627      114.3643       83.1390       73.0138       83.2489      154.5800      174.7777      181.2950      173.9071      152.4809      140.7377      123.1897      112.5745       87.7744       74.6407       73.9079       67.8479       66.1489       73.7129       80.0297       93.0253      119.6328      131.0336      134.7257      135.3319      123.5771      114.8505      118.5720      103.7357      102.5932       97.5958      100.3316      100.4951      105.6966       96.8615       89.9409       89.9784       91.0126       96.0718      102.8609      102.3040      113.8980      108.7492      122.3700      117.3986      125.8901      114.3435      123.7168      131.8609      148.4561      144.8705      134.8018      131.3167      137.3708      136.9346      135.2648      127.3914      133.2014      115.2694      119.3434      107.9498       98.2870       99.9425      106.6676      100.8708       92.3591       94.4960      101.2344      110.7511      111.4504      111.1420      102.5136       99.1776      105.5965      111.8825      113.8767      120.3115      138.6487      145.7497      158.5585      159.3643      170.2086      167.2429      163.3788      160.1900      174.4576      170.8298      171.2198      195.3833      215.4514      212.7065      212.6193      208.0316      209.0049      203.6841      203.3958      210.3272      227.2791      250.9338      254.3113      262.4739      197.1155      180.6622      189.7352      184.1791      211.3419      233.0871      235.9763      255.9669      252.3137      244.8377      274.3208      282.1290      313.6794      323.6279      302.7356      329.0726      290.9709      272.2130      262.2980      239.7388      190.0057      184.7163      172.5772      150.0797      122.9175      114.9378      107.6539      100.4269       86.7513       76.0849       75.8175       75.3351       81.7934       94.3331      108.9223      113.3465      115.7782      114.8325      112.5513      121.4800      107.3951      100.9123      106.9987      131.7326      186.4497      213.1991      228.5231      239.1306      259.4309      271.0639      266.2440      241.7190      200.6852      183.2025      167.1841      153.6512      131.3360      121.0014      110.6126      105.6049       99.2760       95.4757       93.4802       93.3899       82.7034       86.7187       82.6996       92.9986        0.0000        0.0000        0.0000        0.0000        0.0000        0.0000        0.0000        0.0000        0.0000        0.0000        0.0000        0.0000        0.0000        0.0000        0.0000        0.0000        0.0000        0.0000        0.0000        0.0000        0.0000        0.0000        0.0000        0.0000        0.0000        0.0000        0.0000        0.0000        0.0000        0.0000        0.0000        0.0000        0.0000        0.0000        0.0000        0.0000        0.0000        0.0000        0.0000        0.0000        0.0000        0.0000        0.0000        0.0000        0.0000        0.0000        0.0000        0.0000        0.0000        0.0000
        0.0000        0.0000        0.0000        0.0000        0.0000        0.0000        0.0000        0.0000        0.0000        0.0000        0.0000        0.0000        0.0000        0.0000        0.0000        0.0000        0.0000        0.0000        0.0000        0.0000        0.0000        0.0000        0.0000        0.0000        0.0000        0.0000        0.0000      392.3474      373.1339      332.6836      278.4722      131.9556      101.4641       90.2874       98.1837      177.5226      191.4317      196.9133      191.1545      168.1549      149.6922      135.5710      123.0464      103.7886       90.4002       81.1465       78.1797       77.3006       83.3354       91.6455      100.4162      134.8395      156.4769      137.8772      141.8288      126.6045      126.1010      134.4600      125.4276      119.1190      112.6684      119.0590      106.8247      114.8671      111.6519      106.6576      105.5714      101.2120      106.7504      119.2929      116.8385      123.7032      128.5332      131.3717      131.4430      144.2606      125.6512      126.6309      130.7745      159.0506      170.0811      161.6826      141.0087      124.0411      122.9795      119.7903      123.9922      126.2909      121.8764      117.8621      122.5611      104.8162      106.9271      106.7490      107.5764      100.7623      111.3216      116.2207      130.7969      121.4697      115.2803      105.7506      107.4741      113.2176      115.2825      118.7121      129.5329      154.8994      171.9661      171.5657      166.8611      176.7773      175.2092      165.7032      164.7708      174.4646      179.7542      175.2409      195.0509      213.0397      213.9933      218.6166      212.4486      214.8902      203.1472      205.5433      224.2264      237.1647      265.8369      275.5197      267.3053      215.2460      200.6412      194.8888      197.6891      219.6837      226.7081      217.8555      227.9460      217.3284      221.2848      230.8131      252.5141      288.4004      290.2008      312.9836      328.0063      297.9427      279.4596      268.8599      250.4998      198.0644      186.9831      171.1143      160.1598      134.7528      125.3247      110.3050      105.8246       92.9840       86.8725       87.4733       91.6841      105.9847      115.5993      126.6087      124.4759      123.8474      125.6207      128.9559      139.0649      118.7137      111.8471      132.1030      146.5153      206.8972      235.1382      250.0247      263.3486      275.8423      281.4835      291.4392      259.1222      214.9053      197.0211      190.5638      172.0159      151.2130      129.1732      117.3176      110.2670      103.6483       98.9186       85.9632       88.7352       86.8556       93.7979       92.0112       95.8606      126.0000        0.0000        0.0000        0.0000        0.0000        0.0000        0.0000        0.0000        0.0000        0.0000        0.0000        0.0000        0.0000        0.0000        0.0000        0.0000        0.0000        0.0000        0.0000        0.0000        0.0000        0.0000        0.0000        0.0000        0.0000        0.0000        0.0000        0.0000        0.0000        0.0000        0.0000        0.0000        0.0000        0.0000        0.0000        0.0000        0.0000        0.0000        0.0000        0.0000        0.0000        0.0000        0.0000        0.0000        0.0000        0.0000        0.0000        0.0000        0.0000        0.0000
        0.0000        0.0000        0.0000        0.0000        0.0000        0.0000        0.0000        0.0000        0.0000        0.0000        0.0000        0.0000        0.0000        0.0000        0.0000        0.0000        0.0000        0.0000        0.0000        0.0000        0.0000        0.0000        0.0000        0.0000        0.0000        0.0000        0.0000        0.0000        0.0000        0.0000      316.6091      158.0232      132.7427      121.0939      120.4539      206.2621      203.6568      199.0744      194.1568      170.4487      158.6128      140.3893      125.0850      106.7155       93.0646       93.2589      108.4600      109.0434      103.8929      111.1929      111.2099      150.2125      162.2607      154.2141      153.4652      148.7872      145.8752      144.8523      139.9089      135.8717      131.0823      136.5275      126.0784      136.4633      142.1451      122.2429      110.5417      110.4199      117.7034      118.4071      128.1446      141.2587      148.7291      153.6279      138.4419      143.2680      133.7346      128.7420      124.9192      161.1342      177.7133      158.5488      135.3677      132.5017      119.8320      123.7685      118.7905      128.8218      128.6783      119.5259      117.4497      105.9581      106.3196      106.2859      107.6919      112.3514      118.9093      132.3283      136.0628      120.8972      125.6832      114.1600      121.4783      122.2775      127.3356      135.1407      154.2840      179.0314      184.7684      194.3134      185.1518      185.7050      186.7790      173.6707      170.0300      174.5843      163.8478      166.6866      180.6405      197.6015      214.2840      220.5859      212.2754      205.2744      208.6548      220.3878      242.3667      261.4014      275.0921      287.1545      272.9326      230.3924      219.2815      221.0763      222.0179      235.7553      204.5292      198.6431      200.2147      194.4650      207.5031      220.2087      229.0905      259.0775      272.2467      285.1974      295.7537      290.1609      285.2177      269.1919      253.0533      197.6496      179.1042      166.5224      162.8766      134.7163      125.9572      120.5158      114.0430       99.2581      107.6588      105.8167      114.7717      131.3951      146.3226      142.3791      138.2657      143.2385      141.1116      138.7099      152.2939      124.9929      126.5412      130.9337      145.1833      212.5500      237.6355      255.0714      259.3832      282.5555      280.0829      279.6547      258.2369      217.5875      224.1150      201.2014      189.8813      159.8176      131.5732      127.4846      118.0439      114.1949      108.6922      100.8035       98.0112       83.7025       89.2616       88.7421       99.5969      122.0700        0.0000        0.0000        0.0000        0.0000        0.0000        0.0000        0.0000        0.0000        0.0000        0.0000        0.0000        0.0000        0.0000        0.0000        0.0000        0.0000        0.0000        0.0000        0.0000        0.0000        0.0000        0.0000        0.0000        0.0000        0.0000        0.0000        0.0000        0.0000        0.0000        0.0000        0.0000        0.0000        0.0000        0.0000        0.0000        0.0000        0.0000        0.0000        0.0000        0.0000        0.0000        0.0000        0.0000        0.0000        0.0000        0.0000        0.0000        0.0000        0.0000
        0.0000        0.0000        0.0000        0.0000        0.0000        0.0000        0.0000        0.0000        0.0000        0.0000        0.0000        0.0000        0.0000        0.0000        0.0000        0.0000        0.0000        0.0000        0.0000        0.0000        0.0000        0.0000        0.0000        0.0000        0.0000        0.0000        0.0000        0.0000        0.0000        0.0000        0.0000      330.4653      294.3376        0.0000        0.0000      185.1255      173.4294      162.4703      144.1068      105.6242       94.8702       85.9357       80.9354       83.5868       80.4445       84.2101       95.3997      163.2596      176.2475      182.6586      178.7797      176.4444      187.4483      183.5265      183.0233      164.4077      162.3780      165.6718      150.5198      155.9916      155.1991      156.9237      150.5871      156.7474      151.9572      136.1512      132.8894      135.5771      133.4718      134.0063      139.2996      165.0532      163.3959      145.6192      134.7516      146.9139      135.2768      119.5964      116.4949      160.8079      148.5967      130.4301      125.4295      127.2211      120.3328      114.9044      122.4406      133.5988      143.9098      129.4207      122.9163      108.1958      112.0073      103.7120      108.2162      107.2355      116.3758      133.9715      142.6650      123.5265      130.1739      129.9026      130.5664      131.6151      144.8660      150.0803      164.1183      193.5880      205.9665      212.0996      205.2144      203.3876      195.8772      183.9424      178.6730      163.9854      144.8631      147.8528      156.7402      195.0871      210.4155      218.4924      214.8217      206.3756      209.7962      222.0208      237.9142      263.9533      277.2070      273.2715      266.0352      266.5180      268.3733      260.4319      244.7458      184.7688      156.0776      148.9140      162.3325      169.1087      177.8216      206.9079      206.2575      241.0946      234.9578      237.1379      239.6342      242.6931      240.9039      227.5212      215.4749      197.3414      185.1587      163.4440      153.2789      130.6166      126.3361      125.0557      122.9536      131.5745      135.2363      140.4594      150.1671      172.2111      173.4746      172.6618      175.3414      160.6421      169.4055      173.7769      172.3935      137.6214      133.9319      137.2335      150.1773      196.0704      212.7113      239.0138      246.6066      257.8544      258.7273      253.7075      235.9766      228.2357      220.9061      198.2369      180.6039      162.0488      143.8290      134.7873      119.9726      128.6344      125.8595      123.2096      107.8437       95.4501       91.4822       95.7987        0.0000        0.0000        0.0000        0.0000        0.0000        0.0000        0.0000        0.0000        0.0000        0.0000        0.0000        0.0000        0.0000        0.0000        0.0000        0.0000        0.0000        0.0000        0.0000        0.0000        0.0000        0.0000        0.0000        0.0000        0.0000        0.0000        0.0000        0.0000        0.0000        0.0000        0.0000        0.0000        0.0000        0.0000        0.0000        0.0000        0.0000        0.0000        0.0000        0.0000        0.0000        0.0000        0.0000        0.0000        0.0000        0.0000        0.0000        0.0000        0.0000        0.0000        0.0000
        0.0000        0.0000        0.0000        0.0000        0.0000        0.0000        0.0000        0.0000        0.0000        0.0000        0.0000        0.0000        0.0000        0.0000        0.0000        0.0000        0.0000        0.0000        0.0000        0.0000        0.0000        0.0000        0.0000        0.0000        0.0000        0.0000        0.0000        0.0000        0.0000        0.0000        0.0000        0.0000        0.0000        0.0000        0.0000        0.0000        0.0000      162.9882      146.2196      107.6984       92.6892       83.5378       82.3082       86.8908       86.3386       93.4799      108.2351      181.0621      193.6579      203.6885      207.9111      201.1057      201.1075      200.3196      195.5179      169.7727      178.4942      173.8571      164.9805      169.7155      172.8277      176.4798      170.2536      173.1199      161.2312      152.6893      147.3180      141.2475      149.1994      148.2477      144.1528      159.7107      166.3786      152.2316      143.3018      141.8242      132.5976      121.2672      130.7739      156.9033      152.9024      151.0867      140.4208      124.4140      101.4833       91.6858      150.7043      183.5697      146.8456      132.9454      131.5652      117.3939      110.0798      107.0686      118.8208      115.9873      126.5268      127.7070      152.3451      124.0680      124.3523      137.0580      145.1602      144.5818      158.7791      160.2406      176.0615      203.9229      222.8739      228.9870      215.7528      209.2987      193.0843      193.1280      182.2504      155.4777      151.5009      149.5984      157.2460      187.5961      195.3220      208.1260      220.1944      207.6259      209.7172      227.4554      244.9744      272.5362      276.0014      273.4267      266.8859      282.0520      293.0736      268.4208      229.2168      190.9362      149.7226      126.7582      132.4892      155.4118      159.8074      185.0358      203.3951      222.9341      228.2532      239.6901      231.9283      232.6676      229.7412      213.5830      214.1178      194.7424      174.9751      162.3342      156.9276      137.8204      127.5744      127.2663      131.1258      144.9964      159.3182      161.7499      171.3624      200.7660      201.1203      203.0856      218.7680      185.8652      184.1031      184.6574      163.3759      149.0979      139.3209      143.7725      157.2087      195.0963      218.2610      247.9101      253.4169      247.2721      249.5396      246.1990      242.7876      231.2407      229.6395      219.0233      193.3154      166.9449      160.2011      142.8962      132.8848      133.0179      135.5964      137.7198      128.7898       96.6354       93.8403        0.0000        0.0000        0.0000        0.0000        0.0000        0.0000        0.0000        0.0000        0.0000        0.0000        0.0000        0.0000        0.0000        0.0000        0.0000        0.0000        0.0000        0.0000        0.0000        0.0000        0.0000        0.0000        0.0000        0.0000        0.0000        0.0000        0.0000        0.0000        0.0000        0.0000        0.0000        0.0000        0.0000        0.0000        0.0000        0.0000        0.0000        0.0000        0.0000        0.0000        0.0000        0.0000        0.0000        0.0000        0.0000        0.0000        0.0000        0.0000        0.0000        0.0000        0.0000        0.0000
        0.0000        0.0000        0.0000        0.0000        0.0000        0.0000        0.0000        0.0000        0.0000        0.0000        0.0000        0.0000        0.0000        0.0000        0.0000        0.0000        0.0000        0.0000        0.0000        0.0000        0.0000        0.0000        0.0000        0.0000        0.0000        0.0000        0.0000        0.0000        0.0000        0.0000        0.0000        0.0000        0.0000        0.0000        0.0000        0.0000        0.0000        0.0000        0.0000      128.8062      115.3702      108.5388      109.9173      115.9974      116.0580      125.1323      137.1370      220.0479      227.7304      236.6898      226.9269      209.6086      210.0344      213.1902      213.0417      193.3005      192.8689      192.6206      185.6031      189.4959      187.9423      185.3868      176.2575      181.6241      163.9035      153.0603      157.3883      147.3129      162.2066      162.3366      153.8379      158.9806      157.8326      138.9535      129.3450      143.1097      134.4402      123.7502      137.9993      161.1714      168.5827      172.5799      172.5782      146.0174      138.2458      128.6320      130.3041      157.2208      183.4153      161.5659      160.3000      129.8351      127.4641      126.5724      120.5759      111.8328      117.7873      132.5062      145.8162      137.2562      131.2173      128.4509      143.6640      138.1609      149.1155      174.0077      177.8575      208.0614      220.4606      229.2190      221.5432      207.2739      196.0538      183.3070      167.5764      156.6199      154.7879      149.0921      154.0876      184.9495      191.6555      207.1710      216.0742      200.4907      204.9703      217.7526      231.7781      264.8710      282.9717      282.5878      276.0741      294.4891      288.0647      244.5424      228.8039      160.0253      148.8733      121.5577      125.9748      148.2514      153.8601      169.9072      220.7625      264.3186      244.4643      254.2688      256.7766      244.1977      244.2348      230.6361      221.2814      202.0912      179.0966      177.6003      183.1785      155.4775      144.8011      146.2741      157.5510      184.0714      185.8619      192.5751      199.7165      249.4919      227.4093      238.9579      236.8111      204.2701      211.7397      207.4665      180.8241      161.2412      152.1006      151.2003      168.5148      214.6191      218.9928      239.9675      259.6443      261.8661      266.3428      270.9883      261.0927      260.6764      262.9658      244.1010      221.8112      196.9228      198.4082      181.6157      152.7359      150.4945      151.9692      152.9019      145.1457      108.7657       99.5311        0.0000        0.0000        0.0000        0.0000        0.0000        0.0000        0.0000        0.0000        0.0000        0.0000        0.0000        0.0000        0.0000        0.0000        0.0000        0.0000        0.0000        0.0000        0.0000        0.0000        0.0000        0.0000        0.0000        0.0000        0.0000        0.0000        0.0000        0.0000        0.0000        0.0000        0.0000        0.0000        0.0000        0.0000        0.0000        0.0000        0.0000        0.0000        0.0000        0.0000        0.0000        0.0000        0.0000        0.0000        0.0000        0.0000        0.0000        0.0000        0.0000        0.0000        0.0000        0.0000
        0.0000        0.0000        0.0000        0.0000        0.0000        0.0000        0.0000        0.0000        0.0000        0.0000        0.0000        0.0000        0.0000        0.0000        0.0000        0.0000        0.0000        0.0000        0.0000        0.0000        0.0000        0.0000        0.0000        0.0000        0.0000        0.0000        0.0000        0.0000        0.0000        0.0000        0.0000        0.0000        0.0000        0.0000        0.0000        0.0000        0.0000        0.0000        0.0000        0.0000      160.0638      157.3618      161.4483      168.7859      175.2052      180.8599      185.6967      271.1864      277.6574      274.1799      256.8951      234.6973      220.7064      223.7351      234.6636      222.6142      221.1933      226.5495      216.5815      224.8916      221.3042      204.3304      182.3607      170.5750      156.0344      152.0955      157.2680      163.2308      169.9798      169.6431      165.4034      167.2072      159.7560      133.3276      125.4266      138.8534      128.3127      124.1981      142.4461      173.5230      178.6852      190.7409      188.3898      185.7121      194.6798      195.8698      188.3155      245.0026      261.3954      221.1886      209.1946      164.5468      135.0906      141.6328      132.0439      122.8571      123.0263      130.7440      129.7931      124.8617      130.6815      128.1618      137.8116      134.3358      144.5644      162.3148      169.8509      202.1407      216.1789      221.7879      216.8323      212.4252      200.5187      188.8536      175.8792      174.2843      167.4016      161.5218      153.9662      179.5826      185.5359      188.8805      193.1711      189.8136      198.0243      206.7888      225.7960      253.3472      274.2610      285.3791      283.0140      296.0619      271.5388      233.3950      219.3462      162.2683      153.6262      137.1325      136.2034      151.8318      160.7860      172.9439      221.0358      267.6002      264.6802      278.4683      267.6596      252.7769      251.2033      246.0306      232.4692      215.2095      193.1108      190.1487      186.7578      183.5024      176.0907      173.1201      182.6939      221.2856      247.9786      229.4910      241.5031      263.9867      241.2554      253.3193      248.7432      233.5646      235.7307      216.6032      205.5018      179.5447      167.2486      165.5108      183.1794      230.8320      247.6080      253.3756      257.6920      259.4182      260.7478      273.0448      280.7208      293.2776      278.7695      259.1961      264.8005      240.0768      231.0327      215.1586      198.8616      191.1354      161.6031      157.7398      132.1617      126.2560        0.0000        0.0000        0.0000        0.0000        0.0000        0.0000        0.0000        0.0000        0.0000        0.0000        0.0000        0.0000        0.0000        0.0000        0.0000        0.0000        0.0000        0.0000        0.0000        0.0000        0.0000        0.0000        0.0000        0.0000        0.0000        0.0000        0.0000        0.0000        0.0000        0.0000        0.0000        0.0000        0.0000        0.0000        0.0000        0.0000        0.0000        0.0000        0.0000        0.0000        0.0000        0.0000        0.0000        0.0000        0.0000        0.0000        0.0000        0.0000        0.0000        0.0000        0.0000        0.0000        0.0000
        0.0000        0.0000        0.0000        0.0000        0.0000        0.0000        0.0000        0.0000        0.0000        0.0000        0.0000        0.0000        0.0000        0.0000        0.0000        0.0000        0.0000        0.0000        0.0000        0.0000        0.0000        0.0000        0.0000        0.0000        0.0000        0.0000        0.0000        0.0000        0.0000        0.0000        0.0000        0.0000        0.0000        0.0000        0.0000        0.0000        0.0000        0.0000        0.0000        0.0000        0.0000        0.0000        0.0000      355.9722      368.3997      372.8585      370.2853      351.5689      351.2992      336.5698      303.7822      211.9316      189.1706      183.4268      197.4103      263.6302      272.9347      274.7491      268.2198      225.9144      213.0867      197.4712      173.3790      141.4172      130.5220      130.7953      142.7210      177.6449      188.1821      185.2557      179.2788      179.9261      177.1622      153.0495      143.9799      121.3934      118.4693      111.2727      111.0116      244.8722      257.6586      251.1404      261.1954      374.7933      417.2997      439.3727      426.7626      435.2999      397.9146      371.7307      320.9839      206.5441      170.3837      152.5672      166.9811      142.0530      129.3531      133.6696      133.8352      136.5297      132.7551      136.9796      137.9833      143.3543      154.2943      171.1615      187.9246      201.6108      213.0422      217.9154      225.6064      234.5416      231.4146      227.0894      221.5430      227.7953      202.4314      186.5531      172.0472      151.8875      163.8682      168.0840      168.2743      174.6825      179.9467      200.5056      221.7065      248.3742      256.5274      268.8268      285.6271      245.9757      224.0726      206.9253      205.1658      204.3314      189.6441      170.9470      175.4059      167.0749      174.3718      189.5107      219.4191      287.9472      316.4427      338.4244      354.6375      307.1370      296.5781      284.6329      266.2321      225.0589      209.4080      215.3411      224.7713      236.6405      231.2102      236.0607      250.7914      282.6503      328.0272      338.6378      304.7342      272.3213      266.1129      269.4039      283.0899      291.2743      285.6191      264.7398      253.1961      220.0195      201.4834      212.8372      227.4777      244.6215      250.7475      255.9787      245.4394      252.8080      270.2036      272.0366      273.3934      289.9384      300.7982      289.3170      271.1291      272.4016      284.4162      286.2608      260.1762      209.7219      166.2321      147.7706      130.9507       94.0500        0.0000        0.0000        0.0000        0.0000        0.0000        0.0000        0.0000        0.0000        0.0000        0.0000        0.0000        0.0000        0.0000        0.0000        0.0000        0.0000        0.0000        0.0000        0.0000        0.0000        0.0000        0.0000        0.0000        0.0000        0.0000        0.0000        0.0000        0.0000        0.0000        0.0000        0.0000        0.0000        0.0000        0.0000        0.0000        0.0000        0.0000        0.0000        0.0000        0.0000        0.0000        0.0000        0.0000        0.0000        0.0000        0.0000        0.0000        0.0000        0.0000        0.0000        0.0000        0.0000        0.0000
        0.0000        0.0000        0.0000        0.0000        0.0000        0.0000        0.0000        0.0000        0.0000        0.0000        0.0000        0.0000        0.0000        0.0000        0.0000        0.0000        0.0000        0.0000        0.0000        0.0000        0.0000        0.0000        0.0000        0.0000        0.0000        0.0000        0.0000        0.0000        0.0000        0.0000        0.0000        0.0000        0.0000        0.0000        0.0000        0.0000        0.0000        0.0000        0.0000        0.0000        0.0000        0.0000        0.0000        0.0000      464.7564      465.2916      450.5938      415.7460      404.4034      376.0015      335.4659      226.2198      196.0437      190.5412      204.5314      278.5573      292.5817      293.8772      279.3835      236.0514      211.1886      189.8821      175.3678      140.4691      125.3472      127.7625      148.0948      184.7969      195.8287      196.0266      192.0027      190.8027      177.1026      160.4617      153.7305      141.7312      123.5260      104.9998      118.6164      228.3757      243.0182      260.6959      310.5286      459.2873      516.0466      537.3103      504.6111      502.7532      476.4366      428.0201      366.0540      251.0649      200.5969      183.5938      184.8027      161.8787      148.3971      140.0406      140.3337      139.8055      142.1123      139.6371      134.3225      144.3999      163.7275      172.6111      187.3376      197.8076      219.4906      224.7724      227.0598      242.1228      241.3126      253.4878      253.2849      251.0619      221.4916      207.1765      186.5461      152.7525      152.5294      163.7635      168.9603      174.6312      180.5458      202.1060      230.6169      254.2472      268.2502      269.0670      258.2528      226.5562      204.6136      200.9256      198.9409      202.9974      191.3188      192.4603      191.5306      179.8104      191.2437      205.2706      246.9580      340.6691      371.0776      390.9800      371.2010      339.9498      329.1075      308.5635      283.4077      241.3844      225.3256      214.0604      227.5498      258.1494      266.5997      284.6609      285.1675      334.9314      343.9843      338.8292      319.7054      291.6961      292.7529      303.0037      320.8820      332.6116      301.2737      295.7202      279.7979      251.9190      253.5622      261.0881      269.7495      249.2565      248.4160      242.7805      246.6515      260.2054      275.4582      295.2882      291.6986      302.5028      316.3907      315.8186      295.7224      300.0910      318.6574      318.9967      272.2768      215.3714      179.4329      160.0385      139.5666       77.3100        0.0000        0.0000        0.0000        0.0000        0.0000        0.0000        0.0000        0.0000        0.0000        0.0000        0.0000        0.0000        0.0000        0.0000        0.0000        0.0000        0.0000        0.0000        0.0000        0.0000        0.0000        0.0000        0.0000        0.0000        0.0000        0.0000        0.0000        0.0000        0.0000        0.0000        0.0000        0.0000        0.0000        0.0000        0.0000        0.0000        0.0000        0.0000        0.0000        0.0000        0.0000        0.0000        0.0000        0.0000        0.0000        0.0000        0.0000        0.0000        0.0000        0.0000        0.0000        0.0000        0.0000
        0.0000        0.0000        0.0000        0.0000        0.0000        0.0000        0.0000        0.0000        0.0000        0.0000        0.0000        0.0000        0.0000        0.0000        0.0000        0.0000        0.0000        0.0000        0.0000        0.0000        0.0000        0.0000        0.0000        0.0000        0.0000        0.0000        0.0000        0.0000        0.0000        0.0000        0.0000        0.0000        0.0000        0.0000        0.0000        0.0000        0.0000        0.0000        0.0000        0.0000        0.0000        0.0000        0.0000        0.0000        0.0000        0.0000      516.4329      473.0801      457.7742      426.7938      379.4277      256.9155      223.0809      215.1891      230.2083      312.9355      330.4581      338.5330      320.3612      261.9322      234.8358      213.0144      192.0172      151.2061      136.1295      139.8763      153.4488      199.4938      211.9671      212.2273      201.0600      195.0303      183.8892      177.1552      166.8045      136.9203      116.5166      113.7205      135.5537      222.8379      249.7994      315.5341      361.1834      531.7704      602.7530      610.2886      566.6110      519.1115      495.6742      462.6358      423.7897      301.3783      254.6706      223.7232      221.2255      202.4471      206.3888      186.8366      168.3065      159.2773      151.7446      160.0287      137.1054      145.9996      157.8438      171.8021      181.6561      210.3674      230.7115      222.4784      230.8400      264.8274      266.2601      282.8340      267.1789      257.3606      247.2693      222.8142      208.1665      170.5118      150.6074      153.1720      165.0232      177.7491      186.2518      206.4195      224.9775      262.4713      255.5429      253.5170      241.9015      217.3649      212.8006      198.1639      202.6323      203.7360      196.9164      201.4174      202.1801      188.6534      199.2576      225.4917      262.0011      348.7375      391.4743      398.5907      374.3202      355.9142      350.8575      318.8445      296.2056      251.2123      239.4379      228.8573      250.9532      276.5453      285.6488      295.1448      309.0717      347.5767      355.9024      359.9547      340.6413      300.1785      293.4192      298.7106      304.0617      317.3416      314.2865      306.1009      292.8600      273.9082      279.4126      290.6853      277.8152      262.1743      272.0111      260.7200      251.6826      268.5714      305.2987      312.4285      321.6335      314.3193      325.2388      319.1502      302.1570      339.4580      354.8087      345.7138      323.2632      230.2294      177.7970      163.9449      162.3298       51.3300        0.0000        0.0000        0.0000        0.0000        0.0000        0.0000        0.0000        0.0000        0.0000        0.0000        0.0000        0.0000        0.0000        0.0000        0.0000        0.0000        0.0000        0.0000        0.0000        0.0000        0.0000        0.0000        0.0000        0.0000        0.0000        0.0000        0.0000        0.0000        0.0000        0.0000        0.0000        0.0000        0.0000        0.0000        0.0000        0.0000        0.0000        0.0000        0.0000        0.0000        0.0000        0.0000        0.0000        0.0000        0.0000        0.0000        0.0000        0.0000        0.0000        0.0000        0.0000        0.0000        0.0000
        0.0000        0.0000        0.0000        0.0000        0.0000        0.0000        0.0000        0.0000        0.0000        0.0000        0.0000        0.0000        0.0000        0.0000        0.0000        0.0000        0.0000        0.0000        0.0000        0.0000        0.0000        0.0000        0.0000        0.0000        0.0000        0.0000        0.0000        0.0000        0.0000        0.0000        0.0000        0.0000        0.0000        0.0000        0.0000        0.0000        0.0000        0.0000        0.0000        0.0000        0.0000        0.0000        0.0000        0.0000        0.0000        0.0000        0.0000      523.6210      507.1241      477.6086      431.4895      298.3322      263.8961      258.6031      276.6493      365.9653      388.8778      395.6481      377.9132      311.6996      286.4872      268.3105      238.6170      186.3018      161.5856      158.4607      172.4127      224.1431      236.5518      234.2281      218.6604      198.8425      194.0952      190.5120      192.3781      145.2401      139.2921      151.5293      159.9783      254.6012      301.4779      373.7079      407.9302      545.7252      590.6454      594.8001      554.1890      520.3964      470.6536      467.2978      466.2331      344.5034      294.4799      273.4432      276.3190      267.4273      272.9938      263.4178      244.1498      222.1584      179.1405      156.5691      151.3168      156.6196      155.1697      169.6100      192.6287      239.4684      244.7348      254.8197      257.5377      293.8487      288.0483      296.0247      292.2715      296.7001      286.3339      259.3782      238.1719      191.8295      167.3950      163.3629      177.4098      192.5630      197.3070      227.5176      243.1051      246.1543      243.2766      241.6866      239.2368      227.7519      218.3554      203.2897      209.9849      208.7216      209.8954      211.2729      216.4430      211.2608      209.6544      236.1393      274.6036      349.8617      365.6245      368.7324      343.7219      326.3697      315.0944      307.7517      298.9012      263.4091      245.3502      236.4397      246.2300      287.9850      301.1555      307.9313      311.6476      352.2416      362.3520      369.7297      346.1832      300.8775      280.4930      274.3477      279.1477      305.9291      320.4779      315.6817      309.4593      295.1196      289.1697      282.5867      281.1855      282.3666      290.1365      286.9393      296.0292      296.3800      321.7351      315.2220      330.0344      325.8804      336.6862      334.8397      340.6528      373.6003      365.4820      333.1805      296.4211      216.5452      179.8924      163.3056      165.8510        0.0000        0.0000        0.0000        0.0000        0.0000        0.0000        0.0000        0.0000        0.0000        0.0000        0.0000        0.0000        0.0000        0.0000        0.0000        0.0000        0.0000        0.0000        0.0000        0.0000        0.0000        0.0000        0.0000        0.0000        0.0000        0.0000        0.0000        0.0000        0.0000        0.0000        0.0000        0.0000        0.0000        0.0000        0.0000        0.0000        0.0000        0.0000        0.0000        0.0000        0.0000        0.0000        0.0000        0.0000        0.0000        0.0000        0.0000        0.0000        0.0000        0.0000        0.0000        0.0000        0.0000        0.0000
        0.0000        0.0000        0.0000        0.0000        0.0000        0.0000        0.0000        0.0000        0.0000        0.0000        0.0000        0.0000        0.0000        0.0000        0.0000        0.0000        0.0000        0.0000        0.0000        0.0000        0.0000        0.0000        0.0000        0.0000        0.0000        0.0000        0.0000        0.0000        0.0000        0.0000        0.0000        0.0000        0.0000        0.0000        0.0000        0.0000        0.0000        0.0000        0.0000        0.0000        0.0000        0.0000        0.0000        0.0000        0.0000        0.0000        0.0000        0.0000        0.0000        0.0000      526.0891      428.8390      387.1070      377.5471      401.5441      459.4709      484.1280      486.2931      471.5256      420.8879      395.7228      370.4261      331.3680      227.3541      196.2977      182.4702        0.0000        0.0000      237.9801      235.0117      225.3593      208.6321      198.6728      194.9552      199.9306      234.7243      249.3322      265.1166      293.4636      352.4230      412.0054      459.2036      491.8911      497.6630      519.8155      555.1982      525.0164      390.2564      354.7347        0.0000        0.0000        0.0000        0.0000      428.5964      422.4774      528.2855      584.3332      577.0086        0.0000      327.2932      244.7942      199.6588      184.8219      176.2991      170.2287      184.0593      233.5711      278.1084      278.0745      298.4180      300.9544      306.9937      312.0964      321.5667      315.6617      322.5256      318.5955      292.7337      268.8116      242.1495      220.2278      211.0766      216.2642      199.1651      206.7639      214.6116      231.5876      218.7840      207.3939      214.4856      211.2732      210.1638      203.4459      200.0147      196.8616      193.1511      199.5522      224.2521      225.4604      248.7104      253.4165      258.2504      264.8889      266.5659      278.9687      283.2995      277.8888      278.6558      264.2849      261.5766      267.8717      303.5528      273.1149      284.9456      287.0910      304.0895      305.7595      307.8534      322.0435      353.0230      372.3061      377.9362      357.0518      277.9588      251.4012      248.2618      249.4748      283.7969      309.1957      306.1267      301.1118      296.4832      301.0819      306.8939      299.7761      300.1929      307.3981      322.4341      332.4045      304.7424      319.9002      308.7674      317.0446      346.0156      346.2451      352.7856      360.0510      384.7034      349.3320      316.9499      268.2371      182.2267      157.7719        0.0000        0.0000        0.0000        0.0000        0.0000        0.0000        0.0000        0.0000        0.0000        0.0000        0.0000        0.0000        0.0000        0.0000        0.0000        0.0000        0.0000        0.0000        0.0000        0.0000        0.0000        0.0000        0.0000        0.0000        0.0000        0.0000        0.0000        0.0000        0.0000        0.0000        0.0000        0.0000        0.0000        0.0000        0.0000        0.0000        0.0000        0.0000        0.0000        0.0000        0.0000        0.0000        0.0000        0.0000        0.0000        0.0000        0.0000        0.0000        0.0000        0.0000        0.0000        0.0000        0.0000        0.0000        0.0000        0.0000
        0.0000        0.0000        0.0000        0.0000        0.0000        0.0000        0.0000        0.0000        0.0000        0.0000        0.0000        0.0000        0.0000        0.0000        0.0000        0.0000        0.0000        0.0000        0.0000        0.0000        0.0000        0.0000        0.0000        0.0000        0.0000        0.0000        0.0000        0.0000        0.0000        0.0000        0.0000        0.0000        0.0000        0.0000        0.0000        0.0000        0.0000        0.0000        0.0000        0.0000        0.0000        0.0000        0.0000        0.0000        0.0000        0.0000        0.0000        0.0000        0.0000        0.0000        0.0000        0.0000        0.0000        0.0000        0.0000      522.5972      549.3140      554.9120        0.0000        0.0000        0.0000      423.1253      374.7035      254.6420      224.2453        0.0000        0.0000        0.0000        0.0000        0.0000        0.0000        0.0000      217.6872      210.9306      224.4460      263.4522      273.1254      300.5951      345.1992      394.3740      462.5924      492.0378      521.0644      540.2440      609.7252      591.7931      511.6350      375.0920        0.0000        0.0000        0.0000        0.0000        0.0000        0.0000      572.3266      742.7936        0.0000        0.0000        0.0000      403.5891      299.2927      216.4267      203.7231      192.4786      176.9194      204.3080      230.9355      280.9664      301.7113      328.5902      347.0272      340.0544      335.0502      336.1811      346.8789      353.0208      337.1721      319.9832      291.0018      260.8643      241.3970      236.5600      240.1326      211.6384      217.0555      216.2854      222.3720      209.8548      206.9619      214.0637      213.4340      213.6313      203.9133      204.7357      203.7707      202.8507      208.7119      232.5066      230.6211      250.4218      254.0955      273.6965      266.6918      253.2552      249.8812      247.5199      254.1047      261.9136      262.2406      268.9188      267.7690      284.9712      288.7039      311.4916      295.3585      292.5420      299.7750      318.4195      322.2694      354.7603      372.9355      372.7589      362.3961      289.1205      276.8157      283.7603      279.4537      304.6158      305.3736      324.1075      307.6581      305.2284      316.0794      310.2863      324.6659      315.9170      317.3287      340.4389      334.4346      312.5309      316.4674      331.3906      338.9605      354.7507      363.8610      369.3467      373.6045      393.0615      357.3931      317.4368      284.9915      188.0076      164.0921        0.0000        0.0000        0.0000        0.0000        0.0000        0.0000        0.0000        0.0000        0.0000        0.0000        0.0000        0.0000        0.0000        0.0000        0.0000        0.0000        0.0000        0.0000        0.0000        0.0000        0.0000        0.0000        0.0000        0.0000        0.0000        0.0000        0.0000        0.0000        0.0000        0.0000        0.0000        0.0000        0.0000        0.0000        0.0000        0.0000        0.0000        0.0000        0.0000        0.0000        0.0000        0.0000        0.0000        0.0000        0.0000        0.0000        0.0000        0.0000        0.0000        0.0000        0.0000        0.0000        0.0000        0.0000        0.0000        0.0000
        0.0000        0.0000        0.0000        0.0000        0.0000        0.0000        0.0000        0.0000        0.0000        0.0000        0.0000        0.0000        0.0000        0.0000        0.0000        0.0000        0.0000        0.0000        0.0000        0.0000        0.0000        0.0000        0.0000        0.0000        0.0000        0.0000        0.0000        0.0000        0.0000        0.0000        0.0000        0.0000        0.0000        0.0000        0.0000        0.0000        0.0000        0.0000        0.0000        0.0000        0.0000        0.0000        0.0000        0.0000        0.0000        0.0000        0.0000        0.0000        0.0000        0.0000        0.0000        0.0000        0.0000        0.0000        0.0000        0.0000        0.0000        0.0000        0.0000        0.0000        0.0000      501.9850      453.0849      312.8582      281.3163        0.0000        0.0000        0.0000        0.0000        0.0000        0.0000        0.0000        0.0000      238.7070      250.8966      297.3311      309.2007      333.0999      372.2821      402.1864      456.3177      490.8461      544.9821      553.3013      555.3123        0.0000        0.0000        0.0000        0.0000        0.0000        0.0000        0.0000        0.0000        0.0000        0.0000        0.0000        0.0000        0.0000        0.0000        0.0000      309.8497      242.2039      209.0293      208.6131      208.3399      205.5294      232.7353      279.3416      313.8733      342.6693      355.5068      362.8925      356.2724      360.2940      359.3632      356.6414      350.9564      327.1748      306.2578      272.6354      250.8500      250.5266      243.6586      220.7263      214.8046      214.0815      219.8141      204.2304      210.8732      215.1232      219.2176      217.4904      219.2863      227.4972      234.3479      228.1199      228.9570      242.0763      241.8300      263.4344      259.6515      269.1740      276.3854      259.4056      245.5172      246.5842      253.5720      271.5484      267.5248      283.4500      269.3568      290.9991      296.2925      289.4262      284.0256      286.7758      288.5830      292.2854      308.9582      338.5025      356.9099      374.8072      359.5781      283.3245      288.7759      280.5753      284.5462      308.3378      312.5512      331.5342      311.1641      327.0674      318.2041      318.4716      317.4986      329.2626      327.7562      337.3526      336.1411      317.8022      322.7888      333.0516      329.1109      352.8947      349.9020      368.4757      369.5307      389.5681      348.2321      323.1657      280.6533      189.1112        0.0000        0.0000        0.0000        0.0000        0.0000        0.0000        0.0000        0.0000        0.0000        0.0000        0.0000        0.0000        0.0000        0.0000        0.0000        0.0000        0.0000        0.0000        0.0000        0.0000        0.0000        0.0000        0.0000        0.0000        0.0000        0.0000        0.0000        0.0000        0.0000        0.0000        0.0000        0.0000        0.0000        0.0000        0.0000        0.0000        0.0000        0.0000        0.0000        0.0000        0.0000        0.0000        0.0000        0.0000        0.0000        0.0000        0.0000        0.0000        0.0000        0.0000        0.0000        0.0000        0.0000        0.0000        0.0000        0.0000        0.0000
        0.0000        0.0000        0.0000        0.0000        0.0000        0.0000        0.0000        0.0000        0.0000        0.0000        0.0000        0.0000        0.0000        0.0000        0.0000        0.0000        0.0000        0.0000        0.0000        0.0000        0.0000        0.0000        0.0000        0.0000        0.0000        0.0000        0.0000        0.0000        0.0000        0.0000        0.0000        0.0000        0.0000        0.0000        0.0000        0.0000        0.0000        0.0000        0.0000        0.0000        0.0000        0.0000        0.0000        0.0000        0.0000        0.0000        0.0000        0.0000        0.0000        0.0000        0.0000        0.0000        0.0000        0.0000        0.0000        0.0000        0.0000        0.0000        0.0000        0.0000        0.0000        0.0000      556.9030      398.7143        0.0000        0.0000        0.0000        0.0000        0.0000        0.0000        0.0000        0.0000        0.0000        0.0000      287.9959      336.9189      346.2600      377.7369      401.3406      429.6219      443.3726      468.9376      520.3565      532.9210        0.0000        0.0000        0.0000        0.0000        0.0000        0.0000        0.0000        0.0000        0.0000        0.0000        0.0000        0.0000        0.0000        0.0000        0.0000        0.0000        0.0000      235.6958      216.3309      216.9931      221.7108      221.6255      249.3515      319.7169      346.7292      375.1251      371.7894      380.8710      393.6688      397.4737      375.6125      371.5446      357.1241      328.5870      301.7430      278.6812      249.9888      235.2621      230.1632      213.9723      213.3379      214.2578      228.0368      221.5735      223.3588      223.6657      228.0849      237.0302      240.6780      246.3584      255.0325      250.0527      264.9978      265.8951      259.2383      265.8994      274.4587      285.5484      283.0221      254.3157      250.6762      265.2140      264.3860      283.6415      278.5232      270.5277      270.1878      287.8198      284.0350      268.8455      270.1801      268.6503      266.0775      266.7260      297.0396      324.9151      332.9295      340.2088      329.7547      270.3174      260.4668      250.6907      273.1843      305.9776      316.6490      321.1006      322.6447      319.0894      324.4559      326.8978      345.3358      330.1237      316.7346      320.0171      332.5585      319.1966      309.2315      311.4787      317.0325      339.4612      359.2383      353.8780      356.4172      359.5004      322.5423      313.3350      270.8134        0.0000        0.0000        0.0000        0.0000        0.0000        0.0000        0.0000        0.0000        0.0000        0.0000        0.0000        0.0000        0.0000        0.0000        0.0000        0.0000        0.0000        0.0000        0.0000        0.0000        0.0000        0.0000        0.0000        0.0000        0.0000        0.0000        0.0000        0.0000        0.0000        0.0000        0.0000        0.0000        0.0000        0.0000        0.0000        0.0000        0.0000        0.0000        0.0000        0.0000        0.0000        0.0000        0.0000        0.0000        0.0000        0.0000        0.0000        0.0000        0.0000        0.0000        0.0000        0.0000        0.0000        0.0000        0.0000        0.0000        0.0000        0.0000
        0.0000        0.0000        0.0000        0.0000        0.0000        0.0000        0.0000        0.0000        0.0000        0.0000        0.0000        0.0000        0.0000        0.0000        0.0000        0.0000        0.0000        0.0000        0.0000        0.0000        0.0000        0.0000        0.0000        0.0000        0.0000        0.0000        0.0000        0.0000        0.0000        0.0000        0.0000        0.0000        0.0000        0.0000        0.0000        0.0000        0.0000        0.0000        0.0000        0.0000        0.0000        0.0000        0.0000        0.0000        0.0000        0.0000        0.0000        0.0000        0.0000        0.0000        0.0000        0.0000        0.0000        0.0000        0.0000        0.0000        0.0000        0.0000        0.0000        0.0000        0.0000        0.0000        0.0000        0.0000        0.0000        0.0000        0.0000        0.0000        0.0000        0.0000        0.0000        0.0000        0.0000        0.0000      296.9797      394.9693      414.4960      422.5669      426.4082      382.1857      382.4239      380.9649      402.0352        0.0000        0.0000        0.0000        0.0000        0.0000        0.0000        0.0000        0.0000        0.0000        0.0000        0.0000        0.0000        0.0000        0.0000        0.0000        0.0000        0.0000        0.0000      211.8867      202.3257      215.1482      223.1866      247.0186      268.9207      326.0952      368.0513      397.5005      405.0229      411.5083      406.4059      398.6794      389.2834      348.3681      329.7500      302.1956      279.4952      230.2240      211.0854      204.6079      205.6024      200.3727      197.7571      209.7634      214.1092      231.7779      238.3115      243.0508      248.8234      265.9548      272.4626      283.9573      283.7194      286.4288      299.6662      298.6574      298.5266      281.1660      276.9862      275.5073      279.7233      285.2573      286.7858      291.2740      288.6035      281.3895      267.3774      260.3840      253.4039      269.5919      263.5345      256.2649      247.5043      206.3678      209.0899      216.9741      231.1449      282.7858      271.9397      271.3022      278.6066      286.9723      272.5107      267.7770      287.8392      271.4345      289.1558      277.1585      268.5142      284.5428      323.0541      316.5970      305.0417      274.9115      278.8119      277.9607      282.9981      313.3353      318.1948      317.1989      323.3196      306.1768      308.0082      291.5620      284.1989      258.3668      249.7249      232.8247      227.9388        0.0000        0.0000        0.0000        0.0000        0.0000        0.0000        0.0000        0.0000        0.0000        0.0000        0.0000        0.0000        0.0000        0.0000        0.0000        0.0000        0.0000        0.0000        0.0000        0.0000        0.0000        0.0000        0.0000        0.0000        0.0000        0.0000        0.0000        0.0000        0.0000        0.0000        0.0000        0.0000        0.0000        0.0000        0.0000        0.0000        0.0000        0.0000        0.0000        0.0000        0.0000        0.0000        0.0000        0.0000        0.0000        0.0000        0.0000        0.0000        0.0000        0.0000        0.0000        0.0000        0.0000        0.0000        0.0000        0.0000        0.0000        0.0000
        0.0000        0.0000        0.0000        0.0000        0.0000        0.0000        0.0000        0.0000        0.0000        0.0000        0.0000        0.0000        0.0000        0.0000        0.0000        0.0000        0.0000        0.0000        0.0000        0.0000        0.0000        0.0000        0.0000        0.0000        0.0000        0.0000        0.0000        0.0000        0.0000        0.0000        0.0000        0.0000        0.0000        0.0000        0.0000        0.0000        0.0000        0.0000        0.0000        0.0000        0.0000        0.0000        0.0000        0.0000        0.0000        0.0000        0.0000        0.0000        0.0000        0.0000        0.0000        0.0000        0.0000        0.0000        0.0000        0.0000        0.0000        0.0000        0.0000        0.0000        0.0000        0.0000        0.0000        0.0000        0.0000        0.0000        0.0000        0.0000        0.0000        0.0000        0.0000        0.0000        0.0000        0.0000        0.0000        0.0000        0.0000        0.0000        0.0000        0.0000        0.0000        0.0000        0.0000        0.0000        0.0000        0.0000        0.0000        0.0000        0.0000        0.0000        0.0000        0.0000        0.0000        0.0000        0.0000        0.0000        0.0000        0.0000        0.0000        0.0000        0.0000      210.4781      195.0452      216.3889      225.8254      259.9721      282.4434      335.0872      398.9450      410.7613      427.6279      416.5730      417.3907      407.4205      392.6668      353.7675      331.9397      293.6627      265.6888      225.3892      213.6287      206.6551      210.5518      200.5610      204.1797      210.5717      229.4679      247.6823      259.5144      271.7870      276.4481      291.1233      304.8849      312.4571      310.3871      315.8334      324.1898      325.3718      334.0853      320.3419      295.5567      293.7009      296.0306      303.5530      311.2372      305.0964      312.2729      279.5872      270.3885      252.4526      255.0194      267.2526      267.4440      249.7666      239.9518      197.4806      192.7156      215.8922      236.0788      247.2835      254.8421      246.4623      248.2084      293.5990      292.7706      288.9378      269.6995      253.7953      272.3643      286.3631      278.3951      297.8703      307.9217      293.4496      271.9775      269.4697      274.3504      267.6469      282.7979      325.6953      335.8688      320.4607      335.5755      298.4904      298.2003      275.2336      257.9902      232.6270      228.0222      217.0287        0.0000        0.0000        0.0000        0.0000        0.0000        0.0000        0.0000        0.0000        0.0000        0.0000        0.0000        0.0000        0.0000        0.0000        0.0000        0.0000        0.0000        0.0000        0.0000        0.0000        0.0000        0.0000        0.0000        0.0000        0.0000        0.0000        0.0000        0.0000        0.0000        0.0000        0.0000        0.0000        0.0000        0.0000        0.0000        0.0000        0.0000        0.0000        0.0000        0.0000        0.0000        0.0000        0.0000        0.0000        0.0000        0.0000        0.0000        0.0000        0.0000        0.0000        0.0000        0.0000        0.0000        0.0000        0.0000        0.0000        0.0000        0.0000        0.0000
        0.0000        0.0000        0.0000        0.0000        0.0000        0.0000        0.0000        0.0000        0.0000        0.0000        0.0000        0.0000        0.0000        0.0000        0.0000        0.0000        0.0000        0.0000        0.0000        0.0000        0.0000        0.0000        0.0000        0.0000        0.0000        0.0000        0.0000        0.0000        0.0000        0.0000        0.0000        0.0000        0.0000        0.0000        0.0000        0.0000        0.0000        0.0000        0.0000        0.0000        0.0000        0.0000        0.0000        0.0000        0.0000        0.0000        0.0000        0.0000        0.0000        0.0000        0.0000        0.0000        0.0000        0.0000        0.0000        0.0000        0.0000        0.0000        0.0000        0.0000        0.0000        0.0000        0.0000        0.0000        0.0000        0.0000        0.0000        0.0000        0.0000        0.0000        0.0000        0.0000        0.0000        0.0000        0.0000        0.0000        0.0000        0.0000        0.0000        0.0000        0.0000        0.0000        0.0000        0.0000        0.0000        0.0000        0.0000        0.0000        0.0000        0.0000        0.0000        0.0000        0.0000        0.0000        0.0000        0.0000        0.0000        0.0000        0.0000        0.0000        0.0000      203.8712      187.2920      213.9101      229.2642      256.7107      291.0678      338.8909      374.8599      398.5271      403.1386      398.5755      408.1223      403.0838      381.0779      348.4500      325.2342      290.4201      262.7066      233.0661      228.2098      220.7369      225.7866      226.9313      222.4076      235.8397      253.4853      263.9856      274.2512      286.2783      296.5005      321.1035      337.3901      335.1531      333.0186      338.3712      338.0709      333.5348      337.9666      333.8809      320.9929      325.2936      321.3959      323.4070      330.9605      337.3504      323.7350      301.9440      292.1417      275.5379      259.2335      274.2334      262.6996      264.0024      235.6378      183.0574      173.9595      191.1715      222.4533      238.2531      241.7475      232.0918      236.8364      271.1027      262.8979      272.9129      285.1891      272.7074      277.3933      257.0900      260.8486      271.4693      275.7111      275.2907      262.1019      258.2944      258.5200      257.4088      278.5685      325.0594      319.6687      312.0173      316.9658      283.0205      269.1002      273.8754      245.1988      229.1477      221.0365      208.7917        0.0000        0.0000        0.0000        0.0000        0.0000        0.0000        0.0000        0.0000        0.0000        0.0000        0.0000        0.0000        0.0000        0.0000        0.0000        0.0000        0.0000        0.0000        0.0000        0.0000        0.0000        0.0000        0.0000        0.0000        0.0000        0.0000        0.0000        0.0000        0.0000        0.0000        0.0000        0.0000        0.0000        0.0000        0.0000        0.0000        0.0000        0.0000        0.0000        0.0000        0.0000        0.0000        0.0000        0.0000        0.0000        0.0000        0.0000        0.0000        0.0000        0.0000        0.0000        0.0000        0.0000        0.0000        0.0000        0.0000        0.0000        0.0000        0.0000
        0.0000        0.0000        0.0000        0.0000        0.0000        0.0000        0.0000        0.0000        0.0000        0.0000        0.0000        0.0000        0.0000        0.0000        0.0000        0.0000        0.0000        0.0000        0.0000        0.0000        0.0000        0.0000        0.0000        0.0000        0.0000        0.0000        0.0000        0.0000        0.0000        0.0000        0.0000        0.0000        0.0000        0.0000        0.0000        0.0000        0.0000        0.0000        0.0000        0.0000        0.0000        0.0000        0.0000        0.0000        0.0000        0.0000        0.0000        0.0000        0.0000        0.0000        0.0000        0.0000        0.0000        0.0000        0.0000        0.0000        0.0000        0.0000        0.0000        0.0000        0.0000        0.0000        0.0000        0.0000        0.0000        0.0000        0.0000        0.0000        0.0000        0.0000        0.0000        0.0000        0.0000        0.0000        0.0000        0.0000        0.0000        0.0000        0.0000        0.0000        0.0000        0.0000        0.0000        0.0000        0.0000        0.0000        0.0000        0.0000        0.0000        0.0000        0.0000        0.0000        0.0000        0.0000        0.0000        0.0000        0.0000        0.0000        0.0000        0.0000      269.4958      216.8661      203.1131      216.7791      220.3559      236.1684      269.0179      319.2231      349.4589      362.3894      372.5601      363.0064      377.1228      377.0681      367.3828      328.1102      302.5230      281.2479      266.2527      241.4402      238.1471      246.3781      264.4708      247.7038      263.6417      268.6651      274.8319      297.3627      311.5818      311.1817      313.3807      325.7986      323.5789      335.3113      339.1717      353.9227      349.9864      343.7960      354.0946      353.4368      350.3607      355.0140      357.3283      355.4274      355.3917      359.4831      354.4677      326.8273      320.7979      302.9747      284.5672      283.5562      259.7369      271.5115      236.5244      184.9260      179.0343      187.1206      225.4908      216.9015      225.2036      235.8833      231.8282      241.6643      260.1054      267.6497      279.7870      261.4311      276.0417      258.8564      255.7653      268.8799      269.6110      275.3560      265.2529      250.2048      250.5555      256.3643      290.2605      300.4060      301.9843      316.5424      306.3181      275.3514      251.4329      247.4141      238.4195      222.6471        0.0000        0.0000        0.0000        0.0000        0.0000        0.0000        0.0000        0.0000        0.0000        0.0000        0.0000        0.0000        0.0000      174.5100        0.0000        0.0000        0.0000      151.0800        0.0000        0.0000        0.0000        0.0000        0.0000        0.0000        0.0000        0.0000        0.0000        0.0000        0.0000        0.0000        0.0000        0.0000        0.0000        0.0000        0.0000        0.0000        0.0000        0.0000        0.0000        0.0000        0.0000        0.0000        0.0000        0.0000        0.0000        0.0000        0.0000        0.0000        0.0000        0.0000        0.0000        0.0000        0.0000        0.0000        0.0000        0.0000        0.0000        0.0000        0.0000        0.0000        0.0000
        0.0000        0.0000        0.0000        0.0000        0.0000        0.0000        0.0000        0.0000        0.0000        0.0000        0.0000        0.0000        0.0000        0.0000        0.0000        0.0000        0.0000        0.0000        0.0000        0.0000        0.0000        0.0000        0.0000        0.0000        0.0000        0.0000        0.0000        0.0000        0.0000        0.0000        0.0000        0.0000        0.0000        0.0000        0.0000        0.0000        0.0000        0.0000        0.0000        0.0000        0.0000        0.0000        0.0000        0.0000        0.0000        0.0000        0.0000        0.0000        0.0000        0.0000        0.0000        0.0000        0.0000        0.0000        0.0000        0.0000        0.0000        0.0000        0.0000        0.0000        0.0000        0.0000        0.0000        0.0000        0.0000        0.0000        0.0000        0.0000        0.0000        0.0000        0.0000        0.0000        0.0000        0.0000        0.0000        0.0000        0.0000        0.0000        0.0000        0.0000        0.0000        0.0000        0.0000        0.0000        0.0000        0.0000        0.0000        0.0000        0.0000        0.0000        0.0000        0.0000        0.0000        0.0000        0.0000        0.0000        0.0000        0.0000        0.0000        0.0000      327.0379      287.9402      255.6383      203.5868      212.1077      224.8109      239.9464      271.1881      293.4852      306.4718      311.0300      298.6147      298.1300      292.8363      284.1431      276.2165      268.7148      251.2746      242.8303      246.0596      248.5768      259.6318      286.3767      291.0102      313.2986      329.3620      336.9576      330.6122      359.0229      362.7573      369.4476      331.7798      327.1189      333.5656      335.9376      344.3883      343.7716      347.9174      346.3645      369.4341      390.7798      388.1548      385.9962      408.4039      426.4183      435.1276      419.4920      430.5341      435.9085      411.7966      372.4599      252.3661      213.6980      196.9574      175.0477      167.4296      164.9870      184.2019      187.2259      208.9231      212.9739      227.0858      211.7463      224.3725      267.0512      250.9625      261.2181      244.5860      246.1037      267.7293      248.0183      252.8919      256.4222      263.9366      265.3692      264.3992      262.5195      271.6469      281.3160      274.2575      259.8453      258.2982      261.8310      243.5676      217.8338      196.2247      200.3383      199.8079        0.0000        0.0000        0.0000        0.0000        0.0000        0.0000        0.0000        0.0000        0.0000        0.0000        0.0000        0.0000      175.0200      151.3800      123.4800        0.0000      120.3000      139.2300        0.0000        0.0000        0.0000        0.0000        0.0000        0.0000        0.0000        0.0000        0.0000        0.0000        0.0000        0.0000        0.0000        0.0000        0.0000        0.0000        0.0000        0.0000        0.0000        0.0000        0.0000        0.0000        0.0000        0.0000        0.0000        0.0000        0.0000        0.0000        0.0000        0.0000        0.0000        0.0000        0.0000        0.0000        0.0000        0.0000        0.0000        0.0000        0.0000        0.0000        0.0000        0.0000        0.0000
        0.0000        0.0000        0.0000        0.0000        0.0000        0.0000        0.0000        0.0000        0.0000        0.0000        0.0000        0.0000        0.0000        0.0000        0.0000        0.0000        0.0000        0.0000        0.0000        0.0000        0.0000        0.0000        0.0000        0.0000        0.0000        0.0000        0.0000        0.0000        0.0000        0.0000        0.0000        0.0000        0.0000        0.0000        0.0000        0.0000        0.0000        0.0000        0.0000        0.0000        0.0000        0.0000        0.0000        0.0000        0.0000        0.0000        0.0000        0.0000        0.0000        0.0000        0.0000        0.0000        0.0000        0.0000        0.0000        0.0000        0.0000        0.0000        0.0000        0.0000        0.0000        0.0000        0.0000        0.0000        0.0000        0.0000        0.0000        0.0000        0.0000        0.0000        0.0000        0.0000        0.0000        0.0000        0.0000        0.0000        0.0000        0.0000        0.0000        0.0000        0.0000        0.0000        0.0000        0.0000        0.0000        0.0000        0.0000        0.0000        0.0000        0.0000        0.0000        0.0000        0.0000        0.0000        0.0000        0.0000        0.0000        0.0000        0.0000      425.9486      348.6648      303.9288      261.5337      216.9583      207.1414      211.7817      228.5626      253.8832      280.2255      287.4660      278.8925      262.7459      258.9562      250.0877      253.3854      244.3212      239.3313      238.1566      242.0928      246.7540      254.7663      256.1900      274.3286      310.3140      335.5992      354.9946      367.5285      368.8900      387.3926      395.1114      381.3610      346.3085      336.0604      346.1730      359.8657      353.4068      355.5542      355.0232      361.1796      391.0794      415.3815      412.5086      407.2134      462.3937      480.0638      477.6366      474.9640      502.2007      505.0262      457.8253      396.3293      256.4659      211.8209      178.6361      175.1650      171.4477      167.8363      174.5436      172.1658      195.3839      204.6732      208.3689      216.0485      216.6211      249.7875      239.1268      254.1980      248.6507      234.7114      243.4594      237.8587      243.8149      257.2112      262.6703      259.3485      268.5088      272.6276      264.4319      269.5800      273.6745      267.1794      250.2940      236.8906      216.8201      191.7458      165.7749      172.6488       79.3896        0.0000        0.0000        0.0000        0.0000        0.0000        0.0000      197.2557      279.2100        0.0000        0.0000        0.0000        0.0000      120.8100      146.0700        0.0000        0.0000        0.0000        0.0000        0.0000        0.0000        0.0000        0.0000        0.0000        0.0000        0.0000        0.0000        0.0000        0.0000        0.0000        0.0000        0.0000        0.0000        0.0000        0.0000        0.0000        0.0000        0.0000        0.0000        0.0000        0.0000        0.0000        0.0000        0.0000        0.0000        0.0000        0.0000        0.0000        0.0000        0.0000        0.0000        0.0000        0.0000        0.0000        0.0000        0.0000        0.0000        0.0000        0.0000        0.0000        0.0000        0.0000
        0.0000        0.0000        0.0000        0.0000        0.0000        0.0000        0.0000        0.0000        0.0000        0.0000        0.0000        0.0000        0.0000        0.0000        0.0000        0.0000        0.0000        0.0000        0.0000        0.0000        0.0000        0.0000        0.0000        0.0000        0.0000        0.0000        0.0000        0.0000        0.0000        0.0000        0.0000        0.0000        0.0000        0.0000        0.0000        0.0000        0.0000        0.0000        0.0000        0.0000        0.0000        0.0000        0.0000        0.0000        0.0000        0.0000        0.0000        0.0000        0.0000        0.0000        0.0000        0.0000        0.0000        0.0000        0.0000        0.0000        0.0000        0.0000        0.0000        0.0000        0.0000        0.0000        0.0000        0.0000        0.0000        0.0000        0.0000        0.0000        0.0000        0.0000        0.0000        0.0000        0.0000        0.0000        0.0000        0.0000        0.0000        0.0000        0.0000        0.0000        0.0000        0.0000        0.0000        0.0000        0.0000        0.0000        0.0000        0.0000        0.0000        0.0000        0.0000        0.0000        0.0000        0.0000        0.0000        0.0000        0.0000      565.7744      536.1769      420.7180      365.8981      302.5283      269.1891      228.4960      215.6638      231.4010      236.8720      251.8482      263.5889      271.4279      272.6293      249.5573      238.4591      238.6167      229.6511      230.5724      230.5049      241.1357      237.4486      241.2078      261.9259      261.2972      274.1490      320.6848      356.0443      368.7835      376.5356      377.3077      386.0645      393.3104      387.1967      344.4314      336.0220      339.8379      351.1105      353.7248      371.1262      368.7730      382.3000      405.5020      428.3078      441.7517      441.4387      492.1657      494.4697      511.8629      512.1669      545.1059      522.6997      476.5327      398.2530      262.3498      200.6687      163.8361      170.8305      163.0665      157.7966      160.2960      163.9972      183.7209      205.6656      218.6180      215.8765      223.6133      235.6031      245.7166      250.1922      235.8875      237.3710      246.1696      243.0527      256.9774      270.0459      271.1148      255.3347      263.9188      254.0910      258.4769      245.6659      248.3447      255.7295      240.1188      211.3897      166.3587      150.0127      149.7093      155.8259        0.0000        0.0000        0.0000        0.0000        0.0000      154.9864      172.2851      187.2465      207.0601        0.0000        0.0000        0.0000        0.0000        0.0000        0.0000        0.0000        0.0000        0.0000        0.0000        0.0000        0.0000        0.0000        0.0000        0.0000        0.0000        0.0000        0.0000        0.0000        0.0000        0.0000        0.0000        0.0000        0.0000        0.0000        0.0000        0.0000        0.0000        0.0000        0.0000        0.0000        0.0000        0.0000        0.0000        0.0000        0.0000        0.0000        0.0000        0.0000        0.0000        0.0000        0.0000        0.0000        0.0000        0.0000        0.0000        0.0000        0.0000        0.0000        0.0000        0.0000        0.0000        0.0000
        0.0000        0.0000        0.0000        0.0000        0.0000        0.0000        0.0000        0.0000        0.0000        0.0000        0.0000        0.0000        0.0000        0.0000        0.0000        0.0000        0.0000        0.0000        0.0000        0.0000        0.0000        0.0000        0.0000        0.0000        0.0000        0.0000        0.0000        0.0000        0.0000        0.0000        0.0000        0.0000        0.0000        0.0000        0.0000        0.0000        0.0000        0.0000        0.0000        0.0000        0.0000        0.0000        0.0000        0.0000        0.0000        0.0000        0.0000        0.0000        0.0000        0.0000        0.0000        0.0000        0.0000        0.0000        0.0000        0.0000        0.0000        0.0000        0.0000        0.0000        0.0000        0.0000        0.0000        0.0000        0.0000        0.0000        0.0000        0.0000        0.0000        0.0000        0.0000        0.0000        0.0000        0.0000        0.0000        0.0000        0.0000        0.0000        0.0000        0.0000        0.0000        0.0000        0.0000        0.0000        0.0000        0.0000        0.0000        0.0000        0.0000        0.0000        0.0000        0.0000        0.0000        0.0000        0.0000        0.0000        0.0000      585.2799      534.2974      446.1325      383.9763      330.9202      287.4295      239.3130      209.9548      215.9821      238.7443      251.7301      262.3824      269.8954      265.5536      249.3254      242.8018      248.5075      238.3429      224.6593      225.4929      231.9657      227.5420      228.0454      229.8391      238.4196      263.6267      308.2555      347.6928      358.8719      359.5349      360.7483      368.8033      374.2667      365.2343      322.3498      322.5400      335.9987      339.8933      369.5286      383.5358      378.1567      396.9452      418.3194      430.4583      443.9209      450.1813      491.2577      515.7239      508.5144      504.3379      509.7181      496.4980      445.7013      377.0118      242.0904      191.3993      189.7216      163.2276      164.0764      153.8811      155.1424      190.4355      218.7266      210.7615      204.1720      200.5959      205.5763      219.9621      226.9386      232.4423      220.0937      221.4951      217.7935      233.9053      254.7917      263.5489      250.1233      236.1550      247.0383      254.8330      241.3918      238.2535      228.1008      221.2582      199.3964      178.3408      150.1969      150.2799      168.0405      171.7928        0.0000        0.0000        0.0000       52.3800      150.8201      143.7435      168.9010      154.5314      139.9800        0.0000        0.0000        0.0000        0.0000        0.0000        0.0000        0.0000        0.0000        0.0000        0.0000        0.0000        0.0000        0.0000        0.0000        0.0000        0.0000        0.0000        0.0000        0.0000        0.0000        0.0000        0.0000        0.0000        0.0000        0.0000        0.0000        0.0000        0.0000        0.0000        0.0000        0.0000        0.0000        0.0000        0.0000        0.0000        0.0000        0.0000        0.0000        0.0000        0.0000        0.0000        0.0000        0.0000        0.0000        0.0000        0.0000        0.0000        0.0000        0.0000        0.0000        0.0000        0.0000        0.0000
        0.0000        0.0000        0.0000        0.0000        0.0000        0.0000        0.0000        0.0000        0.0000        0.0000        0.0000        0.0000        0.0000        0.0000        0.0000        0.0000        0.0000        0.0000        0.0000        0.0000        0.0000        0.0000        0.0000        0.0000        0.0000        0.0000        0.0000        0.0000        0.0000        0.0000        0.0000        0.0000        0.0000        0.0000        0.0000        0.0000        0.0000        0.0000        0.0000        0.0000        0.0000        0.0000        0.0000        0.0000        0.0000        0.0000        0.0000        0.0000        0.0000        0.0000        0.0000        0.0000        0.0000        0.0000        0.0000        0.0000        0.0000        0.0000        0.0000        0.0000        0.0000        0.0000        0.0000        0.0000        0.0000        0.0000        0.0000        0.0000        0.0000        0.0000        0.0000        0.0000        0.0000        0.0000        0.0000        0.0000        0.0000        0.0000        0.0000        0.0000        0.0000        0.0000        0.0000        0.0000        0.0000        0.0000        0.0000        0.0000        0.0000        0.0000        0.0000        0.0000        0.0000        0.0000        0.0000        0.0000      588.5056      544.2511      501.4239      461.2462      432.2555      384.3447      332.7047      258.1706      226.2505      212.2251      230.1791      251.1731      261.9021      266.9373      277.9092      274.7189      269.5904      272.1736      270.3380      259.7280      257.3879      260.9615      236.5905      208.1384      202.8096      233.9485      231.8231      264.3249      284.1281      299.0812      317.6276      332.4620      343.5132      338.7895      327.9545      281.9122      279.1370      296.6066      311.9499      349.8571      378.2116      390.4614      399.8480      415.9048      423.9423      440.1379      444.6995      469.0242      493.2826      506.4233      467.9787      455.8994      445.0744      396.2349      321.2092      248.9796      210.1712      202.3181      183.5807      167.5548      144.2292      170.9765      185.2539      204.1228      200.3703      204.5782      196.0021      191.4462      212.8789      223.1902      220.7966      223.2536      221.4595      224.1554      233.5070      241.2466      242.0867      237.9307      228.9833      242.0712      240.9047      238.9118      231.0344      215.5622      203.9700      173.8090      160.1100      214.4063      183.1930      183.6960        0.0000        0.0000        0.0000        0.0000      198.8469      175.9766      163.8238      185.6158      155.5873      109.9800        0.0000        0.0000        0.0000        0.0000        0.0000        0.0000        0.0000        0.0000        0.0000        0.0000        0.0000        0.0000        0.0000        0.0000        0.0000        0.0000        0.0000        0.0000        0.0000        0.0000        0.0000        0.0000        0.0000        0.0000        0.0000        0.0000        0.0000        0.0000        0.0000        0.0000        0.0000        0.0000        0.0000        0.0000        0.0000        0.0000        0.0000        0.0000        0.0000        0.0000        0.0000        0.0000        0.0000        0.0000        0.0000        0.0000        0.0000        0.0000        0.0000        0.0000        0.0000        0.0000        0.0000
        0.0000        0.0000        0.0000        0.0000        0.0000        0.0000        0.0000        0.0000        0.0000        0.0000        0.0000        0.0000        0.0000        0.0000        0.0000        0.0000        0.0000        0.0000        0.0000        0.0000        0.0000        0.0000        0.0000        0.0000        0.0000        0.0000        0.0000        0.0000        0.0000        0.0000        0.0000        0.0000        0.0000        0.0000        0.0000        0.0000        0.0000        0.0000        0.0000        0.0000        0.0000        0.0000        0.0000        0.0000        0.0000        0.0000        0.0000        0.0000        0.0000        0.0000        0.0000        0.0000        0.0000        0.0000        0.0000        0.0000        0.0000        0.0000        0.0000        0.0000        0.0000        0.0000        0.0000        0.0000        0.0000        0.0000        0.0000        0.0000        0.0000        0.0000        0.0000        0.0000        0.0000        0.0000        0.0000        0.0000        0.0000        0.0000        0.0000        0.0000        0.0000        0.0000        0.0000        0.0000        0.0000        0.0000        0.0000        0.0000        0.0000        0.0000        0.0000        0.0000        0.0000        0.0000        0.0000        0.0000      521.6176      540.7541      490.0236      449.6829      430.7534      376.5510      331.6366      256.0851      235.6750      224.2372      225.2574      239.4617      254.9923      258.7434      274.8190      285.3106      285.8918      289.8665      279.5940      272.8862      269.3987      262.9236      251.9743      208.2504      201.5275      202.7673      232.1449      248.0534      262.8859      284.7142      308.4299      314.8305      326.9464      338.5233      312.8494      269.0650      272.8589      282.9497      299.0496      344.2400      378.7946      384.1886      383.7370      397.8228      403.6531      430.9599      434.1210      461.4288      493.9601      494.2240      449.6688      424.9594      409.7318      371.3015      315.5973      262.0901      208.5024      193.3453      195.0484      175.4260      140.5224      140.2820      155.1765      190.6240      202.4667      201.8770      196.9545      191.3521      214.8912      211.3799      213.8229      221.4306      211.6049      214.7394      218.8190      217.0594      219.2367      215.4799      217.5153      238.1542      229.8740      219.7625      203.0957      172.9790      144.3790      139.9890      138.8103        0.0000        0.0000        0.0000        0.0000        0.0000        0.0000      226.7461      201.2543      167.3819      166.3255      154.5425      144.4645        0.0000        0.0000        0.0000        0.0000        0.0000        0.0000        0.0000        0.0000        0.0000        0.0000        0.0000        0.0000        0.0000        0.0000        0.0000        0.0000        0.0000        0.0000        0.0000        0.0000        0.0000        0.0000        0.0000        0.0000        0.0000        0.0000        0.0000        0.0000        0.0000        0.0000        0.0000        0.0000        0.0000        0.0000        0.0000        0.0000        0.0000        0.0000        0.0000        0.0000        0.0000        0.0000        0.0000        0.0000        0.0000        0.0000        0.0000        0.0000        0.0000        0.0000        0.0000        0.0000        0.0000        0.0000
        0.0000        0.0000        0.0000        0.0000        0.0000        0.0000        0.0000        0.0000        0.0000        0.0000        0.0000        0.0000        0.0000        0.0000        0.0000        0.0000        0.0000        0.0000        0.0000        0.0000        0.0000        0.0000        0.0000        0.0000        0.0000        0.0000        0.0000        0.0000        0.0000        0.0000        0.0000        0.0000        0.0000        0.0000        0.0000        0.0000        0.0000        0.0000        0.0000        0.0000        0.0000        0.0000        0.0000        0.0000        0.0000        0.0000        0.0000        0.0000        0.0000        0.0000        0.0000        0.0000        0.0000        0.0000        0.0000        0.0000        0.0000        0.0000        0.0000        0.0000        0.0000        0.0000        0.0000        0.0000        0.0000        0.0000        0.0000        0.0000        0.0000        0.0000        0.0000        0.0000        0.0000        0.0000        0.0000        0.0000        0.0000        0.0000        0.0000        0.0000        0.0000        0.0000        0.0000        0.0000        0.0000        0.0000        0.0000        0.0000        0.0000        0.0000        0.0000        0.0000        0.0000        0.0000        0.0000        0.0000      462.6283      475.3529      446.7202      440.6201      418.0779      379.2242      333.9591      261.0108      242.6123      223.7399      229.5402      241.0274      245.6480      256.4226      267.6122      274.3843      291.5678      282.7671      273.7954      280.3310      284.3903      270.2061      247.4449      207.4937      209.0293      207.5394      221.3031      228.2793      244.1379      266.4196      297.2046      300.4555      315.9553      310.0298      291.5384      255.5237      265.3815      270.8578      292.4933      343.8240      372.5388      378.7344      384.8815      387.5424      383.9673      417.4783      417.2227      439.3224      463.3367      451.1931      421.1152      387.3230      355.4102      316.6572      290.2115      251.5464      210.9059      203.9825      202.0625      172.5520      153.5220      158.0368      166.1012      201.6010      216.2760      210.9218      201.7586      205.2749      211.7751      207.0963      202.4030      199.8739      202.9180      202.5450      208.2673      208.3437      216.3930      214.0236      212.2762      237.7728      228.6686      221.3190      199.1755      153.1083      135.0478      125.5961        0.0000        0.0000        0.0000        0.0000        0.0000        0.0000      310.9501      257.6559      224.4813      169.4579      143.2458      135.9564      123.8211        0.0000        0.0000        0.0000        0.0000        0.0000        0.0000        0.0000        0.0000        0.0000        0.0000        0.0000        0.0000        0.0000        0.0000        0.0000        0.0000        0.0000        0.0000        0.0000        0.0000        0.0000        0.0000        0.0000        0.0000        0.0000        0.0000        0.0000        0.0000        0.0000        0.0000        0.0000        0.0000        0.0000        0.0000        0.0000        0.0000        0.0000        0.0000        0.0000        0.0000        0.0000        0.0000        0.0000        0.0000        0.0000        0.0000        0.0000        0.0000        0.0000        0.0000        0.0000        0.0000        0.0000        0.0000
        0.0000        0.0000        0.0000        0.0000        0.0000        0.0000        0.0000        0.0000        0.0000        0.0000        0.0000        0.0000        0.0000        0.0000        0.0000        0.0000        0.0000        0.0000        0.0000        0.0000        0.0000        0.0000        0.0000        0.0000        0.0000        0.0000        0.0000        0.0000        0.0000        0.0000        0.0000        0.0000        0.0000        0.0000        0.0000        0.0000        0.0000        0.0000        0.0000        0.0000        0.0000        0.0000        0.0000        0.0000        0.0000        0.0000        0.0000        0.0000        0.0000        0.0000        0.0000        0.0000        0.0000        0.0000        0.0000        0.0000        0.0000        0.0000        0.0000        0.0000        0.0000        0.0000        0.0000        0.0000        0.0000        0.0000        0.0000        0.0000        0.0000        0.0000        0.0000        0.0000        0.0000        0.0000        0.0000        0.0000        0.0000        0.0000        0.0000        0.0000        0.0000        0.0000        0.0000        0.0000        0.0000        0.0000        0.0000        0.0000        0.0000        0.0000        0.0000        0.0000        0.0000        0.0000        0.0000        0.0000        0.0000      425.4742      402.3699      389.4844      376.9619      365.4842      329.7886      266.4395      241.1957      229.9023      232.6545      249.1650      255.8911      266.9965      274.9281      281.8629      286.2155      273.5813      279.4533      283.4114      277.8077      274.6304      255.6273      213.3234      208.5643      203.5611      214.0450      216.6659      237.1560      255.3403      275.0386      294.1535      291.1639      290.1701      288.5272      254.4360      252.1419      272.2841      307.8808      358.1047      362.1719      368.1236      383.9656      387.0570      404.8702      420.0387      417.6850      424.1333      441.5224      420.3951      369.4515      335.2274      320.8143      308.6760      278.2228      236.0499      231.2184      220.1727      233.0082      182.9782      172.7065      178.7472      193.9805      230.5163      255.0547      241.9424      221.8024      212.0531      202.1152      189.3520      196.1507      203.4953      205.0478      202.9151      210.4597      218.4831      227.4558      221.0356      216.4165      229.3978      216.2140      207.3193      192.2485      143.6680      134.3997        0.0000        0.0000        0.0000        0.0000        0.0000        0.0000        0.0000      380.1842      338.0801      296.8499      180.7560      143.5162      121.1102      123.6952        0.0000        0.0000        0.0000        0.0000        0.0000        0.0000        0.0000        0.0000        0.0000        0.0000        0.0000        0.0000        0.0000        0.0000        0.0000        0.0000        0.0000        0.0000        0.0000        0.0000        0.0000        0.0000        0.0000        0.0000        0.0000        0.0000        0.0000        0.0000        0.0000        0.0000        0.0000        0.0000        0.0000        0.0000        0.0000        0.0000        0.0000        0.0000        0.0000        0.0000        0.0000        0.0000        0.0000        0.0000        0.0000        0.0000        0.0000        0.0000        0.0000        0.0000        0.0000        0.0000        0.0000        0.0000
        0.0000        0.0000        0.0000        0.0000        0.0000        0.0000        0.0000        0.0000        0.0000        0.0000        0.0000        0.0000        0.0000        0.0000        0.0000        0.0000        0.0000        0.0000        0.0000        0.0000        0.0000        0.0000        0.0000        0.0000        0.0000        0.0000        0.0000        0.0000        0.0000        0.0000        0.0000        0.0000        0.0000        0.0000        0.0000        0.0000        0.0000        0.0000        0.0000        0.0000        0.0000        0.0000        0.0000        0.0000        0.0000        0.0000        0.0000        0.0000        0.0000        0.0000        0.0000        0.0000        0.0000        0.0000        0.0000        0.0000        0.0000        0.0000        0.0000        0.0000        0.0000        0.0000        0.0000        0.0000        0.0000        0.0000        0.0000        0.0000        0.0000        0.0000        0.0000        0.0000        0.0000        0.0000        0.0000        0.0000        0.0000        0.0000        0.0000        0.0000        0.0000        0.0000        0.0000        0.0000        0.0000        0.0000        0.0000        0.0000        0.0000        0.0000        0.0000        0.0000        0.0000        0.0000        0.0000        0.0000      369.3656      353.9807      367.9667      378.7535        0.0000      319.1250      289.4099      274.0662      265.3229      254.2516      252.7054      244.6673      263.1386      275.4243      270.8290      257.5996      267.2860      262.9664      265.3469      253.9941      249.7455      249.1887      231.3737      205.7661      198.1149      193.4301      203.3792      215.9572      221.0654      225.9061      231.0694      231.8515      235.8293      235.2365      238.0259      239.1836      227.0639      252.7571      296.2609      328.1483      347.9826      361.0609      366.5703      404.7417      417.5488      403.6342      406.3400      375.6886      357.2194      326.8021      297.5166      273.5942      249.7971      247.5172      243.1899      259.9674      244.7882      225.1599      244.2675      225.4028      204.8973      217.8515      226.2935      262.7997      283.5024      273.7670      254.6764      205.0102      187.4656      182.5423      190.2808      209.1446      212.6180      217.0189      227.1164      258.8821      259.6891      251.4189      236.3473      201.3488      192.6601      179.2460      164.9484        0.0000        0.0000        0.0000        0.0000        0.0000      249.4500      298.1099        0.0000      568.4240      545.5663      548.9379      471.1148      264.5294      189.6518      164.9900        0.0000        0.0000        0.0000        0.0000        0.0000        0.0000        0.0000        0.0000        0.0000        0.0000        0.0000        0.0000        0.0000        0.0000        0.0000        0.0000        0.0000        0.0000        0.0000        0.0000        0.0000        0.0000        0.0000        0.0000        0.0000        0.0000        0.0000        0.0000        0.0000        0.0000        0.0000        0.0000        0.0000        0.0000        0.0000        0.0000        0.0000        0.0000        0.0000        0.0000        0.0000        0.0000        0.0000        0.0000        0.0000        0.0000        0.0000        0.0000        0.0000        0.0000        0.0000        0.0000        0.0000        0.0000        0.0000
        0.0000        0.0000        0.0000        0.0000        0.0000        0.0000        0.0000        0.0000        0.0000        0.0000        0.0000        0.0000        0.0000        0.0000        0.0000        0.0000        0.0000        0.0000        0.0000        0.0000        0.0000        0.0000        0.0000        0.0000        0.0000        0.0000        0.0000        0.0000        0.0000        0.0000        0.0000        0.0000        0.0000        0.0000        0.0000        0.0000        0.0000        0.0000        0.0000        0.0000        0.0000        0.0000        0.0000        0.0000        0.0000        0.0000        0.0000        0.0000        0.0000        0.0000        0.0000        0.0000        0.0000        0.0000        0.0000        0.0000        0.0000        0.0000        0.0000        0.0000        0.0000        0.0000        0.0000        0.0000        0.0000        0.0000        0.0000        0.0000        0.0000        0.0000        0.0000        0.0000        0.0000        0.0000        0.0000        0.0000        0.0000        0.0000        0.0000        0.0000        0.0000        0.0000        0.0000        0.0000        0.0000        0.0000        0.0000        0.0000        0.0000        0.0000        0.0000        0.0000        0.0000        0.0000        0.0000        0.0000        0.0000      352.2632        0.0000        0.0000        0.0000      312.0156      300.6588      287.9048      276.4129      271.1853      263.5905      263.9486      280.3729      288.8644      286.1119      264.9395      275.1921      268.3822      253.2240      246.8301      250.9831      242.5017      229.7327      209.7905      201.2317      195.7414      204.2506      213.2021      216.2176      222.3429      229.1370      216.6520      222.4603      229.1503      222.4596      225.8711      242.8621      257.5321      279.0538      313.8307      340.4012      361.1298      366.2911      398.7748      403.7942      408.1141      389.2904      362.0244      329.3247      285.0778      269.0445      270.0229      242.2996      235.9886      253.5158      251.3479      261.7920      241.9604      242.3531      253.5516      249.7708      251.1282      264.5409      287.9801      296.5914      297.7726      272.2555      207.7031      187.5754      182.8829      188.7855      203.1465      207.0708      219.8331      233.7589      265.5312      268.4510      252.6140      232.4294      192.8955      178.5852      159.3508      150.7021        0.0000        0.0000        0.0000        0.0000        0.0000      284.4601      346.2899      438.1499      622.6151      625.2482      578.3725      477.6746      294.5822      229.5664      191.5810        0.0000        0.0000        0.0000        0.0000        0.0000        0.0000        0.0000        0.0000        0.0000        0.0000        0.0000        0.0000        0.0000        0.0000        0.0000        0.0000        0.0000        0.0000        0.0000        0.0000        0.0000        0.0000        0.0000        0.0000        0.0000        0.0000        0.0000        0.0000        0.0000        0.0000        0.0000        0.0000        0.0000        0.0000        0.0000        0.0000        0.0000        0.0000        0.0000        0.0000        0.0000        0.0000        0.0000        0.0000        0.0000        0.0000        0.0000        0.0000        0.0000        0.0000        0.0000        0.0000        0.0000        0.0000        0.0000
        0.0000        0.0000        0.0000        0.0000        0.0000        0.0000        0.0000        0.0000        0.0000        0.0000        0.0000        0.0000        0.0000        0.0000        0.0000        0.0000        0.0000        0.0000        0.0000        0.0000        0.0000        0.0000        0.0000        0.0000        0.0000        0.0000        0.0000        0.0000        0.0000        0.0000        0.0000        0.0000        0.0000        0.0000        0.0000        0.0000        0.0000        0.0000        0.0000        0.0000        0.0000        0.0000        0.0000        0.0000        0.0000        0.0000        0.0000        0.0000        0.0000        0.0000        0.0000        0.0000        0.0000        0.0000        0.0000        0.0000        0.0000        0.0000        0.0000        0.0000        0.0000        0.0000        0.0000        0.0000        0.0000        0.0000        0.0000        0.0000        0.0000        0.0000        0.0000        0.0000        0.0000        0.0000        0.0000        0.0000        0.0000        0.0000        0.0000        0.0000        0.0000        0.0000        0.0000        0.0000        0.0000        0.0000        0.0000        0.0000        0.0000        0.0000        0.0000        0.0000        0.0000        0.0000        0.0000        0.0000        0.0000        0.0000        0.0000        0.0000        0.0000      327.6336      312.5250      292.4723      262.9697      271.5146      289.1832      282.1010      268.2043      275.5773      296.7738      280.4372      280.4321      273.5013      277.0350      275.1437      281.0435      276.5750      265.3839      238.0006      228.5438      223.6384      224.0188      236.9223      246.2458      248.4782      245.2720      226.7723      217.2141      219.7540      219.5706      219.4121      223.1460      239.5064      252.9071      287.6313      326.9682      348.5652      350.0264      392.9056      383.4277      388.9788      371.1862      323.8761      276.6911      241.3429      237.7180      219.3748      218.1900      227.4773      239.6098      250.4832      233.9039      246.1983      260.3848      272.4818      268.7805      240.3834      251.7985      287.4715      295.8368      294.0275      272.8061      208.4221      189.4186      181.3680      182.8553      194.4884      201.0409      215.5801      231.0027      265.6836      274.6469      255.7245      226.9224      185.9047      170.9610        0.0000        0.0000        0.0000        0.0000        0.0000        0.0000      271.2000      340.2600      528.9900      444.1499      661.1414      718.7263      613.7758      487.6850      292.0598      227.0710      173.9269        0.0000        0.0000        0.0000        0.0000        0.0000        0.0000        0.0000        0.0000        0.0000        0.0000        0.0000        0.0000        0.0000        0.0000        0.0000        0.0000        0.0000        0.0000        0.0000        0.0000        0.0000        0.0000        0.0000        0.0000        0.0000        0.0000        0.0000        0.0000        0.0000        0.0000        0.0000        0.0000        0.0000        0.0000        0.0000        0.0000        0.0000        0.0000        0.0000        0.0000        0.0000        0.0000        0.0000        0.0000        0.0000        0.0000        0.0000        0.0000        0.0000        0.0000        0.0000        0.0000        0.0000        0.0000        0.0000
        0.0000        0.0000        0.0000        0.0000        0.0000        0.0000        0.0000        0.0000        0.0000        0.0000        0.0000        0.0000        0.0000        0.0000        0.0000        0.0000        0.0000        0.0000        0.0000        0.0000        0.0000        0.0000        0.0000        0.0000        0.0000        0.0000        0.0000        0.0000        0.0000        0.0000        0.0000        0.0000        0.0000        0.0000        0.0000        0.0000        0.0000        0.0000        0.0000        0.0000        0.0000        0.0000        0.0000        0.0000        0.0000        0.0000        0.0000        0.0000        0.0000        0.0000        0.0000        0.0000        0.0000        0.0000        0.0000        0.0000        0.0000        0.0000        0.0000        0.0000        0.0000        0.0000        0.0000        0.0000        0.0000        0.0000        0.0000        0.0000        0.0000        0.0000        0.0000        0.0000        0.0000        0.0000        0.0000        0.0000        0.0000        0.0000        0.0000        0.0000        0.0000        0.0000        0.0000        0.0000        0.0000        0.0000        0.0000        0.0000        0.0000        0.0000        0.0000        0.0000        0.0000        0.0000        0.0000        0.0000        0.0000        0.0000        0.0000        0.0000        0.0000        0.0000      291.7032      283.5483      261.3914      273.3815      298.6122      292.0128      281.3206      282.1361      293.8769      307.0507      315.0591      317.6290      341.1950      342.0148      351.5603      354.6239      326.8596      293.9213      291.6994      283.3920      275.1814      284.2557      292.7988      287.0475      275.0407      250.2370      239.4641      233.4060      228.4273      219.7196      216.3589      227.7167      248.3429      300.8201      322.4055      337.0018      341.2046      364.5141      369.2581      369.5621      345.5435      304.3537      256.2482      232.9009      229.9303      203.8532      223.3005      227.6882      247.9622      256.2319      260.8118      252.2354      276.5387      285.7066      287.0258      254.4961      244.5032      277.4526      276.2305      266.2873      246.7461      196.2552      184.1090      176.7854      175.9557      185.2161      187.0933      199.0467      220.7095      247.2541      253.2224      243.7028      231.8050      184.2332      174.6888        0.0000        0.0000        0.0000        0.0000        0.0000        0.0000        0.0000      485.6699      688.8297      623.8799      695.5674      736.2777      580.2336      457.0063      274.2455      201.6057      168.8282        0.0000        0.0000        0.0000        0.0000        0.0000        0.0000        0.0000        0.0000        0.0000        0.0000        0.0000        0.0000        0.0000        0.0000        0.0000        0.0000        0.0000        0.0000        0.0000        0.0000        0.0000        0.0000        0.0000        0.0000        0.0000        0.0000        0.0000        0.0000        0.0000        0.0000        0.0000        0.0000        0.0000        0.0000        0.0000        0.0000        0.0000        0.0000        0.0000        0.0000        0.0000        0.0000        0.0000        0.0000        0.0000        0.0000        0.0000        0.0000        0.0000        0.0000        0.0000        0.0000        0.0000        0.0000        0.0000
        0.0000        0.0000        0.0000        0.0000        0.0000        0.0000        0.0000        0.0000        0.0000        0.0000        0.0000        0.0000        0.0000        0.0000        0.0000        0.0000        0.0000        0.0000        0.0000        0.0000        0.0000        0.0000        0.0000        0.0000        0.0000        0.0000        0.0000        0.0000        0.0000        0.0000        0.0000        0.0000        0.0000        0.0000        0.0000        0.0000        0.0000        0.0000        0.0000        0.0000        0.0000        0.0000        0.0000        0.0000        0.0000        0.0000        0.0000        0.0000        0.0000        0.0000        0.0000        0.0000        0.0000        0.0000        0.0000        0.0000        0.0000        0.0000        0.0000        0.0000        0.0000        0.0000        0.0000        0.0000        0.0000        0.0000        0.0000        0.0000        0.0000        0.0000        0.0000        0.0000        0.0000        0.0000        0.0000        0.0000        0.0000        0.0000        0.0000        0.0000        0.0000        0.0000        0.0000        0.0000        0.0000        0.0000        0.0000        0.0000        0.0000        0.0000        0.0000        0.0000        0.0000        0.0000        0.0000        0.0000        0.0000        0.0000        0.0000        0.0000        0.0000        0.0000        0.0000      287.2977      290.3061      291.4099      301.1483      277.8993      295.0025      297.4612      323.7741      368.4195      386.7753      409.1782      455.8326      535.2496      567.3199      570.3092      532.7942      441.0939      422.6903      406.6758      404.8852      425.0544      419.1620      407.3286      385.6413        0.0000        0.0000      286.5527      279.2449      256.2281      250.5363      256.0368      277.0626      306.2657      323.4225      332.4352      329.0454      294.0902      294.3558      293.0259      276.7338      263.3198      230.9373      215.0977      210.4766      211.3256      217.3461      218.4191      221.7906      196.3189      194.1599      210.3018      220.3432      245.4718      255.2885      259.9855      250.1628      218.3648      211.6868      203.2258      193.6604      198.1140      188.1513      180.1705      179.7758      162.3644      158.5049      169.0207      186.5472      226.1154      242.6688      237.3972        0.0000        0.0000        0.0000        0.0000        0.0000        0.0000        0.0000        0.0000        0.0000        0.0000        0.0000        0.0000        0.0000      704.4871      605.3773      491.1473      380.5742      181.4554      135.4900        0.0000        0.0000        0.0000        0.0000        0.0000        0.0000        0.0000        0.0000        0.0000        0.0000        0.0000        0.0000        0.0000        0.0000        0.0000        0.0000        0.0000        0.0000        0.0000        0.0000        0.0000        0.0000        0.0000        0.0000        0.0000        0.0000        0.0000        0.0000        0.0000        0.0000        0.0000        0.0000        0.0000        0.0000        0.0000        0.0000        0.0000        0.0000        0.0000        0.0000        0.0000        0.0000        0.0000        0.0000        0.0000        0.0000        0.0000        0.0000        0.0000        0.0000        0.0000        0.0000        0.0000        0.0000        0.0000        0.0000
        0.0000        0.0000        0.0000        0.0000        0.0000        0.0000        0.0000        0.0000        0.0000        0.0000        0.0000        0.0000        0.0000        0.0000        0.0000        0.0000        0.0000        0.0000        0.0000        0.0000        0.0000        0.0000        0.0000        0.0000        0.0000        0.0000        0.0000        0.0000        0.0000        0.0000        0.0000        0.0000        0.0000        0.0000        0.0000        0.0000        0.0000        0.0000        0.0000        0.0000        0.0000        0.0000        0.0000        0.0000        0.0000        0.0000        0.0000        0.0000        0.0000        0.0000        0.0000        0.0000        0.0000        0.0000        0.0000        0.0000        0.0000        0.0000        0.0000        0.0000        0.0000        0.0000        0.0000        0.0000        0.0000        0.0000        0.0000        0.0000        0.0000        0.0000        0.0000        0.0000        0.0000        0.0000        0.0000        0.0000        0.0000        0.0000        0.0000        0.0000        0.0000        0.0000        0.0000        0.0000        0.0000        0.0000        0.0000        0.0000        0.0000        0.0000        0.0000        0.0000        0.0000        0.0000        0.0000        0.0000        0.0000        0.0000        0.0000        0.0000        0.0000        0.0000        0.0000      280.1390      292.6469      300.3214      294.2469      279.3300      302.5070      319.1230      345.8745      392.9200      425.7944      459.8225      508.6909      619.3832      678.8988      688.4952      640.1549      529.9885      494.1285      475.8871      471.3632      490.6497      484.1485      470.7195        0.0000        0.0000        0.0000        0.0000        0.0000        0.0000      271.3795      267.6630      291.4519      321.4270      334.3023      330.0606      318.1979      281.5365      288.5672      275.9255      254.9990      243.4288      194.9511      182.7096      189.0149      210.4617      210.4562      213.5033      197.3532      182.6780      185.1191      199.4110      197.6368      239.4578      248.4048      251.7515      237.5304      203.3173      193.5688      185.7538      181.9708      189.8012      181.3160      175.5623      172.2553      155.4038      149.9238      160.6532      179.5368      228.6015        0.0000        0.0000        0.0000        0.0000        0.0000        0.0000        0.0000        0.0000        0.0000        0.0000        0.0000        0.0000        0.0000        0.0000        0.0000      654.4081      558.3212      473.4762      355.8005      164.8427      125.2566      107.7934        0.0000        0.0000        0.0000        0.0000        0.0000        0.0000        0.0000        0.0000        0.0000        0.0000        0.0000        0.0000        0.0000        0.0000        0.0000        0.0000        0.0000        0.0000        0.0000        0.0000        0.0000        0.0000        0.0000        0.0000        0.0000        0.0000        0.0000        0.0000        0.0000        0.0000        0.0000        0.0000        0.0000        0.0000        0.0000        0.0000        0.0000        0.0000        0.0000        0.0000        0.0000        0.0000        0.0000        0.0000        0.0000        0.0000        0.0000        0.0000        0.0000        0.0000        0.0000        0.0000        0.0000        0.0000        0.0000
        0.0000        0.0000        0.0000        0.0000        0.0000        0.0000        0.0000        0.0000        0.0000        0.0000        0.0000        0.0000        0.0000        0.0000        0.0000        0.0000        0.0000        0.0000        0.0000        0.0000        0.0000        0.0000        0.0000        0.0000        0.0000        0.0000        0.0000        0.0000        0.0000        0.0000        0.0000        0.0000        0.0000        0.0000        0.0000        0.0000        0.0000        0.0000        0.0000        0.0000        0.0000        0.0000        0.0000        0.0000        0.0000        0.0000        0.0000        0.0000        0.0000        0.0000        0.0000        0.0000        0.0000        0.0000        0.0000        0.0000        0.0000        0.0000        0.0000        0.0000        0.0000        0.0000        0.0000        0.0000        0.0000        0.0000        0.0000        0.0000        0.0000        0.0000        0.0000        0.0000        0.0000        0.0000        0.0000        0.0000        0.0000        0.0000        0.0000        0.0000        0.0000        0.0000        0.0000        0.0000        0.0000        0.0000        0.0000        0.0000        0.0000        0.0000        0.0000        0.0000        0.0000        0.0000        0.0000        0.0000        0.0000        0.0000        0.0000        0.0000        0.0000        0.0000        0.0000      283.9363      302.9271      326.2812      312.5688      287.8249      291.7585      312.5407      356.2832      381.0462      412.1901      454.9579      520.2657      637.5470      697.4155        0.0000      674.6883      557.0279        0.0000        0.0000      488.0289      495.4190        0.0000        0.0000        0.0000        0.0000        0.0000        0.0000        0.0000        0.0000      267.3195      271.1773      292.0083      308.4174      331.4231      336.0759      328.7244      296.8293      284.3293      276.7621      262.9170      240.7841      186.5822      175.2960      178.7068      207.2191      214.3961      214.6301      209.0697      188.6677      190.5076      194.8032      210.4895      247.2976      247.9607      247.8405      235.4179      203.2484      192.2323      181.6271      177.9728      187.2253      181.7202      173.5081      171.5635        0.0000        0.0000        0.0000        0.0000        0.0000        0.0000        0.0000        0.0000        0.0000        0.0000        0.0000        0.0000        0.0000        0.0000        0.0000        0.0000        0.0000        0.0000        0.0000        0.0000      519.0009      510.1574      454.3160      352.9127      164.8059        0.0000        0.0000        0.0000        0.0000        0.0000        0.0000        0.0000        0.0000        0.0000        0.0000        0.0000        0.0000        0.0000        0.0000        0.0000        0.0000        0.0000        0.0000        0.0000        0.0000        0.0000        0.0000        0.0000        0.0000        0.0000        0.0000        0.0000        0.0000        0.0000        0.0000        0.0000        0.0000        0.0000        0.0000        0.0000        0.0000        0.0000        0.0000        0.0000        0.0000        0.0000        0.0000        0.0000        0.0000        0.0000        0.0000        0.0000        0.0000        0.0000        0.0000        0.0000        0.0000        0.0000        0.0000        0.0000        0.0000        0.0000
        0.0000        0.0000        0.0000        0.0000        0.0000        0.0000        0.0000        0.0000        0.0000        0.0000        0.0000        0.0000        0.0000        0.0000        0.0000        0.0000        0.0000        0.0000        0.0000        0.0000        0.0000        0.0000        0.0000        0.0000        0.0000        0.0000        0.0000        0.0000        0.0000        0.0000        0.0000        0.0000        0.0000        0.0000        0.0000        0.0000        0.0000        0.0000        0.0000        0.0000        0.0000        0.0000        0.0000        0.0000        0.0000        0.0000        0.0000        0.0000        0.0000        0.0000        0.0000        0.0000        0.0000        0.0000        0.0000        0.0000        0.0000        0.0000        0.0000        0.0000        0.0000        0.0000        0.0000        0.0000        0.0000        0.0000        0.0000        0.0000        0.0000        0.0000        0.0000        0.0000        0.0000        0.0000        0.0000        0.0000        0.0000        0.0000        0.0000        0.0000        0.0000        0.0000        0.0000        0.0000        0.0000        0.0000        0.0000        0.0000        0.0000        0.0000        0.0000        0.0000        0.0000        0.0000        0.0000        0.0000        0.0000        0.0000        0.0000        0.0000        0.0000        0.0000        0.0000      275.0304      297.1210      304.0697      307.8221      286.2710      276.6446      289.4426      313.1508      349.9857      374.3506      425.3865        0.0000        0.0000        0.0000        0.0000        0.0000        0.0000        0.0000        0.0000        0.0000        0.0000        0.0000        0.0000        0.0000        0.0000        0.0000        0.0000        0.0000        0.0000        0.0000      239.5426      263.6081      287.0364      313.3883      332.1881      340.1296      304.0747      315.8793      318.7581      288.3286      230.1710      187.1809      180.0564      174.6828      197.6319      211.7605      219.2083      216.8168      196.4886      205.7979      210.8332      240.0933      274.8072      263.3666      258.2281      243.8512      216.3433      202.4910      195.2930      188.5366      196.6968      189.8954      175.2669        0.0000        0.0000        0.0000        0.0000        0.0000        0.0000        0.0000        0.0000        0.0000        0.0000        0.0000        0.0000        0.0000        0.0000        0.0000        0.0000        0.0000        0.0000        0.0000        0.0000        0.0000        0.0000      460.8001      400.3955      330.1557        0.0000      144.7735      121.2932        0.0000        0.0000        0.0000        0.0000        0.0000        0.0000        0.0000        0.0000        0.0000        0.0000        0.0000        0.0000        0.0000        0.0000        0.0000        0.0000        0.0000        0.0000        0.0000        0.0000        0.0000        0.0000        0.0000        0.0000        0.0000        0.0000        0.0000        0.0000        0.0000        0.0000        0.0000        0.0000        0.0000        0.0000        0.0000        0.0000        0.0000        0.0000        0.0000        0.0000        0.0000        0.0000        0.0000        0.0000        0.0000        0.0000        0.0000        0.0000        0.0000        0.0000        0.0000        0.0000        0.0000        0.0000        0.0000
        0.0000        0.0000        0.0000        0.0000        0.0000        0.0000        0.0000        0.0000        0.0000        0.0000        0.0000        0.0000        0.0000        0.0000        0.0000        0.0000        0.0000        0.0000        0.0000        0.0000        0.0000        0.0000        0.0000        0.0000        0.0000        0.0000        0.0000        0.0000        0.0000        0.0000        0.0000        0.0000        0.0000        0.0000        0.0000        0.0000        0.0000        0.0000        0.0000        0.0000        0.0000        0.0000        0.0000        0.0000        0.0000        0.0000        0.0000        0.0000        0.0000        0.0000        0.0000        0.0000        0.0000        0.0000        0.0000        0.0000        0.0000        0.0000        0.0000        0.0000        0.0000        0.0000        0.0000        0.0000        0.0000        0.0000        0.0000        0.0000        0.0000        0.0000        0.0000        0.0000        0.0000        0.0000        0.0000        0.0000        0.0000        0.0000        0.0000        0.0000        0.0000        0.0000        0.0000        0.0000        0.0000        0.0000        0.0000        0.0000        0.0000        0.0000        0.0000        0.0000        0.0000        0.0000        0.0000        0.0000        0.0000        0.0000        0.0000        0.0000        0.0000        0.0000        0.0000        0.0000        0.0000      254.6247      264.6592      259.7249      265.8708      274.8894      296.7054      269.3693      282.4042      311.4215      359.8076        0.0000        0.0000        0.0000        0.0000        0.0000        0.0000        0.0000        0.0000        0.0000        0.0000        0.0000        0.0000        0.0000        0.0000        0.0000        0.0000        0.0000        0.0000      176.1241      200.5168      284.4053      320.1627      344.0371      361.1168      419.1085      457.4964      431.5449      373.3858      228.5068      190.0856      170.7961      159.0986      178.2763      181.4250      184.5551      185.5767      246.7975      273.2628      291.0493      295.7002      273.6100      268.0998      269.9648      261.8218      245.5488      230.2452      217.2706      208.8949      140.6700      149.1600        0.0000        0.0000        0.0000        0.0000        0.0000        0.0000        0.0000        0.0000        0.0000        0.0000        0.0000        0.0000        0.0000        0.0000        0.0000        0.0000        0.0000        0.0000        0.0000        0.0000        0.0000        0.0000        0.0000        0.0000      342.7489      306.9755        0.0000      160.1700      165.7800        0.0000        0.0000        0.0000        0.0000        0.0000        0.0000        0.0000        0.0000        0.0000        0.0000        0.0000        0.0000        0.0000        0.0000        0.0000        0.0000        0.0000        0.0000        0.0000        0.0000        0.0000        0.0000        0.0000        0.0000        0.0000        0.0000        0.0000        0.0000        0.0000        0.0000        0.0000        0.0000        0.0000        0.0000        0.0000        0.0000        0.0000        0.0000        0.0000        0.0000        0.0000        0.0000        0.0000        0.0000        0.0000        0.0000        0.0000        0.0000        0.0000        0.0000        0.0000        0.0000        0.0000        0.0000        0.0000
        0.0000        0.0000        0.0000        0.0000        0.0000        0.0000        0.0000        0.0000        0.0000        0.0000        0.0000        0.0000        0.0000        0.0000        0.0000        0.0000        0.0000        0.0000        0.0000        0.0000        0.0000        0.0000        0.0000        0.0000        0.0000        0.0000        0.0000        0.0000        0.0000        0.0000        0.0000        0.0000        0.0000        0.0000        0.0000        0.0000        0.0000        0.0000        0.0000        0.0000        0.0000        0.0000        0.0000        0.0000        0.0000        0.0000        0.0000        0.0000        0.0000        0.0000        0.0000        0.0000        0.0000        0.0000        0.0000        0.0000        0.0000        0.0000        0.0000        0.0000        0.0000        0.0000        0.0000        0.0000        0.0000        0.0000        0.0000        0.0000        0.0000        0.0000        0.0000        0.0000        0.0000        0.0000        0.0000        0.0000        0.0000        0.0000        0.0000        0.0000        0.0000        0.0000        0.0000        0.0000        0.0000        0.0000        0.0000        0.0000        0.0000        0.0000        0.0000        0.0000        0.0000        0.0000        0.0000        0.0000        0.0000        0.0000        0.0000        0.0000        0.0000        0.0000        0.0000        0.0000        0.0000        0.0000      257.9147      245.0256      256.7956      247.8992      260.9352      249.4352      263.7077      289.7251      328.7012        0.0000        0.0000        0.0000        0.0000        0.0000        0.0000        0.0000        0.0000        0.0000        0.0000        0.0000        0.0000        0.0000        0.0000        0.0000        0.0000        0.0000        0.0000        0.0000        0.0000      273.5238      314.5858      358.8081      395.9718      470.5555      493.8304      469.1391      400.3344      241.7268      192.3738      160.7695      146.9420      162.2123      165.8343      170.3988      196.1187      262.5034      295.6729      308.9951      307.0898      296.9733      300.6875      284.4719      283.6292      257.2559        0.0000        0.0000      221.3189        0.0000        0.0000        0.0000        0.0000        0.0000        0.0000        0.0000        0.0000        0.0000        0.0000        0.0000        0.0000        0.0000        0.0000        0.0000        0.0000        0.0000        0.0000        0.0000        0.0000        0.0000        0.0000        0.0000        0.0000        0.0000        0.0000      341.5352      320.6960        0.0000        0.0000        0.0000        0.0000        0.0000        0.0000        0.0000        0.0000        0.0000        0.0000        0.0000        0.0000        0.0000        0.0000        0.0000        0.0000        0.0000        0.0000        0.0000        0.0000        0.0000        0.0000        0.0000        0.0000        0.0000        0.0000        0.0000        0.0000        0.0000        0.0000        0.0000        0.0000        0.0000        0.0000        0.0000        0.0000        0.0000        0.0000        0.0000        0.0000        0.0000        0.0000        0.0000        0.0000        0.0000        0.0000        0.0000        0.0000        0.0000        0.0000        0.0000        0.0000        0.0000        0.0000        0.0000        0.0000        0.0000        0.0000
[truncated: 212,709 more chars]
