# Supplementary material for: Multidimensional evaluation of the TRMM 3B43V7 satellite-based precipitation product in mainland China from 1998–2016
Source: PeerJ. 2020 Feb 20;8:e8615. doi: 10.7717/peerj.8615 (PMC7036276; doi:10.7717/peerj.8615)
Supplement: Supplemental Information 2 [file peerj-08-8615-s002.zip › TRMM_3B43 data/TRMM 3B43 data-Year-Month/1999-08.txt]

ncols         249
nrows         175
xllcorner     73.250
yllcorner     6.500
cellsize      0.25000
        0.0000        0.0000        0.0000        0.0000        0.0000        0.0000        0.0000        0.0000        0.0000        0.0000        0.0000        0.0000        0.0000        0.0000        0.0000        0.0000        0.0000        0.0000        0.0000        0.0000        0.0000        0.0000        0.0000        0.0000        0.0000        0.0000        0.0000        0.0000        0.0000        0.0000        0.0000        0.0000        0.0000        0.0000        0.0000        0.0000        0.0000        0.0000        0.0000        0.0000        0.0000        0.0000        0.0000        0.0000        0.0000        0.0000        0.0000        0.0000        0.0000        0.0000        0.0000        0.0000        0.0000        0.0000        0.0000        0.0000        0.0000        0.0000        0.0000        0.0000        0.0000        0.0000        0.0000        0.0000        0.0000        0.0000        0.0000        0.0000        0.0000        0.0000        0.0000        0.0000        0.0000        0.0000        0.0000        0.0000        0.0000        0.0000        0.0000        0.0000        0.0000        0.0000        0.0000        0.0000        0.0000        0.0000        0.0000        0.0000        0.0000        0.0000        0.0000        0.0000        0.0000        0.0000        0.0000        0.0000        0.0000        0.0000        0.0000        0.0000        0.0000        0.0000        0.0000        0.0000        0.0000        0.0000        0.0000        0.0000        0.0000        0.0000        0.0000        0.0000        0.0000        0.0000        0.0000        0.0000        0.0000        0.0000        0.0000        0.0000        0.0000        0.0000        0.0000        0.0000        0.0000        0.0000        0.0000        0.0000        0.0000        0.0000        0.0000        0.0000        0.0000        0.0000        0.0000        0.0000        0.0000        0.0000        0.0000        0.0000        0.0000        0.0000        0.0000        0.0000        0.0000        0.0000        0.0000        0.0000        0.0000        0.0000        0.0000        0.0000        0.0000        0.0000        0.0000        0.0000        0.0000        0.0000        0.0000        0.0000        0.0000        0.0000        0.0000        0.0000        0.0000        0.0000        0.0000        0.0000        0.0000        0.0000        0.0000        0.0000        0.0000       48.3621       52.3368       52.5338        0.0000        0.0000        0.0000       53.2036       54.8953       53.9412       53.4385       53.0722       56.5563       58.8068       61.4340       65.8114       66.9600       68.8236       70.9223       77.9288       81.7975       83.1228       92.0671       97.2381      120.3121      116.3168      107.7651      104.1037      111.0180      126.9925      158.4500      170.1827      157.9515      145.1449      159.1100      166.1696      174.8843      162.9980      173.9861      178.9290      177.9227      183.3118      188.9522      187.2126      177.5738      170.2545      166.1964        0.0000        0.0000        0.0000        0.0000        0.0000        0.0000        0.0000        0.0000        0.0000        0.0000        0.0000        0.0000        0.0000        0.0000        0.0000        0.0000        0.0000        0.0000        0.0000        0.0000        0.0000        0.0000        0.0000        0.0000        0.0000        0.0000        0.0000        0.0000        0.0000        0.0000
        0.0000        0.0000        0.0000        0.0000        0.0000        0.0000        0.0000        0.0000        0.0000        0.0000        0.0000        0.0000        0.0000        0.0000        0.0000        0.0000        0.0000        0.0000        0.0000        0.0000        0.0000        0.0000        0.0000        0.0000        0.0000        0.0000        0.0000        0.0000        0.0000        0.0000        0.0000        0.0000        0.0000        0.0000        0.0000        0.0000        0.0000        0.0000        0.0000        0.0000        0.0000        0.0000        0.0000        0.0000        0.0000        0.0000        0.0000        0.0000        0.0000        0.0000        0.0000        0.0000        0.0000        0.0000        0.0000        0.0000        0.0000        0.0000        0.0000        0.0000        0.0000        0.0000        0.0000        0.0000        0.0000        0.0000        0.0000        0.0000        0.0000        0.0000        0.0000        0.0000        0.0000        0.0000        0.0000        0.0000        0.0000        0.0000        0.0000        0.0000        0.0000        0.0000        0.0000        0.0000        0.0000        0.0000        0.0000        0.0000        0.0000        0.0000        0.0000        0.0000        0.0000        0.0000        0.0000        0.0000        0.0000        0.0000        0.0000        0.0000        0.0000        0.0000        0.0000        0.0000        0.0000        0.0000        0.0000        0.0000        0.0000        0.0000        0.0000        0.0000        0.0000        0.0000        0.0000        0.0000        0.0000        0.0000        0.0000        0.0000        0.0000        0.0000        0.0000        0.0000        0.0000        0.0000        0.0000        0.0000        0.0000        0.0000        0.0000        0.0000        0.0000        0.0000        0.0000        0.0000        0.0000        0.0000        0.0000        0.0000        0.0000        0.0000        0.0000        0.0000        0.0000        0.0000        0.0000        0.0000        0.0000        0.0000        0.0000        0.0000        0.0000        0.0000        0.0000        0.0000        0.0000        0.0000        0.0000        0.0000        0.0000        0.0000        0.0000        0.0000        0.0000        0.0000        0.0000        0.0000        0.0000        0.0000        0.0000        0.0000       53.0421       52.9120       55.1481       58.7990       62.0410       63.9150       59.6833       57.0046       55.6892       57.5670       57.3182       53.0926       56.9585       63.4703       69.4021       64.5565       67.1223       69.1054       72.4070       71.4371       79.8077       92.8962      101.8564       97.6609      102.1527       97.6632       99.0858      100.6644      114.2782      131.9082      125.0229      137.8906      142.3091      137.5441      153.7872      164.8580      163.3763      167.1037      173.9025      171.0751      171.4566      183.7178      184.0894      179.2247      175.6167      169.9707      156.3021      138.9326      130.1658      120.9276      130.7720      151.8605      136.8914      131.4244        0.0000        0.0000        0.0000        0.0000        0.0000        0.0000        0.0000        0.0000        0.0000        0.0000        0.0000        0.0000        0.0000        0.0000        0.0000        0.0000        0.0000        0.0000        0.0000        0.0000        0.0000        0.0000        0.0000
        0.0000        0.0000        0.0000        0.0000        0.0000        0.0000        0.0000        0.0000        0.0000        0.0000        0.0000        0.0000        0.0000        0.0000        0.0000        0.0000        0.0000        0.0000        0.0000        0.0000        0.0000        0.0000        0.0000        0.0000        0.0000        0.0000        0.0000        0.0000        0.0000        0.0000        0.0000        0.0000        0.0000        0.0000        0.0000        0.0000        0.0000        0.0000        0.0000        0.0000        0.0000        0.0000        0.0000        0.0000        0.0000        0.0000        0.0000        0.0000        0.0000        0.0000        0.0000        0.0000        0.0000        0.0000        0.0000       86.7038        0.0000       78.9514       69.4750        0.0000        0.0000        0.0000        0.0000        0.0000        0.0000        0.0000        0.0000        0.0000        0.0000        0.0000        0.0000        0.0000        0.0000        0.0000        0.0000        0.0000        0.0000        0.0000        0.0000        0.0000        0.0000        0.0000        0.0000        0.0000        0.0000        0.0000        0.0000        0.0000        0.0000        0.0000        0.0000        0.0000        0.0000        0.0000        0.0000        0.0000        0.0000        0.0000        0.0000        0.0000        0.0000        0.0000        0.0000        0.0000        0.0000        0.0000        0.0000        0.0000        0.0000        0.0000        0.0000        0.0000        0.0000        0.0000        0.0000        0.0000        0.0000        0.0000        0.0000        0.0000        0.0000        0.0000        0.0000        0.0000        0.0000        0.0000        0.0000        0.0000        0.0000        0.0000        0.0000        0.0000        0.0000        0.0000        0.0000        0.0000        0.0000        0.0000        0.0000        0.0000        0.0000        0.0000        0.0000        0.0000        0.0000        0.0000        0.0000        0.0000        0.0000        0.0000        0.0000        0.0000        0.0000        0.0000        0.0000        0.0000        0.0000        0.0000        0.0000        0.0000        0.0000        0.0000        0.0000        0.0000        0.0000        0.0000        0.0000        0.0000        0.0000        0.0000        0.0000       54.8524       57.6271       58.7367       58.9439       63.2419       66.8139       66.0614       62.8729       58.2635       60.9550       61.4200       60.1317       56.8859       59.0237       61.2935       65.0118       69.9561       69.4824       74.4667       78.9655       82.9679       97.6203       98.7107      100.2139       83.7835       87.0753       91.1330      100.3090      101.9109      122.5541      153.7325      152.1420      150.5298      159.6988      156.1929      163.9918      158.2379      157.4922      166.0577      184.9237      171.3553      175.5161      168.6622      176.2586      172.5303      171.2254      162.5566      156.3084      137.1563      133.0421      123.0318      122.9735      137.8074      133.5567      123.7571      121.6237        0.0000        0.0000        0.0000        0.0000        0.0000        0.0000        0.0000        0.0000        0.0000        0.0000        0.0000        0.0000        0.0000        0.0000        0.0000        0.0000        0.0000        0.0000        0.0000        0.0000        0.0000        0.0000
        0.0000        0.0000        0.0000        0.0000        0.0000        0.0000        0.0000        0.0000        0.0000        0.0000        0.0000        0.0000        0.0000        0.0000        0.0000        0.0000        0.0000        0.0000        0.0000        0.0000        0.0000        0.0000        0.0000        0.0000        0.0000        0.0000        0.0000        0.0000        0.0000        0.0000        0.0000        0.0000        0.0000        0.0000        0.0000        0.0000        0.0000        0.0000        0.0000        0.0000        0.0000        0.0000        0.0000        0.0000        0.0000        0.0000        0.0000        0.0000        0.0000        0.0000        0.0000        0.0000        0.0000       87.4759       83.7199       76.4481       71.9160       88.1055       69.6606       44.7338        0.0000        0.0000        0.0000        0.0000        0.0000        0.0000        0.0000        0.0000        0.0000        0.0000        0.0000        0.0000        0.0000        0.0000        0.0000        0.0000        0.0000        0.0000        0.0000        0.0000        0.0000        0.0000        0.0000        0.0000        0.0000        0.0000        0.0000        0.0000        0.0000        0.0000        0.0000        0.0000        0.0000        0.0000        0.0000        0.0000        0.0000        0.0000        0.0000        0.0000        0.0000        0.0000        0.0000        0.0000        0.0000        0.0000        0.0000        0.0000        0.0000        0.0000        0.0000        0.0000        0.0000        0.0000        0.0000        0.0000        0.0000        0.0000        0.0000        0.0000        0.0000        0.0000        0.0000        0.0000        0.0000        0.0000        0.0000        0.0000        0.0000        0.0000        0.0000        0.0000        0.0000        0.0000        0.0000        0.0000        0.0000        0.0000        0.0000        0.0000        0.0000        0.0000        0.0000        0.0000        0.0000        0.0000        0.0000        0.0000        0.0000        0.0000        0.0000        0.0000        0.0000        0.0000        0.0000        0.0000        0.0000        0.0000        0.0000        0.0000        0.0000        0.0000        0.0000        0.0000        0.0000        0.0000        0.0000        0.0000        0.0000        0.0000       51.9696       54.7390       53.1822       52.8431       56.2059       67.0924       71.4032       65.3575       62.2092       56.8328       62.6363       67.5228       66.1423       58.8359       56.2975       58.0648       63.3506       69.8390       73.5493       80.5698       81.3422       87.5743      100.5280      108.9253      117.2315       99.9440       98.3437      118.0548      111.8742      111.4615      136.3076      164.4102      186.6888      162.6724      161.6622      155.2363      155.3669      157.8582      155.9564      155.7682      171.5058      172.9582      168.3659      164.7973      162.7836      165.3294      166.0841      156.8060      155.6723      135.1734      137.2933      135.3961      131.1710      132.8969      133.1471      130.0450      132.2586      141.0753      128.8409        0.0000        0.0000        0.0000        0.0000        0.0000        0.0000        0.0000        0.0000        0.0000        0.0000        0.0000        0.0000        0.0000        0.0000        0.0000        0.0000        0.0000        0.0000        0.0000        0.0000
        0.0000        0.0000        0.0000        0.0000        0.0000        0.0000        0.0000        0.0000        0.0000        0.0000        0.0000        0.0000        0.0000        0.0000        0.0000        0.0000        0.0000        0.0000        0.0000        0.0000        0.0000        0.0000        0.0000        0.0000        0.0000        0.0000        0.0000        0.0000        0.0000        0.0000        0.0000        0.0000        0.0000        0.0000        0.0000        0.0000        0.0000        0.0000        0.0000        0.0000        0.0000        0.0000        0.0000        0.0000        0.0000        0.0000        0.0000        0.0000        0.0000        0.0000        0.0000        0.0000        0.0000       59.3411       57.2191       48.7081       47.4770       45.2474       40.6725       38.9977        0.0000        0.0000        0.0000        0.0000        0.0000        0.0000        0.0000        0.0000        0.0000        0.0000        0.0000        0.0000        0.0000        0.0000        0.0000        0.0000        0.0000        0.0000        0.0000        0.0000        0.0000        0.0000        0.0000        0.0000        0.0000        0.0000        0.0000        0.0000        0.0000        0.0000        0.0000        0.0000        0.0000        0.0000        0.0000        0.0000        0.0000        0.0000        0.0000        0.0000        0.0000        0.0000        0.0000        0.0000        0.0000        0.0000        0.0000        0.0000        0.0000        0.0000        0.0000        0.0000        0.0000        0.0000        0.0000        0.0000        0.0000        0.0000        0.0000        0.0000        0.0000        0.0000        0.0000        0.0000        0.0000        0.0000        0.0000        0.0000        0.0000        0.0000        0.0000        0.0000        0.0000        0.0000        0.0000        0.0000        0.0000        0.0000        0.0000        0.0000        0.0000        0.0000        0.0000        0.0000        0.0000        0.0000        0.0000        0.0000        0.0000        0.0000        0.0000        0.0000        0.0000        0.0000        0.0000        0.0000        0.0000        0.0000        0.0000        0.0000        0.0000        0.0000        0.0000        0.0000        0.0000        0.0000        0.0000        0.0000        0.0000        0.0000       52.5797       57.2634       52.7485       51.6955       57.0441       61.9326       62.0371       59.7335       58.5742       59.6132       60.9409       64.7263       62.2945       54.4155       52.7153       56.8889       60.6856       66.6774       72.6591       78.3397       78.5719       93.7669      107.7725      120.8664      130.0064      115.2008      125.0652      128.9555      127.3715      127.5636      127.5346      135.2921      144.8405      140.8289      143.4271      143.3778      145.3984      154.5745      155.8451      154.8464      158.8019      164.6942      158.8010      164.4324      160.4689      148.2363      154.8892      145.6210      142.8685      138.6146      138.9551      137.9302      137.9212      137.1600      131.1187      130.9785      139.1751      141.7977      122.4667      127.3967      132.4639        0.0000        0.0000        0.0000        0.0000        0.0000        0.0000        0.0000        0.0000        0.0000        0.0000        0.0000        0.0000        0.0000        0.0000        0.0000        0.0000        0.0000        0.0000
        0.0000        0.0000        0.0000        0.0000        0.0000        0.0000        0.0000        0.0000        0.0000        0.0000        0.0000        0.0000        0.0000        0.0000        0.0000        0.0000        0.0000        0.0000        0.0000        0.0000        0.0000        0.0000        0.0000        0.0000        0.0000        0.0000        0.0000        0.0000        0.0000        0.0000        0.0000        0.0000        0.0000        0.0000        0.0000        0.0000        0.0000        0.0000        0.0000        0.0000        0.0000        0.0000        0.0000        0.0000        0.0000        0.0000        0.0000        0.0000        0.0000        0.0000       35.1019       42.7511       45.3804       48.1662       45.4048       37.3971       34.7578       34.1112       33.5099       34.6027       37.0686       37.8698        0.0000        0.0000        0.0000        0.0000        0.0000        0.0000        0.0000        0.0000        0.0000        0.0000        0.0000        0.0000        0.0000        0.0000        0.0000        0.0000        0.0000        0.0000        0.0000        0.0000        0.0000        0.0000        0.0000        0.0000        0.0000        0.0000        0.0000        0.0000        0.0000        0.0000        0.0000        0.0000        0.0000        0.0000        0.0000        0.0000        0.0000        0.0000        0.0000        0.0000        0.0000        0.0000        0.0000        0.0000        0.0000        0.0000        0.0000        0.0000        0.0000        0.0000        0.0000        0.0000        0.0000        0.0000        0.0000        0.0000        0.0000        0.0000        0.0000        0.0000        0.0000        0.0000        0.0000        0.0000        0.0000        0.0000        0.0000        0.0000        0.0000        0.0000        0.0000        0.0000        0.0000        0.0000        0.0000        0.0000        0.0000        0.0000        0.0000        0.0000        0.0000        0.0000        0.0000        0.0000        0.0000        0.0000        0.0000        0.0000        0.0000        0.0000        0.0000        0.0000        0.0000        0.0000        0.0000        0.0000        0.0000        0.0000        0.0000        0.0000        0.0000        0.0000        0.0000        0.0000        0.0000        0.0000        0.0000       40.1688       44.2623       54.0677       53.5499       53.6011       59.3997       68.5242       61.2809       56.6082       56.8636       56.5255       54.1028       56.9452       63.4307       53.6066       55.5168       51.7299       60.0556       67.5395       74.1837       79.0342       84.7554       99.5894      113.7128      127.7321      131.8342      120.8837      123.0682      133.8798      137.6856      133.9245      134.3508      136.1744      141.6850      133.5730      139.8637      141.9980      142.1492      156.6649      159.2576      160.9462      158.7093      153.9552      153.1646      157.0486      153.7897      143.2653      145.8473      145.7687      140.3970      138.2600      137.9661      138.0415      135.3401      130.4801      129.8835      135.1752      131.4126      119.8167      123.0706      116.0028      121.0580        0.0000        0.0000        0.0000        0.0000        0.0000        0.0000        0.0000        0.0000        0.0000        0.0000        0.0000        0.0000        0.0000        0.0000      161.8614      146.5229      133.4435        0.0000
        0.0000        0.0000        0.0000        0.0000        0.0000        0.0000        0.0000        0.0000        0.0000        0.0000        0.0000        0.0000        0.0000        0.0000        0.0000        0.0000        0.0000        0.0000        0.0000        0.0000        0.0000        0.0000        0.0000        0.0000        0.0000        0.0000        0.0000        0.0000        0.0000        0.0000        0.0000        0.0000        0.0000        0.0000        0.0000        0.0000        0.0000        0.0000        0.0000        0.0000        0.0000        0.0000        0.0000        0.0000        0.0000        0.0000        0.0000        0.0000       21.3751       21.2226       24.3480       31.5514       33.4292       39.3118       37.8399       29.9697       28.5668       27.9261       28.3671       29.0049       32.2390       42.5259       39.2019        0.0000        0.0000        0.0000        0.0000        0.0000        0.0000        0.0000        0.0000        0.0000        0.0000        0.0000        0.0000        0.0000        0.0000        0.0000        0.0000        0.0000        0.0000        0.0000        0.0000        0.0000        0.0000        0.0000        0.0000        0.0000        0.0000        0.0000        0.0000        0.0000        0.0000        0.0000        0.0000        0.0000        0.0000        0.0000        0.0000        0.0000        0.0000        0.0000        0.0000        0.0000        0.0000        0.0000        0.0000        0.0000        0.0000        0.0000        0.0000        0.0000        0.0000        0.0000        0.0000        0.0000        0.0000        0.0000        0.0000        0.0000        0.0000        0.0000        0.0000        0.0000        0.0000        0.0000        0.0000        0.0000        0.0000        0.0000        0.0000        0.0000        0.0000        0.0000        0.0000        0.0000        0.0000        0.0000        0.0000        0.0000        0.0000        0.0000        0.0000        0.0000        0.0000        0.0000        0.0000        0.0000        0.0000        0.0000        0.0000        0.0000        0.0000        0.0000        0.0000        0.0000        0.0000        0.0000        0.0000        0.0000        0.0000        0.0000        0.0000        0.0000        0.0000        0.0000        0.0000        0.0000       38.1221       38.7890       46.1123       52.6406       54.0736       54.9626       55.9312       56.1655       62.0070       60.2363       56.6753       53.9846       54.9347       52.7113       53.4605       45.3191       46.1232       49.8814       55.6834       62.4782       81.9348       90.8585      103.2024      103.4268      100.7760      117.7224      132.1344      127.1022      139.1099      133.7513      134.6096      132.5028      142.2525      144.8686      151.6931      139.3002      141.9008      137.5701      141.9447      149.4306      150.7089      157.1061      157.0898      159.3794      153.7921      142.4110      142.1978      137.9978      134.8350      132.2823      131.6520      141.3676      144.9831      144.0886      127.4634      122.8163      128.5216      128.5371      125.5863      118.7522      117.8147      115.7351      109.9744      114.1144        0.0000        0.0000        0.0000        0.0000        0.0000        0.0000        0.0000        0.0000        0.0000      174.1318      143.7371      152.2306      166.2990      157.5185      147.7537      124.4849      121.4330
        0.0000        0.0000        0.0000        0.0000        0.0000        0.0000        0.0000        0.0000        0.0000        0.0000        0.0000        0.0000        0.0000        0.0000        0.0000        0.0000        0.0000        0.0000        0.0000        0.0000        0.0000        0.0000        0.0000        0.0000        0.0000        0.0000        0.0000        0.0000        0.0000        0.0000        0.0000        0.0000        0.0000        0.0000        0.0000        0.0000        0.0000        0.0000        0.0000        0.0000        0.0000        0.0000        0.0000        0.0000        0.0000        0.0000        0.0000        0.0000       18.5215       18.5388       19.6315       22.3633       23.9396       26.1306       27.6925       26.6944       27.6062       26.9701       27.3813       29.1340       28.8189       31.1316       34.0810       40.3414       39.9296       38.8675       40.5278        0.0000        0.0000        0.0000        0.0000        0.0000        0.0000        0.0000        0.0000        0.0000        0.0000        0.0000        0.0000        0.0000        0.0000        0.0000        0.0000        0.0000        0.0000        0.0000        0.0000        0.0000        0.0000        0.0000        0.0000        0.0000        0.0000        0.0000        0.0000        0.0000        0.0000        0.0000        0.0000        0.0000        0.0000        0.0000        0.0000        0.0000        0.0000        0.0000        0.0000        0.0000        0.0000        0.0000        0.0000        0.0000        0.0000        0.0000        0.0000        0.0000        0.0000        0.0000        0.0000        0.0000        0.0000        0.0000        0.0000        0.0000        0.0000        0.0000        0.0000        0.0000        0.0000        0.0000        0.0000        0.0000        0.0000        0.0000        0.0000        0.0000        0.0000        0.0000        0.0000        0.0000        0.0000        0.0000        0.0000        0.0000        0.0000        0.0000        0.0000        0.0000        0.0000        0.0000        0.0000        0.0000        0.0000        0.0000        0.0000        0.0000        0.0000        0.0000        0.0000        0.0000        0.0000        0.0000        0.0000        0.0000        0.0000        0.0000        0.0000        0.0000       36.0681       36.8009       39.8700       48.0425       49.5573       51.3382       48.0426       48.4724       47.4615       51.1702       52.5929       51.6114       54.2319       52.1265       51.1334       42.3115       42.8003       47.3712       55.4147       69.3989       82.7614       93.5769       96.8018       95.7550       92.0346       98.2210      111.9332      122.1128      130.1857      137.2971      139.4801      137.3233      147.7027      164.5905      160.5050      149.8384      147.9243      148.7768      147.8463      151.1849      157.8309      147.4915      147.9356      156.6093      140.9334      136.0195      130.0638      136.3002      137.2077      128.2427      124.4843      139.5546      153.1377      139.2758      126.7099      126.4238      128.8440      124.7425      125.1715      119.4144      115.6926      113.7158      110.7325        0.0000        0.0000        0.0000        0.0000        0.0000        0.0000      124.2782      123.9940      137.9613      143.1389      155.2129      132.5740      148.2834      145.9878      142.9664      133.1608        0.0000        0.0000
        0.0000        0.0000        0.0000        0.0000        0.0000        0.0000        0.0000        0.0000        0.0000        0.0000        0.0000        0.0000        0.0000        0.0000        0.0000        0.0000        0.0000        0.0000        0.0000        0.0000        0.0000        0.0000        0.0000        0.0000        0.0000        0.0000        0.0000        0.0000        0.0000        0.0000        0.0000        0.0000        0.0000        0.0000        0.0000        0.0000        0.0000        0.0000        0.0000        0.0000        0.0000        0.0000        0.0000        0.0000        0.0000        0.0000        0.0000        0.0000       11.7377       11.6427       12.3145       12.8912       13.5826       14.8349       16.8761       16.0758       17.2344       16.3379       16.7906       20.0799       23.4201       26.3377       26.6984       31.2850       32.0574       31.7495       33.7377       41.2809       45.0302        0.0000        0.0000        0.0000        0.0000        0.0000        0.0000        0.0000        0.0000        0.0000        0.0000        0.0000        0.0000        0.0000        0.0000        0.0000        0.0000        0.0000        0.0000        0.0000        0.0000        0.0000        0.0000        0.0000        0.0000        0.0000        0.0000        0.0000        0.0000        0.0000        0.0000        0.0000        0.0000        0.0000        0.0000        0.0000        0.0000        0.0000        0.0000        0.0000        0.0000        0.0000        0.0000        0.0000        0.0000        0.0000        0.0000        0.0000        0.0000        0.0000        0.0000        0.0000        0.0000        0.0000        0.0000        0.0000        0.0000        0.0000        0.0000        0.0000        0.0000        0.0000        0.0000        0.0000        0.0000        0.0000        0.0000        0.0000        0.0000        0.0000        0.0000        0.0000        0.0000        0.0000        0.0000        0.0000        0.0000        0.0000        0.0000        0.0000        0.0000        0.0000        0.0000        0.0000        0.0000        0.0000        0.0000        0.0000        0.0000        0.0000        0.0000        0.0000        0.0000        0.0000        0.0000        0.0000        0.0000        0.0000        0.0000        0.0000       32.7065       33.6672       34.5462       37.5088       40.2192       42.7693       40.5290       38.6507       77.8921      129.7289       44.9519       45.3349       51.4715       42.0142       39.1563       40.3863       43.6752       51.2399       57.7119       61.1351       69.3533       71.6629       74.6008       83.7746       93.4026      100.3599      106.2687      124.1212      142.3927      143.3217      145.7637      150.9072      148.8775      153.9137      148.6460      138.3561      135.7883      137.6253      133.9439      129.2390      128.3639      126.0252      127.3645      131.2629      129.0293      135.2870      134.4153      139.8035      134.2925      121.1945      125.1882      124.2358      126.5352      129.3864      129.6004      128.5072      127.1781      123.9910      121.5796      114.5814      111.9870      110.0812      102.7673       94.4411       97.4606       95.7279       97.4679       95.0313      101.6671      105.5423      105.6139      116.8900      119.2196      118.2726      115.1312      109.6263      110.8164      110.6921      109.6985        0.0000        0.0000
        0.0000        0.0000        0.0000        0.0000        0.0000        0.0000        0.0000        0.0000        0.0000        0.0000        0.0000        0.0000        0.0000        0.0000        0.0000        0.0000        0.0000        0.0000        0.0000        0.0000        0.0000        0.0000        0.0000        0.0000        0.0000        0.0000        0.0000        0.0000        0.0000        0.0000        0.0000        0.0000        0.0000        0.0000        0.0000        0.0000        0.0000        0.0000        0.0000        0.0000        0.0000        0.0000        0.0000        0.0000        0.0000        0.0000        0.0000        0.0000        9.3989        9.5023        9.8196       10.5151       12.6625       15.3735       16.6183       14.0937       12.6994       12.1049       11.4264       15.2116       18.5510       22.8536       26.0694       28.5551       29.4793       30.4941       32.5628       41.0139       44.4663       46.5962        0.0000        0.0000        0.0000        0.0000        0.0000        0.0000        0.0000        0.0000        0.0000        0.0000        0.0000        0.0000        0.0000        0.0000        0.0000        0.0000        0.0000        0.0000        0.0000        0.0000        0.0000        0.0000        0.0000        0.0000        0.0000        0.0000        0.0000        0.0000        0.0000        0.0000        0.0000        0.0000        0.0000        0.0000        0.0000        0.0000        0.0000        0.0000        0.0000        0.0000        0.0000        0.0000        0.0000        0.0000        0.0000        0.0000        0.0000        0.0000        0.0000        0.0000        0.0000        0.0000        0.0000        0.0000        0.0000        0.0000        0.0000        0.0000        0.0000        0.0000        0.0000        0.0000        0.0000        0.0000        0.0000        0.0000        0.0000        0.0000        0.0000        0.0000        0.0000        0.0000        0.0000        0.0000        0.0000        0.0000        0.0000        0.0000        0.0000        0.0000        0.0000        0.0000        0.0000        0.0000        0.0000        0.0000        0.0000        0.0000        0.0000        0.0000        0.0000        0.0000        0.0000        0.0000        0.0000        0.0000        0.0000        0.0000        0.0000       31.3966       32.6408       42.2506       43.6923       47.6111        0.0000       37.1432       69.8973       63.8292        0.0000        0.0000        0.0000       40.2492       40.2046       42.8969       50.4864       54.7408       58.3983       60.7340       64.0136       65.8986       69.9911       82.6485       91.0877      100.5406      112.4631      136.7800      155.0529      158.2742      169.4111      159.6358      158.0023      153.1130      152.1539      142.1156      132.1283      126.6447      127.4244      125.1553      128.4482      122.6132      120.1822      124.9268      132.7951      139.7071      136.5154      138.9036      131.5660      125.4511      123.4697      110.8010      112.5114      115.4375      123.4613      124.3479      123.5077      120.9426      118.2541      115.2619      111.7922      109.7746      101.0813       90.1048       91.2914       88.5539       92.5876       96.0215       95.8195      102.7464      105.4191      124.0948      113.8672      104.4047       95.6069       96.9369       99.6780      111.7237      111.8519        0.0000        0.0000
        0.0000        0.0000        0.0000        0.0000        0.0000        0.0000        0.0000        0.0000        0.0000        0.0000        0.0000        0.0000        0.0000        0.0000        0.0000        0.0000        0.0000        0.0000        0.0000        0.0000        0.0000        0.0000        0.0000        0.0000        0.0000        0.0000        0.0000        0.0000        0.0000        0.0000        0.0000        0.0000        0.0000        0.0000        0.0000        0.0000        0.0000        0.0000       12.9760       11.9234       11.2640        0.0000        0.0000        0.0000        0.0000        0.0000        0.0000        0.0000        9.9379        8.8949        9.5723       11.5588       13.0621       12.3464       17.0121       38.1527       28.7642       11.7343       11.4206       12.6839       16.1851       21.1572       25.3203       28.1827       30.4185       30.7892       32.2780       41.1145       44.7514       45.1606        0.0000        0.0000        0.0000        0.0000        0.0000        0.0000        0.0000        0.0000        0.0000        0.0000        0.0000        0.0000        0.0000        0.0000        0.0000        0.0000        0.0000        0.0000        0.0000        0.0000        0.0000        0.0000        0.0000        0.0000        0.0000        0.0000        0.0000        0.0000        0.0000        0.0000        0.0000        0.0000        0.0000        0.0000        0.0000        0.0000        0.0000        0.0000        0.0000        0.0000        0.0000        0.0000        0.0000        0.0000        0.0000        0.0000        0.0000        0.0000        0.0000        0.0000        0.0000        0.0000        0.0000        0.0000        0.0000        0.0000        0.0000        0.0000        0.0000        0.0000        0.0000        0.0000        0.0000        0.0000        0.0000        0.0000        0.0000        0.0000        0.0000        0.0000        0.0000        0.0000        0.0000        0.0000        0.0000        0.0000        0.0000        0.0000        0.0000        0.0000        0.0000        0.0000        0.0000        0.0000        0.0000        0.0000        0.0000        0.0000        0.0000        0.0000        0.0000        0.0000        0.0000        0.0000        0.0000        0.0000        0.0000        0.0000        0.0000        0.0000        0.0000        0.0000        0.0000        0.0000        0.0000        0.0000        0.0000        0.0000        0.0000        0.0000        0.0000        0.0000        0.0000       42.5303       50.1657       56.4695       55.2477       54.1100       65.4784       65.5142       75.0622       85.5747       93.5085      102.5801      127.4296      144.9865      155.9775      150.2898      157.7724      151.3053      156.7643      159.6960      151.4080      128.6068      129.1984      127.6052      124.9603      120.2579      119.9317      119.2200      120.2754      125.8794      136.2781      144.7816      132.2719      129.1852      127.8290      125.7476      118.1226      104.3089      104.1767      116.5044      116.0692      121.0967      118.3024      118.5834      114.1878      112.1087      108.0397      111.5503      111.4094       90.2970       81.4933       82.8502       85.4846       88.5756       88.8027       91.9675       99.9943      108.9138      104.6013       89.6908       85.2803       94.3445       96.2411      101.2077        0.0000        0.0000        0.0000
        0.0000        0.0000        0.0000        0.0000        0.0000        0.0000        0.0000        0.0000        0.0000        0.0000        0.0000        0.0000        0.0000        0.0000        0.0000        0.0000        0.0000        0.0000        0.0000        0.0000        0.0000        0.0000        0.0000        0.0000        0.0000        0.0000        0.0000        0.0000        0.0000        0.0000        0.0000        0.0000        0.0000        0.0000        0.0000        0.0000        0.0000        0.0000       11.9993       12.6524       14.5143       14.3490       14.8352       15.6943       14.7236       14.8641       17.2104       18.6475       22.3457       16.2683       11.6302       13.1118       11.9182       10.6271       12.5133       42.3085       14.6898       13.7820       14.1604       15.5995       17.2373       19.9932       23.3826       26.7346       28.4276       30.8240       32.6062       40.8023       45.0523       42.8382       43.3056       46.2436        0.0000        0.0000        0.0000        0.0000        0.0000        0.0000        0.0000        0.0000        0.0000        0.0000        0.0000        0.0000        0.0000        0.0000        0.0000        0.0000        0.0000        0.0000        0.0000        0.0000        0.0000        0.0000        0.0000        0.0000        0.0000        0.0000        0.0000        0.0000        0.0000        0.0000        0.0000        0.0000        0.0000        0.0000        0.0000        0.0000        0.0000        0.0000        0.0000        0.0000        0.0000        0.0000        0.0000        0.0000        0.0000        0.0000        0.0000        0.0000        0.0000        0.0000        0.0000        0.0000        0.0000        0.0000        0.0000        0.0000        0.0000        0.0000        0.0000        0.0000        0.0000        0.0000        0.0000        0.0000        0.0000        0.0000        0.0000        0.0000        0.0000        0.0000        0.0000        0.0000        0.0000        0.0000        0.0000        0.0000        0.0000        0.0000        0.0000        0.0000        0.0000        0.0000        0.0000        0.0000        0.0000        0.0000        0.0000        0.0000        0.0000        0.0000        0.0000        0.0000        0.0000        0.0000        0.0000        0.0000        0.0000        0.0000        0.0000        0.0000        0.0000        0.0000        0.0000        0.0000        0.0000        0.0000        0.0000        0.0000        0.0000        0.0000        0.0000        0.0000       43.3800       50.1250       52.3554       52.7043       51.3746       51.7944       67.3473       76.4079       75.5214       99.9933      121.1471      117.2609      127.8775      133.9347      140.4849      140.8918      157.3033      170.7476      170.9311      133.3974      132.3037      130.3772      127.5633      124.8854      124.1226      125.5286      125.2303      127.9469      135.5290      151.8752      133.1371      123.2994      117.7841      134.6331      135.0517      124.7070      107.0445      113.7364      121.3862      123.6253      115.2656      108.4467      107.8402      108.8627      102.5129       99.0631      101.6748       88.8449       81.3010       77.0657       75.3750       78.2774       80.4440       82.8113      101.8726      104.2149       96.7644       89.4616       94.7236       92.7529       93.4098        0.0000        0.0000        0.0000        0.0000
        0.0000        0.0000        0.0000        0.0000        0.0000        0.0000        0.0000        0.0000        0.0000        0.0000        0.0000        0.0000        0.0000        0.0000        0.0000        0.0000        0.0000        0.0000        0.0000        0.0000        0.0000        0.0000        0.0000        0.0000        0.0000        0.0000        0.0000        0.0000        0.0000        0.0000        0.0000        0.0000        0.0000        0.0000        0.0000        0.0000        0.0000        6.4806        7.0858        9.5876       11.2241       11.0671       10.9349       11.9281       12.3455       12.3637       14.0578       14.2237       18.0913       13.7582       10.6883        9.0859        8.6576        7.9961        6.7377        8.6569       18.3576       12.1235       10.1273       14.7412       16.3769       18.7819       23.3131       25.0699       25.3321       27.4399       29.3801       35.4607       37.7093       38.6405       41.5632       40.2700        0.0000        0.0000        0.0000        0.0000        0.0000        0.0000        0.0000        0.0000        0.0000        0.0000        0.0000        0.0000        0.0000        0.0000        0.0000        0.0000        0.0000        0.0000        0.0000        0.0000        0.0000        0.0000        0.0000        0.0000        0.0000        0.0000        0.0000        0.0000        0.0000        0.0000        0.0000        0.0000        0.0000        0.0000        0.0000        0.0000        0.0000        0.0000        0.0000        0.0000        0.0000        0.0000        0.0000        0.0000        0.0000        0.0000        0.0000        0.0000        0.0000        0.0000        0.0000        0.0000        0.0000        0.0000        0.0000        0.0000        0.0000        0.0000        0.0000        0.0000        0.0000        0.0000        0.0000        0.0000        0.0000        0.0000        0.0000        0.0000        0.0000        0.0000        0.0000        0.0000        0.0000        0.0000        0.0000        0.0000        0.0000        0.0000        0.0000        0.0000        0.0000        0.0000        0.0000        0.0000        0.0000        0.0000        0.0000        0.0000        0.0000        0.0000        0.0000        0.0000        0.0000        0.0000        0.0000        0.0000        0.0000        0.0000        0.0000        0.0000        0.0000        0.0000        0.0000        0.0000        0.0000        0.0000        0.0000       50.3254       52.4143       49.0387       47.6459       45.1249        0.0000       50.8112       55.5939       54.4128       54.1062       52.9174       58.8645       58.1504       60.1557       65.3276       79.4802      102.1543      105.8317      118.7554      125.1826      144.3066      168.5384      172.2341      167.9717      145.9995      142.1403      146.2793      148.0053      140.5788      134.8711      133.9023      131.0229      131.6322      126.8271      135.2133      126.1621      121.4298      113.6413      119.2931      128.7489      118.0857       99.9460      102.2962      108.4821      110.6965      102.7357       98.0072       98.9140      104.6732       97.7116       93.4924       91.1636       82.8715       76.3247       71.2374       66.5944       65.4652       64.2509       72.6361       77.5500       71.6798       76.3862       84.5915       91.2261      100.6463      105.5174        0.0000        0.0000        0.0000        0.0000
        0.0000        0.0000        0.0000        0.0000        0.0000        0.0000        0.0000        0.0000        0.0000        0.0000        0.0000        0.0000        0.0000        0.0000        0.0000        0.0000        0.0000        0.0000        0.0000        0.0000        0.0000        0.0000        0.0000        0.0000        0.0000        0.0000        0.0000        0.0000        0.0000        0.0000        0.0000        0.0000        0.0000        0.0000        0.0000        0.0000        0.0000        5.5269        6.4070        8.8759        9.8560       10.2970       11.1661       12.4517       12.9787       12.5814       13.5046       11.7235       11.5566       10.6850       10.3978        9.3648        9.1039        8.1574        7.3296        5.3299        4.2479        6.6966        9.6180       15.0258       17.5591       17.1304       18.1486       22.9354       25.6011       27.8710       29.1520       35.0265       36.5063       37.8087       40.7456       38.3307       39.0321        0.0000        0.0000        0.0000        0.0000        0.0000        0.0000        0.0000        0.0000        0.0000        0.0000        0.0000        0.0000        0.0000        0.0000        0.0000        0.0000        0.0000        0.0000        0.0000        0.0000        0.0000        0.0000        0.0000        0.0000        0.0000        0.0000        0.0000        0.0000        0.0000        0.0000        0.0000        0.0000        0.0000        0.0000        0.0000        0.0000        0.0000        0.0000        0.0000        0.0000        0.0000        0.0000        0.0000        0.0000        0.0000        0.0000        0.0000        0.0000        0.0000        0.0000        0.0000        0.0000        0.0000        0.0000        0.0000        0.0000        0.0000        0.0000        0.0000        0.0000        0.0000        0.0000        0.0000        0.0000        0.0000        0.0000        0.0000        0.0000        0.0000        0.0000        0.0000        0.0000        0.0000        0.0000        0.0000        0.0000        0.0000        0.0000        0.0000        0.0000        0.0000        0.0000        0.0000        0.0000        0.0000        0.0000        0.0000        0.0000        0.0000        0.0000        0.0000        0.0000        0.0000        0.0000        0.0000        0.0000        0.0000        0.0000        0.0000        0.0000        0.0000        0.0000       44.8336       38.6983       36.4684       35.5224       42.7479       49.0279       49.3339       50.2102       44.8124       48.9587       59.0906       62.2700       55.6508       48.0942       45.7770       53.6980       52.6559       53.7753       63.2154       84.6939       94.2566       96.3612      107.7274      118.2567      138.3278      155.3322      161.6966      170.6236      153.4397      152.6771      152.9427      152.1582      143.6660      138.3298      135.5849      134.9227      130.1339      126.2729      121.9341      118.2085      120.7740      113.2101      113.3189      112.3104      108.5692      114.4986      103.6676       97.6040       98.8733       99.1777       92.7272       91.4774      102.0010      103.1017       89.8878       84.4328       74.4396       69.2529       70.2170       70.5806       66.1161       64.3843       61.8650       55.7222       65.8873       72.6724       79.1520       87.2373       97.2496        0.0000        0.0000        0.0000        0.0000        0.0000
        0.0000        0.0000        0.0000        0.0000        0.0000        0.0000        0.0000        0.0000        0.0000        0.0000        0.0000        0.0000        0.0000        0.0000        0.0000        0.0000        0.0000        0.0000        0.0000        0.0000        0.0000        0.0000        0.0000        0.0000        0.0000        0.0000        0.0000        0.0000        0.0000        0.0000        0.0000        0.0000        0.0000        0.0000        0.0000        0.0000        4.6486        5.0866        6.4753        8.7062       10.3599       11.3945       12.9226       15.8694       14.2668       13.7974       14.2939       12.2095       11.6202       12.6438       12.7227       11.2052       11.2098       10.0416        9.9064        6.5513        6.5097        7.2760        7.9138       14.8143       16.2497       19.3171       19.6119       24.7714       28.9023       29.4581       31.0275       35.0869       37.0701       38.1008       37.8719       38.0805        0.0000        0.0000        0.0000        0.0000        0.0000        0.0000        0.0000        0.0000        0.0000        0.0000        0.0000        0.0000        0.0000        0.0000        0.0000        0.0000        0.0000        0.0000        0.0000        0.0000        0.0000        0.0000        0.0000        0.0000        0.0000        0.0000        0.0000        0.0000        0.0000        0.0000        0.0000        0.0000        0.0000        0.0000        0.0000        0.0000        0.0000        0.0000        0.0000        0.0000        0.0000        0.0000        0.0000        0.0000        0.0000        0.0000        0.0000        0.0000        0.0000        0.0000        0.0000        0.0000        0.0000        0.0000        0.0000        0.0000        0.0000        0.0000        0.0000        0.0000        0.0000        0.0000        0.0000        0.0000        0.0000        0.0000        0.0000        0.0000        0.0000        0.0000        0.0000        0.0000        0.0000        0.0000        0.0000        0.0000        0.0000        0.0000        0.0000        0.0000        0.0000        0.0000        0.0000        0.0000        0.0000        0.0000        0.0000        0.0000        0.0000        0.0000        0.0000        0.0000        0.0000        0.0000        0.0000        0.0000        0.0000        0.0000        0.0000        0.0000       46.7202       44.3678       43.8431       41.9841       36.7089       45.5342       37.0814       45.8509       45.3355       47.5004       48.9286       43.9537       46.9104       50.2836       55.0651       51.4443       49.4005       48.6102       51.0840       48.5381       51.8907       61.1404       72.5140       82.7048       89.2178      100.7008      112.4480      137.5296      154.1395      159.3374      164.5253      150.7090      151.5012      149.6231      152.8492      146.5680      141.9652      135.5293      129.9680      127.2397      122.9786      121.2987      118.0428      116.2689      113.6467      111.7389      107.7670      102.3366      100.3194      113.1993      109.3076       97.1629       92.6468       88.5893       88.8329      104.0642       95.9108       92.3754       91.1541       76.3510       73.2696       67.1533       71.7105       70.5045       67.7529       64.5444       57.0309       68.0054       71.9785       83.7343       87.5586       91.8767        0.0000        0.0000        0.0000        0.0000        0.0000
        0.0000        0.0000        0.0000        0.0000        0.0000        0.0000        0.0000        0.0000        0.0000        0.0000        0.0000        0.0000        0.0000        0.0000        0.0000        0.0000        0.0000        0.0000        0.0000        0.0000        0.0000        0.0000        0.0000        0.0000        0.0000        0.0000        0.0000        0.0000        0.0000        0.0000        0.0000        0.0000        0.0000        0.0000        0.0000        5.0888        4.9206        5.5436        6.8376        9.6983       11.2550       12.0444       12.9376       14.7555       14.2275       14.7173       15.1053       13.3477       17.1341       15.8715       16.3726       14.9665       13.9346       14.0756       13.7990        9.5907        8.0416        8.2558        8.5159       15.9100       17.3908       19.6037       21.8463       27.6484       29.6656       30.6221       30.4985       34.5752       35.9480       36.5432       38.6910       35.6878        0.0000        0.0000        0.0000        0.0000        0.0000        0.0000        0.0000        0.0000        0.0000        0.0000        0.0000        0.0000        0.0000        0.0000        0.0000        0.0000        0.0000        0.0000        0.0000        0.0000        0.0000        0.0000        0.0000        0.0000        0.0000        0.0000        0.0000        0.0000        0.0000        0.0000        0.0000        0.0000        0.0000        0.0000        0.0000        0.0000        0.0000        0.0000        0.0000        0.0000        0.0000        0.0000        0.0000        0.0000        0.0000        0.0000        0.0000        0.0000        0.0000        0.0000        0.0000        0.0000        0.0000        0.0000        0.0000        0.0000        0.0000        0.0000        0.0000        0.0000        0.0000        0.0000        0.0000        0.0000        0.0000        0.0000        0.0000        0.0000        0.0000        0.0000        0.0000        0.0000        0.0000        0.0000        0.0000        0.0000        0.0000        0.0000        0.0000        0.0000        0.0000        0.0000        0.0000        0.0000        0.0000        0.0000        0.0000        0.0000        0.0000        0.0000        0.0000        0.0000        0.0000        0.0000        0.0000        0.0000        0.0000        0.0000        0.0000       56.5027       48.2905       44.6394       43.0741       42.5569       39.6636       31.5839       32.4402       33.4707       35.0952       35.7933       36.7825       38.8799       43.9222       48.1406       50.4191       54.1378       67.5571       51.0724       46.6685       52.9698       59.1073       59.9965       72.4933       79.5131       88.9277       99.0977      116.2085      132.2060      140.0574      143.1086      145.7579      142.3216      145.4577      147.8518      148.4724      140.9079      136.2485      136.8027      136.1209      132.8945      128.5603      125.2911      121.6372      117.2459      117.1461      122.1338      113.8506      108.5989       99.9098      113.2183      114.8766       94.0438       89.7201       88.5982       94.3415      115.4491      103.0997       84.0989       90.9977       76.1064       75.3962       73.0173       68.2992       70.0070       65.3141       61.1114       57.0824       72.1484       72.4586       77.6536       80.0161       88.6044        0.0000        0.0000        0.0000        0.0000        0.0000
        0.0000        0.0000        0.0000        0.0000        0.0000        0.0000        0.0000        0.0000        0.0000        0.0000        0.0000        0.0000        0.0000        0.0000        0.0000        0.0000        0.0000        0.0000        0.0000        0.0000        0.0000        0.0000        0.0000        0.0000        0.0000        0.0000        0.0000        0.0000        0.0000        0.0000        0.0000        0.0000        0.0000        0.0000        0.0000        4.7222        4.6785        6.4828        7.4629       10.6193       12.2150       13.4885       14.7235       12.7052       13.0274       13.0620       12.6753       11.1845       11.3042       14.0382       17.4481       20.9394       21.8284       21.7204       20.9249       19.1289       16.7895       16.8400       16.8661       19.7259       20.3530       23.1075       25.4210       26.0142       24.1914       23.5208       24.9133       27.7008       31.0784       30.6632       27.5628       25.4946        0.0000        0.0000        0.0000        0.0000        0.0000        0.0000        0.0000        0.0000        0.0000        0.0000        0.0000        0.0000        0.0000        0.0000        0.0000        0.0000        0.0000        0.0000        0.0000        0.0000        0.0000        0.0000        0.0000        0.0000        0.0000        0.0000        0.0000        0.0000        0.0000        0.0000        0.0000        0.0000        0.0000        0.0000        0.0000        0.0000        0.0000        0.0000        0.0000        0.0000        0.0000        0.0000        0.0000        0.0000        0.0000        0.0000        0.0000        0.0000        0.0000        0.0000        0.0000        0.0000        0.0000        0.0000        0.0000        0.0000        0.0000        0.0000        0.0000        0.0000        0.0000        0.0000        0.0000        0.0000        0.0000        0.0000        0.0000        0.0000        0.0000        0.0000        0.0000        0.0000        0.0000        0.0000        0.0000        0.0000        0.0000        0.0000        0.0000        0.0000        0.0000        0.0000        0.0000        0.0000        0.0000        0.0000        0.0000        0.0000        0.0000        0.0000        0.0000        0.0000        0.0000        0.0000        0.0000        0.0000        0.0000        0.0000       42.5813       50.0126       43.2197       41.8362       35.4793       36.4648       32.6594       30.1766       28.9133       27.7368       29.3521       29.0437       29.1383       34.5427       40.0089       42.1083       48.9105       49.3500       52.9180       50.4880       57.3150       59.9819       69.8084       75.5347       79.6806       80.0478       86.0480       91.0329      111.9335      115.4495      122.2237      130.6027      146.1183      138.7036      142.3100      142.5683      147.3552      147.6769      148.1317      147.6231      141.9913      146.5870      143.1802      132.4296      131.4377      134.3391      135.2056      125.6405      115.6856      116.7649      111.5245      123.9382      119.4713      101.2926       90.8942       89.1049       92.7998       89.8466       82.8129       76.7317       76.5969       83.6079       84.0770       82.1093       79.5752       68.0059       62.3277       56.8448       57.7815       62.8282       65.4362       63.2290       65.7959        0.0000        0.0000        0.0000        0.0000        0.0000        0.0000
        0.0000        0.0000        0.0000        0.0000        0.0000        0.0000        0.0000        0.0000        0.0000        0.0000        0.0000        0.0000        0.0000        0.0000        0.0000        0.0000        0.0000        0.0000        0.0000        0.0000        0.0000        0.0000        0.0000        0.0000        0.0000        0.0000        0.0000        0.0000        0.0000        0.0000        0.0000        0.0000        0.0000        0.0000        0.0000        5.3811        5.2889        7.5001        8.8862       12.3832       14.0226       17.7122       17.5279       15.1972       14.2990       13.4365       14.0183       11.7189       11.8345       13.9176       17.5221       23.2825       24.6985       25.3990       25.2144       21.9699       21.5716       21.2532       21.6128       24.8075       26.1029       26.4831       27.7309       27.0614       26.0290       24.2180       23.2033       25.2162       24.8195       23.9398       23.1822        0.0000        0.0000        0.0000        0.0000        0.0000        0.0000        0.0000        0.0000        0.0000        0.0000        0.0000        0.0000        0.0000        0.0000        0.0000        0.0000        0.0000        0.0000        0.0000        0.0000        0.0000        0.0000        0.0000        0.0000        0.0000        0.0000        0.0000        0.0000        0.0000        0.0000        0.0000        0.0000        0.0000        0.0000        0.0000        0.0000        0.0000        0.0000        0.0000        0.0000        0.0000        0.0000        0.0000        0.0000        0.0000        0.0000        0.0000        0.0000        0.0000        0.0000        0.0000        0.0000        0.0000        0.0000        0.0000        0.0000        0.0000        0.0000        0.0000        0.0000        0.0000        0.0000        0.0000        0.0000        0.0000        0.0000        0.0000        0.0000        0.0000        0.0000        0.0000        0.0000        0.0000        0.0000        0.0000        0.0000        0.0000        0.0000        0.0000        0.0000        0.0000        0.0000        0.0000        0.0000        0.0000        0.0000        0.0000        0.0000        0.0000        0.0000        0.0000        0.0000        0.0000        0.0000       40.3570       40.6355        0.0000       35.4425       34.4424       41.3837       45.6946       39.6015       41.1924       35.5060       34.0473       77.2918       62.5676       26.0411       27.2998       28.8351       30.6838       32.2065       34.8161       39.3995       42.1120       46.5088       47.7355       50.9202       54.7327       73.0691       82.6369       72.2568       73.6861       76.2266       76.8605       84.1421       90.0038       95.8310      107.5806      119.5495      131.4429      139.3445      138.9302      137.5070      139.4708      147.6601      152.0059      154.2032      156.6279      146.5438      152.3126      144.9732      142.9656      137.7898      127.4282      124.6923      117.5723      118.0412      116.2549      108.5465      117.7463      114.0000       96.1196       94.4976       85.8861       84.4037       88.8046       87.1826       81.7691       79.6321       83.8710       87.2540       81.9758       78.4751       66.3816       62.0064       56.5643       61.7542       63.9534       62.5259       60.3256        0.0000        0.0000        0.0000        0.0000        0.0000        0.0000        0.0000
        0.0000        0.0000        0.0000        0.0000        0.0000        0.0000        0.0000        0.0000        0.0000        0.0000        0.0000        0.0000        0.0000        0.0000        0.0000        0.0000        0.0000        0.0000        0.0000        0.0000        0.0000        0.0000        0.0000        0.0000        0.0000        0.0000        0.0000        0.0000        0.0000       17.7330       16.9144       13.9210       14.2887       13.2211       10.5448        6.8372        6.1141        6.5896        8.3718       15.2685       18.6006       21.1064       20.9397       17.0575       17.3529       18.5595       18.0703       15.5529       16.3942       17.1478       18.9868       26.0539       28.6151       30.5730       30.1025       26.5174       29.1455       28.1621       28.7190       29.7605       29.3103       27.4175       28.7175       29.1868       29.1283       26.2236       23.0744       25.5577       24.8842       24.2498       21.7907       19.3578       19.1899        0.0000        0.0000        0.0000        0.0000        0.0000        0.0000        0.0000        0.0000        0.0000        0.0000        0.0000        0.0000        0.0000        0.0000        0.0000        0.0000        0.0000        0.0000        0.0000        0.0000        0.0000        0.0000        0.0000        0.0000        0.0000        0.0000        0.0000        0.0000        0.0000        0.0000        0.0000        0.0000        0.0000        0.0000        0.0000        0.0000        0.0000        0.0000        0.0000        0.0000        0.0000        0.0000        0.0000        0.0000        0.0000        0.0000        0.0000        0.0000        0.0000        0.0000        0.0000        0.0000        0.0000        0.0000        0.0000        0.0000        0.0000        0.0000        0.0000        0.0000        0.0000        0.0000        0.0000        0.0000        0.0000        0.0000        0.0000        0.0000        0.0000        0.0000        0.0000        0.0000        0.0000        0.0000        0.0000        0.0000        0.0000        0.0000        0.0000        0.0000        0.0000        0.0000        0.0000        0.0000        0.0000        0.0000        0.0000        0.0000        0.0000        0.0000        0.0000       42.1397       41.0812       43.4454       41.7197       41.7150       39.6586       40.2122       43.9950       36.8211       34.5054       32.0467       44.2609      110.5423       30.8586       27.5759       28.9480       32.7631       37.6388       34.7122       35.7991       37.3555       47.3172       56.0521       52.2567       50.1645       45.7537       54.4695       60.8440       60.8554       63.8640       63.3792       66.3499       78.0296       87.3086       87.8025       98.7615      114.2402      121.2635      136.0758      143.6432      144.1074      143.7170      139.9175      149.9839      150.3750      159.1524      149.6598      155.4648      153.5145      146.9352      143.1060      129.9339      119.0153      114.0626      116.6980      120.0193      128.3444      122.2867      110.4321      105.0028       93.1304       94.4584       89.4253       88.2149       86.2028       83.7466       86.3146       89.2696       88.0173       82.8789       76.3419       61.4685       57.6781       57.7027       58.3204       61.4742       63.7673        0.0000        0.0000        0.0000        0.0000        0.0000        0.0000        0.0000        0.0000
        0.0000        0.0000        0.0000        0.0000        0.0000        0.0000        0.0000        0.0000        0.0000        0.0000        0.0000        0.0000        0.0000        0.0000        0.0000        0.0000        0.0000        0.0000        0.0000        0.0000        0.0000        0.0000        0.0000        0.0000        0.0000        0.0000       21.7626       24.2351       23.0672       22.0401       20.8692       15.3072       15.8132       14.6118       13.0249        8.6072        7.4435        9.4885       10.3948       15.3073       18.4046       21.2142       24.9756       21.4799       23.4648       25.6446       28.2166       26.1408       26.0958       25.8638       27.2689       33.9168       38.9607       40.7943       36.2381       33.9539       32.8532       30.7751       30.2499       29.5866       29.4371       29.6070       30.4354       30.7901       30.5776       29.0162       27.9173       29.1206       28.7697       27.8497       25.2764       23.6703       23.2912       22.2974       22.1217       26.0088       28.7038       31.8484       26.0307       18.8743       18.6639       19.5122        0.0000        0.0000        0.0000        0.0000        0.0000        0.0000        0.0000        0.0000        0.0000        0.0000        0.0000        0.0000        0.0000        0.0000        0.0000        0.0000        0.0000        0.0000        0.0000        0.0000        0.0000        0.0000        0.0000        0.0000        0.0000        0.0000        0.0000        0.0000        0.0000        0.0000        0.0000        0.0000        0.0000        0.0000        0.0000        0.0000        0.0000        0.0000        0.0000        0.0000        0.0000        0.0000        0.0000        0.0000        0.0000        0.0000        0.0000        0.0000        0.0000        0.0000        0.0000        0.0000        0.0000        0.0000        0.0000        0.0000        0.0000        0.0000        0.0000        0.0000        0.0000        0.0000        0.0000        0.0000        0.0000        0.0000        0.0000        0.0000        0.0000        0.0000        0.0000       27.2040       32.4235       42.3198       41.4523       36.5627        0.0000        0.0000        0.0000        0.0000       57.9069       52.3320       43.8996       41.8016       39.2437       40.7880       39.9497       40.5471       35.5310       35.2268       33.1295       32.4394       29.4361       26.3774       26.4113       26.3349       29.7048       31.7095       30.9338       31.0671       35.9648       31.9143       38.1205       42.5502       46.6019       47.8301       46.8665       44.4973       43.4904       47.3141       53.9015       59.6975       54.2841       54.1640       63.0635       76.9808       82.9087       93.2175      113.6825      127.3495      128.0326      141.9108      142.7767      150.6917      147.5485      145.2768      153.7623      162.9070      153.0606      154.4576      148.7355      149.3408      140.2115      135.1238      115.3982      118.2529      121.5153      118.5561      120.7082      113.7157      103.6260       99.5489       97.7519      105.1987       91.4601       86.2683       81.3599       81.8649       83.8157       85.2688       80.3762       79.5207       79.9137       69.9098       69.1311       65.0975       64.6025       65.0117       66.3808        0.0000        0.0000        0.0000        0.0000        0.0000        0.0000        0.0000        0.0000
        0.0000        0.0000        0.0000        0.0000        0.0000        0.0000        0.0000        0.0000        0.0000        0.0000        0.0000        0.0000        0.0000        0.0000        0.0000        0.0000        0.0000        0.0000        0.0000        0.0000        0.0000        0.0000        0.0000        0.0000        0.0000       22.8130       23.8006       17.8645       16.9259       15.6322       15.4370       16.4817       16.5203       15.9186       14.6061       11.8449       11.9709       20.7891       20.8202       18.5681       21.6519       23.8671       27.8733       39.3680       45.5719       49.0223       48.0558       50.9600       53.0256       51.6747       52.0675       48.4691       52.1218       56.8292       50.1013       43.7853       42.2773       41.7794       42.4249       41.2311       41.3476       41.2414       41.9664       40.5801       39.9217       40.2579       40.3411       36.0804       32.8996       30.2831       29.6686       26.8705       24.9237       23.9577       22.3054       26.6662       27.0730       26.0820       23.5359       24.3391       26.1285       23.2814       22.1712       21.0720        0.0000        0.0000        0.0000        0.0000        0.0000        0.0000        0.0000        0.0000        0.0000        0.0000        0.0000        0.0000        0.0000        0.0000        0.0000        0.0000        0.0000        0.0000        0.0000        0.0000        0.0000        0.0000        0.0000        0.0000        0.0000        0.0000        0.0000        0.0000        0.0000        0.0000        0.0000        0.0000        0.0000        0.0000        0.0000        0.0000        0.0000        0.0000        0.0000        0.0000        0.0000        0.0000        0.0000        0.0000        0.0000        0.0000        0.0000        0.0000        0.0000        0.0000        0.0000        0.0000        0.0000        0.0000        0.0000        0.0000        0.0000        0.0000        0.0000        0.0000        0.0000        0.0000        0.0000        0.0000        0.0000        0.0000        0.0000        0.0000       21.6201       22.5277       26.7297       32.6535       31.4430       30.2553       33.0124       42.8909       47.8199       46.8985       44.6597       44.7479       41.8771       40.4391       35.4041       31.6070       33.0561       31.7008       30.2689       28.2587       28.2847       28.6237       27.7786       27.1395       26.0579       26.9000       31.6501       32.3882       27.2749       27.6839       33.7792       33.2790       36.2097       50.2489       44.2537       40.2862       40.0664       41.8841       39.9553       39.9490       43.6341       49.5929       55.2092       55.5528       58.7119       71.3544       84.7298       92.1815      109.2863      107.7893      117.7383      139.7018      152.5855      149.1109      146.4619      155.5487      157.2861      163.2462      153.6967      154.3137      154.4284      154.6019      133.0374      114.9720      109.0678      111.7006      114.0835      140.9027      130.4049      122.2208      103.0094      121.0657      116.7673      106.6954       89.1213       89.9463       89.4866       90.2869       85.8131       77.9909       77.8100       75.1632        0.0000        0.0000       68.4046       67.1049       69.5840       83.6292        0.0000        0.0000        0.0000        0.0000        0.0000        0.0000        0.0000        0.0000        0.0000
        0.0000        0.0000        0.0000        0.0000        0.0000        0.0000        0.0000        0.0000        0.0000        0.0000        0.0000        0.0000        0.0000        0.0000        0.0000        0.0000        0.0000        0.0000        0.0000        0.0000        0.0000        0.0000        0.0000        0.0000        0.0000        0.0000       24.9405       21.8933       21.7810       20.1771       29.5532       33.2287       18.8893       18.5044       17.8332       13.9131       13.7933       15.0604       18.4251       23.0734       25.8793       29.4934       35.2585       50.3950       55.1074       57.5667       59.0253       65.7997       67.1659       66.3759       65.0193       56.8835       56.3711       56.6873       53.7688       47.4449       43.7166       42.4418       45.9187       45.4632       42.9582       42.4008       41.5828       39.6408       42.2165       45.1759       42.8902       39.7399       34.0954       29.8673       31.6344       25.2838       20.4474       19.2091       19.0775       26.5612       30.0939       29.9837       28.2634       25.1223       25.9014       22.4824       24.3211       19.9192       23.8918       21.8553        0.0000        0.0000        0.0000        0.0000        0.0000        0.0000        0.0000        0.0000        0.0000        0.0000        0.0000        0.0000        0.0000        0.0000        0.0000        0.0000        0.0000        0.0000        0.0000        0.0000        0.0000        0.0000        0.0000        0.0000        0.0000        0.0000        0.0000        0.0000        0.0000        0.0000        0.0000        0.0000        0.0000        0.0000        0.0000        0.0000        0.0000        0.0000        0.0000        0.0000        0.0000        0.0000        0.0000        0.0000        0.0000        0.0000        0.0000        0.0000        0.0000        0.0000        0.0000        0.0000        0.0000        0.0000        0.0000        0.0000        0.0000        0.0000        0.0000        0.0000        0.0000        0.0000        0.0000        0.0000        0.0000        0.0000       20.1738       19.4684       20.4067       25.7164       26.6066       27.7533       28.7479       38.0915       36.5811       42.4398       40.4300       44.3477       45.2561       35.6244       31.9681       29.6188       28.3939       30.4493       28.8421       27.6034       27.2531       26.5778       28.1565       26.1515       28.7328       31.9969       30.6424       33.8686       26.4339       28.7227       32.5804       31.6491       31.7889       42.6675       42.0431       36.0042       36.0960       40.8837       40.0206       37.7400       39.3991       43.1012       54.2832       47.6579       55.2486       60.9993       74.6757       78.2472       98.8042      107.1860      106.7852      122.6915      135.6233      140.2148      144.0843      157.3410      162.5546      155.4225      149.4778      156.3779      158.9131      143.3355      133.6388      113.4597      106.3052      109.6932      113.3801      139.2810      135.8735      116.6184      111.6960      130.7646      119.1983      106.0993       92.2990       92.8825       95.9765       92.9053       90.2584       79.3431       79.7411        0.0000        0.0000        0.0000        0.0000        0.0000        0.0000        0.0000        0.0000        0.0000        0.0000        0.0000        0.0000        0.0000        0.0000        0.0000        0.0000
        0.0000        0.0000        0.0000        0.0000        0.0000        0.0000        0.0000        0.0000        0.0000        0.0000        0.0000        0.0000        0.0000        0.0000        0.0000        0.0000        0.0000        0.0000        0.0000        0.0000        0.0000        0.0000        0.0000        0.0000        0.0000        0.0000        0.0000       20.1323       19.1238       19.0473       21.5995       26.5933       24.1048       24.8417       24.1940       18.9701       18.1226       18.2908       20.7195       33.4872       35.2404       37.6033       43.0550       60.6870       67.8993       73.0437       73.8142       77.5871       77.5436       70.3433       69.6253       60.1896       61.4295       60.9203       57.4351       48.2444       44.4835       45.2485       46.7237       44.4197       41.7378       41.5591       41.1963       41.1144       42.4789       43.0108       42.6944       39.1570       34.6331       30.3778       30.0357       20.2294       18.7484       19.1796       20.0349       26.7293       25.8228       23.0627       21.8961       24.3507       24.5533       25.3218       23.0805       18.3548       18.3827       20.9187       20.7691       23.9578       18.5786       17.8000        0.0000        0.0000        0.0000        0.0000        0.0000        0.0000        0.0000        0.0000        0.0000        0.0000        0.0000        0.0000        0.0000        0.0000        0.0000        0.0000        0.0000        0.0000        0.0000        0.0000        0.0000        0.0000        0.0000        0.0000        0.0000        0.0000        0.0000        0.0000        0.0000        0.0000        0.0000        0.0000        0.0000        0.0000        0.0000        0.0000        0.0000        0.0000        0.0000        0.0000        0.0000        0.0000        0.0000        0.0000        0.0000        0.0000        0.0000        0.0000        0.0000        0.0000        0.0000        0.0000        0.0000        0.0000        0.0000        0.0000        0.0000        0.0000        0.0000        0.0000        0.0000       17.4475       18.1164       19.2885       19.9123       23.0183       24.9244       25.3925       26.3329       34.1970       33.8981       33.6159       34.7993       37.7796       36.6479       33.2314       29.3991       28.0980       28.8852       33.2153       33.3523       28.5879       27.8432       29.2615       34.2665       32.4391       30.7142       35.4161       38.2298       36.8959       35.5888       35.6073       34.1890       32.4915       31.2510       31.6599       29.7367       35.2980       34.9932       36.4386       37.7989       36.9955       40.0273       41.2193       49.4752       41.2039       44.3582       55.1407       68.5551       78.9660       89.9446       95.1398      102.1467      117.1029      141.6218      141.6045      147.6067      168.5304      160.7281      152.6514      142.1044      136.9250      132.3039      120.3450      127.3027      120.9565      104.7512      100.0457      106.5244      131.7334      137.5271      107.2788      104.3145      123.7327      108.5738      105.3170      108.3830      104.6739       97.4065       97.9505       93.4147       82.3118       79.9774        0.0000        0.0000        0.0000        0.0000        0.0000        0.0000        0.0000        0.0000        0.0000        0.0000        0.0000        0.0000        0.0000        0.0000        0.0000        0.0000
        0.0000        0.0000        0.0000        0.0000        0.0000        0.0000        0.0000        0.0000        0.0000        0.0000        0.0000        0.0000        0.0000        0.0000        0.0000        0.0000        0.0000        0.0000        0.0000        0.0000        0.0000        0.0000        0.0000        0.0000        0.0000        0.0000        0.0000       22.2862       23.2686       24.3572       25.3538       29.0731       30.4615       31.8159       31.6134       25.5530       25.9731       28.1310       30.6427       47.1444       58.4617       55.4069       59.9561       68.4377       77.8783       82.5281       81.0063       81.4437       78.0131       72.6921       72.0185       63.8868       62.6748       58.2609       56.9349       49.3177       47.4034       45.6659       45.1714       45.1735       41.8042       39.5188       41.8168       43.8212       44.6395       45.5623       45.8611       41.8085       38.4479       29.8597       25.6842       20.2540       20.8966       21.5030       24.2058       28.9816       27.0911       19.9998       25.3817       25.5470       24.4094       23.1426       22.4273       21.1326       18.3555       18.8724       18.5168       14.9724       17.0192       17.3678        0.0000        0.0000        0.0000        0.0000        0.0000        0.0000        0.0000        0.0000        0.0000        0.0000        0.0000        0.0000        0.0000        0.0000        0.0000        0.0000        0.0000        0.0000        0.0000        0.0000        0.0000        0.0000        0.0000        0.0000        0.0000        0.0000        0.0000        0.0000        0.0000        0.0000        0.0000        0.0000        0.0000        0.0000        0.0000        0.0000        0.0000        0.0000        0.0000        0.0000        0.0000        0.0000        0.0000        0.0000        0.0000        0.0000        0.0000        0.0000        0.0000        0.0000        0.0000        0.0000        0.0000        0.0000        0.0000        0.0000        0.0000        0.0000        0.0000        0.0000        0.0000        0.0000       19.4295       19.9544       20.4049       24.9931       22.7354       23.0799       23.4226       30.4965       29.2417       28.1996       28.8635       30.9187       29.5630       27.9214       29.3321       29.2206       28.6006       29.0400       33.0814       32.1663       32.4974       32.1755       36.0291       37.9299       35.8698       40.1972       43.1530       34.7881       37.8963       41.5969       42.3602       36.9667       31.6899       25.2105       26.6811       31.6426       30.8055       36.7774       42.1371       43.7291       44.7939       47.4189       49.4825       38.2122       41.7909       50.6262       58.6545       78.5817       89.7490       95.0073      101.7989      123.2177      145.2429      141.4537      140.5461      148.4400      156.2816      146.9536      135.4767      123.1290      118.6224      114.5947      119.1315      124.8606      104.7640       97.0664      100.5304      110.0654      109.4806      108.5921      103.2114      101.3863      107.0637      104.5598      105.6035      102.6119       97.5538       91.9317       90.4054       86.4301       86.7697        0.0000        0.0000        0.0000        0.0000        0.0000        0.0000        0.0000        0.0000        0.0000        0.0000        0.0000        0.0000        0.0000        0.0000        0.0000        0.0000
        0.0000        0.0000        0.0000        0.0000        0.0000        0.0000        0.0000        0.0000        0.0000        0.0000        0.0000        0.0000        0.0000        0.0000        0.0000        0.0000        0.0000        0.0000        0.0000        0.0000        0.0000        0.0000        0.0000        0.0000        0.0000        0.0000        0.0000        0.0000       33.8139       36.1334       37.5069       42.2373       45.3743       47.4013       45.9542       45.5871       46.2841       51.4857       53.6442       65.6439       90.6676      119.1624      106.2334      103.7446      110.1107      112.5528      103.3967       90.5240       89.9357       85.2764       80.6547       69.8929       67.0060       65.0693       64.6229       59.5494       56.1063       53.7339       55.0747       65.4130       64.0899       45.1350       41.2418       40.8496       41.8271       44.1452       48.8132       45.1940       31.9597       26.0194       22.8095       11.7118       14.1257       19.6703       20.5262       24.1332       26.4369       30.3501       30.2864       25.8818       27.8657       26.4273       26.8422       23.8101       22.5430       22.3168       24.2031       22.3103       19.1505       16.4742       16.5795        0.0000        0.0000        0.0000        0.0000        0.0000        0.0000        0.0000        0.0000        0.0000        0.0000        0.0000        0.0000        0.0000        0.0000        0.0000        0.0000        0.0000        0.0000        0.0000        0.0000        0.0000        0.0000        0.0000        0.0000        0.0000        0.0000        0.0000        0.0000        0.0000        0.0000        0.0000        0.0000        0.0000        0.0000        0.0000        0.0000        0.0000        0.0000        0.0000        0.0000        0.0000        0.0000        0.0000        0.0000        0.0000        0.0000        0.0000        0.0000        0.0000        0.0000        0.0000        0.0000        0.0000        0.0000        0.0000        0.0000        0.0000        0.0000        0.0000        0.0000        0.0000        0.0000       17.5803       16.9070       18.4973       17.0571       17.0945       18.1126       22.8167       22.8867       21.0729       22.5356       22.8956       22.9642       23.1053       20.2271       21.7228       23.3018       23.5830       26.8842       28.4806       29.8520       31.6930       33.4518       38.8244       39.3437       36.4958       36.8878       36.7454       39.1006       39.5732       34.0370       30.9729       28.8919       24.3297       24.3772       27.8045       30.6566       42.7874       43.7050       36.1772       36.6873       40.9219       38.0219       38.1089       40.2373       46.8827       57.4851       76.7944       89.4811      103.9707      121.6004      138.8533      147.0766      160.3713      174.5823      174.6181      170.0982      165.2841      150.7357      113.3384      101.7486       98.6639       98.0313       95.4724       88.5836       88.7214       93.7559       96.8243       95.1377       94.1580       92.5392       87.5995       93.5899       89.1037       82.9188       82.2451       82.1298       85.2291       86.5653       92.3903       89.0756        0.0000        0.0000        0.0000        0.0000        0.0000        0.0000        0.0000        0.0000        0.0000        0.0000        0.0000        0.0000        0.0000        0.0000        0.0000        0.0000
        0.0000        0.0000        0.0000        0.0000        0.0000        0.0000        0.0000        0.0000        0.0000        0.0000        0.0000        0.0000        0.0000        0.0000        0.0000        0.0000        0.0000        0.0000        0.0000        0.0000        0.0000        0.0000        0.0000        0.0000        0.0000        0.0000        0.0000        0.0000       40.3414       42.8270       45.9755       51.3299       54.6311       56.0770       54.4179       52.0716       51.1446       53.2276       57.7871       70.8509       80.2995       89.4938       96.4628      101.5753      111.3510      126.7910      156.6170      124.6638       99.9803       88.8660       89.5028       72.3590       64.8620       66.8930       68.2134       63.1302       57.2066       53.7275       54.1737       57.5050       56.7903       55.1197       47.1749       48.4374       46.9950       45.2188       47.1527       41.0430       31.9113       25.3648       23.5230       15.5149       14.9553       23.5398       20.4463       17.6679       23.8081       33.7492       37.0425       32.4547       30.1636       30.3579       28.8426       23.1102       20.5371       23.7175       26.0717       26.1181       18.3264       14.5580       14.3757        0.0000        0.0000        0.0000        0.0000        0.0000        0.0000        0.0000        0.0000        0.0000        0.0000        0.0000        0.0000        0.0000        0.0000        0.0000        0.0000        0.0000        0.0000        0.0000        0.0000        0.0000        0.0000        0.0000        0.0000        0.0000        0.0000        0.0000        0.0000        0.0000        0.0000        0.0000        0.0000        0.0000        0.0000        0.0000        0.0000        0.0000        0.0000        0.0000        0.0000        0.0000        0.0000        0.0000        0.0000        0.0000        0.0000        0.0000        0.0000        0.0000        0.0000        0.0000        0.0000        0.0000        0.0000        0.0000        0.0000        0.0000        0.0000        0.0000        0.0000       15.7392       16.4355       15.5137       14.7895       16.1926       13.6097       13.2909       12.9016       15.8474       18.2543       18.2502       18.4792       16.9838       15.2430       16.5894       18.8046       20.3252       22.4000       26.0205       27.5036       31.5839       29.8506       30.3134       35.6866       41.4789       44.8330       38.4331       37.0788       37.9521       33.9014       31.8403       33.9388       33.5686       31.2782       28.3278       25.4055       29.0536       31.9403       43.5216       46.6464       34.2401       31.6903       37.8209       33.4245       38.6370       49.6839       51.7628       54.6421       75.3897       93.1388      116.0613      132.4909      151.7835      159.2284      172.8251      181.3695      186.9467      192.3309      168.0923      151.1771      110.0768      101.5399       96.4665       93.2184       92.8909       91.0591       90.9327       89.0026       93.6756       91.6335       88.3796       87.9888       87.9925       88.8917       88.6329       79.9297       83.1334       80.3832       87.2873       91.7481       93.6337      101.8604        0.0000        0.0000        0.0000        0.0000        0.0000        0.0000        0.0000        0.0000        0.0000        0.0000        0.0000        0.0000        0.0000        0.0000        0.0000        0.0000
        0.0000        0.0000        0.0000        0.0000        0.0000        0.0000        0.0000        0.0000        0.0000        0.0000        0.0000        0.0000        0.0000        0.0000        0.0000        0.0000        0.0000        0.0000        0.0000        0.0000        0.0000        0.0000        0.0000        0.0000        0.0000        0.0000        0.0000        0.0000       47.5198       50.6461       55.6529       62.1210       62.4116       63.3133       60.3004       59.7725       62.3856       64.2424       67.7127       81.8539       87.9705       88.9858       91.2864       99.7962      100.8396      116.7563      136.8902      110.9864       99.9262       84.1846       87.1606       70.9706       62.7103       60.0412       61.6947       55.8975       54.4014       53.2995       51.8305       44.2943       43.0950       39.1874       39.2905       45.3864       52.7078       51.6528       40.2269       39.1091       33.6870       33.0897       32.1447       23.6299       33.9374       39.9431       29.5396       21.6924       20.8294       27.9663       44.0066       41.5131       31.7806       32.6343       33.8695       30.5939       23.5241       19.4400       22.8203       24.6339       18.5860       12.9085       12.7326        3.2270        0.0000        0.0000        0.0000        0.0000        0.0000        0.0000        0.0000        0.0000        0.0000        0.0000        0.0000        0.0000        0.0000        0.0000        0.0000        0.0000        0.0000        0.0000        0.0000        0.0000        0.0000        0.0000        0.0000        0.0000        0.0000        0.0000        0.0000        0.0000        0.0000        0.0000        0.0000        0.0000        0.0000        0.0000        0.0000        0.0000        0.0000        0.0000        0.0000        0.0000        0.0000        0.0000        0.0000        0.0000        0.0000        0.0000        0.0000        0.0000        0.0000        0.0000        0.0000        0.0000        0.0000        0.0000        0.0000        0.0000        0.0000        0.0000       11.8921       13.2772       13.7852       13.9761       13.8928       13.4391       12.8955       13.0080       13.0265       15.0091       14.9062       15.9310       19.1386       16.3772       14.8522       16.3629       20.1998       22.9968       26.4983       29.6872       33.0071       34.8414       70.1616       77.0444       41.2899       40.9644       42.1572       39.5570       36.9823       35.8345       33.7222       33.7509       33.2914       31.2601       27.6598       25.1060       25.5970       28.4796       32.4294       37.2000       38.5405       36.7271       34.3379       43.5164       42.2083       42.0992       54.1471       47.6799       54.3345       82.8270      106.2714      118.8167      128.7406      155.5209      170.4415      174.8202      171.6739      179.7656      184.9739      175.5490      159.1384      119.3063      102.7936       94.6894       88.0379       96.9799       97.0563       91.3964       87.2045       93.1166       91.4460       89.2583       85.8402       79.3054       82.7408       82.8753       76.6730       78.0879       81.0044       90.6009       95.8835      100.8516      111.0570      115.7281        0.0000        0.0000        0.0000        0.0000        0.0000        0.0000        0.0000        0.0000        0.0000        0.0000        0.0000        0.0000        0.0000        0.0000        0.0000
        0.0000        0.0000        0.0000        0.0000        0.0000        0.0000        0.0000        0.0000        0.0000        0.0000        0.0000        0.0000        0.0000        0.0000        0.0000        0.0000        0.0000        0.0000        0.0000        0.0000        0.0000        0.0000        0.0000        0.0000        0.0000        0.0000        0.0000       48.7919       52.9280       54.6392       58.1707       63.3473       65.5737       64.5711       61.9390       71.3647       74.0110       69.6009       74.3829       93.7754      102.0163      106.8253       98.2311       98.3001      101.4208      103.5024       99.9089       86.7707       84.5392       78.4089       74.6159       71.6003       71.3942       70.3910       68.0031       54.2455       48.5340       48.7951       47.2157       35.3712       32.6976       30.2218       28.7635       25.4232       23.2322       23.1802       21.1105       18.2307       19.6354       22.0341       27.6015       22.7458       22.4776       37.7819       25.6116       16.1826       12.7457       15.2414       24.9924       18.8254       18.4861       23.8857       28.9153       88.7422       53.8390       20.0949       21.8087       19.6064       21.7759       17.2659       17.9605        3.9927        4.3404        0.0000        0.0000        0.0000        0.0000        0.0000        0.0000        0.0000        0.0000        0.0000        0.0000        0.0000        0.0000        0.0000        0.0000        0.0000        0.0000        0.0000        0.0000        0.0000        0.0000        0.0000        0.0000        0.0000        0.0000        0.0000        0.0000        0.0000        0.0000        0.0000        0.0000        0.0000        0.0000        0.0000        0.0000        0.0000        0.0000        0.0000        0.0000        0.0000        0.0000        0.0000        0.0000        0.0000        0.0000        0.0000        0.0000        0.0000        0.0000        0.0000        0.0000        0.0000        0.0000        0.0000        0.0000        0.0000        0.0000       11.1871        9.6991       13.3748       13.7532       14.1446       13.9451       13.9493       14.0141       14.0931       15.0623       15.5671       16.3317       18.9894       18.3903       17.8534       16.7318       20.1264       26.4820       32.3676       39.3656       41.5671       45.0949       46.7144       63.1663       60.0081       49.4198       51.5028       45.1982       41.4619       39.0260       39.0483       35.9570       42.4111       36.5231       27.8781       24.6473       24.5464       26.9951       31.4293       34.4940       42.2850       42.6523       39.3860       46.7906       45.0678       44.2364       48.8960       44.9100       46.8615       59.6238       96.4200      115.8556      123.1267      136.5134      149.7419      164.1534      165.8556      161.2838      171.9655      176.4573      168.0306      157.7490      116.5131      101.1776       95.6614       92.8572       89.9485       86.6203       90.6253       88.7148       91.8909       89.8669       86.0254       87.4380       79.1013       82.5169       80.9575       79.5593       86.8467       93.9760      109.2555      114.1969      118.6515      122.9475        0.0000        0.0000        0.0000        0.0000        0.0000        0.0000        0.0000        0.0000        0.0000        0.0000        0.0000        0.0000        0.0000        0.0000        0.0000        0.0000
        0.0000        0.0000        0.0000        0.0000        0.0000        0.0000        0.0000        0.0000        0.0000        0.0000        0.0000        0.0000        0.0000        0.0000        0.0000        0.0000        0.0000        0.0000        0.0000        0.0000        0.0000        0.0000        0.0000        0.0000        0.0000        0.0000        0.0000       52.0513       52.9907       55.9007       59.2020       68.7410       67.8643       66.2613       64.4443       74.2947       77.2402       72.4337       83.2359      102.7680       94.5051       95.3000       91.6518      101.9473      100.4826      105.2266       97.9097       81.0530       75.8180       74.8299       76.8884       69.4346       65.8986       68.2926       68.0540       47.5321       42.3683       41.2877       37.5427       24.2019       20.3851       19.2308       19.6335       15.3567       13.9333       12.7937       13.0548       12.0393       13.9895       17.1921       16.6542       17.0435       17.4507       25.2997       16.6780        9.3021       10.2150       11.6111       11.5648       10.3986       10.6955       13.8253       14.0765       21.7352       27.8347       22.4326       22.3090       22.6189       20.6547       23.0899       20.7767        9.5020       11.1207       12.4431        6.6041        4.6556        4.1872        3.8901        3.7414        2.7431        2.6320        0.0000        0.0000        0.0000        0.0000        0.0000        0.0000        6.7480        8.3087        9.5469        8.4544        0.0000        0.0000        0.0000        0.0000        0.0000        0.0000        0.0000        0.0000        0.0000        0.0000        0.0000        0.0000        0.0000        0.0000        0.0000        0.0000        0.0000        0.0000        0.0000        0.0000        0.0000        0.0000        0.0000        0.0000        0.0000        0.0000        0.0000        0.0000        0.0000        0.0000        0.0000        0.0000        0.0000        0.0000        0.0000        0.0000       10.6553       11.0233       11.6319       12.4782       16.3319       17.2049       18.1702       17.8612       17.2382       16.8698       17.7301       19.2008       19.6652       18.2988       19.7485       19.1733       18.8358       21.2976       27.1913       36.6050       65.5954       78.6585       84.8715       86.5311       89.7162      103.5764       99.6326       85.4939       72.6177       64.3012       56.0727       53.7941       39.9816       31.4481       29.8422       31.9606       29.0146       27.9154       28.0758       34.5261       45.8084       51.7048       56.3707       55.1276       61.3563       66.1002       67.4031       66.5463       56.8049       59.4716       64.5970       87.0671      112.5845      124.8005      135.8093      148.3044      153.2566      155.7945      153.5701      156.1585      159.9134      161.0838      157.4005      142.2992      129.4058      119.0455      113.4051      110.8061      102.7520       95.9732       92.2355       93.3739       89.5770       88.8489       86.3255       84.0771       74.0979       71.1946       73.8703       78.3310      104.6203      115.8984      125.7919      130.9635      167.3359      149.5294        0.0000        0.0000        0.0000        0.0000        0.0000        0.0000        0.0000        0.0000        0.0000        0.0000        0.0000        0.0000        0.0000        0.0000        0.0000        0.0000
        0.0000        0.0000        0.0000        0.0000        0.0000        0.0000        0.0000        0.0000        0.0000        0.0000        0.0000        0.0000        0.0000        0.0000        0.0000        0.0000        0.0000        0.0000        0.0000        0.0000        0.0000        0.0000        0.0000        0.0000        0.0000        0.0000       58.5965       54.3623       54.7891       57.2780       59.8991       68.5653       70.0161       73.3018       69.9042       72.2710       79.6371       86.9496       98.3101      109.7633      103.9289      106.3728      100.0207      107.7433      100.3248       96.4915      105.4867      102.7981       96.6022       83.4651       78.6034       65.7685       63.7545       61.8788       62.5906       41.0540       37.8457       33.4549       29.8230       20.4288       18.2741       16.4166       15.8964       13.4371       11.4070       11.6719       10.8117       10.4100        8.8294       11.5561       10.4753       16.9142       14.5223        9.6819        5.9835        6.9475        7.4450        6.9118        9.9368       11.8839       12.4290        8.5660        9.4904       11.8484       17.3472       19.3984       19.3615       22.0142       20.2663       26.1593       24.6988       12.6796       10.8432        9.8814        6.7916        4.2941        4.0443        3.8154        5.1255        6.5766        4.8818        2.3242        2.5644        1.1471        1.2428        1.3556        2.2047        6.9455        8.5831        8.3319        9.1864        9.8735       10.1036       10.3208       11.5879        0.0000        0.0000        0.0000        0.0000        0.0000        0.0000        0.0000        0.0000        0.0000        0.0000        0.0000        0.0000        0.0000        0.0000        0.0000        0.0000        0.0000        0.0000        0.0000        0.0000        0.0000       28.7007       26.6119       20.2066       19.8505       19.3062       18.1650       16.3348       21.2546       15.7836       10.0593       10.3307       12.1960       12.5734       13.1430       13.9214       18.0810       18.8487       19.1486       18.9316       18.3025       19.6763       18.9142       21.2181       20.0996       18.4622       18.6779       19.7964       23.4230       24.9059       30.2540       40.3325       75.1021       91.2267      105.6193      108.3164      111.6224      123.0395      112.4367       98.4155       82.0915       74.7541       66.3935       59.6028       36.2932       32.1589       29.4463       27.4880       28.8038       35.7225       44.5016       45.4039       53.3930       59.5441       63.6350       67.1914       70.2678       74.5140       77.6658       75.5269       65.5636       70.6755       80.5350       95.2659      118.7656      129.4867      136.6938      151.6087      152.1716      151.8600      159.2939      161.1568      151.1420      150.5339      147.4686      140.5275      137.9096      122.6895      115.2973      112.7196      109.2666      110.6194       95.0244       93.5779       92.2383       88.9162       86.1834       85.7799       74.9010       72.6178       77.4737       90.2534      120.3476      128.4067      128.6059      131.3284        0.0000        0.0000        0.0000        0.0000        0.0000        0.0000        0.0000        0.0000        0.0000        0.0000        0.0000        0.0000        0.0000        0.0000        0.0000        0.0000        0.0000        0.0000
        0.0000        0.0000        0.0000        0.0000        0.0000        0.0000        0.0000        0.0000        0.0000        0.0000        0.0000        0.0000        0.0000        0.0000        0.0000        0.0000        0.0000        0.0000        0.0000        0.0000        0.0000        0.0000        0.0000        0.0000        0.0000        0.0000       59.0283       54.4029       53.5401       55.5939       60.5863       72.3955       75.5989       80.4735       76.1336       77.8767       73.0129       66.1486       70.0768       80.6893       94.4677       97.0355       99.4190      138.0714      117.2554      106.7936       99.9238       81.9146       71.2344       64.6265       61.3342       58.8052       55.8196       49.6403       47.4086       33.7081       30.2242       25.8587       24.1172       17.1994       15.0690       16.5840       13.8988       10.1442        9.1445        8.6506       12.2633        8.4631        6.2970        3.9005        8.1328        8.4531        8.2850        2.9214        3.3536        4.8243        3.8138        4.9281        8.1913       13.0795       10.6047       11.7985       14.4586       22.5286       23.4962       26.5911       22.2726       26.5902       21.4446       19.7336       23.5536        9.6613       10.4007       10.0229        8.3036        4.1065        3.9993        4.8324        8.3075        7.9541        2.4461        3.3798        6.4929        4.3632        2.8128        2.9528        1.6271        7.6305        8.0801        8.3842        8.5716       10.5409       10.7238       10.8326       15.9561       11.0879       12.3710       16.0386        0.0000        0.0000        0.0000        0.0000        0.0000        0.0000        0.0000        0.0000        0.0000        0.0000        0.0000        0.0000       28.5822       31.5616       35.5252       39.3692       34.3881       27.2067       27.2709       23.1991       21.1693       21.2803       22.8142       20.3755       18.9301       14.8219       13.5568       13.0273       13.2237       15.4435       15.7256       16.0256       17.1420       21.3436       21.2128       21.4288       22.6180       21.4928       21.4761       23.1939       21.9367       21.4398       21.3036       20.8935       24.5296       27.1817       31.9593       40.1204       51.0231       85.4492       99.7246      113.3412      117.2686      122.9835      136.7723      124.4618      107.6592       89.3818       81.3077       79.1969       68.9621       41.4396       37.0884       35.6943       34.8196       34.7433       37.0982       45.6445       47.2754       55.9370       62.7857       69.8862       71.9489       79.8153       85.8415       85.0562       86.7002       77.2553       80.3439       83.9909       93.0390      114.4916      132.1769      142.6620      147.8128      141.8820      146.9828      149.5008      156.9982      158.8210      157.7209      151.8496      142.6847      139.8547      126.8700      127.1858      122.5119      113.2905      110.3254       99.7523       97.4089       92.9541       89.1709       89.3217       88.1553       78.8785       79.8563      100.7871      106.7218        0.0000      115.2209      121.6040      132.6916        0.0000        0.0000        0.0000        0.0000        0.0000        0.0000        0.0000        0.0000        0.0000        0.0000        0.0000        0.0000        0.0000        0.0000        0.0000        0.0000        0.0000        0.0000
        0.0000        0.0000        0.0000        0.0000        0.0000        0.0000        0.0000        0.0000        0.0000        0.0000        0.0000        0.0000        0.0000        0.0000        0.0000        0.0000        0.0000        0.0000        0.0000        0.0000        0.0000        0.0000        0.0000        0.0000        0.0000       57.8742       56.1061       51.1658       48.9602       50.7072       55.1019       61.9163       61.5270       62.2007       59.9173       58.6498       61.9568       61.1685       62.4156       71.1244       72.6497       70.1686       75.2286       84.1171       81.8613       75.8652       79.5845       68.7077       61.7318       54.4965       51.3052       47.7829       47.5032       53.2797       56.2438       35.9513       28.7245       27.4851       23.7737       17.6531       16.0849       16.1173       14.1791       13.5192       12.1878       11.4082       10.7308        6.8975        3.8973        2.4569        2.6344        3.3298        4.8237        2.3907        2.6588        3.8345        4.5045        4.5480        5.5498        9.5253       12.1958       16.4399       27.3216       28.3162       26.1047       22.5359       20.5081       28.0285       26.7362       20.6614       21.2700        7.2115       17.9206        9.0552        7.3950        6.0028       10.1400       10.7120       13.8494       11.3260        9.8206        8.2396        6.6565        6.1014        1.7786        1.8783        1.9328        8.8146        9.0842        9.2156        9.2223       11.1296       11.1038       11.0157       11.1501       10.8516       14.7088       12.3950       14.5542       17.8729       20.9373        0.0000        0.0000        0.0000        0.0000        0.0000        0.0000        0.0000        0.0000       36.9039       30.6056       38.7430       30.9660       36.3157       32.2138       32.9928       25.9733       22.2343       21.1388       24.8256       36.6230       43.9622       22.0038       21.2553       30.7828       27.1548       21.9110       20.9706       21.0002       20.4714       20.6115       25.2446       24.5430       24.1818       24.6529       24.4169       24.4054       25.2937       27.1153       26.3443       28.9026       31.1156       32.9879       37.7960       43.2892       52.1489       54.0524       83.3377       95.8341      109.2285      104.7038      108.3564      125.0849      121.5929      109.2198       87.0488       84.6563       74.5354       68.2818       51.7939       46.1545       43.0759       41.2831       41.1605       46.9083       54.5536       49.5771       59.2760       64.5177       73.2790       80.9295       85.7107       87.3731       90.3696       98.7737       88.2330       85.9813       91.4865       97.5733      124.2737      138.3187      155.6467      157.9643      164.1927      179.8804      168.5750      162.6029      166.5780      167.3370      162.3528      152.3129      140.3601      133.8564      129.2665      126.3373      110.6043      104.0727      102.3778      102.8442       95.5272       95.8598       94.8337       96.2016       85.1555       90.2647        0.0000        0.0000        0.0000        0.0000        0.0000        0.0000        0.0000        0.0000        0.0000        0.0000        0.0000        0.0000        0.0000        0.0000        0.0000        0.0000        0.0000        0.0000        0.0000        0.0000        0.0000        0.0000        0.0000        0.0000
        0.0000        0.0000        0.0000        0.0000        0.0000        0.0000        0.0000        0.0000        0.0000        0.0000        0.0000        0.0000        0.0000        0.0000        0.0000        0.0000        0.0000        0.0000        0.0000        0.0000        0.0000        0.0000       63.5590       55.8596       51.3374       48.9548       47.6501       42.3540       42.6934       41.4224       40.7209       50.4917       48.5629       46.3008       43.8952       46.5331       50.1806       51.8463       51.9730       53.4809       54.2350       53.7139       53.0400       55.2069       55.1299       55.0722       47.9630       36.5651       35.5933       36.0348       39.4146       32.0977       32.2004       53.3621       53.2543       39.2549       24.5922       24.4011       19.0181       13.3026       11.5179        9.4351        9.7990       10.5824       10.0255        8.7309        8.4692        4.3370        3.6297        3.2284        4.2034        2.7470        6.2495        7.2718       12.7438        3.7519        3.6839        9.5737       10.0296       11.5845       11.9134       13.5400       18.7851       15.4848       11.8054        7.4611        8.7923       15.2649       14.8632       11.1163        8.9768       10.0606        7.8274       10.6053       14.5412        9.5847        8.7685       10.2931        9.7855       10.4125       10.2940       12.8885       10.3033        7.6366        8.4010        8.7590        8.8086       10.7670       10.8128       10.7583       10.6020       10.4277       10.2227        9.9701       10.2555       10.1051       11.6436       11.5177       12.8045       13.7126       12.9781       17.6283       15.7602       23.8841       20.3969       13.8922       22.6110       36.1136       46.4549       34.3046       29.4114       23.2365       22.2085       19.7925       22.4404       18.7945       18.6669       23.1984       44.9450       59.9905       69.4894       68.7616       44.8818       45.3960       51.3502       56.4984       43.2136       34.7728       35.3940       34.6229       32.0540       31.1767       28.9937       28.0821       28.3779       29.6334       27.8838       29.7744       32.2222       38.1140       44.3420       51.7323       45.7203       54.7319       50.9708       55.3820       68.4288       75.7348       77.7925       82.8438       80.7712       80.9946       78.3780       89.0308       89.1119       82.1306       69.3947       64.8086       61.7180       57.9239       58.0379       55.6739       54.8267       50.7364       54.1914       56.2020       54.0688       63.3305       70.3339       79.7214       87.6661       91.8129       94.2859       97.5147      100.0272      103.5769      105.5197      111.9838      125.0791      136.2091      145.9870      158.6882      168.4596      179.3672      184.1963      181.8996      172.9747      166.6908      170.1152      164.8429      153.8410      147.7475      136.3664      131.6712      130.2455      116.3718      109.1200      106.0586      103.8833       96.9984       97.9531      101.2488      103.6507      105.4922        0.0000        0.0000        0.0000        0.0000        0.0000        0.0000        0.0000        0.0000        0.0000        0.0000        0.0000        0.0000        0.0000        0.0000        0.0000        0.0000        0.0000        0.0000        0.0000        0.0000        0.0000        0.0000        0.0000        0.0000        0.0000
        0.0000        0.0000        0.0000        0.0000        0.0000        0.0000        0.0000        0.0000        0.0000        0.0000        0.0000        0.0000        0.0000        0.0000        0.0000        0.0000        0.0000        0.0000       64.7177       67.2297       63.7322       65.5175       63.0925       51.7649       45.8780       42.8784       40.0750       34.7301       32.2243       31.5410       32.6825       41.1144       38.4194       37.7024       36.7091       37.3940       37.3681       38.1330       39.7968       45.1728       46.0853       46.1642       46.2925       48.6006       39.8500       36.7269       31.3699       28.6109       26.3506       31.2909       34.0074       30.9174       29.7762       24.8971       24.7640       23.4883       23.5746       22.2523       19.2214       12.2479       11.0931        9.6207        9.2109        9.2110        8.7281        7.9164        7.5122        5.3581        5.3503        5.7694        5.0974        3.9512        4.5826        7.0370       12.7794        6.7102       10.6442       12.9733       18.1804       19.9530       17.5550       18.1423       20.5917       13.0641        7.7263        4.5397        5.4378       10.6179       10.3393        8.9740        9.9456        9.1406        8.8984        8.0979       12.1594       11.2439        7.7867        8.0090       14.3656       10.4689       11.6308       15.3913       14.9121        9.6771        9.7723       12.5451       10.0163       12.0378       11.9069       11.6249       11.2939       10.9252       10.5551       10.1307       10.0445        9.7654       10.1249       10.5934       11.1011       10.0282       10.4094       10.8085       14.3035       17.9568       14.9675       11.5670       14.7060       15.6855       16.5493       17.1793       17.4167       18.5389       18.6065       18.5515       18.2925       18.2325       17.9629       22.1892       36.5092       34.3766       33.6041       36.6281       53.1311       34.4586       44.9155       61.1302       50.7197       46.9374       46.1255       41.0097       38.7856       36.4043       33.0574       31.6254       33.0776       35.3856       33.2428       34.4648       37.9942       46.1529       54.4785       57.0189       53.0550       55.1683       53.9626       58.1536       62.9587       66.2993       70.7028       73.4170       69.5117       68.6004       68.8958       75.3109       74.4291       70.6069       66.2947       59.5592       57.2389       56.7647       63.2854       65.2770       59.0815       61.8293       59.3606       63.6711       67.4709       75.7742       79.3940       82.8081       90.3059       96.1564       98.7708      100.8847      100.2522      107.8589      117.9462      131.7632      139.7923      145.8334      157.3117      170.9873      187.4593      191.1864      195.1758      178.9225      174.4002      170.7161      167.3724      162.5616      155.5356      147.5710      142.0097      135.2705      132.7088      124.5875      117.4977      120.0970      109.5970      106.0006      102.4369        0.0000        0.0000        0.0000        0.0000        0.0000        0.0000        0.0000        0.0000        0.0000        0.0000        0.0000        0.0000        0.0000        0.0000        0.0000        0.0000        0.0000        0.0000        0.0000        0.0000        0.0000        0.0000        0.0000        0.0000        0.0000        0.0000        0.0000        0.0000
        0.0000        0.0000        0.0000        0.0000        0.0000        0.0000        0.0000        0.0000        0.0000        0.0000        0.0000        0.0000        0.0000        0.0000        0.0000       52.9337       56.5901       59.6670       58.3769       58.4034       60.2519       57.0771       51.7988       43.0795       40.0411       37.0032       35.8209       29.8009       26.0666       25.2712       25.7921       31.0825       30.7590       30.9871       31.3309       31.1777       29.6702       31.5767       33.4579       35.3242       39.2066       41.9838       36.6288       36.6715       38.7695       34.5136       27.9196       25.5568       26.7984       25.5913       24.7052       21.4562       22.9135       21.3147       20.5894       21.1799       22.0922       21.7715       20.6753       13.5050       12.6388       11.5458       10.9382        9.7835       10.1048        9.2669        7.5942        4.6327        4.0243        3.8049        2.1918        4.1016        3.9077        6.4416       15.7951        6.5008        7.4354       14.7349       15.1433       15.1131       12.5403       11.1287       11.2493        7.0991        4.4478        3.7162        4.3662        4.0875        4.2381        5.9420        6.3647        7.9821        8.7741        8.5378        9.0908        6.7796       12.1324       19.7706       29.8491       13.5785       14.0211       24.1755       19.3065       12.8953       12.9247       11.7139       13.2693       12.9629       12.7759       12.3436       11.7562       11.1610       10.5289        9.9675        9.7151        9.4609        9.6983        9.9454       10.0594        8.8246        8.8913       11.8458       25.7594        9.4991        9.6719       10.1224       10.8708       13.5897       14.7339       15.5574       15.9855       17.1567       25.1730       17.4172       19.1473       17.0043       19.7660       25.5338       41.2189       25.1624       25.4743       34.3080       33.9365       38.0639       50.1666       57.4884       58.4286       59.8833       53.3644       47.2164       45.1471       40.5877       38.6994       34.5353       36.1147       37.0521       36.3940       38.8964       40.3605       44.3832       50.4293       51.1091       58.1836       61.7901       57.9921       63.9979       66.2342       65.3087       63.0006       59.9564       63.1757       62.8607       62.5159       67.5767       61.5237       60.4018       58.2905       63.3352       62.4469       69.9440       69.5575       67.0045       69.6111       67.1005       65.8879       65.3652       76.0442       82.0069       76.7753       84.1032       91.7553       99.3211      102.8205      105.7586      106.5010      118.4422      128.0851      140.1096      141.9076      151.0694      161.5208      174.3684      182.1105      178.8966      183.6553      184.2806      175.9484      176.0003      175.6810      176.7484      169.5570      154.4789      149.5685      145.0249        0.0000      125.7505      117.1639      119.5379      115.0245      116.3280      115.1995        0.0000        0.0000        0.0000        0.0000        0.0000        0.0000        0.0000        0.0000        0.0000        0.0000        0.0000        0.0000        0.0000        0.0000        0.0000        0.0000        0.0000        0.0000        0.0000        0.0000        0.0000        0.0000        0.0000        0.0000        0.0000        0.0000        0.0000        0.0000
        0.0000        0.0000        0.0000        0.0000        0.0000        0.0000        0.0000        0.0000        0.0000        0.0000        0.0000        0.0000        0.0000       37.7929       41.3079       51.1931       53.6460       54.1924       51.2569       49.3771       49.7995       45.5184       41.2774       35.7929       36.5931       33.8474       30.4433       26.8841       23.6867       22.2692       20.3943       25.2617       25.7169       26.9107       27.3886       25.4196       27.1081       29.4172       33.5139       35.6851       40.3206       40.1325       33.9067       39.5596       36.0746       30.7348       27.7988       28.5288       27.8239       25.5196       20.1155       18.5755       20.6878       19.9663       21.8321       22.4174       23.0451       22.2650       20.4197       13.5474       14.1669       16.3357       14.6462       11.6502        9.0218        7.5311        7.5344        6.3098        5.3441        3.8213        3.5453        2.5574        5.2386       15.6925       19.5026        8.5844       13.3093        8.8266        9.6244       11.4705        6.6889        5.3400        7.1068        4.6657        3.5993        3.1168        3.3949        3.5217        4.0239        7.5632        4.7261        6.3881        6.7562        7.7929        8.3641        5.6452       15.1263       26.9413       32.1991       16.5957       19.3234       29.3558       23.0626       13.7594       16.0667       15.5708       14.5387       13.5901       13.4556       12.9170       11.9900       11.1213       10.1755        9.4792        9.0368        8.5878        8.8192       10.0641        9.0788        7.8385        7.8650        7.9921       10.4384       14.9734        8.5230        8.9254        9.5646       11.8130       12.7603       16.8693       13.8314       14.8065       15.0493       25.3167       26.8241       24.3566       30.1711       32.8681       27.7045       26.6096       28.3406       27.8966       34.4339       38.2314       43.4077       58.0696       54.5623       53.7679       61.9086       54.8706       43.4305       43.5552       38.3554       35.4963       35.8671       38.5366       45.3051       42.9918       53.8025       58.2672       58.2961       59.0007       63.0175       67.8196       61.3225       66.5191       66.1099       63.7684       58.9659       55.9936       60.7937       69.4276       65.0728       65.9678       64.5120       58.0567       57.2125       65.1584       70.8186       75.6978       73.8272       66.6960       68.5131       72.3757       67.8058       67.4936       75.9367       79.6899       79.7156       83.3813       93.8383      104.1783      111.7658      113.4277      111.7542      119.2283      132.3383      166.0578      158.8548      151.7338      155.9300      163.8451      169.3222      171.3099      190.5860      194.5252      198.3703      201.5867      188.6079      176.6410      166.4119      156.9862      145.8095        0.0000        0.0000        0.0000        0.0000        0.0000        0.0000        0.0000        0.0000        0.0000        0.0000        0.0000        0.0000        0.0000        0.0000        0.0000        0.0000        0.0000        0.0000        0.0000        0.0000        0.0000        0.0000        0.0000        0.0000        0.0000        0.0000        0.0000        0.0000        0.0000        0.0000        0.0000        0.0000        0.0000        0.0000        0.0000        0.0000
        0.0000        0.0000        0.0000        0.0000        0.0000        0.0000        0.0000        0.0000        0.0000       24.0718        0.0000        0.0000       30.1706       32.0665       33.5450       31.3626       33.7692       31.7789       30.3894       31.0791       26.4331       25.2034       24.0122       27.8513       26.0954       25.5748       25.0500       23.3663       22.2950       20.9718       19.5745       19.4582       20.1024       20.8537       21.4267       20.2550       21.6811       22.8188       23.6482       23.7255       25.2854       24.9373       25.1190       22.2003       22.1050       19.1698       18.1117       18.9537       16.8879       12.3243       12.4231       14.4392       14.0359       16.4435       17.5632       19.4157       19.0788       18.6900       17.9617       16.0626       16.0694       16.1028       14.6123       11.0313        9.1013        8.2805       11.0738       42.6512       31.5714        6.1098        5.5191        8.1279        7.5004        9.6476        7.2973        1.8854        2.2554        0.8979        1.2126        1.1244        1.1567        1.2234        1.3410        2.0520        2.2166        2.6384        3.3081        5.9746        7.1544        7.7308        8.0801        7.8335        7.9435        8.8075        7.7650        6.9088        8.1689       20.9690       30.5599       22.3885       25.5541       26.3534       24.2873       26.4834       26.6681       23.7192       21.3564       19.1870       19.1558       18.2714       16.5504       11.5675       10.2204        9.3523        8.9665        9.3401        9.3166       11.0717       10.9086        7.9216        7.8306       11.1667       11.2944       12.6395        7.4317        7.7375        8.3405        8.5529       11.9175       16.7423       12.0841       11.1622       11.5184       14.7014       14.9801       20.1960       19.4178       16.3065       16.3081       25.9865       27.5607       33.9867       36.6809       45.9641       48.7964       56.0712       68.1821       53.7971       56.6392       51.3189       47.0749       38.6062       33.0240       32.7354       37.0454       39.0040       38.1894       39.1023       48.4714       51.3859       53.3122       51.1641       55.4395       55.1527       54.4755       56.3410       57.6426       57.6803       53.1388       49.2341       50.0833       58.6898       57.7024       56.4072       54.8095       46.3203       45.7656       47.1657       54.2439       72.4331       73.1193       69.9035       75.6158       87.6541       87.4446       99.2356      101.5555       93.8716       85.2103       92.0132      100.8706      116.7582      128.1927      133.2107      132.5146      130.7045      141.4267      155.1174      149.5176      124.7642      123.5136      133.7564      144.1989      195.8384      225.3593      229.9460      228.8986      208.6004      195.4039      184.8741      172.6308      142.0324        0.0000        0.0000        0.0000        0.0000        0.0000        0.0000        0.0000        0.0000        0.0000        0.0000        0.0000        0.0000        0.0000        0.0000        0.0000        0.0000        0.0000        0.0000        0.0000        0.0000        0.0000        0.0000        0.0000        0.0000        0.0000        0.0000        0.0000        0.0000        0.0000        0.0000        0.0000        0.0000        0.0000        0.0000        0.0000        0.0000        0.0000
        0.0000        0.0000        0.0000        0.0000        0.0000        9.5661        9.2958       15.6106       15.2035       16.7129       19.4367       24.2739       27.9056       27.9298       28.6469       23.9496       23.5008       25.1315       24.4273       24.1524       19.8685       20.2923       21.2607       23.4938       21.1591       21.1058       21.9444       20.3370       19.2801       19.1997       19.0700       18.7737       19.4374       19.9729       20.4772       20.1498       20.8190       21.3154       22.2239       24.4842       25.3218       25.2057       23.7987       18.4881       17.8643       19.3294       18.5882       15.6265       13.1613       14.2899       13.7927       15.4887       16.5524       17.9796       18.1775       19.9677       19.7361       19.3359       19.1723       15.3330       16.0845       14.5740       14.2722       11.3015       10.8067        9.7078       13.5838       35.0005       29.5225       19.1701        8.6221        6.7807        6.3424        5.9461        5.0985        0.3270        0.2875        0.2736        0.2888        1.0152        1.0656        1.1455        1.2701        1.9651        2.1400        2.6279        3.4410        7.4894        7.8712        9.4628        9.7634        8.5910        8.1929        9.2623        9.6625        9.2041       14.3422       18.8823       19.6039       22.4840       26.4672       22.7638       22.3121       22.4190       27.6197       25.1057       23.2631       19.9971       20.1134       19.0614       16.9029       11.5255        9.8447        8.8316        8.4952        8.8823       10.1877       12.1583       10.8782       15.6944        6.6806        8.9686       23.3341       11.2505        9.5460        6.2180       10.9767        6.6211        7.0172       15.9106       13.1163       11.1146        8.9078        8.7799        8.2554       17.1395       16.3998        9.1510       11.2975       25.9906       30.7169       36.7860       37.7913       46.1971       47.8744       50.5667       62.0146       57.2816       50.6301       44.7849       43.6912       34.0226       30.5170       29.9464       30.6916       33.9937       40.6939       45.1091       40.2303       46.4660       47.6413       49.6532       55.3091       56.7836       54.6608       54.8989       51.5901       47.7287       48.1988       46.5958       50.9621       52.2891       60.2345       61.2925       52.0986       44.6323       45.3439       44.6946       55.3732       75.2321       73.9583       76.8115       82.7965      104.2534      108.3031      107.0060      106.5663       98.5468       86.3704       96.7326      105.6217      125.0897        0.0000        0.0000      138.0509      134.4316      133.3667      136.2950      143.0263      126.0858      128.4745      142.3346      150.4114      207.4286      233.1199      246.5088      238.2484      213.2741      199.0813      186.2094      175.5288        0.0000        0.0000        0.0000        0.0000        0.0000        0.0000        0.0000        0.0000        0.0000        0.0000        0.0000        0.0000        0.0000        0.0000        0.0000        0.0000        0.0000        0.0000        0.0000        0.0000        0.0000        0.0000        0.0000        0.0000        0.0000        0.0000        0.0000        0.0000        0.0000        0.0000        0.0000        0.0000        0.0000        0.0000        0.0000        0.0000        0.0000        0.0000
        0.0000        0.0000        0.0000        0.0000        8.4523        9.4035        8.7992       11.0981       13.2126       14.9975       16.9292       22.2341       22.7062       21.6685       21.0827       16.2805       17.5638       20.7100       19.7345       14.2957       12.6805       12.9232       15.9743       17.5029       17.5878       18.8718       20.3231       17.8590       17.5038       17.0869       18.2770       17.9148       18.7795       18.7826       19.3441       19.2053       19.5211       19.8547       20.2245       23.1471       22.7106       20.8876       18.4588       16.0996       15.0581       17.0624       14.6030       14.0350       12.5490       14.3394       14.2390       15.1972       16.2134       17.8235       17.8702       19.2560       18.9194       18.8807       18.7927       15.3844       15.2045       14.8879       14.6220       10.8596       10.5909       10.6475       11.4770       21.8630       17.1612       13.2211       10.2421        9.5034        6.8946        4.1782        2.6013        0.3099        0.2628        0.2467        0.2614        0.9229        0.9646        1.0531        1.1885        1.8489        2.0344        2.5542        3.4125        5.3895        6.9655        9.2224       10.5517        8.5044        7.8393        9.3860       11.9418       11.8920       18.6088       21.9641       24.1929       20.6048       22.0274       22.0675       23.8341       27.9072       34.8662       33.7731       29.3785       22.3357       20.7201       20.0415       17.7492       11.1172        9.2977        8.2708        7.9363        8.3183       11.5120       12.4111        9.9479       13.3993        5.7744        5.6491       10.0477        5.0938        4.9994        5.0863        9.5334        5.3047        5.5406       15.3953       14.6146       11.5933        7.2538        7.2214        6.8981       12.8609       12.9823        5.7161        8.0518       22.4877       27.6170       27.5943       31.2806       41.2704       46.0702       50.1752       44.5821       41.8003       39.4093       36.0237       32.8473       26.8754       24.9617       31.1921       30.0811       40.2796       45.7795       44.7853       41.1024       47.2684       51.7697       54.3386       57.4793       72.6446       65.1630       64.3912       65.9614       54.1782       47.5476       50.6689       50.1984       56.0016       56.9770       58.2547       52.8143       45.5305       45.7812       43.5462       48.9907       72.5833       74.7429       78.5967       83.5260      100.4893       99.5917      105.7057       99.5341       88.3040       90.7451      102.6921      107.5553        0.0000        0.0000        0.0000      137.8208      129.4745      128.3732      132.3834      134.3185      112.4721      118.1927      136.5391      160.3860      213.7902      245.1558      257.9257      246.8364      217.4006        0.0000        0.0000        0.0000        0.0000        0.0000        0.0000        0.0000        0.0000        0.0000        0.0000        0.0000        0.0000        0.0000        0.0000        0.0000        0.0000        0.0000        0.0000        0.0000        0.0000        0.0000        0.0000        0.0000        0.0000        0.0000        0.0000        0.0000        0.0000        0.0000        0.0000        0.0000        0.0000        0.0000        0.0000        0.0000        0.0000        0.0000        0.0000        0.0000        0.0000        0.0000
        0.0000        0.0000       14.0001        7.4948        6.8922        8.0559        8.9029       10.3088       11.1632       12.7657       13.5146       14.4942       15.9950       15.9179       15.1188       12.6698       12.8823       13.1840       11.8263       11.1130        9.7100        9.6688       10.2177       12.7024       14.5724       16.7503       16.7189       16.0645       16.7961       16.3804       17.2398       17.0052       17.6498       18.1019       18.7925       17.4942       17.5732       17.8791       17.9114       17.1326       15.7083       15.9920       16.0945       13.8540       15.5421       18.3554       11.7573       14.5077       11.5376       12.6122       13.8644       14.6831       16.6819       17.3760       16.4849       18.0228       17.6236       17.7035       17.4358       14.8374       14.6252       14.3809       13.9871       10.3287       10.2896        9.4448       10.0977        7.6686        7.3501        7.7835        5.9283        4.9195        3.9070        1.5027        3.0336        0.3073        0.2561        0.2350        0.2439        0.8443        0.8672        0.9482        1.0869        1.7094        1.9015        2.4025        3.2226        5.1265        6.5788        9.0517       10.9643       11.6817       10.9735       12.3128       14.2355       15.4241       17.3960       19.2070       23.8011       25.0906       24.9996       24.7739       29.9434       32.8964       34.4439       42.3922       41.2586       37.3043       28.5128       23.6420       22.3985       14.9894       11.4943        7.5724        7.2881        7.6463        9.7347       10.4670        7.3329       14.9126       14.8798        6.1691        4.7532        4.2630       13.1058       18.3246        4.3701        4.6048        4.7689       13.9958        7.1937        6.1698        6.4999        6.7040        6.8929       12.1343       12.4622       12.7921        7.6946       17.3162       20.6760       23.7256       25.0888       32.5693       33.8259       36.9326       34.7580       30.9333       29.8150       28.9996       33.6914       32.5740       23.3646       30.3311       37.5751       41.7386       44.5162       51.1460       66.1157       66.2345       67.5203       71.8703       73.0121       82.5248       70.3565       64.8389       59.3246       56.4995       56.8031       57.8789       54.4829       61.6694       53.8492       51.5913       51.3054       47.6122       44.0276       46.1213       50.2078       77.2265       83.8841       84.2438       81.6626       89.4060       91.4583       93.5440       91.7077       86.5977       96.8230      103.4386        0.0000        0.0000        0.0000      121.2549      121.5456      117.2039      112.7200      112.9699      118.4364      113.1874      120.7738      131.1486      158.3538      224.5953      256.0859      273.0509      258.3523        0.0000        0.0000        0.0000        0.0000        0.0000        0.0000        0.0000        0.0000        0.0000        0.0000        0.0000        0.0000        0.0000        0.0000        0.0000        0.0000        0.0000        0.0000        0.0000        0.0000        0.0000        0.0000        0.0000        0.0000        0.0000        0.0000        0.0000        0.0000        0.0000        0.0000        0.0000        0.0000        0.0000        0.0000        0.0000        0.0000        0.0000        0.0000        0.0000        0.0000        0.0000        0.0000
        0.0000       12.9735       10.1291        8.2208        7.5938        8.6458        9.7236        8.2361        8.4237        8.8933        8.9804        1.5696        1.6701        1.9104        1.9895        3.0522        3.5760        3.4657        4.2035        3.3160        2.9846        3.0320        3.3324        5.2101        5.7965        6.6293        7.7248       10.8855       12.1960       12.9770       13.4068       10.4794       10.8023       11.3453       11.7946       13.0371       12.5791       12.2604       12.3110        8.7199        8.7723        8.8529       12.1293       18.8235       18.1323       12.5124       11.1279        7.7676        7.3268        9.7397       11.5092       13.4966       13.3920       13.2130       13.3371       13.1719       13.4489       13.4757       13.2951       13.2574       13.0766       13.1087       12.5709       12.7338       13.1195       12.7131       12.9393        9.2630       10.1038        8.0719        7.1500        5.6754        4.8279        3.1978        2.9002        0.8659        0.7067        0.6300        0.6393        0.7431        0.7482        0.8230        0.9607        1.1280        1.2701        1.6205        2.1874        5.0486        5.5773        9.2221       16.3372       19.6208       15.6288       13.5609       15.1449       21.8702       26.8929       31.0196       35.1413       32.3650       32.7784       32.1135       32.2001       29.4057       27.5584       30.6166       32.1832       33.2513       29.7151       25.8872       20.3187       15.9303       10.9696        8.4584        8.3103        6.6070        7.5457        8.8058        8.7355       14.9112        9.9788        4.6238        4.3905        4.6902        6.5169        7.2196        4.2765        3.7072        3.7664        3.9450        4.2689        4.5048        4.7762        5.1775        5.7900        8.3355       10.9778       12.5941       13.5381       17.3039       19.6083       20.8429       20.7553       12.4909       11.0749       14.1856        9.2831       13.4069       14.9853       20.4556       30.9853       40.9577       37.3729       38.6529       50.5662       52.9625       54.8401       56.8890       71.0813       90.9587       92.1369       89.6913       82.0902       67.8384       68.5669       60.7902       60.9749       63.2437       67.2232       77.1385       67.8818       59.8053       55.9924       50.2226       49.4083       56.6707       53.3708       54.2284       64.8829       77.9407       89.8399       91.7003       86.2912       75.2958       79.4878       85.1781       83.6489       28.2737        0.0000        0.0000        0.0000        0.0000       96.4056       90.9820       85.1877       78.0464       89.6053       78.2474       81.4125      102.0869       94.1796      111.3043      143.8050      239.1655      273.3716      290.6945        0.0000        0.0000        0.0000        0.0000        0.0000        0.0000        0.0000        0.0000        0.0000        0.0000        0.0000        0.0000        0.0000        0.0000        0.0000        0.0000        0.0000        0.0000        0.0000        0.0000        0.0000        0.0000        0.0000        0.0000        0.0000        0.0000        0.0000        0.0000        0.0000        0.0000        0.0000        0.0000        0.0000        0.0000        0.0000        0.0000        0.0000        0.0000        0.0000        0.0000        0.0000        0.0000        0.0000
        0.0000       11.7170       10.0501        9.5192        8.2923        8.0180        8.6338        8.5505        7.8630        6.8612        5.7154        0.8469        1.5014        1.7327        1.5966        2.1158        2.2251        2.0513        2.3705        2.3453        1.9881        2.0730        2.3548        3.5466        4.1979        5.2549        6.7001       10.0593       11.7729       12.7850       13.1407       10.2707       10.8216       11.2124       10.9417       11.5479       11.1517       10.8629       10.7180        7.4845        7.4131        7.3438       13.9180       15.4390       10.5212        9.6661        9.3739        6.7764        6.6651        8.9014        9.8820       11.5912       12.0162       12.6412       12.6397       12.6548       12.8404       13.0099       12.7491       12.7037       12.5811       12.7185       11.7968       13.4026       13.8309       13.9513       15.4119       11.3446        8.2000        7.6706        6.9364        7.4579        5.5595        3.4241        1.4953        0.8568        0.6886        0.5985        0.5953        0.6735        0.6585        0.7259        0.8686        1.0480        1.1732        1.5293        2.0552        6.0764        6.9873       10.3636       12.1273       17.4823       13.8434       15.4538       19.8945       28.6597       32.5095       36.5384       42.3858       40.7957       40.3491       39.6747       38.0661       30.2497       28.8586       28.3562       27.8567       30.8089       25.6502       22.1289       16.0672        9.8999        9.1325        8.9486        7.8509        6.1430        7.5047        8.9240        7.5840       12.0087       12.0137        5.9952        4.4100        4.7742        6.4761        4.4075        4.2059        3.4474        3.2715        3.3342        3.6335        3.9082        4.1512        4.8813        6.1528        9.3135       10.8540       12.8813       14.0646       16.7747       18.4777       18.3123       17.7879       11.6654       13.5350        9.5175        5.1800       13.4030       21.8563       25.0313       21.6255       35.2858       42.4762       51.5907       48.7475       54.9456       60.5170       66.4384       79.3097       95.1024       96.7318      103.5291       97.2759       76.9157       83.4147       77.8075       69.3677       81.2124       94.3972       92.7179       71.1782       68.4768       57.9219       51.8231       57.0529       65.6994       54.4680       58.3349       69.2747       77.1513       83.0147       86.6399       86.5754       84.2274       86.3338       88.4291        0.0000        0.0000        0.0000        0.0000        0.0000       79.3229       87.7821       79.6067       72.4934       69.2870       63.4300       64.4353       64.7090       70.0424       78.0795      103.4386      142.9597      241.8293        0.0000        0.0000        0.0000        0.0000        0.0000        0.0000        0.0000        0.0000        0.0000        0.0000        0.0000        0.0000        0.0000        0.0000        0.0000        0.0000        0.0000        0.0000        0.0000        0.0000        0.0000        0.0000        0.0000        0.0000        0.0000        0.0000        0.0000        0.0000        0.0000        0.0000        0.0000        0.0000        0.0000        0.0000        0.0000        0.0000        0.0000        0.0000        0.0000        0.0000        0.0000        0.0000        0.0000        0.0000        0.0000
       13.5292       12.7790       11.3735       12.3616       12.3580       10.3694        9.7820        8.6909        8.3401        6.7053        5.4330        1.2574        1.3481        1.8207        1.6971        1.2755        1.5048        1.4670        1.4922        1.1631        1.2477        1.5986        2.0229        2.8850        3.5504        4.6638        6.2020        9.5629       11.3638       12.3653       12.6591        9.8160       10.6766       10.1824        9.8624       10.6506       10.1744        9.8383        9.6462        6.7152        6.5811        7.4895       10.8203        9.8378        8.5755        8.5068        8.4251        6.2235        6.2496        6.4235        6.8295       10.8229       11.4719       11.9047       12.0627       12.1673       12.3011       12.5941       12.3405       12.1814       12.3842       13.0617       11.5135       13.0754       14.5148       14.8782       15.8992       10.3345        8.5715        7.7177        7.4583        7.2484        4.7755        3.2572        1.5835        0.8945        0.7182        0.6242        0.6162        0.6900        0.6755        0.7892        1.0283        1.4834        1.7095        1.9816        2.5463        8.3028        7.1150        9.7157       13.5647       17.3702       31.8997       28.3698       26.2826       40.1249       50.1460       49.4833       57.3234       60.0071       55.8095       51.4436       48.0971       37.4820       32.2406       30.3895       29.7281       28.4782       24.1557       19.8559       14.8012        9.5796        7.9790        6.7564        6.8182        7.0144        5.7774        5.6240        5.5488        9.5897       11.1224       10.5680        4.6771        5.2098        6.2445        5.0664        4.9346        4.1498        4.0385        4.1364        4.4319        4.7082        4.9981        5.9364        7.5055       11.3566       13.2510       14.6945       15.6319       17.7508       18.7247       19.6200       25.0664       10.1039        7.6992        8.0014       10.4512       17.0767       24.3420       24.4086       28.7720       38.3911       44.1590       52.4114       49.2459       59.6421       68.4752       79.4762       92.2324      103.4389      114.3854      120.3057      113.9780       89.7988       89.8918       90.2514       82.3743       87.9711       84.0371       84.7497       82.2960       81.0447       63.9375       57.1405       58.9060       61.6682       58.2811       62.6627       73.7760       76.1574       82.3228       86.9587       91.1100       96.2524       97.1012        0.0000        0.0000        0.0000        0.0000        0.0000        0.0000       62.3993       67.4753       61.5619       59.7650       52.1171       51.0216       57.8749       60.8294       67.9283       73.1782        0.0000        0.0000        0.0000        0.0000        0.0000        0.0000        0.0000        0.0000        0.0000        0.0000        0.0000        0.0000        0.0000        0.0000        0.0000        0.0000        0.0000        0.0000        0.0000        0.0000        0.0000        0.0000        0.0000        0.0000        0.0000        0.0000        0.0000        0.0000        0.0000        0.0000        0.0000        0.0000        0.0000        0.0000        0.0000        0.0000        0.0000        0.0000        0.0000        0.0000        0.0000        0.0000        0.0000        0.0000        0.0000        0.0000        0.0000        0.0000
       13.0509       13.8899       12.7616       14.2516       14.3641       16.3502       14.4032       10.5673       10.1538        7.8489        6.4800        1.3007        1.3926        1.4987        1.5327        1.3116        1.3956        1.4569        1.4072        1.3424        1.4565        1.7083        2.2719        3.2410        3.8737        4.8814        6.4644        9.5208       10.9732       11.8146       11.9341        9.3327        9.1280        8.9834        8.6708        9.7306        9.3615        9.1195        9.0489        6.3748        6.3160        6.2731        7.5179        8.3838        8.3884        8.3492        8.2414        6.1460        6.0850        6.2597        8.7016       10.3617       11.0809       11.3046       11.7602       11.9025       12.8351       12.0585       12.0258       12.1508       13.0865       12.4948       12.7139       15.1536       14.7909       14.5114       11.8891        9.1021        8.0088        6.9590        6.6632        4.3773        3.0105        2.6781        2.0964        0.9675        0.7910        0.7021        0.7061        0.8031        0.8050        1.0218        1.4443        2.0549        2.3503        3.0101        3.7896       11.5612        8.9341       13.6919       16.4222       22.0318       22.4371       23.7148       30.4048       45.9663       56.3457       60.2969       72.6037       72.5083       81.2281       73.3798       65.7131       49.0294       39.7388       35.4784       34.0150       32.3589       25.9993       20.5062       16.9573       10.6546        8.3458        8.2562        7.5063        6.7353        6.3392        6.2335        5.9997        5.2620        9.2792        6.9759        5.1842        5.9705        8.4074        8.5166        6.3456        5.5892        5.6882        5.9276        6.2977        6.6566        7.0413        8.0879        9.8285       14.4432       16.5837       17.8263       18.2252       19.9528       20.3469       19.2220       16.5292        7.8294        5.3668        5.6492        6.1343       13.5323       19.4127       19.9455       28.0351       40.6155       40.9617       51.0487       52.8657       67.0446       78.6994       88.1852       96.0141      122.2814      138.5694      149.5671      143.1877      114.1875      110.7604      104.9284      101.0107      105.0772       92.0503       88.4748       85.2328       78.7223       72.6592       63.0288       62.3416       64.2022       65.4054       71.6014       75.4716       79.1847       82.6047       89.4777      103.2117      112.9713        0.0000        0.0000        0.0000        0.0000        0.0000        0.0000       37.5300       53.0364       53.2728       52.4724       53.6298       49.2021       49.8370       58.5495       62.9958       65.5096       71.3021        0.0000        0.0000        0.0000        0.0000        0.0000        0.0000        0.0000        0.0000        0.0000        0.0000        0.0000        0.0000        0.0000        0.0000        0.0000        0.0000        0.0000        0.0000        0.0000        0.0000        0.0000        0.0000        0.0000        0.0000        0.0000        0.0000        0.0000        0.0000        0.0000        0.0000        0.0000        0.0000        0.0000        0.0000        0.0000        0.0000        0.0000        0.0000        0.0000        0.0000        0.0000        0.0000        0.0000        0.0000        0.0000        0.0000        0.0000        0.0000
       23.4937       28.6632       26.9319       10.8597       11.1485       11.7341       13.0293       10.1724        9.4348        8.3842        6.3848        3.2044        2.0764        1.6490        1.3116        0.7146        0.6142        0.8649        1.0193        2.1070        2.5586        3.2015        4.0195        4.4377        5.1696        6.2751        7.7285        8.1614        7.8980        8.3698        8.2743        7.3306        7.2166        7.0692        6.8729        8.9536        8.7155        8.5816        8.6198        9.0142        9.0544        9.0622        9.1484        9.2102        9.2399        9.2143        9.0918        6.6467        7.1587        7.3949        8.9488        9.4482        9.5451       10.4133       11.4119       13.0719       13.0510       11.6476       13.7951       19.2274       20.0874       22.8764       23.6357       16.0754       15.5682       13.3434       13.4853        9.7207        7.7170        6.2662        3.6288        2.0778        2.2140        2.2169        2.4401        0.9086        0.7594        0.9950        1.1822        0.5990        0.6082        1.3266        1.2061        3.5200        4.3228        5.2656        6.3351       12.3738       14.7765       20.2059       24.2735       31.7252       36.0485       38.8035       50.2692       65.9062       82.1138       89.9597       93.6588       89.4536       92.6068      100.8553      100.0193       74.7927       57.2261       49.2517       43.7241       36.5583       32.2811       27.8041       22.2387       12.5689        9.9008       10.0248        9.4826        9.4623        8.7861        8.4470        7.5617        6.0985        7.1851        8.2210        7.5770        8.5954        9.0901        9.4147        9.2806       10.4303       10.7664       13.3458       12.9050       12.2823       12.7548       14.3245       19.9088       23.5372       23.6119       24.8664       25.9829       24.0576       23.7369       22.6571       19.0926       14.2384       11.4795       10.6017       16.2156       18.8695       22.5602       25.8900       38.1972       50.0688       56.8887       60.8489       68.7404       90.4276      105.8799      122.1218      137.6578      159.1204      174.4870      179.3286      172.8208      181.5950      173.1784      160.4557      153.0177      113.1993       98.0113       90.0024       87.4342       90.4086       80.8950       76.7765       74.3288       64.8577       67.3484       71.6290       72.7129       73.4533       75.8480       88.8587        0.0000        0.0000        0.0000        0.0000        0.0000        0.0000        0.0000        0.0000       17.4000       35.6947       31.6540       32.5106       34.6407        3.8100        0.0000        8.6100        5.4300       16.2000       22.5600        0.0000        0.0000        0.0000        0.0000        0.0000        0.0000        0.0000        0.0000        0.0000        0.0000        0.0000        0.0000        0.0000        0.0000        0.0000        0.0000        0.0000        0.0000        0.0000        0.0000        0.0000        0.0000        0.0000        0.0000        0.0000        0.0000        0.0000        0.0000        0.0000        0.0000        0.0000        0.0000        0.0000        0.0000        0.0000        0.0000        0.0000        0.0000        0.0000        0.0000        0.0000        0.0000        0.0000        0.0000        0.0000        0.0000        0.0000        0.0000
       25.8534       25.6754       27.3497       12.7061       13.3594       13.5210       13.6945       15.1399       11.2826       10.0337        7.8646        4.2182        2.4532        1.8598        1.6535        1.0048        0.8896        0.9358        1.1609        2.4988        3.0806        3.7683        4.5276        4.8293        5.5364        6.4946        7.7393        7.2705        7.5763        7.8892        7.6104        6.6093        6.3213        6.1161        6.0023        7.9177        7.7787        7.7596        7.9194        8.3617        8.5285        8.6284        8.7514        8.8510        8.9471       10.3144        8.8720        7.1024        7.3040        8.6996        8.8747        8.6009        9.4455       10.7240       12.0452       12.8203       14.1659       16.4438       23.0943       29.8280       31.4145       27.9610       25.3177       26.9366       20.0257       15.1785       13.8949        8.6890        8.1827        8.4778        5.6680        2.0605        1.9897        2.0909        2.5609        0.9527        0.8107        0.7449        0.7649        0.6659        0.6829        0.9508        1.4573        4.2767        5.3058        6.5218        7.7750       18.0486       22.7892       29.6067       34.5181       43.6355       52.6051       50.3783       64.3797       79.6135       92.9868      101.9276      103.4145      102.6286      113.9352      113.7936      101.1593       73.6556       66.3051       56.2586       49.1113       39.5743       35.1745       30.1054       24.9177       14.4064       11.1675       10.0462        9.6294        9.3357        9.2408        8.9274        8.3503        6.9049        6.9552        7.5202        8.5581        9.0303        9.5688       10.2027       10.9165       12.3765       13.1136       13.8864       14.8657       14.7207       15.3588       17.2004       20.6525       24.9013       27.4504       28.9034       29.2112       28.3846       26.3591       24.8420       20.7061       15.9374       13.9915       13.1674       13.6315       21.2174       22.9564       25.9820       40.3604       56.7777       63.3560       67.0659       87.4800      117.6553      130.9242      147.6979      162.5880      180.5812      184.0171      185.7616      190.7130      196.7888      190.5225      177.6739      160.5935      112.1319       93.8086       89.0949       89.7850       97.3242       86.8995       85.8020       79.9322       69.1140       73.6509       75.5398       75.5056        0.0000        0.0000        0.0000        0.0000        0.0000        0.0000        0.0000        0.0000        0.0000        0.0000        0.0000       38.0100       28.6235       24.7654       26.0112        0.0000        0.0000        0.0000        0.0000        0.0000        0.0000        0.0000        0.0000        0.0000        0.0000        0.0000        0.0000        0.0000        0.0000        0.0000        0.0000        0.0000        0.0000        0.0000        0.0000        0.0000        0.0000        0.0000        0.0000        0.0000        0.0000        0.0000        0.0000        0.0000        0.0000        0.0000        0.0000        0.0000        0.0000        0.0000        0.0000        0.0000        0.0000        0.0000        0.0000        0.0000        0.0000        0.0000        0.0000        0.0000        0.0000        0.0000        0.0000        0.0000        0.0000        0.0000        0.0000        0.0000        0.0000        0.0000
        0.0000        0.0000       23.0320       14.8635        0.0000       15.4588       15.3816       14.9799       13.4622       11.7722       11.2459        8.3349        4.2870        2.7403        2.5238        1.7718        1.5517        1.2633        1.4390        3.1839        3.8289        4.5179        5.2581        5.4822        6.1601        6.9658        7.9319        6.6327        7.2647        7.3859        6.9783        5.9330        5.5410        5.3345        5.2432        6.9470        6.8111        6.8968        7.1065        7.6059        7.8123        8.0155        8.2044        9.4777        9.6573        8.5591        9.6687       10.5651        9.3594       10.0612        8.5629       10.3973       10.5442       10.8067       14.6693       23.3872       26.1333       23.8693       32.5249       40.2955       31.3952       27.7793       33.0363       35.7280       25.5887       16.5266       17.4561       10.5170       13.8142       11.9404       16.9416        7.9909        2.3911        1.8004        2.4577        1.1469        1.0497        1.0120        1.0587        0.9312        2.8575        1.2751        1.7849        5.1241        6.3194        9.0798       10.2346       22.6392       32.4387       34.7288       45.6593       50.5690       51.1746       53.9024       68.7202       79.7919      101.2550      101.4443      113.2530      111.6990      120.0323      111.4902       99.3314       76.8120       70.9553       64.7309       57.6788       52.6440       47.6477       37.6909       32.3991       20.5187       17.3270       13.7400       12.4866       12.1708       11.3754       12.3651       11.6317        9.4382        7.8808        7.0081        7.3069        9.8765       10.3191       10.8858       11.8868       13.7259       14.7513       15.8030       16.8361       17.0764       18.2648       20.4523       23.3866       29.6914       32.1966       32.3497       31.7977       31.0744       30.2807       28.0413       23.5444       17.5362       15.8577       15.7518       21.5764       24.9925       26.2657       30.7716       40.2088       55.0736       66.1255       80.4075       96.2109      123.8446      139.3069      161.5185      166.4890      176.4549      185.8745      191.6493      196.7831      205.6408      202.7789      184.8410      159.8505      107.2361       80.6177       68.3505       70.4336       87.7391       78.1418       83.5178       81.0239       74.8489       83.2939       85.1948       82.4104       83.2057        0.0000        0.0000       84.5476        0.0000        0.0000        0.0000        0.0000        0.0000        0.0000       32.1600       25.3800       24.4141        0.0000        0.0000        0.0000        0.0000        0.0000        0.0000        0.0000        0.0000        0.0000        0.0000        0.0000        0.0000        0.0000        0.0000        0.0000        0.0000        0.0000        0.0000        0.0000        0.0000        0.0000        0.0000        0.0000        0.0000        0.0000        0.0000        0.0000        0.0000        0.0000        0.0000        0.0000        0.0000        0.0000        0.0000        0.0000        0.0000        0.0000        0.0000        0.0000        0.0000        0.0000        0.0000        0.0000        0.0000        0.0000        0.0000        0.0000        0.0000        0.0000        0.0000        0.0000        0.0000        0.0000        0.0000        0.0000        0.0000        0.0000
        0.0000        0.0000        0.0000        0.0000        0.0000       17.4496       17.2386       16.2236       15.2547       13.1859       11.7936        9.2107        6.6461        4.6181        3.9209        2.2780        1.7507        1.7205        1.8686        4.1809        4.8147        5.5146        6.2736        6.4067        7.0942        7.7520        8.3976        6.6840        7.1172        7.0914        6.5812        5.4793        5.0114        4.7350        4.6265        6.0784        5.9372        6.0126        6.2202        6.7205        6.9344        7.1723        7.4448        7.7070        8.8682        9.9784        9.5733       11.8794       11.2828       19.8504       20.6089       20.0916       20.0712       19.5443       28.7267       37.9211       39.3704       36.6211       40.1972       41.3504       32.3022       31.4403       36.3500       26.6291       25.3913       24.2719       17.3006        9.2186        8.4479      121.3184       54.4006       53.9847        2.7604        2.5853        3.4580        1.7745        1.7553        1.4867        2.2050        1.3921        4.6092        1.7336        2.2169        6.0939        7.2026       11.4030       15.6284       29.7565       35.6276       34.8091       44.7597       57.9125       51.1394       47.1770       60.5776       72.5956       83.0114       90.1106       99.6406      107.5901      111.1754      106.0097       97.5294       79.6310       80.0239       76.2339       70.9453       61.2135       60.3098       53.4530       49.1657       33.6148       25.0401       21.9579       19.5343       20.8480       20.0461       20.0990       15.9110       12.5513       10.4771        9.1019        8.5151       10.8615       10.5602       11.0236       12.2871       14.4697       15.7649       17.1491       18.6215       19.3853       21.7187       23.3484       26.5553       36.2537       36.1162       35.3055       34.3384       33.5472       31.8197       28.9634       26.1652       24.5581       22.5030       24.5910       33.4878       29.7567       28.0663       32.1956       46.9729       56.9646       66.9974       77.4060       97.1222      123.5456      143.9216      158.8225      163.3621      177.0521      181.8284      184.1415      185.5230      190.0725      181.6182      173.3747      153.1882      101.5352       76.4875       69.6921       72.8964       83.3608       79.2534       79.5851       80.9386       83.1948       93.7120       92.7364       93.8165       94.5180       87.0830       85.8792       85.3536       58.9448        0.0000        0.0000        0.0000        0.0000       30.0300       45.5700       10.3800       26.5686        0.0000        0.0000        0.0000        0.0000        0.0000        0.0000        0.0000        0.0000        0.0000        0.0000        0.0000        0.0000        0.0000        0.0000        0.0000        0.0000        0.0000        0.0000        0.0000        0.0000        0.0000        0.0000        0.0000        0.0000        0.0000        0.0000        0.0000        0.0000        0.0000        0.0000        0.0000        0.0000        0.0000        0.0000        0.0000        0.0000        0.0000        0.0000        0.0000        0.0000        0.0000        0.0000        0.0000        0.0000        0.0000        0.0000        0.0000        0.0000        0.0000        0.0000        0.0000        0.0000        0.0000        0.0000        0.0000        0.0000        0.0000
        0.0000        0.0000        0.0000        0.0000        0.0000       22.1705       22.9072       14.4893       13.9879       12.7289       12.8088       10.9983        9.7018        8.3719        7.5464        4.3558        3.5648        3.3623        3.8257        5.2900        5.9026        6.6165        7.3981        7.4605        8.1259        8.5057        8.8233        9.1055        9.4072        8.9614        8.1533        6.1591        5.4324        5.1608        5.1003        5.5303        5.2573        5.1315        5.5133        5.1193        5.3087        5.7287        6.1946        6.8341        8.0011        8.8492        8.8952        9.0435       11.6752       13.6609       18.8795       21.0783       33.6801       57.0849       94.4457      119.3482      195.0668       51.4038       45.8226       39.5796       33.4507       32.4897       39.8141       27.1599       27.6236       20.5408       15.2890        5.6727        6.1193       55.4877       69.2169       70.5498       15.3538        3.2522        4.5202        3.5087        3.1932        2.7099        2.9911        4.0477        4.2868        4.8724        5.8941        9.2454       10.6777       11.9756       13.0896       17.3299       17.9309       21.4006       22.2772       25.7671       26.7704       27.2989       34.3718       39.5019       45.4345       50.8036       54.8496       63.5069       72.2194       75.0001       75.0906       83.0794       81.9209       80.9400       80.6314       81.2567       80.1840       75.1360       67.8145       58.8397       55.0133       46.6245       41.4033       34.4902       30.4398       28.7422       23.7780       18.9616       16.2379       14.1185       12.6726       10.5986        9.6836        9.8598       17.3167       15.0583       16.6456       21.6167       24.4017       27.9700       29.8892       32.8828       35.5635       42.9603       43.7682       43.9523       44.0318       40.3478       38.4709       35.7114       31.6168       26.4781       33.0540       33.5840       30.5410       27.9389       27.7776       32.2365       43.9347       61.2478       72.4214       87.2921       97.1849      125.7053      140.1415      153.5411      160.1278      156.0684      163.1469      160.7341      152.4073      148.3501      144.7442      141.3715      118.8614       80.6140       63.6055       57.8105       59.4392       72.1610       65.5178       65.4233       74.6163      109.7404      123.3604      124.2428      113.2437       84.0140       80.0247       87.9325       77.1954       63.5592        0.0000        0.0000        0.0000       54.0794       52.2692       41.9282       41.7985       39.0089       35.6447        0.0000        0.0000        0.0000        0.0000        0.0000        0.0000        0.0000        0.0000        0.0000        0.0000        0.0000        0.0000        0.0000        0.0000        0.0000        0.0000        0.0000        0.0000        0.0000        0.0000        0.0000        0.0000        0.0000        0.0000        0.0000        0.0000        0.0000        0.0000        0.0000        0.0000        0.0000        0.0000        0.0000        0.0000        0.0000        0.0000        0.0000        0.0000        0.0000        0.0000        0.0000        0.0000        0.0000        0.0000        0.0000        0.0000        0.0000        0.0000        0.0000        0.0000        0.0000        0.0000        0.0000        0.0000        0.0000        0.0000
        0.0000        0.0000        0.0000        0.0000        0.0000       24.8794       26.7369       17.2168       15.8985       14.8156       16.4375       14.7230       12.7170       11.2913        8.6936        5.8895        4.2977        3.9519        4.4513        6.2699        6.8978        7.6055        8.4075        8.2038        8.9456        9.2733        9.3217        9.2175        9.2119        8.6334        7.6827        5.5061        4.7965        4.3006        4.4925        4.5715        4.1817        4.5474        5.7767        4.5084        4.7334        4.8797        5.3016        6.5758        7.3120        8.0589       10.0591       13.3390       13.7815       17.0002       26.5868       32.1096       37.3727       52.2742       50.0878       55.2316       49.2309       51.1514       53.3689       43.6343       49.7432       44.6418       44.1716       65.4785       45.5115       24.7313       20.9476        9.3973       11.9170       11.6329       14.9961        9.4732        7.9831        7.5705        9.5251        4.6464        3.6168        3.3760        3.6123        5.0505        5.3586       26.3099        6.8875       10.7987       12.1365       13.2395       14.1610       19.1264       19.2087       20.7740       22.4688       22.6554       25.5312       24.0273       29.8579       34.0493       37.6675       41.7902       46.3610       61.2637       63.0522       72.3500       74.2022       85.9188       86.5985       89.4955       96.4671       95.6093       92.3316       89.2247       84.5571       70.7350       72.9093       62.8975       58.6487       46.5177       43.4155       35.0208       29.0626       25.6410       22.2790       16.9720       15.0570       12.0664        9.9450       11.8727       26.9205       30.0609       22.5715       26.3750       29.0195       33.7767       36.5172       36.7507       40.6857       46.3037       48.7680       51.1797       48.3838       43.3320       43.4233       40.5731       37.3826       34.5835       35.8308       33.5748       29.4778       30.4771       30.7921       32.9125       42.2141       54.9851       71.6247       93.2246      107.5410      122.1836      128.9747      137.0883      148.2646      154.2264      152.7876      150.8831      144.4008      142.3306      146.8730      138.4927      106.3598       71.9984       63.5315       53.9564       55.8215       60.4781       61.1780       65.5907       77.3312      112.7716      134.9726      131.6301      123.1385      113.4630       88.3869       85.5468       74.7005       63.7731        0.0000        0.0000       62.1268       51.0859       54.4063       45.8939       48.9369       42.9176       39.6785       38.3897       38.2312       34.5866       35.9030       35.1277        0.0000        0.0000        0.0000        0.0000        0.0000        0.0000        0.0000        0.0000        0.0000        0.0000        0.0000        0.0000        0.0000        0.0000        0.0000        0.0000        0.0000        0.0000        0.0000        0.0000        0.0000        0.0000        0.0000        0.0000        0.0000        0.0000        0.0000        0.0000        0.0000        0.0000        0.0000        0.0000        0.0000        0.0000        0.0000        0.0000        0.0000        0.0000        0.0000        0.0000        0.0000        0.0000        0.0000        0.0000        0.0000        0.0000        0.0000        0.0000        0.0000        0.0000        0.0000
        0.0000        0.0000        0.0000        0.0000       27.9555       25.9706       29.1223       16.6368       16.0882       15.4222       17.4488       14.8657       14.5625       13.2169       10.2177        7.6781        5.5095        5.0927        5.3638        6.9950        7.6052        8.2567        9.0230        8.8258        9.3921        9.6351        9.4620        9.2213        8.8931        8.2980        7.2941        5.8552        4.4912        3.9806        3.9040        3.9840        3.6747        3.6999        4.3222        4.3006        5.3189        5.4592        5.5219        6.3971        8.0963        9.3794       10.2881       14.1809       19.3998       33.5726       59.2040       42.8675       50.1283       54.3487       38.8672       44.0498       48.4049       90.2397       66.4680       67.1013       87.4929       77.6539       68.4721       41.7152       46.7285       56.2281       36.7536       13.7638       18.9468       24.0192       27.9047       17.0165       18.8127       19.4683       12.2056        6.6985        6.1091        5.8048        5.6398        6.9137        7.1459        7.5051        8.1087       12.3689       13.1194       13.7523       14.4408       19.3081       20.0336       19.2767       19.6204       21.6633       22.4699       27.2517       44.5409       30.5125       28.8412       34.4181       38.9933       52.8250       66.0874       69.5619       70.6206       85.8563       91.3765       93.7896       92.5753       98.9585      100.4417      101.8699       93.2993       79.5382       73.2841       67.1403       66.9565       58.0467       54.3091       46.7202       36.9605       29.6331       24.6429       19.7550       16.9079       13.1292       10.6231       10.3316       19.9223       37.2548       39.4492       28.6436       30.1429       33.2074       33.6926       36.6614       39.9569       46.5419       50.5349       53.0951       51.7705       46.6338       48.4780       45.8370       43.7637       46.0133       39.8928       32.6659       33.5391       34.0838       32.9324       36.7950       47.9828       58.2934       71.2768       83.1138       92.4673      103.1937      116.7419      129.2861      138.3318      142.1637      141.9751      141.4026      150.2451      126.7999      116.7229      106.6731       93.2655       64.1601       54.7401       56.3803       55.6154       56.9382       58.9196       64.1291       75.8477      108.7921      124.3379      127.7046      120.5577      104.7721      103.8635       77.9111       73.6039       63.8041        0.0000       80.8537       69.6388       58.2261       54.4734       73.3558       48.2331       47.1162       45.5356       44.8814       44.9593       43.9345       41.4351       37.2836       36.6772        0.0000        0.0000        0.0000        0.0000        0.0000        0.0000        0.0000        0.0000        0.0000        0.0000        0.0000        0.0000        0.0000        0.0000        0.0000        0.0000        0.0000        0.0000        0.0000        0.0000        0.0000        0.0000        0.0000        0.0000        0.0000        0.0000        0.0000        0.0000        0.0000        0.0000        0.0000        0.0000        0.0000        0.0000        0.0000        0.0000        0.0000        0.0000        0.0000        0.0000        0.0000        0.0000        0.0000        0.0000        0.0000        0.0000        0.0000        0.0000        0.0000        0.0000
        0.0000        0.0000        0.0000        0.0000       30.1979       27.2377       27.6410       15.8419       16.2841       16.5965       15.8151       14.0651       13.1996       12.3979        9.9493        8.9116        7.7003        6.5330        5.8403        7.7615        8.2496        8.8330        9.2848        9.0120        9.5615        9.6283        9.3742        9.0253        8.6036        8.1965        7.3134        5.2734        4.1198        3.7165        3.4364        3.7302        3.8747        4.3916        4.8384        4.9274        6.0969       10.1944        6.8988        6.9409       10.1110       10.4082       10.6252       12.1255       18.2435       47.4762       70.7546       40.7763       49.0891       44.0778       31.2327       54.7096       46.4055       59.4056       84.4099       73.2086      122.7362       88.4848       85.6285       45.0560       41.2001       53.1104       40.4927       22.3382       25.9863       26.0159       33.9687       27.1540       27.1545       20.0238       26.4480       16.9277       10.1497        8.6437        8.2050       10.0173       18.0513       14.6538       10.7920       14.1851       14.0211       13.7784       14.0148       24.3031       20.8290       18.6764       17.7106       20.6187       20.9408       76.1065       97.2766       40.7992       29.2306       30.4642       36.9345       44.7959       51.6340       58.3624       67.9833       84.8243       90.9179       92.4560       92.7145      100.8882       98.0915       97.5937      103.4088       89.0996       77.6284       76.7650       73.9059       67.8509       75.7757       64.6780       54.6368       45.6593       37.2341       24.7276       20.5571       15.4276       12.1632       11.2341       13.2920       21.8780       32.0878       29.3839       27.0918       31.7535       31.2585       36.0733       37.6400       43.0037       46.8348       47.3137       51.1396       51.4678       49.4914       52.0891       51.1446       42.6803       39.2673       38.8218       38.9812       36.5487       35.2865       36.7708       43.7888       60.5716       63.4224       69.0254       79.4195       94.0971      111.4231      120.1465      131.4190      137.4703      132.4135      133.7320      128.2078      107.1688       98.6954       86.6872       75.0482       56.1116       50.3295       48.9033       46.9184       53.4122       56.8914       64.1801       72.1209      100.8498      112.6560      114.7321      109.8535       96.3720       90.0402       74.3797       76.9729       66.9372       72.8909       88.6750       74.8976       68.6127       67.0818       69.1061       56.7502       53.9989       54.4705       52.4583       52.6189       46.8709       44.1727       40.4647       39.3863        0.0000        0.0000        0.0000        0.0000        0.0000        0.0000        0.0000        0.0000        0.0000        0.0000        0.0000        0.0000        0.0000        0.0000        0.0000        0.0000        0.0000        0.0000        0.0000        0.0000        0.0000        0.0000        0.0000        0.0000        0.0000        0.0000        0.0000        0.0000        0.0000        0.0000        0.0000        0.0000        0.0000        0.0000        0.0000        0.0000        0.0000        0.0000        0.0000        0.0000        0.0000        0.0000        0.0000        0.0000        0.0000        0.0000        0.0000        0.0000        0.0000        0.0000
        0.0000        0.0000        0.0000        0.0000       28.0930       24.4515       23.9468       24.8159       24.4719       24.5010       23.4257       26.9955       28.5446       29.8198       27.9014        4.9921        5.8092        5.0541        4.9882        7.0138        8.6184        7.9978        8.5039       10.1346        9.1938        9.2086        8.6911        8.5562        8.5264        8.2541        6.8477        5.0229        4.2668        3.7803        3.6437        3.7086        3.9389        4.4635        7.0092        7.7888        8.2063       10.3065        8.6441        7.5933       18.6967       59.9539       83.1705       64.5848       17.6385       20.4856       18.9075       32.2227       40.9778       35.0898       43.0393       40.8246       38.0139       47.8850       57.2041       58.5907       72.1790      100.0800       79.2321       49.4271       44.6024       49.2644       49.2259       33.2125       35.8247       45.1821       53.7012       22.2309       24.7909       19.3226       20.9294       21.3833       19.1225       15.7976       14.6421       18.2187       19.4389       20.4733       17.3403       14.1115       13.3620       12.2701       12.3684       19.0456       15.9929       13.7409       12.7212       13.9727       13.7680       19.0061       32.9108       21.4492       21.3679       23.7754       34.1429       41.8507       41.1530       53.2219       56.4930       76.6333       81.8680       85.4965       81.6345       83.9271       90.2083       85.5406       88.9635       82.0831       83.8647       83.3675       78.7201       96.0724      101.7027       86.7924       72.1208       52.1283       39.4025       33.3736       27.5711       17.2935       11.6136       10.5327       12.4709       25.7032       31.0658       32.7595       31.7802       28.9647       31.4269       33.5826       33.1988       33.6968       34.4300       35.7585       40.4812       51.3536       61.6899       55.2901       51.6014       53.2494       51.2732       52.3104       50.2836       46.1047       43.6432       44.4133       48.3201       48.6335       53.3036       57.3399       75.0125       83.0381       92.4132      100.4791      102.9337       97.5712       99.9129       98.3282       88.3560       69.8069       60.6121       55.8219       51.3908       44.5656       36.6991       36.1861       39.7970       53.1909       58.1148       66.0872       73.2710       70.5305       74.8084       76.2876       73.9805       68.3928       68.6446       74.1154       74.9766       84.2708       88.5390       90.0458      106.0408      115.6880      124.8340      111.9141       70.7738       64.6199       63.8231       59.9498       56.3341       44.4637       46.6923       47.3946       49.5576        0.0000        0.0000        0.0000        0.0000        0.0000        0.0000        0.0000        0.0000        0.0000        0.0000        0.0000        0.0000        0.0000        0.0000        0.0000        0.0000        0.0000        0.0000        0.0000        0.0000        0.0000        0.0000        0.0000        0.0000        0.0000        0.0000        0.0000        0.0000        0.0000        0.0000        0.0000        0.0000        0.0000        0.0000        0.0000        0.0000        0.0000        0.0000        0.0000        0.0000        0.0000        0.0000        0.0000        0.0000        0.0000        0.0000        0.0000        0.0000        0.0000        0.0000
        0.0000        0.0000        0.0000        0.0000        0.0000        0.0000        0.0000        0.0000       24.7399       23.8814       22.2525       21.2028       24.5061       36.4132       37.5005        6.0994        6.2748        6.3356        5.8280        7.6111        9.1676        8.7055        9.0247       11.4613       13.3241       10.5039        9.1508       10.1352       10.4535        7.6353        6.9315        5.0088        4.0693        3.8844        4.3793        5.5426        6.6427        8.8690       10.5411       13.0633       12.0466       13.0022       13.2075        7.4044       38.7022       65.4998       31.4037       20.6860       26.1761       23.6091       21.8357       45.2579       44.7104       41.6716       40.4248       45.5333       45.9742       44.0373       51.6491       66.4342       73.9489       76.1988       63.2050       41.4649       42.3191       50.5710       46.8516       33.2274       55.8439       64.8754       52.4660       37.1534       24.8662       30.3973       25.6279       26.5796       27.8586       27.1497       39.0718       37.2612       34.2599       35.7681       30.6331       21.4953       16.7043       15.9075       13.4385       15.6791       13.8057       13.9998       12.8513       14.0104       14.0998       12.6847       14.3874       18.1709       18.9890       21.3258       26.8596       35.5244       42.3178       46.9035       55.1784       68.7887       74.4981       79.1330       83.4268       85.9883       90.8621       90.9821       87.0304       89.1064       88.8538       85.2685       85.6796      103.5344      110.4586       99.7895       78.0357       55.9563       44.5036       35.6200       29.8191       16.4204       12.7889       11.0905       13.9987       28.3818       37.4439       37.8032       32.8242       30.4060       31.2312       31.2374       32.1722       33.0269       32.2096       34.2829       40.0616       49.5160       52.1659       52.6199       52.8799       57.4272       59.4272       60.2947       60.4353       50.6117       48.5585       51.7074       55.7650       51.3857       52.2314       59.1871       64.8286       76.2008       84.5724       85.9284       88.3765       93.5378       89.2263       77.0692       71.7299       57.4629       50.4264       50.9223       46.5756       36.2010       31.1537       34.0594       39.0513       52.0888       57.9048       63.5546       68.6811       65.6898       66.8758       66.6099       65.5145       60.8522       67.6436       72.0514       73.4142       85.0696      112.5682      120.9008      133.3881      141.9790      139.3730      104.5902       73.9912       73.3482       71.1453       68.1582       63.3962       53.7918       53.4037        0.0000        0.0000        0.0000        0.0000        0.0000        0.0000        0.0000        0.0000        0.0000        0.0000        0.0000        0.0000        0.0000        0.0000        0.0000        0.0000        0.0000        0.0000        0.0000        0.0000        0.0000        0.0000        0.0000        0.0000        0.0000        0.0000        0.0000        0.0000        0.0000        0.0000        0.0000        0.0000        0.0000        0.0000        0.0000        0.0000        0.0000        0.0000        0.0000        0.0000        0.0000        0.0000        0.0000        0.0000        0.0000        0.0000        0.0000        0.0000        0.0000        0.0000        0.0000        0.0000
        0.0000        0.0000        0.0000        0.0000        0.0000        0.0000        0.0000        0.0000        0.0000        0.0000       22.4859       24.3819       28.7018       40.1126       38.4733        6.5431        6.9357        5.6900        6.1570        9.0295       13.2814       13.3128       10.9066       17.1626       16.9757       13.9506       12.3379       10.8362        9.7867        8.3587        8.4015        5.5979        5.0422        4.5054        5.8969        7.7938       12.7032       19.1586       21.2233       28.1775       21.7659       21.2297       20.8783       18.9983       23.2283       28.8335       27.5238       23.6055       23.6023       20.4544       26.0496       52.5268       56.5946       59.7688       48.5717       56.0413       96.1536       66.9649       57.4716       62.5035       62.7089       70.5837       76.5378       49.7774       47.9712       56.7168       63.5252       53.6985       49.0724       58.0924       69.0161       29.6461       53.1956       44.2667       49.0762       40.9468       38.3461       41.1269       64.3015       58.6527       54.0852       47.1577       43.6481       31.1652       26.9091       20.1090       16.0818       18.9771       16.5310       16.4880       16.3093       17.8450       16.6138       16.8559       17.6562       19.7500       19.6851       20.3554       23.6128       30.2540       39.3768       44.3937       55.5592       71.7670       78.5529       85.1585       81.5863       87.1316       85.8028       87.2807       89.3329       92.9237       96.5548      103.4713       94.3802      106.8892      108.5007      104.0062       83.7835       58.3229       47.1728       38.1575       31.3509       18.0478       14.0694       12.9959       18.3633       32.5323       36.1276       40.5602       33.0721       28.5998       28.2242       28.2516       28.5450       33.7597       32.9202       35.5059       38.6261       50.4899       50.0117       50.1412       56.1346       59.7167       66.6607       66.9475       61.2776       55.4435       62.8209       72.3119       66.6271       55.0074       55.5385       57.4106       59.2595       66.4342       72.4512       76.8267       78.5884       79.3996       78.6900       76.9685       73.6166       55.4092       53.6409       47.6379       44.6420       36.2880       31.0619       33.1808       40.8963       51.9673       57.7765       64.3519       68.3501       77.3933       62.8450       65.8535       67.5603       65.1277       74.4946       72.3377       75.2880       88.4164      118.4398      169.3153      163.5145      178.6965      139.6943      126.8896       92.3596       78.7786       80.5136       69.9732        0.0000        0.0000        0.0000        0.0000        0.0000        0.0000        0.0000        0.0000        0.0000        0.0000        0.0000        0.0000        0.0000        0.0000        0.0000        0.0000        0.0000        0.0000        0.0000        0.0000        0.0000        0.0000        0.0000        0.0000        0.0000        0.0000        0.0000        0.0000        0.0000        0.0000        0.0000        0.0000        0.0000        0.0000        0.0000        0.0000        0.0000        0.0000        0.0000        0.0000        0.0000        0.0000        0.0000        0.0000        0.0000        0.0000        0.0000        0.0000        0.0000        0.0000        0.0000        0.0000        0.0000        0.0000        0.0000
        0.0000        0.0000        0.0000        0.0000        0.0000        0.0000        0.0000        0.0000        0.0000        0.0000       27.8310       35.0029       30.7858       23.7920       21.7795        4.9694       11.6766        8.4204        9.8885       13.2172       14.7000       14.3869       12.8498       27.3578       20.4859       21.9914       15.7936       14.9473       12.3136       12.3642       11.9508        8.4171        7.6536       10.2759       16.3813       17.4392       16.8380       17.8180       27.9176       40.5101       34.4955       22.3692       26.9610       19.1876       22.7970       40.0258       30.0194       21.3285       21.2823       25.5588       35.8645       69.1769       57.6368       57.0085       74.5988       73.9360       53.6174       56.2545       68.1112       69.9589       56.8281       79.6488       86.9657       67.8038       72.1504       82.5168       97.6695       60.1609       66.2512       69.2420       73.9615       43.2969       52.7756       44.0148       61.3799       48.9437       47.2404       49.0769       77.8104       69.4980       67.0806       63.2688       60.4751       43.8377       36.8224       31.1372       20.4704       25.6533       19.7001       20.5040       21.9163       27.5634       22.1781       22.5987       20.7695       25.8218       24.9042       26.6130       26.1381       35.4701       36.7126       46.8508       61.2058       79.1734       89.3368       88.9186       96.2980       92.1768       88.8262       95.6738       85.0408       94.6800       90.5300       96.8037       94.1310      102.8447      110.7723      103.9929       90.6087       60.5240       49.5644       41.1611       34.7542       20.1538       16.6493       16.2956       17.5677       29.4363       32.7328       39.7972       33.2799       23.9285       22.6464       21.7813       23.3538       25.4204       24.7773       30.1828       36.3702       43.4409       51.8857       47.6787       56.6635       61.3645       62.9944       62.9071       66.7765       62.4572       64.5117       67.2551       68.4325       60.2456       61.2617       55.1488       56.0510       65.5158       69.4235       75.5357       82.7047       82.1333       85.7106       90.1245       75.9324       56.6318       50.3467       43.4729       43.6918       42.4162       37.0187       40.2393       49.4869       59.8575       63.5535       69.0135       71.0310       70.5493       74.1087       75.1314       75.6073       76.0411       84.3895       78.2197       85.5733      109.3669      108.3372      154.1337      179.1936      191.1255      143.7614       99.3830       95.0153       91.8535       89.1791        0.0000        0.0000        0.0000        0.0000        0.0000        0.0000        0.0000        0.0000        0.0000        0.0000        0.0000        0.0000        0.0000        0.0000        0.0000        0.0000        0.0000        0.0000        0.0000        0.0000        0.0000        0.0000        0.0000        0.0000        0.0000        0.0000        0.0000        0.0000        0.0000        0.0000        0.0000        0.0000        0.0000        0.0000        0.0000        0.0000        0.0000        0.0000        0.0000        0.0000        0.0000        0.0000        0.0000        0.0000        0.0000        0.0000        0.0000        0.0000        0.0000        0.0000        0.0000        0.0000        0.0000        0.0000        0.0000        0.0000
        0.0000        0.0000        0.0000        0.0000        0.0000        0.0000        0.0000        0.0000        0.0000        0.0000       24.7925       40.8426       40.6579       33.3662       23.9514       26.5505       28.4310       31.8529       41.0373       47.0026       47.4295       51.9343       49.4570        9.5917        9.2158        9.3820        7.2691        8.3697        8.4315        8.9484       10.1753       16.0163       19.3809       16.6891       16.3030       15.0069       21.2772       27.4595       33.0469       49.5994       40.3188       29.5258       27.4646        8.0117        9.1474       12.1342       15.8580        4.4105        7.3485       17.0429       13.8585       11.8675       13.3149       19.0075       26.6155       22.4857       21.0881       21.9750       22.9268       54.8022       47.8109       51.5352       88.0628       45.1536       53.4513       34.4734       39.1172       24.7666       32.1430       43.8715       37.4827       45.3609       46.6532       47.8113       47.8991       62.3490       59.6237       60.7838       80.8654       86.6615       87.5572       84.0896       69.2892       53.4792       48.1052       43.1847       30.3589       29.8255       23.2287       19.1530       19.5159       31.6348       28.5459       25.4839       23.4085       22.5177       25.6698       30.1140       39.3314       36.6555       36.3236       42.4209       56.2046       84.3072       96.6586       96.5409       98.7369      100.2330       97.2617       95.0352       90.8201       81.3563       84.7942       89.0375       86.0345       86.9503       87.7040       84.2385       79.9836       73.2352       55.5777       46.8414       40.9788       29.8408       28.4242       26.2883       22.6388       28.0126       30.3725       34.5305       31.3448       20.8507       18.1187       16.9385       18.1971       20.9727       22.2741       21.9149       29.3645       38.4098       43.6429       39.6929       39.3893       48.4799       50.7874       58.1971       61.8939       57.1817       56.4301       56.3307       57.3945       59.8247       57.6945       59.0889       63.9208       57.8976       64.9032       68.4576       79.1907       87.7310       89.7973       95.7594       88.3692       71.3520       65.7919       58.0354       54.5560       37.7836       38.1208       37.0464       41.7401       61.3933       70.8641       75.6452       85.1678       90.5297       95.8132       98.5090      100.1062      108.3029      108.1157      114.0038      122.5250      128.6926      124.5775      125.5376      140.4867      123.6850      126.7318      118.3916        0.0000        0.0000        0.0000        0.0000        0.0000        0.0000        0.0000        0.0000        0.0000        0.0000        0.0000        0.0000        0.0000        0.0000        0.0000        0.0000        0.0000        0.0000        0.0000        0.0000        0.0000        0.0000        0.0000        0.0000        0.0000        0.0000        0.0000        0.0000        0.0000        0.0000        0.0000        0.0000        0.0000        0.0000        0.0000        0.0000        0.0000        0.0000        0.0000        0.0000        0.0000        0.0000        0.0000        0.0000        0.0000        0.0000        0.0000        0.0000        0.0000        0.0000        0.0000        0.0000        0.0000        0.0000        0.0000        0.0000        0.0000        0.0000        0.0000
        0.0000        0.0000        0.0000        0.0000        0.0000        0.0000        0.0000        0.0000        0.0000        0.0000        0.0000       32.0033       39.5001       41.2480       24.2480       28.5633       28.1481       28.1535       32.7971       32.8752       42.0468       47.0668       55.6153       10.0450        9.1593        8.1909        9.3102       10.1039       10.7807       15.4224       11.9437       20.2174       15.4441       15.7886       20.2399       29.0184       29.5846       34.7538       37.7566       58.2587       45.9446       36.0942       20.6012        8.7279        8.0903       19.4614       13.9948        7.1516       10.5857       17.8956       21.1999       11.2377        9.4575       12.5643       18.1145       31.9883       27.3901       24.6531       18.9394       26.5749       45.4634       75.8654       74.3024       49.8178       68.1811       49.4391       52.1007       35.3877       34.7956       48.8358       40.2189       51.0637       55.6513       53.5700       57.9486       70.3953       67.0956       73.8881      102.7352       93.4330       89.8615       88.9607       85.3295       83.1280       61.7099       51.8970       32.9059       30.1925       28.7563       26.0067       24.1959       34.1683       32.2178       32.6399       26.8597       27.5074       29.0925       32.2275       35.6633       33.1335       33.3106       40.3135       55.8911       90.5001       95.4783      101.7276      112.1844      110.0363      106.5365      104.3328       94.8422       83.0823       82.8916       83.7463       80.6785       81.6064       84.5151       76.0268       71.9059       65.6652       57.3282       50.5415       45.9025       34.4708       28.3252       25.2614       23.5677       26.6742       26.5710       28.6259       31.6264       26.3263       20.6661       17.1511       16.2704       18.8567       21.0020       20.2676       25.6056       29.5337       41.3057       39.1311       39.9476       47.5696       51.9544       60.6610       72.3520       64.6856       60.3751       61.2273       61.1759       59.8064       61.3181       63.0506       66.5419       61.1168       65.9921       65.4716       71.7693       88.6420       83.5857       86.8747       83.5732       75.9907       72.9113       64.0987       61.8671       44.8346       38.7766       37.7882       44.4187       74.9776       80.6571       85.6872       89.8799       93.3617       99.5839      104.7442      106.4979      113.7427      120.1188      129.8084      138.4469      140.4518      139.0405      133.1350      128.8743      132.6271      128.9179        0.0000        0.0000        0.0000        0.0000        0.0000        0.0000        0.0000        0.0000        0.0000        0.0000        0.0000        0.0000        0.0000        0.0000        0.0000        0.0000        0.0000        0.0000        0.0000        0.0000        0.0000        0.0000        0.0000        0.0000        0.0000        0.0000        0.0000        0.0000        0.0000        0.0000        0.0000        0.0000        0.0000        0.0000        0.0000        0.0000        0.0000        0.0000        0.0000        0.0000        0.0000        0.0000        0.0000        0.0000        0.0000        0.0000        0.0000        0.0000        0.0000        0.0000        0.0000        0.0000        0.0000        0.0000        0.0000        0.0000        0.0000        0.0000        0.0000        0.0000
        0.0000        0.0000        0.0000        0.0000        0.0000        0.0000        0.0000        0.0000        0.0000        0.0000        0.0000        0.0000        0.0000        0.0000       38.2403       42.1870       31.2919       30.1764       47.7883       39.6581       40.9765       44.0666       62.8285       21.0997       15.6557       11.7630       12.4766       14.2175       21.3459       24.9766       15.4369       24.6373       23.2845       21.2290       28.0625       24.6157       30.3606       29.8197       34.8940       53.2510       33.4941       30.1810       24.1921       14.1939       11.8390       15.9320       21.7762       13.9681       11.6380       25.9317       35.4431       24.6737       38.8906       63.5280       39.7874       40.3733       43.9919       23.7057       13.3009       16.5861        9.6021       27.5425       65.3093       79.6223       62.9409       62.2285       73.2259       32.9622       41.3869       49.3210       58.7773       53.7618       54.2859       49.8426       72.3828       76.9495       72.3693       81.7368       85.9837       89.2681       92.4217       86.2289       84.7471       81.7258       47.2546       41.0243       36.7948       32.6185       38.1875       37.2303       32.5315       37.8587       34.3465       33.3908       33.4888       33.7869       32.4049       33.2224       36.3529       37.5742       53.5735       51.1931       55.9314       87.1644       92.9559       97.9401      107.1818      108.3358      109.2835      102.2134      102.5527       90.4996       90.4581       87.0519       79.0852       81.9325       78.5643       75.3545       73.7993       71.9540       66.2840       58.0032       52.6799       39.0453       31.8049       27.3064       25.6135       27.4932       29.6020       27.4328       30.2492       28.6399       21.7181       18.6405       17.4087       18.2938       19.1221       21.0928       25.3710       28.1853       35.2415       40.9486       47.7532       56.9689       62.4867       70.3222       76.7249       71.6540       67.9277       68.0769       67.0180       63.1483       62.8772       62.7578       65.3832       64.9645       61.5872       60.5954       64.3274       74.7383       88.0152       88.5078       81.9361       76.8472       71.7197       65.6211       62.7843       44.8224       41.1370       37.2155       48.8595       76.4707       83.6871       87.7071       91.4046       97.1181       99.6210      104.6961      106.6377      116.4275      130.0909      135.2628      144.2533      153.9247      147.9498      147.7305        0.0000        0.0000        0.0000        0.0000        0.0000        0.0000        0.0000        0.0000        0.0000        0.0000        0.0000        0.0000        0.0000        0.0000        0.0000        0.0000        0.0000        0.0000        0.0000        0.0000        0.0000        0.0000        0.0000        0.0000        0.0000        0.0000        0.0000        0.0000        0.0000        0.0000        0.0000        0.0000        0.0000        0.0000        0.0000        0.0000        0.0000        0.0000        0.0000        0.0000        0.0000        0.0000        0.0000        0.0000        0.0000        0.0000        0.0000        0.0000        0.0000        0.0000        0.0000        0.0000        0.0000        0.0000        0.0000        0.0000        0.0000        0.0000        0.0000        0.0000        0.0000        0.0000        0.0000
        0.0000        0.0000        0.0000        0.0000        0.0000        0.0000        0.0000        0.0000        0.0000        0.0000        0.0000        0.0000        0.0000        0.0000        0.0000        0.0000        0.0000        0.0000       40.9369       39.8231       44.0188       60.3464       75.9452       24.8332       12.8993       15.9938       20.7089       19.3240       20.0245       22.3552       19.7873       24.1882       23.2219       27.3491       24.5601       27.8609       37.8209       36.9258       41.5879      116.7242       80.0296       45.1320       28.7526       14.4692       11.3904        9.1049       20.8481       13.8459       12.2892       25.1378       44.0602       20.2296       43.1491       47.0688       37.0165       31.4648       29.1697       30.5244       22.2218       19.4668       18.1361       27.3299       64.4114       51.5293       44.0394       66.7069       62.5974       22.6161       38.4061       35.5188       51.2785       60.4837       52.8146       62.4068       51.4464       67.3038       68.2361       67.7999       80.1588       93.0500       88.1788       85.9008       83.8325       61.1676       52.8789       45.4173       42.9534       37.8051       37.6180       36.9787       48.1682       48.7516       34.0638       41.3481       37.0330       35.6665       35.3530       36.8600       36.4144       44.1342       51.5468       62.6763       66.2375       77.2342       86.1408      102.2751       96.4728      100.5064      101.0564       98.9264       99.8386       92.6253       85.5431       84.7524       83.0331       83.8185       82.5465       73.8654       74.7969       73.8791       66.4507       61.8967       51.4258       37.6872       33.8548       29.1987       26.4349       28.7570       35.2707       37.2805       34.4809       28.6591       21.7056       18.4284       17.6142       18.4530       20.3757       23.3900       26.3418       30.7318       36.4499       43.0197       47.7496       59.3397       65.4590       75.2616       79.8391       74.2854       74.5996       68.1882       62.4184       61.5682       56.9770       57.2724       59.0877       58.1803       59.5504       57.5683       61.6285       73.6455       81.2159       83.7825       78.5196       67.9404       61.3699       54.7370       51.0262       42.0672       34.5029       38.1406       46.1919       62.5684       69.8441       76.7155       79.9493       80.2042       97.8034       99.9600       98.2058      110.8895      121.8970      132.4829      148.5220      155.6774      157.6065      148.5857        0.0000        0.0000        0.0000        0.0000        0.0000        0.0000        0.0000        0.0000        0.0000        0.0000        0.0000        0.0000        0.0000        0.0000        0.0000        0.0000        0.0000        0.0000        0.0000        0.0000        0.0000        0.0000        0.0000        0.0000        0.0000        0.0000        0.0000        0.0000        0.0000        0.0000        0.0000        0.0000        0.0000        0.0000        0.0000        0.0000        0.0000        0.0000        0.0000        0.0000        0.0000        0.0000        0.0000        0.0000        0.0000        0.0000        0.0000        0.0000        0.0000        0.0000        0.0000        0.0000        0.0000        0.0000        0.0000        0.0000        0.0000        0.0000        0.0000        0.0000        0.0000        0.0000        0.0000
        0.0000        0.0000        0.0000        0.0000        0.0000        0.0000        0.0000        0.0000        0.0000        0.0000        0.0000        0.0000        0.0000        0.0000        0.0000        0.0000        0.0000        0.0000        0.0000       46.0111       46.7552       60.0816       82.2431       48.3728       41.3915       51.9802       57.1345       42.3379       43.6873       43.7283       45.0742       23.1142       28.7920       38.3652       27.9647       38.1814       29.0977       37.1045       44.1995       49.7184       38.9759       37.6085       21.0560        8.2391       11.7903        8.7492       12.3853       10.9002       12.0082       13.6475       25.1717       24.1222       16.0991       14.4938       15.0073       17.6353       13.1939       11.6649       16.3432       22.4734       22.6909       19.8690       25.1734       44.6569       30.2109       47.0716       77.6448       44.6688       32.1189       32.9520       32.9496       52.1956       48.8017       50.4090       52.6574       64.6386       53.2331       48.0260       53.4536       60.4130       62.9997       69.4776       58.9318       58.1902       59.4937       59.1100       59.7076       54.8692       45.0110       43.6767       45.1900       55.2011       61.3228       51.4784       46.9659       54.0211       50.1141       53.7432       46.9306       44.0166       40.0878       55.4888       56.7216       70.0918       89.0454       82.6655       81.0887       78.9248       84.1816       84.4583       80.9837       87.4629       83.9699       81.0648       86.6250       87.2911       82.3523       76.2258       76.0750       74.8279       69.9500       63.3490       55.8367       47.1170       40.5312       35.4568       36.6325       26.5821       23.1112       25.7945       28.7494       31.8317       26.0928       21.3875       19.8666       19.2842       22.7489       26.4981       31.1028       41.5447       45.4546       49.9427       54.4980       70.0270       79.2917       87.0399       90.9106       81.8610       82.9461       78.4715       71.3764       47.7161       44.5651       41.3743       43.3137       50.6916       57.3788       56.7244       53.9003       60.4096       65.4405       67.6074       62.8467       48.3972       41.7693       37.3088       36.0055       43.6160       31.0941       36.0103       42.2165       44.4332       43.1525       46.1033       49.5891       67.5255       79.0391       82.1493       98.7672       90.6357      106.2437      116.7329      132.8502      125.1326      123.4866      122.0234        0.0000        0.0000        0.0000        0.0000        0.0000        0.0000        0.0000        0.0000        0.0000        0.0000        0.0000        0.0000        0.0000        0.0000        0.0000        0.0000        0.0000        0.0000        0.0000        0.0000        0.0000        0.0000        0.0000        0.0000        0.0000        0.0000        0.0000        0.0000        0.0000        0.0000        0.0000        0.0000        0.0000        0.0000        0.0000        0.0000        0.0000        0.0000        0.0000        0.0000        0.0000        0.0000        0.0000        0.0000        0.0000        0.0000        0.0000        0.0000        0.0000        0.0000        0.0000        0.0000        0.0000        0.0000        0.0000        0.0000        0.0000        0.0000        0.0000        0.0000        0.0000        0.0000        0.0000
        0.0000        0.0000        0.0000        0.0000        0.0000        0.0000        0.0000        0.0000        0.0000        0.0000        0.0000        0.0000        0.0000        0.0000        0.0000        0.0000        0.0000        0.0000        0.0000       44.2868       51.8754       56.9078       74.8381       51.1654       59.0068       58.9527       67.3153       48.1514       51.4980       44.6631       51.7037       36.3084       30.7229       37.8008       38.0120       32.8347       30.4023       34.6471       47.4505       59.3033       33.9477       27.0654       19.7804       15.5147       10.4345       13.0462       38.3964       15.1418       29.1775       43.9558       23.2341       20.6001       42.2565       38.3536       26.0247       20.8852       19.3935       16.9501       15.6907       32.0706       45.7755       50.3449       60.3399       53.9983       37.2120       32.7926       50.2592       48.5707       41.8637       39.4207       42.6104       43.8755       36.2775       33.0679       36.2894       42.9926       40.1788       42.4126       53.1390       63.3509       61.8167       66.8746       57.5500       64.0079       61.1289       63.6249       61.6731       51.8006       57.4239       51.1139       62.9076       58.6201       61.0720       50.7758       49.2878       53.1176       55.4477       55.8696       49.0762       42.6365       45.4217       45.8003       54.9797       60.1902       85.5709       73.1913       67.2088       71.3758       75.0344       81.8957       81.7393       88.0152       87.7850       84.3766       87.7397       93.4519       95.7938       90.5912       79.3877       77.0520       71.8394       69.4453       58.5912       52.7808       44.5740       42.2161       37.5857       27.6350       25.5791       23.4453       21.7458       22.4008       22.3446       22.0012       20.5688       20.8235       29.0580       32.9886       39.5484       46.2825       50.6376       52.8444       58.1687       77.6936       90.3513       96.1271       94.5158       90.4251       89.5250       84.6194       79.6940       53.3820       50.0135       41.5237       40.8395       47.5271       48.5127       53.0489       51.2600       53.8414       57.0735       56.6859       52.9506       40.4504       34.5824       31.3693       29.4144       31.2459       28.0969       30.6781       31.1773       31.5773       33.1932       38.4218       43.7698       64.8938       73.5126       80.8526       98.3430       94.2586      130.3718      152.8621      132.1537      129.4135      118.5157      125.9311      135.9158      183.6331        0.0000        0.0000        0.0000        0.0000        0.0000        0.0000        0.0000        0.0000        0.0000        0.0000        0.0000        0.0000        0.0000        0.0000        0.0000        0.0000        0.0000        0.0000        0.0000        0.0000        0.0000        0.0000        0.0000        0.0000        0.0000        0.0000        0.0000        0.0000        0.0000        0.0000        0.0000        0.0000        0.0000        0.0000        0.0000        0.0000        0.0000        0.0000        0.0000        0.0000        0.0000        0.0000        0.0000        0.0000        0.0000        0.0000        0.0000        0.0000        0.0000        0.0000        0.0000        0.0000        0.0000        0.0000        0.0000        0.0000        0.0000        0.0000        0.0000        0.0000        0.0000
        0.0000        0.0000        0.0000        0.0000        0.0000        0.0000        0.0000        0.0000        0.0000        0.0000        0.0000        0.0000        0.0000        0.0000        0.0000        0.0000        0.0000        0.0000        0.0000        0.0000       45.4226       56.5601       74.8541       59.0806       71.6983       74.2762       74.9957       51.6447       52.1250       62.1253       71.6395       43.9315       35.8427       35.2997       42.6338       34.7174       46.2137       41.2936       45.5753       29.3299       19.7957       26.4018       21.9887       24.3050       13.7493       14.0342       36.2199       18.7274       32.3417       41.6394       21.4039       34.2293       36.8818       30.7777       34.2088       40.5231       40.5968       27.8294       17.3768       28.7387       40.1243       39.5509       47.8900       60.1205       45.6979       38.1428       35.5555       31.7291       36.2236       42.5474       46.4369       42.6684       40.3170       48.3451       39.3837       41.5639       33.6690       41.3001       48.1459       54.3753       59.8112       64.6070       60.4236       60.9194       59.3852       60.1740       57.9300       56.9453       53.7882       51.1124       60.2704       60.7252       61.5780       56.0209       53.6997       57.9906       59.5594       53.9231       50.9862       45.0389       45.7254       48.8116       49.8608       56.6855       63.9385       68.5237       69.7083       70.7813       70.8665       71.4033       79.6697       84.9663       91.0668       92.4677       93.0947       93.4489       96.3003       98.3659       88.0282       81.2235       74.6158       69.6336       63.3896       53.5623       55.9174       46.0599       43.0717       34.8300       30.1555       24.8696       23.6573       27.3634       27.9943       26.4065       28.5293       28.7048       31.7264       34.7813       35.5452       41.8936       45.9473       49.9213       58.5109       76.5105       90.2152       98.7315       97.5093       93.9828       96.5125       95.8557      100.4120       67.9330       58.2794       48.0942       46.1564       47.1398       46.4703       47.2812       49.6131       53.1382       49.5119       46.7830       42.3819       33.2501       29.9782       26.9791       25.1981       23.5909       23.6460       24.8727       26.4998       28.6942       30.8548       35.7788       44.6399       63.2430       71.7116       78.5136       83.3728      104.3625      130.3894      124.9527      129.1107      136.9322      115.2369      123.5026      137.0893      184.8982      186.5959        0.0000        0.0000        0.0000        0.0000        0.0000        0.0000        0.0000        0.0000        0.0000        0.0000        0.0000        0.0000        0.0000        0.0000        0.0000        0.0000        0.0000        0.0000        0.0000        0.0000        0.0000        0.0000        0.0000        0.0000        0.0000        0.0000        0.0000        0.0000        0.0000        0.0000        0.0000        0.0000        0.0000        0.0000        0.0000        0.0000        0.0000        0.0000        0.0000        0.0000        0.0000        0.0000        0.0000        0.0000        0.0000        0.0000        0.0000        0.0000        0.0000        0.0000        0.0000        0.0000        0.0000        0.0000        0.0000        0.0000        0.0000        0.0000        0.0000        0.0000
        0.0000        0.0000        0.0000        0.0000        0.0000        0.0000        0.0000        0.0000        0.0000        0.0000        0.0000        0.0000        0.0000        0.0000        0.0000        0.0000        0.0000        0.0000        0.0000        0.0000        0.0000       63.8578       73.3477       61.2396       82.9112       89.4824       78.8187       47.8693       58.4111       75.1198       78.7038       58.4831       42.7666       38.2501       40.7744       33.7839       46.5106       50.1298       43.3542       21.8931       20.8217       35.9938       17.9712       24.0697       12.4254       12.7696       13.0319        9.9316       30.8816       22.0049       16.9616       26.1429       13.5996       30.4771       49.8934       22.0040       28.0407       31.1623       22.3879       40.2016       42.3424       58.2054       73.1989       71.4305      107.5896       71.9689       54.5017       61.3583       45.7749       43.6112       41.0222       37.3447       53.7355       46.5202       39.9404       35.8523       36.3809       37.1183       47.6533       56.3845       61.9067       59.8086       56.7172       56.3096       54.9865       53.1318       52.4135       52.4479       51.9539       58.2699       52.1299       69.7347       61.3455       55.0985       57.4439       62.5451       59.0560       49.7455       51.5150       49.0950       45.8476       48.0272       49.4068       54.2675       57.6528       62.2108       70.8137       81.4266       77.7295       78.2672       79.4028       89.0697      103.8217       96.2862       95.6970      102.1817       96.2720       93.8217       84.8136       86.6082       77.5630       72.8112       65.4317       60.6832       54.8020       49.0229       45.2413       39.0340       32.2529       27.5803       29.5796       35.0865       36.2360       39.1480       41.5293       41.2902       43.7601       45.0971       44.1124       47.4192       46.7159       50.0431       58.0304       74.0240       88.3890       95.9803       91.9911       92.0787       98.4977       96.7906       95.3246       67.8472       61.5193       61.3296       54.5070       52.3503       51.9947       46.7534       44.6625       46.7681       44.0554       40.2628       37.6015       29.6066       29.3533       28.0599       26.7826       26.3969       26.0032       26.1081       28.7128       30.6428       34.0937       41.5461       45.9283       61.9891       68.6818       80.6096       84.7775       99.8717      112.3476      111.5350      122.3542      144.1165      128.5501      129.7278      136.1922      207.2936      208.0099      201.1266        0.0000        0.0000        0.0000        0.0000        0.0000        0.0000        0.0000        0.0000        0.0000        0.0000        0.0000        0.0000        0.0000        0.0000        0.0000        0.0000        0.0000        0.0000        0.0000        0.0000        0.0000        0.0000        0.0000        0.0000        0.0000        0.0000        0.0000        0.0000        0.0000        0.0000        0.0000        0.0000        0.0000        0.0000        0.0000        0.0000        0.0000        0.0000        0.0000        0.0000        0.0000        0.0000        0.0000        0.0000        0.0000        0.0000        0.0000        0.0000        0.0000        0.0000        0.0000        0.0000        0.0000        0.0000        0.0000        0.0000        0.0000        0.0000        0.0000
        0.0000        0.0000        0.0000        0.0000        0.0000        0.0000        0.0000        0.0000        0.0000        0.0000        0.0000        0.0000        0.0000        0.0000        0.0000        0.0000        0.0000        0.0000        0.0000        0.0000        0.0000       52.5006       52.5852       57.9732       73.8686       73.6146       78.9656       56.8890       72.1579       77.3619       76.2766       47.6788       45.7201       53.9831       46.6707       21.0877       45.9318       36.0185       26.4744       25.9667       42.0998       35.8830       24.3902       23.8983       21.9553       20.5148       24.0538       27.3716       33.4118       29.9257       29.5679       16.1311       20.1514       18.6834       26.6506       17.9629       24.5117       26.1630       27.1920       25.1928       47.3623       42.4487       36.0118       46.5487       55.1586       32.3675       41.7064       58.7372       57.5309       48.9401       50.8907       48.5083       46.7947       42.5546       40.7811       36.6025       38.7848       38.9659       44.7903       45.5519       55.2438       54.2489       47.8250       57.1798       53.9926       57.8698       66.2626       69.7794       63.3657       64.1252       61.6830       64.6278       66.5903       58.0939       61.3084       61.7596       54.2114       51.1458       51.0427       54.1005       52.3530       54.8577       54.7227       55.2317       57.7649       62.5096       64.7714       81.5600       87.2842       91.3976       96.0502      109.6127      125.8788      117.1541      116.6862      104.0158      107.2154       98.8470       90.8977       90.2641       79.3541       71.4723       63.7881       46.0169       42.0998       39.8572       48.1298       41.0230       35.7354       41.4373       39.8650       54.9460       52.1656       51.0374       53.4184       57.0768       61.6796       61.6429       58.9861       48.7942       49.0690       54.8820       59.7777       73.8320       77.6098       82.8079       82.1829       91.1354       99.2958       96.9061       94.8490      103.5285       99.6199       93.3282       83.3881       59.2194       48.6717       44.1208       38.2656       32.6417       29.3235       25.2011       25.1624       33.0932       33.2742       34.4640       33.2579       31.1211       31.9504       36.5450       37.0982       37.5777       36.7751       40.6098       49.3683       56.2537       67.7692       70.4394       78.9262       88.1463       94.7799      103.7423      110.1314      132.5478      144.5381      162.2673      166.8259      187.9481      202.0511      209.5179        0.0000        0.0000        0.0000        0.0000        0.0000        0.0000        0.0000        0.0000        0.0000        0.0000        0.0000        0.0000        0.0000        0.0000        0.0000        0.0000        0.0000        0.0000        0.0000        0.0000        0.0000        0.0000        0.0000        0.0000        0.0000        0.0000        0.0000        0.0000        0.0000        0.0000        0.0000        0.0000        0.0000        0.0000        0.0000        0.0000        0.0000        0.0000        0.0000        0.0000        0.0000        0.0000        0.0000        0.0000        0.0000        0.0000        0.0000        0.0000        0.0000        0.0000        0.0000        0.0000        0.0000        0.0000        0.0000        0.0000        0.0000        0.0000        0.0000
        0.0000        0.0000        0.0000        0.0000        0.0000        0.0000        0.0000        0.0000        0.0000        0.0000        0.0000        0.0000        0.0000        0.0000        0.0000        0.0000        0.0000        0.0000        0.0000        0.0000        0.0000       48.9654       60.4094       51.8785       58.9117       67.0894       84.0658       56.4865       70.2907       67.1640       78.7132       52.8864       49.8598       57.7392       57.9766       27.6514       34.0464       57.8739       65.2084       42.1252       63.3362       37.4565       33.1123       26.3092       22.2006       24.5075       26.2165       29.4736       32.6770       27.3105       24.0568       10.4731       23.1812       18.7358       23.8750       26.8233       23.1869       17.7327       35.6352       28.3835       33.4466       29.1941       36.4903       51.5169       48.8678       36.6743       40.0481       51.7750       56.3038       51.8333       53.0083       50.8416       48.3081       49.7931       44.0481       46.6327       47.1742       47.6215       46.4496       51.5111       47.5113       46.8256       49.5047       56.0839       64.9994       74.6958       76.7355       72.6142       68.9138       62.7246       69.3189       73.5460       72.4216       64.7081       65.3454       67.3636       61.5570       63.5205       58.6671       67.0108       57.7767       59.8389       58.1411       58.1302       57.9773       64.8138       72.4154       80.8785       88.2401       91.5344       97.8679      116.8343      125.9352      122.7872      121.2974      113.4759      107.9326      107.5122       99.4720       97.5911       83.5330       77.5980       64.5121       49.7353       46.9243       43.0480       40.7239       40.7231       38.1664       40.0364       45.4086       58.7071       62.5436       66.5575       74.9931       68.5937       69.5746       69.1584       62.8838       57.8175       54.1546       57.9591       60.3562       71.4936       78.4137       81.7138       89.9164       96.9769      100.0132       99.8909      112.7026      117.4246      110.7334      103.9784       90.7837       62.3806       53.9042       40.3742       37.9678       31.1436       23.7704       22.7506       24.8103       32.9896       35.3972       37.3138       36.4688       33.3464       38.1819       49.9050       46.6707       38.2455       42.8023       54.8688       58.2810       61.1161       70.6648       72.5570       78.6625       88.7843       95.3391       96.1782      109.4029      139.6138      161.8620      177.9679      191.3631      208.5637      207.1619      205.3736        0.0000        0.0000        0.0000        0.0000        0.0000        0.0000        0.0000        0.0000        0.0000        0.0000        0.0000        0.0000        0.0000        0.0000        0.0000        0.0000        0.0000        0.0000        0.0000        0.0000        0.0000        0.0000        0.0000        0.0000        0.0000        0.0000        0.0000        0.0000        0.0000        0.0000        0.0000        0.0000        0.0000        0.0000        0.0000        0.0000        0.0000        0.0000        0.0000        0.0000        0.0000        0.0000        0.0000        0.0000        0.0000        0.0000        0.0000        0.0000        0.0000        0.0000        0.0000        0.0000        0.0000        0.0000        0.0000        0.0000        0.0000        0.0000        0.0000
        0.0000        0.0000        0.0000        0.0000        0.0000        0.0000        0.0000        0.0000        0.0000        0.0000        0.0000        0.0000        0.0000        0.0000        0.0000        0.0000        0.0000        0.0000        0.0000        0.0000        0.0000       53.8511       70.6693       59.8633       67.1270       74.4025       78.9703       60.2251       75.5157       72.0820       72.7117       52.4049       65.8120       59.6598       61.0478       34.9369       38.4061       54.6312       48.7182       38.6686       32.4305       39.8921       35.6695       25.8494       26.5617       31.9241       44.0009       56.5496       46.6635       24.7198       39.0707       21.7973       15.6311       17.0551       24.9343       19.3776       18.1139       21.7434       29.4228       20.2404       33.1219       35.2169       59.0426       63.3503       83.2769       55.1206       53.9391       52.9120       59.9295       54.5061       56.7481       60.5472       50.7651       56.0421       50.3340       45.8983       40.3552       44.3616       43.3744       49.7064       46.3877       46.8417       51.1705       62.8002       68.4171       77.5533       69.7922       71.0784       67.9414       69.2511       70.7659       74.4049       86.5990       82.8352       67.3951       69.9032       64.2943       65.6501       72.0226       64.8544       60.1794       61.8708       60.8198       61.6171       60.4389       69.7494       69.6328       79.7936       87.2498       91.8096       95.5967      115.0021      127.0579      132.9539      126.4195      128.0663      122.7375      112.5747       99.5376       92.7603       86.0161       78.6785       72.5404       58.7318       51.4111       49.9915       47.6898       51.5473       52.4013       50.8210       60.4594       66.0639       68.2274       73.5298       85.1702       83.7531       80.9408       69.5725       69.5746       60.8847       72.7716       62.0443       59.5605       66.4018       69.6523       80.9215       94.6667       98.6266      105.9318      107.5487      105.2102      113.7603      113.1754      108.5542       94.5767       62.3778       45.9642       37.4168       37.2808       27.5614       24.1413       25.3054       27.8239       39.7869       44.6222       43.2250       42.0192       44.5867       53.2026       49.0567       51.5770       45.3609       49.4990       62.2065       64.9826       73.7133       85.1338       84.0877       94.9521      108.5278      111.7357      111.0098      125.3157      152.6442      177.3274      201.2787      207.8715      222.0205      219.8000      227.9196      261.3423        0.0000        0.0000        0.0000        0.0000        0.0000        0.0000        0.0000        0.0000        0.0000        0.0000        0.0000        0.0000        0.0000        0.0000        0.0000        0.0000        0.0000        0.0000        0.0000        0.0000        0.0000        0.0000        0.0000        0.0000        0.0000        0.0000        0.0000        0.0000        0.0000        0.0000        0.0000        0.0000        0.0000        0.0000        0.0000        0.0000        0.0000        0.0000        0.0000        0.0000        0.0000        0.0000        0.0000        0.0000        0.0000        0.0000        0.0000        0.0000        0.0000        0.0000        0.0000        0.0000        0.0000        0.0000        0.0000        0.0000        0.0000        0.0000
        0.0000        0.0000        0.0000        0.0000        0.0000        0.0000        0.0000        0.0000        0.0000        0.0000        0.0000        0.0000        0.0000        0.0000        0.0000        0.0000        0.0000        0.0000        0.0000        0.0000        0.0000        0.0000       61.6132       65.4276       77.6919       77.1138       87.1364       77.0101       76.0005       76.0054       77.8465       61.6828       58.4519       51.4267       55.1345       37.8378       45.1701       46.6950       39.8282       39.8303       45.9468       28.4426       33.7617       23.1425       24.3808       25.8630       32.8382       39.4445       25.9999       28.4324       31.2651       13.5725       14.1744       18.1335       40.3317       19.6720       27.7548       20.4688       28.4675       32.7664       38.2939       53.4034       70.9242       67.5619       70.2458       70.6053       47.3862       74.5082       57.6135       57.7712       54.8483       61.0148       57.1589       55.6946       62.1179       62.1305       55.7822       51.1910       48.9039       52.5207       54.7312       49.4249       53.7104       69.5839       72.5882       70.4375       76.6269       76.6184       76.1818       75.7105       77.6109       77.4989       84.0518       74.1682       69.5142       70.2442       71.7015       79.8994       72.2157       68.2548       62.8624       71.0344       70.2953       65.8687       65.9896       68.2517       70.1967       80.1575       84.3933       90.4757      100.5900      122.4744      129.7920      132.4914      128.1193      123.1072      117.3608      111.7981      103.2914       91.2222       83.4836       82.4024       80.4512       68.5327       68.3164       65.2056       57.5771       65.8428       58.4855       58.8327       65.8918       74.6116       74.8208       78.5076       80.0430       79.0373       81.0395       76.6509       80.1928       69.4031       77.8466       75.1377       63.7640       69.0750       73.7339       79.3428       85.3078       93.5180      105.3120      109.7347      101.5981      106.8788      111.4793      108.8510       96.0491       59.8659       42.2279       35.4902       35.4497       31.0768       30.0330       33.1333       37.7805       50.0484       55.1095       59.1627       57.4061       60.1581       64.5778       59.3038       49.7250       50.6549       61.3529       59.1225       71.0395       89.5705       95.1658       96.7122      111.1138      143.9755      136.3305      150.6317      154.5805      172.7238      188.2879      200.7718      208.1228      217.0621      210.6752      230.6953      243.7480        0.0000        0.0000        0.0000        0.0000        0.0000        0.0000        0.0000        0.0000        0.0000        0.0000        0.0000        0.0000        0.0000        0.0000        0.0000        0.0000        0.0000        0.0000        0.0000        0.0000        0.0000        0.0000        0.0000        0.0000        0.0000        0.0000        0.0000        0.0000        0.0000        0.0000        0.0000        0.0000        0.0000        0.0000        0.0000        0.0000        0.0000        0.0000        0.0000        0.0000        0.0000        0.0000        0.0000        0.0000        0.0000        0.0000        0.0000        0.0000        0.0000        0.0000        0.0000        0.0000        0.0000        0.0000        0.0000        0.0000        0.0000        0.0000
        0.0000        0.0000        0.0000        0.0000        0.0000        0.0000        0.0000        0.0000        0.0000        0.0000        0.0000        0.0000        0.0000        0.0000        0.0000        0.0000        0.0000        0.0000        0.0000        0.0000        0.0000       40.5259       45.6819       50.2345       60.9806       60.6255       66.0024       70.0431       67.3195       70.2044       99.7998       61.2436       43.6367       46.1934       46.1591       45.6527       40.4013       39.9683       41.1870       48.4364       38.1292       45.3999       44.0040       39.0880       30.8053       33.3535       30.4490       37.3623       35.0719       41.9935       41.5802       25.9501       29.1737       71.1299       66.3003       40.6982       58.2883       53.5039       53.0178       57.5750       52.2580       67.5897       74.9913       79.6606       72.4641       75.4789       81.3862       77.8963       80.3437       75.0318       83.9393       79.9503       73.3321       75.8178       68.4788       71.0922       84.1126       85.7874       74.8812       71.9059       70.8363       71.8963       70.2266       74.1697       76.1082       84.6681       86.4390       88.8043       83.1592       87.9958       88.2695       76.4519       75.1508       69.0077       67.1314       63.7377       72.8407       70.2147       70.0902       72.9281       71.3555       73.1204       75.1605       73.8637       71.8646       78.8829       78.5417       80.2113       81.5187       83.3603       91.5428      102.3780      110.6336      111.8651      112.7268      124.2950      114.9477      110.2012       97.8300       75.5855       73.3139       69.0636       70.5061      109.1904      116.9102      114.3171      102.5499       96.2322       88.8961       77.4177       77.4303       69.0914       74.4991       73.7711       70.3028       84.3108       88.7008       85.5545       83.2322       77.0022       72.2754       72.2455       68.4572       56.8748       65.8064       63.7249       68.6925       87.4621       95.1300       95.5488       97.1977       96.8400       96.6108       90.2142       75.0617       39.5905       28.0344       24.7024       26.6935       46.1741       52.5913       56.5738       63.0142       71.2009       80.0650       83.6069       75.8246       60.0005       61.6748       57.9479       53.3274       63.7603       69.2770       74.9113       86.8693      104.6855      119.4208      130.8240      148.1080      181.4838      184.1845      192.0240      196.6814      203.9419      213.5340      237.7780      228.1625      214.0022      208.3937      221.4081      253.4550      295.7631        0.0000        0.0000        0.0000        0.0000        0.0000        0.0000        0.0000        0.0000        0.0000        0.0000        0.0000        0.0000        0.0000        0.0000        0.0000        0.0000        0.0000        0.0000        0.0000        0.0000        0.0000        0.0000        0.0000        0.0000        0.0000        0.0000        0.0000        0.0000        0.0000        0.0000        0.0000        0.0000        0.0000        0.0000        0.0000        0.0000        0.0000        0.0000        0.0000        0.0000        0.0000        0.0000        0.0000        0.0000        0.0000        0.0000        0.0000        0.0000        0.0000        0.0000        0.0000        0.0000        0.0000        0.0000        0.0000        0.0000        0.0000
        0.0000        0.0000        0.0000        0.0000        0.0000        0.0000        0.0000        0.0000        0.0000        0.0000        0.0000        0.0000        0.0000        0.0000        0.0000        0.0000        0.0000        0.0000        0.0000        0.0000       48.9448       49.0889       55.2526       68.7234       71.8169       67.6500       66.7090       67.2034       65.1659       79.2906       80.7380       51.6274       51.9568       54.2340       48.5423       48.8794       60.5765       48.7513       43.8896       48.0647       49.7383       48.6832       47.1177       35.5836       31.9695       45.2496       30.5999       35.5155       38.1358       42.7267       46.0501       30.8024       26.1565       47.5682       37.2843       45.1071       45.8050       45.8651       69.8133       68.6607       60.5733       90.8172       60.9876       71.0410       76.7063       90.6071       94.2433       86.6623       80.2095       86.2187       85.5498       89.2885       88.5291       88.5766       82.5833       91.8280       95.7183       87.0712       90.5735      100.9855       89.0589       80.0877       73.6290       77.8769       82.3555       90.0169      100.4747       97.3907      101.8206       91.6281       90.7733       77.7902       81.0900       72.1533       70.5227       72.3892       70.7336       77.2718       73.4532       84.3004       81.7005       83.8457       80.9470       73.7834       73.3338       87.2206       89.8315       84.1552       83.0488       86.3293       89.5592      102.5292      107.5960      115.1058      111.7467      121.6706      114.4472      110.4985       98.4372       77.2355       73.9938       70.9122       77.3502      126.1175      140.1040      143.0927      126.4647      107.3294       97.1907       90.4396       88.6183       79.2435       75.0711       72.6118       75.2663       91.1165      104.1286       97.1532       89.2361       76.2168       72.7272       71.3329       68.3081       58.3440       61.7597       63.0022       67.3550       77.5530       88.2047       92.8409       95.5922       88.2223       88.6275       80.9550       63.5122       32.0535       26.7536       27.7106       32.2806       55.0674       63.6158       67.3246       75.1295       86.8325       99.5588       95.8714       86.0699       61.3880       56.3466       55.2939       60.1191       68.8043       75.1834       90.6951      101.5619      125.1440      136.2313      147.2473      160.8269      184.0319      194.4626      208.1183      212.7004      227.1577      232.9532      249.8354      254.8490      244.9115      237.1461      242.3966      274.8487      325.2769      351.5668        0.0000        0.0000        0.0000        0.0000        0.0000        0.0000        0.0000        0.0000        0.0000        0.0000        0.0000        0.0000        0.0000        0.0000        0.0000        0.0000        0.0000        0.0000        0.0000        0.0000        0.0000        0.0000        0.0000        0.0000        0.0000        0.0000        0.0000        0.0000        0.0000        0.0000        0.0000        0.0000        0.0000        0.0000        0.0000        0.0000        0.0000        0.0000        0.0000        0.0000        0.0000        0.0000        0.0000        0.0000        0.0000        0.0000        0.0000        0.0000        0.0000        0.0000        0.0000        0.0000        0.0000        0.0000        0.0000        0.0000
        0.0000        0.0000        0.0000        0.0000        0.0000        0.0000        0.0000        0.0000        0.0000        0.0000        0.0000        0.0000        0.0000        0.0000        0.0000        0.0000        0.0000        0.0000        0.0000        0.0000       55.2457       58.3255       66.7596       68.3658       79.6847       85.1101       71.8890       72.4481       81.4251       78.7632       74.3045       51.2061       51.9207       53.8178       55.8741       59.7014       69.9066       66.0016       62.5907       60.6168       62.4284       47.7110       43.1060       36.3159       44.6168       36.7131       43.8458       35.9551       32.4216       39.1998       38.1007       26.5465       33.5916       28.7379       37.1321       59.5535       66.7894       71.5840       76.2263       94.5664       94.1324       81.8876       62.1920       80.1812       83.6629       87.1898      113.2619       98.6874       89.3548       79.2425       82.1549       90.6044       90.2173      100.1065       90.7547      100.0059      102.8512       93.9169       90.1963       90.0215      103.1722       93.3841       89.1517       90.6243       85.1104       95.7150      100.3399      107.4803      106.1907      110.6190       98.6886       89.8074       86.8625       82.9155       87.1683       94.1880       84.2553       88.7395       87.5650       94.0924       93.1064       92.4253       86.8520       87.0020       86.0828       83.9917       86.2826       76.8354       79.2423       81.7717       88.0430       97.1875       96.7258      100.1606      100.7974      110.1370      109.6101      109.4126      102.5178       84.0444       76.9426       76.6885       93.2048      144.5073      153.6512      159.1688      142.3641      111.6573      106.9727       99.0549       89.8144       86.1535       78.0530       85.5504       88.0577       98.6139      102.4659       98.6099       93.2155       82.3628       76.1034       72.7553       71.5344       62.5543       60.2270       60.6008       66.0368       77.4670       85.0129       88.0316       90.4848       89.0954       86.3499       71.5317       60.2115       37.1349       27.7292       32.2743       37.8387       61.0828       65.6643       72.6082       79.3786       95.1938      107.0100      104.9728       97.7379       70.8825       72.0279       69.3045       74.1678       87.5861       98.9709      115.9829      126.5651      147.5066      155.9771      171.3634      189.7243      213.8487      229.4539      245.6070      231.3129      230.5162      240.0499      245.0865      275.6902      241.0194      249.8090      262.1331      284.9183      345.0322      354.6695      352.8951        0.0000        0.0000        0.0000        0.0000        0.0000        0.0000        0.0000        0.0000        0.0000        0.0000        0.0000        0.0000        0.0000        0.0000        0.0000        0.0000        0.0000        0.0000        0.0000        0.0000        0.0000        0.0000        0.0000        0.0000        0.0000        0.0000        0.0000        0.0000        0.0000        0.0000        0.0000        0.0000        0.0000        0.0000        0.0000        0.0000        0.0000        0.0000        0.0000        0.0000        0.0000        0.0000        0.0000        0.0000        0.0000        0.0000        0.0000        0.0000        0.0000        0.0000        0.0000        0.0000        0.0000        0.0000        0.0000
        0.0000        0.0000        0.0000        0.0000        0.0000        0.0000        0.0000        0.0000        0.0000        0.0000        0.0000        0.0000        0.0000        0.0000        0.0000        0.0000        0.0000        0.0000        0.0000        0.0000       60.8631       56.1193       71.1152       83.9583       88.8306      110.1231      107.1510       86.6854       97.6571       88.9404       88.3971       62.0107       51.9350       55.1608       59.3993       50.9284       64.5563       76.5492       66.6665       71.2157       63.7919       54.7211       78.1530       30.7667       33.4858       26.2650       53.4219       38.2279       32.7542       40.0076       48.2448       31.8741       35.6499       37.8674       52.6274       82.6303       70.6743       70.7629       83.5252       96.6426       80.7719       72.4871       81.4278       97.3250       99.2340       76.5161       76.7987       93.8071       87.8581       98.5014      111.6537      110.4110      142.8127      103.6673       94.5352       98.1965       94.9400      107.0650      116.7065      102.1368       99.3376       99.5970       97.9506      102.4046       97.1760       99.4447      108.3357      118.4715      122.7761      119.6249      107.7018      106.9677       99.8119      101.0877      103.2384      113.4099      101.1554       99.1840       97.0103      104.1161       99.9874       97.6227       93.0188       86.5918       86.6520       80.8829       82.7025       77.3815       76.7561       80.2917       80.2904       95.9324       96.2748       95.7423       93.4354       98.7955       97.3655      106.5397      121.1516      100.1870      101.2924      100.3604      107.6745      164.4796      166.5857      148.3537      132.0073      113.0154      113.4144       93.5086       85.0629       79.9475       81.6619       80.5373       76.8693       92.5657      100.3950      100.5564      100.6750       89.4957       87.7359       93.1978       75.7978       60.5164       57.5247       54.2778       61.8910       68.8087       79.6286       84.9233       88.7435       87.3666       80.2740       71.0122       62.1331       53.2115       37.3318       32.4578       40.1635       66.8637       70.8563       78.1966       87.7557      105.9766      115.2829      126.6970      126.9930       91.8684       87.0616       95.6917       99.3176      114.0925      124.0642      133.1728      144.0969      173.5488      185.7231      194.5400      208.6212      227.6656      267.8904      253.5326      246.0586      246.7079      257.9466      258.4983      266.0108      250.5844      268.0044      281.3183      305.2226      372.0009      370.3029      343.2569      335.2875        0.0000        0.0000        0.0000        0.0000        0.0000        0.0000        0.0000        0.0000        0.0000        0.0000        0.0000        0.0000        0.0000        0.0000        0.0000        0.0000        0.0000        0.0000        0.0000        0.0000        0.0000        0.0000        0.0000        0.0000        0.0000        0.0000        0.0000        0.0000        0.0000        0.0000        0.0000        0.0000        0.0000        0.0000        0.0000        0.0000        0.0000        0.0000        0.0000        0.0000        0.0000        0.0000        0.0000        0.0000        0.0000        0.0000        0.0000        0.0000        0.0000        0.0000        0.0000        0.0000        0.0000        0.0000
        0.0000        0.0000        0.0000        0.0000        0.0000        0.0000        0.0000        0.0000        0.0000        0.0000        0.0000        0.0000        0.0000        0.0000        0.0000        0.0000        0.0000        0.0000        0.0000        0.0000        0.0000       51.6844       60.0060      115.9985      139.2281      152.3832      160.9353      121.8131      136.1263      121.4231      118.1917       71.8679       61.9520       63.1454       61.9412       76.2269       98.4261       90.5501       73.3702       63.7811       65.2855       77.1600       59.7216       56.2586       46.8357       44.2832       46.6881       41.6651       45.9022       47.9873       54.5746       55.9746       58.1970       68.7074       81.8010       84.7715      124.2581      136.6678      115.7298      145.2388      114.1011      110.8697      141.8281      147.3693      125.5735      109.3169       80.8780       83.1088      101.5285       85.9193       91.5359      106.5979      109.7463      103.4570      103.5303      101.7763      104.9586      113.9456      118.1097      118.5454      114.8926      110.2714      111.0628      114.6749      115.3703      134.6087      130.0946      144.6264      148.4358      144.2942      140.8840      130.5342      125.6408      132.4462      123.5330      134.5114      133.5205      127.0750      113.5350      105.8379       99.5790       90.3107       96.0192       84.6515       73.5372       73.8869       75.0231       78.2490       84.2505       80.9946       81.4515       92.5743       92.7647       92.4465       89.5607       77.2519       74.0243       84.8841       94.1412      163.6214      183.1167      187.9631      185.4191      144.7884      140.2924      131.1823      123.1793      110.5804       90.4602       78.4168       75.1125       62.6763       58.3088       57.2751       58.1218       73.3517       82.7916       90.5440      101.3666      107.0023      100.5175       99.5441       91.1680       66.7164       56.5724       52.7287       61.5493       69.0126       73.0405       76.0937       89.6035       82.0327       76.2608       71.9215       60.7348       51.4414       47.3104       38.4259       44.3441       49.2165       60.2068       67.2840       80.1894      106.4053      119.3210      130.8299      125.8529      131.1947      141.4357      150.1271      156.5245      173.4301      178.7675      192.9538      194.3304      195.9998      205.2012      215.3790      228.1946      257.6058      275.0351      275.0689      273.6666      253.5728      249.5012      245.0473      261.7502      291.8893      308.9879      319.8355      332.0555      325.1837      356.7499      322.7137      314.4418      270.3900        0.0000        0.0000        0.0000        0.0000        0.0000        0.0000        0.0000        0.0000        0.0000        0.0000        0.0000        0.0000        0.0000        0.0000        0.0000        0.0000        0.0000        0.0000        0.0000        0.0000        0.0000        0.0000        0.0000        0.0000        0.0000        0.0000        0.0000        0.0000        0.0000        0.0000        0.0000        0.0000        0.0000        0.0000        0.0000        0.0000        0.0000        0.0000        0.0000        0.0000        0.0000        0.0000        0.0000        0.0000        0.0000        0.0000        0.0000        0.0000        0.0000        0.0000        0.0000        0.0000        0.0000
        0.0000        0.0000        0.0000        0.0000        0.0000        0.0000        0.0000        0.0000        0.0000        0.0000        0.0000        0.0000        0.0000        0.0000        0.0000        0.0000        0.0000        0.0000        0.0000        0.0000        0.0000       51.7807       65.0579      129.8596      159.5926      171.1788      167.9350      137.2758      131.5341      124.3336      118.2408       76.2595       67.8325       57.6094       66.8939       90.2825       95.1376       93.0556       92.9958       75.1679       78.1412       69.6141       68.0349       77.2557       62.7977       54.5246       57.5466       64.4471       62.3935       63.0855       67.3552       67.4213       76.6331       82.3322       92.4353      103.2741      114.2953      113.2060      126.7330      115.6282      112.0634      114.5445      128.0008      121.8446      124.1113      112.3927       92.2502       88.7309       87.5321       89.6988       88.7774      107.5162      103.0749       98.2814      100.9118      110.2853      106.6552      114.5133      113.7850      123.5137      121.8515      116.5934      120.7748      128.8763      131.6667      141.4149      147.4656      169.0961      163.1743      162.5888      153.3912      140.6395      144.1789      137.4063      142.9030      152.5959      153.6354      141.3963      130.0972      135.2586      115.0297       98.6713       99.6723       89.6609       77.3820       75.7117       76.8921       75.9502       80.2146       84.8988       88.7602       88.9353       89.1695       90.0331       86.8964       78.2914       75.9378       82.7796       97.7073      186.3352      220.7549      224.3797      211.0042      162.3635      152.0613      158.5148      129.0687      111.1007       85.8360       72.6720       68.1491       56.2612       49.6667       48.6659       54.2057       69.4303       81.6975       98.3641       98.3665      108.8616      106.5133      103.6743       90.4765       70.4027       69.1774       62.3083       58.1602       67.2116       69.8864       70.0650       75.9894       74.8063       78.4348       68.5421       64.1932       57.5584       57.3426       51.4775       52.0995       47.4578       53.1534       69.2019       80.9295      109.9952      120.0267      135.0151      144.4993      157.5011      158.2657      170.4039      184.8963      203.5652      212.8812      225.8432      221.3724      223.8403      234.0188      243.9840      254.6920      271.4658      280.2554      287.5182      289.3113      262.1214      249.8300      253.2234      282.4789      302.3801      313.8553      311.1203      330.7464      325.3551      323.2257      329.6511      298.6063      181.4100        0.0000        0.0000        0.0000        0.0000        0.0000        0.0000        0.0000        0.0000        0.0000        0.0000        0.0000        0.0000        0.0000        0.0000        0.0000        0.0000        0.0000        0.0000        0.0000        0.0000        0.0000        0.0000        0.0000        0.0000        0.0000        0.0000        0.0000        0.0000        0.0000        0.0000        0.0000        0.0000        0.0000        0.0000        0.0000        0.0000        0.0000        0.0000        0.0000        0.0000        0.0000        0.0000        0.0000        0.0000        0.0000        0.0000        0.0000        0.0000        0.0000        0.0000        0.0000        0.0000        0.0000
        0.0000        0.0000        0.0000        0.0000        0.0000        0.0000        0.0000        0.0000        0.0000        0.0000        0.0000        0.0000        0.0000        0.0000        0.0000        0.0000        0.0000        0.0000        0.0000        0.0000        0.0000       70.6863       83.6547      153.4586      184.8394      188.0539      183.7078      155.2150      159.0923      149.3942      136.3190       82.5475       73.2688       69.5039       76.9879       95.6596       98.6348      100.8737      102.0154       88.1917       92.4030       84.9648       83.0559       94.4932       71.7162       68.9918       66.7927       66.6017       70.4972       78.5442       76.1108       98.5797       99.0230      113.3232      107.7673      100.8009      107.8615      114.7502      137.9911      119.9925      132.1974      139.5626      130.0128      105.5300      113.5458      100.9318      100.8173       94.5379       95.1803      101.2950       95.6476      111.9015      109.2670      104.5537      103.4013      117.4903      114.1231      125.0002      120.0621      129.2101      124.4275      137.8829      143.3384      143.0673      145.3556      148.1493      162.4263      173.9377      173.1483      169.9611      163.1201      145.9497      145.7403      151.3370      153.4430      156.9231      156.9674      147.0776      139.4134      131.2242      119.6465      115.2312      105.7466       93.0022       90.4172       80.9317       83.6907       84.7906       92.4625       90.8851       94.1652       92.3341       90.8584       91.5926       90.7365       81.5953       79.8668       89.9278      109.8949      206.8505      243.5011      259.9352      246.5518      187.9518      158.2028      139.6144      131.5390      107.1196       83.2058       70.5580       65.8622       57.3201       58.7425       59.9154       70.1404       86.9887       82.0265       87.5155       98.0357      124.0358      124.5456      109.9441      101.5177       80.4768       68.1750       63.1765       61.4097       69.7485       72.5906       74.1202       74.7242       67.6434       69.1518       71.2309       73.0174       70.4857       65.9380       63.9302       66.9466       66.2203       65.9421       71.3917       85.5294      125.0100      136.1241      152.2489      159.3983      174.3015      183.2804      197.7666      212.8360      234.6430      253.9454      264.9377      253.7780      255.3678      262.8591      276.9396      286.7993      305.3362      308.7549      325.2726      318.3186      281.1839      291.6220      302.1425      296.1094      303.5910      314.9188      318.5024      344.2125      317.5315      343.0871      331.7053      292.2462      150.4200        0.0000        0.0000        0.0000        0.0000        0.0000        0.0000        0.0000        0.0000        0.0000        0.0000        0.0000        0.0000        0.0000        0.0000        0.0000        0.0000        0.0000        0.0000        0.0000        0.0000        0.0000        0.0000        0.0000        0.0000        0.0000        0.0000        0.0000        0.0000        0.0000        0.0000        0.0000        0.0000        0.0000        0.0000        0.0000        0.0000        0.0000        0.0000        0.0000        0.0000        0.0000        0.0000        0.0000        0.0000        0.0000        0.0000        0.0000        0.0000        0.0000        0.0000        0.0000        0.0000        0.0000
        0.0000        0.0000        0.0000        0.0000        0.0000        0.0000        0.0000        0.0000        0.0000        0.0000        0.0000        0.0000        0.0000        0.0000        0.0000        0.0000        0.0000        0.0000        0.0000        0.0000        0.0000      102.5303      105.9397      183.1087      209.4079      213.3420      207.0174      174.1812      178.1061      178.4766      163.3137       93.5176       77.1047       77.1549       86.0860       96.5273      112.0185      107.3838      113.9243      102.4049      108.8700       97.5935       89.1474       93.8604       87.6926       78.6168       80.3429       93.9782      101.1636      104.4348      104.7679      108.8210      106.6323      102.6403      122.1616      127.2174      131.4729      124.0548      137.3721      138.3707      136.8658      165.7941      138.5326      115.5909      113.0931      110.2380      102.4426      104.5502      121.6980      121.3865      104.8629      124.8276      123.8839      121.7508      119.6415      139.7860      129.3910      129.0172      128.5415      134.7090      139.4967      158.8349      164.8845      153.5671      151.4026      151.4239      146.5281      163.7223      170.3416      169.6008      164.6295      146.9670      147.7360      150.8137      151.9810      157.7332      166.3737      149.3027      144.9411      134.3400      123.5105      121.8166      120.6215      110.5393       98.9708       94.0254       97.8182       98.1126      103.5098      104.9165      104.4139      103.0925       99.9588      100.6354      103.3201       90.7127       92.3408      103.9548      124.5820      227.4821      266.3159      276.0969      250.7556      192.5885      171.2305      140.9273      124.0247      102.4280       86.7928       78.3126       71.0161       66.2399       63.4189       64.9389       68.7613       89.4512       89.0315       90.3776       97.3500      111.6313      113.3389      110.7868      106.2300       91.8167       78.0066       73.8627       70.6568       73.3961       78.4336       79.0330       82.9948       82.6366       74.0167       79.9970       89.1192       87.8997       77.8364       90.3615      101.4827      101.4191       90.4211       96.5647      112.8435      159.2910      164.7693      182.9762      191.8834      202.1171      217.8864      228.4937      248.0539      277.8649      289.5447      287.5870      285.2230      283.4547      293.7506      308.2705      319.1790      339.0150      349.1613      354.6416      351.0269      328.0160      333.1858      324.7675      312.2767      322.6904      315.6831      338.6431      342.3467      314.3319      330.9003      331.9421      276.8749        0.0000        0.0000        0.0000        0.0000        0.0000        0.0000        0.0000        0.0000        0.0000        0.0000        0.0000        0.0000        0.0000        0.0000        0.0000        0.0000        0.0000        0.0000        0.0000        0.0000        0.0000        0.0000        0.0000        0.0000        0.0000        0.0000        0.0000        0.0000        0.0000        0.0000        0.0000        0.0000        0.0000        0.0000        0.0000        0.0000        0.0000        0.0000        0.0000        0.0000        0.0000        0.0000        0.0000        0.0000        0.0000        0.0000        0.0000        0.0000        0.0000        0.0000        0.0000        0.0000        0.0000        0.0000
        0.0000        0.0000        0.0000        0.0000        0.0000        0.0000        0.0000        0.0000        0.0000        0.0000        0.0000        0.0000        0.0000        0.0000        0.0000        0.0000        0.0000        0.0000        0.0000        0.0000        0.0000        0.0000      264.0149      226.7808      226.6452      227.8314      217.7012      226.7124      225.3563      214.1489      181.7056       89.4173       66.0325       62.1738       75.8552      142.9079      166.4967      172.9977      165.1110      137.1651      126.9710      117.8435      108.8279       67.4088       64.6433       64.4195       69.5762       78.2140       80.1577       84.3556       90.0619      112.7300      130.6530      136.5012      137.3470      145.3307      144.4621      150.9657      156.5856      157.8042      149.0343      146.4646      143.6297      136.1773      137.9485      132.5249      130.2708      147.2187      143.8828      140.5972      140.8204      163.0264      175.3035      165.9024      155.7474      169.4212      167.1641      159.6757      149.0141      175.1717      175.5820      186.1003      176.0848      178.8480      183.8499      173.3710      180.9544      201.5122      212.7408      191.8920      215.1144      187.2487      183.9817      181.3800      183.2901      189.6670      193.6317      180.3383      176.0484      141.1654      130.7587      124.9078      127.6013      122.9949      115.3174      108.8532      110.3359      122.4365      127.8567      126.2691      119.2854      117.3038      109.6159      110.3308      117.2582      140.9984      147.0773      161.3265      187.2207      251.5175      305.3424      303.2715      254.2780      179.9244      157.3536      143.1605      129.5316       98.2182       74.7147       68.9456       70.8365       70.5575       70.6255       73.4329       80.1271      108.5954      108.4616      108.2099      105.9829       99.5185      114.8408      108.0729       98.8251      101.6582       94.6766       89.9238       80.7365       84.2877       86.6423       84.5120       88.8135       90.8353       89.9406       92.8741       93.1203      111.4321       94.4303       91.0907      103.2782      113.4410      104.2142      123.8801      144.8381      176.2571      189.8549      220.8129      239.2397      243.2166      263.1474      281.5123      280.5307      309.3044      312.2925      310.3813      312.5760      350.5273      363.0939      369.7390      380.2696      401.1195      417.4822      426.0718      399.1556      409.2681      416.2338      414.0364      395.8803      347.4056      345.5880      365.8502      365.3381      331.4521      311.8545      261.5677      254.2693      253.3472      252.3139      257.1700      253.7859        0.0000        0.0000        0.0000        0.0000        0.0000        0.0000        0.0000        0.0000        0.0000        0.0000        0.0000        0.0000        0.0000        0.0000        0.0000        0.0000        0.0000        0.0000        0.0000        0.0000        0.0000        0.0000        0.0000        0.0000        0.0000        0.0000        0.0000        0.0000        0.0000        0.0000        0.0000        0.0000        0.0000        0.0000        0.0000        0.0000        0.0000        0.0000        0.0000        0.0000        0.0000        0.0000        0.0000        0.0000        0.0000        0.0000        0.0000        0.0000        0.0000        0.0000
        0.0000        0.0000        0.0000        0.0000        0.0000        0.0000        0.0000        0.0000        0.0000        0.0000        0.0000        0.0000        0.0000        0.0000        0.0000        0.0000        0.0000        0.0000        0.0000        0.0000        0.0000        0.0000        0.0000        0.0000        0.0000        0.0000      239.9279      251.2361      251.5997      238.0792      201.6410       99.4383       77.6601       70.9585       84.3800      163.6632      191.0175      199.9165      189.1429      151.5103      141.1602      129.3723      116.4454       78.3951       63.1351       63.3781       77.2429       99.1019      110.1110       98.5001      100.2529      125.7073      134.9746      149.5232      155.4196      153.2170      134.7871      159.8681      165.7018      170.2766      149.7085      143.1055      132.8624      131.1045      156.5559      142.5212      148.9768      160.2176      168.7202      163.2538      158.9465      180.6894      189.9289      181.9910      170.8887      168.5552      170.3932      166.6331      161.7246      186.2237      189.0121      188.2091      175.0224      191.3598      196.9432      190.4611      189.8376      182.2646      168.6303      188.3772      179.6537      175.2096      174.4962      177.0271      175.0952      183.7774      186.6387      182.6536      183.8992      139.4027      134.3474      130.8304      129.7776      129.8879      124.9734      122.2042      123.5656      137.4743      139.0430      136.6065      130.4193      121.2062      117.2978      123.4886      130.2680      164.9220      168.5678      185.1983      210.1268      287.2916      327.6468      318.0833      268.4450      195.6499      176.2824      141.7562      133.1220      109.9943       84.0154       80.0453       75.3396       77.9813       82.5843       85.0656       91.5979      110.7908      126.8941      122.0083      123.0298      114.0582      115.9308      113.4859      121.9414      123.6852       99.3428       98.5246       92.0510       90.1568       88.1985       90.4036      101.5487       98.3015       88.3797      108.3800       90.6331       99.2373       96.5938      104.9234      110.3296      111.0965      132.5330      139.8500      152.3861      193.5986      229.4530      260.8794      268.0072      279.6324      309.5585      340.5348      337.9930      329.0007      348.8911      319.8121      334.9697      379.3463      405.9964      413.9814      423.1945      454.1740      466.8618      463.3918      443.8548      445.6493      440.7695      426.5274      410.9745      377.0230      361.2235      373.7851      359.7162      306.5871      287.7139      255.3197      263.1454      235.2599      230.7847      232.3252      237.6184        0.0000        0.0000        0.0000        0.0000        0.0000        0.0000        0.0000        0.0000        0.0000        0.0000        0.0000        0.0000        0.0000        0.0000        0.0000        0.0000        0.0000        0.0000        0.0000        0.0000        0.0000        0.0000        0.0000        0.0000        0.0000        0.0000        0.0000        0.0000        0.0000        0.0000        0.0000        0.0000        0.0000        0.0000        0.0000        0.0000        0.0000        0.0000        0.0000        0.0000        0.0000        0.0000        0.0000        0.0000        0.0000        0.0000        0.0000        0.0000        0.0000        0.0000
        0.0000        0.0000        0.0000        0.0000        0.0000        0.0000        0.0000        0.0000        0.0000        0.0000        0.0000        0.0000        0.0000        0.0000        0.0000        0.0000        0.0000        0.0000        0.0000        0.0000        0.0000        0.0000        0.0000        0.0000        0.0000        0.0000        0.0000      271.8126      278.3318      261.2287      223.8422      113.6521       94.7772       86.5725       97.1280      182.5819      205.4977      210.8234      196.5025      159.5027      148.9711      137.2129      117.6300       72.3092       67.6426       70.4234       80.9575       98.6792       95.0060       98.1104      104.9900      133.2048      153.7318      153.8063      156.7389      151.6971      148.8948      161.9413      177.9674      164.6203      164.5605      157.4889      154.1623      149.6204      155.2232      151.5356      154.4310      168.5399      169.6801      172.0062      168.3770      185.9438      197.3689      191.3842      176.4349      160.5049      161.9517      157.4168      159.7138      185.1999      187.9968      183.4315      177.3976      177.9744      182.8684      181.2121      167.4068      150.5323      150.3719      166.7716      147.0143      144.6109      154.0754      159.1992      173.8950      176.4481      181.7749      195.0524      182.1936      149.7289      145.6831      137.0333      134.7273      134.9595      128.3962      129.0179      135.7436      145.5833      146.7630      147.5881      143.7045      133.9028      120.9678      126.6843      133.9364      163.9306      180.2500      202.3852      233.0196      305.9218      325.5507      326.1314      278.1297      198.8344      169.7337      153.2516      150.9302      110.9497       90.3735       84.2165       84.8636       87.8248       91.3809       94.5351      103.8898      131.1594      149.8689      140.5072      130.1857      123.7497      124.0185      127.9774      135.5755      139.9012      116.6699      113.9409      109.5557      115.9230      108.9335      105.8347       99.9465       98.6129       93.1681       93.2908       94.0434      100.8892      103.0154      114.8125      132.9939      132.3425      148.0356      166.9586      177.5312      214.4872      249.7351      272.4261      292.6242      309.7019      324.2104      338.4789      345.8963      347.3477      354.1363      355.6706      361.5927      402.9918      418.4598      438.0763      440.6115      454.5457      457.9851      448.7782      463.5810      445.1317      438.8714      430.9164      399.5007      358.1869      359.8225      354.8323      342.8737      299.5847      288.8114      270.3190      257.3862      234.9276      244.1371      241.8064      234.6325      152.7600        0.0000        0.0000        0.0000        0.0000        0.0000        0.0000        0.0000        0.0000        0.0000        0.0000        0.0000        0.0000        0.0000        0.0000        0.0000        0.0000        0.0000        0.0000        0.0000        0.0000        0.0000        0.0000        0.0000        0.0000        0.0000        0.0000        0.0000        0.0000        0.0000        0.0000        0.0000        0.0000        0.0000        0.0000        0.0000        0.0000        0.0000        0.0000        0.0000        0.0000        0.0000        0.0000        0.0000        0.0000        0.0000        0.0000        0.0000        0.0000        0.0000
        0.0000        0.0000        0.0000        0.0000        0.0000        0.0000        0.0000        0.0000        0.0000        0.0000        0.0000        0.0000        0.0000        0.0000        0.0000        0.0000        0.0000        0.0000        0.0000        0.0000        0.0000        0.0000        0.0000        0.0000        0.0000        0.0000        0.0000        0.0000        0.0000        0.0000      259.8742      135.5220      115.6534      108.3855      115.2313      203.1410      211.3987      210.3891      187.2778      148.2897      141.2772      125.7421      115.2480       77.7955       68.6226       75.4363       89.4945      107.5027       99.0143      102.9586      103.2759      138.9526      148.3386      151.8951      156.3794      152.5434      158.9450      162.5944      184.3839      211.5159      198.0136      182.2932      183.2728      148.5250      152.3240      152.0051      149.4536      178.4028      169.6294      171.4376      175.9437      191.3879      186.5058      193.1122      174.8563      157.5660      150.0645      155.1626      161.6532      170.3575      176.2929      177.2130      174.8712      186.5012      183.8590      179.8842      158.7848      148.1875      152.4643      137.5179      142.5164      132.5937      135.4648      143.3697      161.4598      167.7462      177.9769      194.0918      185.6195      151.7662      146.0771      141.8046      134.6970      141.0282      138.8332      136.9894      136.6059      150.7271      155.6201      154.0042      147.1173      135.1878      121.0279      121.7923      133.3226      164.4648      187.4528      212.5786      235.0030      298.5477      337.7220      333.8141      291.9341      219.9785      190.6825      173.3629      163.6829      136.8832      114.7513      100.1217       92.9236      102.6383      110.0988      115.2063      121.4530      138.9832      151.8585      147.8637      149.6891      136.6253      130.9325      138.4304      133.4355      138.6734      150.1400      137.4629      134.8351      131.3007      130.8166      125.8088      120.6584      118.5913      111.3446      108.7418      118.8458      120.0456      124.6941      141.2461      172.0588      159.1251      169.0505      191.0720      207.3912      235.9552      258.7704      310.2084      327.8030      349.5335      356.0115      362.4421      366.6988      372.9537      379.3286      381.0636      361.2354      402.9783      429.8870      427.8741      429.4037      446.4124      433.3479      427.2305      416.8310      411.0886      405.3460      383.8713      361.9027      338.6651      337.6624      341.3727      332.7391      318.0899      310.8231      294.8489      272.8871      236.8838      242.5683      243.9802      228.9728      145.1700        0.0000        0.0000        0.0000        0.0000        0.0000        0.0000        0.0000        0.0000        0.0000        0.0000        0.0000        0.0000        0.0000        0.0000        0.0000        0.0000        0.0000        0.0000        0.0000        0.0000        0.0000        0.0000        0.0000        0.0000        0.0000        0.0000        0.0000        0.0000        0.0000        0.0000        0.0000        0.0000        0.0000        0.0000        0.0000        0.0000        0.0000        0.0000        0.0000        0.0000        0.0000        0.0000        0.0000        0.0000        0.0000        0.0000        0.0000        0.0000        0.0000
        0.0000        0.0000        0.0000        0.0000        0.0000        0.0000        0.0000        0.0000        0.0000        0.0000        0.0000        0.0000        0.0000        0.0000        0.0000        0.0000        0.0000        0.0000        0.0000        0.0000        0.0000        0.0000        0.0000        0.0000        0.0000        0.0000        0.0000        0.0000        0.0000        0.0000        0.0000      253.8487      228.8492        0.0000        0.0000      180.4555      178.8543      168.6413      146.1224       74.9812       65.3481       60.1836       56.1659       72.1607       69.7415       72.9160       82.8774      123.1457      128.6448      131.6358      137.3473      132.0625      136.9236      148.1934      153.6395      157.1539      154.9113      171.9476      188.9752      216.1761      210.4769      207.7810      193.7660      175.0023      170.0022      164.7863      165.8308      165.8665      159.3663      172.2355      159.7097      188.2538      184.3158      178.7820      169.6014      171.7204      153.9306      167.0293      176.6543      225.9602      204.1130      193.3695      195.1443      221.7818      210.2896      207.6342      201.3238      196.3552      161.4425      148.6599      179.6712      138.6112      135.2527      146.7425      160.3775      186.0550      209.5181      210.4454      213.6601      173.6459      165.7882      157.1272      158.7443      159.1094      148.0674      143.9720      142.5784      165.9139      178.5314      172.6222      158.6371      132.3977      126.3522      125.3397      140.7380      170.7129      185.7695      217.0264      248.1933      334.6144      361.3830      349.0598      308.6196      253.2504      231.9013      211.4403      196.4229      170.9518      157.1613      144.2552      128.8561      139.4150      153.9750      151.6209      148.6960      143.0590      148.6045      154.4450      155.6151      152.1086      153.7248      164.2964      156.4101      169.9409      175.3097      173.7684      173.4468      167.5490      158.7975      152.1549      150.3689      132.8894      125.0672      126.7260      135.1768      135.7242      145.5684      166.9628      177.7700      197.3728      221.8481      248.8570      244.5575      261.2139      288.5021      331.3002      356.4953      400.0476      410.8175      403.2125      392.4431      379.6389      390.5335      405.4759      397.7084      381.9931      396.6640      413.8610      414.6849      413.2313      399.2370      372.8704      351.7496      352.1108      352.0050      338.9126      314.7826      295.3458      267.2301      263.8533      262.6934      308.4575      313.7555      304.1679      303.8228      260.3057      265.7028      261.8479        0.0000        0.0000        0.0000        0.0000        0.0000        0.0000        0.0000        0.0000        0.0000        0.0000        0.0000        0.0000        0.0000        0.0000        0.0000        0.0000        0.0000        0.0000        0.0000        0.0000        0.0000        0.0000        0.0000        0.0000        0.0000        0.0000        0.0000        0.0000        0.0000        0.0000        0.0000        0.0000        0.0000        0.0000        0.0000        0.0000        0.0000        0.0000        0.0000        0.0000        0.0000        0.0000        0.0000        0.0000        0.0000        0.0000        0.0000        0.0000        0.0000        0.0000        0.0000
        0.0000        0.0000        0.0000        0.0000        0.0000        0.0000        0.0000        0.0000        0.0000        0.0000        0.0000        0.0000        0.0000        0.0000        0.0000        0.0000        0.0000        0.0000        0.0000        0.0000        0.0000        0.0000        0.0000        0.0000        0.0000        0.0000        0.0000        0.0000        0.0000        0.0000        0.0000        0.0000        0.0000        0.0000        0.0000        0.0000        0.0000      167.4137      142.0408       69.5392       57.3165       52.9798       52.9806       71.5348       74.2855       79.8069       89.3079      140.1281      139.2157      145.3503      151.4227      148.2649      144.8719      146.4617      152.9106      152.3001      165.9052      178.1195      181.9784      211.1480      218.5787      220.8317      209.6552      182.9373      172.1127      174.9101      171.5855      162.4425      173.2214      171.6524      167.2103      186.2283      207.7737      195.6454      164.5036      168.2917      170.7007      166.2381      169.6953      237.0399      232.7978      203.9385      196.9512      219.4228      194.7572      199.3179      250.2077      238.1824      162.8019      175.1054      165.3991      121.9673      122.3954      132.0629      149.6880      168.2196      186.6369      193.8377      195.2272      153.2274      156.0371      154.3045      163.4757      161.8445      148.4588      146.1319      149.0293      179.1599      189.4304      182.9776      164.2705      138.4975      129.0949      153.0105      186.7004      177.9317      193.9962      221.8812      247.8240      316.4409      367.2090      373.3207      336.5571      275.8084      253.8964      236.3564      217.9771      196.5785      181.4685      175.8633      170.0667      165.8978      180.1775      169.3826      167.4389      158.4517      152.2037      161.5775      160.7057      167.2823      166.6232      166.7509      169.5633      186.3922      189.2003      199.3211      198.7112      186.0005      191.5289      182.2399      179.9055      153.2512      131.9160      135.3244      151.5090      164.6987      168.3686      193.6671      204.8095      227.5452      258.9814      284.6891      301.2052      297.9213      321.3502      331.8692      368.1891      419.3641      452.2287      443.0578      414.0947      413.5406      408.3395      418.1802      412.1711      403.1719      420.1237      443.6626      432.5155      405.8722      393.3232      368.5120      348.1410      331.8150      328.5651      312.5775      293.4992      250.1840      229.4485      239.1465      250.2815      285.6880      310.1556      314.0913      285.3036      275.0552      276.1832        0.0000        0.0000        0.0000        0.0000        0.0000        0.0000        0.0000        0.0000        0.0000        0.0000        0.0000        0.0000        0.0000        0.0000        0.0000        0.0000        0.0000        0.0000        0.0000        0.0000        0.0000        0.0000        0.0000        0.0000        0.0000        0.0000        0.0000        0.0000        0.0000        0.0000        0.0000        0.0000        0.0000        0.0000        0.0000        0.0000        0.0000        0.0000        0.0000        0.0000        0.0000        0.0000        0.0000        0.0000        0.0000        0.0000        0.0000        0.0000        0.0000        0.0000        0.0000        0.0000
        0.0000        0.0000        0.0000        0.0000        0.0000        0.0000        0.0000        0.0000        0.0000        0.0000        0.0000        0.0000        0.0000        0.0000        0.0000        0.0000        0.0000        0.0000        0.0000        0.0000        0.0000        0.0000        0.0000        0.0000        0.0000        0.0000        0.0000        0.0000        0.0000        0.0000        0.0000        0.0000        0.0000        0.0000        0.0000        0.0000        0.0000        0.0000        0.0000       93.4721       82.2512       76.2475       74.6666      102.4978      103.6725      108.9055      112.6455      161.0157      160.3656      166.5884      173.0398      163.0161      145.8690      149.1762      161.1861      163.9699      167.6690      183.7206      188.0105      233.6778      249.0953      255.2401      217.7115      187.0495      173.7942      170.5247      168.8366      165.9249      178.7324      182.6147      177.6971      201.2872      192.4577      188.3220      164.3238      179.2144      162.1354      158.0518      166.2686      240.6898      246.0499      236.5597      219.0322      228.2346      216.2968      220.9569      211.8597      237.8510      235.6511      190.6666      163.3676      123.2590      137.2639      145.0701      153.4788      158.7644      182.1642      177.9938      179.4834      153.3714      156.0449      167.1705      179.6784      164.8374      159.0755      151.3833      159.4478      190.8343      199.8282      193.5697      174.3100      149.1461      141.3496      144.1863      166.7991      204.3563      200.3730      221.0968      239.8237      304.5609      344.5718      359.8124      350.9556      289.4343      264.5863      253.0539      244.8920      213.5566      195.9051      175.4375      167.1028      176.1029      176.0339      172.2025      174.7299      157.5713      157.9109      161.2437      171.1036      183.2411      180.1683      171.9895      181.8744      198.5351      201.4891      208.4788      194.5851      196.2392      202.6237      196.0518      190.2477      163.0233      143.3237      150.6523      166.7231      187.2707      194.0729      215.9755      231.8548      279.4049      299.3427      320.1333      319.7805      305.5521      342.7994      349.3677      361.4524      422.5480      432.1107      448.3075      451.0836      435.2672      437.5568      420.9174      420.5792      415.3435      437.4547      444.6827      425.6400      394.7226      377.5023      355.3613      349.7132      331.2566      304.8938      295.9465      279.0737      231.7522      234.5110      226.5519      238.3451      273.9175      307.4783      309.8797      294.8240      270.6005      279.7028        0.0000        0.0000        0.0000        0.0000        0.0000        0.0000        0.0000        0.0000        0.0000        0.0000        0.0000        0.0000        0.0000        0.0000        0.0000        0.0000        0.0000        0.0000        0.0000        0.0000        0.0000        0.0000        0.0000        0.0000        0.0000        0.0000        0.0000        0.0000        0.0000        0.0000        0.0000        0.0000        0.0000        0.0000        0.0000        0.0000        0.0000        0.0000        0.0000        0.0000        0.0000        0.0000        0.0000        0.0000        0.0000        0.0000        0.0000        0.0000        0.0000        0.0000        0.0000        0.0000
        0.0000        0.0000        0.0000        0.0000        0.0000        0.0000        0.0000        0.0000        0.0000        0.0000        0.0000        0.0000        0.0000        0.0000        0.0000        0.0000        0.0000        0.0000        0.0000        0.0000        0.0000        0.0000        0.0000        0.0000        0.0000        0.0000        0.0000        0.0000        0.0000        0.0000        0.0000        0.0000        0.0000        0.0000        0.0000        0.0000        0.0000        0.0000        0.0000        0.0000      134.6724      128.9687      123.4004      164.4276      157.8586      154.9771      152.7764      197.7926      190.8938      185.6409      174.2173      165.2940      152.9392      161.9783      189.5318      185.7521      188.4950      204.5522      225.9527      256.1380      260.3998      244.1381      232.0073      182.1083      173.6690      164.4931      172.8904      171.3206      192.4387      200.3981      186.1311      180.6121      175.0182      160.4627      169.4661      174.1737      151.4141      161.3972      171.1343      232.9716      242.1235      245.2749      256.5062      274.3551      261.5610      273.1247      267.6504      275.3004      264.4612      219.6726      201.8086      153.6397      144.5113      163.1183      167.3207      162.9826      178.9659      174.1866      180.5706      170.7702      170.9795      173.5043      168.5067      160.3941      157.9727      156.6336      159.5427      194.6193      205.8533      202.1085      185.8738      170.0268      158.3318      156.2228      170.7762      205.8309      209.6955      226.4697      237.6533      296.6096      328.6414      343.2341      346.5789      296.4528      272.0285      262.0583      242.9264      221.3262      192.2585      176.9781      163.7620      175.6843      172.5594      169.3507      169.7926      166.3262      170.0974      170.2533      175.0865      170.1407      174.3658      176.1400      179.5702      193.4079      198.3063      200.3534      192.5124      178.5022      182.4330      177.7692      178.7808      149.9541      145.5883      151.3474      165.1894      209.7153      201.8767      223.2794      248.9996      271.1691      298.9359      319.6783      336.8961      334.5393      327.5544      328.1393      352.2419      413.4212      454.6718      476.3806      471.0372      449.2487      456.4015      433.3090      453.3658      431.6266      456.8658      466.8782      433.1964      395.4481      371.0929      346.5527      351.9934      329.8935      309.8922      281.0502      283.2950      234.6151      228.4186      220.9316      230.6380      283.5823      307.9980      285.5019      261.9327      263.2522        0.0000        0.0000        0.0000        0.0000        0.0000        0.0000        0.0000        0.0000        0.0000        0.0000        0.0000        0.0000        0.0000        0.0000        0.0000        0.0000        0.0000        0.0000        0.0000        0.0000        0.0000        0.0000        0.0000        0.0000        0.0000        0.0000        0.0000        0.0000        0.0000        0.0000        0.0000        0.0000        0.0000        0.0000        0.0000        0.0000        0.0000        0.0000        0.0000        0.0000        0.0000        0.0000        0.0000        0.0000        0.0000        0.0000        0.0000        0.0000        0.0000        0.0000        0.0000        0.0000        0.0000
        0.0000        0.0000        0.0000        0.0000        0.0000        0.0000        0.0000        0.0000        0.0000        0.0000        0.0000        0.0000        0.0000        0.0000        0.0000        0.0000        0.0000        0.0000        0.0000        0.0000        0.0000        0.0000        0.0000        0.0000        0.0000        0.0000        0.0000        0.0000        0.0000        0.0000        0.0000        0.0000        0.0000        0.0000        0.0000        0.0000        0.0000        0.0000        0.0000        0.0000        0.0000        0.0000        0.0000      325.4452      304.9822      284.8564      270.1445      227.5188      212.7545      196.9317      181.8948      134.7573      123.3190      125.0639      139.8355      200.5877      214.0550      222.5202      228.1104      222.1975      225.4696      215.1678      197.2903      163.0728      152.3515      148.1799      155.8342      179.9122      187.2509      185.3465      181.2607      192.3862      183.7532      170.7855      164.5694      161.8777      144.0276      152.5365      157.3525      308.7858      328.0273      319.8221      367.0947      468.7509      501.8616      522.9988      482.9557      446.7250      430.7005      391.7802      356.6145      244.5921      215.1561      197.9726      214.9167      204.9792      215.7480      205.8031      224.3839      196.4853      196.0696      197.0073      189.5285      171.9705      177.7651      173.9021      183.6762      215.6467      221.0522      214.3017      204.6210      206.5166      205.5107      202.0151      206.7230      218.7944      231.7768      240.5182      244.5088      262.9923      275.9587      279.0601      277.4521      316.7110      310.8760      316.5632      268.8637      212.2169      203.7886      169.4622      156.7292      161.8261      160.7968      163.8428      164.9877      176.9822      180.1356      182.8924      182.0013      164.0691      161.2684      171.2498      176.0849      174.4860      156.9896      152.3399      145.6797      133.2229      134.6943      126.6707      132.4190      137.7822      136.5459      137.3607      149.3597      177.7160      193.9454      211.6254      229.0691      269.0847      292.9679      323.2808      333.2336      336.9446      331.4134      323.7295      356.3457      401.4346      433.7509      448.9379      450.0412      446.4523      459.8852      453.6648      431.5538      465.9857      468.5282      466.0800      450.2582      395.2364      355.7551      345.8921      325.8534      310.6658      285.2501      275.4979      275.2104      269.2151      260.0094      264.3116      258.7977      291.9181      318.3159      291.9944      255.1024      142.9200        0.0000        0.0000        0.0000        0.0000        0.0000        0.0000        0.0000        0.0000        0.0000        0.0000        0.0000        0.0000        0.0000        0.0000        0.0000        0.0000        0.0000        0.0000        0.0000        0.0000        0.0000        0.0000        0.0000        0.0000        0.0000        0.0000        0.0000        0.0000        0.0000        0.0000        0.0000        0.0000        0.0000        0.0000        0.0000        0.0000        0.0000        0.0000        0.0000        0.0000        0.0000        0.0000        0.0000        0.0000        0.0000        0.0000        0.0000        0.0000        0.0000        0.0000        0.0000        0.0000        0.0000
        0.0000        0.0000        0.0000        0.0000        0.0000        0.0000        0.0000        0.0000        0.0000        0.0000        0.0000        0.0000        0.0000        0.0000        0.0000        0.0000        0.0000        0.0000        0.0000        0.0000        0.0000        0.0000        0.0000        0.0000        0.0000        0.0000        0.0000        0.0000        0.0000        0.0000        0.0000        0.0000        0.0000        0.0000        0.0000        0.0000        0.0000        0.0000        0.0000        0.0000        0.0000        0.0000        0.0000        0.0000      382.7516      351.8343      323.8066      264.1755      239.6716      217.0860      195.7626      137.6368      120.9465      121.0413      136.3522      196.8509      217.7147      229.2544      230.4746      216.6620      220.3906      205.9263      183.6910      152.4297      135.2974      128.0333      134.2548      175.3906      191.6214      189.9001      181.7620      188.4689      178.5746      170.8018      163.8010      148.2405      140.2070      145.7096      154.3542      297.4489      334.1324      346.7455      379.0399      529.9829      587.4146      624.2506      574.6008      548.6108      515.3293      459.1664      427.9816      305.7170      247.4503      219.5628      220.8278      216.0746      212.5648      206.3917      218.4025      196.6485      187.2012      184.6439      178.3568      179.8965      175.7563      186.3261      186.2464      203.7466      212.4370      214.9938      207.5041      217.5214      218.0874      211.6623      216.6263      233.1915      240.6300      236.0925      232.5042      241.3907      256.3555      266.5265      266.9905      311.1237      320.5677      332.1602      299.8865      227.1487      196.7149      176.5236      164.2250      171.4401      168.9345      164.9913      164.7247      176.9555      183.3942      188.5087      175.9331      170.3924      159.2793      164.1602      162.5615      144.8549      138.9011      145.7917      139.0444      124.4808      120.8173      117.5012      130.6878      137.1068      141.9843      149.1664      164.1237      186.9002      204.2711      217.4648      233.9280      274.8646      304.5941      348.1918      349.5266      339.4638      345.2230      345.4913      380.3430      405.5643      420.0600      450.8722      459.8476      452.3542      460.9773      446.5251      447.1932      474.2248      471.5262      444.1463      424.2000      369.1133      340.2531      315.0000      310.5563      290.5962      271.8217      265.8230      272.1417      284.8122      282.9212      271.2503      284.0245      286.5906      302.7685      270.1211      234.5314      112.5000        0.0000        0.0000        0.0000        0.0000        0.0000        0.0000        0.0000        0.0000        0.0000        0.0000        0.0000        0.0000        0.0000        0.0000        0.0000        0.0000        0.0000        0.0000        0.0000        0.0000        0.0000        0.0000        0.0000        0.0000        0.0000        0.0000        0.0000        0.0000        0.0000        0.0000        0.0000        0.0000        0.0000        0.0000        0.0000        0.0000        0.0000        0.0000        0.0000        0.0000        0.0000        0.0000        0.0000        0.0000        0.0000        0.0000        0.0000        0.0000        0.0000        0.0000        0.0000        0.0000        0.0000
        0.0000        0.0000        0.0000        0.0000        0.0000        0.0000        0.0000        0.0000        0.0000        0.0000        0.0000        0.0000        0.0000        0.0000        0.0000        0.0000        0.0000        0.0000        0.0000        0.0000        0.0000        0.0000        0.0000        0.0000        0.0000        0.0000        0.0000        0.0000        0.0000        0.0000        0.0000        0.0000        0.0000        0.0000        0.0000        0.0000        0.0000        0.0000        0.0000        0.0000        0.0000        0.0000        0.0000        0.0000        0.0000        0.0000      378.0029      310.8059      284.3819      259.7289      233.7729      162.5852      144.7526      142.2306      156.6627      223.3508      241.1273      248.9612      249.6530      233.3292      233.1844      220.2577      200.1293      157.9450      138.0620      129.2359      138.3165      185.6349      200.2114      200.0963      191.9205      190.9291      179.4668      171.6029      167.7981      153.6000      146.1241      143.0602      166.2481      315.8694      347.9934      372.3146      420.1372      581.0114      640.9698      674.9962      616.2444      560.2610      550.6076      538.5434      486.9265      333.3745      298.8065      274.2070      260.3712      238.8289      250.3746      241.4470      238.1207      213.1536      204.9920      226.4393      188.1077      188.2342      184.1979      187.2504      188.1935      216.2487      217.6538      214.6032      207.8371      207.1668      212.2417      213.9661      227.1651      242.4838      245.0964      233.8113      230.9474      237.8937      254.4782      267.2714      272.6367      314.7446      347.5279      348.1512      309.0711      236.7535      195.0608      179.8841      172.6803      169.2484      166.6036      164.0358      166.8743      179.9500      182.3972      186.3797      178.3283      169.8650      166.1434      161.6144      152.4232      131.5383      125.8839      141.8217      136.1645      125.5280      122.6469      125.7165      147.5887      152.5292      168.5477      168.7795      175.0220      209.8754      229.7700      224.5440      245.5729      295.4913      331.5974      369.9641      366.8453      369.2119      359.1685      358.7391      394.8077      449.7968      469.1303      464.5477      466.6559      445.8044      431.5880      430.4153      439.2202      450.5557      455.7771      434.3268      421.9429      351.9301      330.1899      311.4013      295.7360      281.2603      264.0586      260.8632      275.3441      288.9486      298.8644      295.7172      304.0658      299.7750      257.7453      218.0097      201.2819       99.1500        0.0000        0.0000        0.0000        0.0000        0.0000        0.0000        0.0000        0.0000        0.0000        0.0000        0.0000        0.0000        0.0000        0.0000        0.0000        0.0000        0.0000        0.0000        0.0000        0.0000        0.0000        0.0000        0.0000        0.0000        0.0000        0.0000        0.0000        0.0000        0.0000        0.0000        0.0000        0.0000        0.0000        0.0000        0.0000        0.0000        0.0000        0.0000        0.0000        0.0000        0.0000        0.0000        0.0000        0.0000        0.0000        0.0000        0.0000        0.0000        0.0000        0.0000        0.0000        0.0000        0.0000
        0.0000        0.0000        0.0000        0.0000        0.0000        0.0000        0.0000        0.0000        0.0000        0.0000        0.0000        0.0000        0.0000        0.0000        0.0000        0.0000        0.0000        0.0000        0.0000        0.0000        0.0000        0.0000        0.0000        0.0000        0.0000        0.0000        0.0000        0.0000        0.0000        0.0000        0.0000        0.0000        0.0000        0.0000        0.0000        0.0000        0.0000        0.0000        0.0000        0.0000        0.0000        0.0000        0.0000        0.0000        0.0000        0.0000        0.0000      363.9083      345.1302      321.4698      292.7266      208.6058      187.5156      183.8179      195.5540      266.0604      279.9533      288.2745      294.2152      280.5069      279.6788      270.8134      243.4678      186.2145      160.4960      153.6126      160.9227      206.8978      216.8547      216.1054      208.0160      200.6049      194.4973      189.2201      187.9608      151.7583      151.1258      184.8431      197.0608      348.1876      391.8453      416.1719      467.9242      605.4917      637.1443      628.7708      600.3639      569.7731      547.6302      523.3893      505.6801      360.6649      334.0052      325.7827      328.0230      315.1482      328.5103      326.0074      310.4672      269.2346      231.2745      207.8891      197.6059      204.1026      192.0874      191.5706      187.9098      217.9412      218.5443      222.8289      218.0804      227.2757      222.8652      228.5672      248.3400      241.7399      243.0267      237.9889      240.2360      239.9862      246.2173      249.2892      264.6487      300.5218      339.7253      315.6085      277.5634      217.7068      193.3474      181.5068      175.6305      165.6463      160.9023      166.8149      177.0256      178.6625      181.4480      177.1828      173.8841      162.1129      162.1279      160.7655      157.8379      141.8448      137.8106      145.7546      143.9441      135.0439      134.5165      152.6340      158.3389      164.7281      175.8995      172.7226      193.0712      224.2920      226.7589      239.9722      265.2788      320.9290      366.7752      372.3918      364.4062      346.3326      359.1018      375.7312      402.7562      449.8734      468.7960      470.1888      451.9027      416.4100      383.5941      392.1086      406.5393      420.5590      411.3009      392.6460      382.4035      354.0929      326.9812      303.7085      293.1629      289.7596      271.3024      264.6795      277.1288      294.4472      317.9911      291.5566      266.3106      232.3501      212.0112      186.2831      185.3472        0.0000        0.0000        0.0000        0.0000        0.0000        0.0000        0.0000        0.0000        0.0000        0.0000        0.0000        0.0000        0.0000        0.0000        0.0000        0.0000        0.0000        0.0000        0.0000        0.0000        0.0000        0.0000        0.0000        0.0000        0.0000        0.0000        0.0000        0.0000        0.0000        0.0000        0.0000        0.0000        0.0000        0.0000        0.0000        0.0000        0.0000        0.0000        0.0000        0.0000        0.0000        0.0000        0.0000        0.0000        0.0000        0.0000        0.0000        0.0000        0.0000        0.0000        0.0000        0.0000        0.0000        0.0000
        0.0000        0.0000        0.0000        0.0000        0.0000        0.0000        0.0000        0.0000        0.0000        0.0000        0.0000        0.0000        0.0000        0.0000        0.0000        0.0000        0.0000        0.0000        0.0000        0.0000        0.0000        0.0000        0.0000        0.0000        0.0000        0.0000        0.0000        0.0000        0.0000        0.0000        0.0000        0.0000        0.0000        0.0000        0.0000        0.0000        0.0000        0.0000        0.0000        0.0000        0.0000        0.0000        0.0000        0.0000        0.0000        0.0000        0.0000        0.0000        0.0000        0.0000      443.3734      373.9506      340.7059      329.9224      343.1010      337.6744      348.3419      358.8455      368.0696      378.7859      380.5411      368.3121      332.8665      227.2180      201.8706      188.6819        0.0000        0.0000      220.7390      220.4345      213.2151      212.4488      213.2172      206.5397      210.6553      226.3251      242.8866      271.9781      320.1676      418.3323      476.4968      505.3657      545.2941      524.5622      552.5448      582.1158      563.7117      448.6031      405.5294        0.0000        0.0000        0.0000        0.0000      421.8719      443.2198      579.1542      632.8627      628.0167        0.0000      368.0520      310.6073      273.9238      259.8509      243.8508      221.2325      216.2281      219.6602      233.0572      237.0131      249.2219      241.4233      233.3270      236.6004      243.0121      250.3678      259.6624      262.8957      260.2475      250.0083      236.2731      229.5527      236.9838      244.5589      252.5559      257.2704      264.1932      236.4721      210.2365      187.1732      171.0210      169.7661      163.8615      159.5522      165.8275      187.2475      179.8922      174.2327      169.5872      174.4680      166.8856      171.2495      163.6275      165.1763      163.2222      166.3969      166.8823      163.9386      170.8324      168.4516      187.0122      203.6115      193.4298      199.9283      208.9526      229.3031      240.9833      241.3867      257.7892      293.9942      341.3924      370.9076      363.5319      359.2335      360.5924      376.1349      381.4335      403.8560      433.0214      440.5897      469.6581      444.5078      371.1372      342.4492      331.6988      332.7997      348.1670      352.1833      335.0623      321.2013      305.0859      295.2052      287.6197      275.9747      286.0130      280.4472      281.6996      294.6732      321.3787      325.3873      278.2939      257.7883      165.6940      132.9901        0.0000        0.0000        0.0000        0.0000        0.0000        0.0000        0.0000        0.0000        0.0000        0.0000        0.0000        0.0000        0.0000        0.0000        0.0000        0.0000        0.0000        0.0000        0.0000        0.0000        0.0000        0.0000        0.0000        0.0000        0.0000        0.0000        0.0000        0.0000        0.0000        0.0000        0.0000        0.0000        0.0000        0.0000        0.0000        0.0000        0.0000        0.0000        0.0000        0.0000        0.0000        0.0000        0.0000        0.0000        0.0000        0.0000        0.0000        0.0000        0.0000        0.0000        0.0000        0.0000        0.0000        0.0000        0.0000        0.0000
        0.0000        0.0000        0.0000        0.0000        0.0000        0.0000        0.0000        0.0000        0.0000        0.0000        0.0000        0.0000        0.0000        0.0000        0.0000        0.0000        0.0000        0.0000        0.0000        0.0000        0.0000        0.0000        0.0000        0.0000        0.0000        0.0000        0.0000        0.0000        0.0000        0.0000        0.0000        0.0000        0.0000        0.0000        0.0000        0.0000        0.0000        0.0000        0.0000        0.0000        0.0000        0.0000        0.0000        0.0000        0.0000        0.0000        0.0000        0.0000        0.0000        0.0000        0.0000        0.0000        0.0000        0.0000        0.0000      389.9956      398.6140      408.5229        0.0000        0.0000        0.0000      428.5186      387.6191      261.2552      229.5762        0.0000        0.0000        0.0000        0.0000        0.0000        0.0000        0.0000      234.4537      231.9046      240.1658      255.1581      274.6496      315.4367      372.5211      452.9605      518.2817      551.0781      600.6552      601.3047      628.6876      614.9075      572.8737      440.3099        0.0000        0.0000        0.0000        0.0000        0.0000        0.0000      595.8714      775.5829        0.0000        0.0000        0.0000      447.6660      367.4245      303.5916      276.7258      253.1692      226.4453      223.0762      229.6871      241.5106      246.4172      251.5205      241.3678      249.9497      253.5912      240.6193      245.7566      262.4350      273.0280      268.1987      257.6155      236.7497      227.5568      221.2438      228.7458      241.5826      238.8950      257.1882      216.1677      190.0229      180.5951      163.6192      160.8078      166.0066      171.8410      169.3612      172.3401      172.0986      179.8098      180.9613      192.8740      176.3459      182.6656      173.3707      162.3701      149.9940      157.0805      170.5453      178.3878      185.2747      200.3019      215.4088      214.3766      208.7832      217.9175      235.7406      238.1654      247.6075      259.6696      283.0038      306.2587      351.6964      365.0646      365.3467      367.0137      367.3989      372.3539      384.2965      394.8162      419.8539      439.4299      450.9320      425.8555      369.3994      323.8670      294.3112      288.9590      307.1085      311.9689      304.0535      294.1884      273.5327      272.7627      272.4369      270.9506      277.0111      278.6832      282.0787      294.3517      327.4790      317.0564      276.9612      247.6601      147.0409      120.5278        0.0000        0.0000        0.0000        0.0000        0.0000        0.0000        0.0000        0.0000        0.0000        0.0000        0.0000        0.0000        0.0000        0.0000        0.0000        0.0000        0.0000        0.0000        0.0000        0.0000        0.0000        0.0000        0.0000        0.0000        0.0000        0.0000        0.0000        0.0000        0.0000        0.0000        0.0000        0.0000        0.0000        0.0000        0.0000        0.0000        0.0000        0.0000        0.0000        0.0000        0.0000        0.0000        0.0000        0.0000        0.0000        0.0000        0.0000        0.0000        0.0000        0.0000        0.0000        0.0000        0.0000        0.0000        0.0000        0.0000
        0.0000        0.0000        0.0000        0.0000        0.0000        0.0000        0.0000        0.0000        0.0000        0.0000        0.0000        0.0000        0.0000        0.0000        0.0000        0.0000        0.0000        0.0000        0.0000        0.0000        0.0000        0.0000        0.0000        0.0000        0.0000        0.0000        0.0000        0.0000        0.0000        0.0000        0.0000        0.0000        0.0000        0.0000        0.0000        0.0000        0.0000        0.0000        0.0000        0.0000        0.0000        0.0000        0.0000        0.0000        0.0000        0.0000        0.0000        0.0000        0.0000        0.0000        0.0000        0.0000        0.0000        0.0000        0.0000        0.0000        0.0000        0.0000        0.0000        0.0000        0.0000      518.7945      483.8373      332.1899      309.7601        0.0000        0.0000        0.0000        0.0000        0.0000        0.0000        0.0000        0.0000      256.4665      270.9593      290.0814      308.1165      341.9561      388.8327      460.0043      533.7106      581.8363      620.4514      615.6750      634.6407        0.0000        0.0000        0.0000        0.0000        0.0000        0.0000        0.0000        0.0000        0.0000        0.0000        0.0000        0.0000        0.0000        0.0000        0.0000      383.1872      315.0790      276.9711      260.7398      242.5066      230.1698      226.5344      247.2215      257.5415      253.2372      248.8907      245.9158      249.4046      236.3029      243.8961      260.6856      265.6323      270.3070      271.0648      245.6924      248.6604      228.1721      247.1892      235.3883      231.8229      230.9140      199.7262      186.0617      174.3532      165.8188      166.9893      178.6977      176.3477      178.3740      175.7545      178.4073      190.4685      186.6286      198.5989      192.8031      175.2780      178.5797      173.7049      162.4931      174.3283      177.7834      182.5778      202.1263      215.2086      225.1750      228.6445      228.8653      235.0123      242.1643      244.1225      257.4832      277.6591      295.6357      335.3500      357.0919      360.4494      368.8945      369.2117      368.7051      351.0671      375.5323      361.7318      384.1934      434.3048      410.5093      387.4644      346.0811      292.0205      276.7756      270.0048      273.5434      270.3226      271.7224      283.1863      250.5628      254.4980      253.8129      244.4527      261.1968      276.7034      294.2096      305.3854      319.3476      306.0635      285.4705      238.9911      140.7916        0.0000        0.0000        0.0000        0.0000        0.0000        0.0000        0.0000        0.0000        0.0000        0.0000        0.0000        0.0000        0.0000        0.0000        0.0000        0.0000        0.0000        0.0000        0.0000        0.0000        0.0000        0.0000        0.0000        0.0000        0.0000        0.0000        0.0000        0.0000        0.0000        0.0000        0.0000        0.0000        0.0000        0.0000        0.0000        0.0000        0.0000        0.0000        0.0000        0.0000        0.0000        0.0000        0.0000        0.0000        0.0000        0.0000        0.0000        0.0000        0.0000        0.0000        0.0000        0.0000        0.0000        0.0000        0.0000        0.0000        0.0000
        0.0000        0.0000        0.0000        0.0000        0.0000        0.0000        0.0000        0.0000        0.0000        0.0000        0.0000        0.0000        0.0000        0.0000        0.0000        0.0000        0.0000        0.0000        0.0000        0.0000        0.0000        0.0000        0.0000        0.0000        0.0000        0.0000        0.0000        0.0000        0.0000        0.0000        0.0000        0.0000        0.0000        0.0000        0.0000        0.0000        0.0000        0.0000        0.0000        0.0000        0.0000        0.0000        0.0000        0.0000        0.0000        0.0000        0.0000        0.0000        0.0000        0.0000        0.0000        0.0000        0.0000        0.0000        0.0000        0.0000        0.0000        0.0000        0.0000        0.0000        0.0000        0.0000      620.7213      456.6109        0.0000        0.0000        0.0000        0.0000        0.0000        0.0000        0.0000        0.0000        0.0000        0.0000      300.6449      324.6269      346.9011      391.2348      413.1142      494.8464      536.4670      583.1088      600.2600      617.9128        0.0000        0.0000        0.0000        0.0000        0.0000        0.0000        0.0000        0.0000        0.0000        0.0000        0.0000        0.0000        0.0000        0.0000        0.0000        0.0000        0.0000      296.1161      273.4247      254.2955      242.9666      231.6052      240.8933      271.0705      270.9889      263.8581      251.1485      250.0006      255.0738      249.6477      247.5991      270.0315      274.7493      267.3946      265.0953      244.8205      240.5690      238.9196      242.0463      235.9947      244.4508      232.1572      208.9927      195.0117      180.9415      173.2740      174.3454      182.1961      184.8069      182.2154      183.0927      178.8499      177.5218      178.2626      183.7555      195.5538      179.5965      182.7122      185.1414      183.7331      185.6631      195.4485      203.9154      220.7331      233.0109      230.4870      231.7475      237.7116      248.1562      240.8341      250.8320      266.1866      287.1865      300.3638      319.4960      344.7537      367.6729      372.3380      365.5383      354.2335      343.4129      358.7194      358.4069      365.1321      369.1165      363.6301      340.3145      281.1974      269.4121      273.0571      247.3529      251.9432      241.0973      231.2842      253.5087      234.4579      236.4800      235.9676      234.4709      254.3063      275.2388      291.4080      315.3116      329.3638      301.9904      273.6756      228.3647        0.0000        0.0000        0.0000        0.0000        0.0000        0.0000        0.0000        0.0000        0.0000        0.0000        0.0000        0.0000        0.0000        0.0000        0.0000        0.0000        0.0000        0.0000        0.0000        0.0000        0.0000        0.0000        0.0000        0.0000        0.0000        0.0000        0.0000        0.0000        0.0000        0.0000        0.0000        0.0000        0.0000        0.0000        0.0000        0.0000        0.0000        0.0000        0.0000        0.0000        0.0000        0.0000        0.0000        0.0000        0.0000        0.0000        0.0000        0.0000        0.0000        0.0000        0.0000        0.0000        0.0000        0.0000        0.0000        0.0000        0.0000        0.0000
        0.0000        0.0000        0.0000        0.0000        0.0000        0.0000        0.0000        0.0000        0.0000        0.0000        0.0000        0.0000        0.0000        0.0000        0.0000        0.0000        0.0000        0.0000        0.0000        0.0000        0.0000        0.0000        0.0000        0.0000        0.0000        0.0000        0.0000        0.0000        0.0000        0.0000        0.0000        0.0000        0.0000        0.0000        0.0000        0.0000        0.0000        0.0000        0.0000        0.0000        0.0000        0.0000        0.0000        0.0000        0.0000        0.0000        0.0000        0.0000        0.0000        0.0000        0.0000        0.0000        0.0000        0.0000        0.0000        0.0000        0.0000        0.0000        0.0000        0.0000        0.0000        0.0000        0.0000        0.0000        0.0000        0.0000        0.0000        0.0000        0.0000        0.0000        0.0000        0.0000        0.0000        0.0000      301.1106      395.8711      419.1993      446.4598      471.9011      464.1227      484.4764      497.1610      508.6457        0.0000        0.0000        0.0000        0.0000        0.0000        0.0000        0.0000        0.0000        0.0000        0.0000        0.0000        0.0000        0.0000        0.0000        0.0000        0.0000        0.0000        0.0000      252.6763      241.1528      247.5514      244.3982      256.4365      257.6726      280.1543      293.7722      289.5133      273.6000      245.7831      237.8062      220.2883      224.1902      259.7401      273.6227      285.5694      253.8158      257.1505      259.7315      244.7773      252.5134      269.1131      274.1653      258.5678      237.4961      205.4413      193.7009      182.8464      180.7489      178.7790      176.9175      171.0927      184.3743      187.1949      181.5093      181.8394      193.8513      182.3726      176.0342      182.0042      191.3795      223.4637      224.2215      227.4206      243.0820      226.3806      231.4809      228.8223      244.7077      248.6603      259.0519      255.6324      258.6146      270.9121      300.7386      310.6590      335.4123      351.9149      365.7545      370.2717      371.3498      333.6461      333.4581      310.1731      301.5396      292.0411      288.3148      272.5457      255.6472      264.2061      268.6732      273.2744      237.0013      194.9869      189.2840      196.0187      207.2971      203.3109      202.2431      209.9407      212.7960      263.4744      294.7329      304.5403      296.4360      265.9662      251.0230      227.3735      196.9740        0.0000        0.0000        0.0000        0.0000        0.0000        0.0000        0.0000        0.0000        0.0000        0.0000        0.0000        0.0000        0.0000        0.0000        0.0000        0.0000        0.0000        0.0000        0.0000        0.0000        0.0000        0.0000        0.0000        0.0000        0.0000        0.0000        0.0000        0.0000        0.0000        0.0000        0.0000        0.0000        0.0000        0.0000        0.0000        0.0000        0.0000        0.0000        0.0000        0.0000        0.0000        0.0000        0.0000        0.0000        0.0000        0.0000        0.0000        0.0000        0.0000        0.0000        0.0000        0.0000        0.0000        0.0000        0.0000        0.0000        0.0000        0.0000
        0.0000        0.0000        0.0000        0.0000        0.0000        0.0000        0.0000        0.0000        0.0000        0.0000        0.0000        0.0000        0.0000        0.0000        0.0000        0.0000        0.0000        0.0000        0.0000        0.0000        0.0000        0.0000        0.0000        0.0000        0.0000        0.0000        0.0000        0.0000        0.0000        0.0000        0.0000        0.0000        0.0000        0.0000        0.0000        0.0000        0.0000        0.0000        0.0000        0.0000        0.0000        0.0000        0.0000        0.0000        0.0000        0.0000        0.0000        0.0000        0.0000        0.0000        0.0000        0.0000        0.0000        0.0000        0.0000        0.0000        0.0000        0.0000        0.0000        0.0000        0.0000        0.0000        0.0000        0.0000        0.0000        0.0000        0.0000        0.0000        0.0000        0.0000        0.0000        0.0000        0.0000        0.0000        0.0000        0.0000        0.0000        0.0000        0.0000        0.0000        0.0000        0.0000        0.0000        0.0000        0.0000        0.0000        0.0000        0.0000        0.0000        0.0000        0.0000        0.0000        0.0000        0.0000        0.0000        0.0000        0.0000        0.0000        0.0000        0.0000        0.0000      261.5382      249.0634      253.9843      255.5574      268.9858      277.3990      296.0337      308.2392      306.6305      301.7637      273.1524      252.5317      226.3880      222.3836      263.6710      259.5595      281.2536      251.2475      246.9763      245.4709      246.9960      253.9294      276.1521      274.4820      272.5347      249.4158      224.2616      205.3576      195.7901      188.2143      183.6638      183.5742      180.1335      178.1183      194.6978      199.6365      198.6774      207.2045      194.7563      192.6538      182.5410      197.9060      236.9824      251.7853      264.5227      255.0019      234.5863      229.0617      237.7713      256.8145      273.3141      269.9652      273.4773      281.0687      296.9381      308.9720      332.5473      334.7214      357.8708      357.3808      368.3852      351.9955      300.6816      300.5026      283.1858      272.0363      264.1722      255.5729      241.4330      225.6024      237.2046      230.6479      230.8213      205.3860      183.4222      179.3249      175.0104      186.9896      197.2464      196.3067      197.8717      206.5014      273.0055      301.3177      329.1503      295.8489      249.2380      238.4093      218.1715        0.0000        0.0000        0.0000        0.0000        0.0000        0.0000        0.0000        0.0000        0.0000        0.0000        0.0000        0.0000        0.0000        0.0000        0.0000        0.0000        0.0000        0.0000        0.0000        0.0000        0.0000        0.0000        0.0000        0.0000        0.0000        0.0000        0.0000        0.0000        0.0000        0.0000        0.0000        0.0000        0.0000        0.0000        0.0000        0.0000        0.0000        0.0000        0.0000        0.0000        0.0000        0.0000        0.0000        0.0000        0.0000        0.0000        0.0000        0.0000        0.0000        0.0000        0.0000        0.0000        0.0000        0.0000        0.0000        0.0000        0.0000        0.0000        0.0000
        0.0000        0.0000        0.0000        0.0000        0.0000        0.0000        0.0000        0.0000        0.0000        0.0000        0.0000        0.0000        0.0000        0.0000        0.0000        0.0000        0.0000        0.0000        0.0000        0.0000        0.0000        0.0000        0.0000        0.0000        0.0000        0.0000        0.0000        0.0000        0.0000        0.0000        0.0000        0.0000        0.0000        0.0000        0.0000        0.0000        0.0000        0.0000        0.0000        0.0000        0.0000        0.0000        0.0000        0.0000        0.0000        0.0000        0.0000        0.0000        0.0000        0.0000        0.0000        0.0000        0.0000        0.0000        0.0000        0.0000        0.0000        0.0000        0.0000        0.0000        0.0000        0.0000        0.0000        0.0000        0.0000        0.0000        0.0000        0.0000        0.0000        0.0000        0.0000        0.0000        0.0000        0.0000        0.0000        0.0000        0.0000        0.0000        0.0000        0.0000        0.0000        0.0000        0.0000        0.0000        0.0000        0.0000        0.0000        0.0000        0.0000        0.0000        0.0000        0.0000        0.0000        0.0000        0.0000        0.0000        0.0000        0.0000        0.0000        0.0000        0.0000      257.4505      240.2525      263.4595      267.6559      269.5966      297.5949      320.3535      328.1886      325.5009      309.4765      273.8209      257.4966      233.6723      233.5631      251.8406      259.1899      254.1850      248.4561      249.5821      267.9663      279.7308      277.5062      290.3264      290.8874      289.0140      275.5969      237.8718      218.0651      215.9449      206.5518      198.3681      190.9578      186.8186      187.6529      199.4162      201.2890      201.0604      208.2808      194.7019      193.2542      186.2927      203.7965      243.4108      257.0513      278.5781      271.7941      252.7165      250.9531      253.4435      261.9935      296.3359      298.3966      295.2415      292.6866      303.3912      316.1687      317.5871      322.2334      355.6991      360.1007      348.8721      327.2552      278.0573      261.7107      267.4390      265.4497      235.3069      232.8999      218.7437      219.4165      222.9339      220.0262      218.7882      196.0621      168.6738      168.2954      166.4053      170.8420      190.4781      208.5771      210.5133      206.4406      250.3639      272.5157      290.3732      275.5453      254.3170      232.0329      219.7357        0.0000        0.0000        0.0000        0.0000        0.0000        0.0000        0.0000        0.0000        0.0000        0.0000        0.0000        0.0000        0.0000        0.0000        0.0000        0.0000        0.0000        0.0000        0.0000        0.0000        0.0000        0.0000        0.0000        0.0000        0.0000        0.0000        0.0000        0.0000        0.0000        0.0000        0.0000        0.0000        0.0000        0.0000        0.0000        0.0000        0.0000        0.0000        0.0000        0.0000        0.0000        0.0000        0.0000        0.0000        0.0000        0.0000        0.0000        0.0000        0.0000        0.0000        0.0000        0.0000        0.0000        0.0000        0.0000        0.0000        0.0000        0.0000        0.0000
        0.0000        0.0000        0.0000        0.0000        0.0000        0.0000        0.0000        0.0000        0.0000        0.0000        0.0000        0.0000        0.0000        0.0000        0.0000        0.0000        0.0000        0.0000        0.0000        0.0000        0.0000        0.0000        0.0000        0.0000        0.0000        0.0000        0.0000        0.0000        0.0000        0.0000        0.0000        0.0000        0.0000        0.0000        0.0000        0.0000        0.0000        0.0000        0.0000        0.0000        0.0000        0.0000        0.0000        0.0000        0.0000        0.0000        0.0000        0.0000        0.0000        0.0000        0.0000        0.0000        0.0000        0.0000        0.0000        0.0000        0.0000        0.0000        0.0000        0.0000        0.0000        0.0000        0.0000        0.0000        0.0000        0.0000        0.0000        0.0000        0.0000        0.0000        0.0000        0.0000        0.0000        0.0000        0.0000        0.0000        0.0000        0.0000        0.0000        0.0000        0.0000        0.0000        0.0000        0.0000        0.0000        0.0000        0.0000        0.0000        0.0000        0.0000        0.0000        0.0000        0.0000        0.0000        0.0000        0.0000        0.0000        0.0000        0.0000        0.0000      295.0188      254.2444      249.5189      285.2621      287.3739      295.3650      306.1950      334.6909      343.5786      344.9104      331.7917      279.9091      260.1971      237.2037      240.8012      266.7569      263.1110      256.5879      253.5250      250.2929      273.4121      289.1602      292.8362      302.5727      305.4959      307.8770      302.9405      267.3863      251.3848      249.4681      227.7869      208.7029      200.2494      201.1290      199.7436      203.4447      202.7349      198.2020      209.1418      195.9556      192.1334      191.7156      206.6668      242.7213      272.7796      286.8482      278.1114      261.2838      266.5111      267.2354      266.2579      281.6362      283.4135      290.2963      311.3751      311.2454      331.5803      336.8462      333.7658      353.8076      356.9449      339.0920      308.1392      266.6547      248.4313      234.0527      216.8049      223.6298      225.2759      217.2332      203.9897      214.0354      212.2103      210.3893      210.0471      178.6463      170.4704      161.7522      170.7142      190.7611      194.8596      207.7548      206.1363      249.2324      254.0163      261.2597      259.1431      231.7999        0.0000        0.0000        0.0000        0.0000        0.0000        0.0000        0.0000        0.0000        0.0000        0.0000        0.0000        0.0000        0.0000      189.2100        0.0000        0.0000        0.0000      353.7298        0.0000        0.0000        0.0000        0.0000        0.0000        0.0000        0.0000        0.0000        0.0000        0.0000        0.0000        0.0000        0.0000        0.0000        0.0000        0.0000        0.0000        0.0000        0.0000        0.0000        0.0000        0.0000        0.0000        0.0000        0.0000        0.0000        0.0000        0.0000        0.0000        0.0000        0.0000        0.0000        0.0000        0.0000        0.0000        0.0000        0.0000        0.0000        0.0000        0.0000        0.0000        0.0000        0.0000
        0.0000        0.0000        0.0000        0.0000        0.0000        0.0000        0.0000        0.0000        0.0000        0.0000        0.0000        0.0000        0.0000        0.0000        0.0000        0.0000        0.0000        0.0000        0.0000        0.0000        0.0000        0.0000        0.0000        0.0000        0.0000        0.0000        0.0000        0.0000        0.0000        0.0000        0.0000        0.0000        0.0000        0.0000        0.0000        0.0000        0.0000        0.0000        0.0000        0.0000        0.0000        0.0000        0.0000        0.0000        0.0000        0.0000        0.0000        0.0000        0.0000        0.0000        0.0000        0.0000        0.0000        0.0000        0.0000        0.0000        0.0000        0.0000        0.0000        0.0000        0.0000        0.0000        0.0000        0.0000        0.0000        0.0000        0.0000        0.0000        0.0000        0.0000        0.0000        0.0000        0.0000        0.0000        0.0000        0.0000        0.0000        0.0000        0.0000        0.0000        0.0000        0.0000        0.0000        0.0000        0.0000        0.0000        0.0000        0.0000        0.0000        0.0000        0.0000        0.0000        0.0000        0.0000        0.0000        0.0000        0.0000        0.0000        0.0000        0.0000      324.7458      303.3123      298.7284      311.5256      335.5862      338.5236      337.4833      348.4308      359.6019      364.1884      350.5642      300.1022      269.1575      249.4545      253.0969      264.6803      266.0095      259.0637      258.5919      258.9520      272.3776      288.5165      265.4526      300.1925      317.3920      318.8518      323.2578      301.1805      278.9783      262.0458      253.1723      210.2430      201.2598      189.3764      188.8064      189.8759      191.5730      196.3439      200.1350      207.2833      211.8860      206.1938      221.3774      246.3762      265.0180      281.0594      280.5094      320.4712      326.7853      330.9241      318.2850      263.1041      259.8475      266.8245      293.1298      322.1708      340.5682      374.9929      376.7852      386.2101      364.8935      361.6854      329.2927      230.6530      215.0940      186.7920      180.8228      192.7741      188.7423      190.3868      194.2937      218.3380      223.8986      224.6258      208.3881      191.4404      188.4153      181.6308      190.0376      229.9028      248.2490      252.6098      249.4593      222.6010      219.8562      210.5408      215.1584      146.8741        0.0000        0.0000        0.0000        0.0000        0.0000        0.0000        0.0000        0.0000        0.0000        0.0000        0.0000        0.0000      159.7200      214.5900      272.5199        0.0000      308.5500      332.2500        0.0000        0.0000        0.0000        0.0000        0.0000        0.0000        0.0000        0.0000        0.0000        0.0000        0.0000        0.0000        0.0000        0.0000        0.0000        0.0000        0.0000        0.0000        0.0000        0.0000        0.0000        0.0000        0.0000        0.0000        0.0000        0.0000        0.0000        0.0000        0.0000        0.0000        0.0000        0.0000        0.0000        0.0000        0.0000        0.0000        0.0000        0.0000        0.0000        0.0000        0.0000        0.0000        0.0000
        0.0000        0.0000        0.0000        0.0000        0.0000        0.0000        0.0000        0.0000        0.0000        0.0000        0.0000        0.0000        0.0000        0.0000        0.0000        0.0000        0.0000        0.0000        0.0000        0.0000        0.0000        0.0000        0.0000        0.0000        0.0000        0.0000        0.0000        0.0000        0.0000        0.0000        0.0000        0.0000        0.0000        0.0000        0.0000        0.0000        0.0000        0.0000        0.0000        0.0000        0.0000        0.0000        0.0000        0.0000        0.0000        0.0000        0.0000        0.0000        0.0000        0.0000        0.0000        0.0000        0.0000        0.0000        0.0000        0.0000        0.0000        0.0000        0.0000        0.0000        0.0000        0.0000        0.0000        0.0000        0.0000        0.0000        0.0000        0.0000        0.0000        0.0000        0.0000        0.0000        0.0000        0.0000        0.0000        0.0000        0.0000        0.0000        0.0000        0.0000        0.0000        0.0000        0.0000        0.0000        0.0000        0.0000        0.0000        0.0000        0.0000        0.0000        0.0000        0.0000        0.0000        0.0000        0.0000        0.0000        0.0000        0.0000        0.0000      338.9053      332.3814      333.1677      319.0901      325.9243      326.8021      332.4811      337.2198      350.2020      372.6746      384.1221      368.2453      313.1143      283.3486      261.8943      261.4314      280.1510      276.1434      272.3350      269.2752      263.9336      270.1924      273.3346      275.8396      302.1511      323.5675      322.3312      311.1688      299.9914      290.6357      272.1059      266.7565      223.1087      207.5557      197.1387      190.0755      198.5207      201.5407      200.3636      200.8362      206.7760      217.3171      213.4354      225.9995      268.0089      274.4304      287.5172      307.4149      345.1596      351.5316      358.5527      351.3426      277.0688      259.0637      254.0764      277.4439      323.1068      356.5055      422.7174      424.8458      381.0363      372.6534      367.2292      328.5982      223.9001      200.2937      170.5597      163.4226      170.9332      165.0914      181.4978      187.8263      213.5145      220.7411      219.5469      203.4852      190.0422      196.0681      177.6935      191.5478      243.0248      264.1069      260.1495      252.9233      205.4937      193.8232      185.6109      187.2774      133.1934        0.0000        0.0000        0.0000        0.0000        0.0000        0.0000      174.0604       31.5600        0.0000        0.0000        0.0000        0.0000      185.0700      252.2400        0.0000        0.0000        0.0000        0.0000        0.0000        0.0000        0.0000        0.0000        0.0000        0.0000        0.0000        0.0000        0.0000        0.0000        0.0000        0.0000        0.0000        0.0000        0.0000        0.0000        0.0000        0.0000        0.0000        0.0000        0.0000        0.0000        0.0000        0.0000        0.0000        0.0000        0.0000        0.0000        0.0000        0.0000        0.0000        0.0000        0.0000        0.0000        0.0000        0.0000        0.0000        0.0000        0.0000        0.0000        0.0000        0.0000        0.0000
        0.0000        0.0000        0.0000        0.0000        0.0000        0.0000        0.0000        0.0000        0.0000        0.0000        0.0000        0.0000        0.0000        0.0000        0.0000        0.0000        0.0000        0.0000        0.0000        0.0000        0.0000        0.0000        0.0000        0.0000        0.0000        0.0000        0.0000        0.0000        0.0000        0.0000        0.0000        0.0000        0.0000        0.0000        0.0000        0.0000        0.0000        0.0000        0.0000        0.0000        0.0000        0.0000        0.0000        0.0000        0.0000        0.0000        0.0000        0.0000        0.0000        0.0000        0.0000        0.0000        0.0000        0.0000        0.0000        0.0000        0.0000        0.0000        0.0000        0.0000        0.0000        0.0000        0.0000        0.0000        0.0000        0.0000        0.0000        0.0000        0.0000        0.0000        0.0000        0.0000        0.0000        0.0000        0.0000        0.0000        0.0000        0.0000        0.0000        0.0000        0.0000        0.0000        0.0000        0.0000        0.0000        0.0000        0.0000        0.0000        0.0000        0.0000        0.0000        0.0000        0.0000        0.0000        0.0000        0.0000        0.0000      371.8440      343.3618      338.1670      333.1808      332.6721      341.6754      337.0280      321.6714      332.4446      331.8349      346.3194      374.3484      388.6911      378.8281      321.0657      304.0045      287.1560      295.2605      302.8683      290.2164      294.8344      276.1978      290.7841      279.0832      273.2516      278.7753      319.8968      333.5477      331.3831      313.4318      300.3117      294.4310      278.4570      278.1651      236.4128      213.4043      208.0832      198.2673      200.2337      206.3220      201.4600      211.8841      204.0543      211.6971      230.1758      238.5661      292.6567      304.8124      303.5496      312.3866      361.8226      367.2746      349.6509      330.8438      268.0133      248.3558      247.1125      274.4606      338.9246      358.6658      403.7815      389.1011      376.6997      384.1198      379.8548      334.5515      225.2289      210.1651      205.2567      181.9225      178.2926      162.2104      172.3895      176.9241      211.7327      218.3003      215.2670      216.6869      193.5297      188.4354      187.9594      201.0481      247.9881      266.0933      263.3338      241.8374      197.5661      181.9042      180.1737      186.1404        0.0000        0.0000        0.0000        0.0000        0.0000      188.3367      188.8610      170.6952       47.4900        0.0000        0.0000        0.0000        0.0000        0.0000        0.0000        0.0000        0.0000        0.0000        0.0000        0.0000        0.0000        0.0000        0.0000        0.0000        0.0000        0.0000        0.0000        0.0000        0.0000        0.0000        0.0000        0.0000        0.0000        0.0000        0.0000        0.0000        0.0000        0.0000        0.0000        0.0000        0.0000        0.0000        0.0000        0.0000        0.0000        0.0000        0.0000        0.0000        0.0000        0.0000        0.0000        0.0000        0.0000        0.0000        0.0000        0.0000        0.0000        0.0000        0.0000        0.0000        0.0000        0.0000
        0.0000        0.0000        0.0000        0.0000        0.0000        0.0000        0.0000        0.0000        0.0000        0.0000        0.0000        0.0000        0.0000        0.0000        0.0000        0.0000        0.0000        0.0000        0.0000        0.0000        0.0000        0.0000        0.0000        0.0000        0.0000        0.0000        0.0000        0.0000        0.0000        0.0000        0.0000        0.0000        0.0000        0.0000        0.0000        0.0000        0.0000        0.0000        0.0000        0.0000        0.0000        0.0000        0.0000        0.0000        0.0000        0.0000        0.0000        0.0000        0.0000        0.0000        0.0000        0.0000        0.0000        0.0000        0.0000        0.0000        0.0000        0.0000        0.0000        0.0000        0.0000        0.0000        0.0000        0.0000        0.0000        0.0000        0.0000        0.0000        0.0000        0.0000        0.0000        0.0000        0.0000        0.0000        0.0000        0.0000        0.0000        0.0000        0.0000        0.0000        0.0000        0.0000        0.0000        0.0000        0.0000        0.0000        0.0000        0.0000        0.0000        0.0000        0.0000        0.0000        0.0000        0.0000        0.0000        0.0000        0.0000      377.2517      340.2333      348.3964      355.8328      352.8759      347.9689      337.7819      331.8729      326.1291      337.3905      347.9843      356.4156      355.5985      355.1902      319.1602      310.9294      300.4207      309.8061      308.1958      316.0753      304.0587      309.8513      298.8314      302.0566      276.0445      278.4395      315.9785      328.2978      318.1435      306.1804      290.2520      291.4632      281.3762      269.0614      230.6779      228.9823      223.6323      218.5180      217.2158      232.0921      224.3378      235.4105      221.4500      232.2853      239.9233      245.9830      297.9872      312.0900      304.6026      314.9456      362.9013      354.2271      335.3372      316.3652      261.9862      225.9025      219.5041      242.8492      317.8196      341.1896      351.0582      362.1366      376.2536      387.9247      382.6571      345.6305      249.2453      239.3611      217.8153      206.7888      215.3678      194.2107      177.0856      178.8568      209.6367      228.2381      227.8592      214.4009      206.3058      202.9683      216.9097      218.0851      253.0412      251.1810      244.1427      234.4059      187.2970      181.8347      188.6238      197.1870        0.0000        0.0000        0.0000       91.2000      199.7571      209.6219      210.3900      174.7766       34.9200        0.0000        0.0000        0.0000        0.0000        0.0000        0.0000        0.0000        0.0000        0.0000        0.0000        0.0000        0.0000        0.0000        0.0000        0.0000        0.0000        0.0000        0.0000        0.0000        0.0000        0.0000        0.0000        0.0000        0.0000        0.0000        0.0000        0.0000        0.0000        0.0000        0.0000        0.0000        0.0000        0.0000        0.0000        0.0000        0.0000        0.0000        0.0000        0.0000        0.0000        0.0000        0.0000        0.0000        0.0000        0.0000        0.0000        0.0000        0.0000        0.0000        0.0000        0.0000        0.0000        0.0000
        0.0000        0.0000        0.0000        0.0000        0.0000        0.0000        0.0000        0.0000        0.0000        0.0000        0.0000        0.0000        0.0000        0.0000        0.0000        0.0000        0.0000        0.0000        0.0000        0.0000        0.0000        0.0000        0.0000        0.0000        0.0000        0.0000        0.0000        0.0000        0.0000        0.0000        0.0000        0.0000        0.0000        0.0000        0.0000        0.0000        0.0000        0.0000        0.0000        0.0000        0.0000        0.0000        0.0000        0.0000        0.0000        0.0000        0.0000        0.0000        0.0000        0.0000        0.0000        0.0000        0.0000        0.0000        0.0000        0.0000        0.0000        0.0000        0.0000        0.0000        0.0000        0.0000        0.0000        0.0000        0.0000        0.0000        0.0000        0.0000        0.0000        0.0000        0.0000        0.0000        0.0000        0.0000        0.0000        0.0000        0.0000        0.0000        0.0000        0.0000        0.0000        0.0000        0.0000        0.0000        0.0000        0.0000        0.0000        0.0000        0.0000        0.0000        0.0000        0.0000        0.0000        0.0000        0.0000        0.0000      471.7902      429.9513      403.6679      401.6378      413.0292      399.4637      379.9179      335.2983      334.4896      321.1105      341.9399      332.2850      336.6288      338.0935      348.4950      349.5180      347.5461      343.7915      343.5095      366.5273      377.9432      369.0486      360.1429      337.9305      335.3653      313.1426      315.6390      278.7214      279.5504      283.7983      262.0484      248.1692      241.1652      229.0247      230.9524      248.2021      245.5968      241.6155      247.9231      251.8883      250.0881      245.5862      241.9803      231.2666      239.3760      238.7038      255.2161      282.5052      304.7489      316.0769      312.5974      317.7129      315.5062      320.2572      292.0671      230.1859      211.9610      197.8923      225.2018      274.9711      274.8492      295.6874      305.1968      326.7354      325.5750      333.9411      315.6604      311.9166      288.0739      262.2472      255.9403      216.6985      191.9926      181.4336      183.4250      210.8573      225.5750      224.6185      208.6965      233.0104      229.5426      238.3294      242.9596      238.7369      217.7120      213.7674      204.2739      114.3794      111.0314       98.5093        0.0000        0.0000        0.0000        0.0000      239.7675      255.9881      270.6831      235.4966      182.9571       77.4600        0.0000        0.0000        0.0000        0.0000        0.0000        0.0000        0.0000        0.0000        0.0000        0.0000        0.0000        0.0000        0.0000        0.0000        0.0000        0.0000        0.0000        0.0000        0.0000        0.0000        0.0000        0.0000        0.0000        0.0000        0.0000        0.0000        0.0000        0.0000        0.0000        0.0000        0.0000        0.0000        0.0000        0.0000        0.0000        0.0000        0.0000        0.0000        0.0000        0.0000        0.0000        0.0000        0.0000        0.0000        0.0000        0.0000        0.0000        0.0000        0.0000        0.0000        0.0000        0.0000        0.0000
        0.0000        0.0000        0.0000        0.0000        0.0000        0.0000        0.0000        0.0000        0.0000        0.0000        0.0000        0.0000        0.0000        0.0000        0.0000        0.0000        0.0000        0.0000        0.0000        0.0000        0.0000        0.0000        0.0000        0.0000        0.0000        0.0000        0.0000        0.0000        0.0000        0.0000        0.0000        0.0000        0.0000        0.0000        0.0000        0.0000        0.0000        0.0000        0.0000        0.0000        0.0000        0.0000        0.0000        0.0000        0.0000        0.0000        0.0000        0.0000        0.0000        0.0000        0.0000        0.0000        0.0000        0.0000        0.0000        0.0000        0.0000        0.0000        0.0000        0.0000        0.0000        0.0000        0.0000        0.0000        0.0000        0.0000        0.0000        0.0000        0.0000        0.0000        0.0000        0.0000        0.0000        0.0000        0.0000        0.0000        0.0000        0.0000        0.0000        0.0000        0.0000        0.0000        0.0000        0.0000        0.0000        0.0000        0.0000        0.0000        0.0000        0.0000        0.0000        0.0000        0.0000        0.0000        0.0000        0.0000      463.8150      440.5336      441.3636      465.5124      454.5401      414.9236      382.9691      344.1760      339.8923      333.3374      336.7421      333.8399      340.5027      351.2924      358.9201      361.5311      359.2244      359.4426      355.6708      399.8573      419.1240      394.8302      383.0448      350.3961      346.0406      340.2651      328.8966      295.9295      287.0666      264.2212      259.9584      224.8683      226.0675      230.2656      231.2475      257.3780      261.2094      261.9314      255.3447      248.9061      245.0763      261.1157      253.9011      239.7953      247.6442      263.5133      257.2626      282.0944      333.5095      330.7316      325.1283      313.7014      318.6976      296.2730      278.8637      219.1414      207.6702      207.0476      248.7896      271.4936      258.3191      276.9965      286.8049      310.2890      317.7918      311.1232      310.0475      322.4956      301.7811      288.3143      284.1008      239.7392      214.2049      194.2599      193.7690      203.8202      219.6068      210.5040      213.0003      226.8517      226.7514      231.0143      237.1751      218.4513      204.9539      210.5689      206.2896        0.0000        0.0000        0.0000        0.0000        0.0000        0.0000      233.7259      270.7415      286.2364      308.1362      239.7568      190.6746        0.0000        0.0000        0.0000        0.0000        0.0000        0.0000        0.0000        0.0000        0.0000        0.0000        0.0000        0.0000        0.0000        0.0000        0.0000        0.0000        0.0000        0.0000        0.0000        0.0000        0.0000        0.0000        0.0000        0.0000        0.0000        0.0000        0.0000        0.0000        0.0000        0.0000        0.0000        0.0000        0.0000        0.0000        0.0000        0.0000        0.0000        0.0000        0.0000        0.0000        0.0000        0.0000        0.0000        0.0000        0.0000        0.0000        0.0000        0.0000        0.0000        0.0000        0.0000        0.0000        0.0000        0.0000
        0.0000        0.0000        0.0000        0.0000        0.0000        0.0000        0.0000        0.0000        0.0000        0.0000        0.0000        0.0000        0.0000        0.0000        0.0000        0.0000        0.0000        0.0000        0.0000        0.0000        0.0000        0.0000        0.0000        0.0000        0.0000        0.0000        0.0000        0.0000        0.0000        0.0000        0.0000        0.0000        0.0000        0.0000        0.0000        0.0000        0.0000        0.0000        0.0000        0.0000        0.0000        0.0000        0.0000        0.0000        0.0000        0.0000        0.0000        0.0000        0.0000        0.0000        0.0000        0.0000        0.0000        0.0000        0.0000        0.0000        0.0000        0.0000        0.0000        0.0000        0.0000        0.0000        0.0000        0.0000        0.0000        0.0000        0.0000        0.0000        0.0000        0.0000        0.0000        0.0000        0.0000        0.0000        0.0000        0.0000        0.0000        0.0000        0.0000        0.0000        0.0000        0.0000        0.0000        0.0000        0.0000        0.0000        0.0000        0.0000        0.0000        0.0000        0.0000        0.0000        0.0000        0.0000        0.0000        0.0000      447.8973      452.5174      462.2229      466.7060      431.9896      414.5666      394.4035      340.8530      325.2039      316.8438      329.7861      331.9317      337.3771      358.6017      356.4414      365.3000      348.8647      352.4424      349.8636      397.2763      405.2894      406.1931      387.2581      352.0054      351.8896      349.3351      339.9082      303.4811      305.3961      281.8314      268.3291      245.4227      240.1641      236.3437      242.4642      260.8090      273.5827      289.5894      266.6627      255.3065      246.5201      262.7088      260.4955      245.8692      244.3745      254.7784      262.5702      305.3817      325.1829      337.0919      323.7679      318.3323      326.6604      291.9883      269.3774      225.6364      213.2578      216.3112      253.8672      264.2355      280.4685      299.4924      308.9218      333.0434      343.3522      322.6147      312.5800      335.6539      325.8742      309.1626      294.6767      256.6152      230.6266      227.9294      222.7853      221.1924      222.6770      214.7114      219.9049      235.4594      237.6694      230.2521      230.4110      201.2706      206.8973      210.9475        0.0000        0.0000        0.0000        0.0000        0.0000        0.0000      277.1635      282.0701      284.4108      280.4866      265.1840      239.7376      219.7663        0.0000        0.0000        0.0000        0.0000        0.0000        0.0000        0.0000        0.0000        0.0000        0.0000        0.0000        0.0000        0.0000        0.0000        0.0000        0.0000        0.0000        0.0000        0.0000        0.0000        0.0000        0.0000        0.0000        0.0000        0.0000        0.0000        0.0000        0.0000        0.0000        0.0000        0.0000        0.0000        0.0000        0.0000        0.0000        0.0000        0.0000        0.0000        0.0000        0.0000        0.0000        0.0000        0.0000        0.0000        0.0000        0.0000        0.0000        0.0000        0.0000        0.0000        0.0000        0.0000        0.0000        0.0000
        0.0000        0.0000        0.0000        0.0000        0.0000        0.0000        0.0000        0.0000        0.0000        0.0000        0.0000        0.0000        0.0000        0.0000        0.0000        0.0000        0.0000        0.0000        0.0000        0.0000        0.0000        0.0000        0.0000        0.0000        0.0000        0.0000        0.0000        0.0000        0.0000        0.0000        0.0000        0.0000        0.0000        0.0000        0.0000        0.0000        0.0000        0.0000        0.0000        0.0000        0.0000        0.0000        0.0000        0.0000        0.0000        0.0000        0.0000        0.0000        0.0000        0.0000        0.0000        0.0000        0.0000        0.0000        0.0000        0.0000        0.0000        0.0000        0.0000        0.0000        0.0000        0.0000        0.0000        0.0000        0.0000        0.0000        0.0000        0.0000        0.0000        0.0000        0.0000        0.0000        0.0000        0.0000        0.0000        0.0000        0.0000        0.0000        0.0000        0.0000        0.0000        0.0000        0.0000        0.0000        0.0000        0.0000        0.0000        0.0000        0.0000        0.0000        0.0000        0.0000        0.0000        0.0000        0.0000        0.0000        0.0000      422.0497      421.6738      423.2885      404.0979      384.3973      369.7326      340.9594      319.8065      317.8526      328.1237      349.0214      341.5743      349.6134      353.9850      349.9200      342.6152      337.4691      344.2761      378.5381      381.8532      386.9485      367.3713      352.1004      345.2944      352.3409      351.7294      300.3654      276.6794      275.7674      287.9046      265.5501      260.3056      256.7860      255.3248      282.6893      303.8990      286.1281      263.6600      248.4962      251.3008      265.0072      269.0863      261.2434      260.2194      265.1546      278.2637      312.0557      313.7780      313.1187      307.2097      305.9185      298.3110      296.1274      276.0269      240.0176      220.2262      237.2469      258.2271      283.3330      306.8452      337.1946      330.3518      352.4482      376.3228      354.8317      358.5069      372.3274      357.8882      341.4306      331.1240      287.6642      281.0614      268.7290      252.7289      245.3136      239.4928      235.1299      223.7197      235.3406      231.8556      224.5810      218.7391      204.4454      207.6797        0.0000        0.0000        0.0000        0.0000        0.0000        0.0000        0.0000      322.4106      339.6940      329.7328      314.3350      273.6657      254.4586      264.8259        0.0000        0.0000        0.0000        0.0000        0.0000        0.0000        0.0000        0.0000        0.0000        0.0000        0.0000        0.0000        0.0000        0.0000        0.0000        0.0000        0.0000        0.0000        0.0000        0.0000        0.0000        0.0000        0.0000        0.0000        0.0000        0.0000        0.0000        0.0000        0.0000        0.0000        0.0000        0.0000        0.0000        0.0000        0.0000        0.0000        0.0000        0.0000        0.0000        0.0000        0.0000        0.0000        0.0000        0.0000        0.0000        0.0000        0.0000        0.0000        0.0000        0.0000        0.0000        0.0000        0.0000        0.0000
        0.0000        0.0000        0.0000        0.0000        0.0000        0.0000        0.0000        0.0000        0.0000        0.0000        0.0000        0.0000        0.0000        0.0000        0.0000        0.0000        0.0000        0.0000        0.0000        0.0000        0.0000        0.0000        0.0000        0.0000        0.0000        0.0000        0.0000        0.0000        0.0000        0.0000        0.0000        0.0000        0.0000        0.0000        0.0000        0.0000        0.0000        0.0000        0.0000        0.0000        0.0000        0.0000        0.0000        0.0000        0.0000        0.0000        0.0000        0.0000        0.0000        0.0000        0.0000        0.0000        0.0000        0.0000        0.0000        0.0000        0.0000        0.0000        0.0000        0.0000        0.0000        0.0000        0.0000        0.0000        0.0000        0.0000        0.0000        0.0000        0.0000        0.0000        0.0000        0.0000        0.0000        0.0000        0.0000        0.0000        0.0000        0.0000        0.0000        0.0000        0.0000        0.0000        0.0000        0.0000        0.0000        0.0000        0.0000        0.0000        0.0000        0.0000        0.0000        0.0000        0.0000        0.0000        0.0000        0.0000      366.1739      360.1209      357.2646      359.8317        0.0000      343.1395      337.7382      309.0387      301.9682      317.3155      340.0237      362.9735      378.9932      372.1519      358.8696      323.1504      314.5470      297.6893      294.7738      286.4849      294.4549      291.0441      292.5749      309.1959      303.0235      308.0598      293.4884      265.9617      253.2839      270.3377      278.6707      285.3590      292.3352      289.3666      284.5669      299.9168      299.4557      290.6862      276.2050      250.0529      248.7930      257.7506      299.4031      281.1053      269.4962      269.4786      281.6528      280.5980      274.5886      274.8135      279.3311      285.0609      296.7813      290.6467      276.7417      249.6956      241.6456      267.0959      288.4094      341.0115      383.4942      405.0642      416.1819      422.1042      438.0575      437.0800      432.5006      402.8898      386.7896      376.1470      359.6807      342.0309      325.2603      308.5128      289.2964      256.3239      253.0889      270.5895      231.9811      210.3151      198.8107      187.0388      185.5819        0.0000        0.0000        0.0000        0.0000        0.0000      104.8800      120.8100        0.0000      426.0772      491.7988      477.6443      466.9399      363.6800      310.1174      284.6941        0.0000        0.0000        0.0000        0.0000        0.0000        0.0000        0.0000        0.0000        0.0000        0.0000        0.0000        0.0000        0.0000        0.0000        0.0000        0.0000        0.0000        0.0000        0.0000        0.0000        0.0000        0.0000        0.0000        0.0000        0.0000        0.0000        0.0000        0.0000        0.0000        0.0000        0.0000        0.0000        0.0000        0.0000        0.0000        0.0000        0.0000        0.0000        0.0000        0.0000        0.0000        0.0000        0.0000        0.0000        0.0000        0.0000        0.0000        0.0000        0.0000        0.0000        0.0000        0.0000        0.0000        0.0000        0.0000
        0.0000        0.0000        0.0000        0.0000        0.0000        0.0000        0.0000        0.0000        0.0000        0.0000        0.0000        0.0000        0.0000        0.0000        0.0000        0.0000        0.0000        0.0000        0.0000        0.0000        0.0000        0.0000        0.0000        0.0000        0.0000        0.0000        0.0000        0.0000        0.0000        0.0000        0.0000        0.0000        0.0000        0.0000        0.0000        0.0000        0.0000        0.0000        0.0000        0.0000        0.0000        0.0000        0.0000        0.0000        0.0000        0.0000        0.0000        0.0000        0.0000        0.0000        0.0000        0.0000        0.0000        0.0000        0.0000        0.0000        0.0000        0.0000        0.0000        0.0000        0.0000        0.0000        0.0000        0.0000        0.0000        0.0000        0.0000        0.0000        0.0000        0.0000        0.0000        0.0000        0.0000        0.0000        0.0000        0.0000        0.0000        0.0000        0.0000        0.0000        0.0000        0.0000        0.0000        0.0000        0.0000        0.0000        0.0000        0.0000        0.0000        0.0000        0.0000        0.0000        0.0000        0.0000        0.0000        0.0000        0.0000      325.5382        0.0000        0.0000        0.0000      322.8353      307.0781      297.8149      312.4981      346.0291      353.4874      369.8009      389.8582      382.4527      380.4998      314.0667      285.7562      273.0813      263.9358      256.9549      268.3549      270.4344      271.9499      287.2603      279.1825      280.5138      272.2796      255.8583      257.8907      271.3208      274.6266      294.3003      302.0329      299.1299      292.7784      303.5921      308.6243      305.1080      292.9419      263.9468      266.4135      273.9562      296.2432      290.7068      298.1544      272.5112      271.1157      269.2306      267.3320      282.4863      277.8776      292.1411      307.9784      290.6782      282.5902      265.4177      254.7992      257.8795      291.8869      366.3947      411.3667      437.1616      450.6672      464.6855      479.5305      483.8907      477.4515      448.2458      430.6977      414.3188      398.8025      383.1263      369.6898      345.4289      321.4215      294.3496      276.0777      267.1294      240.1050      216.4420      200.9873      196.7131      190.0076        0.0000        0.0000        0.0000        0.0000        0.0000      145.2000      151.9500      237.8099      473.7424      555.6121      559.8094      501.2758      397.0523      356.3279      309.7614        0.0000        0.0000        0.0000        0.0000        0.0000        0.0000        0.0000        0.0000        0.0000        0.0000        0.0000        0.0000        0.0000        0.0000        0.0000        0.0000        0.0000        0.0000        0.0000        0.0000        0.0000        0.0000        0.0000        0.0000        0.0000        0.0000        0.0000        0.0000        0.0000        0.0000        0.0000        0.0000        0.0000        0.0000        0.0000        0.0000        0.0000        0.0000        0.0000        0.0000        0.0000        0.0000        0.0000        0.0000        0.0000        0.0000        0.0000        0.0000        0.0000        0.0000        0.0000        0.0000        0.0000        0.0000        0.0000
        0.0000        0.0000        0.0000        0.0000        0.0000        0.0000        0.0000        0.0000        0.0000        0.0000        0.0000        0.0000        0.0000        0.0000        0.0000        0.0000        0.0000        0.0000        0.0000        0.0000        0.0000        0.0000        0.0000        0.0000        0.0000        0.0000        0.0000        0.0000        0.0000        0.0000        0.0000        0.0000        0.0000        0.0000        0.0000        0.0000        0.0000        0.0000        0.0000        0.0000        0.0000        0.0000        0.0000        0.0000        0.0000        0.0000        0.0000        0.0000        0.0000        0.0000        0.0000        0.0000        0.0000        0.0000        0.0000        0.0000        0.0000        0.0000        0.0000        0.0000        0.0000        0.0000        0.0000        0.0000        0.0000        0.0000        0.0000        0.0000        0.0000        0.0000        0.0000        0.0000        0.0000        0.0000        0.0000        0.0000        0.0000        0.0000        0.0000        0.0000        0.0000        0.0000        0.0000        0.0000        0.0000        0.0000        0.0000        0.0000        0.0000        0.0000        0.0000        0.0000        0.0000        0.0000        0.0000        0.0000        0.0000        0.0000        0.0000        0.0000        0.0000      309.7770      319.4359      302.5098      317.8157      357.4651      363.2543      377.3966      391.4008      390.2973      380.4363      306.6882      287.1453      275.9182      282.0738      264.3905      255.7094      260.9142      268.3714      283.6719      278.1184      278.6049      281.8665      267.0178      262.2320      278.8170      278.1027      309.9816      301.7669      304.3784      310.5794      319.1480      320.4112      313.6068      303.0575      272.9993      273.3033      286.9541      302.1296      297.2459      296.1751      269.8842      257.8468      259.6679      264.1042      268.1739      286.7223      299.3297      306.1134      294.9034      297.9554      267.6692      260.0277      275.6250      300.2574      384.7153      432.4012      453.1913      461.3790      493.8454      512.5549      517.5321      517.4301      491.2009      481.7390      471.1663      453.1072      432.2844      414.2217      392.2213      369.3859      341.7353      307.2806      305.3535      265.8059      237.7061      232.7976        0.0000        0.0000        0.0000        0.0000        0.0000        0.0000      233.7599      284.1600      265.6200      361.3799      587.5823      641.0838      595.8862      510.5893      415.2299      368.0229      329.3719        0.0000        0.0000        0.0000        0.0000        0.0000        0.0000        0.0000        0.0000        0.0000        0.0000        0.0000        0.0000        0.0000        0.0000        0.0000        0.0000        0.0000        0.0000        0.0000        0.0000        0.0000        0.0000        0.0000        0.0000        0.0000        0.0000        0.0000        0.0000        0.0000        0.0000        0.0000        0.0000        0.0000        0.0000        0.0000        0.0000        0.0000        0.0000        0.0000        0.0000        0.0000        0.0000        0.0000        0.0000        0.0000        0.0000        0.0000        0.0000        0.0000        0.0000        0.0000        0.0000        0.0000        0.0000        0.0000
        0.0000        0.0000        0.0000        0.0000        0.0000        0.0000        0.0000        0.0000        0.0000        0.0000        0.0000        0.0000        0.0000        0.0000        0.0000        0.0000        0.0000        0.0000        0.0000        0.0000        0.0000        0.0000        0.0000        0.0000        0.0000        0.0000        0.0000        0.0000        0.0000        0.0000        0.0000        0.0000        0.0000        0.0000        0.0000        0.0000        0.0000        0.0000        0.0000        0.0000        0.0000        0.0000        0.0000        0.0000        0.0000        0.0000        0.0000        0.0000        0.0000        0.0000        0.0000        0.0000        0.0000        0.0000        0.0000        0.0000        0.0000        0.0000        0.0000        0.0000        0.0000        0.0000        0.0000        0.0000        0.0000        0.0000        0.0000        0.0000        0.0000        0.0000        0.0000        0.0000        0.0000        0.0000        0.0000        0.0000        0.0000        0.0000        0.0000        0.0000        0.0000        0.0000        0.0000        0.0000        0.0000        0.0000        0.0000        0.0000        0.0000        0.0000        0.0000        0.0000        0.0000        0.0000        0.0000        0.0000        0.0000        0.0000        0.0000        0.0000        0.0000        0.0000      329.6404      315.4182      327.6275      361.8806      370.2533      376.6680      377.0148      369.2493      360.9366      315.3571      318.6644      311.0749      302.5776      304.5485      302.4274      301.6658      308.8391      317.4157      314.7765      312.1305      318.0705      305.0496      305.6993      318.5592      321.2456      347.5786      336.4058      344.8326      342.3107      346.4439      344.4944      344.8299      325.1022      286.1459      291.1409      291.9763      288.7093      280.7082      272.0855      265.9055      261.2787      266.4447      279.5472      274.9539      278.9602      302.8919      320.6244      321.2604      323.3526      296.6862      294.7954      291.1896      335.4536      402.6002      438.1512      464.1762      491.1969      517.5066      542.5568      552.8066      554.0934      537.7473      543.5950      535.7188      516.8909      494.6794      479.9789      457.8515      426.4221      397.2441      367.2878      345.5759      321.2368      283.5804      261.5154        0.0000        0.0000        0.0000        0.0000        0.0000        0.0000        0.0000      369.9300      448.7700      395.7600      595.2075      631.3730      604.2053      525.4397      418.4091      372.4283      326.4634        0.0000        0.0000        0.0000        0.0000        0.0000        0.0000        0.0000        0.0000        0.0000        0.0000        0.0000        0.0000        0.0000        0.0000        0.0000        0.0000        0.0000        0.0000        0.0000        0.0000        0.0000        0.0000        0.0000        0.0000        0.0000        0.0000        0.0000        0.0000        0.0000        0.0000        0.0000        0.0000        0.0000        0.0000        0.0000        0.0000        0.0000        0.0000        0.0000        0.0000        0.0000        0.0000        0.0000        0.0000        0.0000        0.0000        0.0000        0.0000        0.0000        0.0000        0.0000        0.0000        0.0000        0.0000        0.0000
        0.0000        0.0000        0.0000        0.0000        0.0000        0.0000        0.0000        0.0000        0.0000        0.0000        0.0000        0.0000        0.0000        0.0000        0.0000        0.0000        0.0000        0.0000        0.0000        0.0000        0.0000        0.0000        0.0000        0.0000        0.0000        0.0000        0.0000        0.0000        0.0000        0.0000        0.0000        0.0000        0.0000        0.0000        0.0000        0.0000        0.0000        0.0000        0.0000        0.0000        0.0000        0.0000        0.0000        0.0000        0.0000        0.0000        0.0000        0.0000        0.0000        0.0000        0.0000        0.0000        0.0000        0.0000        0.0000        0.0000        0.0000        0.0000        0.0000        0.0000        0.0000        0.0000        0.0000        0.0000        0.0000        0.0000        0.0000        0.0000        0.0000        0.0000        0.0000        0.0000        0.0000        0.0000        0.0000        0.0000        0.0000        0.0000        0.0000        0.0000        0.0000        0.0000        0.0000        0.0000        0.0000        0.0000        0.0000        0.0000        0.0000        0.0000        0.0000        0.0000        0.0000        0.0000        0.0000        0.0000        0.0000        0.0000        0.0000        0.0000        0.0000        0.0000        0.0000      355.7752      365.0379      393.8677      375.4605      357.8026      362.4995      350.9323      370.0782      407.8426      437.7392      423.6467      431.2342      447.6144      449.2733      444.9753      442.5121      408.9267      403.7639      409.4529      413.0582      458.3534      460.7290      470.4454      480.4357        0.0000        0.0000      419.9756      412.2333      366.5673      353.9239      340.8233      334.8074      302.3063      294.9218      305.0927      285.3613      281.5275      264.7099      264.3006      259.8651      270.6283      285.3242      286.1269      277.4525      310.4294      323.8871      313.1820      312.8579      299.3839      301.0261      291.9411      333.6631      385.3865      421.7450      457.7538      484.0928      547.9588      572.0997      591.2611      597.1501      641.3689      648.7055      642.7679      631.9957      603.4821      586.5675      555.2277      516.2797      455.8136      413.9336      331.1013        0.0000        0.0000        0.0000        0.0000        0.0000        0.0000        0.0000        0.0000        0.0000        0.0000        0.0000        0.0000        0.0000      553.1544      548.3006      549.4473      464.9503      393.1856      332.2365        0.0000        0.0000        0.0000        0.0000        0.0000        0.0000        0.0000        0.0000        0.0000        0.0000        0.0000        0.0000        0.0000        0.0000        0.0000        0.0000        0.0000        0.0000        0.0000        0.0000        0.0000        0.0000        0.0000        0.0000        0.0000        0.0000        0.0000        0.0000        0.0000        0.0000        0.0000        0.0000        0.0000        0.0000        0.0000        0.0000        0.0000        0.0000        0.0000        0.0000        0.0000        0.0000        0.0000        0.0000        0.0000        0.0000        0.0000        0.0000        0.0000        0.0000        0.0000        0.0000        0.0000        0.0000        0.0000        0.0000
        0.0000        0.0000        0.0000        0.0000        0.0000        0.0000        0.0000        0.0000        0.0000        0.0000        0.0000        0.0000        0.0000        0.0000        0.0000        0.0000        0.0000        0.0000        0.0000        0.0000        0.0000        0.0000        0.0000        0.0000        0.0000        0.0000        0.0000        0.0000        0.0000        0.0000        0.0000        0.0000        0.0000        0.0000        0.0000        0.0000        0.0000        0.0000        0.0000        0.0000        0.0000        0.0000        0.0000        0.0000        0.0000        0.0000        0.0000        0.0000        0.0000        0.0000        0.0000        0.0000        0.0000        0.0000        0.0000        0.0000        0.0000        0.0000        0.0000        0.0000        0.0000        0.0000        0.0000        0.0000        0.0000        0.0000        0.0000        0.0000        0.0000        0.0000        0.0000        0.0000        0.0000        0.0000        0.0000        0.0000        0.0000        0.0000        0.0000        0.0000        0.0000        0.0000        0.0000        0.0000        0.0000        0.0000        0.0000        0.0000        0.0000        0.0000        0.0000        0.0000        0.0000        0.0000        0.0000        0.0000        0.0000        0.0000        0.0000        0.0000        0.0000        0.0000        0.0000      361.6117      381.7188      389.5971      389.1316      362.4489      357.0195      362.7496      387.2554      438.1595      479.7584      478.4153      497.4367      535.5685      522.4570      515.9646      500.7442      453.0202      445.8205      457.1798      463.2619      521.8505      530.1097      546.2942        0.0000        0.0000        0.0000        0.0000        0.0000        0.0000      361.4593      348.7932      341.1277      310.3958      304.3991      301.9113      293.4002      281.1048      266.8249      273.1615      276.1687      286.2503      297.7306      299.0114      306.2737      318.3120      323.8043      316.2600      306.6259      284.4129      274.5426      284.5569      324.5144      387.4557      423.3574      471.6764      504.6081      568.2827      601.5433      635.8456      646.1460      702.9765      718.8208      719.4561      717.9752      686.9084      661.2539      620.4735      573.6882      455.1928        0.0000        0.0000        0.0000        0.0000        0.0000        0.0000        0.0000        0.0000        0.0000        0.0000        0.0000        0.0000        0.0000        0.0000        0.0000      562.5251      583.6505      600.8683      537.4639      409.7789      321.4321      295.3284        0.0000        0.0000        0.0000        0.0000        0.0000        0.0000        0.0000        0.0000        0.0000        0.0000        0.0000        0.0000        0.0000        0.0000        0.0000        0.0000        0.0000        0.0000        0.0000        0.0000        0.0000        0.0000        0.0000        0.0000        0.0000        0.0000        0.0000        0.0000        0.0000        0.0000        0.0000        0.0000        0.0000        0.0000        0.0000        0.0000        0.0000        0.0000        0.0000        0.0000        0.0000        0.0000        0.0000        0.0000        0.0000        0.0000        0.0000        0.0000        0.0000        0.0000        0.0000        0.0000        0.0000        0.0000        0.0000
        0.0000        0.0000        0.0000        0.0000        0.0000        0.0000        0.0000        0.0000        0.0000        0.0000        0.0000        0.0000        0.0000        0.0000        0.0000        0.0000        0.0000        0.0000        0.0000        0.0000        0.0000        0.0000        0.0000        0.0000        0.0000        0.0000        0.0000        0.0000        0.0000        0.0000        0.0000        0.0000        0.0000        0.0000        0.0000        0.0000        0.0000        0.0000        0.0000        0.0000        0.0000        0.0000        0.0000        0.0000        0.0000        0.0000        0.0000        0.0000        0.0000        0.0000        0.0000        0.0000        0.0000        0.0000        0.0000        0.0000        0.0000        0.0000        0.0000        0.0000        0.0000        0.0000        0.0000        0.0000        0.0000        0.0000        0.0000        0.0000        0.0000        0.0000        0.0000        0.0000        0.0000        0.0000        0.0000        0.0000        0.0000        0.0000        0.0000        0.0000        0.0000        0.0000        0.0000        0.0000        0.0000        0.0000        0.0000        0.0000        0.0000        0.0000        0.0000        0.0000        0.0000        0.0000        0.0000        0.0000        0.0000        0.0000        0.0000        0.0000        0.0000        0.0000        0.0000      365.1284      385.2697      383.7929      382.0228      343.8715      339.4208      353.8974      388.4449      431.0779      459.0656      469.6122      488.8698      540.1466      543.8159        0.0000      518.1511      463.8325        0.0000        0.0000      463.6768      532.9641        0.0000        0.0000        0.0000        0.0000        0.0000        0.0000        0.0000        0.0000      356.1902      343.5357      342.7455      318.2523      322.9229      318.9149      310.1277      284.8898      285.7189      292.4052      304.3150      308.9237      335.5993      340.4422      339.6503      334.4415      338.1086      327.2315      302.6646      274.0485      267.1741      277.7949      318.8911      397.5296      430.7897      470.2051      521.3046      584.4127      616.5610      651.4231      671.8619      724.2336      746.9811      763.6255      768.9077        0.0000        0.0000        0.0000        0.0000        0.0000        0.0000        0.0000        0.0000        0.0000        0.0000        0.0000        0.0000        0.0000        0.0000        0.0000        0.0000        0.0000        0.0000        0.0000        0.0000      646.8516      650.4448      663.4127      597.9811      463.0962        0.0000        0.0000        0.0000        0.0000        0.0000        0.0000        0.0000        0.0000        0.0000        0.0000        0.0000        0.0000        0.0000        0.0000        0.0000        0.0000        0.0000        0.0000        0.0000        0.0000        0.0000        0.0000        0.0000        0.0000        0.0000        0.0000        0.0000        0.0000        0.0000        0.0000        0.0000        0.0000        0.0000        0.0000        0.0000        0.0000        0.0000        0.0000        0.0000        0.0000        0.0000        0.0000        0.0000        0.0000        0.0000        0.0000        0.0000        0.0000        0.0000        0.0000        0.0000        0.0000        0.0000        0.0000        0.0000        0.0000        0.0000
        0.0000        0.0000        0.0000        0.0000        0.0000        0.0000        0.0000        0.0000        0.0000        0.0000        0.0000        0.0000        0.0000        0.0000        0.0000        0.0000        0.0000        0.0000        0.0000        0.0000        0.0000        0.0000        0.0000        0.0000        0.0000        0.0000        0.0000        0.0000        0.0000        0.0000        0.0000        0.0000        0.0000        0.0000        0.0000        0.0000        0.0000        0.0000        0.0000        0.0000        0.0000        0.0000        0.0000        0.0000        0.0000        0.0000        0.0000        0.0000        0.0000        0.0000        0.0000        0.0000        0.0000        0.0000        0.0000        0.0000        0.0000        0.0000        0.0000        0.0000        0.0000        0.0000        0.0000        0.0000        0.0000        0.0000        0.0000        0.0000        0.0000        0.0000        0.0000        0.0000        0.0000        0.0000        0.0000        0.0000        0.0000        0.0000        0.0000        0.0000        0.0000        0.0000        0.0000        0.0000        0.0000        0.0000        0.0000        0.0000        0.0000        0.0000        0.0000        0.0000        0.0000        0.0000        0.0000        0.0000        0.0000        0.0000        0.0000        0.0000        0.0000        0.0000        0.0000      332.7253      362.9971      377.0627      366.4743      322.4435      323.0767      331.8473      353.5531      398.1409      429.4008      451.7829        0.0000        0.0000        0.0000        0.0000        0.0000        0.0000        0.0000        0.0000        0.0000        0.0000        0.0000        0.0000        0.0000        0.0000        0.0000        0.0000        0.0000        0.0000        0.0000      326.4970      342.5268      329.9276      342.4257      345.6294      342.1151      322.5032      327.5043      327.5851      334.6188      343.6455      353.9142      355.0054      358.7716      361.0382      334.9893      312.7261      294.6915      273.9873      265.4711      281.9379      317.5911      394.4510      433.8901      474.1890      527.3893      583.2092      621.6596      653.8229      676.2618      723.4549      745.1506      744.8034        0.0000        0.0000        0.0000        0.0000        0.0000        0.0000        0.0000        0.0000        0.0000        0.0000        0.0000        0.0000        0.0000        0.0000        0.0000        0.0000        0.0000        0.0000        0.0000        0.0000        0.0000        0.0000      722.4670      702.9839      649.3242        0.0000      451.0215      340.8013        0.0000        0.0000        0.0000        0.0000        0.0000        0.0000        0.0000        0.0000        0.0000        0.0000        0.0000        0.0000        0.0000        0.0000        0.0000        0.0000        0.0000        0.0000        0.0000        0.0000        0.0000        0.0000        0.0000        0.0000        0.0000        0.0000        0.0000        0.0000        0.0000        0.0000        0.0000        0.0000        0.0000        0.0000        0.0000        0.0000        0.0000        0.0000        0.0000        0.0000        0.0000        0.0000        0.0000        0.0000        0.0000        0.0000        0.0000        0.0000        0.0000        0.0000        0.0000        0.0000        0.0000        0.0000        0.0000
        0.0000        0.0000        0.0000        0.0000        0.0000        0.0000        0.0000        0.0000        0.0000        0.0000        0.0000        0.0000        0.0000        0.0000        0.0000        0.0000        0.0000        0.0000        0.0000        0.0000        0.0000        0.0000        0.0000        0.0000        0.0000        0.0000        0.0000        0.0000        0.0000        0.0000        0.0000        0.0000        0.0000        0.0000        0.0000        0.0000        0.0000        0.0000        0.0000        0.0000        0.0000        0.0000        0.0000        0.0000        0.0000        0.0000        0.0000        0.0000        0.0000        0.0000        0.0000        0.0000        0.0000        0.0000        0.0000        0.0000        0.0000        0.0000        0.0000        0.0000        0.0000        0.0000        0.0000        0.0000        0.0000        0.0000        0.0000        0.0000        0.0000        0.0000        0.0000        0.0000        0.0000        0.0000        0.0000        0.0000        0.0000        0.0000        0.0000        0.0000        0.0000        0.0000        0.0000        0.0000        0.0000        0.0000        0.0000        0.0000        0.0000        0.0000        0.0000        0.0000        0.0000        0.0000        0.0000        0.0000        0.0000        0.0000        0.0000        0.0000        0.0000        0.0000        0.0000        0.0000        0.0000      328.2040      319.7449      261.6061      275.0155      274.0275      285.1150      313.8531      337.5070      357.9164      368.4184        0.0000        0.0000        0.0000        0.0000        0.0000        0.0000        0.0000        0.0000        0.0000        0.0000        0.0000        0.0000        0.0000        0.0000        0.0000        0.0000        0.0000        0.0000      261.2633      290.7188      378.8369      410.5625      426.9120      424.9115      408.8231      415.7305      439.5267      428.0554      416.4809      391.5795      393.3030      387.9155      337.3515      295.7188      284.0784      260.3906      255.3233      267.3212      282.0382      300.3612      394.3922      447.9614      487.1843      515.3809      580.9041      623.3057      650.0324      668.1829      553.8900      563.6700        0.0000        0.0000        0.0000        0.0000        0.0000        0.0000        0.0000        0.0000        0.0000        0.0000        0.0000        0.0000        0.0000        0.0000        0.0000        0.0000        0.0000        0.0000        0.0000        0.0000        0.0000        0.0000        0.0000        0.0000      737.6342      699.8900        0.0000      443.1599      373.9500        0.0000        0.0000        0.0000        0.0000        0.0000        0.0000        0.0000        0.0000        0.0000        0.0000        0.0000        0.0000        0.0000        0.0000        0.0000        0.0000        0.0000        0.0000        0.0000        0.0000        0.0000        0.0000        0.0000        0.0000        0.0000        0.0000        0.0000        0.0000        0.0000        0.0000        0.0000        0.0000        0.0000        0.0000        0.0000        0.0000        0.0000        0.0000        0.0000        0.0000        0.0000        0.0000        0.0000        0.0000        0.0000        0.0000        0.0000        0.0000        0.0000        0.0000        0.0000        0.0000        0.0000        0.0000        0.0000
        0.0000        0.0000        0.0000        0.0000        0.0000        0.0000        0.0000        0.0000        0.0000        0.0000        0.0000        0.0000        0.0000        0.0000        0.0000        0.0000        0.0000        0.0000        0.0000        0.0000        0.0000        0.0000        0.0000        0.0000        0.0000        0.0000        0.0000        0.0000        0.0000        0.0000        0.0000        0.0000        0.0000        0.0000        0.0000        0.0000        0.0000        0.0000        0.0000        0.0000        0.0000        0.0000        0.0000        0.0000        0.0000        0.0000        0.0000        0.0000        0.0000        0.0000        0.0000        0.0000        0.0000        0.0000        0.0000        0.0000        0.0000        0.0000        0.0000        0.0000        0.0000        0.0000        0.0000        0.0000        0.0000        0.0000        0.0000        0.0000        0.0000        0.0000        0.0000        0.0000        0.0000        0.0000        0.0000        0.0000        0.0000        0.0000        0.0000        0.0000        0.0000        0.0000        0.0000        0.0000        0.0000        0.0000        0.0000        0.0000        0.0000        0.0000        0.0000        0.0000        0.0000        0.0000        0.0000        0.0000        0.0000        0.0000        0.0000        0.0000        0.0000        0.0000        0.0000        0.0000        0.0000        0.0000      314.9179      261.9147      253.0138      254.7035      264.2266      302.5744      312.2792      317.1311      335.2914        0.0000        0.0000        0.0000        0.0000        0.0000        0.0000        0.0000        0.0000        0.0000        0.0000        0.0000        0.0000        0.0000        0.0000        0.0000        0.0000        0.0000        0.0000        0.0000        0.0000      393.5170      440.5336      465.5233      468.0180      473.8097      496.2768      493.5335      459.7306      444.3157      436.6152      415.0230      375.1688      298.3092      282.6936      254.6529      239.7493      231.1669      246.0043      272.1293      311.7587      410.8192      474.5089      510.8362      547.1584      579.4689        0.0000        0.0000      664.6503        0.0000        0.0000        0.0000        0.0000        0.0000        0.0000        0.0000        0.0000        0.0000        0.0000        0.0000        0.0000        0.0000        0.0000        0.0000        0.0000        0.0000        0.0000        0.0000        0.0000        0.0000        0.0000        0.0000        0.0000        0.0000        0.0000      766.5504      707.1337        0.0000        0.0000        0.0000        0.0000        0.0000        0.0000        0.0000        0.0000        0.0000        0.0000        0.0000        0.0000        0.0000        0.0000        0.0000        0.0000        0.0000        0.0000        0.0000        0.0000        0.0000        0.0000        0.0000        0.0000        0.0000        0.0000        0.0000        0.0000        0.0000        0.0000        0.0000        0.0000        0.0000        0.0000        0.0000        0.0000        0.0000        0.0000        0.0000        0.0000        0.0000        0.0000        0.0000        0.0000        0.0000        0.0000        0.0000        0.0000        0.0000        0.0000        0.0000        0.0000        0.0000        0.0000        0.0000        0.0000        0.0000        0.0000
[truncated: 212,709 more chars]
