# Supplementary material for: Multidimensional evaluation of the TRMM 3B43V7 satellite-based precipitation product in mainland China from 1998–2016
Source: PeerJ. 2020 Feb 20;8:e8615. doi: 10.7717/peerj.8615 (PMC7036276; doi:10.7717/peerj.8615)
Supplement: Supplemental Information 2 [file peerj-08-8615-s002.zip › TRMM_3B43 data/TRMM 3B43 data-Year-Month/1999-09.txt]

ncols         249
nrows         175
xllcorner     73.250
yllcorner     6.500
cellsize      0.25000
        0.0000        0.0000        0.0000        0.0000        0.0000        0.0000        0.0000        0.0000        0.0000        0.0000        0.0000        0.0000        0.0000        0.0000        0.0000        0.0000        0.0000        0.0000        0.0000        0.0000        0.0000        0.0000        0.0000        0.0000        0.0000        0.0000        0.0000        0.0000        0.0000        0.0000        0.0000        0.0000        0.0000        0.0000        0.0000        0.0000        0.0000        0.0000        0.0000        0.0000        0.0000        0.0000        0.0000        0.0000        0.0000        0.0000        0.0000        0.0000        0.0000        0.0000        0.0000        0.0000        0.0000        0.0000        0.0000        0.0000        0.0000        0.0000        0.0000        0.0000        0.0000        0.0000        0.0000        0.0000        0.0000        0.0000        0.0000        0.0000        0.0000        0.0000        0.0000        0.0000        0.0000        0.0000        0.0000        0.0000        0.0000        0.0000        0.0000        0.0000        0.0000        0.0000        0.0000        0.0000        0.0000        0.0000        0.0000        0.0000        0.0000        0.0000        0.0000        0.0000        0.0000        0.0000        0.0000        0.0000        0.0000        0.0000        0.0000        0.0000        0.0000        0.0000        0.0000        0.0000        0.0000        0.0000        0.0000        0.0000        0.0000        0.0000        0.0000        0.0000        0.0000        0.0000        0.0000        0.0000        0.0000        0.0000        0.0000        0.0000        0.0000        0.0000        0.0000        0.0000        0.0000        0.0000        0.0000        0.0000        0.0000        0.0000        0.0000        0.0000        0.0000        0.0000        0.0000        0.0000        0.0000        0.0000        0.0000        0.0000        0.0000        0.0000        0.0000        0.0000        0.0000        0.0000        0.0000        0.0000        0.0000        0.0000        0.0000        0.0000        0.0000        0.0000        0.0000        0.0000        0.0000        0.0000        0.0000        0.0000        0.0000        0.0000        0.0000        0.0000        0.0000        0.0000        0.0000        0.0000        0.0000        0.0000        0.0000        0.0000        0.0000       66.0024       61.8359       61.4063        0.0000        0.0000        0.0000       66.2595       68.3444       62.3847       62.6335       62.4976       59.0176       61.1290       60.2696       52.7999       52.0208       52.7027       52.9103       50.8597       55.4276       54.2776       52.1060       50.5741       43.6950       39.5396       38.5397       33.5811       35.9425       39.1226       40.3646       42.0997       40.0586       47.7313       52.5495       46.3537       41.5938       45.3627       51.9547       54.9641       56.6059       63.4652       63.6428       61.1610       58.0500       56.2750       59.9990        0.0000        0.0000        0.0000        0.0000        0.0000        0.0000        0.0000        0.0000        0.0000        0.0000        0.0000        0.0000        0.0000        0.0000        0.0000        0.0000        0.0000        0.0000        0.0000        0.0000        0.0000        0.0000        0.0000        0.0000        0.0000        0.0000        0.0000        0.0000        0.0000        0.0000
        0.0000        0.0000        0.0000        0.0000        0.0000        0.0000        0.0000        0.0000        0.0000        0.0000        0.0000        0.0000        0.0000        0.0000        0.0000        0.0000        0.0000        0.0000        0.0000        0.0000        0.0000        0.0000        0.0000        0.0000        0.0000        0.0000        0.0000        0.0000        0.0000        0.0000        0.0000        0.0000        0.0000        0.0000        0.0000        0.0000        0.0000        0.0000        0.0000        0.0000        0.0000        0.0000        0.0000        0.0000        0.0000        0.0000        0.0000        0.0000        0.0000        0.0000        0.0000        0.0000        0.0000        0.0000        0.0000        0.0000        0.0000        0.0000        0.0000        0.0000        0.0000        0.0000        0.0000        0.0000        0.0000        0.0000        0.0000        0.0000        0.0000        0.0000        0.0000        0.0000        0.0000        0.0000        0.0000        0.0000        0.0000        0.0000        0.0000        0.0000        0.0000        0.0000        0.0000        0.0000        0.0000        0.0000        0.0000        0.0000        0.0000        0.0000        0.0000        0.0000        0.0000        0.0000        0.0000        0.0000        0.0000        0.0000        0.0000        0.0000        0.0000        0.0000        0.0000        0.0000        0.0000        0.0000        0.0000        0.0000        0.0000        0.0000        0.0000        0.0000        0.0000        0.0000        0.0000        0.0000        0.0000        0.0000        0.0000        0.0000        0.0000        0.0000        0.0000        0.0000        0.0000        0.0000        0.0000        0.0000        0.0000        0.0000        0.0000        0.0000        0.0000        0.0000        0.0000        0.0000        0.0000        0.0000        0.0000        0.0000        0.0000        0.0000        0.0000        0.0000        0.0000        0.0000        0.0000        0.0000        0.0000        0.0000        0.0000        0.0000        0.0000        0.0000        0.0000        0.0000        0.0000        0.0000        0.0000        0.0000        0.0000        0.0000        0.0000        0.0000        0.0000        0.0000        0.0000        0.0000        0.0000        0.0000        0.0000        0.0000       57.9834       60.7896       60.2381       59.9424       57.5768       55.6985       56.8524       61.4080       62.5614       61.2987       63.7488       59.2126       56.1311       51.4469       50.2391       45.7930       44.9760       46.2524       48.2457       46.6570       43.9538       43.7503       48.1031       43.6792       43.6546       39.0305       35.6157       31.9734       32.8334       35.8407       40.4696       35.8543       40.5976       45.7896       44.2784       37.7886       40.1274       41.9164       42.8497       49.4046       55.5918       60.8168       61.0243       61.6938       53.1411       52.4206       54.1190       64.0149       76.7974       82.9553       86.8102      112.7437      124.9381      122.7430        0.0000        0.0000        0.0000        0.0000        0.0000        0.0000        0.0000        0.0000        0.0000        0.0000        0.0000        0.0000        0.0000        0.0000        0.0000        0.0000        0.0000        0.0000        0.0000        0.0000        0.0000        0.0000        0.0000
        0.0000        0.0000        0.0000        0.0000        0.0000        0.0000        0.0000        0.0000        0.0000        0.0000        0.0000        0.0000        0.0000        0.0000        0.0000        0.0000        0.0000        0.0000        0.0000        0.0000        0.0000        0.0000        0.0000        0.0000        0.0000        0.0000        0.0000        0.0000        0.0000        0.0000        0.0000        0.0000        0.0000        0.0000        0.0000        0.0000        0.0000        0.0000        0.0000        0.0000        0.0000        0.0000        0.0000        0.0000        0.0000        0.0000        0.0000        0.0000        0.0000        0.0000        0.0000        0.0000        0.0000        0.0000        0.0000      104.7114        0.0000       83.8822       66.7785        0.0000        0.0000        0.0000        0.0000        0.0000        0.0000        0.0000        0.0000        0.0000        0.0000        0.0000        0.0000        0.0000        0.0000        0.0000        0.0000        0.0000        0.0000        0.0000        0.0000        0.0000        0.0000        0.0000        0.0000        0.0000        0.0000        0.0000        0.0000        0.0000        0.0000        0.0000        0.0000        0.0000        0.0000        0.0000        0.0000        0.0000        0.0000        0.0000        0.0000        0.0000        0.0000        0.0000        0.0000        0.0000        0.0000        0.0000        0.0000        0.0000        0.0000        0.0000        0.0000        0.0000        0.0000        0.0000        0.0000        0.0000        0.0000        0.0000        0.0000        0.0000        0.0000        0.0000        0.0000        0.0000        0.0000        0.0000        0.0000        0.0000        0.0000        0.0000        0.0000        0.0000        0.0000        0.0000        0.0000        0.0000        0.0000        0.0000        0.0000        0.0000        0.0000        0.0000        0.0000        0.0000        0.0000        0.0000        0.0000        0.0000        0.0000        0.0000        0.0000        0.0000        0.0000        0.0000        0.0000        0.0000        0.0000        0.0000        0.0000        0.0000        0.0000        0.0000        0.0000        0.0000        0.0000        0.0000        0.0000        0.0000        0.0000        0.0000        0.0000       54.1439       53.4003       55.4042       53.4984       53.7746       51.2071       49.6135       52.0259       59.7681       59.9477       59.0828       59.7574       57.4121       52.2987       48.4340       49.5766       44.2097       45.3137       42.4368       42.1301       42.8938       42.7915       41.1392       39.0161       37.6233       38.6070       36.9529       35.7336       43.6519       43.8889       44.3705       45.6469       35.6953       47.9133       41.4538       35.7175       36.7079       39.2172       39.7026       39.9166       46.0783       54.2776       62.1209       60.2225       57.2117       48.5743       45.4082       46.6344       56.7855       67.5039       79.8956       80.8681      100.7842      101.4512       99.8157       97.3535        0.0000        0.0000        0.0000        0.0000        0.0000        0.0000        0.0000        0.0000        0.0000        0.0000        0.0000        0.0000        0.0000        0.0000        0.0000        0.0000        0.0000        0.0000        0.0000        0.0000        0.0000        0.0000
        0.0000        0.0000        0.0000        0.0000        0.0000        0.0000        0.0000        0.0000        0.0000        0.0000        0.0000        0.0000        0.0000        0.0000        0.0000        0.0000        0.0000        0.0000        0.0000        0.0000        0.0000        0.0000        0.0000        0.0000        0.0000        0.0000        0.0000        0.0000        0.0000        0.0000        0.0000        0.0000        0.0000        0.0000        0.0000        0.0000        0.0000        0.0000        0.0000        0.0000        0.0000        0.0000        0.0000        0.0000        0.0000        0.0000        0.0000        0.0000        0.0000        0.0000        0.0000        0.0000        0.0000      115.9021      106.7770       89.9282       82.1974       75.9724       60.7964       25.7346        0.0000        0.0000        0.0000        0.0000        0.0000        0.0000        0.0000        0.0000        0.0000        0.0000        0.0000        0.0000        0.0000        0.0000        0.0000        0.0000        0.0000        0.0000        0.0000        0.0000        0.0000        0.0000        0.0000        0.0000        0.0000        0.0000        0.0000        0.0000        0.0000        0.0000        0.0000        0.0000        0.0000        0.0000        0.0000        0.0000        0.0000        0.0000        0.0000        0.0000        0.0000        0.0000        0.0000        0.0000        0.0000        0.0000        0.0000        0.0000        0.0000        0.0000        0.0000        0.0000        0.0000        0.0000        0.0000        0.0000        0.0000        0.0000        0.0000        0.0000        0.0000        0.0000        0.0000        0.0000        0.0000        0.0000        0.0000        0.0000        0.0000        0.0000        0.0000        0.0000        0.0000        0.0000        0.0000        0.0000        0.0000        0.0000        0.0000        0.0000        0.0000        0.0000        0.0000        0.0000        0.0000        0.0000        0.0000        0.0000        0.0000        0.0000        0.0000        0.0000        0.0000        0.0000        0.0000        0.0000        0.0000        0.0000        0.0000        0.0000        0.0000        0.0000        0.0000        0.0000        0.0000        0.0000        0.0000        0.0000        0.0000        0.0000       53.4062       48.3615       47.1170       49.0862       47.5864       51.6880       50.6003       49.2506       50.7538       54.1734       52.9430       55.1493       56.8859       52.6279       48.6952       44.8817       47.2734       40.1781       38.4899       39.8718       42.5071       44.6413       41.5924       43.7908       42.6960       33.8765       31.4619       34.6111       35.3105       40.6829       38.8407       42.4377       40.8928       39.5229       50.5339       39.2961       42.7347       41.2789       36.1376       34.9569       35.7872       40.5967       45.3344       54.2353       49.4354       41.5018       40.1027       38.6777       41.9309       54.7196       62.4505       64.5139       60.4255       75.6871       76.2435       78.2243       84.7720       85.5303       81.6278        0.0000        0.0000        0.0000        0.0000        0.0000        0.0000        0.0000        0.0000        0.0000        0.0000        0.0000        0.0000        0.0000        0.0000        0.0000        0.0000        0.0000        0.0000        0.0000        0.0000
        0.0000        0.0000        0.0000        0.0000        0.0000        0.0000        0.0000        0.0000        0.0000        0.0000        0.0000        0.0000        0.0000        0.0000        0.0000        0.0000        0.0000        0.0000        0.0000        0.0000        0.0000        0.0000        0.0000        0.0000        0.0000        0.0000        0.0000        0.0000        0.0000        0.0000        0.0000        0.0000        0.0000        0.0000        0.0000        0.0000        0.0000        0.0000        0.0000        0.0000        0.0000        0.0000        0.0000        0.0000        0.0000        0.0000        0.0000        0.0000        0.0000        0.0000        0.0000        0.0000        0.0000       75.2999       70.0980       59.1675       55.3783       48.8587       42.5243       33.8440        0.0000        0.0000        0.0000        0.0000        0.0000        0.0000        0.0000        0.0000        0.0000        0.0000        0.0000        0.0000        0.0000        0.0000        0.0000        0.0000        0.0000        0.0000        0.0000        0.0000        0.0000        0.0000        0.0000        0.0000        0.0000        0.0000        0.0000        0.0000        0.0000        0.0000        0.0000        0.0000        0.0000        0.0000        0.0000        0.0000        0.0000        0.0000        0.0000        0.0000        0.0000        0.0000        0.0000        0.0000        0.0000        0.0000        0.0000        0.0000        0.0000        0.0000        0.0000        0.0000        0.0000        0.0000        0.0000        0.0000        0.0000        0.0000        0.0000        0.0000        0.0000        0.0000        0.0000        0.0000        0.0000        0.0000        0.0000        0.0000        0.0000        0.0000        0.0000        0.0000        0.0000        0.0000        0.0000        0.0000        0.0000        0.0000        0.0000        0.0000        0.0000        0.0000        0.0000        0.0000        0.0000        0.0000        0.0000        0.0000        0.0000        0.0000        0.0000        0.0000        0.0000        0.0000        0.0000        0.0000        0.0000        0.0000        0.0000        0.0000        0.0000        0.0000        0.0000        0.0000        0.0000        0.0000        0.0000        0.0000        0.0000        0.0000       41.3817       40.7074       39.1215       39.3728       39.0795       46.0671       45.1081       46.6826       46.3790       50.5168       50.5822       45.5760       52.8072       49.7977       43.2307       40.3525       45.2337       35.9275       36.3927       36.5289       38.8769       35.3462       37.5299       39.9479       35.6644       27.8952       24.9456       25.7023       29.1811       36.9137       37.1607       39.4972       29.7116       37.1490       38.2239       37.4015       36.5664       35.3425       30.2975       27.2038       29.1203       25.7778       27.0959       31.6153       32.6142       37.4967       38.4131       41.9259       35.8601       37.4440       40.0916       42.6045       45.4785       44.5110       49.8214       55.4713       57.7654       64.4571       54.5536       47.2027       44.0524        0.0000        0.0000        0.0000        0.0000        0.0000        0.0000        0.0000        0.0000        0.0000        0.0000        0.0000        0.0000        0.0000        0.0000        0.0000        0.0000        0.0000        0.0000
        0.0000        0.0000        0.0000        0.0000        0.0000        0.0000        0.0000        0.0000        0.0000        0.0000        0.0000        0.0000        0.0000        0.0000        0.0000        0.0000        0.0000        0.0000        0.0000        0.0000        0.0000        0.0000        0.0000        0.0000        0.0000        0.0000        0.0000        0.0000        0.0000        0.0000        0.0000        0.0000        0.0000        0.0000        0.0000        0.0000        0.0000        0.0000        0.0000        0.0000        0.0000        0.0000        0.0000        0.0000        0.0000        0.0000        0.0000        0.0000        0.0000        0.0000       69.7796       57.6121       57.2266       58.4065       54.5845       46.2566       44.7201       39.7858       33.6896       28.3280       23.8057       21.5580        0.0000        0.0000        0.0000        0.0000        0.0000        0.0000        0.0000        0.0000        0.0000        0.0000        0.0000        0.0000        0.0000        0.0000        0.0000        0.0000        0.0000        0.0000        0.0000        0.0000        0.0000        0.0000        0.0000        0.0000        0.0000        0.0000        0.0000        0.0000        0.0000        0.0000        0.0000        0.0000        0.0000        0.0000        0.0000        0.0000        0.0000        0.0000        0.0000        0.0000        0.0000        0.0000        0.0000        0.0000        0.0000        0.0000        0.0000        0.0000        0.0000        0.0000        0.0000        0.0000        0.0000        0.0000        0.0000        0.0000        0.0000        0.0000        0.0000        0.0000        0.0000        0.0000        0.0000        0.0000        0.0000        0.0000        0.0000        0.0000        0.0000        0.0000        0.0000        0.0000        0.0000        0.0000        0.0000        0.0000        0.0000        0.0000        0.0000        0.0000        0.0000        0.0000        0.0000        0.0000        0.0000        0.0000        0.0000        0.0000        0.0000        0.0000        0.0000        0.0000        0.0000        0.0000        0.0000        0.0000        0.0000        0.0000        0.0000        0.0000        0.0000        0.0000        0.0000        0.0000        0.0000        0.0000        0.0000       33.7131       34.6048       34.9389       31.7726       31.8248       34.4102       36.1384       38.3685       43.0682       48.1834       49.5204       43.8810       46.1459       45.5195       49.1544       48.2314       44.4958       47.3186       37.0527       35.2232       33.0679       30.5665       28.7206       25.1475       25.2373       24.6900       21.4097       18.9995       18.4648       21.8837       23.8375       21.1717       30.3782       37.8377       39.5263       32.8966       32.4370       25.1131       26.1144       24.2388       22.4433       23.3916       19.6401       20.2781       30.9221       36.7267       34.7391       25.8454       25.2180       25.9807       29.9328       31.5035       34.8332       35.1471       34.7173       38.6794       44.9813       43.6219       39.2762       35.7346       34.9260       38.5410        0.0000        0.0000        0.0000        0.0000        0.0000        0.0000        0.0000        0.0000        0.0000        0.0000        0.0000        0.0000        0.0000        0.0000       55.6523       53.5962       49.7263        0.0000
        0.0000        0.0000        0.0000        0.0000        0.0000        0.0000        0.0000        0.0000        0.0000        0.0000        0.0000        0.0000        0.0000        0.0000        0.0000        0.0000        0.0000        0.0000        0.0000        0.0000        0.0000        0.0000        0.0000        0.0000        0.0000        0.0000        0.0000        0.0000        0.0000        0.0000        0.0000        0.0000        0.0000        0.0000        0.0000        0.0000        0.0000        0.0000        0.0000        0.0000        0.0000        0.0000        0.0000        0.0000        0.0000        0.0000        0.0000        0.0000       56.5383       55.4053       55.9430       46.4627       45.1444       43.6445       42.2638       37.7097       35.5573       32.4055       29.5010       27.3433       24.7751       22.8518       21.3713        0.0000        0.0000        0.0000        0.0000        0.0000        0.0000        0.0000        0.0000        0.0000        0.0000        0.0000        0.0000        0.0000        0.0000        0.0000        0.0000        0.0000        0.0000        0.0000        0.0000        0.0000        0.0000        0.0000        0.0000        0.0000        0.0000        0.0000        0.0000        0.0000        0.0000        0.0000        0.0000        0.0000        0.0000        0.0000        0.0000        0.0000        0.0000        0.0000        0.0000        0.0000        0.0000        0.0000        0.0000        0.0000        0.0000        0.0000        0.0000        0.0000        0.0000        0.0000        0.0000        0.0000        0.0000        0.0000        0.0000        0.0000        0.0000        0.0000        0.0000        0.0000        0.0000        0.0000        0.0000        0.0000        0.0000        0.0000        0.0000        0.0000        0.0000        0.0000        0.0000        0.0000        0.0000        0.0000        0.0000        0.0000        0.0000        0.0000        0.0000        0.0000        0.0000        0.0000        0.0000        0.0000        0.0000        0.0000        0.0000        0.0000        0.0000        0.0000        0.0000        0.0000        0.0000        0.0000        0.0000        0.0000        0.0000        0.0000        0.0000        0.0000        0.0000        0.0000        0.0000        0.0000       28.8148       28.4424       28.2561       26.9629       26.5149       26.4026       30.3393       32.5338       34.4876       38.6650       41.3716       46.7001       44.1626       46.9259       46.1152       43.4497       40.1847       36.9361       37.5555       32.5804       30.5041       33.2783       29.4823       24.5868       22.2408       22.1195       22.0512       18.9141       16.3494       15.0660       15.6044       16.1373       16.0518       23.5212       26.5893       27.3246       20.5277       20.1150       20.2708       21.5380       19.5458       19.0029       20.1087       15.1813       16.2687       26.1218       37.3394       26.9430       20.7964       20.2089       20.9022       23.0891       25.2665       29.8535       40.6622       34.5186       36.5217       39.8834       32.2741       26.4697       27.4523       28.4525       30.6671       40.9621        0.0000        0.0000        0.0000        0.0000        0.0000        0.0000        0.0000        0.0000        0.0000       60.0471       53.5672       53.9027       50.4514       51.7513       51.4371       47.5165       46.6681
        0.0000        0.0000        0.0000        0.0000        0.0000        0.0000        0.0000        0.0000        0.0000        0.0000        0.0000        0.0000        0.0000        0.0000        0.0000        0.0000        0.0000        0.0000        0.0000        0.0000        0.0000        0.0000        0.0000        0.0000        0.0000        0.0000        0.0000        0.0000        0.0000        0.0000        0.0000        0.0000        0.0000        0.0000        0.0000        0.0000        0.0000        0.0000        0.0000        0.0000        0.0000        0.0000        0.0000        0.0000        0.0000        0.0000        0.0000        0.0000       48.6762       49.2892       47.2050       40.3034       38.5787       36.5755       34.9287       31.9725       30.5914       29.7390       27.9084       26.5452       23.5726       21.1181       19.0246       22.7509       24.2002       22.9177       21.6572        0.0000        0.0000        0.0000        0.0000        0.0000        0.0000        0.0000        0.0000        0.0000        0.0000        0.0000        0.0000        0.0000        0.0000        0.0000        0.0000        0.0000        0.0000        0.0000        0.0000        0.0000        0.0000        0.0000        0.0000        0.0000        0.0000        0.0000        0.0000        0.0000        0.0000        0.0000        0.0000        0.0000        0.0000        0.0000        0.0000        0.0000        0.0000        0.0000        0.0000        0.0000        0.0000        0.0000        0.0000        0.0000        0.0000        0.0000        0.0000        0.0000        0.0000        0.0000        0.0000        0.0000        0.0000        0.0000        0.0000        0.0000        0.0000        0.0000        0.0000        0.0000        0.0000        0.0000        0.0000        0.0000        0.0000        0.0000        0.0000        0.0000        0.0000        0.0000        0.0000        0.0000        0.0000        0.0000        0.0000        0.0000        0.0000        0.0000        0.0000        0.0000        0.0000        0.0000        0.0000        0.0000        0.0000        0.0000        0.0000        0.0000        0.0000        0.0000        0.0000        0.0000        0.0000        0.0000        0.0000        0.0000        0.0000        0.0000        0.0000        0.0000       24.9396       24.4210       25.2613       24.1314       22.2538       23.1712       25.6787       29.7605       33.2835       38.1932       45.2091       51.9709       48.1702       38.2726       41.1000       32.3475       29.5565       30.2695       27.8433       26.8827       28.3443       27.7008       27.0217       25.3871       23.4087       22.6476       30.2368       20.1749       15.7943       14.0884       14.3158       13.8732       13.5805       13.1723       13.9528       16.1684       18.0999       18.1086       15.7152       11.9328       11.8827       16.0092       16.9617       12.1619       12.6817       14.5468       12.0102       15.1691       16.3073       18.5201       18.2481       19.5035       30.2244       35.3374       36.9517       33.3142       28.3807       26.2879       23.7228       21.9256       23.1155       23.3332       23.5687        0.0000        0.0000        0.0000        0.0000        0.0000        0.0000       52.5512       59.5526       56.2956       44.8229       45.6401       41.0268       45.9257       49.0772       50.7849       50.5812        0.0000        0.0000
        0.0000        0.0000        0.0000        0.0000        0.0000        0.0000        0.0000        0.0000        0.0000        0.0000        0.0000        0.0000        0.0000        0.0000        0.0000        0.0000        0.0000        0.0000        0.0000        0.0000        0.0000        0.0000        0.0000        0.0000        0.0000        0.0000        0.0000        0.0000        0.0000        0.0000        0.0000        0.0000        0.0000        0.0000        0.0000        0.0000        0.0000        0.0000        0.0000        0.0000        0.0000        0.0000        0.0000        0.0000        0.0000        0.0000        0.0000        0.0000       38.9490       37.8755       36.0374       27.5174       27.1642       25.0585       24.1170       19.6951       19.0133       18.6537       17.3395       20.2893       17.9676       16.6438       15.8020       19.6751       21.1514       19.8708       19.3327       19.1871       18.4335        0.0000        0.0000        0.0000        0.0000        0.0000        0.0000        0.0000        0.0000        0.0000        0.0000        0.0000        0.0000        0.0000        0.0000        0.0000        0.0000        0.0000        0.0000        0.0000        0.0000        0.0000        0.0000        0.0000        0.0000        0.0000        0.0000        0.0000        0.0000        0.0000        0.0000        0.0000        0.0000        0.0000        0.0000        0.0000        0.0000        0.0000        0.0000        0.0000        0.0000        0.0000        0.0000        0.0000        0.0000        0.0000        0.0000        0.0000        0.0000        0.0000        0.0000        0.0000        0.0000        0.0000        0.0000        0.0000        0.0000        0.0000        0.0000        0.0000        0.0000        0.0000        0.0000        0.0000        0.0000        0.0000        0.0000        0.0000        0.0000        0.0000        0.0000        0.0000        0.0000        0.0000        0.0000        0.0000        0.0000        0.0000        0.0000        0.0000        0.0000        0.0000        0.0000        0.0000        0.0000        0.0000        0.0000        0.0000        0.0000        0.0000        0.0000        0.0000        0.0000        0.0000        0.0000        0.0000        0.0000        0.0000        0.0000        0.0000       17.1675       16.9394       18.1400       21.0595       19.4197       19.8823       22.7153       30.4244       62.6312       87.0733       58.6599       55.4900       54.5593       47.0739       43.4296       28.2264       26.8747       27.7967       29.4465       24.0732       25.2193       26.5949       24.6765       25.6227       26.1844       29.2054       27.3194       15.8874       12.5896       11.2652       11.2769       10.4267       10.0397        9.1388       10.5154       14.0664       15.4158       14.3649       11.4732        8.5623        8.2588        8.0837       10.0641       10.7323       11.3091        8.9401        8.8146        9.4989       11.5921       12.2974       13.0490       15.0276       19.7185       26.0424       20.7162       20.6758       20.3547       20.3160       20.3909       18.8444       17.5127       16.4743       16.6889       16.4236       14.6915       15.7716       19.4905       29.4138       39.7209       49.0178       43.8856       36.2427       33.8675       36.8018       36.8529       38.5271       42.8306       47.9022       44.3182        0.0000        0.0000
        0.0000        0.0000        0.0000        0.0000        0.0000        0.0000        0.0000        0.0000        0.0000        0.0000        0.0000        0.0000        0.0000        0.0000        0.0000        0.0000        0.0000        0.0000        0.0000        0.0000        0.0000        0.0000        0.0000        0.0000        0.0000        0.0000        0.0000        0.0000        0.0000        0.0000        0.0000        0.0000        0.0000        0.0000        0.0000        0.0000        0.0000        0.0000        0.0000        0.0000        0.0000        0.0000        0.0000        0.0000        0.0000        0.0000        0.0000        0.0000       33.8375       32.2495       31.4223       22.7179       22.2254       21.0364       19.1568       15.6460       14.1406       13.6011       13.8364       16.3041       15.1722       15.1200       15.4547       19.5288       21.1434       18.9575       18.4413       18.5582       18.2174       19.7094        0.0000        0.0000        0.0000        0.0000        0.0000        0.0000        0.0000        0.0000        0.0000        0.0000        0.0000        0.0000        0.0000        0.0000        0.0000        0.0000        0.0000        0.0000        0.0000        0.0000        0.0000        0.0000        0.0000        0.0000        0.0000        0.0000        0.0000        0.0000        0.0000        0.0000        0.0000        0.0000        0.0000        0.0000        0.0000        0.0000        0.0000        0.0000        0.0000        0.0000        0.0000        0.0000        0.0000        0.0000        0.0000        0.0000        0.0000        0.0000        0.0000        0.0000        0.0000        0.0000        0.0000        0.0000        0.0000        0.0000        0.0000        0.0000        0.0000        0.0000        0.0000        0.0000        0.0000        0.0000        0.0000        0.0000        0.0000        0.0000        0.0000        0.0000        0.0000        0.0000        0.0000        0.0000        0.0000        0.0000        0.0000        0.0000        0.0000        0.0000        0.0000        0.0000        0.0000        0.0000        0.0000        0.0000        0.0000        0.0000        0.0000        0.0000        0.0000        0.0000        0.0000        0.0000        0.0000        0.0000        0.0000        0.0000        0.0000       15.4214       15.7920       19.3651       17.7349       17.3495        0.0000       30.9389       54.6455       64.8639        0.0000        0.0000        0.0000       42.2023       40.0869       31.3485       29.5013       25.4242       28.6017       24.8562       26.2473       25.5867       24.9405       24.7237       25.5421       25.5207       22.6962       13.7369       11.2366       10.5102       12.1253        9.3743        7.8185        7.1964        7.4358        8.2345       10.4251       10.7115        8.5712        7.0872        6.0624        5.6234        6.1378        6.9164        8.0932        8.4020        8.2317        7.6320        9.5747       11.6960       13.1182       15.7016       14.9839       14.9237       17.2095       15.9642       15.6966       15.7706       15.8842       14.4034       13.1252       12.2044       12.5970       11.2952       11.9530       12.1143       13.6211       15.4695       15.0774       18.3164       20.5129       27.9137       32.7228       32.7933       34.5880       37.2133       42.2693       52.8953       51.5920        0.0000        0.0000
        0.0000        0.0000        0.0000        0.0000        0.0000        0.0000        0.0000        0.0000        0.0000        0.0000        0.0000        0.0000        0.0000        0.0000        0.0000        0.0000        0.0000        0.0000        0.0000        0.0000        0.0000        0.0000        0.0000        0.0000        0.0000        0.0000        0.0000        0.0000        0.0000        0.0000        0.0000        0.0000        0.0000        0.0000        0.0000        0.0000        0.0000        0.0000       27.9523       27.8478       28.4270        0.0000        0.0000        0.0000        0.0000        0.0000        0.0000        0.0000       30.5533       29.7807       28.6842       21.3895       20.1120       17.5125       18.1154       21.1868       16.4574       11.7508       11.2920       12.2561       12.4073       13.7005       14.4766       17.1967       16.9775       17.3982       17.8141       18.9414       18.8738       18.8782        0.0000        0.0000        0.0000        0.0000        0.0000        0.0000        0.0000        0.0000        0.0000        0.0000        0.0000        0.0000        0.0000        0.0000        0.0000        0.0000        0.0000        0.0000        0.0000        0.0000        0.0000        0.0000        0.0000        0.0000        0.0000        0.0000        0.0000        0.0000        0.0000        0.0000        0.0000        0.0000        0.0000        0.0000        0.0000        0.0000        0.0000        0.0000        0.0000        0.0000        0.0000        0.0000        0.0000        0.0000        0.0000        0.0000        0.0000        0.0000        0.0000        0.0000        0.0000        0.0000        0.0000        0.0000        0.0000        0.0000        0.0000        0.0000        0.0000        0.0000        0.0000        0.0000        0.0000        0.0000        0.0000        0.0000        0.0000        0.0000        0.0000        0.0000        0.0000        0.0000        0.0000        0.0000        0.0000        0.0000        0.0000        0.0000        0.0000        0.0000        0.0000        0.0000        0.0000        0.0000        0.0000        0.0000        0.0000        0.0000        0.0000        0.0000        0.0000        0.0000        0.0000        0.0000        0.0000        0.0000        0.0000        0.0000        0.0000        0.0000        0.0000        0.0000        0.0000        0.0000        0.0000        0.0000        0.0000        0.0000        0.0000        0.0000        0.0000        0.0000        0.0000       27.6302       28.4710       25.0520       26.1717       23.8868       23.8633       24.9324       26.1227       26.5422       27.3711       26.6601       23.2629       16.0681       15.3709       18.2008       17.3110        8.9228        7.1646        5.8878        5.7751        7.3628        9.7424        7.8773        6.7734        5.6746        4.7364        4.9650        5.5800        6.7232        7.7652        8.5253        7.6648        8.2910        9.8731       11.2795       11.5097       16.4213       16.9998       13.7225       12.4852       13.1028       13.2178       14.2388       15.0614       13.3911       13.0044       11.7279       10.7223        9.4977        9.8291       10.9693       12.4028       14.5526       16.0472       17.8758       18.8112       26.3091       30.8544       32.5596       37.9883       40.7033       52.4845       55.5490        0.0000        0.0000        0.0000
        0.0000        0.0000        0.0000        0.0000        0.0000        0.0000        0.0000        0.0000        0.0000        0.0000        0.0000        0.0000        0.0000        0.0000        0.0000        0.0000        0.0000        0.0000        0.0000        0.0000        0.0000        0.0000        0.0000        0.0000        0.0000        0.0000        0.0000        0.0000        0.0000        0.0000        0.0000        0.0000        0.0000        0.0000        0.0000        0.0000        0.0000        0.0000       23.5176       30.8589       39.0728       32.8643       34.0533       36.7765       34.9251       34.5510       40.5889       36.2075       40.1902       31.6365       29.0071       19.9333       16.4948       16.1032       16.1730       22.0695       12.8740       11.6499       11.6468       11.0569       10.9791       11.0845       12.3499       14.9335       15.7250       16.7287       16.4507       17.6983       17.9598       18.5169       17.3092       14.7746        0.0000        0.0000        0.0000        0.0000        0.0000        0.0000        0.0000        0.0000        0.0000        0.0000        0.0000        0.0000        0.0000        0.0000        0.0000        0.0000        0.0000        0.0000        0.0000        0.0000        0.0000        0.0000        0.0000        0.0000        0.0000        0.0000        0.0000        0.0000        0.0000        0.0000        0.0000        0.0000        0.0000        0.0000        0.0000        0.0000        0.0000        0.0000        0.0000        0.0000        0.0000        0.0000        0.0000        0.0000        0.0000        0.0000        0.0000        0.0000        0.0000        0.0000        0.0000        0.0000        0.0000        0.0000        0.0000        0.0000        0.0000        0.0000        0.0000        0.0000        0.0000        0.0000        0.0000        0.0000        0.0000        0.0000        0.0000        0.0000        0.0000        0.0000        0.0000        0.0000        0.0000        0.0000        0.0000        0.0000        0.0000        0.0000        0.0000        0.0000        0.0000        0.0000        0.0000        0.0000        0.0000        0.0000        0.0000        0.0000        0.0000        0.0000        0.0000        0.0000        0.0000        0.0000        0.0000        0.0000        0.0000        0.0000        0.0000        0.0000        0.0000        0.0000        0.0000        0.0000        0.0000        0.0000        0.0000        0.0000        0.0000        0.0000        0.0000        0.0000       25.1693       25.9266       23.9073       21.6009       23.3105       24.8124       26.4510       30.1824       32.9125       32.4064       35.5495       26.1914       21.5711       18.4022       17.0315       10.7138        7.6557        7.0048        6.9675        7.3044        7.9687        8.6416        7.0315        6.2570        5.9932        5.6848        6.0447        6.8200        6.3468        6.8681        7.6095        9.1608        8.5719       10.5206       10.2915       16.6472       16.3241       13.8682       13.0618       13.0490       13.8749       14.3834       15.6371       14.2308       14.0109       14.2203       14.0399       13.1324       13.2127       15.0554       16.5928       18.4862       20.6202       20.4460       21.2270       30.8018       33.2622       39.0071       41.9791       42.0423       45.1384        0.0000        0.0000        0.0000        0.0000
        0.0000        0.0000        0.0000        0.0000        0.0000        0.0000        0.0000        0.0000        0.0000        0.0000        0.0000        0.0000        0.0000        0.0000        0.0000        0.0000        0.0000        0.0000        0.0000        0.0000        0.0000        0.0000        0.0000        0.0000        0.0000        0.0000        0.0000        0.0000        0.0000        0.0000        0.0000        0.0000        0.0000        0.0000        0.0000        0.0000        0.0000       12.4165       12.6864       16.3496       20.4269       19.3294       18.2328       23.9996       28.9160       30.1456       27.6443       27.9280       27.9238       21.5466       19.5484       16.3321       14.4720       15.9877       14.8261       11.3785       13.0806       10.7782        9.1383        9.3831       11.0718       10.7686       10.5848       12.0318       13.2545       11.8535       12.0093       12.9841       13.0045       13.6827       13.4756       11.0874        0.0000        0.0000        0.0000        0.0000        0.0000        0.0000        0.0000        0.0000        0.0000        0.0000        0.0000        0.0000        0.0000        0.0000        0.0000        0.0000        0.0000        0.0000        0.0000        0.0000        0.0000        0.0000        0.0000        0.0000        0.0000        0.0000        0.0000        0.0000        0.0000        0.0000        0.0000        0.0000        0.0000        0.0000        0.0000        0.0000        0.0000        0.0000        0.0000        0.0000        0.0000        0.0000        0.0000        0.0000        0.0000        0.0000        0.0000        0.0000        0.0000        0.0000        0.0000        0.0000        0.0000        0.0000        0.0000        0.0000        0.0000        0.0000        0.0000        0.0000        0.0000        0.0000        0.0000        0.0000        0.0000        0.0000        0.0000        0.0000        0.0000        0.0000        0.0000        0.0000        0.0000        0.0000        0.0000        0.0000        0.0000        0.0000        0.0000        0.0000        0.0000        0.0000        0.0000        0.0000        0.0000        0.0000        0.0000        0.0000        0.0000        0.0000        0.0000        0.0000        0.0000        0.0000        0.0000        0.0000        0.0000        0.0000        0.0000        0.0000        0.0000        0.0000        0.0000        0.0000        0.0000        0.0000        0.0000       37.8765       38.6524       33.6963       31.8130       31.6611        0.0000       34.1595       28.3744       29.4325       32.3008       34.1346       37.1645       42.2865       44.5706       49.7194       47.3498       38.8818       29.5753       20.3516       14.7243       13.1527       11.1904       10.6282        9.4948       11.0892       10.7164       10.0193        9.5088        9.4165        8.7777        8.3759        7.8358        8.1493        7.9627        7.8952        9.1784        9.3535        9.3728       10.7051       11.3546       13.2275       14.0486       14.6980       17.3514       15.7951       16.3773       17.6683       19.1495       19.6048       20.3860       20.3618       21.6424       26.0241       29.0901       30.1770       31.2858       31.8264       35.0381       37.4046       38.7396       41.2765       42.6935       44.9573       47.8017       50.2764       52.5501        0.0000        0.0000        0.0000        0.0000
        0.0000        0.0000        0.0000        0.0000        0.0000        0.0000        0.0000        0.0000        0.0000        0.0000        0.0000        0.0000        0.0000        0.0000        0.0000        0.0000        0.0000        0.0000        0.0000        0.0000        0.0000        0.0000        0.0000        0.0000        0.0000        0.0000        0.0000        0.0000        0.0000        0.0000        0.0000        0.0000        0.0000        0.0000        0.0000        0.0000        0.0000        9.0180        9.1011       11.1115       12.0809       13.6428       15.0318       20.5051       21.2092       21.1526       19.9258       16.7503       16.1862       15.4060       14.1474       13.0089       12.9472       12.0097       15.0349       11.7993       11.8998       10.5486        9.2626        9.1443        9.5840       10.3811        9.3978       10.8285       11.4937       10.9965       10.9483       12.0169       12.0981       11.8854       11.3470        9.4145        9.0549        0.0000        0.0000        0.0000        0.0000        0.0000        0.0000        0.0000        0.0000        0.0000        0.0000        0.0000        0.0000        0.0000        0.0000        0.0000        0.0000        0.0000        0.0000        0.0000        0.0000        0.0000        0.0000        0.0000        0.0000        0.0000        0.0000        0.0000        0.0000        0.0000        0.0000        0.0000        0.0000        0.0000        0.0000        0.0000        0.0000        0.0000        0.0000        0.0000        0.0000        0.0000        0.0000        0.0000        0.0000        0.0000        0.0000        0.0000        0.0000        0.0000        0.0000        0.0000        0.0000        0.0000        0.0000        0.0000        0.0000        0.0000        0.0000        0.0000        0.0000        0.0000        0.0000        0.0000        0.0000        0.0000        0.0000        0.0000        0.0000        0.0000        0.0000        0.0000        0.0000        0.0000        0.0000        0.0000        0.0000        0.0000        0.0000        0.0000        0.0000        0.0000        0.0000        0.0000        0.0000        0.0000        0.0000        0.0000        0.0000        0.0000        0.0000        0.0000        0.0000        0.0000        0.0000        0.0000        0.0000        0.0000        0.0000        0.0000        0.0000        0.0000        0.0000       35.2051       29.7691       31.3788       34.5082       31.0999       29.6552       28.8236       33.9475       31.0211       33.5032       40.7594       35.7512       35.8342       37.0129       43.4311       47.3864       47.5202       53.1607       62.9996       57.0463       35.1597       24.3494       18.9182       18.1124       15.0832       11.7994       11.2172       11.0171       11.7353       13.1035       13.7785       11.5240        9.6832        8.7591        8.3932        8.5835        8.2405        8.1086        8.9668       10.2584       11.7983       12.2280       13.1026       12.1777       15.1044       14.3688       15.4578       16.1583       17.1153       20.2087       20.5729       20.3652       23.1551       33.9038       26.0177       25.4744       30.9521       33.3655       37.0558       40.0904       41.6915       46.2079       44.0745       45.4844       44.8921       42.5482       40.9471       45.8200       52.2321        0.0000        0.0000        0.0000        0.0000        0.0000
        0.0000        0.0000        0.0000        0.0000        0.0000        0.0000        0.0000        0.0000        0.0000        0.0000        0.0000        0.0000        0.0000        0.0000        0.0000        0.0000        0.0000        0.0000        0.0000        0.0000        0.0000        0.0000        0.0000        0.0000        0.0000        0.0000        0.0000        0.0000        0.0000        0.0000        0.0000        0.0000        0.0000        0.0000        0.0000        0.0000        6.9290        7.1409        7.4680        9.7699       11.0161       12.2106       14.1583       20.5167       18.8062       18.0604       16.9552       14.1454       12.9205       12.9704       13.8763       12.7125       11.7405       11.1457       11.6136        8.9171        9.1612        8.7660        9.3020        9.9806        9.7089       11.6282       11.5364       11.2187       10.9937       10.5471       10.5045       11.5987       11.8438       11.4176       10.6055        8.7128        0.0000        0.0000        0.0000        0.0000        0.0000        0.0000        0.0000        0.0000        0.0000        0.0000        0.0000        0.0000        0.0000        0.0000        0.0000        0.0000        0.0000        0.0000        0.0000        0.0000        0.0000        0.0000        0.0000        0.0000        0.0000        0.0000        0.0000        0.0000        0.0000        0.0000        0.0000        0.0000        0.0000        0.0000        0.0000        0.0000        0.0000        0.0000        0.0000        0.0000        0.0000        0.0000        0.0000        0.0000        0.0000        0.0000        0.0000        0.0000        0.0000        0.0000        0.0000        0.0000        0.0000        0.0000        0.0000        0.0000        0.0000        0.0000        0.0000        0.0000        0.0000        0.0000        0.0000        0.0000        0.0000        0.0000        0.0000        0.0000        0.0000        0.0000        0.0000        0.0000        0.0000        0.0000        0.0000        0.0000        0.0000        0.0000        0.0000        0.0000        0.0000        0.0000        0.0000        0.0000        0.0000        0.0000        0.0000        0.0000        0.0000        0.0000        0.0000        0.0000        0.0000        0.0000        0.0000        0.0000        0.0000        0.0000        0.0000        0.0000       17.6691       21.2556       31.5503       32.7660       33.4012       33.9147       30.0102       29.6451       29.2088       29.5462       37.8672       36.1686       39.0081       39.7925       36.9932       36.2957       38.0923       40.7920       47.0638       48.6234       51.9098       50.4609       45.5074       27.5283       23.3803       21.4485       18.4956       14.3610       12.1561       10.9086        9.5683       10.1214       13.0414       12.8146       11.9006        9.0994        9.0734        7.9844        7.9278        8.0630        9.3366       10.4713       10.9160       13.3690       13.9589       13.8949       12.2736       14.4777       14.7001       16.5892       18.1794       20.0440       24.9705       24.1877       22.4587       24.6011       28.2987       32.2753       31.6109       35.7620       38.2267       40.7736       49.9457       61.4553       61.5601       56.2071       50.1773       47.5393       43.5767       43.6486       47.7555       52.1283        0.0000        0.0000        0.0000        0.0000        0.0000
        0.0000        0.0000        0.0000        0.0000        0.0000        0.0000        0.0000        0.0000        0.0000        0.0000        0.0000        0.0000        0.0000        0.0000        0.0000        0.0000        0.0000        0.0000        0.0000        0.0000        0.0000        0.0000        0.0000        0.0000        0.0000        0.0000        0.0000        0.0000        0.0000        0.0000        0.0000        0.0000        0.0000        0.0000        0.0000        8.9568        7.4160        8.4844        9.0077       11.0636       11.9860       12.5819       13.2029       17.8681       16.9084       16.1644       15.4977       12.9184       12.3886       11.7500       15.3747       13.0423       11.8542       11.9750       11.4573        9.1716        9.5079        8.8977        8.9604        9.8248       11.1351       12.0155       12.6933       11.6535       12.1962       11.3183       11.2478       12.2660       12.1525       11.9453       10.8519        8.7575        0.0000        0.0000        0.0000        0.0000        0.0000        0.0000        0.0000        0.0000        0.0000        0.0000        0.0000        0.0000        0.0000        0.0000        0.0000        0.0000        0.0000        0.0000        0.0000        0.0000        0.0000        0.0000        0.0000        0.0000        0.0000        0.0000        0.0000        0.0000        0.0000        0.0000        0.0000        0.0000        0.0000        0.0000        0.0000        0.0000        0.0000        0.0000        0.0000        0.0000        0.0000        0.0000        0.0000        0.0000        0.0000        0.0000        0.0000        0.0000        0.0000        0.0000        0.0000        0.0000        0.0000        0.0000        0.0000        0.0000        0.0000        0.0000        0.0000        0.0000        0.0000        0.0000        0.0000        0.0000        0.0000        0.0000        0.0000        0.0000        0.0000        0.0000        0.0000        0.0000        0.0000        0.0000        0.0000        0.0000        0.0000        0.0000        0.0000        0.0000        0.0000        0.0000        0.0000        0.0000        0.0000        0.0000        0.0000        0.0000        0.0000        0.0000        0.0000        0.0000        0.0000        0.0000        0.0000        0.0000        0.0000        0.0000        0.0000       19.3366       19.4958       21.3215       25.9210       39.7779       39.6777       29.8716       29.5827       30.0186       30.9434       34.9195       40.7071       36.2140       40.0298       38.0612       37.6585       37.0634       36.5975       37.9819       44.2075       48.5296       44.7843       35.9302       30.8046       24.5723       22.7278       19.7129       16.5464       13.3401       10.0678        7.9817        7.4586        8.8093        8.6221        9.3892        8.1505        7.4912        6.9307        6.8474        7.1422        7.4251        8.7462        8.4690        9.3582       11.2278       11.6164       12.3180       13.0596       14.5727       15.6120       17.7309       18.7764       23.2746       28.3147       26.3106       27.2075       30.1442       33.8983       35.1036       34.0644       39.3716       42.9551       46.3214       52.4639       58.3030       68.0145       62.7655       48.9489       46.0122       45.9236       51.3952       50.3814       50.9171        0.0000        0.0000        0.0000        0.0000        0.0000
        0.0000        0.0000        0.0000        0.0000        0.0000        0.0000        0.0000        0.0000        0.0000        0.0000        0.0000        0.0000        0.0000        0.0000        0.0000        0.0000        0.0000        0.0000        0.0000        0.0000        0.0000        0.0000        0.0000        0.0000        0.0000        0.0000        0.0000        0.0000        0.0000        0.0000        0.0000        0.0000        0.0000        0.0000        0.0000       11.2141       10.7855       11.3706       10.8026       13.1656       13.7340       14.2568       14.3431       12.3653       11.6755       11.4177       11.4787        8.7416        8.5454       16.4185       27.8851       18.5574       18.3847       12.3463       11.6379        9.4497        9.3182        9.7007       10.0186       12.1986       13.9642       15.7600       14.1656       13.0557       13.5155       13.4245       13.2698       15.5565       16.1403       14.9332       12.8602        8.5641        0.0000        0.0000        0.0000        0.0000        0.0000        0.0000        0.0000        0.0000        0.0000        0.0000        0.0000        0.0000        0.0000        0.0000        0.0000        0.0000        0.0000        0.0000        0.0000        0.0000        0.0000        0.0000        0.0000        0.0000        0.0000        0.0000        0.0000        0.0000        0.0000        0.0000        0.0000        0.0000        0.0000        0.0000        0.0000        0.0000        0.0000        0.0000        0.0000        0.0000        0.0000        0.0000        0.0000        0.0000        0.0000        0.0000        0.0000        0.0000        0.0000        0.0000        0.0000        0.0000        0.0000        0.0000        0.0000        0.0000        0.0000        0.0000        0.0000        0.0000        0.0000        0.0000        0.0000        0.0000        0.0000        0.0000        0.0000        0.0000        0.0000        0.0000        0.0000        0.0000        0.0000        0.0000        0.0000        0.0000        0.0000        0.0000        0.0000        0.0000        0.0000        0.0000        0.0000        0.0000        0.0000        0.0000        0.0000        0.0000        0.0000        0.0000        0.0000        0.0000        0.0000        0.0000        0.0000        0.0000        0.0000        0.0000       20.4938       21.7385       21.6186       28.4559       24.4645       34.7283       27.8249       23.8688       23.0740       22.0043       22.8614       24.1873       26.2516       24.0735       22.9264       30.3261       29.5137       27.8614       28.7009       33.7202       30.1489       25.8580       24.6508       21.4051       19.1518       15.3126       16.6631       15.7115       10.0797        7.7851        6.2167        5.6751        5.7149        5.9253        5.9541        5.8587        5.6331        4.7253        4.5091        4.5455        4.7897        4.9765        5.2026        5.5868        6.6157        8.8676        9.3753        9.7699       10.1508       12.1170       14.0876       14.7771       15.3860       30.0304       30.5653       28.1082       38.9507       48.9363       47.9904       42.0570       41.6751       42.2551       44.4217       49.4224       49.0570       48.5915       47.7097       45.5103       43.1953       48.1219       48.4302       50.3106       60.2874        0.0000        0.0000        0.0000        0.0000        0.0000        0.0000
        0.0000        0.0000        0.0000        0.0000        0.0000        0.0000        0.0000        0.0000        0.0000        0.0000        0.0000        0.0000        0.0000        0.0000        0.0000        0.0000        0.0000        0.0000        0.0000        0.0000        0.0000        0.0000        0.0000        0.0000        0.0000        0.0000        0.0000        0.0000        0.0000        0.0000        0.0000        0.0000        0.0000        0.0000        0.0000       12.3284       10.1720       10.9061       11.1710       14.1973       14.1931       15.2588       13.8464       10.7404        9.9761        9.7915        9.3974        7.7950        7.7820       14.7047       12.9528       14.7421       13.7381       12.9310       12.4337        9.7208       10.1738       10.7220       11.7654       12.6194       15.0176       16.5520       14.5297       14.3309       14.7186       14.3542       14.0358       16.5752       16.3185       14.9149       13.0588        0.0000        0.0000        0.0000        0.0000        0.0000        0.0000        0.0000        0.0000        0.0000        0.0000        0.0000        0.0000        0.0000        0.0000        0.0000        0.0000        0.0000        0.0000        0.0000        0.0000        0.0000        0.0000        0.0000        0.0000        0.0000        0.0000        0.0000        0.0000        0.0000        0.0000        0.0000        0.0000        0.0000        0.0000        0.0000        0.0000        0.0000        0.0000        0.0000        0.0000        0.0000        0.0000        0.0000        0.0000        0.0000        0.0000        0.0000        0.0000        0.0000        0.0000        0.0000        0.0000        0.0000        0.0000        0.0000        0.0000        0.0000        0.0000        0.0000        0.0000        0.0000        0.0000        0.0000        0.0000        0.0000        0.0000        0.0000        0.0000        0.0000        0.0000        0.0000        0.0000        0.0000        0.0000        0.0000        0.0000        0.0000        0.0000        0.0000        0.0000        0.0000        0.0000        0.0000        0.0000        0.0000        0.0000        0.0000        0.0000        0.0000        0.0000        0.0000        0.0000        0.0000        0.0000       21.1748       22.0605        0.0000       25.8885       23.1393       19.8559       23.5278       21.4012       22.7076       25.1539       27.7736       75.0243       59.3201       26.5549       27.1408       24.5444       27.7814       27.7669       29.7232       33.8346       23.5819       20.7706       22.3901       23.7642       30.8071       20.4810       17.3252       16.0814       15.1103       12.9566       10.3326        8.8808        7.3118        6.5777        6.0054        5.1895        4.7971        4.7954        4.9392        4.9348        4.8620        4.7723        4.0224        3.9691        4.0653        4.2515        4.5288        4.8783        5.3679        6.3714        9.0807        9.9263       10.5637       10.0694       11.9614       14.3604       15.8036       17.5134       25.7973       28.0966       29.9754       41.4671       53.2658       48.5135       44.1282       45.2361       45.4703       47.0715       48.7367       49.2697       47.5900       44.7914       44.0869       43.6856       50.1630       52.0187       50.2009        0.0000        0.0000        0.0000        0.0000        0.0000        0.0000        0.0000
        0.0000        0.0000        0.0000        0.0000        0.0000        0.0000        0.0000        0.0000        0.0000        0.0000        0.0000        0.0000        0.0000        0.0000        0.0000        0.0000        0.0000        0.0000        0.0000        0.0000        0.0000        0.0000        0.0000        0.0000        0.0000        0.0000        0.0000        0.0000        0.0000       51.4109       46.5963       36.9625       33.4048       27.4734       22.4658       12.8653       10.4289        9.6749       10.6778       12.5426       13.1131       13.9785       14.0685       11.1021       11.1083       11.0851       11.0588        9.1100        8.7857        9.2467       10.4411       13.6246       13.7843       13.7343       13.6650       11.6843       11.9133       12.0286       12.2468       13.2651       13.7650       14.0861       14.6288       15.0058       15.3375       15.3057       15.0182       16.5849       17.0169       15.7460       14.4442       11.2220        9.0731        0.0000        0.0000        0.0000        0.0000        0.0000        0.0000        0.0000        0.0000        0.0000        0.0000        0.0000        0.0000        0.0000        0.0000        0.0000        0.0000        0.0000        0.0000        0.0000        0.0000        0.0000        0.0000        0.0000        0.0000        0.0000        0.0000        0.0000        0.0000        0.0000        0.0000        0.0000        0.0000        0.0000        0.0000        0.0000        0.0000        0.0000        0.0000        0.0000        0.0000        0.0000        0.0000        0.0000        0.0000        0.0000        0.0000        0.0000        0.0000        0.0000        0.0000        0.0000        0.0000        0.0000        0.0000        0.0000        0.0000        0.0000        0.0000        0.0000        0.0000        0.0000        0.0000        0.0000        0.0000        0.0000        0.0000        0.0000        0.0000        0.0000        0.0000        0.0000        0.0000        0.0000        0.0000        0.0000        0.0000        0.0000        0.0000        0.0000        0.0000        0.0000        0.0000        0.0000        0.0000        0.0000        0.0000        0.0000        0.0000        0.0000        0.0000        0.0000       16.3347       18.8528       22.5460       19.6202       18.4449       16.3934       17.6948       22.4571       22.6102       26.8605       28.0179       41.7540       94.4721       35.2172       40.2663       43.4428       28.5243       30.0296       30.8552       42.8131       33.9355       19.6006       18.6732       20.9811       19.7655       17.9741       15.5432       13.5242       12.6178       11.2635        9.6381        8.0458        6.7770        5.7478        5.2197        4.9844        4.4261        4.2224        4.3423        5.2169        4.6735        4.5501        4.6800        4.0666        3.9653        4.2266        4.8776        5.2620        5.6095        6.4047        7.3144        9.5749       10.9976       13.7928       12.4142       14.7037       16.2921       17.9430       31.6717       39.5644       35.1722       34.4313       34.6934       42.5237       44.7048       45.6798       47.1952       46.0210       47.6629       45.6872       45.6430       44.7588       42.0750       41.7770       43.7476       52.8565       52.0755        0.0000        0.0000        0.0000        0.0000        0.0000        0.0000        0.0000        0.0000
        0.0000        0.0000        0.0000        0.0000        0.0000        0.0000        0.0000        0.0000        0.0000        0.0000        0.0000        0.0000        0.0000        0.0000        0.0000        0.0000        0.0000        0.0000        0.0000        0.0000        0.0000        0.0000        0.0000        0.0000        0.0000        0.0000       41.2494       51.2789       54.0517       51.1180       47.8388       36.4742       32.7678       28.9664       24.3747       14.4631       11.0364       10.0000       10.2052       13.8097       14.9494       16.5916       17.5338       14.8534       15.6039       15.9660       15.6425       13.2785       12.9333       12.6476       13.9697       15.9471       15.6127       15.0963       15.0555       13.1121       13.2501       13.5155       13.1251       13.7813       13.9741       15.1123       15.2338       16.0364       17.1694       16.8136       16.4079       18.3727       18.0472       16.7861       15.4477       10.3781        8.8731        8.4488        8.7487        6.9510        6.5774        6.1923        7.1909        7.9674       10.3647       11.7464        0.0000        0.0000        0.0000        0.0000        0.0000        0.0000        0.0000        0.0000        0.0000        0.0000        0.0000        0.0000        0.0000        0.0000        0.0000        0.0000        0.0000        0.0000        0.0000        0.0000        0.0000        0.0000        0.0000        0.0000        0.0000        0.0000        0.0000        0.0000        0.0000        0.0000        0.0000        0.0000        0.0000        0.0000        0.0000        0.0000        0.0000        0.0000        0.0000        0.0000        0.0000        0.0000        0.0000        0.0000        0.0000        0.0000        0.0000        0.0000        0.0000        0.0000        0.0000        0.0000        0.0000        0.0000        0.0000        0.0000        0.0000        0.0000        0.0000        0.0000        0.0000        0.0000        0.0000        0.0000        0.0000        0.0000        0.0000        0.0000        0.0000        0.0000        0.0000        8.4636        7.6949        5.5660        5.0346        5.6491        0.0000        0.0000        0.0000        0.0000       10.4944       12.9934       14.3946       14.4116       15.6047       16.2412       16.1730       16.1619       17.5661       22.9985       24.2422       25.4976       26.2176       28.5754       29.9255       35.3152       38.7836       39.9471       32.2437       31.8162       35.9959       32.4442       26.8293       18.8051       18.4654       19.2382       17.8244       17.4023       13.4170       11.3564       10.2134        9.1876        8.0158        6.8197        5.9614        4.7943        4.4223        4.2990        3.9102        3.8804        4.0995        6.4685        4.6182        4.7959        5.0191        4.5413        5.0807        6.0029        6.2991        6.8885        7.7693        8.4090        9.6623       11.8176       13.8225       16.5035       16.2723       18.8954       24.1959       27.7560       41.8421       49.9099       40.3482       47.4893       45.9452       46.4348       45.0076       46.2702       45.7631       44.2340       46.4848       44.5123       45.0599       45.2382       42.4052       43.4081       45.9645       51.8942       55.8305        0.0000        0.0000        0.0000        0.0000        0.0000        0.0000        0.0000        0.0000
        0.0000        0.0000        0.0000        0.0000        0.0000        0.0000        0.0000        0.0000        0.0000        0.0000        0.0000        0.0000        0.0000        0.0000        0.0000        0.0000        0.0000        0.0000        0.0000        0.0000        0.0000        0.0000        0.0000        0.0000        0.0000       40.2383       42.8160       43.2027       42.5935       41.5259       38.6997       37.2014       34.9432       31.8377       26.5867       18.3593       14.9645       17.6496       17.8597       16.3800       17.2565       19.4073       21.9402       25.9521       28.6731       29.5224       29.9332       25.0362       23.9750       23.9342       24.0243       21.2568       20.3380       19.2451       19.2637       18.8184       19.6128       17.2641       17.7871       19.2309       20.0343       20.6635       21.8669       24.5177       28.8932       27.5623       26.3939       20.6816       19.6864       17.7559       16.2000       10.9124        9.4279        9.3019       10.2118       14.1548       14.4938       15.2729       15.7847       21.8480       22.6549       22.7935       20.1032       16.9907        0.0000        0.0000        0.0000        0.0000        0.0000        0.0000        0.0000        0.0000        0.0000        0.0000        0.0000        0.0000        0.0000        0.0000        0.0000        0.0000        0.0000        0.0000        0.0000        0.0000        0.0000        0.0000        0.0000        0.0000        0.0000        0.0000        0.0000        0.0000        0.0000        0.0000        0.0000        0.0000        0.0000        0.0000        0.0000        0.0000        0.0000        0.0000        0.0000        0.0000        0.0000        0.0000        0.0000        0.0000        0.0000        0.0000        0.0000        0.0000        0.0000        0.0000        0.0000        0.0000        0.0000        0.0000        0.0000        0.0000        0.0000        0.0000        0.0000        0.0000        0.0000        0.0000        0.0000        0.0000        0.0000        0.0000        0.0000        0.0000       10.7653       10.1584        9.4777        8.5234        7.8470        7.4455        7.4737        8.9264        9.0440        8.2335        8.3399        9.1482        9.6870       10.1490        9.4885       11.5124       13.1757       14.9404       17.3869       24.1535       25.3641       26.4884       26.7838       34.9016       37.3824       32.7100       34.2941       29.5419       28.7689       27.6912       35.9452       23.3176       14.5503       13.1373       13.0601       10.8365        9.0965        8.5080        8.1705        8.0447        6.9982        6.4814        5.5569        4.3549        3.6126        3.1220        3.0390        3.5331        3.4874        3.4466        3.7735        4.6264        5.1045        5.6675        6.1498        6.7675        7.5547        8.1806        8.4432        8.7019       10.0794       10.7767       11.7483       14.9432       16.6114       19.2940       21.3647       30.3605       31.9750       33.6148       38.9062       36.4169       48.9569       55.0699       49.3965       40.0732       40.5237       39.9442       38.1724       37.9906       40.8720       40.5903        0.0000        0.0000       43.1402       45.4811       47.9326       59.7938        0.0000        0.0000        0.0000        0.0000        0.0000        0.0000        0.0000        0.0000        0.0000
        0.0000        0.0000        0.0000        0.0000        0.0000        0.0000        0.0000        0.0000        0.0000        0.0000        0.0000        0.0000        0.0000        0.0000        0.0000        0.0000        0.0000        0.0000        0.0000        0.0000        0.0000        0.0000        0.0000        0.0000        0.0000        0.0000       41.1311       43.6666       42.9214       41.2129       42.3436       41.9271       36.7089       33.6198       27.8793       18.1891       15.8584       16.1841       18.3067       19.3606       20.1766       22.9489       26.2870       30.5700       34.1101       36.5289       36.5407       30.0674       28.3639       27.5536       26.6338       22.5437       21.1279       20.0356       19.8468       20.1276       19.7664       18.7543       17.8463       19.9285       22.1225       24.4921       23.9973       26.5854       27.4874       25.0100       23.0676       19.3349       18.2686       17.9785       17.2805       11.4417       10.3323       10.6945       12.2244       17.4409       19.3474       20.0083       20.7201       27.1569       26.1383       24.7811       23.9843       20.1751       17.6331       16.8818        0.0000        0.0000        0.0000        0.0000        0.0000        0.0000        0.0000        0.0000        0.0000        0.0000        0.0000        0.0000        0.0000        0.0000        0.0000        0.0000        0.0000        0.0000        0.0000        0.0000        0.0000        0.0000        0.0000        0.0000        0.0000        0.0000        0.0000        0.0000        0.0000        0.0000        0.0000        0.0000        0.0000        0.0000        0.0000        0.0000        0.0000        0.0000        0.0000        0.0000        0.0000        0.0000        0.0000        0.0000        0.0000        0.0000        0.0000        0.0000        0.0000        0.0000        0.0000        0.0000        0.0000        0.0000        0.0000        0.0000        0.0000        0.0000        0.0000        0.0000        0.0000        0.0000        0.0000        0.0000        0.0000        0.0000       10.7341       10.3575        9.8976        9.2465        8.8708        8.7361        8.5101        9.9570       10.5294        8.6752        8.3777        9.2471        9.1357        9.5165        9.3155       11.8896       12.3016       14.2177       15.1520       19.5841       23.2696       27.5185       28.7419       29.5105       33.6234       32.8471       33.2447       34.6438       30.2532       29.8439       28.8082       17.8674       14.1283       12.7131       10.4922        8.5357        8.0468        6.7688        5.8966        5.6743        5.7312        4.9214        4.2724        3.2916        2.8632        2.9839        3.0219        3.1593        3.1165        3.3506        4.1304        5.1099        5.5003        6.0952        6.9765        8.8148        9.1015        9.4963       10.4074       10.3062       11.2271       12.3722       14.5873       18.6363       20.0900       24.5622       28.8416       49.4154       41.0136       41.5178       42.6219       41.1737       38.6992       46.0807       37.9865       40.5535       40.8270       38.3155       36.0726       37.2675       39.2423        0.0000        0.0000        0.0000        0.0000        0.0000        0.0000        0.0000        0.0000        0.0000        0.0000        0.0000        0.0000        0.0000        0.0000        0.0000        0.0000
        0.0000        0.0000        0.0000        0.0000        0.0000        0.0000        0.0000        0.0000        0.0000        0.0000        0.0000        0.0000        0.0000        0.0000        0.0000        0.0000        0.0000        0.0000        0.0000        0.0000        0.0000        0.0000        0.0000        0.0000        0.0000        0.0000        0.0000       38.0036       38.1127       37.1316       37.5406       40.4122       38.8444       36.7585       32.0603       20.8743       18.4531       18.9736       20.3319       23.9935       24.5286       26.1249       29.3978       38.0380       41.9110       43.3456       40.5148       33.4861       31.5707       30.3404       27.9902       23.9294       22.8325       22.4561       22.7780       22.8836       19.9413       18.0169       19.8167       22.5778       23.9567       25.5609       23.9158       25.3191       25.1000       23.5050       21.7639       19.1517       18.3386       17.7610       16.6128       11.7907       10.9558       11.6117       12.5855       19.7760       23.0575       22.6953       23.7501       27.2494       27.1058       25.2002       23.9307       18.5856       19.0179       19.2598       16.3042       17.4622       17.3875       20.1777        0.0000        0.0000        0.0000        0.0000        0.0000        0.0000        0.0000        0.0000        0.0000        0.0000        0.0000        0.0000        0.0000        0.0000        0.0000        0.0000        0.0000        0.0000        0.0000        0.0000        0.0000        0.0000        0.0000        0.0000        0.0000        0.0000        0.0000        0.0000        0.0000        0.0000        0.0000        0.0000        0.0000        0.0000        0.0000        0.0000        0.0000        0.0000        0.0000        0.0000        0.0000        0.0000        0.0000        0.0000        0.0000        0.0000        0.0000        0.0000        0.0000        0.0000        0.0000        0.0000        0.0000        0.0000        0.0000        0.0000        0.0000        0.0000        0.0000        0.0000        0.0000       11.0442       10.8671       10.6716       10.4576       10.1412        9.8493        9.7503        9.6194       10.9687       10.5197        9.9696        9.6316        9.9496       10.0602       10.1110       10.5676       12.4244       13.8131       15.2063       16.2670       20.6865       21.7016       23.3637       27.6636       31.4866       32.5598       33.1629       36.1454       39.7640       31.7145       32.4865       26.9560       16.6454       13.8063       11.6693        9.5193        7.0926        6.0190        5.0612        4.9073        5.3139        4.8704        4.4876        4.1991        3.2484        2.9166        3.0824        2.9900        3.1525        3.0596        3.4210        4.3636        5.7625        6.2020        7.7899        9.5829       10.3426       11.2773       12.7535       15.4300       15.6612       17.3381       18.6628       23.3267       26.8738       27.4403       34.0653       45.9471       61.6243       57.2041       56.2409       53.5615       47.6889       44.4268       42.4670       38.8731       39.8028       39.9594       37.9703       35.2351       36.1054       37.9035        0.0000        0.0000        0.0000        0.0000        0.0000        0.0000        0.0000        0.0000        0.0000        0.0000        0.0000        0.0000        0.0000        0.0000        0.0000        0.0000
        0.0000        0.0000        0.0000        0.0000        0.0000        0.0000        0.0000        0.0000        0.0000        0.0000        0.0000        0.0000        0.0000        0.0000        0.0000        0.0000        0.0000        0.0000        0.0000        0.0000        0.0000        0.0000        0.0000        0.0000        0.0000        0.0000        0.0000       37.8811       39.1851       39.5871       39.4314       42.0203       41.7360       39.2352       35.3949       25.0289       24.3462       25.6860       26.2456       32.5298       34.1924       32.1105       36.0016       39.6466       44.3251       46.0324       44.6767       36.7277       35.3699       33.5792       31.0688       26.0850       25.5989       25.0690       24.5595       21.9184       21.3692       22.1233       23.6993       24.7602       22.9962       22.7931       22.3604       22.9669       24.1294       23.0646       21.4430       18.9729       16.9948       15.7594       15.1601       10.2235        9.5819       10.8325       11.4991       18.8264       23.4965       22.9019       21.0076       25.8875       26.4605       25.0167       22.4541       18.8598       16.4507       14.8296       13.0298       10.3860        9.3423       11.5199        0.0000        0.0000        0.0000        0.0000        0.0000        0.0000        0.0000        0.0000        0.0000        0.0000        0.0000        0.0000        0.0000        0.0000        0.0000        0.0000        0.0000        0.0000        0.0000        0.0000        0.0000        0.0000        0.0000        0.0000        0.0000        0.0000        0.0000        0.0000        0.0000        0.0000        0.0000        0.0000        0.0000        0.0000        0.0000        0.0000        0.0000        0.0000        0.0000        0.0000        0.0000        0.0000        0.0000        0.0000        0.0000        0.0000        0.0000        0.0000        0.0000        0.0000        0.0000        0.0000        0.0000        0.0000        0.0000        0.0000        0.0000        0.0000        0.0000        0.0000        0.0000        0.0000       11.8957       11.0999       11.1759       11.0433       11.3326       11.4425       11.3315       13.1288       12.1732       11.7931       11.4232       11.5176       10.3421       11.5078       11.7377       14.7750       15.7510       16.8186       20.2360       23.8799       24.6662       28.1279       31.0808       35.7096       38.5033       35.6755       33.4020       29.8979       29.5716       34.2481       30.5083       17.5524       15.3057       13.5395       11.5699        8.7080        6.7517        5.9042        5.6590        5.7942        5.5674        5.1392        5.1162        3.9319        3.4572        3.3549        3.5691        4.0474        4.2911        4.4787        5.2246        6.8662        7.9983        9.5355       12.1716       13.2895       15.6757       18.8829       23.2801       24.2979       28.7050       31.4113       33.4487       40.1123       44.5193       51.8145       56.9512       68.9712       74.2692       72.9776       67.5464       61.0516       53.5315       45.3166       39.9536       40.6404       40.7025       37.6541       36.5401       38.1173       38.2328        0.0000        0.0000        0.0000        0.0000        0.0000        0.0000        0.0000        0.0000        0.0000        0.0000        0.0000        0.0000        0.0000        0.0000        0.0000        0.0000
        0.0000        0.0000        0.0000        0.0000        0.0000        0.0000        0.0000        0.0000        0.0000        0.0000        0.0000        0.0000        0.0000        0.0000        0.0000        0.0000        0.0000        0.0000        0.0000        0.0000        0.0000        0.0000        0.0000        0.0000        0.0000        0.0000        0.0000        0.0000       46.7402       48.9190       48.4507       49.9590       48.7275       44.6965       41.1437       39.0734       36.4252       41.4705       42.7859       41.2948       47.0667       54.7186       51.1858       50.2469       51.0647       53.4987       51.7758       44.2996       42.2856       40.9131       38.4219       35.9805       34.5543       34.6363       32.7240       31.1628       28.5941       29.4650       29.4688       40.9296       41.4641       26.1050       22.9211       21.6107       22.1225       20.3236       20.4998       15.4863       13.5943       12.3233       11.1024        4.0042        3.4988        4.4073        5.1074       18.0470       21.9866       22.6288       22.4742       24.9409       25.8271       24.2584       21.9728       19.5689       14.5412       11.5852       12.1008       13.5901        6.9926       10.2334       15.5366        0.0000        0.0000        0.0000        0.0000        0.0000        0.0000        0.0000        0.0000        0.0000        0.0000        0.0000        0.0000        0.0000        0.0000        0.0000        0.0000        0.0000        0.0000        0.0000        0.0000        0.0000        0.0000        0.0000        0.0000        0.0000        0.0000        0.0000        0.0000        0.0000        0.0000        0.0000        0.0000        0.0000        0.0000        0.0000        0.0000        0.0000        0.0000        0.0000        0.0000        0.0000        0.0000        0.0000        0.0000        0.0000        0.0000        0.0000        0.0000        0.0000        0.0000        0.0000        0.0000        0.0000        0.0000        0.0000        0.0000        0.0000        0.0000        0.0000        0.0000        0.0000        0.0000        9.4574        9.7592       10.2438       10.5581       10.7243       10.7005       11.3587       11.6248       11.0149       10.3899        7.2134        6.6434        6.7475        7.6398       12.2626       15.9326       18.3709       18.1262       20.9013       23.4158       27.1830       30.6262       33.1696       34.7899       29.5929       27.3070       27.0985       29.0057       26.0044       23.6060       20.1972       17.8295       16.2576       14.0311       11.4394       10.1410        9.5299        9.0133       10.0329        8.1821        7.2954        7.3617        5.2912        5.1468        4.9390        5.5276        5.0695        5.4255        5.7512        8.6687        9.4308        9.6131       11.1084       14.3345       20.3170       25.9751       32.1808       40.8215       53.9549       69.0288       74.5633       72.2139       67.4322       69.2683       70.4637       78.2082      103.7193      111.9994      107.8056      100.1667       69.0244       58.3801       50.4718       46.1538       37.8595       37.8017       37.3794       34.2240       33.0177       32.5005        0.0000        0.0000        0.0000        0.0000        0.0000        0.0000        0.0000        0.0000        0.0000        0.0000        0.0000        0.0000        0.0000        0.0000        0.0000        0.0000
        0.0000        0.0000        0.0000        0.0000        0.0000        0.0000        0.0000        0.0000        0.0000        0.0000        0.0000        0.0000        0.0000        0.0000        0.0000        0.0000        0.0000        0.0000        0.0000        0.0000        0.0000        0.0000        0.0000        0.0000        0.0000        0.0000        0.0000        0.0000       49.8435       50.0232       50.1043       53.2091       54.4327       50.3348       47.2142       42.7663       41.6046       47.0667       47.0190       42.6671       42.3412       44.5766       48.9036       53.0463       53.0760       55.9825       55.0684       44.8267       43.0608       41.0684       41.9599       40.4670       38.3397       36.8713       35.1234       34.4185       32.1454       29.8212       29.4067       32.0087       32.3565       35.5587       30.1761       23.7887       19.5764       17.8153       18.3790       14.7234       11.8804       10.6182        9.0806        3.2363        3.4245        3.7451        5.3623       17.5839       18.7119       20.7324       20.6918       22.4905       22.1482       21.9191       19.8662       16.8891       13.6507       13.1466       13.0997       15.2356       14.5745       17.2968       13.6083        0.0000        0.0000        0.0000        0.0000        0.0000        0.0000        0.0000        0.0000        0.0000        0.0000        0.0000        0.0000        0.0000        0.0000        0.0000        0.0000        0.0000        0.0000        0.0000        0.0000        0.0000        0.0000        0.0000        0.0000        0.0000        0.0000        0.0000        0.0000        0.0000        0.0000        0.0000        0.0000        0.0000        0.0000        0.0000        0.0000        0.0000        0.0000        0.0000        0.0000        0.0000        0.0000        0.0000        0.0000        0.0000        0.0000        0.0000        0.0000        0.0000        0.0000        0.0000        0.0000        0.0000        0.0000        0.0000        0.0000        0.0000        0.0000        0.0000        0.0000        9.8608        9.6473        9.8108       10.3501       11.0909       11.6332       11.9510       12.0816       12.9575       13.2476       12.5750       11.6644        7.8212        7.2104        7.0747       11.4269       15.3984       19.2150       20.9947       18.5720       23.3791       24.4252       25.4401       30.3649       33.6709       36.2340       31.6965       32.0688       30.5241       31.4397       28.6993       25.2514       21.4137       19.3483       16.9429       15.4337       13.2319       11.9348       10.3675        9.7444        9.9997        9.7406        9.7959       11.2757        7.0372        6.6044        6.7928        6.6965        6.0543        6.1641        6.8585        8.0767        9.8006       10.4115       13.0697       17.8984       27.4930       32.1630       38.9644       52.8777       76.9367       91.2335      101.0516       96.1727       88.7527       93.3335       90.6777       95.6339      127.0852      137.0874      135.3594      119.4672       86.1722       76.0330       61.5765       51.4455       44.6587       42.9389       38.0088       35.5561       34.1910       30.5825        0.0000        0.0000        0.0000        0.0000        0.0000        0.0000        0.0000        0.0000        0.0000        0.0000        0.0000        0.0000        0.0000        0.0000        0.0000        0.0000
        0.0000        0.0000        0.0000        0.0000        0.0000        0.0000        0.0000        0.0000        0.0000        0.0000        0.0000        0.0000        0.0000        0.0000        0.0000        0.0000        0.0000        0.0000        0.0000        0.0000        0.0000        0.0000        0.0000        0.0000        0.0000        0.0000        0.0000        0.0000       55.2733       52.9395       54.9090       62.2505       62.7156       59.5056       56.7870       53.9288       53.7108       50.6501       52.0776       47.1817       45.4020       44.1927       43.5150       46.1751       50.3940       53.2587       52.7390       42.9778       41.1372       39.7821       40.5524       40.4813       38.1269       36.1221       35.4078       33.3290       31.2036       29.2282       28.0318       25.4547       24.3452       23.0942       21.6032       21.6380       27.3426       24.5891       17.5522       11.7342        9.5574        8.1580        7.2599        2.0127        2.2696        2.0708        4.3165       13.8705       16.3639       18.3793       19.9444       22.7283       23.1816       20.1461       19.7152       19.7035       15.2522       11.9677       11.0563       11.7939       10.7656       10.7201       16.4673        8.6886        0.0000        0.0000        0.0000        0.0000        0.0000        0.0000        0.0000        0.0000        0.0000        0.0000        0.0000        0.0000        0.0000        0.0000        0.0000        0.0000        0.0000        0.0000        0.0000        0.0000        0.0000        0.0000        0.0000        0.0000        0.0000        0.0000        0.0000        0.0000        0.0000        0.0000        0.0000        0.0000        0.0000        0.0000        0.0000        0.0000        0.0000        0.0000        0.0000        0.0000        0.0000        0.0000        0.0000        0.0000        0.0000        0.0000        0.0000        0.0000        0.0000        0.0000        0.0000        0.0000        0.0000        0.0000        0.0000        0.0000        0.0000        0.0000       13.3553       12.1783       12.3039       13.4176       13.6107       14.6756       15.5225       16.0434       18.9327       21.4243       21.1912       20.3976       19.4498       12.8182       10.8291       10.5647       13.5885       17.4503       18.3907       18.7685       22.4642       30.2468       58.6243       59.4187       25.8698       31.0840       34.5513       36.2515       35.3139       33.7883       31.5154       29.1859       25.6868       21.9828       19.5259       17.8136       17.0449       14.8031       13.3316       11.2724       10.9817       13.2221       13.6683       12.0947       12.9409       10.1295        9.2756        9.6859       10.4541        8.3034        8.9350       13.4538       11.9632       12.7392       12.6980       15.7749       20.9542       30.6096       35.3702       43.1931       57.1978       93.7897      114.5433      131.3691      123.9950      108.4838       98.4678       98.7308      106.3066      135.5158      146.1853      141.7537      122.6395       82.7273       69.9168       61.6037       56.3917       49.7210       48.5171       42.8385       37.6808       38.4549       36.7130       37.8840        0.0000        0.0000        0.0000        0.0000        0.0000        0.0000        0.0000        0.0000        0.0000        0.0000        0.0000        0.0000        0.0000        0.0000        0.0000
        0.0000        0.0000        0.0000        0.0000        0.0000        0.0000        0.0000        0.0000        0.0000        0.0000        0.0000        0.0000        0.0000        0.0000        0.0000        0.0000        0.0000        0.0000        0.0000        0.0000        0.0000        0.0000        0.0000        0.0000        0.0000        0.0000        0.0000       53.2027       54.2749       54.5856       55.5741       61.5130       63.7101       61.3866       56.4867       62.4056       61.7068       59.8716       57.1675       45.9244       45.8147       46.8227       42.8644       44.9370       44.8696       45.8279       46.4525       39.2650       38.6843       37.9024       37.9070       38.0493       38.2400       39.0217       35.5955       31.7425       27.8918       25.4464       23.5819       20.4929       19.3949       17.4781       15.4610       11.9646       11.6987       10.3232        9.3508        7.3456        6.7437        6.2765        5.0071        1.2595        0.9225        1.1816        2.9222       10.2823       12.9480       15.1887       15.1819       17.8414       16.4211       15.0533       15.4546       42.0127       19.6382       11.2026       11.0967       12.0650        9.4313       11.1340       10.9867        2.9738        4.0180        0.0000        0.0000        0.0000        0.0000        0.0000        0.0000        0.0000        0.0000        0.0000        0.0000        0.0000        0.0000        0.0000        0.0000        0.0000        0.0000        0.0000        0.0000        0.0000        0.0000        0.0000        0.0000        0.0000        0.0000        0.0000        0.0000        0.0000        0.0000        0.0000        0.0000        0.0000        0.0000        0.0000        0.0000        0.0000        0.0000        0.0000        0.0000        0.0000        0.0000        0.0000        0.0000        0.0000        0.0000        0.0000        0.0000        0.0000        0.0000        0.0000        0.0000        0.0000        0.0000        0.0000        0.0000        0.0000        0.0000       16.5309       17.3533       16.4883       17.2957       18.9599       19.4675       20.9026       27.1458       27.9012       28.8547       31.4895       30.9267       30.4915       30.7117       21.1682       18.6360       17.5215       16.5099       24.0102       24.6514       26.8489       27.8848       33.1681       46.7399       34.6884       30.4976       36.7443       39.7033       42.7943       39.6138       37.3164       33.9782       30.1542       26.6406       22.8594       20.3236       18.8560       17.0423       14.2390       13.2596       11.7341       11.8169       12.6470       12.9251       14.6715       16.2293       14.9668       14.8018       14.2550       14.0363       13.4664       14.0012       13.9641       15.4609       15.1138       14.5113       17.3991       21.7215       32.0691       38.9362       48.3218       62.4070       81.9702      104.1034      118.9221      122.8779      104.9336       94.9652       99.9132      103.5627      130.1176      131.6970      125.5004      111.2340       77.5826       66.0469       58.4143       56.5293       51.6325       51.4173       46.3810       41.8010       47.3174       44.6432        0.0000        0.0000        0.0000        0.0000        0.0000        0.0000        0.0000        0.0000        0.0000        0.0000        0.0000        0.0000        0.0000        0.0000        0.0000        0.0000
        0.0000        0.0000        0.0000        0.0000        0.0000        0.0000        0.0000        0.0000        0.0000        0.0000        0.0000        0.0000        0.0000        0.0000        0.0000        0.0000        0.0000        0.0000        0.0000        0.0000        0.0000        0.0000        0.0000        0.0000        0.0000        0.0000        0.0000       43.1006       42.5277       43.2694       44.2372       48.4339       49.9935       47.8989       44.2102       45.6171       44.2959       41.6432       40.6890       37.3824       37.5555       34.9503       35.4210       42.2215       41.8092       42.0050       42.3908       43.0917       43.3538       42.8427       40.5751       38.4554       38.9085       39.7601       36.6044       26.8759       23.0509       20.6607       18.6000       13.0853       11.1527       10.1160        8.8011        4.1630        4.4042        4.2349        4.7333        2.6356        2.4210        1.6986        1.2467        0.6275        0.3670        0.6015        0.8600        4.9034        6.9249        9.4792        9.2713        6.9018        6.3175        5.8006        6.6574       12.6502       11.7582        6.6422        7.6048        8.7604        9.1081        7.7276        8.8602        2.5390        2.4186        2.4941        3.6400        3.2245        1.9322        2.2707        2.7768        3.5075        4.0249        0.0000        0.0000        0.0000        0.0000        0.0000        0.0000       17.9234       19.0864       28.0077       21.1116        0.0000        0.0000        0.0000        0.0000        0.0000        0.0000        0.0000        0.0000        0.0000        0.0000        0.0000        0.0000        0.0000        0.0000        0.0000        0.0000        0.0000        0.0000        0.0000        0.0000        0.0000        0.0000        0.0000        0.0000        0.0000        0.0000        0.0000        0.0000        0.0000        0.0000        0.0000        0.0000        0.0000        0.0000        0.0000        0.0000       23.0944       22.0709       23.4006       25.2196       30.6247       32.3197       35.1131       45.1105       47.7111       52.6284       54.8792       56.2815       56.7811       56.3668       56.1060       55.1590       54.0439       48.8534       47.2647       48.7354       45.6166       44.9067       43.1356       43.5116       45.7986       42.6176       41.4693       43.6356       50.0236       52.7234       50.4654       45.7961       34.5574       31.7871       28.1869       25.8908       23.4074       20.6992       18.7261       17.1469       16.7458       15.1314       15.1433       16.2254       17.8330       18.1672       19.1154       19.7277       23.0241       26.1350       27.4688       27.1560       25.2099       25.7342       25.4565       24.6339       17.2760       16.8141       18.3602       23.2246       34.8612       40.2756       49.2909       59.9816       78.4122       89.9208       94.5183       96.3218       94.4660       95.6687       96.4501       99.4493       98.0708       98.6424       93.3919       83.7661       69.3313       59.4392       56.9142       56.8983       69.0838       67.5399       66.4608       66.0704       61.3282       60.1139        0.0000        0.0000        0.0000        0.0000        0.0000        0.0000        0.0000        0.0000        0.0000        0.0000        0.0000        0.0000        0.0000        0.0000        0.0000        0.0000
        0.0000        0.0000        0.0000        0.0000        0.0000        0.0000        0.0000        0.0000        0.0000        0.0000        0.0000        0.0000        0.0000        0.0000        0.0000        0.0000        0.0000        0.0000        0.0000        0.0000        0.0000        0.0000        0.0000        0.0000        0.0000        0.0000       57.6625       46.2189       43.7995       43.5027       44.1980       48.1818       50.0782       48.7969       44.0005       43.5224       41.8350       42.2524       42.7442       39.1944       35.7080       36.6839       30.7886       38.5276       35.2152       35.0938       39.3856       43.1094       42.8918       40.0965       35.1698       36.4533       37.4684       34.7869       32.2074       22.5594       20.0164       17.0101       13.9092        8.5679        7.4661        6.0781        5.0221        1.8665        1.9721        2.2027        2.8985        1.6540        1.5979        0.6668        0.5532        0.2176        0.1814        0.2818        1.0361        3.9102        5.4269        5.0866        3.9831        3.0230        3.2790        3.6531        4.1403        7.5062        6.3748        5.9392        5.3091        5.5786        5.5011        8.1499        6.6201        2.1133        2.0519        2.0599        2.1491        1.3476        1.3965        1.6211        2.0117        2.5574        2.9516        3.7635        4.9505        2.9528        3.4822        3.8585        4.5271       16.9461       17.9127       22.8943       29.4699       27.4632       46.0977       29.7000       22.9641        0.0000        0.0000        0.0000        0.0000        0.0000        0.0000        0.0000        0.0000        0.0000        0.0000        0.0000        0.0000        0.0000        0.0000        0.0000        0.0000        0.0000        0.0000        0.0000        0.0000        0.0000       11.4038       11.5925       19.3996       20.3402       25.9534       26.1816       27.1709       25.4882       24.0782       22.4275       27.1973       26.7097       27.8593       29.7750       34.4763       40.0840       45.2871       53.9151       59.4561       63.1475       67.3972       67.3826       66.5284       69.4230       71.1357       74.4941       73.2681       72.5795       64.1628       60.9518       59.9474       59.8028       55.7169       54.2444       55.1398       53.8861       48.3543       49.6875       52.7173       57.7258       58.8052       55.3476       50.3368       36.8941       33.7933       28.9295       25.5585       24.2701       21.6472       19.7838       18.6948       17.6845       16.1986       16.1401       17.4310       19.7752       21.6845       24.5418       27.4829       29.2946       34.3605       36.0447       34.9425       32.6804       32.3053       31.7364       28.5582       19.9588       18.2119       19.5688       23.9059       36.0171       42.0724       49.8634       62.2429       80.8699       89.6532       94.7095       97.6153       95.1339       94.3902       94.7118       93.0000       87.5511       86.4775       81.8648       75.9291       65.1200       59.2221       59.4107       61.6102       80.2139       77.2707       78.2775       72.3280        0.0000        0.0000        0.0000        0.0000        0.0000        0.0000        0.0000        0.0000        0.0000        0.0000        0.0000        0.0000        0.0000        0.0000        0.0000        0.0000        0.0000        0.0000
        0.0000        0.0000        0.0000        0.0000        0.0000        0.0000        0.0000        0.0000        0.0000        0.0000        0.0000        0.0000        0.0000        0.0000        0.0000        0.0000        0.0000        0.0000        0.0000        0.0000        0.0000        0.0000        0.0000        0.0000        0.0000        0.0000       55.5269       44.6882       42.8622       41.3554       41.6946       45.3035       47.4761       47.8137       43.6363       39.9551       35.3884       31.8946       31.3489       29.1205       28.9089       31.6893       26.7293       43.8252       35.6462       35.5249       33.9752       33.5805       33.6659       32.1194       31.0374       31.7896       32.3578       30.5601       25.9496       18.1174       15.5743       13.8298       11.8570        7.0788        5.8100        5.1936        4.2448        2.5539        2.2524        2.9321        2.4648        0.7464        1.3570        1.5837        0.4835        0.0818        0.0851        0.1629        0.3139        1.9697        2.7834        2.5746        2.1848        1.7031        1.7619        1.9421        3.8045        5.5163        3.7671        5.4970        5.4161        4.2375        3.7033        2.2677        2.5058        1.8350        1.8245        1.8264        1.8483        1.1249        1.1344        1.2808        1.5578        1.9557        2.2327        2.9744        4.1463        2.5570        3.0756        3.4401        4.7302       16.9725       16.2191       21.2776       19.1919       22.7353       27.2588       18.8025       18.3197       16.5872       16.0937       18.8106        0.0000        0.0000        0.0000        0.0000        0.0000        0.0000        0.0000        0.0000        0.0000        0.0000        0.0000        0.0000       14.2685       11.0241       13.8998        8.8706        7.9040        9.3295       10.4525       21.1094       24.3813       27.0899       28.0414       28.7373       29.0928       28.3596       27.9668       31.0239       31.4395       31.0155       32.4365       38.8141       48.1269       63.9926       62.6684       67.1572       66.6562       66.9306       70.6612       70.8267       71.8077       79.7982       83.9519       81.9203       79.0475       72.0314       67.5354       70.9167       72.3897       71.1971       68.6298       64.8240       65.3136       61.9760       57.7274       58.7895       62.3751       64.4841       60.6398       56.7275       51.3910       37.7194       34.1001       30.3165       27.6755       25.9431       22.7472       20.5809       19.2602       18.3545       16.4589       16.6978       17.7922       20.7552       25.2417       28.3112       31.4296       35.9132       41.4978       41.8704       42.2782       39.1531       38.4251       37.1855       33.5498       22.5757       20.6855       22.1067       24.7757       35.5163       40.8591       49.5302       61.3190       80.4763       82.0617       89.7463       93.3930       88.1238       90.6760       90.1973       88.6241       83.9855       82.9953       80.0464       75.7916       65.8742       62.0323       61.7713       61.9924        0.0000       84.1385       83.1113       77.2761        0.0000        0.0000        0.0000        0.0000        0.0000        0.0000        0.0000        0.0000        0.0000        0.0000        0.0000        0.0000        0.0000        0.0000        0.0000        0.0000        0.0000        0.0000
        0.0000        0.0000        0.0000        0.0000        0.0000        0.0000        0.0000        0.0000        0.0000        0.0000        0.0000        0.0000        0.0000        0.0000        0.0000        0.0000        0.0000        0.0000        0.0000        0.0000        0.0000        0.0000        0.0000        0.0000        0.0000       53.7374       50.9278       39.9611       35.9504       34.6581       36.1567       39.2340       40.1280       38.9639       34.5792       33.3177       29.8361       28.2667       26.1300       23.5277       20.7705       19.3751       17.6292       25.8575       25.9929       26.7624       25.6038       25.0054       25.8107       23.8905       23.5046       25.2392       25.1876       25.0798       24.2075       16.0675       12.8967       14.2026        9.2964        5.7173        4.5758        3.9138        3.8686        3.0601        3.3244        2.1548        2.2898        0.3748        1.1537        0.6975        0.2805        0.0788        0.0789        0.1367        0.2521        1.7813        2.0407        2.0323        1.7540        2.4731        2.2190        1.3185        1.5301        2.1914        3.9667        4.6285        3.9812        1.6184        1.6527        1.6924        1.7349        1.7162        1.7597        1.8023        1.8437        1.1346        1.1564        1.2608        1.4434        1.7325        1.9190        2.4879        3.4281        2.1255        2.5621        2.8457        3.4753       12.6425       13.7070       14.3909       14.8961       16.1708       16.3435       16.1222       15.6429       14.1398       13.6499       24.6279       24.2036       20.0515       27.0629        0.0000        0.0000        0.0000        0.0000        0.0000        0.0000        0.0000        0.0000       10.5780       11.1576        9.2003       11.1092       12.6691        6.3059       13.0800       24.6959       24.8053       27.1667       29.9453       29.9505       33.3753       34.5461       29.9766       31.6300       35.0963       33.0433       36.9878       40.0301       43.8030       44.6251       56.0557       65.4971       70.2429       65.1623       64.6373       62.3184       68.1113       75.0450       78.1872       82.6321       79.1878       69.3453       66.4430       82.4997       81.7999       82.7623       72.5153       64.4153       63.8660       62.0410       63.3625       65.2378       58.9847       61.6473       63.3884       62.6904       59.8928       54.9067       39.8132       35.7551       33.1457       30.2199       28.9431       24.4610       22.2227       20.2780       20.6004       18.0363       16.2521       18.0938       22.5660       29.1286       29.8056       38.6940       43.1704       47.6079       47.7229       48.8873       45.8526       48.5606       46.9526       44.9558       31.0674       28.2847       26.4592       27.5738       36.5878       40.3329       45.8979       53.1828       66.4067       71.2523       75.5936       79.1555       80.3211       81.6468       80.9249       80.3494       76.3291       77.8038       79.1557       76.8414       69.2442       64.8114        0.0000        0.0000        0.0000        0.0000        0.0000        0.0000        0.0000        0.0000        0.0000        0.0000        0.0000        0.0000        0.0000        0.0000        0.0000        0.0000        0.0000        0.0000        0.0000        0.0000        0.0000        0.0000        0.0000        0.0000
        0.0000        0.0000        0.0000        0.0000        0.0000        0.0000        0.0000        0.0000        0.0000        0.0000        0.0000        0.0000        0.0000        0.0000        0.0000        0.0000        0.0000        0.0000        0.0000        0.0000        0.0000        0.0000       45.1418       41.7705       39.7098       38.1120       36.3560       32.6754       30.1248       28.4447       28.2008       30.7615       31.1532       29.6907       27.4304       18.0282       15.7588       13.7231       11.5836        4.8700        3.7442        3.3935        3.3904       10.0108       11.4263       12.2326       10.3929       11.8206       12.2138       11.5150       10.8271       11.2625       12.8081       16.9562       15.3891        9.8383        6.4723       10.7829        5.0880        3.3832        3.1627        2.2211        2.4463        5.3032        5.3696        5.0486        5.6677        6.6693        5.1655        4.9517        4.3701        6.2494        4.7324        4.0177        3.8611        1.0172        1.9505        2.2682        1.6512        0.9426        0.7982        0.7648        0.8331        1.0141        1.0963        1.1639        1.2088        1.2027        1.2459        1.3185        1.4203        2.0733        2.2097        2.3231        2.4071        2.1825        2.2479        2.3633        2.5304        2.2387        2.3657        2.9706        4.0373        3.9041        4.6723        5.2761        5.8238       10.0925       11.1576       11.8175       14.7956       11.8106       12.1239       12.0514       11.8197        9.7196        9.5167       25.3265       13.5162        8.2130        7.4978        6.4181        6.4478        6.0320        6.3842        6.3376        5.9158        7.5360        6.9381        7.0024        6.0404        5.8993       12.1011       24.6832       38.4588       30.7624       45.2958       45.4748       48.3136       60.2696       53.9905       62.1654       55.1676       50.2047       45.3317       47.7730       47.3835       55.0173       63.4998       73.8585       81.6875       81.5591       76.1268       69.7417       61.5285       67.2137       64.5313       68.0554       75.8721       71.7186       74.6591       72.7333       69.9622       67.5759       78.2016       78.2052       68.8682       57.5081       57.4697       58.5258       60.2408       66.9994       67.7968       64.3504       63.4305       62.8667       62.1235       58.6774       55.1165       49.8266       45.2139       40.9780       35.6977       30.0958       25.0499       21.7950       20.4062       23.3223       20.4141       18.0090       20.0940       23.2487       24.0395       26.9226       37.0862       49.9992       50.3290       51.5803       51.9756       47.5000       50.9664       50.2108       46.0650       40.1210       38.3013       31.0398       30.7590       30.8958       33.2708       35.4881       38.3925       43.2713       46.8558       49.5376       52.1490       60.9578       62.8921       62.8682       65.0479       68.4760       68.7992       72.0811       72.3622       77.6145        0.0000        0.0000        0.0000        0.0000        0.0000        0.0000        0.0000        0.0000        0.0000        0.0000        0.0000        0.0000        0.0000        0.0000        0.0000        0.0000        0.0000        0.0000        0.0000        0.0000        0.0000        0.0000        0.0000        0.0000        0.0000
        0.0000        0.0000        0.0000        0.0000        0.0000        0.0000        0.0000        0.0000        0.0000        0.0000        0.0000        0.0000        0.0000        0.0000        0.0000        0.0000        0.0000        0.0000       39.9379       43.5964       45.7304       45.7634       41.9374       38.2735       36.4818       34.3548       32.0603       26.1069       22.9054       23.4426       22.8579       24.3357       24.6684       24.3330       24.1337       14.4105       13.0710       10.5281        8.2562        2.9753        2.6528        1.7708        1.6830        7.6444        7.6520        7.7303        7.2343        7.6042        8.0648        7.3533        6.8129        7.2583        9.2243        8.5448        7.6401        5.8384        5.4890        5.1026        4.4730        3.2523        2.3305        1.6116        0.9500        2.8729        3.0191        4.5225        4.0864        5.0350        5.8473        4.6045        5.2455        7.0601        3.1054        5.7939        4.8114        1.4098        0.9120        0.5616        0.5294        0.6698        0.6201        0.6090        0.6364        0.7441        0.7788        0.8255        0.8835        0.9042        0.9583        1.0674        1.2342        1.8967        2.1157        2.2866        2.3988        2.2020        2.2978        2.3345        2.3157        1.9012        1.8746        2.2027        2.8794        2.7521        3.2452        3.7237        4.2091        7.2917        8.4023        9.0187        9.4702        9.2129        9.5389       15.6195       15.4588        7.7703        7.5858        7.0556        6.6267        6.0122        5.2376        4.1039        4.0883        3.8671        4.1137        4.1612        4.0174        5.3027        5.0946        5.0030        4.9858        5.2366       15.7651       34.6217       35.8617       48.3200       45.9011       47.1813       48.0541       52.9316       60.0015       45.3444       44.6159       53.0146       51.8901       53.5359       51.2318       76.7341       85.4236       86.2632       80.0346       73.3748       78.5626       76.9323       79.9333       69.6980       68.2351       70.8686       76.2939       70.1355       78.3283       73.0515       66.8182       63.6176       59.5526       57.9039       59.3319       56.5656       56.5293       57.4197       58.6338       62.2638       66.9537       68.1297       67.9910       65.3264       64.3799       63.2593       60.2046       54.7347       50.4583       44.6259       39.2825       32.8157       26.4523       22.5522       20.8107       23.9078       22.6928       20.9819       24.6951       25.3568       25.6089       29.8107       36.0841       48.6909       53.9450       58.3404       57.2755       51.8832       55.9611       57.4786       51.9507       39.9861       39.8485       38.2933       37.2700       34.7596       32.6688       34.5562       34.9946       36.8585       38.6763       42.7027       47.6295       55.0825       54.4062       56.3985       58.2110       62.2833       66.5601        0.0000        0.0000        0.0000        0.0000        0.0000        0.0000        0.0000        0.0000        0.0000        0.0000        0.0000        0.0000        0.0000        0.0000        0.0000        0.0000        0.0000        0.0000        0.0000        0.0000        0.0000        0.0000        0.0000        0.0000        0.0000        0.0000        0.0000        0.0000
        0.0000        0.0000        0.0000        0.0000        0.0000        0.0000        0.0000        0.0000        0.0000        0.0000        0.0000        0.0000        0.0000        0.0000        0.0000       28.5425       33.1840       36.6391       38.4029       40.7712       43.4977       43.4427       40.0338       36.3166       33.1738       30.7187       27.8728       22.1322       16.6273       15.9480       15.8596       17.7802       18.7619       19.5075       16.5688       10.7369        8.8868        7.6272        6.2795        2.1596        1.4085        0.9649        0.8420        4.1113        4.1070        3.5798        4.0741        4.9768        5.4040        5.0905        4.7722        5.9563        6.8991        6.4605        5.7127        4.0918        4.7500        4.5722        3.1495        1.9100        1.1808        1.3944        1.2413        3.2453        3.8592        2.2230        3.2511        5.0560        5.1341        5.2401        3.9909        5.8124        5.4843        4.6679        7.2063        0.9633        1.2301        0.6910        0.7568        0.5435        0.5463        0.5510        0.5621        0.6406        0.6542        0.6982        0.7747        0.8152        0.8864        1.0228        1.8013        1.9386        2.2091        2.4085        2.5877        2.3136        2.4170        2.3868        2.2255        1.7094        1.5657        1.6986        2.1151        1.9725        2.2709        2.6589        3.1258        5.4836        6.3992        7.0015        7.5068        7.4446        7.8464        7.8935        7.7801        6.6058        6.4914        5.9936        5.5318        4.8766        4.0597        2.8934        2.8780        2.7168        2.8942        2.9694        2.9572        4.0377        4.0280        4.1577        4.4370       14.1361       19.2345       39.6264       39.1962       49.4104       44.5517       45.4381       57.4109       57.6614       47.4830       37.5109       46.1276       48.7634       54.7112       64.9506       65.5897       78.3799       76.9886       77.6152       74.3587       80.9098       88.8082       85.9617       87.9729       74.0956       66.5653       71.6578       71.9744       71.4732       71.4210       68.8787       67.6198       61.4583       55.9151       55.1469       61.4262       59.9633       56.3520       57.5287       61.4306       64.6723       66.7634       66.9641       67.9619       64.4688       64.0715       63.1175       61.6910       56.3080       50.8606       46.3202       41.4786       32.8399       27.6536       23.9979       22.2407       24.3862       25.1058       23.7638       25.3407       28.1640       31.7015       30.1274       34.2226       44.9924       53.1283       59.5483       68.7761       58.7791       61.1177       61.4185       57.8566       44.9397       47.1662       47.0338       44.0683       40.3863       39.7508       38.3003       36.9714       38.0250       37.6454       40.0490        0.0000       49.5078       50.4168       53.4264       55.5249       61.1769       65.1305        0.0000        0.0000        0.0000        0.0000        0.0000        0.0000        0.0000        0.0000        0.0000        0.0000        0.0000        0.0000        0.0000        0.0000        0.0000        0.0000        0.0000        0.0000        0.0000        0.0000        0.0000        0.0000        0.0000        0.0000        0.0000        0.0000        0.0000        0.0000
        0.0000        0.0000        0.0000        0.0000        0.0000        0.0000        0.0000        0.0000        0.0000        0.0000        0.0000        0.0000        0.0000       17.8209       22.3522       29.3404       34.0766       36.8398       37.6038       40.4371       42.3163       41.4801       38.1869       33.5894       30.5750       26.9231       22.6611       15.4996       13.8066       13.0418       13.3895       14.9019       14.8519       14.4628       12.5610        8.4978        7.9235        6.1755        5.0020        1.8538        1.2357        0.8716        0.7633        3.1224        2.7560        3.2967        3.3502        5.1468        5.1898        4.6172        4.2268        5.0728        5.5331        6.1965        6.0588        4.5970        3.6544        2.6648        2.8441        1.9335        1.5012        1.1758        1.0954        3.5492        3.8392        4.4145        5.7370        4.5914        4.2090        4.1402        5.5957        5.7304        4.5004        4.8622        5.7662        1.3340        0.7949        1.1395        0.6802        0.5656        0.5787        0.5915        0.6112        0.7045        0.7270        0.7852        0.8836        0.9406        1.0307        1.1886        1.4059        2.2002        2.4910        2.6902        2.7809        2.5197        2.6048        2.5201        2.2603        1.6667        1.4415        1.4717        1.7596        1.5930        1.8010        2.1055        2.4951        4.4064        4.9954        7.7328        7.9552        6.2106        6.7857        7.0287        7.0824        6.1014        6.1236        5.6965        5.2340        4.5841        3.7900        2.7665        2.8955        2.6868        2.8187        2.8584        2.8302        3.8227        3.7818        3.9661        4.3866       18.0113       27.0560       44.9235       41.5988       60.0358       59.4619       60.2736       77.2552       45.9246       40.3608       43.4233       55.5616       56.5048       61.3742       68.9748       61.4677       67.1953       66.8950       69.3214       69.3378       71.9079       77.3032       83.5320       95.2510       74.7934       69.4478       71.4193       77.5457       80.0798       77.0514       70.2907       69.7155       65.2773       63.3774       64.1457       61.9489       58.1101       59.2451       65.1688       70.6134       66.5212       65.5156       65.0207       63.2352       61.1271       62.0443       59.3876       56.6744       56.2321       51.8299       46.2594       40.6624       33.2581       29.1463       26.1012       23.7589       26.5745       26.0464       25.3186       26.9765       27.2140       29.6108       30.0717       32.3871       41.7765       48.6830       54.8854       54.9112       54.4218       59.9642       63.0968       66.5954       57.0201       58.5819       57.4086       54.0693       50.0364       47.5100       44.5431       43.5884       41.7604       39.5487        0.0000        0.0000        0.0000        0.0000        0.0000        0.0000        0.0000        0.0000        0.0000        0.0000        0.0000        0.0000        0.0000        0.0000        0.0000        0.0000        0.0000        0.0000        0.0000        0.0000        0.0000        0.0000        0.0000        0.0000        0.0000        0.0000        0.0000        0.0000        0.0000        0.0000        0.0000        0.0000        0.0000        0.0000        0.0000        0.0000
        0.0000        0.0000        0.0000        0.0000        0.0000        0.0000        0.0000        0.0000        0.0000       24.8234        0.0000        0.0000       17.8222       19.8441       23.8119       30.0412       36.1670       39.3207       39.8467       36.2304       36.2743       34.4437       30.6014       29.9121       25.8361       21.8013       18.5225       12.8465       10.8680        9.6242        9.5248        7.5565        7.0883        6.6532        5.7855        6.3502        5.8436        5.1230        4.1884        2.5573        1.7697        1.2999        1.1447        0.7794        0.6581        0.6588        0.7830        1.8141        2.0208        2.2966        2.9773        3.8509        3.6678        4.4374        3.5467        2.5384        2.3975        1.6981        2.0892        1.8659        2.0773        1.5748        2.2435        8.2276        9.3509        9.3059       17.7780       61.2352       54.7923       14.7440       10.4194       10.6426        8.0237        7.6893        5.5633        0.1483        0.1822        0.2022        0.2102        0.6050        0.6287        0.6483        0.6767        0.9992        1.0413        1.1361        1.2896        1.4464        1.5951        1.8912        2.1471        2.7825        3.1333        3.3548        3.4350        7.7464        9.4239        9.9386       10.3977        6.7370        5.5563        2.6893        2.8706        2.1409        2.0388        1.3632        3.0328        2.6454        3.0389        3.3171        3.7064        5.4834        6.1480        6.4526        6.5058        6.2432        6.1959        5.8562        5.5644        5.2356        5.2822        6.1982        7.6960        4.6143        4.1200        4.1314        6.2194        4.4495        3.7434        4.0089        7.9378       18.6598       30.2486       35.2969       49.2935       69.9154       74.8126       75.4942       93.4116       77.8817       62.7249       65.3330       74.5047       76.1107       72.9188       75.0244       73.9753       77.4914       69.4908       69.8857       71.0324       71.6255       90.9126       97.4236       95.6576       84.6903       77.7991       82.7113       83.9186       91.5332       88.2485       85.6571       79.7535       70.8213       71.1146       67.4529       64.2129       69.0948       70.9207       71.7638       72.4348       65.0718       63.8908       62.9230       60.7758       64.1906       64.3000       62.2117       58.6317       57.4701       53.7698       47.4354       41.4677       36.4702       33.6564       31.3104       27.7259       23.2729       19.6767       18.7472       21.0512       24.2816       27.0703       29.5909       30.7938       28.6201       31.8622       35.5942       40.7551       53.4427       60.8735       67.7820       72.5041       86.1242       91.4996       90.6863       84.1424       75.5899       70.0052       66.4742       61.0775       46.2461        0.0000        0.0000        0.0000        0.0000        0.0000        0.0000        0.0000        0.0000        0.0000        0.0000        0.0000        0.0000        0.0000        0.0000        0.0000        0.0000        0.0000        0.0000        0.0000        0.0000        0.0000        0.0000        0.0000        0.0000        0.0000        0.0000        0.0000        0.0000        0.0000        0.0000        0.0000        0.0000        0.0000        0.0000        0.0000        0.0000        0.0000
        0.0000        0.0000        0.0000        0.0000        0.0000       23.7496       23.3793       23.7547       21.5679       23.3140       23.8216       18.9672       19.1784       19.9027       23.5675       30.8137       36.9328       39.7105       39.1688       34.7060       33.0181       30.2468       27.3253       25.0016       22.4914       18.6975       16.5930       10.9193        9.3884        8.2123        7.5456        5.4599        4.5766        3.8811        3.4653        4.3452        4.2591        3.8995        3.2295        2.0335        1.4853        1.1442        1.0120        0.6944        0.5924        0.5932        0.6961        1.9688        2.3399        2.0419        3.3639        3.2705        4.0127        3.2605        2.4226        1.8467        2.1963        1.6297        2.3012        2.3122        2.9365        3.1381        2.2280        8.4464        8.1577        9.0164       20.5419       60.1584       53.9889       38.2290        8.8096        7.2118        5.4350        6.8323        6.2420        0.1490        0.1808        0.2028        0.2145        0.6263        0.6617        0.6900        0.7250        1.0817        1.1354        1.2492        1.4313        1.6105        1.7948        2.0510        2.3800        3.0728        3.4395        3.9725        3.7153        6.1652        7.3984        9.0484        8.1922        4.1288        3.1472        3.1314        2.1299        1.8456        1.7348        1.3786        3.0978        1.7303        2.0238        2.3263        2.6376        4.2252        5.0711        5.5448        5.7410        5.6490        5.7443        5.4934        5.2353        4.8483        6.6829        4.6134        3.9852        3.9508        7.9514        6.8706        4.2967        3.5889        3.4591        5.5208        8.9055       25.7279       36.2628       45.6143       56.3224       90.2188       95.8849       80.5270       86.9126       65.4855       69.9243       69.3628       69.6856       67.7682       74.5721       70.8358       76.8300       82.4669       70.7413       69.1324       75.2444       75.7646       92.9248       89.3401       83.1200       82.6767       82.7095       90.0221       91.0903       91.0988       90.6099       92.4159       84.7178       76.6399       76.8184       70.6796       68.1310       70.4815       75.2208       75.2382       70.9393       64.8218       61.2919       59.8032       59.5778       62.5144       63.9403       60.8702       56.3559       55.3916       51.2584       47.7366       42.4626       39.0769       34.2407       32.3420       29.4497       20.9597       18.2987       16.5433       20.0752       26.8261        0.0000        0.0000       30.9792       27.3819       29.1291       33.4637       40.1529       54.8645       63.1859       73.4384       81.5146       99.4974      107.3321      107.2925      100.0973       87.1096       79.1769       73.0145       67.5647        0.0000        0.0000        0.0000        0.0000        0.0000        0.0000        0.0000        0.0000        0.0000        0.0000        0.0000        0.0000        0.0000        0.0000        0.0000        0.0000        0.0000        0.0000        0.0000        0.0000        0.0000        0.0000        0.0000        0.0000        0.0000        0.0000        0.0000        0.0000        0.0000        0.0000        0.0000        0.0000        0.0000        0.0000        0.0000        0.0000        0.0000        0.0000
        0.0000        0.0000        0.0000        0.0000       20.8890       22.7889       21.9202       19.9417       20.6235       22.5047       21.9054       17.6153       17.0761       17.4432       20.4773       26.8612       31.7836       33.6959       32.7009       28.3291       27.6995       26.0205       23.4406       20.9620       18.5890       15.6130       13.8892        8.9464        8.1321        6.3257        5.1297        3.6206        3.1900        2.8084        2.6059        2.9967        3.0996        2.9280        2.4619        1.5841        1.2045        0.9562        0.8477        0.5857        0.5028        0.5008        0.5791        1.6473        1.2144        2.1920        2.4014        2.8407        2.6750        1.8555        1.5956        1.4864        1.4579        1.7531        2.9379        2.8342        2.0552        1.8274        2.2118        7.0565        7.7500        8.4229       11.6314       53.7958       34.0669       25.9127        7.9542        5.3477        2.3549        3.2630        4.0182        0.3180        0.1679        0.1891        0.3822        0.8345        0.6341        0.8581        0.8984        1.0729        1.1333        1.2596        1.4547        1.6531        1.8515        2.1337        2.4984        3.2507        3.6607        3.8615        3.8837        6.8081        7.6452        6.1439        5.4045        2.5255        2.3177        2.7447        3.9272        3.0212        3.5623        3.4531        3.0300        1.5998        1.8569        2.1719        2.5420        3.9345        4.8453        5.4132        5.7007        5.6911        5.8687        6.3161        5.4516        4.9973        4.4461        4.5360        4.5240        4.4363        4.4363        4.3902        4.2793        4.0132        3.8862        9.9370       11.0202       33.4226       39.2733       42.0412       61.0211       85.5689       85.4602       61.0819       75.4019       60.1730       60.5888       56.8220       58.1850       59.4509       64.8352       68.5401       69.4826       64.6148       66.7455       83.6866       85.4918       70.7229       87.7903       87.4104       82.4453       86.2590       87.1059       85.9001       89.0474       94.0150       98.3367       91.3655       86.9045       79.1335       82.0019       78.2802       69.1568       72.8359       72.2775       74.3208       70.1805       60.2696       57.0901       54.7521       54.8612       58.0405       59.6508       56.6821       52.6782       51.5754       48.9305       45.9886       40.7360       37.6859       34.7816       29.7476       26.1959       18.5326       17.1996       17.5801       20.4843        0.0000        0.0000        0.0000       33.4899       29.5677       30.3652       34.2664       41.3807       59.0208       68.9612       79.0928       90.0235      112.5439      124.1615      123.5762      112.7388       97.8634        0.0000        0.0000        0.0000        0.0000        0.0000        0.0000        0.0000        0.0000        0.0000        0.0000        0.0000        0.0000        0.0000        0.0000        0.0000        0.0000        0.0000        0.0000        0.0000        0.0000        0.0000        0.0000        0.0000        0.0000        0.0000        0.0000        0.0000        0.0000        0.0000        0.0000        0.0000        0.0000        0.0000        0.0000        0.0000        0.0000        0.0000        0.0000        0.0000        0.0000        0.0000
        0.0000        0.0000       20.7739       19.8072       18.5259       19.8185       20.3549       17.4994       17.7041       17.9240       17.6062       12.5808       12.0600       12.3066       14.8757       19.4409       22.9483       24.4225       23.9548       21.2365       20.8781       19.8278       18.1678       17.3677       15.6620       13.2919       11.8066        7.6090        5.9030        5.3036        4.5928        2.9898        2.1334        1.8919        1.8493        2.3444        2.4031        2.2457        1.8882        1.2152        0.9262        0.7362        0.6513        0.4514        0.3879        0.3814        0.4314        1.3207        1.4017        1.2961        0.7968        1.8383        1.1551        1.5444        1.6926        0.8775        1.4500        1.1632        1.6859        1.8217        2.0868        2.4098        2.2836        7.2567        7.8311        7.1866        8.1714       25.4430       15.1163       14.8011       10.3956        4.9162        3.5062        3.8947        3.5524        0.1168        0.1412        0.1598        0.3531        1.0090        0.9778        0.8305        0.8255        0.9752        1.0415        1.1758        1.3745        1.5873        1.7872        2.1005        2.5287        3.3437        3.8193        4.0079        3.9455        6.2341        5.7927        5.1535        4.5276        2.4897        2.7776        5.0175        4.4408        3.5617        2.7325        3.1701        2.6767        2.2560        2.5443        2.8568        3.1982        4.5928        5.2873        5.8309        6.1528        6.1207        6.3189        6.1446        5.9757        5.4078        5.4870        5.5966        5.5639        5.4472        5.4149        5.4016        5.3410        5.6543        7.5089       11.2988       11.9041       47.2622       53.8393       59.4579       71.2979       90.6669       62.7508       59.5624       59.4938       47.8203       45.5556       48.0402       46.4055       49.7011       53.8730       55.9194       55.9757       57.0880       64.2057       77.1913       86.8314       79.8978       82.1335       88.5533       98.5866       89.3291       87.5949       88.6581       87.1941       96.0861       97.2873       93.0885       87.1981       76.0824       71.4110       68.9721       65.9875       66.1549       65.8852       65.2549       62.4209       54.0637       51.7142       50.3733       49.0197       49.9104       52.3139       49.7745       46.3909       45.6610       44.2200       43.1428       37.8460       34.6219       30.6911       26.8804       22.9173       18.4955       21.4645       23.0730        0.0000        0.0000        0.0000       33.4532       34.8953       31.4481       30.3200       35.7089       46.1437       61.3694       72.5758       84.7299       99.3975      124.1790      137.6969      138.5743      128.6248        0.0000        0.0000        0.0000        0.0000        0.0000        0.0000        0.0000        0.0000        0.0000        0.0000        0.0000        0.0000        0.0000        0.0000        0.0000        0.0000        0.0000        0.0000        0.0000        0.0000        0.0000        0.0000        0.0000        0.0000        0.0000        0.0000        0.0000        0.0000        0.0000        0.0000        0.0000        0.0000        0.0000        0.0000        0.0000        0.0000        0.0000        0.0000        0.0000        0.0000        0.0000        0.0000
        0.0000       19.2507       18.1099       20.0284       18.4289       19.3535       18.4856       16.5216       16.7155       15.4440       14.4558        1.5107        1.3441        1.4220        1.7392        3.7802        4.5103        4.8359        4.7786        6.4608        6.4091        6.2109        5.8715        9.2807        8.8164        7.8850        6.8325        5.0990        4.1022        3.3169        2.8040        1.3260        1.0325        0.8796        0.8713        0.9695        0.9713        0.8937        0.7518        0.4365        0.3913        0.3871        0.2340        0.4333        0.4738        0.6262        0.5130        0.6213        0.2619        0.1984        0.1255        0.6359        0.7106        0.5840        0.9469        0.8349        0.4400        0.4366        0.4180        1.2638        1.7312        1.9506        1.5394       15.4478       16.9586       15.9001       14.6324       14.3156       13.7919       11.4632       12.3300        7.5506        7.7313        5.8070        4.6501        0.2111        0.2519        0.4017        0.5713        0.6835        0.5954        0.6565        0.6911        0.8365        1.0020        1.0390        1.2412        1.3327        1.5193        1.8222        2.2724        3.3935        3.9241        4.0916        3.9897        9.8298        9.6337        9.6110       10.9818        6.9731        4.5627        4.4361        5.9604        5.7213        6.5669        6.7820        6.2479        4.8283        5.5628        6.8851        8.4828        7.4472        8.5788       12.2776       12.8441        7.5113        7.7055        7.6666        7.6879        7.3547        7.7137        7.8663        7.8037        8.5440        8.4812        8.4753        9.0279        8.8597        8.9830       11.0488       12.4703       38.7830       46.9233       54.1397       56.7726       70.4855       65.1022       59.0111       54.8307       46.4178       40.2104       38.3883       33.9880       35.3263       38.2762       41.0436       40.0395       53.4254       65.0494       72.1269       78.3895       91.4353       89.4244       88.2115       96.2684      100.0497       97.8749       96.6675       98.9155      103.0316      100.1614       98.7716       92.5865       78.2035       71.3223       66.1154       66.2857       54.5123       52.2510       51.3754       48.1971       44.0073       43.2442       41.4359       39.8973       36.3893       36.1637       33.8696       32.3388       34.9123       31.4757       27.9725       25.2201       33.0847       29.8044       25.0860       22.4446       35.2420        0.0000        0.0000        0.0000        0.0000       35.6430       37.0041       37.8292       33.0438       31.6653       39.0487       46.9555       64.8561       76.6899       91.0032      107.1562      153.4529      172.2603      176.1085        0.0000        0.0000        0.0000        0.0000        0.0000        0.0000        0.0000        0.0000        0.0000        0.0000        0.0000        0.0000        0.0000        0.0000        0.0000        0.0000        0.0000        0.0000        0.0000        0.0000        0.0000        0.0000        0.0000        0.0000        0.0000        0.0000        0.0000        0.0000        0.0000        0.0000        0.0000        0.0000        0.0000        0.0000        0.0000        0.0000        0.0000        0.0000        0.0000        0.0000        0.0000        0.0000        0.0000
        0.0000       16.4865       15.2739       16.9930       16.6727       16.9264       15.5981       14.2578       12.6457       10.6286        8.4358        0.8693        0.6576        0.5841        0.8068        1.6849        2.0297        2.2137        2.2626        3.1157        3.1781        3.2688        3.3823        5.9058        6.0886        5.8449        5.1505        4.0152        3.3758        2.8019        2.3081        1.0508        0.7691        0.6063        0.5662        0.5930        0.5497        0.4882        0.4122        0.2403        0.2378        0.2833        0.2011        0.4204        0.3986        0.4389        0.2650        0.3565        0.4470        0.1257        0.3507        0.4013        0.4548        0.4833        0.3664        0.5885        0.4202        0.2104        0.4842        1.6762        1.3873        1.5380        2.1357       13.5304       11.4056       11.8817       12.2595       12.5458        9.4743        8.4506        8.9311        5.4145        5.3522        4.2990        4.0614        0.1649        0.1940        0.2280        0.4383        0.6832        0.6126        0.5777        0.6086        0.7621        0.8321        0.9723        1.1862        1.2859        1.4747        1.8051        2.3062        3.5614        5.3213        5.2862        4.2685       10.3947       10.0598        9.8990        9.9533        5.9086        5.2534        5.2223        7.1119        7.4881        8.8421        9.2703       10.3453        6.0580        6.7941        9.3103       11.9316       10.4419       10.2482       11.6567       11.4299        8.5178        8.3478        8.3770        8.6756        8.4834        8.9095        9.0847        9.0111        9.8665        9.7876       10.0967       11.4601       11.1706       10.6068       12.1991       14.7550       35.2472       41.7684       39.1058       41.5668       53.4849       56.4467       57.5089       51.6506       41.4197       35.4369       30.3982       33.0617       31.8984       35.0665       40.1375       41.0546       49.5305       57.9043       71.9640       74.1901       84.2501       86.2113       88.6799       90.8920       93.8254       93.1187       93.2311       94.5899       98.5144      104.0367      102.3407       93.4643       80.2243       73.0783       66.0701       62.4611       50.0231       45.7047       42.7592       40.9292       37.1841       35.7584       35.8427       33.9423       29.8505       29.4467       28.8048       27.1915       25.9698       25.9802       22.3689       21.8639       29.0291       29.1070       26.5625        0.0000        0.0000        0.0000        0.0000        0.0000       31.4936       35.5496       37.6444       40.2217       35.5426       34.3845       40.4015       47.7758       69.1767       81.2279       95.8214      112.7457      166.3426        0.0000        0.0000        0.0000        0.0000        0.0000        0.0000        0.0000        0.0000        0.0000        0.0000        0.0000        0.0000        0.0000        0.0000        0.0000        0.0000        0.0000        0.0000        0.0000        0.0000        0.0000        0.0000        0.0000        0.0000        0.0000        0.0000        0.0000        0.0000        0.0000        0.0000        0.0000        0.0000        0.0000        0.0000        0.0000        0.0000        0.0000        0.0000        0.0000        0.0000        0.0000        0.0000        0.0000        0.0000        0.0000
       15.7220       16.6884       14.5838       15.1019       16.3795       16.4904       13.9651       11.9142        9.1312        7.3011        6.2613        0.6542        0.4031        0.2297        0.5808        0.5367        0.6611        0.7751        0.8827        1.2474        1.3724        1.5914        1.9085        3.7634        4.2876        4.3281        3.8939        3.1221        2.7204        2.2957        1.8627        0.8301        0.5811        0.4286        0.3734        0.3585        0.3724        0.3360        0.2105        0.1241        0.1500        0.0797        0.0713        0.2337        0.0770        0.2221        0.2698        0.4214        0.3827        0.3026        0.3858        0.4577        0.5126        0.5852        0.4911        0.4906        0.2439        0.3606        0.8489        1.8064        1.4583        1.3467        2.1163       10.9398        9.8989       12.4262       11.9221       11.8438       13.1545       10.8919       11.3018        6.3461        6.6662        5.2590        4.1816        0.1377        0.1590        0.1843        0.2156        0.4391        0.5547        0.6040        0.5564        0.6540        0.7180        0.8414        1.0331        2.2158        1.2972        1.6212        2.1182        3.2728       11.8078        8.0050        4.6085       11.7535       13.3524       11.8055       11.8379       12.5426        9.3375        9.6887        9.4529       11.0074       10.9542       10.1802       11.1033        8.7168        9.6261       11.4531       11.5059       10.7447       10.1415       13.9821       14.3077        9.4564        9.4363       10.6665       11.3517        9.5097        9.8585       10.0383       10.0918       11.2418       11.3192       13.0897       11.9998       13.2899       12.8924       14.1685       15.8017       40.4349       37.5423       38.3443       41.3140       43.6482       42.5801       41.1027       38.9073       28.0886       28.9594       32.1349       30.9808       32.1811       39.2545       41.2096       45.6218       63.6417       68.5612       76.2949       71.1607       85.6199       86.0446       78.4852       82.5971       85.8440       85.6102       87.1314       91.2983      103.6402      101.1629       96.7732       90.0277       74.9099       69.4373       62.3906       56.8655       44.4674       40.2228       36.5510       34.7813       32.1532       30.6909       30.3503       28.6312       24.5193       24.0673       23.4067       22.2974       22.3420       22.2143       21.5889       22.7624       33.4524       32.6208        0.0000        0.0000        0.0000        0.0000        0.0000        0.0000       35.8748       34.9274       37.5716       43.4852       36.9532       35.2135       41.9685       47.2823       66.6942       80.3122        0.0000        0.0000        0.0000        0.0000        0.0000        0.0000        0.0000        0.0000        0.0000        0.0000        0.0000        0.0000        0.0000        0.0000        0.0000        0.0000        0.0000        0.0000        0.0000        0.0000        0.0000        0.0000        0.0000        0.0000        0.0000        0.0000        0.0000        0.0000        0.0000        0.0000        0.0000        0.0000        0.0000        0.0000        0.0000        0.0000        0.0000        0.0000        0.0000        0.0000        0.0000        0.0000        0.0000        0.0000        0.0000        0.0000        0.0000        0.0000
       11.4278       14.7445       12.9145       13.5828       14.0052       16.7619       14.7347       10.8091        9.7433        7.9109        5.3626        0.5042        0.2877        0.2254        0.2758        0.4318        0.5113        0.6148        0.6882        0.9673        1.0782        1.2530        1.4953        2.9430        3.3528        3.3814        3.0389        2.4411        2.1302        1.8007        1.4735        0.6604        0.4694        0.3477        0.2991        0.2766        0.3792        0.2382        0.2391        0.1474        0.0696        0.0569        0.0511        0.0630        0.0551        0.3569        0.4363        0.6142        0.5611        0.3507        0.1255        0.3879        0.8410        0.8849        0.8539        0.8067        0.4409        0.7454        0.7590        0.8760        0.8494        1.2842        1.4431       16.5554       16.3757       16.5908       17.3134       12.3202       12.0027       11.1486       10.4878        5.7476        5.6017        6.7008        5.3136        0.1785        0.3146        0.1623        0.1859        0.3609        0.6131        0.4690        0.4617        0.5256        0.5710        0.6922        0.7998        2.1823        1.1494        1.2812        1.7399        2.7246        3.2678        4.0459        3.8742       11.7133       12.7318       12.7495       11.7056       12.7274       15.1908       11.5652       12.6294       14.2817       12.5372       11.3510       11.5518       11.5742       12.4876       12.6441       12.6282       11.9494       12.7249       14.6320       13.5614       11.4199       11.1914       11.1356       11.2656       10.4815       10.5418       10.7497       11.0611       12.6501       14.3225       14.3940       14.1592       14.4125       14.5838       15.7786       17.7849       36.9596       41.2190       42.1558       34.8014       35.4189       35.5756       34.7566       32.0627       30.1559       30.7138       27.8849       32.8478       34.8956       41.8763       52.5583       57.0923       64.5967       75.2734       73.8249       75.3623       87.2337       93.5428       83.7307       76.0089       80.5441       77.4473       78.0270       83.0480       88.7577       89.7725       86.1531       78.7116       68.2019       62.0203       52.3922       46.4769       38.4520       33.7532       31.3658       29.6288       27.9885       28.0243       27.8620       26.3960       23.5226       22.0185       23.4303       23.4557       26.3525       26.6163       25.5160       26.7592       34.7177        0.0000        0.0000        0.0000        0.0000        0.0000        0.0000       35.6400       32.9221       35.4598       34.8340       39.6764       35.0770       33.4655       44.7101       49.7267       63.4583       72.0215        0.0000        0.0000        0.0000        0.0000        0.0000        0.0000        0.0000        0.0000        0.0000        0.0000        0.0000        0.0000        0.0000        0.0000        0.0000        0.0000        0.0000        0.0000        0.0000        0.0000        0.0000        0.0000        0.0000        0.0000        0.0000        0.0000        0.0000        0.0000        0.0000        0.0000        0.0000        0.0000        0.0000        0.0000        0.0000        0.0000        0.0000        0.0000        0.0000        0.0000        0.0000        0.0000        0.0000        0.0000        0.0000        0.0000        0.0000        0.0000
       15.2542       18.5062       21.3019        9.3988        8.6751       11.6597       16.3779       15.3538       10.6900        7.7295        4.2995        0.8742        0.5805        0.3912        0.4700        0.2893        0.3442        0.4371        0.4410        0.9939        1.1326        1.3241        1.5595        1.7189        1.9520        1.9675        1.7683        0.9939        0.8630        0.7667        0.6051        0.5323        0.3973        0.3001        0.2417        0.0046        0.0160        0.0182        0.1677        0.0785        0.0579        0.0372        0.0821        0.2138        0.3021        0.2750        0.2334        0.5080        0.3737        0.3786        0.5328        0.0000        0.0000        0.0000        0.0000        0.0000        0.0000        0.0000        0.0000        0.0000        0.0000        0.0000        0.0000        6.3828        5.9133        6.0087        4.8659        0.0034        0.0048        0.4996        0.4613        0.0448        0.0604        0.2462        0.0900        0.1156        0.1313        0.1476        0.1646        0.1807        0.1953        0.8966        0.2366        0.2571        0.3230        0.5693        0.3590        2.6879        3.8879        4.9556        4.2806        5.7839        5.1816        8.0866       10.0270       17.9269       17.9760       19.8966       17.7485       12.8154       14.3349       16.7569       22.4776       29.1160       25.1365       23.3115       23.3283       19.3132       19.6448       19.8832       19.8443       18.6367       19.2580       20.7213       20.5068       16.2749       16.7095       16.3283       14.4261       11.5828       11.7150       12.2179       14.8457       21.6645       22.3413       23.0589       24.4210       27.7369       27.0693       27.8887       32.6940       40.3348       40.7344       39.4270       36.1781       30.7455       30.8384       30.6463       29.3276       31.0101       33.2088       33.3860       39.4805       54.8064       63.8441       72.4735       80.2820       86.3772       94.3474       93.4624       91.8280       89.4629       91.1572       91.7120       83.1402       75.3190       71.5198       70.8188       73.5289       79.1532       79.9075       77.9138       71.7770       55.0661       48.9562       42.6035       37.1152       27.0652       22.9184       20.8373       21.7633       24.2935       26.5603       25.6199       24.5522       24.4577       26.7688       27.8466       31.2703       35.1509       38.1127       37.7732        0.0000        0.0000        0.0000        0.0000        0.0000        0.0000        0.0000        0.0000       41.1000       26.6732       26.5485       32.2545       30.3020       58.7700        0.0000       31.7100       33.6600       48.8700       51.9000        0.0000        0.0000        0.0000        0.0000        0.0000        0.0000        0.0000        0.0000        0.0000        0.0000        0.0000        0.0000        0.0000        0.0000        0.0000        0.0000        0.0000        0.0000        0.0000        0.0000        0.0000        0.0000        0.0000        0.0000        0.0000        0.0000        0.0000        0.0000        0.0000        0.0000        0.0000        0.0000        0.0000        0.0000        0.0000        0.0000        0.0000        0.0000        0.0000        0.0000        0.0000        0.0000        0.0000        0.0000        0.0000        0.0000        0.0000        0.0000
       16.5823       15.6572       15.3081        8.8133        9.4028       10.6986       12.8220       19.2199       14.1635        8.7879        6.7055        0.7958        0.5904        0.4334        0.4581        0.2340        0.2018        0.2525        0.2884        0.5837        0.7026        0.8280        0.9543        1.0367        1.1638        1.1670        1.0508        0.5911        0.5148        0.4438        0.3735        0.3408        0.2711        0.2096        0.1546        0.0000        0.0000        0.0232        0.1563        0.0918        0.0752        0.0806        0.0855        0.1236        0.1997        0.2427        0.1947        0.5859        0.6455        0.8686        0.6597        0.0000        0.0000        0.0000        0.0000        0.0000        0.0000        0.0000        0.0000        0.1503        0.2367        1.3374        0.1300        4.5532        5.0618        3.7955        3.8602        0.0048        0.0068        0.0124        0.0213        0.0430        0.0558        0.0675        0.0791        0.0992        0.1114        0.2618        0.4356        0.4213        0.3523        0.1596        0.1657        0.1750        0.1922        0.3963        0.4392        5.2020        5.1495        7.3086        7.3050        5.7169        6.7171        9.3262       10.2097       19.3936       18.4194       18.3450       16.8589       14.0488       15.8717       17.8958       21.5790       27.9622       31.4548       30.6524       29.1039       23.8018       23.5185       24.6046       25.1260       22.2955       21.4896       22.3752       22.3852       18.8113       18.0730       17.9721       16.6910       13.2763       12.6353       14.5046       16.2234       20.3310       20.1916       22.6228       25.9056       29.3826       30.4266       32.4042       36.3506       39.7562       41.9980       41.2892       37.1652       29.0828       27.7035       28.7850       31.2249       33.7857       34.4215       35.1012       44.4131       64.2163       77.4034       81.9701       81.0476       94.8038       95.7880       91.7131       91.1489       91.3636       93.4560       94.2011       85.1053       71.1865       66.6627       67.0443       67.0392       72.2094       73.7879       69.7720       61.4985       48.3386       43.5979       39.4963       35.4883       22.8121       18.5569       18.4370       20.0023       22.1173       22.1642       20.9663       21.7629       24.3920       28.4138       32.0107       35.6457        0.0000        0.0000        0.0000        0.0000        0.0000        0.0000        0.0000        0.0000        0.0000        0.0000        0.0000       42.9000       27.7035       28.0102       29.9604        0.0000        0.0000        0.0000        0.0000        0.0000        0.0000        0.0000        0.0000        0.0000        0.0000        0.0000        0.0000        0.0000        0.0000        0.0000        0.0000        0.0000        0.0000        0.0000        0.0000        0.0000        0.0000        0.0000        0.0000        0.0000        0.0000        0.0000        0.0000        0.0000        0.0000        0.0000        0.0000        0.0000        0.0000        0.0000        0.0000        0.0000        0.0000        0.0000        0.0000        0.0000        0.0000        0.0000        0.0000        0.0000        0.0000        0.0000        0.0000        0.0000        0.0000        0.0000        0.0000        0.0000        0.0000        0.0000
        0.0000        0.0000       11.0395        5.6611        0.0000        9.0696        9.4724       13.1912       11.7513        9.3510        9.6630        1.1124        0.7403        0.5348        0.4667        0.2189        0.1823        0.1704        0.2010        0.3526        0.4494        0.5278        0.5902        0.6249        0.6869        0.6846        0.6186        0.3494        0.3057        0.2668        0.2313        0.2206        0.1809        0.1511        0.1078        0.0024        0.0142        0.0400        0.0970        0.0618        0.0452        0.0817        0.1592        0.2160        0.1378        0.1069        0.1866        0.9233        0.9267        1.3226        1.2461        0.5845        0.5794        0.2388        0.2981        0.1511        0.0000        0.0000        0.6736        0.4815        0.4144        1.8314        1.0144        3.5710        3.2378        3.0586        2.8780        0.0074        0.0105        3.3510        6.9492        3.6118        0.0617        0.0709        0.0771        0.0925        0.0993        0.1053        0.1774        0.1833        0.5097        0.5400        0.2110        0.1356        0.1303        0.1369        0.5047        3.7211        3.7055        6.5231        6.8225        5.8096        5.2768        5.3388        6.0219       13.5626       14.9955       16.1013       18.3697       15.1749       17.2036       20.8334       24.9538       28.0265       32.0602       35.1774       34.2328       34.1963       34.7758       31.4168       28.3824       26.0763       25.8105       25.4818       26.8553       22.3722       21.4778       20.0904       20.4383       17.4599       15.2867       16.3196       17.1062       20.6128       21.9647       23.1445       25.1027       29.4547       30.5829       31.5943       33.4755       37.4495       39.5501       39.0017       34.8581       25.3230       25.0365       28.1104       31.0992       33.9037       33.5898       36.8906       47.3954       62.8234       75.0847       80.9440       96.6665       87.8334       91.1339       94.4418       93.7282       90.2330       89.4186       88.5743       80.3210       66.8044       62.0977       60.7496       60.0201       65.8726       68.3211       64.8743       58.0467       42.0388       38.3394       35.1838       31.8663       22.4563       17.4302       18.0854       19.4903       18.7942       18.6676       19.5078       21.9517       26.3429       30.9401       35.2756       38.6060       45.5092        0.0000        0.0000       58.1147        0.0000        0.0000        0.0000        0.0000        0.0000        0.0000       39.8100       45.5700       30.6233        0.0000        0.0000        0.0000        0.0000        0.0000        0.0000        0.0000        0.0000        0.0000        0.0000        0.0000        0.0000        0.0000        0.0000        0.0000        0.0000        0.0000        0.0000        0.0000        0.0000        0.0000        0.0000        0.0000        0.0000        0.0000        0.0000        0.0000        0.0000        0.0000        0.0000        0.0000        0.0000        0.0000        0.0000        0.0000        0.0000        0.0000        0.0000        0.0000        0.0000        0.0000        0.0000        0.0000        0.0000        0.0000        0.0000        0.0000        0.0000        0.0000        0.0000        0.0000        0.0000        0.0000        0.0000        0.0000        0.0000        0.0000
        0.0000        0.0000        0.0000        0.0000        0.0000        6.9980        8.3798       10.8970       10.3520        9.5050       10.0893        1.1012        1.0172        0.8034        0.5505        0.2029        0.1663        0.1668        0.1809        0.3070        0.3786        0.4355        0.4784        0.4995        0.5408        0.5370        0.4859        0.2859        0.3852        0.2451        0.1841        0.1863        0.1625        0.1349        0.0830        0.0096        0.0239        0.0379        0.0380        0.0551        0.0747        0.0774        0.0920        0.1484        0.1388        0.1065        0.0777        0.7874        1.0700        1.9353        2.0317        0.6543        0.6476        0.5692        0.2143        1.4092        0.7233        1.3372        1.2549        0.1916        0.0000        0.3226        0.0000        3.6877        3.4392        4.0530        3.6825        0.0115        0.0160       29.2664       16.8614       25.5721        0.0777        0.0848        0.2351        0.4652        0.1624        0.0974        0.0996        0.1807        0.1074        0.1171        0.2171        0.1399        0.1371        0.1686        0.1932        3.7491        3.6934        5.8035        8.1687        8.4852        5.5420        3.6065        5.1121       11.4781       14.5290       18.5144       21.5296       14.0523       15.9312       17.5797       18.6636       26.6314       31.5354       35.4809       37.0033       33.4502       37.9766       34.1618       35.2678       30.9257       31.1165       33.1413       34.6142       28.3223       26.8294       26.1479       28.0331       23.9117       20.0894       19.9929       19.5423       21.5420       20.9999       21.3864       21.8797       26.4042       27.4234       28.2877       28.8213       32.3100       33.0652       33.4494       32.1374       23.8944       26.6276       24.4225       29.0265       34.1625       32.1614       41.2301       46.3083       58.4590       66.5111       89.9212       86.9755       87.4605       88.2726       95.9347       90.5003       84.8255       76.2074       72.7654       68.7818       59.6142       57.1492       50.7932       55.2297       62.5452       63.0580       64.1979       56.1951       39.5879       33.5097       30.1264       30.7132       21.8693       18.2058       17.7308       16.7729       16.9718       16.9552       18.9052       24.3023       32.0458       36.5119       41.0539       43.6023       52.3448       53.3789       59.4907       64.7159       45.7939        0.0000        0.0000        0.0000        0.0000       24.0000       44.8500       58.2600       36.4024        0.0000        0.0000        0.0000        0.0000        0.0000        0.0000        0.0000        0.0000        0.0000        0.0000        0.0000        0.0000        0.0000        0.0000        0.0000        0.0000        0.0000        0.0000        0.0000        0.0000        0.0000        0.0000        0.0000        0.0000        0.0000        0.0000        0.0000        0.0000        0.0000        0.0000        0.0000        0.0000        0.0000        0.0000        0.0000        0.0000        0.0000        0.0000        0.0000        0.0000        0.0000        0.0000        0.0000        0.0000        0.0000        0.0000        0.0000        0.0000        0.0000        0.0000        0.0000        0.0000        0.0000        0.0000        0.0000        0.0000        0.0000
        0.0000        0.0000        0.0000        0.0000        0.0000        8.7411       10.1652       11.7052       12.9286       15.1610       13.7756        9.2817        8.6788        8.7448        7.2319        0.3180        0.1713        0.1374        0.1760        0.2832        0.3336        0.3712        0.3966        0.3131        0.3321        0.3278        0.2977        0.2612        0.2306        0.2040        0.1802        0.1867        0.1586        0.1260        0.0900        0.0000        0.0000        0.0000        0.0000        0.0000        0.0000        0.0000        0.0000        0.0000        0.0000        0.0000        0.0000        0.0000        0.0622        0.0614        0.4165        5.2444        4.7700        5.5759        7.8403       22.5735       25.9539       13.3068       10.1578        6.1406        5.1766        5.7126        9.0601        3.6091        3.6967        5.9471        7.5473        7.3153        6.1920       32.3605       39.1158       27.8496        7.0343        7.3415        7.8219        4.9031        4.1541        3.9785        3.6130        2.1670        2.3017        2.3975        2.1278        1.7152        1.5299        2.2690        1.9776        2.0809        2.0908        3.0166        3.0865        2.9135        2.8599        3.0349        5.0422        4.7378        5.5721        7.6870        9.0680       11.2825       12.3992       14.4417       16.4301       22.6103       25.8346       28.4832       30.9950       33.1955       34.9160       35.0287       35.9326       39.3309       41.7456       42.8442       43.0455       40.7018       40.9638       40.3956       39.6747       37.0243       32.8333       31.2299       28.4123       21.1600       18.7146       17.9776       18.0386       18.1991       18.5569       18.8957       19.9404       22.2630       22.7877       23.1187       23.5076       23.7017       23.7045       25.3183       27.8657       32.9839       36.1133       39.9411       45.1862       52.8483       68.5696       75.3756       78.5771       83.4293       85.0996       85.5894       84.8067       67.9448       61.5954       57.1909       54.4362       49.7476       44.4734       43.4547       46.1600       51.8374       53.2053       47.1493       45.7030       37.7823       30.9318       25.1209       22.1413       16.8664       14.6078       14.5569       15.1817       12.8978       12.3519       13.6125       18.0479       34.0618       40.4458       50.6510       46.0580       46.9667       53.6582       59.5045       60.7518       75.0143        0.0000        0.0000        0.0000       62.3284       57.0674       38.4452       41.0195       52.3765       53.3222        0.0000        0.0000        0.0000        0.0000        0.0000        0.0000        0.0000        0.0000        0.0000        0.0000        0.0000        0.0000        0.0000        0.0000        0.0000        0.0000        0.0000        0.0000        0.0000        0.0000        0.0000        0.0000        0.0000        0.0000        0.0000        0.0000        0.0000        0.0000        0.0000        0.0000        0.0000        0.0000        0.0000        0.0000        0.0000        0.0000        0.0000        0.0000        0.0000        0.0000        0.0000        0.0000        0.0000        0.0000        0.0000        0.0000        0.0000        0.0000        0.0000        0.0000        0.0000        0.0000        0.0000        0.0000        0.0000        0.0000
        0.0000        0.0000        0.0000        0.0000        0.0000        9.8130       12.1507       14.8710       17.2297       18.8228       17.0009       11.1842        9.7808        9.4421        6.4141        0.3347        0.1987        0.1398        0.1588        0.2345        0.2591        0.2729        0.2772        0.2085        0.2123        0.2058        0.1880        0.1659        0.1483        0.1329        0.1199        0.1275        0.1123        0.0912        0.0651        0.0000        0.0000        0.0000        0.0000        0.0000        0.0000        0.0000        0.0000        0.0000        0.0000        0.0000        0.0849        0.2696        0.1138        0.0000        0.0000        4.2378        5.7884        7.6818        4.1961        6.9229        8.6773        9.3520        4.5160        5.5668        6.7490        6.6867        6.4199        5.8906        7.5030        8.2015        9.0509        7.8280        7.2867        8.2316        7.1372        6.6217        7.6545        9.2189        7.8390        3.6435        3.8932        4.5999        3.5033        2.2006        2.1987       14.1027        1.9273        1.7030        1.6761        1.9369        1.8419        2.1742        1.6655        1.7502        2.2269        3.3064        4.1563        5.5221        6.6689        4.4627        5.7753        7.6204        7.9235       10.5315       11.9436       14.1556       18.0938       23.2933       26.2162       28.5089       31.0104       33.8633       34.9469       36.2226       38.7051       43.0148       59.9887       56.1039       54.9556       51.2382       49.4982       51.8630       47.1404       42.5642       40.6488       36.7087       32.6527       22.5841       18.6590       16.4501       16.5507       16.6485       16.0683       16.1732       16.8462       19.7545       21.2207       21.1432       21.6033       22.8849       23.7775       26.8184       31.2525       36.7742       39.5051       40.5850       47.6926       55.9050       64.1543       66.5337       65.1913       75.0049       79.3719       78.3732       73.3021       58.7542       55.5085       51.8529       49.9669       43.3815       40.3283       37.3605       40.0557       40.8179       44.0443       42.8331       43.7099       36.6160       27.2377       21.5436       20.1689       14.9868       14.7162       14.2532       15.9981       14.5802       12.3761       14.7497       20.3599       37.1089       45.6209       60.4109       61.8395       57.0102       57.8729       65.6842       68.2720       78.4603        0.0000        0.0000       80.4908       64.3585       59.1334       40.2264       42.9238       57.1613       59.1507       62.0683       61.6467       68.0628       64.2426       65.8723        0.0000        0.0000        0.0000        0.0000        0.0000        0.0000        0.0000        0.0000        0.0000        0.0000        0.0000        0.0000        0.0000        0.0000        0.0000        0.0000        0.0000        0.0000        0.0000        0.0000        0.0000        0.0000        0.0000        0.0000        0.0000        0.0000        0.0000        0.0000        0.0000        0.0000        0.0000        0.0000        0.0000        0.0000        0.0000        0.0000        0.0000        0.0000        0.0000        0.0000        0.0000        0.0000        0.0000        0.0000        0.0000        0.0000        0.0000        0.0000        0.0000        0.0000        0.0000
        0.0000        0.0000        0.0000        0.0000       10.5508       13.1341       12.3264       15.9832       15.5875       15.1554       14.0811       10.2789       10.0662        6.2724        4.3611        0.3584        0.1860        0.1266        0.1415        0.2052        0.2234        0.2276        0.2197        0.1568        0.1510        0.1427        0.1310        0.1164        0.1050        0.0952        0.0872        0.0951        0.0854        0.0712        0.0525        0.0000        0.0000        0.0000        0.0000        0.0000        0.0000        0.0000        0.0000        0.0000        0.0000        0.0000        0.0000        0.0000        0.0000        0.5600        0.2685        4.7360        3.5470        2.2327        2.7652        6.6154        9.6628        7.7015        6.7705       10.2756        8.8500        7.9670        8.6838        6.4037        8.7620        9.7637        9.7231       10.7341        8.9819       10.2740       13.3180       11.5382        9.7093       10.9231        6.2634        2.3670        3.7223        4.3442        4.0525        2.5406        2.6476        2.6271        2.6344        1.6593        0.9837        0.9012        0.8252        1.1459        1.1637        1.4419        1.8673        3.6779        4.3917        5.9560       12.6327        6.8732        4.8100        5.0113        6.8432        8.9198       10.3164       13.8560       16.6022       22.9891       26.5033       28.7279       30.6369       33.0077       35.2078       37.8467       40.8197       46.1985       50.0572       55.6055       56.5469       55.6575       55.1455       56.8669       52.5723       48.2370       45.1870       39.1091       31.8277       21.7873       18.5251       17.1397       17.5652       18.0329       19.3066       20.7267       19.5280       20.2922       19.0594       19.3708       20.5225       22.9399       25.3548       29.5121       33.2560       38.6831       40.4507       43.7360       47.1956       51.3936       54.0939       58.5379       58.2540       68.0416       73.5215       71.5563       64.8040       53.8314       50.4542       48.1570       46.3236       39.6644       38.5967       38.3133       37.7838       39.0546       39.3889       39.6629       38.9804       31.1622       31.0579       23.3629       20.8861       16.4009       15.5571       15.5566       18.9330       16.2405       16.6248       19.9957       24.7465       44.4618       62.8381       70.3229       73.2285       69.4508       63.4370       67.4527       69.6601       93.2244        0.0000       98.8623       90.6550       80.6725       62.1431       48.7107       43.6426       61.4207       62.5561       63.6533       65.4701       74.9258       76.2017       67.9822       68.7752        0.0000        0.0000        0.0000        0.0000        0.0000        0.0000        0.0000        0.0000        0.0000        0.0000        0.0000        0.0000        0.0000        0.0000        0.0000        0.0000        0.0000        0.0000        0.0000        0.0000        0.0000        0.0000        0.0000        0.0000        0.0000        0.0000        0.0000        0.0000        0.0000        0.0000        0.0000        0.0000        0.0000        0.0000        0.0000        0.0000        0.0000        0.0000        0.0000        0.0000        0.0000        0.0000        0.0000        0.0000        0.0000        0.0000        0.0000        0.0000        0.0000        0.0000
        0.0000        0.0000        0.0000        0.0000       14.9823       15.3171       14.8874       17.4272       16.2606       14.8876       13.4150       10.0302        8.6202        5.8001        4.0728        0.2594        0.1512        0.1105        0.1388        0.2122        0.2397        0.2851        0.2683        0.1561        0.1471        0.1691        0.1529        0.1117        0.1006        0.0908        0.0823        0.0885        0.0781        0.0661        0.0521        0.0000        0.0000        0.0000        0.0000        0.0000        0.0000        0.0000        0.0000        0.0000        0.0000        0.0000        0.0000        0.0549        0.0000        1.1519        2.1449        3.9063        3.6682        1.8318        2.3785        7.1112       10.0830        5.6643        8.6871       10.3517        8.9686        8.9291       13.0758       11.3454       11.4214       10.2669       14.1856       16.4539       13.6557       16.8180       16.3965       14.5679       11.1487       10.4363        8.3404        4.9153        3.2284        2.9290        2.7291        2.3452        3.9306        4.7193        5.1094        2.5488        1.2899        1.6536        1.8355        3.8800        3.5370        4.0781        6.7039        6.1516        5.6148       32.8905       40.9774       19.0010        6.9703        6.0805        6.4520        9.2755       10.9234       13.2282       16.4062       23.5042       27.5631       29.6066       33.0199       33.9112       37.3293       40.7034       43.0339       47.9752       50.8142       53.8615       55.0550       56.5409       58.8880       59.8696       56.3093       51.2234       43.3344       37.6700       34.6563       24.3929       23.7618       21.5572       21.6979       21.2123       21.8317       20.5960       19.8198       20.9011       20.8399       21.0150       22.1085       27.0409       28.3687       29.0607       35.1989       41.7374       44.1957       48.6758       47.5713       53.1851       54.0198       57.2869       57.0842       66.1110       67.5112       66.4137       62.3969       53.0411       49.7877       48.8111       46.5049       44.6260       42.3349       38.7239       37.1674       42.2360       43.0871       43.1511       42.1376       29.2729       25.9555       24.8132       24.9417       18.8076       18.0781       19.8574       22.7066       20.6622       24.1217       27.5177       33.0749       57.4037       71.9654       93.0785       82.2002       74.3377       80.1044       88.8061       88.3160      109.4365      113.7225      114.4186      102.6573       81.3320       74.2094       66.6807       53.2000       65.9932       64.6982       64.7984       68.7854       80.6729       80.7905       72.4306       73.0734        0.0000        0.0000        0.0000        0.0000        0.0000        0.0000        0.0000        0.0000        0.0000        0.0000        0.0000        0.0000        0.0000        0.0000        0.0000        0.0000        0.0000        0.0000        0.0000        0.0000        0.0000        0.0000        0.0000        0.0000        0.0000        0.0000        0.0000        0.0000        0.0000        0.0000        0.0000        0.0000        0.0000        0.0000        0.0000        0.0000        0.0000        0.0000        0.0000        0.0000        0.0000        0.0000        0.0000        0.0000        0.0000        0.0000        0.0000        0.0000        0.0000        0.0000
        0.0000        0.0000        0.0000        0.0000       11.7290       11.5201       10.8918       11.9879       12.1480       10.1912        7.6853        9.3243        9.2076        6.8125        5.4460        8.2562        8.0209        9.8772        8.0777        7.8127        9.2944        9.4508        9.7190        7.7867        5.4798        2.6203        1.7954        1.9570        2.3914        1.7493        0.8185        0.9171        1.2027        1.6725        1.8146        1.8653        2.6218        3.1787        3.5720        3.9274        4.7761        4.2928        5.7388        9.2784        9.7047       12.7264       12.9272       12.8082        9.7934        8.5966        7.4578        9.1452        7.7926        8.4011        8.4247        9.0659       10.8371       10.9966        8.8033        8.0287       12.4269       17.0228       15.9096       14.7058       16.1477       13.9704       17.1224       16.6237       19.3199       18.5136       18.1830       17.3163       17.3895       19.4731       14.0594        8.9983        6.6514        5.5429        4.8457        5.0276        5.9678        5.7527        6.6460        2.7016        2.3187        2.6383        2.5085        2.7870        3.3384        3.8346        3.9122        2.0823        2.2315        3.1821       11.6557        3.5679        2.6460        3.0840        3.6138        5.2716        6.1486        7.7640       10.2077       17.0788       20.3613       23.3532       25.4659       32.9253       35.5488       37.3093       39.6786       43.7392       46.8760       50.0029       52.9958       56.7068       55.7670       53.5069       49.5206       42.1801       38.4804       35.1499       31.2629       27.6702       25.0514       23.0994       21.4388       24.8830       27.2972       27.4819       28.5675       27.4307       24.9259       25.7912       26.7147       28.3913       31.5297       31.5601       39.4582       42.5482       45.7095       48.0518       50.2045       53.4500       56.3022       56.9090       59.4151       62.9365       63.2813       63.0419       60.9027       51.6501       49.0761       51.7915       50.5631       49.5857       47.1051       45.2172       50.9254       55.3158       57.1168       52.1837       43.5478       26.6944       22.9877       21.8151       20.3953       19.1365       19.7664       23.5749       28.4552       41.2305       47.6569       55.1881       65.9042       76.1803       87.4342       93.5304      100.5312      107.7225      118.6144      129.3527      126.0542      128.0771      142.4020      138.1123      123.6932      104.0649       91.3279       86.3155       82.7861       67.5395       63.2125       60.1292       63.0545       80.4251       81.6197       77.8468       72.0736        0.0000        0.0000        0.0000        0.0000        0.0000        0.0000        0.0000        0.0000        0.0000        0.0000        0.0000        0.0000        0.0000        0.0000        0.0000        0.0000        0.0000        0.0000        0.0000        0.0000        0.0000        0.0000        0.0000        0.0000        0.0000        0.0000        0.0000        0.0000        0.0000        0.0000        0.0000        0.0000        0.0000        0.0000        0.0000        0.0000        0.0000        0.0000        0.0000        0.0000        0.0000        0.0000        0.0000        0.0000        0.0000        0.0000        0.0000        0.0000        0.0000        0.0000
        0.0000        0.0000        0.0000        0.0000        0.0000        0.0000        0.0000        0.0000       14.2160       11.0168        7.1414        7.8791        6.6023        5.1627        5.2861        8.9413       10.1588        9.7901        9.4031        9.7883       10.5963        7.3149       10.1426        7.3100        5.5344        4.3345        4.0365        5.0637        7.5944        1.3727        2.1141        1.9447        1.3386        3.5550        3.8851        3.8814        4.1984        4.3804        3.0582        4.3537        5.1621        4.7360        5.8739        9.0632       10.6651       15.8270       12.5807       11.8787        8.7416        8.8481        9.4582        8.5106        7.7634       11.9876       14.0817       16.4022       18.4839       13.7129       15.7768       15.9118       19.8920       23.3709       24.0261       17.9266       16.7605       15.8690       19.4118       17.7556       18.3367       21.7016       18.5233       20.8013       22.2110       19.2264       14.7424       10.8810        9.9838        8.0485       10.4424        7.8119        8.3136        9.0279       10.0648        3.9913        3.5782        3.7898        3.3441        2.4236        2.7819        3.1763        3.7396        2.1461        2.6321        3.0599        3.2171        2.5157        2.4632        2.8987        3.9504        5.6014        6.5976        8.5939       11.1488       17.6036       21.1578       24.1462       26.6160       33.7703       38.5655       40.2036       41.1621       46.4235       49.7024       53.7174       55.1724       58.5049       61.9492       57.2276       51.2658       42.9211       40.0565       36.3266       34.8328       29.3892       24.5571       23.8424       25.6128       33.2857       31.5403       32.2403       31.8266       33.0614       29.3776       28.3559       28.6997       32.9180       32.7795       35.4898       41.4585       41.7486       42.2465       48.1562       51.7587       51.2458       55.4976       54.7409       54.7529       63.2230       62.2373       59.8979       57.4345       49.7941       49.9613       54.6610       53.3353       50.3116       49.1551       53.2843       57.2177       62.2953       58.7540       51.7821       47.0046       28.2921       26.2131       24.6615       23.7280       20.5764       22.3912       30.6571       34.6993       49.4341       57.1882       68.2456       80.0417       91.0517       98.2665      110.3078      118.8850      125.5368      136.2036      142.7981      138.5795      151.1133      156.1962      148.1581      129.6651      107.5493       89.2610       81.4431       92.7627       66.1136       64.9709       62.1055       63.7660       76.8831       79.6092        0.0000        0.0000        0.0000        0.0000        0.0000        0.0000        0.0000        0.0000        0.0000        0.0000        0.0000        0.0000        0.0000        0.0000        0.0000        0.0000        0.0000        0.0000        0.0000        0.0000        0.0000        0.0000        0.0000        0.0000        0.0000        0.0000        0.0000        0.0000        0.0000        0.0000        0.0000        0.0000        0.0000        0.0000        0.0000        0.0000        0.0000        0.0000        0.0000        0.0000        0.0000        0.0000        0.0000        0.0000        0.0000        0.0000        0.0000        0.0000        0.0000        0.0000        0.0000        0.0000
        0.0000        0.0000        0.0000        0.0000        0.0000        0.0000        0.0000        0.0000        0.0000        0.0000        7.5551        7.4050        5.5844        4.3232        3.5807        7.0604        7.9305        8.7642        8.5142        7.7583        8.2863       10.0043       10.4966        8.6911        9.0888        5.6288        5.3716        3.7734        2.5974        3.0850        4.6219        4.8951        4.0885        3.6440        2.6005        4.0025        5.4466        4.3371        4.7459        5.0979        6.9557        8.0012        9.8513        9.7798        8.2898        8.9471        9.8767        8.2420        9.4286       10.8596       10.9750        8.7735       10.1157       14.3682       14.0030       15.7726       15.9214       19.9116       25.1666       16.3340       16.3550       23.4837       22.2443       22.9680       22.8422       26.0590       29.0474       24.2477       25.0675       22.7445       25.9369       24.7106       23.6297       26.7867       22.8368       17.1605       14.6576       16.2220       16.1102       17.5485       14.6791       13.8122       13.3994        6.7216        5.9259        7.6201        7.2400        6.6361        7.5364        7.4994        7.2993        3.5972        4.1628        3.7337        4.4396        4.4555        4.8739        5.1302        5.8130        7.9841        9.4639       11.1117       13.5647       21.5934       24.9200       27.4095       29.7288       36.8763       39.9119       42.8043       45.7186       52.3884       53.2421       59.2802       61.1442       64.9046       63.9954       59.3022       52.0538       43.0004       39.8905       36.9510       35.5343       26.9345       26.9921       26.7945       27.1799       32.8189       35.0322       34.3434       33.8752       35.1537       33.4197       31.0234       31.9750       35.6466       33.9974       39.7485       41.7842       42.1585       44.9281       50.1298       53.8714       51.4976       51.5487       53.1398       53.4791       59.4015       58.6653       57.0265       55.1681       50.2603       49.4136       50.5803       49.6143       55.2654       58.3884       61.0213       62.5923       62.7895       58.4661       58.0809       51.8251       32.8665       31.9766       29.9190       28.9520       26.7195       29.5695       32.5485       37.0318       55.0702       63.1500       74.5197       83.6695       97.0407      109.7714      116.4700      129.3303      141.3429      149.0606      153.1302      158.2099      169.6326      163.3877      165.3503      147.8507      120.9341      107.2555      103.0578       93.2882       71.3891       68.8800       63.7158        0.0000        0.0000        0.0000        0.0000        0.0000        0.0000        0.0000        0.0000        0.0000        0.0000        0.0000        0.0000        0.0000        0.0000        0.0000        0.0000        0.0000        0.0000        0.0000        0.0000        0.0000        0.0000        0.0000        0.0000        0.0000        0.0000        0.0000        0.0000        0.0000        0.0000        0.0000        0.0000        0.0000        0.0000        0.0000        0.0000        0.0000        0.0000        0.0000        0.0000        0.0000        0.0000        0.0000        0.0000        0.0000        0.0000        0.0000        0.0000        0.0000        0.0000        0.0000        0.0000        0.0000        0.0000        0.0000
        0.0000        0.0000        0.0000        0.0000        0.0000        0.0000        0.0000        0.0000        0.0000        0.0000        8.9572       10.2835        5.7218        3.9944        2.4095        3.7491        2.6615        3.6248        5.5845        7.9090        7.9281        9.1267        8.8828       10.5860       10.7151        8.2106        6.7402        4.3154        2.5122        2.8148        4.3575        3.4058        4.4196        4.4264        4.3244        4.3072        4.4970        4.5695        4.3899        6.4305        7.4949        6.3600        7.2165        9.7511        6.6308        4.9304        4.7685        3.3999        7.7459       10.4798       11.8646        9.3461       10.2381       11.2531       15.6285       17.4033       21.0137       20.0514       19.8251       14.1769       13.6165       20.2363       22.5156       24.3449       26.1225       29.1099       37.9066       30.3277       26.6661       30.7322       27.1845       27.2349       31.2600       30.3173       28.1837       20.9280       18.1317       25.0947       25.6728       21.8511       20.6454       21.4170       16.6250        8.5711       10.2465       12.1795       14.7319       16.0643       15.8577       22.1711       20.4310        9.6820        7.9063        7.3876        7.2828        7.0481        8.8403        9.5074       10.1212       12.4180       13.8526       15.5900       19.0127       28.6099       31.6401       33.7649       35.3413       43.5214       45.6999       53.5445       57.4163       58.7502       58.7654       65.8791       65.5916       71.7464       69.6512       62.4050       55.4059       46.5082       41.5830       37.2267       35.8175       29.7878       28.8983       28.1632       27.3664       36.2009       37.6388       37.0363       37.8994       37.0880       36.0689       36.1434       36.0831       41.5030       38.7502       39.0029       42.0583       45.4027       49.8692       55.9963       55.8326       58.3401       55.3287       57.1661       56.0103       61.2260       61.7597       61.7153       62.7530       60.5939       59.0239       59.8063       58.4524       63.9490       67.2740       72.8797       71.8776       67.3247       64.4941       61.7449       60.2864       41.6914       39.8736       38.7445       39.5523       38.3105       41.0703       42.1460       43.3251       66.2529       73.5046       79.2655       84.3091      105.2136      116.1661      127.5890      143.9805      151.4643      162.5392      170.6547      183.0864      203.2353      182.8893      172.2393      160.5855      127.3743      116.5520      120.7896      119.7260       80.2222       75.4410        0.0000        0.0000        0.0000        0.0000        0.0000        0.0000        0.0000        0.0000        0.0000        0.0000        0.0000        0.0000        0.0000        0.0000        0.0000        0.0000        0.0000        0.0000        0.0000        0.0000        0.0000        0.0000        0.0000        0.0000        0.0000        0.0000        0.0000        0.0000        0.0000        0.0000        0.0000        0.0000        0.0000        0.0000        0.0000        0.0000        0.0000        0.0000        0.0000        0.0000        0.0000        0.0000        0.0000        0.0000        0.0000        0.0000        0.0000        0.0000        0.0000        0.0000        0.0000        0.0000        0.0000        0.0000        0.0000        0.0000
        0.0000        0.0000        0.0000        0.0000        0.0000        0.0000        0.0000        0.0000        0.0000        0.0000       12.8219       22.9099       22.0644       14.0908        4.4385        7.4623        4.5496        4.0797        6.5933       16.4146       18.1987       22.1792       20.6557       17.7647       27.8860       22.8165       22.1353       12.0558       12.2680       11.5958       10.1811       10.0815       12.1165       12.3188       12.9065       10.6390       10.7142       12.3040       11.3710       14.5022       10.8371       10.4484       12.0085       11.5512        8.6046        8.6980        8.9266       10.1525       13.4854       17.8877       19.7430       16.4974       13.5120       14.6342       20.6393       15.9341       15.8424       17.4412       13.0651       15.9572       17.7014       18.0362       19.2135       16.6281       17.1634       20.8660       28.1668       23.3911       25.8006       24.7986       20.0216       21.7855       24.0103       20.8787       21.6043       21.0461       20.3820       20.8807       20.7365       21.5259       21.3251       19.7328       17.9433       11.0955       10.8155       11.1208       11.9563       15.1382       12.9596       13.5882       13.2745       11.4778        9.4316       10.3648       10.7510       16.2853       19.6188       21.5744       22.8777       23.3757       26.4750       28.5939       32.7361       42.2350       46.4755       48.6255       50.7795       50.4547       52.2523       57.2274       61.1326       66.2431       66.1312       68.3457       69.9738       68.9263       68.9337       62.3031       53.3164       51.6517       46.3937       43.4584       38.8947       34.0527       32.7533       31.1633       32.2412       40.0821       41.4051       43.3545       41.9741       43.1922       40.7828       42.6418       43.9978       45.0892       42.3736       38.9180       41.9422       57.0540       63.6379       67.3128       66.4823       68.4802       68.6869       73.5088       75.9757       69.8741       66.7401       67.8483       75.4594       80.0437       81.9405       82.0147       84.5650       79.3882       83.1838       83.3521       80.9150       73.7708       73.2950       71.1200       65.7453       54.3335       58.0016       59.1492       63.3215       75.0972       81.9405       88.1043       89.7491       75.9841       79.0582       80.0716       88.0365       85.6648       85.0890      110.0168      132.5394      166.4652      182.9846      189.9785      196.6050      209.4747      210.9097      188.9169      174.8062      153.2599      144.5716      160.9116        0.0000        0.0000        0.0000        0.0000        0.0000        0.0000        0.0000        0.0000        0.0000        0.0000        0.0000        0.0000        0.0000        0.0000        0.0000        0.0000        0.0000        0.0000        0.0000        0.0000        0.0000        0.0000        0.0000        0.0000        0.0000        0.0000        0.0000        0.0000        0.0000        0.0000        0.0000        0.0000        0.0000        0.0000        0.0000        0.0000        0.0000        0.0000        0.0000        0.0000        0.0000        0.0000        0.0000        0.0000        0.0000        0.0000        0.0000        0.0000        0.0000        0.0000        0.0000        0.0000        0.0000        0.0000        0.0000        0.0000        0.0000        0.0000        0.0000
        0.0000        0.0000        0.0000        0.0000        0.0000        0.0000        0.0000        0.0000        0.0000        0.0000        0.0000       22.3658       25.3769       28.6079       10.8382       21.4382        9.0496        3.7384        5.1836       12.2227       13.5862       14.3278        9.2256        6.1910        7.9035       16.6133       22.8220       16.3707       16.7732       12.7890       10.9238       10.2469       10.2181        9.7750        7.8337        6.4027        7.8512       10.2290        8.4509        9.0983        9.6637       11.8889       10.5353        7.2172       11.4775       12.8291       12.9839       10.0726       13.7447       20.3593       19.7002       17.4543       23.1800       19.5103       17.1933       11.8165       12.8231       16.1040       17.7479       22.0061       24.2925       23.8948       22.9008       19.3494       23.0996       28.1631       33.0089       25.6065       27.4087       26.2816       18.6612       23.8875       26.9393       27.4405       25.4983       25.3089       25.5674       25.8879       27.3389       27.3447       26.5577       26.1896       22.9224       17.6689       16.0890       17.2022       16.8068       17.0825       13.3275       13.8892       13.4382       13.0866       14.8686       11.6778       14.5362       23.6663       27.3480       30.2024       29.4224       30.1549       32.4201       37.5350       43.6488       53.9494       57.1990       60.0037       62.9771       63.2395       60.5009       61.8420       68.2483       71.1731       73.3404       73.1623       75.9685       75.3602       73.4165       63.0080       57.2081       53.5283       48.7463       44.3275       41.0065       40.4512       36.8943       38.5185       38.7105       47.0923       48.1898       49.1535       48.6459       49.9221       47.1753       47.6766       46.7874       52.3045       45.1568       41.4873       47.0990       61.5046       68.0687       68.9381       71.0428       75.5464       74.7545       76.7225       78.8326       73.1571       72.7054       72.9800       83.8548       89.2088       89.6404       92.6615       98.5205       88.8307       96.2038       98.1644       90.4144       81.8459       87.6234       86.2928       78.3691       66.9794       67.4798       71.1501       79.8615       96.2953      104.9487      109.8710      108.3095       85.2202       80.3763       83.6024       94.0226       80.0398       78.2220      111.9324      132.6756      185.3801      190.0893      195.0897      201.8145      229.1233      228.3452      211.9586      212.2001      203.5976      193.5078        0.0000        0.0000        0.0000        0.0000        0.0000        0.0000        0.0000        0.0000        0.0000        0.0000        0.0000        0.0000        0.0000        0.0000        0.0000        0.0000        0.0000        0.0000        0.0000        0.0000        0.0000        0.0000        0.0000        0.0000        0.0000        0.0000        0.0000        0.0000        0.0000        0.0000        0.0000        0.0000        0.0000        0.0000        0.0000        0.0000        0.0000        0.0000        0.0000        0.0000        0.0000        0.0000        0.0000        0.0000        0.0000        0.0000        0.0000        0.0000        0.0000        0.0000        0.0000        0.0000        0.0000        0.0000        0.0000        0.0000        0.0000        0.0000        0.0000        0.0000
        0.0000        0.0000        0.0000        0.0000        0.0000        0.0000        0.0000        0.0000        0.0000        0.0000        0.0000        0.0000        0.0000        0.0000       22.8758       38.1579       28.3106        7.6617        5.4542        6.4004        5.3333        6.6602        4.8814        3.8073        5.2677        8.0302       11.9993       10.2361       23.8598       31.5528       26.8550       18.7470       12.6834       11.0201        9.3694       10.1711        7.4601        6.3554        6.6569       10.2063        9.4856       12.9289       11.9111       15.0860       18.3490       17.5600       13.9178       12.7797       12.2656       13.9954       16.0337       18.1087       21.7622       17.1324       22.6891       18.7330       18.9606       22.3924       27.5127       30.3105       30.2104       30.2486       30.6456       25.1771       26.1662       32.1827       39.8801       27.6362       23.5881       26.9229       21.9278       32.5170       35.9522       33.4367       29.4685       30.6604       31.8118       29.7433       30.7912       33.8019       32.3725       32.3559       30.2961       23.0428       24.8160       23.1485       20.7365       15.9992       13.8650       17.2095       21.1895       16.8672       16.3911       16.8351       22.3216       34.5860       35.4578       34.7498       37.9570       38.1600       45.5137       46.4605       53.0980       65.3945       70.0283       69.1613       69.4963       65.4957       64.1929       65.3504       76.1376       77.5733       80.9633       84.2025       77.1312       77.7218       74.1682       64.8609       59.9630       53.4958       49.9474       45.9428       44.3125       45.5943       45.9977       40.7878       44.5677       52.6412       51.7660       51.0289       53.1903       53.1361       49.2352       52.6514       55.7819       60.7273       54.5951       50.7347       52.7948       66.2772       71.8280       71.9510       76.4476       78.6413       76.1794       83.5690       85.0512       71.7984       72.9191       74.0389       80.7747       86.7175       93.1614       99.2108      106.5677       92.5258       99.7794       92.5889       93.9310       90.7333       94.4682       92.7655       89.9370       78.0016       77.7688       82.1204       89.8676      110.0656      123.3569      128.0061      120.7969      108.0698       94.5429       90.1602       92.6813       80.3834       93.4316      118.2209      117.7571      175.5150      195.1934      206.8564      210.8577      240.7640      243.7525      235.9151        0.0000        0.0000        0.0000        0.0000        0.0000        0.0000        0.0000        0.0000        0.0000        0.0000        0.0000        0.0000        0.0000        0.0000        0.0000        0.0000        0.0000        0.0000        0.0000        0.0000        0.0000        0.0000        0.0000        0.0000        0.0000        0.0000        0.0000        0.0000        0.0000        0.0000        0.0000        0.0000        0.0000        0.0000        0.0000        0.0000        0.0000        0.0000        0.0000        0.0000        0.0000        0.0000        0.0000        0.0000        0.0000        0.0000        0.0000        0.0000        0.0000        0.0000        0.0000        0.0000        0.0000        0.0000        0.0000        0.0000        0.0000        0.0000        0.0000        0.0000        0.0000        0.0000        0.0000
        0.0000        0.0000        0.0000        0.0000        0.0000        0.0000        0.0000        0.0000        0.0000        0.0000        0.0000        0.0000        0.0000        0.0000        0.0000        0.0000        0.0000        0.0000        6.1717        6.9693        7.9200       10.0454        7.4510        6.4150        5.5603        9.8018       10.7444        8.5534        8.7284       12.1055       13.4060        8.8411        8.3611        9.0883        8.1551        6.6935        6.5880        6.0019        9.0765       11.5015        8.7198       12.1834       11.6711       12.6308       16.4790       16.7120       13.3249       12.9144       12.3092       14.7442       20.0427       17.9523       22.9632       21.4530       21.1571       16.0000       17.1060       18.7225       32.8662       33.8615       34.0949       34.1330       33.5378       26.0022       29.2440       38.0316       46.6454       27.8697       26.4026       30.3867       36.2882       44.2233       39.3071       32.3530       32.5574       33.4063       32.3772       31.9848       34.2967       39.3503       39.4862       37.8610       37.6414       29.5952       31.3813       31.2769       27.6649       23.3282       22.7250       20.2271       23.5773       19.4103       27.3126       27.8456       37.4935       43.5268       44.3794       48.2749       56.4221       49.0161       55.0721       56.3486       57.1936       69.8032       70.9274       67.0389       68.5754       63.2016       63.3504       65.7699       80.6761       88.5938       88.5191       86.9464       73.7064       71.2577       70.7126       65.6524       63.1681       57.3753       53.6151       51.0604       49.5685       50.9481       47.7688       44.8140       47.4173       57.8567       58.9411       54.7909       53.9626       57.1033       56.1318       52.6229       55.5485       63.9612       65.6235       62.8474       57.8220       73.3723       73.8850       78.0900       78.8293       79.7276       75.4859       78.2169       74.7396       67.0196       67.5172       72.6419       78.4980       84.2138       94.6188      102.7071      104.2694       95.2452       97.8932       95.7950       93.8676       91.4457       94.7495       96.2800       93.1475       84.5936       89.1044      104.3651      102.6836      125.5634      138.6684      139.4225      133.3386      116.0061      105.1526       90.0436      103.6784      100.4262       93.4849       99.4257      110.2273      165.2592      195.8401      213.1177      209.3595      224.7334      234.0100      209.7248        0.0000        0.0000        0.0000        0.0000        0.0000        0.0000        0.0000        0.0000        0.0000        0.0000        0.0000        0.0000        0.0000        0.0000        0.0000        0.0000        0.0000        0.0000        0.0000        0.0000        0.0000        0.0000        0.0000        0.0000        0.0000        0.0000        0.0000        0.0000        0.0000        0.0000        0.0000        0.0000        0.0000        0.0000        0.0000        0.0000        0.0000        0.0000        0.0000        0.0000        0.0000        0.0000        0.0000        0.0000        0.0000        0.0000        0.0000        0.0000        0.0000        0.0000        0.0000        0.0000        0.0000        0.0000        0.0000        0.0000        0.0000        0.0000        0.0000        0.0000        0.0000        0.0000        0.0000
        0.0000        0.0000        0.0000        0.0000        0.0000        0.0000        0.0000        0.0000        0.0000        0.0000        0.0000        0.0000        0.0000        0.0000        0.0000        0.0000        0.0000        0.0000        0.0000       15.2048       10.8563        7.0533        8.5728       10.0863       11.3428       12.5014       16.0437       19.4712       18.1868       17.5492       14.8068       14.5855       12.2645       12.7898       11.7204       12.2320       12.6688       16.6595       24.4423       14.2709       11.2791       14.3219       13.1231       12.0518       14.3776       16.6762       16.7117       13.8430       16.4365       18.7202       18.5577       20.7689       25.0792       24.9190       20.5781       15.0583       14.3573       20.8159       31.7292       32.2228       29.4759       30.1775       28.8909       23.0308       32.2180       38.9644       32.6373       24.4838       29.5760       36.5646       40.4731       41.5737       42.1794       44.1657       38.8144       35.9448       28.8899       29.4398       31.0975       34.3375       35.9225       38.6311       39.6995       45.6726       46.1311       40.6076       32.1756       42.0494       48.5793       35.5773       36.7771       35.9990       43.8486       46.6926       53.9037       58.7172       58.3560       66.5699       72.6937       60.4617       63.8151       70.9182       76.5702       72.3306       66.1676       68.8172       60.1804       58.7718       57.3020       67.6002       81.9611       76.3663       79.3245       78.2377       71.1617       69.4062       74.4228       73.2605       77.7790       70.9386       70.0495       64.6941       64.1820       62.1507       62.5229       61.2675       62.5905       60.4532       61.6569       59.4374       57.1470       62.2726       63.7077       63.7750       64.7408       75.0183       77.8145       78.1056       72.9020       73.0847       73.1468       73.8464       70.4874       67.5551       65.9444       64.4211       63.3716       63.0366       64.1607       70.1385       74.5271       75.2892       91.3894       86.6476       81.6783       78.0674       79.9625       82.5784       84.5464       96.3985       98.6480      105.0070      103.3886       99.3889      105.3063      117.5202      133.6030      124.9816      130.1217      128.0345      125.0643      132.8450      125.9139      104.1981      103.8651      101.5575       76.8155       97.1204      122.5508      181.3532      219.9178      220.1093      219.1425      215.4299      226.0422      210.6070        0.0000        0.0000        0.0000        0.0000        0.0000        0.0000        0.0000        0.0000        0.0000        0.0000        0.0000        0.0000        0.0000        0.0000        0.0000        0.0000        0.0000        0.0000        0.0000        0.0000        0.0000        0.0000        0.0000        0.0000        0.0000        0.0000        0.0000        0.0000        0.0000        0.0000        0.0000        0.0000        0.0000        0.0000        0.0000        0.0000        0.0000        0.0000        0.0000        0.0000        0.0000        0.0000        0.0000        0.0000        0.0000        0.0000        0.0000        0.0000        0.0000        0.0000        0.0000        0.0000        0.0000        0.0000        0.0000        0.0000        0.0000        0.0000        0.0000        0.0000        0.0000        0.0000        0.0000
        0.0000        0.0000        0.0000        0.0000        0.0000        0.0000        0.0000        0.0000        0.0000        0.0000        0.0000        0.0000        0.0000        0.0000        0.0000        0.0000        0.0000        0.0000        0.0000       13.2537       10.2555       12.5374       17.4922       16.4156       17.0798       16.5624       17.8753       18.0122       18.9929       17.1890       14.2512       11.8303        8.0574       11.7938       10.6396       14.5810       11.8016       14.8166       20.3966       12.9495       16.4361       18.1667       18.4323       14.5565        9.8969       12.6518       19.2345       15.8645       14.1959       12.1459       12.2720       13.4765       23.9578       26.5833       16.8770       14.3371       13.8701       19.6880       28.2959       27.5784       32.5125       41.5125       42.8487       33.2858       39.3967       41.7137       38.9583       32.8172       38.2336       41.4235       39.9916       40.9838       39.0541       36.2882       35.2904       29.7082       34.1188       36.4189       34.1240       35.7043       36.3493       47.3122       50.9428       54.1989       51.8210       44.2156       40.9051       51.2849       52.6572       48.8188       45.0835       48.4232       59.9699       71.4766       79.1698       78.7299       73.8499       75.8112       84.1581       74.1432       68.8794       73.1193       77.8710       76.8924       69.9900       65.8642       69.7558       62.7189       63.6403       62.9677       65.9159       67.9540       72.8703       69.2952       67.3572       73.6825       77.8559       75.0895       74.9411       80.8761       76.9831       70.5560       66.5043       68.2511       69.2200       69.1344       66.6295       64.7309       64.1010       66.3548       66.4408       70.9311       69.7993       72.2047       73.7488       82.1598       81.0609       76.5726       77.6269       75.0934       75.1339       73.0844       71.3883       65.5506       61.7516       66.6479       61.3083       59.9453       67.5756       69.7839       81.3047       76.3345       81.9195       80.8960       73.8349       75.4463       81.5574       81.2481       83.4082       99.8625      105.2698      124.1502      109.9776      104.9955      110.8183      121.1993      140.1615      125.9763      126.4585      129.8990      121.3568      126.2422      121.4134      106.0914       97.9231       78.9166       68.7331       88.0195      142.1454      241.0989      220.5512      208.6814      207.1875      205.6756      206.8567      199.9987      161.9587       88.2441        0.0000        0.0000        0.0000        0.0000        0.0000        0.0000        0.0000        0.0000        0.0000        0.0000        0.0000        0.0000        0.0000        0.0000        0.0000        0.0000        0.0000        0.0000        0.0000        0.0000        0.0000        0.0000        0.0000        0.0000        0.0000        0.0000        0.0000        0.0000        0.0000        0.0000        0.0000        0.0000        0.0000        0.0000        0.0000        0.0000        0.0000        0.0000        0.0000        0.0000        0.0000        0.0000        0.0000        0.0000        0.0000        0.0000        0.0000        0.0000        0.0000        0.0000        0.0000        0.0000        0.0000        0.0000        0.0000        0.0000        0.0000        0.0000        0.0000        0.0000        0.0000
        0.0000        0.0000        0.0000        0.0000        0.0000        0.0000        0.0000        0.0000        0.0000        0.0000        0.0000        0.0000        0.0000        0.0000        0.0000        0.0000        0.0000        0.0000        0.0000        0.0000       16.7337       15.3482       17.1009       21.3238       22.4352       17.2076       22.6297       27.5949       25.6008       22.3877       13.8204       10.2820       10.5719       14.2046       12.4806       11.8645       14.2056       16.1390       12.6266       10.8335       12.2936       17.5822       16.9976        9.2237        6.5228       19.6123       26.5597       17.2797       13.8337       10.7916       16.5178       15.0669       18.3857       26.1898       24.7181       17.7827       18.1009       25.8434       28.1495       24.2571       32.5474       47.8130       42.4204       36.7163       43.6735       48.2465       48.9478       40.4813       44.8827       44.0167       41.8315       42.9674       40.2989       41.5352       42.9735       32.5135       32.7478       35.6226       36.4978       37.6953       39.6912       48.6217       60.7266       49.2924       45.9156       45.9663       46.0454       51.7261       47.9519       44.5478       47.1305       47.5359       59.1430       76.7065       91.5730       90.6777       79.5774       76.2215       79.9937       68.7400       65.4897       69.9984       72.5276       69.6887       68.5473       68.4795       70.7098       60.3957       58.8311       59.8177       62.9888       68.4634       68.7050       68.2957       67.9537       75.0167       75.1260       75.5902       79.4078       76.5286       75.7426       71.5351       72.1912       75.6103       72.4977       68.9764       67.5356       68.4661       70.0741       71.2886       69.5642       74.6555       74.2620       77.0584       81.8795       92.8720       91.0492       82.0256       79.2177       76.0316       78.8571       74.2708       70.0637       61.1513       60.4337       63.4467       65.2717       62.3036       65.0786       73.8755       85.0689       75.9216       68.4156       68.4372       71.3529       72.6365       75.9457       78.7346       83.8224       96.5100      101.7590      107.2821      109.7643      111.3393      116.4454      119.2458      120.5511      120.6879      124.9512      119.2386      113.6674      120.9843      110.4187      113.2273      107.7942       70.2635       63.6488       82.2852      105.1208      170.7801      190.9527      200.6394      203.7265      202.8467      198.9458      182.8289      154.1902       86.9989       67.0549        0.0000        0.0000        0.0000        0.0000        0.0000        0.0000        0.0000        0.0000        0.0000        0.0000        0.0000        0.0000        0.0000        0.0000        0.0000        0.0000        0.0000        0.0000        0.0000        0.0000        0.0000        0.0000        0.0000        0.0000        0.0000        0.0000        0.0000        0.0000        0.0000        0.0000        0.0000        0.0000        0.0000        0.0000        0.0000        0.0000        0.0000        0.0000        0.0000        0.0000        0.0000        0.0000        0.0000        0.0000        0.0000        0.0000        0.0000        0.0000        0.0000        0.0000        0.0000        0.0000        0.0000        0.0000        0.0000        0.0000        0.0000        0.0000        0.0000        0.0000
        0.0000        0.0000        0.0000        0.0000        0.0000        0.0000        0.0000        0.0000        0.0000        0.0000        0.0000        0.0000        0.0000        0.0000        0.0000        0.0000        0.0000        0.0000        0.0000        0.0000        0.0000       14.9536       17.8336       24.6079       30.1311       24.4718       24.0641       27.6576       19.7153       13.6491       20.4615       15.8250       14.9828       15.7901       15.1907       13.9795       24.6361       25.4612       16.0773       14.6835       18.2079       12.2610       14.2742       12.1497        9.6119       16.9227       24.8143       19.5134       15.8167       14.8545       19.7546       17.7597       24.0887       20.2969       24.5657       20.7565       19.6586       31.9077       29.2004       28.6379       34.6833       49.5266       53.4888       48.2068       46.2494       55.8485       66.5871       47.9461       56.6405       48.9188       52.2292       47.2602       49.4077       51.5710       56.1229       41.4539       37.2679       37.2612       34.4214       39.5445       44.7465       46.2798       54.4747       48.0014       45.6237       51.2842       47.8962       46.7694       44.2704       49.0337       59.3984       63.0918       62.5542       71.3038       78.9789       69.3382       61.7283       57.8573       61.0520       59.5752       61.4464       61.4260       61.0404       64.1941       65.9139       69.0743       73.4126       60.1952       56.5703       58.6792       60.3534       64.4465       66.5407       70.4873       67.9358       77.0785       76.7547       77.2095       77.6855       70.1753       69.9338       72.3240       75.1655       74.1646       73.1221       71.3334       69.7123       70.6511       71.4430       74.6953       74.7252       81.6971       87.6642       87.3334       88.2592       96.7699       90.1370       85.4401       82.4193       83.8064       81.3231       76.5301       69.6618       62.3552       62.2966       63.4176       64.4805       61.7260       64.7346       71.3502       71.0054       67.1198       68.1125       68.4545       70.2140       68.1312       67.4714       70.9262       78.3274       86.0820       93.2887       98.7197      108.8529      109.6743      114.3886      117.9954      111.8820      103.2647      105.2904      102.8202       99.3192      101.5890       93.9548      103.0995      123.0404       73.9484       79.0576       84.1052       94.1350      161.9794      173.6951      187.6283      186.3347      196.0663      190.9190      168.8370      141.8721       83.2981       75.8145       57.7970        0.0000        0.0000        0.0000        0.0000        0.0000        0.0000        0.0000        0.0000        0.0000        0.0000        0.0000        0.0000        0.0000        0.0000        0.0000        0.0000        0.0000        0.0000        0.0000        0.0000        0.0000        0.0000        0.0000        0.0000        0.0000        0.0000        0.0000        0.0000        0.0000        0.0000        0.0000        0.0000        0.0000        0.0000        0.0000        0.0000        0.0000        0.0000        0.0000        0.0000        0.0000        0.0000        0.0000        0.0000        0.0000        0.0000        0.0000        0.0000        0.0000        0.0000        0.0000        0.0000        0.0000        0.0000        0.0000        0.0000        0.0000        0.0000        0.0000
        0.0000        0.0000        0.0000        0.0000        0.0000        0.0000        0.0000        0.0000        0.0000        0.0000        0.0000        0.0000        0.0000        0.0000        0.0000        0.0000        0.0000        0.0000        0.0000        0.0000        0.0000       16.2755       14.7983       21.9774       22.5847       18.4802       25.0949       17.4621       13.7071       17.5356       23.2565       26.3042       21.9723       19.0833       19.3331       16.7610       18.9081       24.9231       21.2284       12.4653       11.2022       13.3941       16.5797       13.0749       14.2317       15.6562       16.1852       11.9432       11.6964       11.2648       13.0279       13.1184       15.8757       17.7969       22.9823       19.4793       16.2255       14.8050       18.4926       22.2464       27.4565       41.2909       50.4088       41.9427       40.5600       46.5941       56.8828       48.8852       50.9329       48.9645       43.9941       45.2469       45.7262       50.0409       52.2100       43.4897       35.7712       33.8928       34.0871       38.9920       42.7072       52.1835       49.6159       44.2238       37.9207       38.2776       36.9250       40.0317       42.9790       50.0368       50.5996       63.5984       62.6765       61.4172       61.2090       57.6282       52.8323       51.6674       54.9825       61.1094       61.3301       59.4197       57.9686       52.6263       58.9727       62.2540       68.0163       67.4234       60.6438       59.8253       59.0042       60.0233       65.4368       66.8305       67.9483       65.6134       64.9359       71.6929       66.1168       66.6077       69.0324       69.8114       70.8754       69.9602       64.6626       67.4908       70.4516       74.8673       79.0755       80.1392       83.2307       94.6325       97.7805      100.1967       91.7305      101.0298      101.6264      104.2721       99.5526      102.7845       96.4674       91.1250       82.6860       71.6806       66.6566       63.6069       63.4114       55.8050       54.6378       59.3541       61.3158       69.0944       74.0815       72.9485       73.2012       59.7537       59.9220       63.6908       68.7542       76.8711       86.4074       90.2832       96.7962      115.0375      124.6835      131.9488      122.1690       80.2073       73.8002       71.0164       69.1576       68.4012       65.5602       83.6936       76.9516       65.9662       65.0683       82.7990       91.3427      136.8014      157.4768      170.0617      169.6169      196.0872      190.9215      142.7149      126.9344       99.9046       86.4627      106.6429        0.0000        0.0000        0.0000        0.0000        0.0000        0.0000        0.0000        0.0000        0.0000        0.0000        0.0000        0.0000        0.0000        0.0000        0.0000        0.0000        0.0000        0.0000        0.0000        0.0000        0.0000        0.0000        0.0000        0.0000        0.0000        0.0000        0.0000        0.0000        0.0000        0.0000        0.0000        0.0000        0.0000        0.0000        0.0000        0.0000        0.0000        0.0000        0.0000        0.0000        0.0000        0.0000        0.0000        0.0000        0.0000        0.0000        0.0000        0.0000        0.0000        0.0000        0.0000        0.0000        0.0000        0.0000        0.0000        0.0000        0.0000        0.0000        0.0000
        0.0000        0.0000        0.0000        0.0000        0.0000        0.0000        0.0000        0.0000        0.0000        0.0000        0.0000        0.0000        0.0000        0.0000        0.0000        0.0000        0.0000        0.0000        0.0000        0.0000        0.0000       23.0465       18.6623       21.3839       19.8829       20.4767       23.3675       20.6107       23.0824       29.6909       30.4511       33.7970       32.9860       24.2560       18.2450       18.3119       28.9776       31.5300       24.6745       15.8639       14.9831       17.3731       18.5597       14.4518       15.3254       18.7696       17.2160       13.3856       11.6293       11.8061       13.9977       21.0864       22.9767       20.1244       32.0996       24.7736       18.5615       22.0842       32.4861       31.6140       40.9209       48.5146       50.3331       51.0181       48.3311       68.6584       67.0437       59.9294       64.1670       52.4335       48.6909       47.8646       44.2740       46.5776       53.5183       36.1966       33.0063       34.1386       32.1972       43.4103       44.0575       48.1519       50.5951       55.4353       45.8716       45.8464       45.6135       47.0076       43.0071       45.9902       48.0833       62.2833       62.1507       54.6064       55.9925       54.4746       53.2018       55.8027       58.5392       61.5737       66.2505       66.7237       60.1696       51.1829       53.9926       52.5914       60.2206       59.7321       65.0883       58.5441       56.4673       58.6360       61.5449       68.5172       65.9971       66.7177       63.1825       67.3338       63.6425       68.6450       71.5729       72.2129       72.8520       68.1065       66.9572       69.5702       73.2753       82.8548       79.8245       88.5659       88.2633       97.2115       96.7147       96.1727       92.0265      108.2363      108.1787      106.3462      111.4938      110.9277      100.2569       93.2431       86.7491       69.8072       65.6814       62.8723       57.5341       48.3209       48.2248       52.8340       57.6109       65.5663       71.2872       70.3584       69.5842       58.9502       54.6149       59.5974       65.1483       77.5455       85.0914       90.1776       95.4255      111.6763      122.3647      128.7278      111.9250       72.7263       62.7492       57.1707       56.0974       56.1093       59.3491       59.3231       53.7549       47.9469       44.0017       51.2345       75.7569      132.3981      145.7798      158.6377      158.7081      184.9536      167.9479      126.5225      111.2667       93.6986       84.8366      102.8813        0.0000        0.0000        0.0000        0.0000        0.0000        0.0000        0.0000        0.0000        0.0000        0.0000        0.0000        0.0000        0.0000        0.0000        0.0000        0.0000        0.0000        0.0000        0.0000        0.0000        0.0000        0.0000        0.0000        0.0000        0.0000        0.0000        0.0000        0.0000        0.0000        0.0000        0.0000        0.0000        0.0000        0.0000        0.0000        0.0000        0.0000        0.0000        0.0000        0.0000        0.0000        0.0000        0.0000        0.0000        0.0000        0.0000        0.0000        0.0000        0.0000        0.0000        0.0000        0.0000        0.0000        0.0000        0.0000        0.0000        0.0000        0.0000        0.0000
        0.0000        0.0000        0.0000        0.0000        0.0000        0.0000        0.0000        0.0000        0.0000        0.0000        0.0000        0.0000        0.0000        0.0000        0.0000        0.0000        0.0000        0.0000        0.0000        0.0000        0.0000       27.5229       25.0041       30.7289       29.4824       19.9355       27.2159       26.5180       31.7261       26.5303       22.0487       28.1976       30.2962       25.9668       23.1417       28.5701       21.2249       18.1470       15.3302       17.8651       18.7202       18.1884       21.4417       15.4507       16.3375       20.4518       19.8708       12.3561       11.2917       12.0354       13.8826       12.2822       17.5639       23.8819       30.4613       16.4698       20.4118       26.2506       38.8377       37.7432       38.8005       40.9665       42.5863       46.7799       57.1716       63.4296       67.6135       72.5971       66.1277       59.1640       49.3692       43.7292       45.1842       43.8498       40.6827       33.5770       33.6142       31.9388       33.9604       47.6764       55.5751       47.9344       54.9145       54.7301       52.4501       56.3439       51.9418       53.3954       47.5362       47.8008       45.7721       52.8335       53.0194       51.3311       51.7021       52.4607       53.4609       58.0965       63.3549       67.0941       69.6656       68.6338       63.1536       49.2026       43.9671       45.1217       46.2359       50.1078       53.1495       52.7859       57.7982       57.6561       60.9525       69.8429       70.2656       73.8689       65.9672       65.8701       65.4985       73.9229       82.5870       77.5571       73.7839       71.4450       70.7778       70.7449       78.1217       86.1908       87.0037       93.7919       94.0209      102.2864      105.4869       99.3772       93.6200      107.7759      104.9905      103.1415      103.1522      100.8246       93.8600       88.2826       81.6305       69.2981       64.3823       57.0528       52.3629       40.2876       39.9570       45.4275       52.1310       57.7542       61.5969       63.1206       64.8632       51.7877       49.8701       53.2119       58.9983       67.7281       71.9058       80.2072       87.2196      102.9566      113.0873      112.5642      101.0978       64.5444       52.5928       48.4357       48.3252       48.4882       49.9939       49.2940       46.9899       39.2222       39.9418       45.7658       65.2251      106.6175      119.9396      133.3169      130.4162      135.2117      139.0177      134.8003      104.1023       92.6562       96.1771       99.3396       92.4557        0.0000        0.0000        0.0000        0.0000        0.0000        0.0000        0.0000        0.0000        0.0000        0.0000        0.0000        0.0000        0.0000        0.0000        0.0000        0.0000        0.0000        0.0000        0.0000        0.0000        0.0000        0.0000        0.0000        0.0000        0.0000        0.0000        0.0000        0.0000        0.0000        0.0000        0.0000        0.0000        0.0000        0.0000        0.0000        0.0000        0.0000        0.0000        0.0000        0.0000        0.0000        0.0000        0.0000        0.0000        0.0000        0.0000        0.0000        0.0000        0.0000        0.0000        0.0000        0.0000        0.0000        0.0000        0.0000        0.0000        0.0000        0.0000
        0.0000        0.0000        0.0000        0.0000        0.0000        0.0000        0.0000        0.0000        0.0000        0.0000        0.0000        0.0000        0.0000        0.0000        0.0000        0.0000        0.0000        0.0000        0.0000        0.0000        0.0000        0.0000       33.9677       50.2320       48.1252       39.6892       37.3632       41.9691       41.1673       27.9524       30.3289       26.3079       21.9814       18.6000       19.8801       26.4104       19.9603       12.4535       10.3267       17.6382       13.0739       19.8562       26.6405       18.2806       15.9097       16.3371       17.8902       12.9940       13.2677       14.7934       16.7690       15.1900       23.3711       34.4962       42.3994       21.0969       20.7391       24.6703       38.1581       41.2370       41.9242       45.2159       40.2397       42.5805       56.5412       58.2305       69.6196       67.8443       60.9254       55.4512       53.6498       51.8791       49.0960       48.0650       44.8014       36.1871       37.4744       36.5190       38.9388       41.5195       51.6760       53.2962       48.2114       51.7776       51.3795       52.7944       54.4371       59.8981       47.8986       49.8215       48.3533       46.7421       50.5049       50.5291       48.4910       52.6003       55.2432       57.1574       62.8819       68.8867       67.0087       60.4840       56.8833       46.6103       42.3439       41.4026       43.3769       46.0316       46.4915       48.7556       50.2793       54.1337       61.6488       70.4092       72.1687       71.6393       66.4111       71.8858       73.0406       80.3226       83.8245       83.8466       83.6329       83.1820       87.4682       86.0787       86.9439       96.1724      102.2674      106.3787      107.3796      115.4186      111.5957      102.9167       98.4118      101.8315       97.9893       93.6580       95.3170       90.1851       80.6993       80.6714       78.6088       66.5367       63.6460       55.8883       51.8003       40.4704       38.9408       39.4289       41.9318       53.8110       57.5125       57.9984       55.9458       47.4149       44.3724       44.9000       50.2112       57.2161       66.0388       72.0727       75.5417       89.8526      105.5188      104.3733       92.9161       54.5061       43.6393       39.6070       42.3578       46.1408       48.5476       50.1351       48.4766       39.9894       41.2783       43.3867       55.7918       84.2789       94.3055       99.7006      102.2197      101.8159      104.6829      106.2108       97.6766       96.4326      103.8116      108.2090       95.6829        0.0000        0.0000        0.0000        0.0000        0.0000        0.0000        0.0000        0.0000        0.0000        0.0000        0.0000        0.0000        0.0000        0.0000        0.0000        0.0000        0.0000        0.0000        0.0000        0.0000        0.0000        0.0000        0.0000        0.0000        0.0000        0.0000        0.0000        0.0000        0.0000        0.0000        0.0000        0.0000        0.0000        0.0000        0.0000        0.0000        0.0000        0.0000        0.0000        0.0000        0.0000        0.0000        0.0000        0.0000        0.0000        0.0000        0.0000        0.0000        0.0000        0.0000        0.0000        0.0000        0.0000        0.0000        0.0000        0.0000        0.0000        0.0000
        0.0000        0.0000        0.0000        0.0000        0.0000        0.0000        0.0000        0.0000        0.0000        0.0000        0.0000        0.0000        0.0000        0.0000        0.0000        0.0000        0.0000        0.0000        0.0000        0.0000        0.0000       36.6246       33.9442       23.1597       25.6239       23.9363       28.4606       36.8120       32.4783       25.4257       34.7311       27.6690       19.5184       19.0824       16.8736       27.0850       20.5205       12.3733       10.0038       10.7484       11.2910       16.2543       18.4046       14.9450       15.3456       14.2747       16.9787       12.4486       13.1203       15.7421       21.5960       19.9910       25.4220       26.5227       28.8122       14.5506       20.4343       20.9291       27.4745       37.0557       37.2548       41.4944       39.6818       48.8819       48.4360       51.2281       53.6276       56.3408       57.4237       60.1098       63.9994       60.8147       56.2929       58.9130       57.6973       50.6010       51.2275       54.2441       56.3273       66.6001       71.1283       70.2876       61.4030       59.4142       58.5744       60.8488       64.2968       54.4627       46.3101       47.4499       49.4691       49.7492       50.9294       47.4834       50.0335       54.3043       62.0665       63.5656       62.6549       59.6524       58.7576       54.8817       52.8184       43.1159       40.6415       37.4137       42.1280       37.0527       39.9341       42.8801       43.2352       53.2729       58.7423       63.9212       64.3415       69.9011       67.8791       71.0434       80.1010       90.8805       92.8957       98.0186      102.2570      112.7717      104.7366      101.4467      104.2050      139.0381      147.9142      143.3191      133.2242      126.9113      127.9100      117.0718      109.3121       97.3538       85.1459       80.7986       85.2432       71.1155       62.0989       61.7774       61.6112       53.0205       54.0595       64.1466       53.6941       45.8988       43.3706       45.3294       46.5686       48.3126       50.6912       51.6022       52.7757       48.8808       43.8378       44.6639       45.9022       50.8360       57.6379       61.1164       65.3343       64.6280       82.3209       78.6950       57.5000       34.0435       29.6491       30.1323       32.5658       57.9104       58.9604       60.3803       60.3646       46.8936       46.0542       46.4007       53.7685       51.7263       56.0486       60.1574       61.9769       74.4959       74.6427       74.8223       75.7422      114.8447      138.4002      134.6578      114.4226       84.8105        0.0000        0.0000        0.0000        0.0000        0.0000        0.0000        0.0000        0.0000        0.0000        0.0000        0.0000        0.0000        0.0000        0.0000        0.0000        0.0000        0.0000        0.0000        0.0000        0.0000        0.0000        0.0000        0.0000        0.0000        0.0000        0.0000        0.0000        0.0000        0.0000        0.0000        0.0000        0.0000        0.0000        0.0000        0.0000        0.0000        0.0000        0.0000        0.0000        0.0000        0.0000        0.0000        0.0000        0.0000        0.0000        0.0000        0.0000        0.0000        0.0000        0.0000        0.0000        0.0000        0.0000        0.0000        0.0000        0.0000        0.0000
        0.0000        0.0000        0.0000        0.0000        0.0000        0.0000        0.0000        0.0000        0.0000        0.0000        0.0000        0.0000        0.0000        0.0000        0.0000        0.0000        0.0000        0.0000        0.0000        0.0000       54.8203       48.1739       38.6774       26.9813       23.8525       23.5182       30.0415       37.1325       32.5644       34.6415       39.0514       26.8119       22.7516       23.9512       20.8644       21.1933       20.1089       17.3827       16.7521       13.6531       15.0278       11.7304       17.5372       19.1876       18.5286       16.3527       14.4960       14.0777       17.4604       21.3002       28.4338       27.9287       29.0188       26.8800       24.7836       20.2401       28.8990       34.9140       43.7568       45.6946       48.8087       50.1971       44.9798       49.5676       46.5191       47.5915       49.7304       57.2002       63.4385       65.9386       67.8055       62.9423       66.6117       67.7873       66.4884       56.1751       57.6314       62.4010       65.5154       76.7971       77.0581       73.5240       77.6546       76.0336       73.3096       68.6249       58.4779       54.9620       47.0435       45.8073       54.6603       52.7588       45.0138       50.9812       57.4479       60.2076       66.2933       57.2184       57.9105       56.8744       56.9586       52.7036       47.8461       41.1116       36.4085       37.3496       36.6121       34.1437       36.4254       37.4568       44.9450       52.4077       55.4116       62.7245       68.2248       73.5976       74.4872       77.6099       85.9897      106.3337      102.8271      113.4005      126.1666      120.2468      110.2905      107.5539      113.5878      147.9919      162.1021      153.3277      146.6610      133.7189      128.1387      125.6926      127.9971      119.1993       87.1613       79.1001       70.7386       61.1368       54.4269       50.8042       51.9133       52.9227       49.1312       51.8422       50.8490       53.1387       47.7411       46.9199       46.4175       49.0730       53.5160       50.7899       55.3558       45.9899       39.7213       42.3562       40.3255       45.7650       49.6983       51.5285       55.8363       54.4509       56.3448       50.0922       43.0261       26.8658       23.3456       26.3292       30.0422       54.6987       61.2237       61.8386       58.7343       45.8921       40.6090       39.1916       41.2347       37.2522       37.9152       40.4440       43.1993       53.4362       55.1122       58.9899       66.0730      102.7265      117.8950      105.4944      109.4966      112.0798      108.8346        0.0000        0.0000        0.0000        0.0000        0.0000        0.0000        0.0000        0.0000        0.0000        0.0000        0.0000        0.0000        0.0000        0.0000        0.0000        0.0000        0.0000        0.0000        0.0000        0.0000        0.0000        0.0000        0.0000        0.0000        0.0000        0.0000        0.0000        0.0000        0.0000        0.0000        0.0000        0.0000        0.0000        0.0000        0.0000        0.0000        0.0000        0.0000        0.0000        0.0000        0.0000        0.0000        0.0000        0.0000        0.0000        0.0000        0.0000        0.0000        0.0000        0.0000        0.0000        0.0000        0.0000        0.0000        0.0000        0.0000
        0.0000        0.0000        0.0000        0.0000        0.0000        0.0000        0.0000        0.0000        0.0000        0.0000        0.0000        0.0000        0.0000        0.0000        0.0000        0.0000        0.0000        0.0000        0.0000        0.0000       68.3145       57.7310       53.0746       33.4161       30.1679       35.4063       44.2648       54.2092       50.3555       40.6367       33.0906       30.3135       28.1273       27.0178       23.1031       29.9439       37.3493       43.2006       36.2546       21.4229       20.6471       19.3093       22.6922       19.2278       23.1140       21.2256       24.5295       19.3257       18.6914       30.5316       34.9363       29.7892       30.8022       34.5956       37.6950       32.4431       34.7440       37.1366       53.3660       57.2797       60.5762       43.6291       42.8632       48.3736       52.9892       50.5187       48.3256       59.8366       66.8950       75.3409       77.6593       71.2075       70.2492       67.9902       76.6796       62.2808       61.8490       64.8918       69.3411       82.5571       89.3594       90.5945       94.1384       92.6694       82.6952       70.9339       64.4944       67.6762       55.2847       52.5293       57.1072       58.1715       50.2460       57.9917       59.1414       60.9421       58.4258       56.5492       54.2833       54.1336       55.0339       49.9788       46.3144       38.7018       36.7368       38.7354       40.9761       34.5477       33.0864       33.8340       42.2866       56.6751       57.3799       63.6535       80.3388       83.0633       79.7950       83.4271      100.2827      115.4318      125.9798      135.8837      138.9119      128.1398      119.5296      117.1516      127.1364      148.2139      153.1065      156.7825      147.4678      134.2995      128.5704      127.9924      119.9173      113.2627       79.2399       74.0700       65.4522       55.0717       52.3217       48.8353       46.9921       44.1835       44.3695       48.3612       50.5105       55.4178       55.3118       52.2572       54.8862       63.1389       56.5192       51.6456       49.3791       44.2847       43.3929       43.1582       44.6456       43.1662       46.1457       47.7676       49.6910       49.2307       50.0825       46.3276       39.8257       25.8543       23.2991       25.9582       29.1360       51.7146       64.5242       61.5109       57.2417       40.2680       36.4412       34.7545       35.6042       31.8313       30.9952       31.5473       34.1042       41.0647       44.7252       50.3203       59.5869       90.2523      118.1624      107.7718      102.3474       77.8436       88.5487       61.2319        0.0000        0.0000        0.0000        0.0000        0.0000        0.0000        0.0000        0.0000        0.0000        0.0000        0.0000        0.0000        0.0000        0.0000        0.0000        0.0000        0.0000        0.0000        0.0000        0.0000        0.0000        0.0000        0.0000        0.0000        0.0000        0.0000        0.0000        0.0000        0.0000        0.0000        0.0000        0.0000        0.0000        0.0000        0.0000        0.0000        0.0000        0.0000        0.0000        0.0000        0.0000        0.0000        0.0000        0.0000        0.0000        0.0000        0.0000        0.0000        0.0000        0.0000        0.0000        0.0000        0.0000        0.0000        0.0000
        0.0000        0.0000        0.0000        0.0000        0.0000        0.0000        0.0000        0.0000        0.0000        0.0000        0.0000        0.0000        0.0000        0.0000        0.0000        0.0000        0.0000        0.0000        0.0000        0.0000       75.3771       67.8383       68.0335       42.5949       42.5050       62.2221       67.0130       65.4436       66.0326       62.1371       53.8179       50.8417       37.2326       38.3060       40.4199       51.8316       52.6783       62.8426       57.9174       41.8973       28.5987       30.1384       35.1574       26.2787       32.6830       31.8813       27.5961       23.2010       26.1367       36.1898       44.7490       39.4423       36.2738       38.1703       43.5544       35.7200       41.5711       47.0734       57.1019       46.1832       46.2531       46.3445       42.9003       52.8904       55.9557       54.7266       48.9380       61.5643       66.2361       71.4674       82.2774       70.7131       62.2710       66.0675       73.6056       61.9897       65.5263       67.8697       70.4876       84.9103       98.1715      100.5912      101.9558       92.6720       81.1982       74.8614       70.3714       68.7683       60.0263       57.1203       61.1507       57.2987       50.2089       54.2379       54.7099       54.7815       52.8853       56.4455       54.2196       55.3752       53.8695       50.8421       52.5455       41.0192       39.1898       40.6179       40.1902       37.1364       37.0499       37.1780       41.4030       60.5197       66.1155       73.5120       83.9312       92.0737       86.5535       90.4178      113.8856      131.9586      140.8990      150.7254      139.2770      131.8918      132.9223      147.6695      122.3478      146.5468      154.6267      144.2632      134.8443      132.3344      128.3056      122.7785      103.2400       89.4202       70.3895       59.1592       60.4354       50.6931       54.8034       50.9800       47.4961       45.9171       46.3719       48.2224       53.0458       61.2867       68.0372       62.4388       62.2565       65.0607       64.6651       58.0075       50.4495       42.7413       40.8638       41.7742       46.1518       46.3137       44.6556       46.8639       50.4239       47.6667       48.7325       47.2455       44.5874       30.9112       28.9233       28.4645       30.0059       52.4317       55.0945       54.2101       48.9026       37.0203       33.8601       33.6987       35.2115       29.7574       30.1041       30.8464       32.1020       39.9434       41.3496       44.5731       54.2791       84.8448       88.2627       84.1645       78.9215       58.3452       77.5334       69.7686       60.8443        0.0000        0.0000        0.0000        0.0000        0.0000        0.0000        0.0000        0.0000        0.0000        0.0000        0.0000        0.0000        0.0000        0.0000        0.0000        0.0000        0.0000        0.0000        0.0000        0.0000        0.0000        0.0000        0.0000        0.0000        0.0000        0.0000        0.0000        0.0000        0.0000        0.0000        0.0000        0.0000        0.0000        0.0000        0.0000        0.0000        0.0000        0.0000        0.0000        0.0000        0.0000        0.0000        0.0000        0.0000        0.0000        0.0000        0.0000        0.0000        0.0000        0.0000        0.0000        0.0000        0.0000        0.0000
        0.0000        0.0000        0.0000        0.0000        0.0000        0.0000        0.0000        0.0000        0.0000        0.0000        0.0000        0.0000        0.0000        0.0000        0.0000        0.0000        0.0000        0.0000        0.0000        0.0000        0.0000       50.9250       52.9748       83.8309       87.0750       92.0762       89.8960       72.6787       73.9261       75.7034       58.2418       43.3252       35.9802       34.7764       40.2892       47.3416       50.8828       48.4788       46.1170       35.1979       28.8472       27.5752       31.0017       24.5175       25.1963       26.3543       27.2808       23.2889       28.8448       36.6057       44.6467       46.5913       41.8487       46.1885       47.7573       44.7635       48.6342       52.5754       54.9897       51.0147       52.0530       53.8226       55.0804       61.5049       54.2853       57.3667       59.0807       66.5213       69.8139       72.1087       79.4309       72.1904       68.0947       71.6903       69.6522       62.6844       66.8183       72.9056       73.3714      101.4128      110.5386      110.9818      100.9806       97.1249       95.3717       98.5539       86.4939       81.4092       72.4146       71.3556       66.3026       56.6141       52.5516       52.1983       55.6551       46.5508       46.0813       47.6863       47.6704       41.8339       44.3030       42.9144       43.9126       52.3843       46.3059       45.8040       43.4504       45.1026       44.4056       46.1169       54.6083       72.7568       81.4883       90.6092       95.5060       88.7654       86.8578       92.7431      109.4679      159.4208      179.2330      171.5152      158.3923      133.5483      127.8322      133.0783      116.0216      124.9289      126.8028      117.8251      111.5118      118.2497      122.4029      119.8651       92.3769       82.9307       73.2159       49.4167       53.9374       57.3677       58.2898       63.2049       59.2019       60.0015       55.3152       64.9805       67.7319       73.5504       81.9750       78.8147       76.7413       71.8708       76.6498       71.5167       62.7194       47.9177       42.5559       42.9452       43.5477       42.7646       45.4311       43.3334       42.8458       51.4510       57.3909       59.4421       55.5122       61.0494       61.3180       59.8726       60.3369       50.5047       48.9520       46.4988       43.3787       36.9992       33.4104       32.3126       32.1636       35.7886       36.4535       40.7602       40.3407       36.4710       37.1088       49.8168       56.5291       54.6011       60.3071       60.6248       58.7245       58.0226       61.8200       54.3356       49.4000       29.2500        0.0000        0.0000        0.0000        0.0000        0.0000        0.0000        0.0000        0.0000        0.0000        0.0000        0.0000        0.0000        0.0000        0.0000        0.0000        0.0000        0.0000        0.0000        0.0000        0.0000        0.0000        0.0000        0.0000        0.0000        0.0000        0.0000        0.0000        0.0000        0.0000        0.0000        0.0000        0.0000        0.0000        0.0000        0.0000        0.0000        0.0000        0.0000        0.0000        0.0000        0.0000        0.0000        0.0000        0.0000        0.0000        0.0000        0.0000        0.0000        0.0000        0.0000        0.0000        0.0000        0.0000
        0.0000        0.0000        0.0000        0.0000        0.0000        0.0000        0.0000        0.0000        0.0000        0.0000        0.0000        0.0000        0.0000        0.0000        0.0000        0.0000        0.0000        0.0000        0.0000        0.0000        0.0000       58.4550       63.7452      105.5649      113.3998      114.6093      107.3698       93.1480       91.0266       89.2554       74.7101       61.9476       48.6883       41.2588       43.9179       63.9221       59.6169       54.9957       49.7901       34.5290       35.7625       35.1807       33.7991       29.8331       25.1176       26.4206       31.5311       30.5958       35.8077       48.5556       66.8876       57.7191       50.3224       56.3002       57.1943       55.0535       60.3773       66.9022       70.4247       60.9998       57.0667       57.9974       69.6450       60.1256       55.2009       58.1238       59.9874       69.7301       73.7362       76.0118       74.9614       74.2392       69.7826       68.5070       66.6247       72.9201       67.8762       68.1205       74.8176      103.0088      109.5253      105.4024       98.3809      100.6102       98.8924      100.9436       92.3938       86.9017       81.0348       77.1628       71.2059       60.7598       68.8466       61.9914       63.9052       61.4459       59.6319       55.8367       53.2710       42.7507       49.0232       45.8627       46.8292       49.9704       48.8164       48.2668       51.3246       51.5033       50.3931       60.6142       63.6228       70.6942       73.4856       74.4766       80.4498       80.4686       86.7360       98.5069      117.8325      169.1038      186.1637      190.7339      176.8085      161.0582      151.9393      124.5380      112.8777      116.1278      116.5209      114.3142      105.9768      109.3049      105.8318       97.4153       85.5429       94.6880       66.7976       47.8374       51.2256       61.4835       62.1990       67.4975       77.4247       66.3727       67.3000       73.4550       69.2342       80.4431       85.3555       89.3902       84.7117       74.0641       73.1176       71.9402       73.9819       54.0749       47.9747       44.2485       40.4982       42.1905       43.5300       41.5242       42.2837       52.8182       55.6486       58.9888       62.0770       71.8842       72.8078       73.8185       70.3140       57.8446       51.2608       44.4220       40.6717       35.2855       31.3433       33.3685       32.5048       35.9514       35.1715       37.0079       35.8358       31.6655       31.3308       43.4821       54.3272       45.6911       48.0396       52.7399       60.8185       63.0335       61.7626       58.4781       50.2010       35.1300        0.0000        0.0000        0.0000        0.0000        0.0000        0.0000        0.0000        0.0000        0.0000        0.0000        0.0000        0.0000        0.0000        0.0000        0.0000        0.0000        0.0000        0.0000        0.0000        0.0000        0.0000        0.0000        0.0000        0.0000        0.0000        0.0000        0.0000        0.0000        0.0000        0.0000        0.0000        0.0000        0.0000        0.0000        0.0000        0.0000        0.0000        0.0000        0.0000        0.0000        0.0000        0.0000        0.0000        0.0000        0.0000        0.0000        0.0000        0.0000        0.0000        0.0000        0.0000        0.0000        0.0000
        0.0000        0.0000        0.0000        0.0000        0.0000        0.0000        0.0000        0.0000        0.0000        0.0000        0.0000        0.0000        0.0000        0.0000        0.0000        0.0000        0.0000        0.0000        0.0000        0.0000        0.0000       87.0778       89.9963      143.5089      144.5427      140.6098      132.0257      118.3928      108.4114      102.5379       88.5217       65.8829       51.0788       47.5791       50.5733       71.2115       72.6957       63.2401       57.5160       46.1335       38.8301       33.4319       33.8578       31.0361       28.5985       28.5419       29.4896       31.8317       44.1345       54.3845       58.5526       56.6805       60.4068       64.8446       69.7422       62.6190       73.0163       79.4098       80.7759       67.6892       66.4271       80.0055       93.0606       84.3746       80.8354       83.3004       83.8873       83.7303       88.7958       83.2269       70.8619       75.4489       72.0101       69.3042       69.4775       64.5666       70.1129       68.7132       74.0259      100.6966      104.3692      101.5022       99.5254       99.4177      102.0034       99.3691       98.0616      101.8892       93.5081       88.0580       80.2835       73.7183       83.5365       77.8881       73.5262       60.2682       63.2411       59.9185       58.8066       53.1607       54.0908       52.3167       53.6923       50.5238       51.1402       52.7368       55.8027       62.9534       76.1545       76.6141       70.0690       76.0353       75.3399       79.4944       88.6317       97.9911       95.3041      109.8110      116.1126      178.7685      200.7157      204.6206      189.8645      186.9374      144.0116      117.2104      112.5501      116.3884      117.8553      113.1451      102.3397      103.3701       95.6246       81.6604       83.5422       73.6441       55.8637       57.3272       57.4593       66.5324       79.3702       65.6982       74.8107       66.4654       66.8351       66.9876       73.2630       84.9063       92.6439       97.2300       92.8081       81.2268       77.8657       76.9231       76.8074       73.2078       69.2228       48.3494       46.7423       43.9395       50.5970       48.9730       43.4715       55.9530       59.4993       63.9176       73.6416       86.5371       88.4859       88.1208       80.4508       63.2487       56.6287       49.6731       46.3265       35.8962       39.2093       38.0901       43.1464       52.5917       39.8555       39.4619       36.7962       31.3852       30.5275       32.1231       35.5806       38.7102       42.8397       51.9216       59.8141       60.0816       62.9800       76.0474       70.3751       44.2200        0.0000        0.0000        0.0000        0.0000        0.0000        0.0000        0.0000        0.0000        0.0000        0.0000        0.0000        0.0000        0.0000        0.0000        0.0000        0.0000        0.0000        0.0000        0.0000        0.0000        0.0000        0.0000        0.0000        0.0000        0.0000        0.0000        0.0000        0.0000        0.0000        0.0000        0.0000        0.0000        0.0000        0.0000        0.0000        0.0000        0.0000        0.0000        0.0000        0.0000        0.0000        0.0000        0.0000        0.0000        0.0000        0.0000        0.0000        0.0000        0.0000        0.0000        0.0000        0.0000        0.0000
        0.0000        0.0000        0.0000        0.0000        0.0000        0.0000        0.0000        0.0000        0.0000        0.0000        0.0000        0.0000        0.0000        0.0000        0.0000        0.0000        0.0000        0.0000        0.0000        0.0000        0.0000      135.7612      126.1802      185.0614      177.0709      167.1635      154.2986      137.4011      126.6292      116.3441      100.7753       73.8426       71.8379       56.7336       55.4457       82.6843       88.2670       91.6759       73.5668       60.9182       45.6402       41.0265       40.5457       34.9389       44.0195       44.6390       39.6637       42.5900       52.0764       62.8433       67.3548       60.6868       71.1088       77.8450       92.7089       77.4148       71.0325       74.9697       79.8525       78.9471       76.4504       87.4082       92.7561       91.2022       93.9638      100.2137       88.8149       82.6799       92.1697       83.5187       71.5512       71.9290       71.1801       68.4579       71.0236       64.1482       63.8754       62.6692       65.7260       90.1813       97.0859      105.7000      109.5595      110.0937      104.1229      100.9945      106.1731      108.4833      103.2775      105.6406       93.5416       85.5494       95.3596       96.3442       78.7544       78.2491       81.4591       79.8300       91.4798       88.2282       77.1011       84.1348       68.2284       56.8353       60.5984       61.0408       63.4643       74.3206       78.3766       81.1382       77.8430       85.2160       85.2162       88.8812       96.3730      105.0427      103.3859      113.2640      128.9874      184.1777      217.5019      230.2165      214.3821      175.1439      135.2846      121.2994      120.2047      119.3637      118.5300      109.4076       98.7092       89.0083       82.7726       72.3656       64.2212       64.4181       57.6881       64.4822       83.7931       77.4093       75.7282       65.5355       65.2154       69.5034       65.1381       66.7915       74.8353       87.9591      100.8431      104.8124       93.6921       86.8405       85.1656       84.0675       80.8111       79.8880       80.1193       59.1210       52.6990       45.5343       46.1017       42.3536       45.9452       54.6442       60.6256       65.8687       75.6631       91.3643       99.2772      106.9390       94.3734       68.0472       63.4860       52.3068       50.3859       43.1653       39.3312       48.9606       49.5136       50.3966       44.5704       44.5891       44.0176       36.9086       34.4867       34.9420       36.1554       43.1612       46.1824       57.9631       54.7940       52.6419       56.9171       98.1979       81.9126        0.0000        0.0000        0.0000        0.0000        0.0000        0.0000        0.0000        0.0000        0.0000        0.0000        0.0000        0.0000        0.0000        0.0000        0.0000        0.0000        0.0000        0.0000        0.0000        0.0000        0.0000        0.0000        0.0000        0.0000        0.0000        0.0000        0.0000        0.0000        0.0000        0.0000        0.0000        0.0000        0.0000        0.0000        0.0000        0.0000        0.0000        0.0000        0.0000        0.0000        0.0000        0.0000        0.0000        0.0000        0.0000        0.0000        0.0000        0.0000        0.0000        0.0000        0.0000        0.0000        0.0000        0.0000
        0.0000        0.0000        0.0000        0.0000        0.0000        0.0000        0.0000        0.0000        0.0000        0.0000        0.0000        0.0000        0.0000        0.0000        0.0000        0.0000        0.0000        0.0000        0.0000        0.0000        0.0000        0.0000      288.0510      198.2316      176.4594      159.9880      149.5130      159.9186      148.9280      130.3397      106.1504       55.8128       37.8259       32.9665       36.6080       70.4266       78.0804       76.6265       66.4498       58.3099       50.6473       41.5746       37.3644       25.9208       26.7670       26.5212       32.3684       36.8040       37.6015       45.2001       44.7534       48.9327       60.9273       69.5441       84.5476       69.5183       69.9560       67.0899       65.4627       65.7791       65.6901       65.4530       69.7628       78.1707       82.2739       78.3080       80.7125       90.8691       87.3970       86.9462       82.6484       77.2440       76.4313       74.8454       74.9843       69.0455       68.0834       68.6590       73.7176       91.3722      101.1942      109.2358      114.3818      112.4133      110.2118      110.3354      106.4569      119.2087      119.5175      109.1835      117.9836      117.5124      129.5031      122.0625      113.4096      112.0568      112.1558      113.6111      120.6859      109.0206      103.7864       86.9799       71.8926       69.7893       72.1674       71.7245       73.4811       80.1497       84.8110       88.0084       89.9765      107.1354      110.9758      104.5734      108.2451      132.2912      130.8397      132.7905      152.0605      186.7970      222.4474      233.4112      225.2842      167.4901      134.5695      125.3707      120.2070      102.9304      104.1200       82.5056       75.6881       77.4497       67.9831       59.5773       57.7288       64.0682       62.6922       71.1168       80.6289       84.2242       75.4216       74.1519       69.0776       63.8889       58.5361       58.7437       81.1201       99.1942      108.7384      106.7097      103.1943       93.3141       92.3358       82.7528       71.6087       60.0507       56.6798       55.0436       47.1446       47.0097       41.4683       38.0852       42.0811       47.4228       50.3619       67.2474       80.8318      118.3545      138.9081      141.8572      124.7290       89.4376       78.7030       66.4664       59.4139       53.7743       47.9730       48.1517       57.9345       68.8351       73.7359       63.2202       63.2106       54.9773       55.9212       58.4269       50.8399       40.9865       42.6788       70.6667       89.2815       53.5717       59.2542       80.5895       86.5434       88.1278      103.4435      126.1284      131.6552        0.0000        0.0000        0.0000        0.0000        0.0000        0.0000        0.0000        0.0000        0.0000        0.0000        0.0000        0.0000        0.0000        0.0000        0.0000        0.0000        0.0000        0.0000        0.0000        0.0000        0.0000        0.0000        0.0000        0.0000        0.0000        0.0000        0.0000        0.0000        0.0000        0.0000        0.0000        0.0000        0.0000        0.0000        0.0000        0.0000        0.0000        0.0000        0.0000        0.0000        0.0000        0.0000        0.0000        0.0000        0.0000        0.0000        0.0000        0.0000        0.0000        0.0000
        0.0000        0.0000        0.0000        0.0000        0.0000        0.0000        0.0000        0.0000        0.0000        0.0000        0.0000        0.0000        0.0000        0.0000        0.0000        0.0000        0.0000        0.0000        0.0000        0.0000        0.0000        0.0000        0.0000        0.0000        0.0000        0.0000      169.6629      184.4116      173.4791      152.2341      123.3357       62.9269       44.0409       39.1430       43.1803       81.0940       89.8446       89.4989       76.5457       63.8057       60.5462       54.3340       48.9048       32.5800       24.9569       25.1694       37.2900       44.3025       46.3939       59.9617       61.7068       54.5015       59.4261       72.9071       84.1034       73.7720       75.7558       72.4559       68.0533       67.0860       66.9284       67.8029       70.0994       79.9355       82.8759       83.8609       90.2354       94.2006       91.8882       88.4907       90.9937       86.5288       81.9757       80.8578       79.6884       75.2579       68.3428       70.4593       76.0415      100.7931      106.6792      102.6304      100.8586      102.9275      110.7454      106.4517      112.0711      127.2024      135.0468      146.5144      148.8305      134.1503      138.4102      132.5121      149.2691      138.8155      122.1553      116.5909      140.6194      133.6568      112.0430       89.1641       89.9705       79.9204       79.8686       76.7352       74.6610       82.3620       82.6991       91.2128       96.3190      104.0195      107.7464      114.5080      127.2628      144.8405      131.0724      153.3331      183.8369      212.3570      247.8983      242.8188      240.1103      170.8451      146.2031      130.4221      125.2432      113.6740       93.4218       70.4717       65.2791       74.6892       63.7158       61.2428       60.8544       72.9580       73.8503       75.7084       80.5440       83.8995       76.7531       79.6062       74.5056       67.4964       62.7693       62.0142       75.8072       94.1194      110.1961      110.8150      110.8023       89.6930       86.7736       79.6239       72.2722       56.5182       54.5152       59.7802       48.6463       42.4151       42.9418       39.6709       40.9920       48.8663       61.3601       65.6109       84.8391      140.2216      149.2184      149.1925      135.5129      100.2740       78.8920       62.9879       57.8970       56.6343       53.0329       58.1443       65.7640       75.5559       81.7970       76.5795       74.5028       65.6902       67.1078       66.1586       56.4290       44.9241       52.5636       47.3874       51.0618       55.6500       59.6335       68.4260       79.3086       96.4672      108.4829      120.0249      123.1777        0.0000        0.0000        0.0000        0.0000        0.0000        0.0000        0.0000        0.0000        0.0000        0.0000        0.0000        0.0000        0.0000        0.0000        0.0000        0.0000        0.0000        0.0000        0.0000        0.0000        0.0000        0.0000        0.0000        0.0000        0.0000        0.0000        0.0000        0.0000        0.0000        0.0000        0.0000        0.0000        0.0000        0.0000        0.0000        0.0000        0.0000        0.0000        0.0000        0.0000        0.0000        0.0000        0.0000        0.0000        0.0000        0.0000        0.0000        0.0000        0.0000        0.0000
        0.0000        0.0000        0.0000        0.0000        0.0000        0.0000        0.0000        0.0000        0.0000        0.0000        0.0000        0.0000        0.0000        0.0000        0.0000        0.0000        0.0000        0.0000        0.0000        0.0000        0.0000        0.0000        0.0000        0.0000        0.0000        0.0000        0.0000      211.5848      198.4590      176.0552      145.6481       76.5192       60.1989       50.7641       54.0211       93.3670       98.3566       93.2545       79.7802       67.4883       64.8595       61.5057       58.4441       40.0164       32.5285       34.8480       37.2309       42.4284       57.2281       71.0447       78.7205       68.1103       73.2996       76.8846       80.3218       74.1696       77.2290       74.8447       73.0229       70.8172       71.6841       71.6810       76.3758       79.2231       80.7157       83.3853       87.7753       91.6760       94.5828       92.1290       98.5930       95.4840       87.5393       88.2660       88.1605       76.8838       71.3463       78.4495       79.7744      106.9241      102.7284       96.8884       90.0614       99.6809      104.7861      111.9940      120.4926      149.4464      148.6144      168.1646      166.4648      139.7020      133.4701      127.7170      160.4312      138.7849      142.7734      146.5312      130.4583      117.3202      113.6397      115.7998      111.3071       92.1392       80.0933       74.4568       74.5057       78.4022       86.3518       92.3554       97.1408      123.1380      113.0726      113.9336      129.1506      143.1463      164.9145      183.1250      204.0641      229.3738      259.4598      255.3784      232.3200      181.6329      169.6715      153.6172      137.0665      105.8101       86.5232       68.9373       62.3013       82.2962       74.0405       64.0797       64.6929       73.9191       72.4542       74.9995       81.7881       85.1472       77.6291       75.2146       79.6911       70.5468       59.2708       57.0343       69.6617       91.0323      103.0174      106.3912       98.7500       89.3966       89.4501       86.9061       74.0783       59.0931       57.2742       50.9708       45.4242       42.6400       41.5369       40.8800       45.0302       60.2850       64.4645       69.4404       82.4787      131.9229      137.4075      145.8163      142.6295      143.1294       89.6518       78.5196       78.4902       62.1106       60.5963       65.6753       61.6933       71.3174       79.0875       79.4127       74.0272       66.4385       67.7630       66.0399       63.0973       51.8605       54.2121       56.6100       65.0333       68.4392       78.4712       92.5495       97.4504      105.6745      111.7229      116.6817      120.4733       69.6900        0.0000        0.0000        0.0000        0.0000        0.0000        0.0000        0.0000        0.0000        0.0000        0.0000        0.0000        0.0000        0.0000        0.0000        0.0000        0.0000        0.0000        0.0000        0.0000        0.0000        0.0000        0.0000        0.0000        0.0000        0.0000        0.0000        0.0000        0.0000        0.0000        0.0000        0.0000        0.0000        0.0000        0.0000        0.0000        0.0000        0.0000        0.0000        0.0000        0.0000        0.0000        0.0000        0.0000        0.0000        0.0000        0.0000        0.0000        0.0000        0.0000
        0.0000        0.0000        0.0000        0.0000        0.0000        0.0000        0.0000        0.0000        0.0000        0.0000        0.0000        0.0000        0.0000        0.0000        0.0000        0.0000        0.0000        0.0000        0.0000        0.0000        0.0000        0.0000        0.0000        0.0000        0.0000        0.0000        0.0000        0.0000        0.0000        0.0000      172.5621       96.0122       80.4382       71.4324       70.2703      112.9102      106.5101       97.4821       82.7546       72.0668       70.9394       63.4191       59.2219       48.4388       42.2680       38.2550       41.9486       48.2184       63.0508       80.5499       91.4510       79.8242       83.0538       87.3283       90.2785       74.9886       72.8850       70.4461       75.0891       76.4877       72.0389       74.8930       79.5726       82.3700       83.4421       82.6978       86.8433       92.0059       96.0444      101.2499      108.5272      106.0494       98.3585       95.2827       92.7379       83.9535       78.5759       75.8507       79.6195      110.0353      114.7942      113.6447      109.9154      108.4901      106.5871      115.2812      118.0127      130.9610      143.2062      174.0724      105.1979      144.1912      148.4883      134.5679      113.2499      129.1894      147.3505      161.2816      134.3007      125.7834      121.7173      124.4373      122.3773       95.2987       88.2181       74.5481       74.2761       84.8892       92.7935       93.4187      100.6635      108.8375      112.8460      114.4521      125.3956      150.2305      174.3272      186.0647      203.8359      253.4078      303.1240      322.1028      293.0672      218.7714      191.6483      167.1470      143.2932      113.5398       84.4918       69.9465       72.9564       81.7036       74.6196       73.8949       72.7499       86.6878       77.0212       76.5605       83.3457       85.6631       79.9180       81.0678       87.0022       83.4874       65.7701       60.0643       68.5571       85.7787      100.1732       99.5590       92.4147       80.2525       82.8189       79.0414       73.7538       64.2254       58.7861       52.3792       48.7331       44.2738       45.3056       47.7132       58.1431       59.9492       66.1131       76.2966       81.6222      116.3975      123.3867      128.8101      130.1750      125.5740       92.7666       90.3033       85.7169       65.5263       60.4161       59.6931       62.9217       74.5017       76.4970       77.5890       75.0141       65.9148       62.0633       64.0694       70.9330       57.9905       73.4902       83.6944      102.6441       99.5331       98.0690      104.0883      103.0809      111.6620      111.5249      115.0482      115.0038       59.8500        0.0000        0.0000        0.0000        0.0000        0.0000        0.0000        0.0000        0.0000        0.0000        0.0000        0.0000        0.0000        0.0000        0.0000        0.0000        0.0000        0.0000        0.0000        0.0000        0.0000        0.0000        0.0000        0.0000        0.0000        0.0000        0.0000        0.0000        0.0000        0.0000        0.0000        0.0000        0.0000        0.0000        0.0000        0.0000        0.0000        0.0000        0.0000        0.0000        0.0000        0.0000        0.0000        0.0000        0.0000        0.0000        0.0000        0.0000        0.0000        0.0000
        0.0000        0.0000        0.0000        0.0000        0.0000        0.0000        0.0000        0.0000        0.0000        0.0000        0.0000        0.0000        0.0000        0.0000        0.0000        0.0000        0.0000        0.0000        0.0000        0.0000        0.0000        0.0000        0.0000        0.0000        0.0000        0.0000        0.0000        0.0000        0.0000        0.0000        0.0000      179.8141      159.2140        0.0000        0.0000       94.5330       84.6429       74.3758       61.1413       29.0585       24.7121       21.8986       21.0192       24.7479       22.4954       21.1547       25.3216       48.0585       59.0885       67.3822       68.7468       60.1631       65.1667       66.7389       69.6897       73.6973       67.2047       67.9239       74.5384       64.0057       62.0878       64.7691       68.4488       74.9990       75.8945       78.7205       80.7627       86.3287       90.9864       99.9458       91.9820       90.5940       85.2161       83.3865       79.3609       96.5416       94.5546       93.8718      101.6725      145.1631      143.6933      134.3744      129.4735      118.7770      130.2693      133.5650      149.6341      132.5545      158.7397      157.2479      152.7604      140.3856      140.5490      138.4797      144.9312      105.2337      114.9211      124.9214      125.7546      113.5132      109.1618      106.3790      106.4211       74.2540       72.4102       72.8160       73.6744       86.8442       86.6016       91.4749      105.3731      108.7179      113.1276      124.4765      153.2502      169.6908      181.4823      204.0362      226.4781      301.2959      360.4108      395.2681      349.2295      251.4538      227.0431      189.6562      158.2643      115.2358       92.8842       79.3372       77.7353       91.1572       87.2673       86.4085       79.2351       69.6395       61.8140       61.2812       63.2601       73.4127       78.1591       78.6277       77.6491       76.0969       63.7573       61.5663       68.8332       72.2563       76.1666       76.5070       71.2235       69.9777       64.1506       61.3051       57.9985       67.8388       68.8643       67.3791       61.9956       56.4677       56.0763       60.0743       62.7335       65.9896       67.6492       73.2531       78.1978       82.2512       92.7558       96.4538       95.1163       83.7506       79.4492       66.8349       57.3951       56.1208       52.8016       46.5307       49.1266       58.8768       71.5245       81.9318       72.3766       48.9930       47.0455       52.5111       62.3723       87.4608      108.0396      122.1203      124.3459      135.8877      140.7400      140.2784      133.1109      107.3904      109.6462      103.9730        0.0000        0.0000        0.0000        0.0000        0.0000        0.0000        0.0000        0.0000        0.0000        0.0000        0.0000        0.0000        0.0000        0.0000        0.0000        0.0000        0.0000        0.0000        0.0000        0.0000        0.0000        0.0000        0.0000        0.0000        0.0000        0.0000        0.0000        0.0000        0.0000        0.0000        0.0000        0.0000        0.0000        0.0000        0.0000        0.0000        0.0000        0.0000        0.0000        0.0000        0.0000        0.0000        0.0000        0.0000        0.0000        0.0000        0.0000        0.0000        0.0000        0.0000        0.0000
        0.0000        0.0000        0.0000        0.0000        0.0000        0.0000        0.0000        0.0000        0.0000        0.0000        0.0000        0.0000        0.0000        0.0000        0.0000        0.0000        0.0000        0.0000        0.0000        0.0000        0.0000        0.0000        0.0000        0.0000        0.0000        0.0000        0.0000        0.0000        0.0000        0.0000        0.0000        0.0000        0.0000        0.0000        0.0000        0.0000        0.0000       77.4987       63.1915       29.7152       22.6839       20.5764       20.3300       23.4666       22.9155       24.3928       29.7944       58.6755       69.4845       76.2438       75.7762       58.6065       58.2759       59.1455       62.8314       67.5871       73.8629       69.8208       79.2204       66.4100       67.3424       74.0336       78.2230       87.3853       91.9384       93.6785       88.0784       87.7461       93.3952      101.3348       96.4928      100.1512       86.1551       83.9639       80.4832      103.4790       86.7158       88.4287       95.4083      145.2072      155.0696      162.9009      149.2408      136.2341      131.6902      123.0903      209.9891      203.5478      137.5054      134.3029      138.0229      121.3923      117.0178      106.4550      103.4326       90.4857       92.2891       95.3578       92.1105       87.1814       83.0436       79.5349       82.6935       72.5426       70.8582       69.2825       74.8905       86.3056       88.9092       92.9265       97.5055      102.2362      117.0717      156.9866      187.1912      184.8294      204.2556      219.4696      253.2145      323.1954      368.0720      381.0935      339.0117      268.0867      243.1059      207.5907      183.1228      130.2791      105.1708       87.9088       86.0013       98.8665       92.5240       85.1554       77.3266       69.1449       72.6203       60.0742       61.9839       72.0957       79.2803       79.3101       76.7823       77.5227       61.0138       68.6009       68.2210       63.0109       68.9984       74.1801       65.5243       61.3459       58.7044       55.9864       57.8727       75.6615       74.1934       74.3953       71.9931       68.1734       69.5474       73.2502       74.2609       76.3594       73.1915       80.1463       77.6224       79.2216       89.8944       83.8636       86.5250       76.7039       58.5716       54.3621       45.4655       46.0834       44.5079       53.4172       62.5345       70.5350       93.9161       88.6054       75.9147       50.3658       46.8534       52.2445       65.2622       97.3757      113.8835      133.8344      143.0954      154.7242      167.8884      166.8925      158.2713      122.1448      110.4775        0.0000        0.0000        0.0000        0.0000        0.0000        0.0000        0.0000        0.0000        0.0000        0.0000        0.0000        0.0000        0.0000        0.0000        0.0000        0.0000        0.0000        0.0000        0.0000        0.0000        0.0000        0.0000        0.0000        0.0000        0.0000        0.0000        0.0000        0.0000        0.0000        0.0000        0.0000        0.0000        0.0000        0.0000        0.0000        0.0000        0.0000        0.0000        0.0000        0.0000        0.0000        0.0000        0.0000        0.0000        0.0000        0.0000        0.0000        0.0000        0.0000        0.0000        0.0000        0.0000
        0.0000        0.0000        0.0000        0.0000        0.0000        0.0000        0.0000        0.0000        0.0000        0.0000        0.0000        0.0000        0.0000        0.0000        0.0000        0.0000        0.0000        0.0000        0.0000        0.0000        0.0000        0.0000        0.0000        0.0000        0.0000        0.0000        0.0000        0.0000        0.0000        0.0000        0.0000        0.0000        0.0000        0.0000        0.0000        0.0000        0.0000        0.0000        0.0000       43.3306       38.0042       36.7981       34.5102       36.8547       36.9925       39.5441       42.6633       82.6824       92.9604       93.7019       88.3261       63.8774       66.6834       71.9201       68.3747       73.4932       81.0880       88.4860       86.6157       72.5952       75.2387       82.3820       86.4978       91.6859       88.0389       98.4249       92.6294       93.2056      104.2767      113.3041      108.2913      111.1940       97.5009       88.3485       81.6293       95.4257       87.9444       85.2716      100.9617      145.5445      162.1641      169.1178      160.0343      146.4911      145.4521      130.5351      135.6569      155.0032      145.1977      143.8212      106.5853      101.1496      152.5871      131.3443      109.6060      120.1277      131.1767      128.0836       96.7931       91.8588       87.3390       81.0994       82.7860       75.7305       76.6510       73.8214       77.8064       95.4818       96.8212       99.0516      107.8709      111.4668      114.1048      127.1737      152.9588      174.3462      190.4993      212.9919      239.3572      317.9792      358.2906      371.3275      338.9728      275.1445      243.6384      208.6640      193.4603      139.9447      116.4168       95.9936       89.9141       96.6080       91.1911       83.1938       80.8510       81.6705       71.0865       59.3980       63.2878       74.7090       87.7010       92.5561       81.7585       74.9785       63.5189       62.7382       57.6965       55.4865       58.2074       60.9393       66.7964       61.6506       61.6385       59.0592       64.3462       95.9827       94.8633       89.1818       83.3968       77.6319       85.3128       84.6412       84.1240       81.8481       91.3018       94.6189       91.8640       93.3232       81.4249       70.4810       65.7014       50.4416       48.4500       48.2970       48.4776       47.9884       57.1943       80.4620       79.8922       87.0403       97.1453       86.9401       68.2571       54.6808       45.3313       55.1109       71.3751      109.7299      135.2667      160.0572      177.1488      185.8354      200.9144      196.4429      186.8115      139.8750      120.9154        0.0000        0.0000        0.0000        0.0000        0.0000        0.0000        0.0000        0.0000        0.0000        0.0000        0.0000        0.0000        0.0000        0.0000        0.0000        0.0000        0.0000        0.0000        0.0000        0.0000        0.0000        0.0000        0.0000        0.0000        0.0000        0.0000        0.0000        0.0000        0.0000        0.0000        0.0000        0.0000        0.0000        0.0000        0.0000        0.0000        0.0000        0.0000        0.0000        0.0000        0.0000        0.0000        0.0000        0.0000        0.0000        0.0000        0.0000        0.0000        0.0000        0.0000        0.0000        0.0000
        0.0000        0.0000        0.0000        0.0000        0.0000        0.0000        0.0000        0.0000        0.0000        0.0000        0.0000        0.0000        0.0000        0.0000        0.0000        0.0000        0.0000        0.0000        0.0000        0.0000        0.0000        0.0000        0.0000        0.0000        0.0000        0.0000        0.0000        0.0000        0.0000        0.0000        0.0000        0.0000        0.0000        0.0000        0.0000        0.0000        0.0000        0.0000        0.0000        0.0000       66.1156       64.6877       59.3496       62.9745       63.6420       64.6897       64.8939      118.8771      119.6618      113.9493      105.5703       75.3592       68.3141       68.0641       75.9644       83.4665       86.8123       92.2617       92.6936       79.9907       81.2271       83.7648       83.0179       92.5243       93.3896       97.3565       93.3669       96.8020      108.8025      110.2572      104.8945      107.5445      102.4525       95.5070       85.6547       99.4539       90.9511       92.0680      106.2890      135.5134      146.8127      159.0271      154.3915      147.8256      153.8971      154.5540      156.8743      168.7188      159.8064      135.1460      122.0543      109.7814      111.6041      121.8684      105.7725      102.5676      104.9555      105.0143      107.3034      101.5392       96.4693       89.0188       90.2079       86.0706       90.3296       88.0284       86.3484       96.9886      102.8729      103.9212      110.6230      125.0318      128.5370      133.1850      144.1033      167.8082      179.3198      198.1224      212.5100      283.4920      321.6663      335.1542      302.6747      254.3160      238.0101      222.1142      207.9414      149.9873      131.8024      103.7465       93.0985       96.6267       89.6315       84.8145       81.6333       77.9272       67.8104       60.4767       68.6638       83.9717       97.3247      100.9276       92.3859       77.5410       67.3165       59.8672       52.2828       51.1604       52.8142       54.8065       64.2191       64.3168       65.2297       72.9770       81.8667      104.5706      102.4205       95.8371       85.8710       85.9081       81.2523       78.2658       79.0207       83.9830       96.1357       88.6186       83.0350       77.6789       78.2651       70.7017       65.6920       52.7073       51.5880       57.9403       54.5587       60.4989       75.4312       99.9221       95.6282      106.3232       92.6399       75.9262       65.0655       46.1204       44.4611       61.7782       85.2390      135.6698      176.1714      204.6789      213.4412      226.1474      236.8452      237.9541      199.3835      157.8957        0.0000        0.0000        0.0000        0.0000        0.0000        0.0000        0.0000        0.0000        0.0000        0.0000        0.0000        0.0000        0.0000        0.0000        0.0000        0.0000        0.0000        0.0000        0.0000        0.0000        0.0000        0.0000        0.0000        0.0000        0.0000        0.0000        0.0000        0.0000        0.0000        0.0000        0.0000        0.0000        0.0000        0.0000        0.0000        0.0000        0.0000        0.0000        0.0000        0.0000        0.0000        0.0000        0.0000        0.0000        0.0000        0.0000        0.0000        0.0000        0.0000        0.0000        0.0000        0.0000        0.0000
        0.0000        0.0000        0.0000        0.0000        0.0000        0.0000        0.0000        0.0000        0.0000        0.0000        0.0000        0.0000        0.0000        0.0000        0.0000        0.0000        0.0000        0.0000        0.0000        0.0000        0.0000        0.0000        0.0000        0.0000        0.0000        0.0000        0.0000        0.0000        0.0000        0.0000        0.0000        0.0000        0.0000        0.0000        0.0000        0.0000        0.0000        0.0000        0.0000        0.0000        0.0000        0.0000        0.0000      214.6208      205.1285      196.2852      188.5643      164.8561      157.6780      143.9801      122.6504       64.2957       51.5227       49.5798       56.2808       90.7080       96.4261      101.9366      103.5165      100.7927       98.0820      100.8915       95.1982       83.9042       83.1921       83.7242       90.5303       98.5168      106.2455      106.0536      104.2318      103.0878      103.6962       97.4346       88.9503       70.2464       71.1553       67.6570       75.8283      169.1134      162.3836      164.7194      150.8539      202.9898      222.5602      243.4430      229.0975      201.7059      183.4626      166.8993      152.1673      120.5087      116.7827      109.9893      112.4916      103.6729      107.4404      111.4101      117.1726      116.2203       96.2694       88.6044       91.7649       94.4333      105.2309      100.6716      110.3909      121.2962      123.1863      120.3460      124.5198      134.2218      147.5040      152.0374      173.7519      196.6829      207.2063      211.1121      215.9185      210.9034      242.2401      257.7809      231.2211      256.0980      252.2813      226.1557      206.6791      165.1241      142.1666      120.4382      105.0576       88.3682       79.9774       76.0298       71.2520       71.5864       66.6708       70.5581       77.2021       94.3054      106.9276      102.1278      103.8422       77.2316       64.8206       66.6270       50.3745       46.4378       46.0603       49.4260       60.3003       78.1923       91.4442      100.2574      106.2792      103.6403      105.8358      102.2100       87.0033       79.6616       75.0641       75.3070       77.7920       88.5099       90.1517       89.1523       93.6019       75.9293       67.3626       63.5571       54.9166       56.6306       60.1072       62.7522       67.0092       99.1003      101.3334      106.4604      102.2553       94.4932       70.5432       62.0173       54.0583       47.0497       43.3469       60.5838       82.2466      197.9753      254.0180      293.2407      300.5091      293.4224      304.2191      308.0634      246.0353      100.6800        0.0000        0.0000        0.0000        0.0000        0.0000        0.0000        0.0000        0.0000        0.0000        0.0000        0.0000        0.0000        0.0000        0.0000        0.0000        0.0000        0.0000        0.0000        0.0000        0.0000        0.0000        0.0000        0.0000        0.0000        0.0000        0.0000        0.0000        0.0000        0.0000        0.0000        0.0000        0.0000        0.0000        0.0000        0.0000        0.0000        0.0000        0.0000        0.0000        0.0000        0.0000        0.0000        0.0000        0.0000        0.0000        0.0000        0.0000        0.0000        0.0000        0.0000        0.0000        0.0000        0.0000
        0.0000        0.0000        0.0000        0.0000        0.0000        0.0000        0.0000        0.0000        0.0000        0.0000        0.0000        0.0000        0.0000        0.0000        0.0000        0.0000        0.0000        0.0000        0.0000        0.0000        0.0000        0.0000        0.0000        0.0000        0.0000        0.0000        0.0000        0.0000        0.0000        0.0000        0.0000        0.0000        0.0000        0.0000        0.0000        0.0000        0.0000        0.0000        0.0000        0.0000        0.0000        0.0000        0.0000        0.0000      274.1082      259.4167      242.8427      205.7396      191.1188      170.3207      142.7979       73.1409       56.8389       52.2439       59.0854       94.7630      103.6241      110.4873      111.0394      107.0621      108.7655      106.5265       97.1617       80.5233       74.3586       76.5526       85.1298       96.7197      103.8592      106.7915      101.7734      103.3405       99.5636       93.2023       87.1435       70.5047       66.2895       66.7633       77.3214      138.9292      150.4649      166.2271      192.5490      253.1709      269.5985      297.3924      274.5575      230.3310      215.6841      189.2682      175.6983      142.0043      130.4326      121.1254      123.4564      113.6904      117.7714      117.7504      118.4728      116.9737       95.5163       94.4320       83.7556       94.9290      100.7352      100.1737      115.3690      135.4581      137.2514      136.9330      136.2415      148.9349      161.4830      175.0527      194.7464      204.9785      208.1095      201.6627      199.6235      195.0925      215.3694      211.8922      210.4791      240.6595      251.4107      213.0739      185.0406      152.8860      142.2562      121.8340      107.2317       88.1951       79.2346       72.1987       67.8621       71.3992       70.1330       74.9412       80.8362       97.8622      105.3755      103.6161       92.9961       65.5076       56.7682       51.8900       51.7061       47.3823       44.6793       49.7616       61.2363       87.5625      113.3106      115.7501      115.3183      108.2092      116.7052      114.5277      102.1652       85.3257       79.3392       86.8511       87.7585      106.5193       94.4469       98.7282       97.8730       74.4520       67.2051       56.0964       56.6464       63.1072       60.9513       67.0677       77.8974      106.1500      107.9053      108.3676      110.5043       82.2648       71.6623       68.9926       52.0117       40.9849       40.8634       59.2317       87.0961      226.0916      305.2548      331.1960      334.9595      326.9833      332.2314      320.7842      256.9756       92.7300        0.0000        0.0000        0.0000        0.0000        0.0000        0.0000        0.0000        0.0000        0.0000        0.0000        0.0000        0.0000        0.0000        0.0000        0.0000        0.0000        0.0000        0.0000        0.0000        0.0000        0.0000        0.0000        0.0000        0.0000        0.0000        0.0000        0.0000        0.0000        0.0000        0.0000        0.0000        0.0000        0.0000        0.0000        0.0000        0.0000        0.0000        0.0000        0.0000        0.0000        0.0000        0.0000        0.0000        0.0000        0.0000        0.0000        0.0000        0.0000        0.0000        0.0000        0.0000        0.0000        0.0000
        0.0000        0.0000        0.0000        0.0000        0.0000        0.0000        0.0000        0.0000        0.0000        0.0000        0.0000        0.0000        0.0000        0.0000        0.0000        0.0000        0.0000        0.0000        0.0000        0.0000        0.0000        0.0000        0.0000        0.0000        0.0000        0.0000        0.0000        0.0000        0.0000        0.0000        0.0000        0.0000        0.0000        0.0000        0.0000        0.0000        0.0000        0.0000        0.0000        0.0000        0.0000        0.0000        0.0000        0.0000        0.0000        0.0000      275.1574      235.3719      219.8588      198.8833      171.6263       90.8471       75.2992       70.4370       76.8359      117.8316      126.7426      133.6252      136.3035      129.8626      127.5787      122.2603      111.1923       87.1071       78.1895       79.2267       85.8791      102.6065      109.9118      110.0291      105.3550      106.2346      102.4930       98.9011       96.4990       77.6518       73.1118       75.1578       88.8211      165.0150      180.4056      210.1548      240.6283      314.4207      321.8606      339.0264      296.8585      247.6744      235.1565      218.2982      218.4613      179.8615      165.7463      168.4416      169.0390      160.8830      175.2950      167.3513      144.2885      133.9050      115.8303      135.5060       95.2671       96.9797       97.2031       99.5979      118.5524      141.7372      154.0887      150.6610      147.5986      158.0301      161.9530      169.0732      186.6723      200.8704      196.9307      193.8264      186.4482      171.4183      185.6638      193.7152      192.6730      216.6928      219.8752      194.2926      176.9700      152.4938      132.8259      112.4524      107.5635       87.8733       72.8296       67.7785       64.9393       70.4437       70.6360       75.8819       80.4011       97.1474      103.6171      102.9519       92.1221       68.6935       55.2064       51.5722       50.4806       51.4445       48.5500       54.6725       68.7557       90.4519      106.7928      119.6668      144.1393      130.7743      138.8154      135.5170      127.3719      106.6327       88.2511       89.4783       89.0855       99.7536       96.1487       92.9385       90.8390       72.0002       59.6110       58.9596       72.3854       68.9850       73.9147       87.5816       92.8784      115.1076      118.5274      117.7403      108.5266       77.1328       70.4247       62.1189       56.4077       44.7041       50.6500       59.3742       93.5653      241.0635      319.8442      349.5600      355.9333      335.9922      341.2963      331.5719      297.4900       81.0300        0.0000        0.0000        0.0000        0.0000        0.0000        0.0000        0.0000        0.0000        0.0000        0.0000        0.0000        0.0000        0.0000        0.0000        0.0000        0.0000        0.0000        0.0000        0.0000        0.0000        0.0000        0.0000        0.0000        0.0000        0.0000        0.0000        0.0000        0.0000        0.0000        0.0000        0.0000        0.0000        0.0000        0.0000        0.0000        0.0000        0.0000        0.0000        0.0000        0.0000        0.0000        0.0000        0.0000        0.0000        0.0000        0.0000        0.0000        0.0000        0.0000        0.0000        0.0000        0.0000        0.0000
        0.0000        0.0000        0.0000        0.0000        0.0000        0.0000        0.0000        0.0000        0.0000        0.0000        0.0000        0.0000        0.0000        0.0000        0.0000        0.0000        0.0000        0.0000        0.0000        0.0000        0.0000        0.0000        0.0000        0.0000        0.0000        0.0000        0.0000        0.0000        0.0000        0.0000        0.0000        0.0000        0.0000        0.0000        0.0000        0.0000        0.0000        0.0000        0.0000        0.0000        0.0000        0.0000        0.0000        0.0000        0.0000        0.0000        0.0000      254.7747      245.0671      230.3557      209.8831      118.5020      106.6061      103.2196      108.2053      159.3308      166.3141      170.1040      169.5295      160.4275      158.0906      152.3034      141.3873      108.4980       97.9758       96.4381       95.2516      114.7817      115.8223      113.7823      110.7939      109.9547      107.0235      106.7180      115.5381       91.0172       90.9587      103.0658      113.3566      187.2035      262.8754      267.6628      268.7593      335.7584      353.3437      344.0294      311.6581      262.2519      246.8531      250.8656      281.9835      249.1383      253.3025      248.6387      244.8443      247.3152      262.2526      249.5529      208.8549      178.4339      137.7050      114.1218      108.0379      110.5998      110.0502      117.8737      122.3960      149.5616      156.9799      158.5435      152.6434      155.8111      160.0213      161.7708      171.4611      182.4443      189.1001      182.5041      176.1271      158.0872      161.2313      157.1233      160.1369      178.6620      176.4616      170.9929      163.9064      141.0732      122.8813      108.3412       97.3779       82.6102       68.6412       63.7117       61.1777       66.6450       66.8179       72.8209       78.5774       92.9099       96.7309       96.4783       91.6838       61.0994       51.2165       51.9921       54.9541       56.5281       57.0911       60.2579       67.7646       96.0219      108.7185      125.7285      140.2319      148.1607      150.8358      148.5886      138.3274      112.4393      109.9532      116.9618      108.9814      100.5369       98.5948       85.9819       81.2100       69.9967       61.8723       63.6583       65.1235       77.8865      101.4065      111.1812      114.7656      129.7924      129.1578      119.9456      100.6764       73.7305       68.2862       65.6597       66.7854       53.7234       55.6461       69.6415      104.5464      244.9139      314.1196      342.6710      348.4628      316.3007      301.7199      293.7311      285.5215        0.0000        0.0000        0.0000        0.0000        0.0000        0.0000        0.0000        0.0000        0.0000        0.0000        0.0000        0.0000        0.0000        0.0000        0.0000        0.0000        0.0000        0.0000        0.0000        0.0000        0.0000        0.0000        0.0000        0.0000        0.0000        0.0000        0.0000        0.0000        0.0000        0.0000        0.0000        0.0000        0.0000        0.0000        0.0000        0.0000        0.0000        0.0000        0.0000        0.0000        0.0000        0.0000        0.0000        0.0000        0.0000        0.0000        0.0000        0.0000        0.0000        0.0000        0.0000        0.0000        0.0000        0.0000
        0.0000        0.0000        0.0000        0.0000        0.0000        0.0000        0.0000        0.0000        0.0000        0.0000        0.0000        0.0000        0.0000        0.0000        0.0000        0.0000        0.0000        0.0000        0.0000        0.0000        0.0000        0.0000        0.0000        0.0000        0.0000        0.0000        0.0000        0.0000        0.0000        0.0000        0.0000        0.0000        0.0000        0.0000        0.0000        0.0000        0.0000        0.0000        0.0000        0.0000        0.0000        0.0000        0.0000        0.0000        0.0000        0.0000        0.0000        0.0000        0.0000        0.0000      277.1627      260.9191      245.9203      241.4596      247.4679      236.9125      242.0258      243.7230      241.7649      229.1026      226.2762      219.1903      202.3522      162.7637      150.6012      139.3922        0.0000        0.0000       98.2024       94.5442       93.9412      100.3010       98.8651       99.2480      110.7931      151.6798      170.9808      191.8188      227.2644      271.9387      323.4078      342.7927      345.9594      327.9988      353.7645      344.8387      314.1640      219.9160      222.1613        0.0000        0.0000        0.0000        0.0000      407.2854      412.2093      491.7471      545.8417      529.4224        0.0000      271.0018      193.7470      157.2365      142.8374      133.3546      131.8460      143.9709      142.6100      161.1030      172.8154      178.0314      174.4509      154.9466      156.0613      156.4372      158.2112      170.0092      175.0307      164.3174      152.9422      124.7952      118.8200      116.5335      114.8250      115.8824      113.9120      109.6641      115.1817      121.1771      110.6671       98.9846       80.6438       76.6676       68.8718       62.2304       61.7011       59.5621       60.8556       65.1474       71.0415       83.7934       87.3117       86.2813       78.0434       55.0204       42.5765       40.6605       49.6201       68.5392       74.7964       82.6456       96.3086      108.9168      106.0865      123.5303      137.3942      185.8165      195.3374      195.0606      188.1518      156.3380      144.8683      146.3403      124.8818       90.3474       82.7378       75.2019       70.5488       72.5121       70.7432       68.6325       76.7615      105.7028      113.3469      128.5606      133.0002      124.9302      119.8365      103.5190       92.2101       76.1374       75.4697       72.7111       73.8212       79.0175       76.5441       87.7253      120.0047      189.8224      256.7530      248.6924      255.6976      256.8621      227.1221        0.0000        0.0000        0.0000        0.0000        0.0000        0.0000        0.0000        0.0000        0.0000        0.0000        0.0000        0.0000        0.0000        0.0000        0.0000        0.0000        0.0000        0.0000        0.0000        0.0000        0.0000        0.0000        0.0000        0.0000        0.0000        0.0000        0.0000        0.0000        0.0000        0.0000        0.0000        0.0000        0.0000        0.0000        0.0000        0.0000        0.0000        0.0000        0.0000        0.0000        0.0000        0.0000        0.0000        0.0000        0.0000        0.0000        0.0000        0.0000        0.0000        0.0000        0.0000        0.0000        0.0000        0.0000        0.0000        0.0000
        0.0000        0.0000        0.0000        0.0000        0.0000        0.0000        0.0000        0.0000        0.0000        0.0000        0.0000        0.0000        0.0000        0.0000        0.0000        0.0000        0.0000        0.0000        0.0000        0.0000        0.0000        0.0000        0.0000        0.0000        0.0000        0.0000        0.0000        0.0000        0.0000        0.0000        0.0000        0.0000        0.0000        0.0000        0.0000        0.0000        0.0000        0.0000        0.0000        0.0000        0.0000        0.0000        0.0000        0.0000        0.0000        0.0000        0.0000        0.0000        0.0000        0.0000        0.0000        0.0000        0.0000        0.0000        0.0000      288.3701      291.4158      291.1620        0.0000        0.0000        0.0000      261.2481      241.2647      193.6114      179.2979        0.0000        0.0000        0.0000        0.0000        0.0000        0.0000        0.0000      102.5883      111.7715      129.8149      179.9948      202.4626      235.7805      277.2877      321.9382      353.8124      383.0688      382.2920      376.9436      408.4832      373.2806      325.5743      243.1690        0.0000        0.0000        0.0000        0.0000        0.0000        0.0000      520.9040      658.6583        0.0000        0.0000        0.0000      334.6343      230.0633      175.6862      165.8671      152.9640      144.9590      170.7829      150.6619      169.8608      187.5860      178.4745      188.6843      166.4850      154.9768      140.4106      157.2367      162.7320      160.6574      153.5861      143.8435      113.2783      101.2261      101.4944       99.7487       93.1853       94.2878       91.6767       92.8264      102.6666       97.3482       86.3472       73.4949       70.5930       69.1281       63.0532       61.4327       59.1665       66.4826       62.2209       65.2549       81.0082       86.7131       81.6447       73.9826       47.8842       39.1083       38.6931       44.6603       70.1032       83.9910       93.7970       97.9545      101.8974      107.6783      129.9689      151.9679      205.0736      231.6651      220.7326      214.6848      178.6166      163.4608      149.3691      136.8137       94.7574       84.0008       78.5425       77.7358       80.2387       77.5241       80.6821       88.7658      125.4261      147.0698      168.1656      158.3842      129.0202      119.9312      107.2330       96.8642       83.1598       90.6917      100.5359       91.9494       97.6408       80.1212       89.2318      112.6338      166.3333      190.5383      221.9697      228.8196      215.0492      216.9145        0.0000        0.0000        0.0000        0.0000        0.0000        0.0000        0.0000        0.0000        0.0000        0.0000        0.0000        0.0000        0.0000        0.0000        0.0000        0.0000        0.0000        0.0000        0.0000        0.0000        0.0000        0.0000        0.0000        0.0000        0.0000        0.0000        0.0000        0.0000        0.0000        0.0000        0.0000        0.0000        0.0000        0.0000        0.0000        0.0000        0.0000        0.0000        0.0000        0.0000        0.0000        0.0000        0.0000        0.0000        0.0000        0.0000        0.0000        0.0000        0.0000        0.0000        0.0000        0.0000        0.0000        0.0000        0.0000        0.0000
        0.0000        0.0000        0.0000        0.0000        0.0000        0.0000        0.0000        0.0000        0.0000        0.0000        0.0000        0.0000        0.0000        0.0000        0.0000        0.0000        0.0000        0.0000        0.0000        0.0000        0.0000        0.0000        0.0000        0.0000        0.0000        0.0000        0.0000        0.0000        0.0000        0.0000        0.0000        0.0000        0.0000        0.0000        0.0000        0.0000        0.0000        0.0000        0.0000        0.0000        0.0000        0.0000        0.0000        0.0000        0.0000        0.0000        0.0000        0.0000        0.0000        0.0000        0.0000        0.0000        0.0000        0.0000        0.0000        0.0000        0.0000        0.0000        0.0000        0.0000        0.0000      301.1238      285.9309      235.7377      222.1522        0.0000        0.0000        0.0000        0.0000        0.0000        0.0000        0.0000        0.0000      126.7585      150.2440      202.9079      229.5219      261.5757      294.1579      318.3554      351.0912      374.9435      395.6807      417.6685      377.5793        0.0000        0.0000        0.0000        0.0000        0.0000        0.0000        0.0000        0.0000        0.0000        0.0000        0.0000        0.0000        0.0000        0.0000        0.0000      248.6280      188.4435      166.7004      165.1307      146.2583      152.6593      150.4221      169.8100      187.1891      191.7634      182.8751      166.7484      152.3845      136.8320      145.9125      156.7624      159.6837      150.8142      134.4657      100.0678       87.9632       81.6760       82.5378       79.4928       79.0047       79.5823       79.8568       84.9837       85.2167       80.4360       73.3714       68.4922       69.0830       63.6318       61.5955       63.4928       68.1969       71.2558       68.4746       78.0236       81.3322       76.9258       72.0238       48.4736       38.5133       36.7364       45.0832       69.2314       78.8284       89.4816      103.4021       97.6858      107.8125      125.4092      145.5574      202.1958      231.1463      238.1412      212.0379      180.1044      173.7242      162.2026      144.6163       97.8286       85.1075       84.0835       86.5898       82.7468       83.3893       86.9657       99.7538      126.2397      144.1360      148.7871      131.6885      118.9367      110.6433      101.4231       99.1751       90.7409       93.3420       99.6089       91.0895       87.4695       95.8692       96.7071      108.1245      143.4855      160.6122      181.4374      194.9401      181.9575        0.0000        0.0000        0.0000        0.0000        0.0000        0.0000        0.0000        0.0000        0.0000        0.0000        0.0000        0.0000        0.0000        0.0000        0.0000        0.0000        0.0000        0.0000        0.0000        0.0000        0.0000        0.0000        0.0000        0.0000        0.0000        0.0000        0.0000        0.0000        0.0000        0.0000        0.0000        0.0000        0.0000        0.0000        0.0000        0.0000        0.0000        0.0000        0.0000        0.0000        0.0000        0.0000        0.0000        0.0000        0.0000        0.0000        0.0000        0.0000        0.0000        0.0000        0.0000        0.0000        0.0000        0.0000        0.0000        0.0000        0.0000
        0.0000        0.0000        0.0000        0.0000        0.0000        0.0000        0.0000        0.0000        0.0000        0.0000        0.0000        0.0000        0.0000        0.0000        0.0000        0.0000        0.0000        0.0000        0.0000        0.0000        0.0000        0.0000        0.0000        0.0000        0.0000        0.0000        0.0000        0.0000        0.0000        0.0000        0.0000        0.0000        0.0000        0.0000        0.0000        0.0000        0.0000        0.0000        0.0000        0.0000        0.0000        0.0000        0.0000        0.0000        0.0000        0.0000        0.0000        0.0000        0.0000        0.0000        0.0000        0.0000        0.0000        0.0000        0.0000        0.0000        0.0000        0.0000        0.0000        0.0000        0.0000        0.0000      337.9239      290.6554        0.0000        0.0000        0.0000        0.0000        0.0000        0.0000        0.0000        0.0000        0.0000        0.0000      171.4975      227.8843      258.0435      292.9747      307.1340      330.8997      348.8867      379.7736      376.1187      337.0366        0.0000        0.0000        0.0000        0.0000        0.0000        0.0000        0.0000        0.0000        0.0000        0.0000        0.0000        0.0000        0.0000        0.0000        0.0000        0.0000        0.0000      181.8795      156.2415      151.1429      155.2373      137.5532      153.6493      186.0560      178.3466      179.8258      176.2931      168.8494      164.3287      149.0791      147.6679      167.2392      167.5921      155.0043      130.9661       97.4563       79.1332       75.3931       78.6562       75.5290       75.0695       75.3021       75.8025       84.9688       80.6505       80.4187       76.4469       72.0839       64.2130       63.5372       64.3937       69.3801       67.2235       68.8676       73.4841       80.5824       80.5780       76.7787       69.4260       46.8953       43.1431       39.2691       45.7890       69.3660       82.2081       92.7402       98.4811      101.8576      101.1440      107.7791      124.8189      173.2869      205.1419      215.2365      199.6708      174.6874      168.5536      162.7912      148.5734      115.6408       94.1942       92.6916       90.4790       92.1934       94.6375       95.0827      118.8401      149.7703      168.8122      150.3886      122.8306      112.2866      102.1566      108.3613      107.5766       95.9736       97.4988       97.3385       92.7702       95.4497      101.9566      100.4861      105.4174      127.7249      130.1908      140.1961      154.6692        0.0000        0.0000        0.0000        0.0000        0.0000        0.0000        0.0000        0.0000        0.0000        0.0000        0.0000        0.0000        0.0000        0.0000        0.0000        0.0000        0.0000        0.0000        0.0000        0.0000        0.0000        0.0000        0.0000        0.0000        0.0000        0.0000        0.0000        0.0000        0.0000        0.0000        0.0000        0.0000        0.0000        0.0000        0.0000        0.0000        0.0000        0.0000        0.0000        0.0000        0.0000        0.0000        0.0000        0.0000        0.0000        0.0000        0.0000        0.0000        0.0000        0.0000        0.0000        0.0000        0.0000        0.0000        0.0000        0.0000        0.0000        0.0000
        0.0000        0.0000        0.0000        0.0000        0.0000        0.0000        0.0000        0.0000        0.0000        0.0000        0.0000        0.0000        0.0000        0.0000        0.0000        0.0000        0.0000        0.0000        0.0000        0.0000        0.0000        0.0000        0.0000        0.0000        0.0000        0.0000        0.0000        0.0000        0.0000        0.0000        0.0000        0.0000        0.0000        0.0000        0.0000        0.0000        0.0000        0.0000        0.0000        0.0000        0.0000        0.0000        0.0000        0.0000        0.0000        0.0000        0.0000        0.0000        0.0000        0.0000        0.0000        0.0000        0.0000        0.0000        0.0000        0.0000        0.0000        0.0000        0.0000        0.0000        0.0000        0.0000        0.0000        0.0000        0.0000        0.0000        0.0000        0.0000        0.0000        0.0000        0.0000        0.0000        0.0000        0.0000      204.5214      265.8627      295.1216      315.7018      328.0673      294.8102      311.8237      315.2859      301.3220        0.0000        0.0000        0.0000        0.0000        0.0000        0.0000        0.0000        0.0000        0.0000        0.0000        0.0000        0.0000        0.0000        0.0000        0.0000        0.0000        0.0000        0.0000      155.1808      139.3657      151.9180      154.8240      173.0131      182.0387      195.9990      213.3016      214.2841      200.6072      178.5554      154.7337      152.2353      156.2583      184.3997      189.2525      172.3519      147.0480       89.3299       80.4795       71.2142       72.5001       82.1488       83.9461       80.9302       81.2929       90.1149       88.9175       90.7207       81.9023       71.4292       62.9825       69.3483       67.9272       75.9936       77.7177       78.9060       79.1849       88.9670       85.8248       79.9389       69.8466       56.9373       55.6175       57.8681       57.7354       75.2644       97.7596      101.5236      101.3459       90.0479       88.6799       92.9950      104.9943      117.5553      129.9791      138.3386      139.3107      144.9889      143.1052      141.0155      130.1284      107.8483      106.9775       97.4150       93.1944      107.7181      109.3258      113.4214      120.8335      139.1334      137.6421      131.5755      116.1824       89.8705       79.8687       81.1566       86.3304       96.7123      103.9873      111.3643      109.5595      142.2441      137.2307      136.5741      118.5827       60.0239       52.9655       56.1485       67.6712        0.0000        0.0000        0.0000        0.0000        0.0000        0.0000        0.0000        0.0000        0.0000        0.0000        0.0000        0.0000        0.0000        0.0000        0.0000        0.0000        0.0000        0.0000        0.0000        0.0000        0.0000        0.0000        0.0000        0.0000        0.0000        0.0000        0.0000        0.0000        0.0000        0.0000        0.0000        0.0000        0.0000        0.0000        0.0000        0.0000        0.0000        0.0000        0.0000        0.0000        0.0000        0.0000        0.0000        0.0000        0.0000        0.0000        0.0000        0.0000        0.0000        0.0000        0.0000        0.0000        0.0000        0.0000        0.0000        0.0000        0.0000        0.0000
        0.0000        0.0000        0.0000        0.0000        0.0000        0.0000        0.0000        0.0000        0.0000        0.0000        0.0000        0.0000        0.0000        0.0000        0.0000        0.0000        0.0000        0.0000        0.0000        0.0000        0.0000        0.0000        0.0000        0.0000        0.0000        0.0000        0.0000        0.0000        0.0000        0.0000        0.0000        0.0000        0.0000        0.0000        0.0000        0.0000        0.0000        0.0000        0.0000        0.0000        0.0000        0.0000        0.0000        0.0000        0.0000        0.0000        0.0000        0.0000        0.0000        0.0000        0.0000        0.0000        0.0000        0.0000        0.0000        0.0000        0.0000        0.0000        0.0000        0.0000        0.0000        0.0000        0.0000        0.0000        0.0000        0.0000        0.0000        0.0000        0.0000        0.0000        0.0000        0.0000        0.0000        0.0000        0.0000        0.0000        0.0000        0.0000        0.0000        0.0000        0.0000        0.0000        0.0000        0.0000        0.0000        0.0000        0.0000        0.0000        0.0000        0.0000        0.0000        0.0000        0.0000        0.0000        0.0000        0.0000        0.0000        0.0000        0.0000        0.0000        0.0000      149.6146      139.3666      166.0966      155.0436      172.4718      189.0803      214.5001      216.8199      209.8612      191.0838      164.3054      146.4221      140.9265      151.8454      182.3126      190.0957      178.1681      146.0157       87.4382       74.2111       74.2850       75.6647       82.7430       87.3335       89.3361       84.4283       90.4840       88.8125       88.5924       80.3281       69.3947       65.0520       65.3477       67.6151       76.9127       77.2006       85.0968       80.1579       85.8523       86.6911       75.3712       72.3536       56.9123       45.9643       48.3759       62.3477       84.7699       97.1515       95.5800       98.2009       85.7822       83.9444       83.2998       95.1026      103.0930      112.5385      119.8414      121.7107      129.8133      139.1015      142.4503      138.3839      117.4722      121.8456      113.8880      109.1040      120.2180      128.5917      130.9080      123.3280      127.1910      133.0061      134.8582      123.9807       86.6397       83.1069       77.1436       79.6653       95.9472      105.1377      122.3316      121.2528      139.1833      143.1457      134.1164      115.9477       53.6148       39.9142       41.6802        0.0000        0.0000        0.0000        0.0000        0.0000        0.0000        0.0000        0.0000        0.0000        0.0000        0.0000        0.0000        0.0000        0.0000        0.0000        0.0000        0.0000        0.0000        0.0000        0.0000        0.0000        0.0000        0.0000        0.0000        0.0000        0.0000        0.0000        0.0000        0.0000        0.0000        0.0000        0.0000        0.0000        0.0000        0.0000        0.0000        0.0000        0.0000        0.0000        0.0000        0.0000        0.0000        0.0000        0.0000        0.0000        0.0000        0.0000        0.0000        0.0000        0.0000        0.0000        0.0000        0.0000        0.0000        0.0000        0.0000        0.0000        0.0000        0.0000
        0.0000        0.0000        0.0000        0.0000        0.0000        0.0000        0.0000        0.0000        0.0000        0.0000        0.0000        0.0000        0.0000        0.0000        0.0000        0.0000        0.0000        0.0000        0.0000        0.0000        0.0000        0.0000        0.0000        0.0000        0.0000        0.0000        0.0000        0.0000        0.0000        0.0000        0.0000        0.0000        0.0000        0.0000        0.0000        0.0000        0.0000        0.0000        0.0000        0.0000        0.0000        0.0000        0.0000        0.0000        0.0000        0.0000        0.0000        0.0000        0.0000        0.0000        0.0000        0.0000        0.0000        0.0000        0.0000        0.0000        0.0000        0.0000        0.0000        0.0000        0.0000        0.0000        0.0000        0.0000        0.0000        0.0000        0.0000        0.0000        0.0000        0.0000        0.0000        0.0000        0.0000        0.0000        0.0000        0.0000        0.0000        0.0000        0.0000        0.0000        0.0000        0.0000        0.0000        0.0000        0.0000        0.0000        0.0000        0.0000        0.0000        0.0000        0.0000        0.0000        0.0000        0.0000        0.0000        0.0000        0.0000        0.0000        0.0000        0.0000        0.0000      147.1127      138.2963      175.9639      169.4969      179.7780      191.7155      225.6556      219.7017      213.7716      193.8114      160.1975      146.6439      141.8183      146.1183      170.8114      179.5137      168.5407      147.7433       91.9413       75.4656       76.2058       70.2494       80.6186       87.0999       91.0500       88.7636       92.4070       89.8850       88.8638       83.6553       69.2520       63.6782       64.2254       71.2063       80.0059       84.1610       88.0553       80.4660       75.7527       75.0330       68.5523       67.1612       52.3567       47.1930       47.2536       51.6166       73.4379       88.0347       89.1505       89.3811       78.3264       73.5709       76.5544       88.1954       93.3465      101.2788      109.8356      112.7689      124.4738      133.6823      151.9613      151.4055      128.3175      121.4214      121.8551      121.5235      134.1696      128.9629      125.3931      123.0759      128.4695      135.3844      137.6882      118.0769       94.8958       90.4420       80.0171       86.6280      106.7364      120.3343      124.8878      131.4171      157.0654      157.0050      154.7498      136.0960       54.1870       41.4790       31.5834        0.0000        0.0000        0.0000        0.0000        0.0000        0.0000        0.0000        0.0000        0.0000        0.0000        0.0000        0.0000        0.0000        0.0000        0.0000        0.0000        0.0000        0.0000        0.0000        0.0000        0.0000        0.0000        0.0000        0.0000        0.0000        0.0000        0.0000        0.0000        0.0000        0.0000        0.0000        0.0000        0.0000        0.0000        0.0000        0.0000        0.0000        0.0000        0.0000        0.0000        0.0000        0.0000        0.0000        0.0000        0.0000        0.0000        0.0000        0.0000        0.0000        0.0000        0.0000        0.0000        0.0000        0.0000        0.0000        0.0000        0.0000        0.0000        0.0000
        0.0000        0.0000        0.0000        0.0000        0.0000        0.0000        0.0000        0.0000        0.0000        0.0000        0.0000        0.0000        0.0000        0.0000        0.0000        0.0000        0.0000        0.0000        0.0000        0.0000        0.0000        0.0000        0.0000        0.0000        0.0000        0.0000        0.0000        0.0000        0.0000        0.0000        0.0000        0.0000        0.0000        0.0000        0.0000        0.0000        0.0000        0.0000        0.0000        0.0000        0.0000        0.0000        0.0000        0.0000        0.0000        0.0000        0.0000        0.0000        0.0000        0.0000        0.0000        0.0000        0.0000        0.0000        0.0000        0.0000        0.0000        0.0000        0.0000        0.0000        0.0000        0.0000        0.0000        0.0000        0.0000        0.0000        0.0000        0.0000        0.0000        0.0000        0.0000        0.0000        0.0000        0.0000        0.0000        0.0000        0.0000        0.0000        0.0000        0.0000        0.0000        0.0000        0.0000        0.0000        0.0000        0.0000        0.0000        0.0000        0.0000        0.0000        0.0000        0.0000        0.0000        0.0000        0.0000        0.0000        0.0000        0.0000        0.0000        0.0000      170.0606      149.9542      153.0762      187.8786      204.4299      198.3826      203.6666      223.0378      221.1688      212.5745      199.7111      162.2961      146.9246      137.4166      144.7944      160.3688      166.7121      160.6476      147.4889       99.0763       80.5376       78.5118       72.9463       85.5786       95.2658       95.7632       95.4090       92.4258       88.3096       87.0033       81.9692       69.4488       61.7989       60.9549       71.5408       77.8073       82.9863       80.8011       76.6955       72.3364       68.6517       62.0738       54.0372       42.2986       42.9760       52.3111       55.6206       71.6360       81.8666       81.9985       79.1610       64.7964       64.3179       71.2442       81.7300       86.5231       96.7139      107.3586      113.3456      128.2824      138.9967      156.8122      158.2813      129.5027      123.6330      132.6774      133.3247      133.3012      125.1338      117.8938      118.9426      131.7782      138.9189      136.7725      121.0809      100.6140       92.6287       89.1837      102.6267      129.1620      141.6137      145.8336      146.4600      178.7441      174.4101      166.3159      143.3239       66.5819        0.0000        0.0000        0.0000        0.0000        0.0000        0.0000        0.0000        0.0000        0.0000        0.0000        0.0000        0.0000        0.0000      152.5500        0.0000        0.0000        0.0000      276.8100        0.0000        0.0000        0.0000        0.0000        0.0000        0.0000        0.0000        0.0000        0.0000        0.0000        0.0000        0.0000        0.0000        0.0000        0.0000        0.0000        0.0000        0.0000        0.0000        0.0000        0.0000        0.0000        0.0000        0.0000        0.0000        0.0000        0.0000        0.0000        0.0000        0.0000        0.0000        0.0000        0.0000        0.0000        0.0000        0.0000        0.0000        0.0000        0.0000        0.0000        0.0000        0.0000        0.0000
        0.0000        0.0000        0.0000        0.0000        0.0000        0.0000        0.0000        0.0000        0.0000        0.0000        0.0000        0.0000        0.0000        0.0000        0.0000        0.0000        0.0000        0.0000        0.0000        0.0000        0.0000        0.0000        0.0000        0.0000        0.0000        0.0000        0.0000        0.0000        0.0000        0.0000        0.0000        0.0000        0.0000        0.0000        0.0000        0.0000        0.0000        0.0000        0.0000        0.0000        0.0000        0.0000        0.0000        0.0000        0.0000        0.0000        0.0000        0.0000        0.0000        0.0000        0.0000        0.0000        0.0000        0.0000        0.0000        0.0000        0.0000        0.0000        0.0000        0.0000        0.0000        0.0000        0.0000        0.0000        0.0000        0.0000        0.0000        0.0000        0.0000        0.0000        0.0000        0.0000        0.0000        0.0000        0.0000        0.0000        0.0000        0.0000        0.0000        0.0000        0.0000        0.0000        0.0000        0.0000        0.0000        0.0000        0.0000        0.0000        0.0000        0.0000        0.0000        0.0000        0.0000        0.0000        0.0000        0.0000        0.0000        0.0000        0.0000        0.0000      195.9335      178.8500      192.3144      230.1980      241.2523      257.1079      253.2528      248.2697      217.4421      215.5432      195.1666      141.1606      126.4529      117.4864      133.1032      137.7860      131.5942      128.4508      121.7836      113.0938      102.4266       98.6375       98.9574      111.3028      129.3098      117.3981      111.6224       91.4381       79.9416       75.9930       69.0747       59.7716       58.1840       54.1542       63.3779       81.1545       88.0440       86.6709       78.7748       61.6322       51.0544       43.1534       37.7638       31.8789       36.9844       38.7425       39.0694       56.8652       73.7358       71.1899       66.3519       53.3275       56.2729       55.2125       65.6332       84.5262       92.9620      103.9949      118.5612      137.3650      148.9970      161.9927      164.5685      162.7324      164.2356      177.2112      162.4894      121.1925      110.5081      111.6874      116.4726      125.4826      127.9245      122.4994      121.0262      112.5000      114.8387      116.8535      130.5155      163.6614      181.9177      193.5767      181.6289      171.9619      172.7344      154.0470      135.8609       46.9394        0.0000        0.0000        0.0000        0.0000        0.0000        0.0000        0.0000        0.0000        0.0000        0.0000        0.0000        0.0000      119.7000      155.8200      172.3500        0.0000      215.8800      235.6500        0.0000        0.0000        0.0000        0.0000        0.0000        0.0000        0.0000        0.0000        0.0000        0.0000        0.0000        0.0000        0.0000        0.0000        0.0000        0.0000        0.0000        0.0000        0.0000        0.0000        0.0000        0.0000        0.0000        0.0000        0.0000        0.0000        0.0000        0.0000        0.0000        0.0000        0.0000        0.0000        0.0000        0.0000        0.0000        0.0000        0.0000        0.0000        0.0000        0.0000        0.0000        0.0000        0.0000
        0.0000        0.0000        0.0000        0.0000        0.0000        0.0000        0.0000        0.0000        0.0000        0.0000        0.0000        0.0000        0.0000        0.0000        0.0000        0.0000        0.0000        0.0000        0.0000        0.0000        0.0000        0.0000        0.0000        0.0000        0.0000        0.0000        0.0000        0.0000        0.0000        0.0000        0.0000        0.0000        0.0000        0.0000        0.0000        0.0000        0.0000        0.0000        0.0000        0.0000        0.0000        0.0000        0.0000        0.0000        0.0000        0.0000        0.0000        0.0000        0.0000        0.0000        0.0000        0.0000        0.0000        0.0000        0.0000        0.0000        0.0000        0.0000        0.0000        0.0000        0.0000        0.0000        0.0000        0.0000        0.0000        0.0000        0.0000        0.0000        0.0000        0.0000        0.0000        0.0000        0.0000        0.0000        0.0000        0.0000        0.0000        0.0000        0.0000        0.0000        0.0000        0.0000        0.0000        0.0000        0.0000        0.0000        0.0000        0.0000        0.0000        0.0000        0.0000        0.0000        0.0000        0.0000        0.0000        0.0000        0.0000        0.0000        0.0000      207.3560      200.6429      208.0422      213.8062      264.8876      264.5717      285.0069      269.9609      242.0855      231.2157      212.7655      192.9728      133.2770      117.4909      109.9904      106.9690      121.4841      118.0582      113.2523      106.7684      107.0642      109.8485      112.2218      110.9357      118.6634      126.4031      121.9928      106.3699       86.3633       77.8773       70.7825       64.9582       60.9261       62.0551       60.6023       65.7882       85.9088       94.6914       85.2403       76.5983       57.6870       43.9087       34.1940       34.4378       27.5292       30.2451       30.5631       35.1313       52.7755       55.4234       54.8120       55.3816       43.3674       44.0651       46.4826       55.0575       75.1469       88.3797      101.3558      114.7873      135.2434      155.6634      167.4971      171.7938      175.1327      174.9873      168.9610      158.9882      128.7469      122.2265      113.9966      111.6335      119.3473      122.3015      122.0421      122.2582      120.1774      128.6852      137.9249      150.4591      187.6701      205.5968      206.5896      197.7473      181.7915      171.4691      161.4401      143.5200       29.6773        0.0000        0.0000        0.0000        0.0000        0.0000        0.0000       41.1060       67.1100        0.0000        0.0000        0.0000        0.0000      152.8200      170.0100        0.0000        0.0000        0.0000        0.0000        0.0000        0.0000        0.0000        0.0000        0.0000        0.0000        0.0000        0.0000        0.0000        0.0000        0.0000        0.0000        0.0000        0.0000        0.0000        0.0000        0.0000        0.0000        0.0000        0.0000        0.0000        0.0000        0.0000        0.0000        0.0000        0.0000        0.0000        0.0000        0.0000        0.0000        0.0000        0.0000        0.0000        0.0000        0.0000        0.0000        0.0000        0.0000        0.0000        0.0000        0.0000        0.0000        0.0000
        0.0000        0.0000        0.0000        0.0000        0.0000        0.0000        0.0000        0.0000        0.0000        0.0000        0.0000        0.0000        0.0000        0.0000        0.0000        0.0000        0.0000        0.0000        0.0000        0.0000        0.0000        0.0000        0.0000        0.0000        0.0000        0.0000        0.0000        0.0000        0.0000        0.0000        0.0000        0.0000        0.0000        0.0000        0.0000        0.0000        0.0000        0.0000        0.0000        0.0000        0.0000        0.0000        0.0000        0.0000        0.0000        0.0000        0.0000        0.0000        0.0000        0.0000        0.0000        0.0000        0.0000        0.0000        0.0000        0.0000        0.0000        0.0000        0.0000        0.0000        0.0000        0.0000        0.0000        0.0000        0.0000        0.0000        0.0000        0.0000        0.0000        0.0000        0.0000        0.0000        0.0000        0.0000        0.0000        0.0000        0.0000        0.0000        0.0000        0.0000        0.0000        0.0000        0.0000        0.0000        0.0000        0.0000        0.0000        0.0000        0.0000        0.0000        0.0000        0.0000        0.0000        0.0000        0.0000        0.0000        0.0000      162.4372      176.6802      198.3957      208.7433      220.6053      217.3992      273.0459      287.9056      284.8000      254.3358      229.9672      221.4257      206.6054      199.0862      136.4707      125.5536      114.2896      106.9990      119.5859      112.3635      111.5918      101.3410      105.6726      113.9753      117.5098      114.3289      118.5570      122.0415      116.0404      106.0209       83.9097       77.0352       70.1337       69.5721       62.5545       62.7862       66.8694       69.6809       93.3261       97.0959       83.8466       73.3833       52.2765       41.1261       31.3020       31.7864       25.1802       23.5431       42.4063       48.7707       56.5153       51.4509       48.9668       44.6610       39.4484       39.2546       45.1759       53.5566       74.9027       86.0183      100.1534      112.9547      139.4590      156.8849      171.8398      178.8006      188.4481      197.3328      190.5055      166.1720      132.3703      121.4402      115.5748      116.7921      128.2094      125.1079      134.0080      140.8025      135.9204      148.5219      161.5719      171.5335      204.7581      214.5471      210.9916      207.9933      193.8551      179.7374      161.8447      138.9441        0.0000        0.0000        0.0000        0.0000        0.0000       51.1299       54.1197       70.7459       79.1400        0.0000        0.0000        0.0000        0.0000        0.0000        0.0000        0.0000        0.0000        0.0000        0.0000        0.0000        0.0000        0.0000        0.0000        0.0000        0.0000        0.0000        0.0000        0.0000        0.0000        0.0000        0.0000        0.0000        0.0000        0.0000        0.0000        0.0000        0.0000        0.0000        0.0000        0.0000        0.0000        0.0000        0.0000        0.0000        0.0000        0.0000        0.0000        0.0000        0.0000        0.0000        0.0000        0.0000        0.0000        0.0000        0.0000        0.0000        0.0000        0.0000        0.0000        0.0000        0.0000        0.0000
        0.0000        0.0000        0.0000        0.0000        0.0000        0.0000        0.0000        0.0000        0.0000        0.0000        0.0000        0.0000        0.0000        0.0000        0.0000        0.0000        0.0000        0.0000        0.0000        0.0000        0.0000        0.0000        0.0000        0.0000        0.0000        0.0000        0.0000        0.0000        0.0000        0.0000        0.0000        0.0000        0.0000        0.0000        0.0000        0.0000        0.0000        0.0000        0.0000        0.0000        0.0000        0.0000        0.0000        0.0000        0.0000        0.0000        0.0000        0.0000        0.0000        0.0000        0.0000        0.0000        0.0000        0.0000        0.0000        0.0000        0.0000        0.0000        0.0000        0.0000        0.0000        0.0000        0.0000        0.0000        0.0000        0.0000        0.0000        0.0000        0.0000        0.0000        0.0000        0.0000        0.0000        0.0000        0.0000        0.0000        0.0000        0.0000        0.0000        0.0000        0.0000        0.0000        0.0000        0.0000        0.0000        0.0000        0.0000        0.0000        0.0000        0.0000        0.0000        0.0000        0.0000        0.0000        0.0000        0.0000        0.0000      188.3829      178.9214      203.3755      207.8855      219.0616      217.0700      265.7773      254.1697      258.9871      244.5544      238.7790      243.4116      227.5869      202.5191      148.3406      132.1503      122.9032      118.2380      121.1925      103.2773       96.3565      101.8451      110.8463      110.7265      117.2808      113.9346      118.1751      120.0396      110.9461       97.5672       81.8725       73.2860       68.5595       75.7797       68.5697       66.8560       74.4501       79.9884      105.1590      103.7962       91.5600       82.2017       57.9203       46.3910       37.5682       36.3662       29.6508       31.0267       43.5739       43.8212       42.1323       44.3169       46.5927       45.3483       40.3328       39.9335       48.6510       59.6351       77.9046       88.0318      102.2481      114.9535      139.2994      157.3086      176.2437      188.6870      202.9054      204.9615      199.3152      170.5549      135.6094      125.4144      124.2804      132.1059      150.5757      145.4893      153.9082      160.4415      165.6395      172.0227      181.1162      187.1375      221.6758      227.2103      221.0666      217.6553      204.6717      191.1243      141.7146      125.8888        0.0000        0.0000        0.0000       82.7700       60.3796       62.7020       89.3939      107.4204      148.8300        0.0000        0.0000        0.0000        0.0000        0.0000        0.0000        0.0000        0.0000        0.0000        0.0000        0.0000        0.0000        0.0000        0.0000        0.0000        0.0000        0.0000        0.0000        0.0000        0.0000        0.0000        0.0000        0.0000        0.0000        0.0000        0.0000        0.0000        0.0000        0.0000        0.0000        0.0000        0.0000        0.0000        0.0000        0.0000        0.0000        0.0000        0.0000        0.0000        0.0000        0.0000        0.0000        0.0000        0.0000        0.0000        0.0000        0.0000        0.0000        0.0000        0.0000        0.0000        0.0000        0.0000
        0.0000        0.0000        0.0000        0.0000        0.0000        0.0000        0.0000        0.0000        0.0000        0.0000        0.0000        0.0000        0.0000        0.0000        0.0000        0.0000        0.0000        0.0000        0.0000        0.0000        0.0000        0.0000        0.0000        0.0000        0.0000        0.0000        0.0000        0.0000        0.0000        0.0000        0.0000        0.0000        0.0000        0.0000        0.0000        0.0000        0.0000        0.0000        0.0000        0.0000        0.0000        0.0000        0.0000        0.0000        0.0000        0.0000        0.0000        0.0000        0.0000        0.0000        0.0000        0.0000        0.0000        0.0000        0.0000        0.0000        0.0000        0.0000        0.0000        0.0000        0.0000        0.0000        0.0000        0.0000        0.0000        0.0000        0.0000        0.0000        0.0000        0.0000        0.0000        0.0000        0.0000        0.0000        0.0000        0.0000        0.0000        0.0000        0.0000        0.0000        0.0000        0.0000        0.0000        0.0000        0.0000        0.0000        0.0000        0.0000        0.0000        0.0000        0.0000        0.0000        0.0000        0.0000        0.0000        0.0000      243.9584      250.7893      232.2646      228.6214      238.7603      232.8770      220.6419      241.6319      242.7018      255.6862      240.1413      251.5583      258.2734      257.8506      215.1772      181.1600      175.3259      143.1008      127.7174       98.0336       88.9915       95.9892       93.3191      108.0325      122.1492      127.1403      124.3144      108.0019      102.9836       93.4432       85.0781       75.7215       73.2156       69.7487       70.2774       88.8827       94.3001      112.7216      113.2218      129.8191      119.1846      110.8707      103.0378       70.1896       56.4566       51.6285       44.8916       46.6944       49.8093       52.3059       62.3410       67.6347       58.2065       60.6743       62.0829       49.2782       45.9312       55.8361       62.2624       84.7084       92.3085      102.9635      116.3495      144.4301      161.4006      185.4999      204.5529      215.5350      222.3985      216.2719      191.1204      135.9717      124.5382      116.3740      120.7478      147.9789      159.0067      160.1436      184.2570      230.2252      233.8597      239.8899      239.1700      207.9058      215.2736      221.4273      220.0508      182.9065       71.1959       62.4270        0.0000        0.0000        0.0000        0.0000       66.6826       90.6644       99.1042      116.0836      131.6510      163.3200        0.0000        0.0000        0.0000        0.0000        0.0000        0.0000        0.0000        0.0000        0.0000        0.0000        0.0000        0.0000        0.0000        0.0000        0.0000        0.0000        0.0000        0.0000        0.0000        0.0000        0.0000        0.0000        0.0000        0.0000        0.0000        0.0000        0.0000        0.0000        0.0000        0.0000        0.0000        0.0000        0.0000        0.0000        0.0000        0.0000        0.0000        0.0000        0.0000        0.0000        0.0000        0.0000        0.0000        0.0000        0.0000        0.0000        0.0000        0.0000        0.0000        0.0000        0.0000        0.0000        0.0000
        0.0000        0.0000        0.0000        0.0000        0.0000        0.0000        0.0000        0.0000        0.0000        0.0000        0.0000        0.0000        0.0000        0.0000        0.0000        0.0000        0.0000        0.0000        0.0000        0.0000        0.0000        0.0000        0.0000        0.0000        0.0000        0.0000        0.0000        0.0000        0.0000        0.0000        0.0000        0.0000        0.0000        0.0000        0.0000        0.0000        0.0000        0.0000        0.0000        0.0000        0.0000        0.0000        0.0000        0.0000        0.0000        0.0000        0.0000        0.0000        0.0000        0.0000        0.0000        0.0000        0.0000        0.0000        0.0000        0.0000        0.0000        0.0000        0.0000        0.0000        0.0000        0.0000        0.0000        0.0000        0.0000        0.0000        0.0000        0.0000        0.0000        0.0000        0.0000        0.0000        0.0000        0.0000        0.0000        0.0000        0.0000        0.0000        0.0000        0.0000        0.0000        0.0000        0.0000        0.0000        0.0000        0.0000        0.0000        0.0000        0.0000        0.0000        0.0000        0.0000        0.0000        0.0000        0.0000        0.0000      264.8745      239.9690      223.1671      219.7924      235.3843      246.2878      234.0250      241.6850      246.9031      243.3750      252.6925      260.8430      259.3573      250.8721      228.0809      188.3811      169.8961      148.4438      125.4013       97.6923       85.8671       90.3943       97.2487      112.8918      119.2123      123.8295      116.4398      108.9195       99.2521       90.3235       90.0471       85.5928       79.1937       71.8130       67.7238       90.1235      104.1030      127.3449      124.0834      125.1582      127.6969      120.3881      107.3986       68.2606       61.0634       57.5634       54.0920       56.7359       62.9484       76.4127       60.1024       67.5790       70.1935       63.4217       62.8636       52.8092       50.1367       59.3206       67.7120       81.8993       91.2183      105.2364      118.4804      150.1657      166.8040      190.3071      193.2052      218.5733      235.6595      237.0062      202.3694      145.5498      133.5147      126.6218      129.2230      147.8555      162.9341      178.9551      201.9788      254.0122      267.7192      263.4466      257.7013      220.5319      213.8579      222.5151      215.8628        0.0000        0.0000        0.0000        0.0000        0.0000        0.0000       53.9632       76.4936      103.6523      120.8921      147.7664      153.3196        0.0000        0.0000        0.0000        0.0000        0.0000        0.0000        0.0000        0.0000        0.0000        0.0000        0.0000        0.0000        0.0000        0.0000        0.0000        0.0000        0.0000        0.0000        0.0000        0.0000        0.0000        0.0000        0.0000        0.0000        0.0000        0.0000        0.0000        0.0000        0.0000        0.0000        0.0000        0.0000        0.0000        0.0000        0.0000        0.0000        0.0000        0.0000        0.0000        0.0000        0.0000        0.0000        0.0000        0.0000        0.0000        0.0000        0.0000        0.0000        0.0000        0.0000        0.0000        0.0000        0.0000        0.0000
        0.0000        0.0000        0.0000        0.0000        0.0000        0.0000        0.0000        0.0000        0.0000        0.0000        0.0000        0.0000        0.0000        0.0000        0.0000        0.0000        0.0000        0.0000        0.0000        0.0000        0.0000        0.0000        0.0000        0.0000        0.0000        0.0000        0.0000        0.0000        0.0000        0.0000        0.0000        0.0000        0.0000        0.0000        0.0000        0.0000        0.0000        0.0000        0.0000        0.0000        0.0000        0.0000        0.0000        0.0000        0.0000        0.0000        0.0000        0.0000        0.0000        0.0000        0.0000        0.0000        0.0000        0.0000        0.0000        0.0000        0.0000        0.0000        0.0000        0.0000        0.0000        0.0000        0.0000        0.0000        0.0000        0.0000        0.0000        0.0000        0.0000        0.0000        0.0000        0.0000        0.0000        0.0000        0.0000        0.0000        0.0000        0.0000        0.0000        0.0000        0.0000        0.0000        0.0000        0.0000        0.0000        0.0000        0.0000        0.0000        0.0000        0.0000        0.0000        0.0000        0.0000        0.0000        0.0000        0.0000      252.5822      234.0376      226.1635      238.8455      234.4815      241.1634      234.7150      237.8196      239.9190      246.2806      260.1243      265.2505      261.9919      260.1852      238.6812      193.0704      186.0503      156.8338      127.8993      101.3139       89.1070       86.1958       91.5432      114.3838      124.8431      124.3792      120.3810      110.1460      106.9229      106.7236      107.6191       93.0350       83.0221       74.1095       69.8178       97.9916      116.1606      124.2299      123.0954      138.7372      143.2652      130.5103      110.0671       74.7607       58.1551       57.1093       60.3150       77.7202       86.5529      102.0626       67.1485       59.8372       61.9263       62.0099       65.8753       56.4653       56.0786       61.2806       70.8296       85.6617       96.1348      109.3034      126.1706      158.4814      182.1767      190.0665      197.2489      222.1753      239.0216      238.2117      210.2895      157.9028      148.9590      148.2292      151.3565      161.6967      174.9029      199.5243      204.9648      255.1068      268.0501      270.5812      261.8453      229.8041      223.5612      207.8204        0.0000        0.0000        0.0000        0.0000        0.0000        0.0000       53.8830       60.6445       93.2973      135.8040      154.4996      204.2285      238.0559        0.0000        0.0000        0.0000        0.0000        0.0000        0.0000        0.0000        0.0000        0.0000        0.0000        0.0000        0.0000        0.0000        0.0000        0.0000        0.0000        0.0000        0.0000        0.0000        0.0000        0.0000        0.0000        0.0000        0.0000        0.0000        0.0000        0.0000        0.0000        0.0000        0.0000        0.0000        0.0000        0.0000        0.0000        0.0000        0.0000        0.0000        0.0000        0.0000        0.0000        0.0000        0.0000        0.0000        0.0000        0.0000        0.0000        0.0000        0.0000        0.0000        0.0000        0.0000        0.0000        0.0000        0.0000
        0.0000        0.0000        0.0000        0.0000        0.0000        0.0000        0.0000        0.0000        0.0000        0.0000        0.0000        0.0000        0.0000        0.0000        0.0000        0.0000        0.0000        0.0000        0.0000        0.0000        0.0000        0.0000        0.0000        0.0000        0.0000        0.0000        0.0000        0.0000        0.0000        0.0000        0.0000        0.0000        0.0000        0.0000        0.0000        0.0000        0.0000        0.0000        0.0000        0.0000        0.0000        0.0000        0.0000        0.0000        0.0000        0.0000        0.0000        0.0000        0.0000        0.0000        0.0000        0.0000        0.0000        0.0000        0.0000        0.0000        0.0000        0.0000        0.0000        0.0000        0.0000        0.0000        0.0000        0.0000        0.0000        0.0000        0.0000        0.0000        0.0000        0.0000        0.0000        0.0000        0.0000        0.0000        0.0000        0.0000        0.0000        0.0000        0.0000        0.0000        0.0000        0.0000        0.0000        0.0000        0.0000        0.0000        0.0000        0.0000        0.0000        0.0000        0.0000        0.0000        0.0000        0.0000        0.0000        0.0000        0.0000      241.1167      236.1005      235.0578      226.2594      222.3932      222.0729      225.1770      225.8943      246.3152      256.6652      268.6644      245.9391      249.7711      235.6798      204.6031      199.7829      176.0043      146.6811      111.9278       96.7331       93.0971       95.2726      113.2471      123.9655      127.1049      132.9854      129.2689      129.5432      134.4496      121.1892       99.5956       89.8131       78.1422       73.2815      101.4985      114.3637      116.6838      119.3992      136.5910      141.7278      128.9776      109.2996       75.2838       70.1973       67.1720       72.9052       96.6074       91.0769       88.9131       59.9779       58.1865       60.2965       61.7163       66.6304       57.4341       59.3613       63.7493       72.2433       92.4377      105.9941      123.1610      140.9172      170.0323      188.4106      197.9225      202.2772      227.2370      240.7985      237.5166      224.8520      175.7197      171.8729      172.6365      173.5300      194.9240      198.6857      221.0464      216.0178      255.2150      257.9708      255.3297      256.3257      218.8945      208.5913        0.0000        0.0000        0.0000        0.0000        0.0000        0.0000        0.0000       67.9526       97.3422      124.6320      174.3180      211.8716      256.1575      274.8915        0.0000        0.0000        0.0000        0.0000        0.0000        0.0000        0.0000        0.0000        0.0000        0.0000        0.0000        0.0000        0.0000        0.0000        0.0000        0.0000        0.0000        0.0000        0.0000        0.0000        0.0000        0.0000        0.0000        0.0000        0.0000        0.0000        0.0000        0.0000        0.0000        0.0000        0.0000        0.0000        0.0000        0.0000        0.0000        0.0000        0.0000        0.0000        0.0000        0.0000        0.0000        0.0000        0.0000        0.0000        0.0000        0.0000        0.0000        0.0000        0.0000        0.0000        0.0000        0.0000        0.0000        0.0000
        0.0000        0.0000        0.0000        0.0000        0.0000        0.0000        0.0000        0.0000        0.0000        0.0000        0.0000        0.0000        0.0000        0.0000        0.0000        0.0000        0.0000        0.0000        0.0000        0.0000        0.0000        0.0000        0.0000        0.0000        0.0000        0.0000        0.0000        0.0000        0.0000        0.0000        0.0000        0.0000        0.0000        0.0000        0.0000        0.0000        0.0000        0.0000        0.0000        0.0000        0.0000        0.0000        0.0000        0.0000        0.0000        0.0000        0.0000        0.0000        0.0000        0.0000        0.0000        0.0000        0.0000        0.0000        0.0000        0.0000        0.0000        0.0000        0.0000        0.0000        0.0000        0.0000        0.0000        0.0000        0.0000        0.0000        0.0000        0.0000        0.0000        0.0000        0.0000        0.0000        0.0000        0.0000        0.0000        0.0000        0.0000        0.0000        0.0000        0.0000        0.0000        0.0000        0.0000        0.0000        0.0000        0.0000        0.0000        0.0000        0.0000        0.0000        0.0000        0.0000        0.0000        0.0000        0.0000        0.0000      219.0702      217.4947      223.9000      206.5032        0.0000      237.9271      227.7331      206.1831      211.9897      227.6575      221.4716      230.6738      221.2077      222.5921      215.3671      200.5600      200.2021      187.8365      151.0249      117.5973      106.5342      104.0448      104.6002      120.1754      123.1834      130.1587      128.5376      145.0261      150.9557      142.6174      132.8417      115.6528      107.4179       97.6221      100.6230      107.1193      110.4218      112.4886      111.7050      106.7313      110.1249      100.3700       92.2143       82.2452       79.5167       82.2798       74.0817       58.0828       47.4142       45.7079       42.7864       48.7201       50.8942       49.5011       53.5611       59.4211       64.7214       73.0907       82.8936      111.2109      130.8126      147.0834      163.5744      184.1164      201.1833      206.6161      204.9768      176.3363      176.6686      176.0669      182.4622      205.7409      198.2959      200.0613      207.2779      240.3803      245.1865      265.5617      249.0698      228.1393      216.7922      197.1382      200.0901        0.0000        0.0000        0.0000        0.0000        0.0000       49.4100       29.0100        0.0000      131.2796      140.0957      192.4485      209.3187      228.2839      272.8499      305.5215        0.0000        0.0000        0.0000        0.0000        0.0000        0.0000        0.0000        0.0000        0.0000        0.0000        0.0000        0.0000        0.0000        0.0000        0.0000        0.0000        0.0000        0.0000        0.0000        0.0000        0.0000        0.0000        0.0000        0.0000        0.0000        0.0000        0.0000        0.0000        0.0000        0.0000        0.0000        0.0000        0.0000        0.0000        0.0000        0.0000        0.0000        0.0000        0.0000        0.0000        0.0000        0.0000        0.0000        0.0000        0.0000        0.0000        0.0000        0.0000        0.0000        0.0000        0.0000        0.0000        0.0000        0.0000        0.0000
        0.0000        0.0000        0.0000        0.0000        0.0000        0.0000        0.0000        0.0000        0.0000        0.0000        0.0000        0.0000        0.0000        0.0000        0.0000        0.0000        0.0000        0.0000        0.0000        0.0000        0.0000        0.0000        0.0000        0.0000        0.0000        0.0000        0.0000        0.0000        0.0000        0.0000        0.0000        0.0000        0.0000        0.0000        0.0000        0.0000        0.0000        0.0000        0.0000        0.0000        0.0000        0.0000        0.0000        0.0000        0.0000        0.0000        0.0000        0.0000        0.0000        0.0000        0.0000        0.0000        0.0000        0.0000        0.0000        0.0000        0.0000        0.0000        0.0000        0.0000        0.0000        0.0000        0.0000        0.0000        0.0000        0.0000        0.0000        0.0000        0.0000        0.0000        0.0000        0.0000        0.0000        0.0000        0.0000        0.0000        0.0000        0.0000        0.0000        0.0000        0.0000        0.0000        0.0000        0.0000        0.0000        0.0000        0.0000        0.0000        0.0000        0.0000        0.0000        0.0000        0.0000        0.0000        0.0000        0.0000        0.0000      240.1291        0.0000        0.0000        0.0000      223.7334      217.1223      201.1058      206.4548      206.0759      210.2997      224.4213      234.8589      231.8731      223.6940      206.0257      203.1714      184.4296      144.0902      123.8734      113.0341      103.3246      104.2638      121.4256      125.2555      131.8019      139.8046      149.0116      146.7943      142.0143      140.1877      118.2404      107.7287      102.2995      109.1657      114.9742      123.6744      118.1070      111.9714      103.1281      105.0733       98.8822       88.3174       84.0794       80.6526       77.9460       73.3218       54.3877       42.0814       37.3873       37.0161       42.3143       52.8856       48.4877       53.5665       60.1417       72.4665       77.6477       92.7422      121.7056      142.2154      163.4639      174.8120      191.3309      209.2967      211.7499      202.1178      169.2375      170.9132      175.9627      184.0346      208.3249      216.2437      224.8085      229.2477      255.6558      260.3353      259.1651      248.6468      214.4222      200.7597      181.7681      167.1393        0.0000        0.0000        0.0000        0.0000        0.0000       61.6800       32.4600       43.4400      164.3751      186.3956      193.9826      242.2038      270.4714      308.2292      331.9803        0.0000        0.0000        0.0000        0.0000        0.0000        0.0000        0.0000        0.0000        0.0000        0.0000        0.0000        0.0000        0.0000        0.0000        0.0000        0.0000        0.0000        0.0000        0.0000        0.0000        0.0000        0.0000        0.0000        0.0000        0.0000        0.0000        0.0000        0.0000        0.0000        0.0000        0.0000        0.0000        0.0000        0.0000        0.0000        0.0000        0.0000        0.0000        0.0000        0.0000        0.0000        0.0000        0.0000        0.0000        0.0000        0.0000        0.0000        0.0000        0.0000        0.0000        0.0000        0.0000        0.0000        0.0000        0.0000
        0.0000        0.0000        0.0000        0.0000        0.0000        0.0000        0.0000        0.0000        0.0000        0.0000        0.0000        0.0000        0.0000        0.0000        0.0000        0.0000        0.0000        0.0000        0.0000        0.0000        0.0000        0.0000        0.0000        0.0000        0.0000        0.0000        0.0000        0.0000        0.0000        0.0000        0.0000        0.0000        0.0000        0.0000        0.0000        0.0000        0.0000        0.0000        0.0000        0.0000        0.0000        0.0000        0.0000        0.0000        0.0000        0.0000        0.0000        0.0000        0.0000        0.0000        0.0000        0.0000        0.0000        0.0000        0.0000        0.0000        0.0000        0.0000        0.0000        0.0000        0.0000        0.0000        0.0000        0.0000        0.0000        0.0000        0.0000        0.0000        0.0000        0.0000        0.0000        0.0000        0.0000        0.0000        0.0000        0.0000        0.0000        0.0000        0.0000        0.0000        0.0000        0.0000        0.0000        0.0000        0.0000        0.0000        0.0000        0.0000        0.0000        0.0000        0.0000        0.0000        0.0000        0.0000        0.0000        0.0000        0.0000        0.0000        0.0000        0.0000        0.0000      225.0933      226.3077      218.6360      224.7018      242.0742      233.8715      225.4070      238.8111      236.7499      233.7623      219.8122      206.1472      191.0229      163.9392      136.6251      122.8433      116.2048      116.6036      129.1909      127.9712      129.0669      133.1513      153.2926      154.3183      149.7651      139.5692      122.0079      110.7132      107.7068      114.1135      121.2593      122.7003      118.9844      117.0172      100.4991       99.2207       96.8679       95.6341       90.7569       82.6162       78.3170       87.0055       57.8102       45.9599       38.9141       34.6756       37.6651       37.2431       45.1162       54.6869       62.3572       78.1210       95.5862      110.7051      133.9908      157.2402      176.0733      193.7134      205.2730      219.0036      223.2751      216.3692      179.2403      179.2425      187.4323      194.9162      225.2359      234.5428      247.2964      250.2711      271.4712      270.9333      269.1621      250.5843      198.7042      190.2672        0.0000        0.0000        0.0000        0.0000        0.0000        0.0000       87.0600       73.2000       58.9500       77.1300      218.5988      236.9326      246.0682      273.8463      305.3674      345.8519      393.2062        0.0000        0.0000        0.0000        0.0000        0.0000        0.0000        0.0000        0.0000        0.0000        0.0000        0.0000        0.0000        0.0000        0.0000        0.0000        0.0000        0.0000        0.0000        0.0000        0.0000        0.0000        0.0000        0.0000        0.0000        0.0000        0.0000        0.0000        0.0000        0.0000        0.0000        0.0000        0.0000        0.0000        0.0000        0.0000        0.0000        0.0000        0.0000        0.0000        0.0000        0.0000        0.0000        0.0000        0.0000        0.0000        0.0000        0.0000        0.0000        0.0000        0.0000        0.0000        0.0000        0.0000        0.0000        0.0000
        0.0000        0.0000        0.0000        0.0000        0.0000        0.0000        0.0000        0.0000        0.0000        0.0000        0.0000        0.0000        0.0000        0.0000        0.0000        0.0000        0.0000        0.0000        0.0000        0.0000        0.0000        0.0000        0.0000        0.0000        0.0000        0.0000        0.0000        0.0000        0.0000        0.0000        0.0000        0.0000        0.0000        0.0000        0.0000        0.0000        0.0000        0.0000        0.0000        0.0000        0.0000        0.0000        0.0000        0.0000        0.0000        0.0000        0.0000        0.0000        0.0000        0.0000        0.0000        0.0000        0.0000        0.0000        0.0000        0.0000        0.0000        0.0000        0.0000        0.0000        0.0000        0.0000        0.0000        0.0000        0.0000        0.0000        0.0000        0.0000        0.0000        0.0000        0.0000        0.0000        0.0000        0.0000        0.0000        0.0000        0.0000        0.0000        0.0000        0.0000        0.0000        0.0000        0.0000        0.0000        0.0000        0.0000        0.0000        0.0000        0.0000        0.0000        0.0000        0.0000        0.0000        0.0000        0.0000        0.0000        0.0000        0.0000        0.0000        0.0000        0.0000        0.0000      225.0142      216.1376      216.6638      222.8936      230.6622      233.2889      243.2033      237.3626      232.6328      228.6598      214.5402      211.4305      193.9740      165.3176      150.5843      138.6632      130.9015      138.4346      139.3892      133.7479      137.9272      151.5995      161.3345      156.4756      139.6904      115.6420      110.4189      105.4943      110.5957      126.2483      122.2881      120.9923      117.7167      102.3384       99.9748      100.9710      107.1081      100.9219       87.5068       82.2293       79.0636       61.9905       51.5763       41.0457       42.4994       43.6326       45.0794       50.7862       61.1984       74.3891       93.1844      103.1510      127.0558      156.3670      178.6347      195.5825      215.9708      227.0096      237.5931      243.8096      239.8145      205.6903      206.5167      207.1783      218.2347      252.2983      260.7812      269.5248      264.1224      277.5138      289.2643      277.7766      267.4952      202.6931      181.3456        0.0000        0.0000        0.0000        0.0000        0.0000        0.0000        0.0000       91.0200       68.5200       83.5800      213.0565      270.6873      291.5620      299.1962      332.2134      374.9381      406.7495        0.0000        0.0000        0.0000        0.0000        0.0000        0.0000        0.0000        0.0000        0.0000        0.0000        0.0000        0.0000        0.0000        0.0000        0.0000        0.0000        0.0000        0.0000        0.0000        0.0000        0.0000        0.0000        0.0000        0.0000        0.0000        0.0000        0.0000        0.0000        0.0000        0.0000        0.0000        0.0000        0.0000        0.0000        0.0000        0.0000        0.0000        0.0000        0.0000        0.0000        0.0000        0.0000        0.0000        0.0000        0.0000        0.0000        0.0000        0.0000        0.0000        0.0000        0.0000        0.0000        0.0000        0.0000        0.0000
        0.0000        0.0000        0.0000        0.0000        0.0000        0.0000        0.0000        0.0000        0.0000        0.0000        0.0000        0.0000        0.0000        0.0000        0.0000        0.0000        0.0000        0.0000        0.0000        0.0000        0.0000        0.0000        0.0000        0.0000        0.0000        0.0000        0.0000        0.0000        0.0000        0.0000        0.0000        0.0000        0.0000        0.0000        0.0000        0.0000        0.0000        0.0000        0.0000        0.0000        0.0000        0.0000        0.0000        0.0000        0.0000        0.0000        0.0000        0.0000        0.0000        0.0000        0.0000        0.0000        0.0000        0.0000        0.0000        0.0000        0.0000        0.0000        0.0000        0.0000        0.0000        0.0000        0.0000        0.0000        0.0000        0.0000        0.0000        0.0000        0.0000        0.0000        0.0000        0.0000        0.0000        0.0000        0.0000        0.0000        0.0000        0.0000        0.0000        0.0000        0.0000        0.0000        0.0000        0.0000        0.0000        0.0000        0.0000        0.0000        0.0000        0.0000        0.0000        0.0000        0.0000        0.0000        0.0000        0.0000        0.0000        0.0000        0.0000        0.0000        0.0000        0.0000        0.0000      219.4794      211.3018      195.5987      208.4818      210.1851      223.0276      223.7929      224.4243      268.7299      274.7761      279.1884      262.3803      249.3582      230.6391      214.4242      191.8232      149.0221      141.0923      131.6756      137.2839      155.3600      157.4298      151.7243      145.9677        0.0000        0.0000       98.0150      102.1921      127.1355      130.1636      131.0386      129.2690      116.6443      112.3781      109.9468      105.1485      100.2228       96.4792       94.8384       90.0792       84.8214       65.3054       54.7787       52.6259       35.7954       36.4633       40.5890       52.3592       90.6154      111.0392      126.8069      142.0482      179.6537      193.1572      209.0740      226.2875      260.0414      274.3289      280.5278      278.4434      271.7544      271.9765      275.4647      285.4372      295.6190      300.6822      305.1004      298.7890      287.6937      314.7606      250.6603        0.0000        0.0000        0.0000        0.0000        0.0000        0.0000        0.0000        0.0000        0.0000        0.0000        0.0000        0.0000        0.0000      233.1191      263.3887      268.3702      295.0569      360.1224      408.5139        0.0000        0.0000        0.0000        0.0000        0.0000        0.0000        0.0000        0.0000        0.0000        0.0000        0.0000        0.0000        0.0000        0.0000        0.0000        0.0000        0.0000        0.0000        0.0000        0.0000        0.0000        0.0000        0.0000        0.0000        0.0000        0.0000        0.0000        0.0000        0.0000        0.0000        0.0000        0.0000        0.0000        0.0000        0.0000        0.0000        0.0000        0.0000        0.0000        0.0000        0.0000        0.0000        0.0000        0.0000        0.0000        0.0000        0.0000        0.0000        0.0000        0.0000        0.0000        0.0000        0.0000        0.0000        0.0000        0.0000
        0.0000        0.0000        0.0000        0.0000        0.0000        0.0000        0.0000        0.0000        0.0000        0.0000        0.0000        0.0000        0.0000        0.0000        0.0000        0.0000        0.0000        0.0000        0.0000        0.0000        0.0000        0.0000        0.0000        0.0000        0.0000        0.0000        0.0000        0.0000        0.0000        0.0000        0.0000        0.0000        0.0000        0.0000        0.0000        0.0000        0.0000        0.0000        0.0000        0.0000        0.0000        0.0000        0.0000        0.0000        0.0000        0.0000        0.0000        0.0000        0.0000        0.0000        0.0000        0.0000        0.0000        0.0000        0.0000        0.0000        0.0000        0.0000        0.0000        0.0000        0.0000        0.0000        0.0000        0.0000        0.0000        0.0000        0.0000        0.0000        0.0000        0.0000        0.0000        0.0000        0.0000        0.0000        0.0000        0.0000        0.0000        0.0000        0.0000        0.0000        0.0000        0.0000        0.0000        0.0000        0.0000        0.0000        0.0000        0.0000        0.0000        0.0000        0.0000        0.0000        0.0000        0.0000        0.0000        0.0000        0.0000        0.0000        0.0000        0.0000        0.0000        0.0000        0.0000      223.3016      204.3414      196.4569      195.1382      205.3353      208.7972      218.2042      238.2547      285.5878      298.9096      303.7166      293.6502      281.4960      267.6241      246.1800      216.6005      157.7382      138.3576      132.2230      142.4240      159.6075      157.8158      154.2245        0.0000        0.0000        0.0000        0.0000        0.0000        0.0000      134.0325      136.7273      141.3667      130.3634      118.1196      113.0883      108.2826      108.8168      107.9173      101.2995       95.4903       84.2351       72.1078       64.4343       57.1703       38.4852       37.4397       38.4984       53.1060       97.2837      116.0997      128.6465      154.6335      195.0845      205.6845      223.3221      242.1059      277.8598      296.2813      304.4875      306.6944      300.5593      302.1387      311.2507      316.3693      323.3454      329.2310      325.8686      321.3421      267.1999        0.0000        0.0000        0.0000        0.0000        0.0000        0.0000        0.0000        0.0000        0.0000        0.0000        0.0000        0.0000        0.0000        0.0000        0.0000      242.7049      256.8438      280.8414      314.1938      390.5111      437.6689      466.3870        0.0000        0.0000        0.0000        0.0000        0.0000        0.0000        0.0000        0.0000        0.0000        0.0000        0.0000        0.0000        0.0000        0.0000        0.0000        0.0000        0.0000        0.0000        0.0000        0.0000        0.0000        0.0000        0.0000        0.0000        0.0000        0.0000        0.0000        0.0000        0.0000        0.0000        0.0000        0.0000        0.0000        0.0000        0.0000        0.0000        0.0000        0.0000        0.0000        0.0000        0.0000        0.0000        0.0000        0.0000        0.0000        0.0000        0.0000        0.0000        0.0000        0.0000        0.0000        0.0000        0.0000        0.0000        0.0000
        0.0000        0.0000        0.0000        0.0000        0.0000        0.0000        0.0000        0.0000        0.0000        0.0000        0.0000        0.0000        0.0000        0.0000        0.0000        0.0000        0.0000        0.0000        0.0000        0.0000        0.0000        0.0000        0.0000        0.0000        0.0000        0.0000        0.0000        0.0000        0.0000        0.0000        0.0000        0.0000        0.0000        0.0000        0.0000        0.0000        0.0000        0.0000        0.0000        0.0000        0.0000        0.0000        0.0000        0.0000        0.0000        0.0000        0.0000        0.0000        0.0000        0.0000        0.0000        0.0000        0.0000        0.0000        0.0000        0.0000        0.0000        0.0000        0.0000        0.0000        0.0000        0.0000        0.0000        0.0000        0.0000        0.0000        0.0000        0.0000        0.0000        0.0000        0.0000        0.0000        0.0000        0.0000        0.0000        0.0000        0.0000        0.0000        0.0000        0.0000        0.0000        0.0000        0.0000        0.0000        0.0000        0.0000        0.0000        0.0000        0.0000        0.0000        0.0000        0.0000        0.0000        0.0000        0.0000        0.0000        0.0000        0.0000        0.0000        0.0000        0.0000        0.0000        0.0000      219.3771      203.8929      197.8544      195.8123      185.6142      186.4646      198.4638      236.2906      286.3510      304.3172      317.5891      304.2284      297.7931      278.7701        0.0000      224.1250      166.0406        0.0000        0.0000      138.4354      157.6986        0.0000        0.0000        0.0000        0.0000        0.0000        0.0000        0.0000        0.0000      149.0441      145.8210      149.6998      134.9801      124.6282      121.5269      115.7281      109.7960      109.1379      101.7182       94.7881       84.8632       85.6944       80.9538       67.6755       51.8461       42.0546       43.6588       61.4947      109.0341      131.8533      142.1710      166.0253      204.9389      222.1953      239.5275      255.3519      287.3859      303.9039      312.5779      316.2539      310.4340      317.9289      331.8307      338.3963        0.0000        0.0000        0.0000        0.0000        0.0000        0.0000        0.0000        0.0000        0.0000        0.0000        0.0000        0.0000        0.0000        0.0000        0.0000        0.0000        0.0000        0.0000        0.0000        0.0000      294.3549      292.1008      309.6696      334.0175      411.2802        0.0000        0.0000        0.0000        0.0000        0.0000        0.0000        0.0000        0.0000        0.0000        0.0000        0.0000        0.0000        0.0000        0.0000        0.0000        0.0000        0.0000        0.0000        0.0000        0.0000        0.0000        0.0000        0.0000        0.0000        0.0000        0.0000        0.0000        0.0000        0.0000        0.0000        0.0000        0.0000        0.0000        0.0000        0.0000        0.0000        0.0000        0.0000        0.0000        0.0000        0.0000        0.0000        0.0000        0.0000        0.0000        0.0000        0.0000        0.0000        0.0000        0.0000        0.0000        0.0000        0.0000        0.0000        0.0000        0.0000        0.0000
        0.0000        0.0000        0.0000        0.0000        0.0000        0.0000        0.0000        0.0000        0.0000        0.0000        0.0000        0.0000        0.0000        0.0000        0.0000        0.0000        0.0000        0.0000        0.0000        0.0000        0.0000        0.0000        0.0000        0.0000        0.0000        0.0000        0.0000        0.0000        0.0000        0.0000        0.0000        0.0000        0.0000        0.0000        0.0000        0.0000        0.0000        0.0000        0.0000        0.0000        0.0000        0.0000        0.0000        0.0000        0.0000        0.0000        0.0000        0.0000        0.0000        0.0000        0.0000        0.0000        0.0000        0.0000        0.0000        0.0000        0.0000        0.0000        0.0000        0.0000        0.0000        0.0000        0.0000        0.0000        0.0000        0.0000        0.0000        0.0000        0.0000        0.0000        0.0000        0.0000        0.0000        0.0000        0.0000        0.0000        0.0000        0.0000        0.0000        0.0000        0.0000        0.0000        0.0000        0.0000        0.0000        0.0000        0.0000        0.0000        0.0000        0.0000        0.0000        0.0000        0.0000        0.0000        0.0000        0.0000        0.0000        0.0000        0.0000        0.0000        0.0000        0.0000        0.0000      211.6870      194.1188      193.3323      192.3750      178.9012      180.4412      178.7042      209.6861      267.8921      285.0283      287.4715        0.0000        0.0000        0.0000        0.0000        0.0000        0.0000        0.0000        0.0000        0.0000        0.0000        0.0000        0.0000        0.0000        0.0000        0.0000        0.0000        0.0000        0.0000        0.0000      152.2286      150.6828      138.4084      135.9805      128.9190      122.2312      109.5400       99.3034       93.4722       89.9946       85.1314       83.1784       80.8122       77.5644       51.9449       49.6870       57.0004       72.3014      120.0071      145.3923      155.3940      170.3638      203.5637      216.2983      238.8370      256.4972      283.4366      296.4444      304.5456      305.8604      301.2979      310.8423      317.4294        0.0000        0.0000        0.0000        0.0000        0.0000        0.0000        0.0000        0.0000        0.0000        0.0000        0.0000        0.0000        0.0000        0.0000        0.0000        0.0000        0.0000        0.0000        0.0000        0.0000        0.0000        0.0000      314.3948      334.9986      365.0010        0.0000      455.5316      513.9529        0.0000        0.0000        0.0000        0.0000        0.0000        0.0000        0.0000        0.0000        0.0000        0.0000        0.0000        0.0000        0.0000        0.0000        0.0000        0.0000        0.0000        0.0000        0.0000        0.0000        0.0000        0.0000        0.0000        0.0000        0.0000        0.0000        0.0000        0.0000        0.0000        0.0000        0.0000        0.0000        0.0000        0.0000        0.0000        0.0000        0.0000        0.0000        0.0000        0.0000        0.0000        0.0000        0.0000        0.0000        0.0000        0.0000        0.0000        0.0000        0.0000        0.0000        0.0000        0.0000        0.0000        0.0000        0.0000
        0.0000        0.0000        0.0000        0.0000        0.0000        0.0000        0.0000        0.0000        0.0000        0.0000        0.0000        0.0000        0.0000        0.0000        0.0000        0.0000        0.0000        0.0000        0.0000        0.0000        0.0000        0.0000        0.0000        0.0000        0.0000        0.0000        0.0000        0.0000        0.0000        0.0000        0.0000        0.0000        0.0000        0.0000        0.0000        0.0000        0.0000        0.0000        0.0000        0.0000        0.0000        0.0000        0.0000        0.0000        0.0000        0.0000        0.0000        0.0000        0.0000        0.0000        0.0000        0.0000        0.0000        0.0000        0.0000        0.0000        0.0000        0.0000        0.0000        0.0000        0.0000        0.0000        0.0000        0.0000        0.0000        0.0000        0.0000        0.0000        0.0000        0.0000        0.0000        0.0000        0.0000        0.0000        0.0000        0.0000        0.0000        0.0000        0.0000        0.0000        0.0000        0.0000        0.0000        0.0000        0.0000        0.0000        0.0000        0.0000        0.0000        0.0000        0.0000        0.0000        0.0000        0.0000        0.0000        0.0000        0.0000        0.0000        0.0000        0.0000        0.0000        0.0000        0.0000        0.0000        0.0000      183.3844      172.6753      155.0526      148.8211      155.6812      185.8334      208.9386      217.2706      218.3060      213.5210        0.0000        0.0000        0.0000        0.0000        0.0000        0.0000        0.0000        0.0000        0.0000        0.0000        0.0000        0.0000        0.0000        0.0000        0.0000        0.0000        0.0000        0.0000      140.9351      139.7883      163.8364      161.1343      154.6899      137.2900       87.4076       74.9899       72.9591       70.4778       82.4563       81.2897       85.7565       79.3429       73.7599       74.8066       86.0369      109.5660      140.6902      161.2965      173.2332      195.0762      198.9934      203.7729      216.6574      236.1992      258.0694      266.7590      273.6214      270.0441      120.0300      175.7400        0.0000        0.0000        0.0000        0.0000        0.0000        0.0000        0.0000        0.0000        0.0000        0.0000        0.0000        0.0000        0.0000        0.0000        0.0000        0.0000        0.0000        0.0000        0.0000        0.0000        0.0000        0.0000        0.0000        0.0000      395.9148      428.8203        0.0000      426.3299      454.8901        0.0000        0.0000        0.0000        0.0000        0.0000        0.0000        0.0000        0.0000        0.0000        0.0000        0.0000        0.0000        0.0000        0.0000        0.0000        0.0000        0.0000        0.0000        0.0000        0.0000        0.0000        0.0000        0.0000        0.0000        0.0000        0.0000        0.0000        0.0000        0.0000        0.0000        0.0000        0.0000        0.0000        0.0000        0.0000        0.0000        0.0000        0.0000        0.0000        0.0000        0.0000        0.0000        0.0000        0.0000        0.0000        0.0000        0.0000        0.0000        0.0000        0.0000        0.0000        0.0000        0.0000        0.0000        0.0000
        0.0000        0.0000        0.0000        0.0000        0.0000        0.0000        0.0000        0.0000        0.0000        0.0000        0.0000        0.0000        0.0000        0.0000        0.0000        0.0000        0.0000        0.0000        0.0000        0.0000        0.0000        0.0000        0.0000        0.0000        0.0000        0.0000        0.0000        0.0000        0.0000        0.0000        0.0000        0.0000        0.0000        0.0000        0.0000        0.0000        0.0000        0.0000        0.0000        0.0000        0.0000        0.0000        0.0000        0.0000        0.0000        0.0000        0.0000        0.0000        0.0000        0.0000        0.0000        0.0000        0.0000        0.0000        0.0000        0.0000        0.0000        0.0000        0.0000        0.0000        0.0000        0.0000        0.0000        0.0000        0.0000        0.0000        0.0000        0.0000        0.0000        0.0000        0.0000        0.0000        0.0000        0.0000        0.0000        0.0000        0.0000        0.0000        0.0000        0.0000        0.0000        0.0000        0.0000        0.0000        0.0000        0.0000        0.0000        0.0000        0.0000        0.0000        0.0000        0.0000        0.0000        0.0000        0.0000        0.0000        0.0000        0.0000        0.0000        0.0000        0.0000        0.0000        0.0000        0.0000        0.0000        0.0000      164.5151      151.2160      150.4121      162.8277      169.1568      185.5837      194.9760      188.4354      179.4739        0.0000        0.0000        0.0000        0.0000        0.0000        0.0000        0.0000        0.0000        0.0000        0.0000        0.0000        0.0000        0.0000        0.0000        0.0000        0.0000        0.0000        0.0000        0.0000        0.0000      169.5956      173.7057      166.9467      151.6265      103.2137       80.8942       71.1744       71.7567       83.5396       84.7138       86.4833       88.7430       81.6582       87.6029       98.1214      116.5956      157.4046      177.4147      194.9225      206.4435      202.0526      204.6379      213.4768      236.4583      245.6506        0.0000        0.0000      269.4918        0.0000        0.0000        0.0000        0.0000        0.0000        0.0000        0.0000        0.0000        0.0000        0.0000        0.0000        0.0000        0.0000        0.0000        0.0000        0.0000        0.0000        0.0000        0.0000        0.0000        0.0000        0.0000        0.0000        0.0000        0.0000        0.0000      423.1212      431.8187        0.0000        0.0000        0.0000        0.0000        0.0000        0.0000        0.0000        0.0000        0.0000        0.0000        0.0000        0.0000        0.0000        0.0000        0.0000        0.0000        0.0000        0.0000        0.0000        0.0000        0.0000        0.0000        0.0000        0.0000        0.0000        0.0000        0.0000        0.0000        0.0000        0.0000        0.0000        0.0000        0.0000        0.0000        0.0000        0.0000        0.0000        0.0000        0.0000        0.0000        0.0000        0.0000        0.0000        0.0000        0.0000        0.0000        0.0000        0.0000        0.0000        0.0000        0.0000        0.0000        0.0000        0.0000        0.0000        0.0000        0.0000        0.0000
[truncated: 212,709 more chars]
