# Supplementary material for: Multidimensional evaluation of the TRMM 3B43V7 satellite-based precipitation product in mainland China from 1998–2016
Source: PeerJ. 2020 Feb 20;8:e8615. doi: 10.7717/peerj.8615 (PMC7036276; doi:10.7717/peerj.8615)
Supplement: Supplemental Information 2 [file peerj-08-8615-s002.zip › TRMM_3B43 data/TRMM 3B43 data-Year-Month/1999-10.txt]

ncols         249
nrows         175
xllcorner     73.250
yllcorner     6.500
cellsize      0.25000
        0.0000        0.0000        0.0000        0.0000        0.0000        0.0000        0.0000        0.0000        0.0000        0.0000        0.0000        0.0000        0.0000        0.0000        0.0000        0.0000        0.0000        0.0000        0.0000        0.0000        0.0000        0.0000        0.0000        0.0000        0.0000        0.0000        0.0000        0.0000        0.0000        0.0000        0.0000        0.0000        0.0000        0.0000        0.0000        0.0000        0.0000        0.0000        0.0000        0.0000        0.0000        0.0000        0.0000        0.0000        0.0000        0.0000        0.0000        0.0000        0.0000        0.0000        0.0000        0.0000        0.0000        0.0000        0.0000        0.0000        0.0000        0.0000        0.0000        0.0000        0.0000        0.0000        0.0000        0.0000        0.0000        0.0000        0.0000        0.0000        0.0000        0.0000        0.0000        0.0000        0.0000        0.0000        0.0000        0.0000        0.0000        0.0000        0.0000        0.0000        0.0000        0.0000        0.0000        0.0000        0.0000        0.0000        0.0000        0.0000        0.0000        0.0000        0.0000        0.0000        0.0000        0.0000        0.0000        0.0000        0.0000        0.0000        0.0000        0.0000        0.0000        0.0000        0.0000        0.0000        0.0000        0.0000        0.0000        0.0000        0.0000        0.0000        0.0000        0.0000        0.0000        0.0000        0.0000        0.0000        0.0000        0.0000        0.0000        0.0000        0.0000        0.0000        0.0000        0.0000        0.0000        0.0000        0.0000        0.0000        0.0000        0.0000        0.0000        0.0000        0.0000        0.0000        0.0000        0.0000        0.0000        0.0000        0.0000        0.0000        0.0000        0.0000        0.0000        0.0000        0.0000        0.0000        0.0000        0.0000        0.0000        0.0000        0.0000        0.0000        0.0000        0.0000        0.0000        0.0000        0.0000        0.0000        0.0000        0.0000        0.0000        0.0000        0.0000        0.0000        0.0000        0.0000        0.0000        0.0000        0.0000        0.0000        0.0000        0.0000        0.0000       13.6918       14.6585       14.0915        0.0000        0.0000        0.0000       17.7949       18.1655       19.6066       20.5218       23.4504       26.2046       35.2456       28.9437       26.1964       26.8591       27.6751       30.7984       29.1988       31.1714       32.0905       38.0176       39.0093       38.4154       37.1763       38.4679       37.7387       40.7069       41.7521       44.8747       41.8054       41.1635       43.8120       42.1059       38.6537       38.3477       34.6002       30.8126       35.8337       33.5043       31.1109       30.9318       36.0634       35.8723       34.9431       34.9687        0.0000        0.0000        0.0000        0.0000        0.0000        0.0000        0.0000        0.0000        0.0000        0.0000        0.0000        0.0000        0.0000        0.0000        0.0000        0.0000        0.0000        0.0000        0.0000        0.0000        0.0000        0.0000        0.0000        0.0000        0.0000        0.0000        0.0000        0.0000        0.0000        0.0000
        0.0000        0.0000        0.0000        0.0000        0.0000        0.0000        0.0000        0.0000        0.0000        0.0000        0.0000        0.0000        0.0000        0.0000        0.0000        0.0000        0.0000        0.0000        0.0000        0.0000        0.0000        0.0000        0.0000        0.0000        0.0000        0.0000        0.0000        0.0000        0.0000        0.0000        0.0000        0.0000        0.0000        0.0000        0.0000        0.0000        0.0000        0.0000        0.0000        0.0000        0.0000        0.0000        0.0000        0.0000        0.0000        0.0000        0.0000        0.0000        0.0000        0.0000        0.0000        0.0000        0.0000        0.0000        0.0000        0.0000        0.0000        0.0000        0.0000        0.0000        0.0000        0.0000        0.0000        0.0000        0.0000        0.0000        0.0000        0.0000        0.0000        0.0000        0.0000        0.0000        0.0000        0.0000        0.0000        0.0000        0.0000        0.0000        0.0000        0.0000        0.0000        0.0000        0.0000        0.0000        0.0000        0.0000        0.0000        0.0000        0.0000        0.0000        0.0000        0.0000        0.0000        0.0000        0.0000        0.0000        0.0000        0.0000        0.0000        0.0000        0.0000        0.0000        0.0000        0.0000        0.0000        0.0000        0.0000        0.0000        0.0000        0.0000        0.0000        0.0000        0.0000        0.0000        0.0000        0.0000        0.0000        0.0000        0.0000        0.0000        0.0000        0.0000        0.0000        0.0000        0.0000        0.0000        0.0000        0.0000        0.0000        0.0000        0.0000        0.0000        0.0000        0.0000        0.0000        0.0000        0.0000        0.0000        0.0000        0.0000        0.0000        0.0000        0.0000        0.0000        0.0000        0.0000        0.0000        0.0000        0.0000        0.0000        0.0000        0.0000        0.0000        0.0000        0.0000        0.0000        0.0000        0.0000        0.0000        0.0000        0.0000        0.0000        0.0000        0.0000        0.0000        0.0000        0.0000        0.0000        0.0000        0.0000        0.0000        0.0000       10.4240       11.1685       12.4275       11.6770       13.0453       14.2928       16.3610       17.1836       17.9174       20.7474       21.7403       24.4401       25.0960       26.2741       25.4748       26.3819       27.3704       26.7241       26.7841       26.9111       28.9167       31.7631       34.8486       33.7167       34.5875       34.7976       37.8830       37.8317       39.7476       39.7683       37.7471       39.1683       40.6985       40.4094       42.1116       41.1238       39.0549       39.0840       33.2858       36.3728       34.1493       30.6561       29.2732       34.2258       33.0981       31.2494       29.3912       29.4244       29.3784       33.2039       34.9515       41.2391       41.5786       42.3694        0.0000        0.0000        0.0000        0.0000        0.0000        0.0000        0.0000        0.0000        0.0000        0.0000        0.0000        0.0000        0.0000        0.0000        0.0000        0.0000        0.0000        0.0000        0.0000        0.0000        0.0000        0.0000        0.0000
        0.0000        0.0000        0.0000        0.0000        0.0000        0.0000        0.0000        0.0000        0.0000        0.0000        0.0000        0.0000        0.0000        0.0000        0.0000        0.0000        0.0000        0.0000        0.0000        0.0000        0.0000        0.0000        0.0000        0.0000        0.0000        0.0000        0.0000        0.0000        0.0000        0.0000        0.0000        0.0000        0.0000        0.0000        0.0000        0.0000        0.0000        0.0000        0.0000        0.0000        0.0000        0.0000        0.0000        0.0000        0.0000        0.0000        0.0000        0.0000        0.0000        0.0000        0.0000        0.0000        0.0000        0.0000        0.0000       82.4666        0.0000       66.7579       52.1634        0.0000        0.0000        0.0000        0.0000        0.0000        0.0000        0.0000        0.0000        0.0000        0.0000        0.0000        0.0000        0.0000        0.0000        0.0000        0.0000        0.0000        0.0000        0.0000        0.0000        0.0000        0.0000        0.0000        0.0000        0.0000        0.0000        0.0000        0.0000        0.0000        0.0000        0.0000        0.0000        0.0000        0.0000        0.0000        0.0000        0.0000        0.0000        0.0000        0.0000        0.0000        0.0000        0.0000        0.0000        0.0000        0.0000        0.0000        0.0000        0.0000        0.0000        0.0000        0.0000        0.0000        0.0000        0.0000        0.0000        0.0000        0.0000        0.0000        0.0000        0.0000        0.0000        0.0000        0.0000        0.0000        0.0000        0.0000        0.0000        0.0000        0.0000        0.0000        0.0000        0.0000        0.0000        0.0000        0.0000        0.0000        0.0000        0.0000        0.0000        0.0000        0.0000        0.0000        0.0000        0.0000        0.0000        0.0000        0.0000        0.0000        0.0000        0.0000        0.0000        0.0000        0.0000        0.0000        0.0000        0.0000        0.0000        0.0000        0.0000        0.0000        0.0000        0.0000        0.0000        0.0000        0.0000        0.0000        0.0000        0.0000        0.0000        0.0000        0.0000        9.0416        9.3405        9.6568       10.6476       11.0000       12.7112       14.3438       15.0169       15.9999       18.3606       20.9385       22.7063       22.8578       24.0432       25.2260       27.0540       26.7939       28.4001       28.7341       27.3462       28.2008       32.3198       39.3010       30.8394       31.7398       31.9880       37.9943       39.7108       38.4617       37.8286       37.3520       37.2817       41.8114       42.7212       44.7639       38.4390       40.7856       39.8034       33.4900       31.6503       32.0512       29.6286       31.8435       29.8253       32.4413       34.0732       32.6683       35.1728       33.5865       35.8494       35.9502       39.8406       42.1633       44.2601       44.0692       50.0016        0.0000        0.0000        0.0000        0.0000        0.0000        0.0000        0.0000        0.0000        0.0000        0.0000        0.0000        0.0000        0.0000        0.0000        0.0000        0.0000        0.0000        0.0000        0.0000        0.0000        0.0000        0.0000
        0.0000        0.0000        0.0000        0.0000        0.0000        0.0000        0.0000        0.0000        0.0000        0.0000        0.0000        0.0000        0.0000        0.0000        0.0000        0.0000        0.0000        0.0000        0.0000        0.0000        0.0000        0.0000        0.0000        0.0000        0.0000        0.0000        0.0000        0.0000        0.0000        0.0000        0.0000        0.0000        0.0000        0.0000        0.0000        0.0000        0.0000        0.0000        0.0000        0.0000        0.0000        0.0000        0.0000        0.0000        0.0000        0.0000        0.0000        0.0000        0.0000        0.0000        0.0000        0.0000        0.0000       89.9796       83.3406       70.6988       65.6049       57.0759       45.4168       21.6473        0.0000        0.0000        0.0000        0.0000        0.0000        0.0000        0.0000        0.0000        0.0000        0.0000        0.0000        0.0000        0.0000        0.0000        0.0000        0.0000        0.0000        0.0000        0.0000        0.0000        0.0000        0.0000        0.0000        0.0000        0.0000        0.0000        0.0000        0.0000        0.0000        0.0000        0.0000        0.0000        0.0000        0.0000        0.0000        0.0000        0.0000        0.0000        0.0000        0.0000        0.0000        0.0000        0.0000        0.0000        0.0000        0.0000        0.0000        0.0000        0.0000        0.0000        0.0000        0.0000        0.0000        0.0000        0.0000        0.0000        0.0000        0.0000        0.0000        0.0000        0.0000        0.0000        0.0000        0.0000        0.0000        0.0000        0.0000        0.0000        0.0000        0.0000        0.0000        0.0000        0.0000        0.0000        0.0000        0.0000        0.0000        0.0000        0.0000        0.0000        0.0000        0.0000        0.0000        0.0000        0.0000        0.0000        0.0000        0.0000        0.0000        0.0000        0.0000        0.0000        0.0000        0.0000        0.0000        0.0000        0.0000        0.0000        0.0000        0.0000        0.0000        0.0000        0.0000        0.0000        0.0000        0.0000        0.0000        0.0000        0.0000        0.0000        9.7208        9.0538        8.5564        9.0581       10.4576       11.3322       12.4089       14.5102       15.5773       18.3408       17.7692       19.5523       20.0792       21.4059       24.6768       28.2443       27.9081       26.2696       28.2858       29.4168       27.8648       27.2191       29.8640       31.1455       31.8245       29.3623       29.8424       31.2521       36.1354       34.0845       33.0671       34.8611       38.8317       37.1306       42.9967       48.5913       42.7918       40.8328       38.9088       35.6127       27.8936       27.2217       29.3037       28.4170       28.9032       28.9026       31.3083       28.5394       33.4838       34.9305       34.2354       36.6673       38.1703       40.3203       40.6623       42.6887       49.6391       52.9739       53.3235        0.0000        0.0000        0.0000        0.0000        0.0000        0.0000        0.0000        0.0000        0.0000        0.0000        0.0000        0.0000        0.0000        0.0000        0.0000        0.0000        0.0000        0.0000        0.0000        0.0000
        0.0000        0.0000        0.0000        0.0000        0.0000        0.0000        0.0000        0.0000        0.0000        0.0000        0.0000        0.0000        0.0000        0.0000        0.0000        0.0000        0.0000        0.0000        0.0000        0.0000        0.0000        0.0000        0.0000        0.0000        0.0000        0.0000        0.0000        0.0000        0.0000        0.0000        0.0000        0.0000        0.0000        0.0000        0.0000        0.0000        0.0000        0.0000        0.0000        0.0000        0.0000        0.0000        0.0000        0.0000        0.0000        0.0000        0.0000        0.0000        0.0000        0.0000        0.0000        0.0000        0.0000       58.6871       55.3375       51.8044       46.2966       40.3696       33.0782       22.1702        0.0000        0.0000        0.0000        0.0000        0.0000        0.0000        0.0000        0.0000        0.0000        0.0000        0.0000        0.0000        0.0000        0.0000        0.0000        0.0000        0.0000        0.0000        0.0000        0.0000        0.0000        0.0000        0.0000        0.0000        0.0000        0.0000        0.0000        0.0000        0.0000        0.0000        0.0000        0.0000        0.0000        0.0000        0.0000        0.0000        0.0000        0.0000        0.0000        0.0000        0.0000        0.0000        0.0000        0.0000        0.0000        0.0000        0.0000        0.0000        0.0000        0.0000        0.0000        0.0000        0.0000        0.0000        0.0000        0.0000        0.0000        0.0000        0.0000        0.0000        0.0000        0.0000        0.0000        0.0000        0.0000        0.0000        0.0000        0.0000        0.0000        0.0000        0.0000        0.0000        0.0000        0.0000        0.0000        0.0000        0.0000        0.0000        0.0000        0.0000        0.0000        0.0000        0.0000        0.0000        0.0000        0.0000        0.0000        0.0000        0.0000        0.0000        0.0000        0.0000        0.0000        0.0000        0.0000        0.0000        0.0000        0.0000        0.0000        0.0000        0.0000        0.0000        0.0000        0.0000        0.0000        0.0000        0.0000        0.0000        0.0000        0.0000        9.9514        8.5178        7.8320        8.6552       11.5049       13.0065       13.6478       16.1488       18.4494       18.7214       20.2881       19.7244       20.3237       21.0959       25.0061       25.4767       25.8301       27.5517       29.0625       36.0977       30.8364       26.5216       27.3326       28.5188       29.4461       26.3934       24.7231       24.9790       28.2121       32.2500       32.3485       32.9791       30.7802       33.0833       36.0243       37.7676       35.7581       37.9049       32.8504       34.5458       29.5096       24.9223       25.2423       27.0016       26.5281       30.3799       33.7501       23.8271       26.2754       32.1484       37.9305       42.2770       35.5141       38.0777       39.8380       41.7375       47.2958       54.4902       53.9233       58.9834       56.2817        0.0000        0.0000        0.0000        0.0000        0.0000        0.0000        0.0000        0.0000        0.0000        0.0000        0.0000        0.0000        0.0000        0.0000        0.0000        0.0000        0.0000        0.0000
        0.0000        0.0000        0.0000        0.0000        0.0000        0.0000        0.0000        0.0000        0.0000        0.0000        0.0000        0.0000        0.0000        0.0000        0.0000        0.0000        0.0000        0.0000        0.0000        0.0000        0.0000        0.0000        0.0000        0.0000        0.0000        0.0000        0.0000        0.0000        0.0000        0.0000        0.0000        0.0000        0.0000        0.0000        0.0000        0.0000        0.0000        0.0000        0.0000        0.0000        0.0000        0.0000        0.0000        0.0000        0.0000        0.0000        0.0000        0.0000        0.0000        0.0000       42.4736       46.1313       48.5489       48.3828       45.1412       41.8121       37.1471       32.1713       26.7234       19.4669       15.3364       13.0869        0.0000        0.0000        0.0000        0.0000        0.0000        0.0000        0.0000        0.0000        0.0000        0.0000        0.0000        0.0000        0.0000        0.0000        0.0000        0.0000        0.0000        0.0000        0.0000        0.0000        0.0000        0.0000        0.0000        0.0000        0.0000        0.0000        0.0000        0.0000        0.0000        0.0000        0.0000        0.0000        0.0000        0.0000        0.0000        0.0000        0.0000        0.0000        0.0000        0.0000        0.0000        0.0000        0.0000        0.0000        0.0000        0.0000        0.0000        0.0000        0.0000        0.0000        0.0000        0.0000        0.0000        0.0000        0.0000        0.0000        0.0000        0.0000        0.0000        0.0000        0.0000        0.0000        0.0000        0.0000        0.0000        0.0000        0.0000        0.0000        0.0000        0.0000        0.0000        0.0000        0.0000        0.0000        0.0000        0.0000        0.0000        0.0000        0.0000        0.0000        0.0000        0.0000        0.0000        0.0000        0.0000        0.0000        0.0000        0.0000        0.0000        0.0000        0.0000        0.0000        0.0000        0.0000        0.0000        0.0000        0.0000        0.0000        0.0000        0.0000        0.0000        0.0000        0.0000        0.0000        0.0000        0.0000        0.0000       10.0262        9.3042        8.7652        6.9845        7.4940        9.4760       10.5814       10.9357       12.5078       14.5473       16.7943       20.6878       20.5211       21.3511       22.5056       24.4571       25.4249       27.3105       31.2482       40.5064       40.4669       31.4451       25.0161       25.2312       26.5255       26.6324       23.9694       23.0116       22.5766       24.3557       28.7600       27.2000       27.0584       26.6477       26.5578       27.8171       28.6206       33.1292       25.8618       22.0693       25.0897       21.3972       21.3404       21.1502       26.8710       29.2636       31.2641       30.0460       23.5386       27.6652       30.7633       32.8887       35.4570       37.6511       39.9980       39.3468       41.4606       47.4976       55.0327       58.3583       60.1585       58.0084        0.0000        0.0000        0.0000        0.0000        0.0000        0.0000        0.0000        0.0000        0.0000        0.0000        0.0000        0.0000        0.0000        0.0000       42.8591       44.2486       47.8936        0.0000
        0.0000        0.0000        0.0000        0.0000        0.0000        0.0000        0.0000        0.0000        0.0000        0.0000        0.0000        0.0000        0.0000        0.0000        0.0000        0.0000        0.0000        0.0000        0.0000        0.0000        0.0000        0.0000        0.0000        0.0000        0.0000        0.0000        0.0000        0.0000        0.0000        0.0000        0.0000        0.0000        0.0000        0.0000        0.0000        0.0000        0.0000        0.0000        0.0000        0.0000        0.0000        0.0000        0.0000        0.0000        0.0000        0.0000        0.0000        0.0000       33.9055       33.3498       34.2259       37.7477       39.6955       38.7171       35.5962       33.6882       31.1755       28.0598       24.8944       18.2000       15.7383       14.4045       12.2053        0.0000        0.0000        0.0000        0.0000        0.0000        0.0000        0.0000        0.0000        0.0000        0.0000        0.0000        0.0000        0.0000        0.0000        0.0000        0.0000        0.0000        0.0000        0.0000        0.0000        0.0000        0.0000        0.0000        0.0000        0.0000        0.0000        0.0000        0.0000        0.0000        0.0000        0.0000        0.0000        0.0000        0.0000        0.0000        0.0000        0.0000        0.0000        0.0000        0.0000        0.0000        0.0000        0.0000        0.0000        0.0000        0.0000        0.0000        0.0000        0.0000        0.0000        0.0000        0.0000        0.0000        0.0000        0.0000        0.0000        0.0000        0.0000        0.0000        0.0000        0.0000        0.0000        0.0000        0.0000        0.0000        0.0000        0.0000        0.0000        0.0000        0.0000        0.0000        0.0000        0.0000        0.0000        0.0000        0.0000        0.0000        0.0000        0.0000        0.0000        0.0000        0.0000        0.0000        0.0000        0.0000        0.0000        0.0000        0.0000        0.0000        0.0000        0.0000        0.0000        0.0000        0.0000        0.0000        0.0000        0.0000        0.0000        0.0000        0.0000        0.0000        0.0000        0.0000        0.0000        0.0000        9.2362        8.9032        8.6642        8.2198        6.8296        6.8921        8.0192       10.2194       10.9097       12.3360       13.7177       15.5934       17.2422       18.4011       20.6837       23.1658       24.6149       26.3809       27.6836       32.1153       46.1957       42.4306       41.7946       24.7395       25.1926       25.0374       24.7432       22.6499       22.6341       23.1890       21.6210       23.2255       21.0433       20.8978       22.1739       24.8336       26.6671       25.3606       23.5980       19.3928       16.1974       16.6735       20.9826       21.1637       16.9800       16.3270       16.1250       19.7739       20.6918       23.3195       25.2502       27.2326       30.0584       32.8312       35.7708       40.3608       41.1571       43.4812       47.8601       55.0960       56.7597       56.3949       57.4410       61.8957        0.0000        0.0000        0.0000        0.0000        0.0000        0.0000        0.0000        0.0000        0.0000       44.1859       41.6824       43.7432       41.2206       41.9705       43.8536       46.3783       47.0559
        0.0000        0.0000        0.0000        0.0000        0.0000        0.0000        0.0000        0.0000        0.0000        0.0000        0.0000        0.0000        0.0000        0.0000        0.0000        0.0000        0.0000        0.0000        0.0000        0.0000        0.0000        0.0000        0.0000        0.0000        0.0000        0.0000        0.0000        0.0000        0.0000        0.0000        0.0000        0.0000        0.0000        0.0000        0.0000        0.0000        0.0000        0.0000        0.0000        0.0000        0.0000        0.0000        0.0000        0.0000        0.0000        0.0000        0.0000        0.0000       31.5120       30.3508       30.4533       32.3999       32.4225       31.7454       30.4234       30.6878       28.1334       26.4098       25.6926       19.8609       18.4568       16.4802       14.8408       12.4172       12.7866       12.9400       12.8586        0.0000        0.0000        0.0000        0.0000        0.0000        0.0000        0.0000        0.0000        0.0000        0.0000        0.0000        0.0000        0.0000        0.0000        0.0000        0.0000        0.0000        0.0000        0.0000        0.0000        0.0000        0.0000        0.0000        0.0000        0.0000        0.0000        0.0000        0.0000        0.0000        0.0000        0.0000        0.0000        0.0000        0.0000        0.0000        0.0000        0.0000        0.0000        0.0000        0.0000        0.0000        0.0000        0.0000        0.0000        0.0000        0.0000        0.0000        0.0000        0.0000        0.0000        0.0000        0.0000        0.0000        0.0000        0.0000        0.0000        0.0000        0.0000        0.0000        0.0000        0.0000        0.0000        0.0000        0.0000        0.0000        0.0000        0.0000        0.0000        0.0000        0.0000        0.0000        0.0000        0.0000        0.0000        0.0000        0.0000        0.0000        0.0000        0.0000        0.0000        0.0000        0.0000        0.0000        0.0000        0.0000        0.0000        0.0000        0.0000        0.0000        0.0000        0.0000        0.0000        0.0000        0.0000        0.0000        0.0000        0.0000        0.0000        0.0000        0.0000        0.0000        7.8739        7.7646        7.8616        6.5879        8.1281        7.6454        8.2610       10.1451       11.8896       13.3131       14.0949       15.3538       16.5854       19.4368       22.1888       24.6561       26.9781       27.0782       30.5557       43.8673       47.5396       51.5828       37.8686       27.4810       27.2335       25.5747       23.4358       21.5268       20.8387       19.1437       18.4326       18.7521       19.6288       24.0889       25.0103       24.6662       20.5327       18.5499       18.0140       15.2036       13.8812       13.8570       13.6203       14.5185       15.4338       16.8646       16.0257       19.0099       20.1169       27.4362       29.2288       30.2078       29.7025       32.5309       33.9752       38.1271       38.6664       42.3329       48.4087       50.4815       49.4207       51.0658       53.2438        0.0000        0.0000        0.0000        0.0000        0.0000        0.0000       34.6096       34.8725       43.7734       41.0330       43.3884       42.0091       43.1904       43.9299       43.2020       44.2788        0.0000        0.0000
        0.0000        0.0000        0.0000        0.0000        0.0000        0.0000        0.0000        0.0000        0.0000        0.0000        0.0000        0.0000        0.0000        0.0000        0.0000        0.0000        0.0000        0.0000        0.0000        0.0000        0.0000        0.0000        0.0000        0.0000        0.0000        0.0000        0.0000        0.0000        0.0000        0.0000        0.0000        0.0000        0.0000        0.0000        0.0000        0.0000        0.0000        0.0000        0.0000        0.0000        0.0000        0.0000        0.0000        0.0000        0.0000        0.0000        0.0000        0.0000       25.0926       24.2665       24.9308       23.4405       22.6376       21.2813       20.3957       20.5120       22.1838       22.1952       21.1218       23.9546       22.8101       21.4957       21.0633       23.0604       21.9597       21.9725       20.4071       18.0581       17.0206        0.0000        0.0000        0.0000        0.0000        0.0000        0.0000        0.0000        0.0000        0.0000        0.0000        0.0000        0.0000        0.0000        0.0000        0.0000        0.0000        0.0000        0.0000        0.0000        0.0000        0.0000        0.0000        0.0000        0.0000        0.0000        0.0000        0.0000        0.0000        0.0000        0.0000        0.0000        0.0000        0.0000        0.0000        0.0000        0.0000        0.0000        0.0000        0.0000        0.0000        0.0000        0.0000        0.0000        0.0000        0.0000        0.0000        0.0000        0.0000        0.0000        0.0000        0.0000        0.0000        0.0000        0.0000        0.0000        0.0000        0.0000        0.0000        0.0000        0.0000        0.0000        0.0000        0.0000        0.0000        0.0000        0.0000        0.0000        0.0000        0.0000        0.0000        0.0000        0.0000        0.0000        0.0000        0.0000        0.0000        0.0000        0.0000        0.0000        0.0000        0.0000        0.0000        0.0000        0.0000        0.0000        0.0000        0.0000        0.0000        0.0000        0.0000        0.0000        0.0000        0.0000        0.0000        0.0000        0.0000        0.0000        0.0000        0.0000        5.5328        5.5710        5.6632        5.1606        5.0886        5.5987        7.2065       10.8257       12.3993       13.7999       14.9749       17.6051       19.1076       22.6506       27.2757       29.7026       34.7666       40.3905       48.9672       54.7303       50.6813       54.3202       36.2078       26.2340       24.1884       21.8715       21.3616       14.2516       12.7641       11.5532       11.4329       11.7036       12.7288       13.3834       13.1131       12.1033       12.1915       12.0758       12.2119       12.1205       11.2414       11.3101       11.6324       12.2538       13.3177       14.8294       16.3611       28.7632       30.3854       31.7496       32.4149       30.4085       28.6068       32.4064       34.0667       36.4235       36.4180       37.1903       46.4215       51.9932       52.9397       53.9498       54.3650       61.5840       55.4950       56.5724       48.0868       33.1139       41.3284       44.2941       45.9867       41.2289       50.3471       55.5027       49.9305       48.5137       47.3092       49.2463       52.1835        0.0000        0.0000
        0.0000        0.0000        0.0000        0.0000        0.0000        0.0000        0.0000        0.0000        0.0000        0.0000        0.0000        0.0000        0.0000        0.0000        0.0000        0.0000        0.0000        0.0000        0.0000        0.0000        0.0000        0.0000        0.0000        0.0000        0.0000        0.0000        0.0000        0.0000        0.0000        0.0000        0.0000        0.0000        0.0000        0.0000        0.0000        0.0000        0.0000        0.0000        0.0000        0.0000        0.0000        0.0000        0.0000        0.0000        0.0000        0.0000        0.0000        0.0000       23.5279       23.0066       22.7185       19.3329       17.2024       16.4351       15.1841       15.4747       18.7042       18.1353       19.9771       23.0389       25.1931       27.4258       27.3098       28.8393       29.8833       27.9452       24.5789       21.6773       20.1294       18.3067        0.0000        0.0000        0.0000        0.0000        0.0000        0.0000        0.0000        0.0000        0.0000        0.0000        0.0000        0.0000        0.0000        0.0000        0.0000        0.0000        0.0000        0.0000        0.0000        0.0000        0.0000        0.0000        0.0000        0.0000        0.0000        0.0000        0.0000        0.0000        0.0000        0.0000        0.0000        0.0000        0.0000        0.0000        0.0000        0.0000        0.0000        0.0000        0.0000        0.0000        0.0000        0.0000        0.0000        0.0000        0.0000        0.0000        0.0000        0.0000        0.0000        0.0000        0.0000        0.0000        0.0000        0.0000        0.0000        0.0000        0.0000        0.0000        0.0000        0.0000        0.0000        0.0000        0.0000        0.0000        0.0000        0.0000        0.0000        0.0000        0.0000        0.0000        0.0000        0.0000        0.0000        0.0000        0.0000        0.0000        0.0000        0.0000        0.0000        0.0000        0.0000        0.0000        0.0000        0.0000        0.0000        0.0000        0.0000        0.0000        0.0000        0.0000        0.0000        0.0000        0.0000        0.0000        0.0000        0.0000        0.0000        0.0000        0.0000        5.2102        5.3019        4.8534        4.7845        5.3323        0.0000       11.0424       13.3296       15.6062        0.0000        0.0000        0.0000       22.8164       29.4910       37.5181       49.0010       58.5055       69.4676       61.0921       57.2804       42.1853       35.0098       26.5612       23.5651       22.1421       20.7616       12.9751       11.6016       10.6880        9.4610       10.9263        9.7441        9.5922        9.3550        9.4227       10.0248       10.1501        9.5705        9.5722        9.8377        9.9037       10.5771       13.1705       14.2937       15.1990       16.1429       27.0947       31.4237       36.7627       38.8766       37.4558       33.3999       33.7059       34.8579       34.2306       36.0889       43.3760       48.7814       49.7238       51.9729       49.0557       53.9493       64.3564       54.6501       49.4925       41.4171       38.1550       33.0915       40.2076       38.0438       38.8514       41.2653       51.8490       52.9342       52.0320       52.0368       52.9176       56.1833        0.0000        0.0000
        0.0000        0.0000        0.0000        0.0000        0.0000        0.0000        0.0000        0.0000        0.0000        0.0000        0.0000        0.0000        0.0000        0.0000        0.0000        0.0000        0.0000        0.0000        0.0000        0.0000        0.0000        0.0000        0.0000        0.0000        0.0000        0.0000        0.0000        0.0000        0.0000        0.0000        0.0000        0.0000        0.0000        0.0000        0.0000        0.0000        0.0000        0.0000       31.9600       34.1761       36.3705        0.0000        0.0000        0.0000        0.0000        0.0000        0.0000        0.0000       23.3382       21.3703       19.7305       16.9557       13.6786       12.5718       13.2960       14.5077       13.9220       15.5056       20.0539       22.8206       27.8557       29.8916       29.5290       30.6583       29.9045       30.0541       27.8886       23.7206       21.2350       20.4986        0.0000        0.0000        0.0000        0.0000        0.0000        0.0000        0.0000        0.0000        0.0000        0.0000        0.0000        0.0000        0.0000        0.0000        0.0000        0.0000        0.0000        0.0000        0.0000        0.0000        0.0000        0.0000        0.0000        0.0000        0.0000        0.0000        0.0000        0.0000        0.0000        0.0000        0.0000        0.0000        0.0000        0.0000        0.0000        0.0000        0.0000        0.0000        0.0000        0.0000        0.0000        0.0000        0.0000        0.0000        0.0000        0.0000        0.0000        0.0000        0.0000        0.0000        0.0000        0.0000        0.0000        0.0000        0.0000        0.0000        0.0000        0.0000        0.0000        0.0000        0.0000        0.0000        0.0000        0.0000        0.0000        0.0000        0.0000        0.0000        0.0000        0.0000        0.0000        0.0000        0.0000        0.0000        0.0000        0.0000        0.0000        0.0000        0.0000        0.0000        0.0000        0.0000        0.0000        0.0000        0.0000        0.0000        0.0000        0.0000        0.0000        0.0000        0.0000        0.0000        0.0000        0.0000        0.0000        0.0000        0.0000        0.0000        0.0000        0.0000        0.0000        0.0000        0.0000        0.0000        0.0000        0.0000        0.0000        0.0000        0.0000        0.0000        0.0000        0.0000        0.0000       32.4346       42.1497       47.1164       54.5107       51.8176       55.6558       45.1575       34.4693       26.7275       25.2974       22.3707       19.9299       14.2429       12.9303       11.6155       10.9613        9.4131        8.4186        8.3581        8.4312        8.1761        8.3448        9.0300        8.4840        8.6733        9.2611        9.8416       10.5412       13.5461       14.9570       16.0802       17.9791       28.5167       32.5587       31.9058       36.2098       46.2201       43.4624       37.6175       45.0173       45.6594       43.1179       39.5872       38.1334       42.1789       58.0867       52.7075       50.3816       57.4413       49.1204       40.9652       38.5117       34.5770       46.4111       39.2016       37.9685       36.8437       45.1078       55.8065       54.8531       52.3546       53.1340       55.0279        0.0000        0.0000        0.0000
        0.0000        0.0000        0.0000        0.0000        0.0000        0.0000        0.0000        0.0000        0.0000        0.0000        0.0000        0.0000        0.0000        0.0000        0.0000        0.0000        0.0000        0.0000        0.0000        0.0000        0.0000        0.0000        0.0000        0.0000        0.0000        0.0000        0.0000        0.0000        0.0000        0.0000        0.0000        0.0000        0.0000        0.0000        0.0000        0.0000        0.0000        0.0000       35.0264       51.7071       85.3545       59.9951       46.2251       37.9836       32.2476       30.6312       32.9848       34.0459       29.2139       26.4199       19.8715       16.3145       13.5795       13.0199       14.0897       21.7487       18.1180       18.5911       24.7264       23.4126       27.9283       28.3815       28.5601       30.7177       31.4660       30.3918       29.1820       26.5912       24.9951       21.7904       18.0420       16.0221        0.0000        0.0000        0.0000        0.0000        0.0000        0.0000        0.0000        0.0000        0.0000        0.0000        0.0000        0.0000        0.0000        0.0000        0.0000        0.0000        0.0000        0.0000        0.0000        0.0000        0.0000        0.0000        0.0000        0.0000        0.0000        0.0000        0.0000        0.0000        0.0000        0.0000        0.0000        0.0000        0.0000        0.0000        0.0000        0.0000        0.0000        0.0000        0.0000        0.0000        0.0000        0.0000        0.0000        0.0000        0.0000        0.0000        0.0000        0.0000        0.0000        0.0000        0.0000        0.0000        0.0000        0.0000        0.0000        0.0000        0.0000        0.0000        0.0000        0.0000        0.0000        0.0000        0.0000        0.0000        0.0000        0.0000        0.0000        0.0000        0.0000        0.0000        0.0000        0.0000        0.0000        0.0000        0.0000        0.0000        0.0000        0.0000        0.0000        0.0000        0.0000        0.0000        0.0000        0.0000        0.0000        0.0000        0.0000        0.0000        0.0000        0.0000        0.0000        0.0000        0.0000        0.0000        0.0000        0.0000        0.0000        0.0000        0.0000        0.0000        0.0000        0.0000        0.0000        0.0000        0.0000        0.0000        0.0000        0.0000        0.0000        0.0000        0.0000        0.0000       38.9079       51.9427       67.8186       61.6864       52.0422       40.3497       36.3157       27.9277       24.6132       22.1619       23.8256       16.7069       14.1524       13.9895       11.8253        9.7824        8.3664        8.2343        8.1466        8.3937        8.3981        8.4659        8.5471        9.4288       13.7988       11.6099       11.2356       14.0157       16.0997       17.5662       19.6719       37.3197       39.0916       42.9232       48.3710       56.4213       58.4310       53.1504       54.3606       51.7371       50.7040       43.8932       42.3743       39.3237       44.0014       43.3241       47.9685       56.5096       47.1066       38.4368       36.0089       32.6058       40.9590       35.5616       35.3659       39.8893       44.5049       49.1421       50.4595       52.0349       51.8582        0.0000        0.0000        0.0000        0.0000
        0.0000        0.0000        0.0000        0.0000        0.0000        0.0000        0.0000        0.0000        0.0000        0.0000        0.0000        0.0000        0.0000        0.0000        0.0000        0.0000        0.0000        0.0000        0.0000        0.0000        0.0000        0.0000        0.0000        0.0000        0.0000        0.0000        0.0000        0.0000        0.0000        0.0000        0.0000        0.0000        0.0000        0.0000        0.0000        0.0000        0.0000       31.8123       35.0092       36.1878       46.0358       44.0901       40.3196       28.3676       39.7374       39.2114       28.0954       27.2045       24.2805       19.7435       17.8514       17.3199       16.0972       13.5019       12.7651       13.9903       20.7035       17.5233       17.1066       24.9326       22.6526       27.0171       30.7065       33.1203       32.9293       31.9977       31.7530       28.4600       27.2136       23.5187       19.9309       14.6596        0.0000        0.0000        0.0000        0.0000        0.0000        0.0000        0.0000        0.0000        0.0000        0.0000        0.0000        0.0000        0.0000        0.0000        0.0000        0.0000        0.0000        0.0000        0.0000        0.0000        0.0000        0.0000        0.0000        0.0000        0.0000        0.0000        0.0000        0.0000        0.0000        0.0000        0.0000        0.0000        0.0000        0.0000        0.0000        0.0000        0.0000        0.0000        0.0000        0.0000        0.0000        0.0000        0.0000        0.0000        0.0000        0.0000        0.0000        0.0000        0.0000        0.0000        0.0000        0.0000        0.0000        0.0000        0.0000        0.0000        0.0000        0.0000        0.0000        0.0000        0.0000        0.0000        0.0000        0.0000        0.0000        0.0000        0.0000        0.0000        0.0000        0.0000        0.0000        0.0000        0.0000        0.0000        0.0000        0.0000        0.0000        0.0000        0.0000        0.0000        0.0000        0.0000        0.0000        0.0000        0.0000        0.0000        0.0000        0.0000        0.0000        0.0000        0.0000        0.0000        0.0000        0.0000        0.0000        0.0000        0.0000        0.0000        0.0000        0.0000        0.0000        0.0000        0.0000        0.0000        0.0000        0.0000        0.0000       46.4244       50.3207       57.0336       59.0958       38.3349        0.0000       76.9711       89.2893       39.1838       38.6103       40.1678       37.4566       35.9047       32.0043       30.8938       31.5753       28.1101       26.3915       23.3848       19.0433       14.0278       11.3409       10.2120       10.2457        9.5845        9.2059        9.5385        9.4469       10.2665       12.9929       11.0271       11.7155       17.2960       21.1314       22.7331       23.4917       35.9478       41.2188       44.6096       48.7755       63.2833       61.6207       59.5716       55.0147       55.0021       52.4905       52.5642       48.7076       39.1002       47.0623       38.0281       42.0085       39.1894       33.9236       26.6293       32.5041       34.1558       35.3129       30.7506       34.0555       47.2823       55.3961       54.0451       59.3274       55.6155       54.0163        0.0000        0.0000        0.0000        0.0000
        0.0000        0.0000        0.0000        0.0000        0.0000        0.0000        0.0000        0.0000        0.0000        0.0000        0.0000        0.0000        0.0000        0.0000        0.0000        0.0000        0.0000        0.0000        0.0000        0.0000        0.0000        0.0000        0.0000        0.0000        0.0000        0.0000        0.0000        0.0000        0.0000        0.0000        0.0000        0.0000        0.0000        0.0000        0.0000        0.0000        0.0000       29.5797       33.3052       36.4037       31.5270       32.0254       35.2341       26.9438       28.2953       32.0456       24.7985       19.5510       17.2202       15.9065       15.8045       17.8804       11.7393        8.4506        9.1744        9.0550       11.5880       10.9702       14.1187       23.1725       21.7352       25.2242       26.4397       30.0211       32.4579       31.9778       29.4967       24.8931       21.9673       21.6405       20.5595       12.9778        8.6504        0.0000        0.0000        0.0000        0.0000        0.0000        0.0000        0.0000        0.0000        0.0000        0.0000        0.0000        0.0000        0.0000        0.0000        0.0000        0.0000        0.0000        0.0000        0.0000        0.0000        0.0000        0.0000        0.0000        0.0000        0.0000        0.0000        0.0000        0.0000        0.0000        0.0000        0.0000        0.0000        0.0000        0.0000        0.0000        0.0000        0.0000        0.0000        0.0000        0.0000        0.0000        0.0000        0.0000        0.0000        0.0000        0.0000        0.0000        0.0000        0.0000        0.0000        0.0000        0.0000        0.0000        0.0000        0.0000        0.0000        0.0000        0.0000        0.0000        0.0000        0.0000        0.0000        0.0000        0.0000        0.0000        0.0000        0.0000        0.0000        0.0000        0.0000        0.0000        0.0000        0.0000        0.0000        0.0000        0.0000        0.0000        0.0000        0.0000        0.0000        0.0000        0.0000        0.0000        0.0000        0.0000        0.0000        0.0000        0.0000        0.0000        0.0000        0.0000        0.0000        0.0000        0.0000        0.0000        0.0000        0.0000        0.0000        0.0000        0.0000        0.0000        0.0000       14.3703       17.4917       19.3118       21.6791       37.9593       47.2842       59.6456       65.3590       38.9394       45.7550       63.6824       59.6776       40.2587       40.3032       40.9030       41.1608       35.5866       34.7897       33.9526       34.2328       32.0427       30.0319       25.6313       20.9051       15.6525       11.8751       11.0357       10.0892        9.5592        9.2726        9.3423        9.5873        9.5761        9.8787       10.8174       12.5482       18.0047       21.5135       24.5032       25.2402       36.2201       38.0784       38.5319       41.4171       52.4116       59.4538       55.7565       54.6189       50.9983       50.1978       48.6865       47.4817       39.1758       33.1418       36.8415       35.1589       28.0988       24.2662       27.7256       28.9363       27.5116       31.9492       35.8141       45.0149       52.1611       56.0633       52.2737       58.5954       55.0365        0.0000        0.0000        0.0000        0.0000        0.0000
        0.0000        0.0000        0.0000        0.0000        0.0000        0.0000        0.0000        0.0000        0.0000        0.0000        0.0000        0.0000        0.0000        0.0000        0.0000        0.0000        0.0000        0.0000        0.0000        0.0000        0.0000        0.0000        0.0000        0.0000        0.0000        0.0000        0.0000        0.0000        0.0000        0.0000        0.0000        0.0000        0.0000        0.0000        0.0000        0.0000       30.5552       31.2679       34.0907       36.1273       37.1948       37.6861       37.4835       33.0778       27.4802       26.5901       23.1558       17.8608       15.9005       14.3511       15.1448       14.9576       11.8820        9.1575        7.7500        5.9636        5.8218        6.4004        9.5416       20.3685       23.7793       24.8003       23.7975       31.5231       32.1796       29.4571       26.1924       22.6854       19.7472       17.5167       16.3426       10.5833        0.0000        0.0000        0.0000        0.0000        0.0000        0.0000        0.0000        0.0000        0.0000        0.0000        0.0000        0.0000        0.0000        0.0000        0.0000        0.0000        0.0000        0.0000        0.0000        0.0000        0.0000        0.0000        0.0000        0.0000        0.0000        0.0000        0.0000        0.0000        0.0000        0.0000        0.0000        0.0000        0.0000        0.0000        0.0000        0.0000        0.0000        0.0000        0.0000        0.0000        0.0000        0.0000        0.0000        0.0000        0.0000        0.0000        0.0000        0.0000        0.0000        0.0000        0.0000        0.0000        0.0000        0.0000        0.0000        0.0000        0.0000        0.0000        0.0000        0.0000        0.0000        0.0000        0.0000        0.0000        0.0000        0.0000        0.0000        0.0000        0.0000        0.0000        0.0000        0.0000        0.0000        0.0000        0.0000        0.0000        0.0000        0.0000        0.0000        0.0000        0.0000        0.0000        0.0000        0.0000        0.0000        0.0000        0.0000        0.0000        0.0000        0.0000        0.0000        0.0000        0.0000        0.0000        0.0000        0.0000        0.0000        0.0000        0.0000        0.0000        8.3239        8.0959        8.3215       11.9196       12.4023       17.9723       20.7881       37.2710       45.9066       55.3415       68.6191       39.0399       42.7707       42.6138       42.5399       32.2731       37.2675       37.3097       35.6857       33.8069       35.6648       39.2390       39.2839       30.9397       28.9005       25.9678       22.3960       16.5380       13.0185       10.8941       10.3240       10.0258        9.6735        9.8260       10.2291       10.3459       10.8016       11.8052       13.2265       16.1223       19.1181       22.8725       25.6254       35.0539       34.8204       39.0465       41.6444       51.1987       50.8470       56.7787       51.9229       46.4629       47.7255       49.8428       43.9428       39.3139       38.1714       39.4706       32.5180       26.2904       25.2521       27.6765       28.7348       34.1304       41.2104       38.2050       59.8284       58.1007       57.6596       59.9758       57.0549       55.9861        0.0000        0.0000        0.0000        0.0000        0.0000
        0.0000        0.0000        0.0000        0.0000        0.0000        0.0000        0.0000        0.0000        0.0000        0.0000        0.0000        0.0000        0.0000        0.0000        0.0000        0.0000        0.0000        0.0000        0.0000        0.0000        0.0000        0.0000        0.0000        0.0000        0.0000        0.0000        0.0000        0.0000        0.0000        0.0000        0.0000        0.0000        0.0000        0.0000        0.0000       36.3911       30.9734       31.7148       32.9419       34.7168       36.6605       38.2063       38.7086       29.8987       27.7566       25.3713       22.2316       16.8826       17.4591       16.3080       22.5847       26.4456       13.7448       11.8348       10.2415        8.4519        6.8479        7.2662       10.0251       18.2387       23.9713       23.2463       24.5724       27.2608       27.7211       24.1152       21.8632       17.9440       16.5490       15.1278       13.0119        8.3196        0.0000        0.0000        0.0000        0.0000        0.0000        0.0000        0.0000        0.0000        0.0000        0.0000        0.0000        0.0000        0.0000        0.0000        0.0000        0.0000        0.0000        0.0000        0.0000        0.0000        0.0000        0.0000        0.0000        0.0000        0.0000        0.0000        0.0000        0.0000        0.0000        0.0000        0.0000        0.0000        0.0000        0.0000        0.0000        0.0000        0.0000        0.0000        0.0000        0.0000        0.0000        0.0000        0.0000        0.0000        0.0000        0.0000        0.0000        0.0000        0.0000        0.0000        0.0000        0.0000        0.0000        0.0000        0.0000        0.0000        0.0000        0.0000        0.0000        0.0000        0.0000        0.0000        0.0000        0.0000        0.0000        0.0000        0.0000        0.0000        0.0000        0.0000        0.0000        0.0000        0.0000        0.0000        0.0000        0.0000        0.0000        0.0000        0.0000        0.0000        0.0000        0.0000        0.0000        0.0000        0.0000        0.0000        0.0000        0.0000        0.0000        0.0000        0.0000        0.0000        0.0000        0.0000        0.0000        0.0000        0.0000        0.0000        0.0000        5.8003        6.2860        7.4291        7.0103        9.1539        9.1900       12.0613       16.0580       32.2904       37.6280       53.2129       62.5852       31.3608       36.5891       34.9337       35.9571       28.5250       29.8379       27.3755       28.9982       32.0495       32.7473       32.6451       32.9500       28.9725       27.5493       25.0046       21.6979       16.1848       13.5663       11.7663       11.3774       10.6590       10.4670       10.7704       11.4397       11.7853       12.5113       13.5257       14.7321       17.2831       18.5002       20.2134       23.9987       29.4571       32.6579       34.4144       36.5088       42.8285       45.1082       50.9600       47.2472       43.7851       43.4375       43.5517       41.9303       41.7789       43.6103       46.9153       35.6754       25.8532       32.2881       36.2466       43.5745       35.6164       40.4021       45.5448       46.0881       55.7057       63.2389       61.3951       59.9392       58.8177        0.0000        0.0000        0.0000        0.0000        0.0000
        0.0000        0.0000        0.0000        0.0000        0.0000        0.0000        0.0000        0.0000        0.0000        0.0000        0.0000        0.0000        0.0000        0.0000        0.0000        0.0000        0.0000        0.0000        0.0000        0.0000        0.0000        0.0000        0.0000        0.0000        0.0000        0.0000        0.0000        0.0000        0.0000        0.0000        0.0000        0.0000        0.0000        0.0000        0.0000       22.8921       21.1038       27.6388       25.0225       28.6739       29.0040       27.0679       25.4795       24.7858       24.5643       23.4713       22.0510       20.5656       22.0758       46.8901       77.7309       33.9203       39.5638       14.9333       12.8036       11.5825       10.7767       11.4360       13.5268       15.9987       18.2704       22.1653       20.0871       17.0644       16.0089       14.5648       12.8566       13.9929       12.8170       12.1369       10.4358        7.6156        0.0000        0.0000        0.0000        0.0000        0.0000        0.0000        0.0000        0.0000        0.0000        0.0000        0.0000        0.0000        0.0000        0.0000        0.0000        0.0000        0.0000        0.0000        0.0000        0.0000        0.0000        0.0000        0.0000        0.0000        0.0000        0.0000        0.0000        0.0000        0.0000        0.0000        0.0000        0.0000        0.0000        0.0000        0.0000        0.0000        0.0000        0.0000        0.0000        0.0000        0.0000        0.0000        0.0000        0.0000        0.0000        0.0000        0.0000        0.0000        0.0000        0.0000        0.0000        0.0000        0.0000        0.0000        0.0000        0.0000        0.0000        0.0000        0.0000        0.0000        0.0000        0.0000        0.0000        0.0000        0.0000        0.0000        0.0000        0.0000        0.0000        0.0000        0.0000        0.0000        0.0000        0.0000        0.0000        0.0000        0.0000        0.0000        0.0000        0.0000        0.0000        0.0000        0.0000        0.0000        0.0000        0.0000        0.0000        0.0000        0.0000        0.0000        0.0000        0.0000        0.0000        0.0000        0.0000        0.0000        0.0000        0.0000        3.7587        5.2429        5.3570        5.2293        5.2044        8.6443        9.1200       10.8359       14.3987       31.8634       35.9073       39.9562       44.1821       29.6045       31.1159       36.1845       39.3007       26.5696       23.7028       25.4522       24.4151       27.5666       29.3670       28.9362       28.5533       27.5255       26.1599       24.4987       21.0923       17.0376       14.2672       13.0757       13.3999       12.5136       12.1715       12.6185       13.5600       15.7264       16.8584       18.0572       19.5010       20.6065       21.5612       22.0907       23.8954       27.8174       30.9260       36.4575       38.2019       42.1904       44.4062       46.1226       45.0970       39.6704       37.1756       38.3779       39.0566       40.9801       48.2221       44.1677       40.7434       38.4607       44.0258       49.4863       45.1196       44.1228       45.7672       47.5762       50.0351       57.6425       66.0139       61.6070       62.0188        0.0000        0.0000        0.0000        0.0000        0.0000        0.0000
        0.0000        0.0000        0.0000        0.0000        0.0000        0.0000        0.0000        0.0000        0.0000        0.0000        0.0000        0.0000        0.0000        0.0000        0.0000        0.0000        0.0000        0.0000        0.0000        0.0000        0.0000        0.0000        0.0000        0.0000        0.0000        0.0000        0.0000        0.0000        0.0000        0.0000        0.0000        0.0000        0.0000        0.0000        0.0000       23.3646       22.6135       28.6543       26.2306       28.2979       28.0473       30.0488       28.3211       26.2706       25.0712       24.3014       23.5159       22.5986       23.3801       43.2107       34.3233       27.4295       22.1585       16.9921       13.9022       12.9959       12.5847       13.0161       11.2251       13.4667       15.2936       17.8589       15.4997       13.7585       12.0575       11.0887       10.6140       11.5525       10.8691       10.2443       10.4262        0.0000        0.0000        0.0000        0.0000        0.0000        0.0000        0.0000        0.0000        0.0000        0.0000        0.0000        0.0000        0.0000        0.0000        0.0000        0.0000        0.0000        0.0000        0.0000        0.0000        0.0000        0.0000        0.0000        0.0000        0.0000        0.0000        0.0000        0.0000        0.0000        0.0000        0.0000        0.0000        0.0000        0.0000        0.0000        0.0000        0.0000        0.0000        0.0000        0.0000        0.0000        0.0000        0.0000        0.0000        0.0000        0.0000        0.0000        0.0000        0.0000        0.0000        0.0000        0.0000        0.0000        0.0000        0.0000        0.0000        0.0000        0.0000        0.0000        0.0000        0.0000        0.0000        0.0000        0.0000        0.0000        0.0000        0.0000        0.0000        0.0000        0.0000        0.0000        0.0000        0.0000        0.0000        0.0000        0.0000        0.0000        0.0000        0.0000        0.0000        0.0000        0.0000        0.0000        0.0000        0.0000        0.0000        0.0000        0.0000        0.0000        0.0000        0.0000        0.0000        0.0000        0.0000        3.0046        3.5407        0.0000        4.8166        3.6214        3.3394        4.3880        5.1093        4.8827        4.7467        8.3495       11.5262       12.0844       11.8380       27.4941       30.3922       33.0786       35.0015       20.5014       25.1471       28.3526       29.8039       21.5171       19.7645       18.9187       20.5944       24.8244       26.1479       26.8150       25.6408       25.8271       25.3366       24.5583       21.9874       17.5385       14.8046       13.3796       13.1339       13.1136       13.0543       13.6700       14.9305       17.4617       18.9034       20.0858       21.7659       22.5592       22.4834       23.4414       26.6193       31.8489       33.6991       34.1421       33.9588       39.2760       44.3963       39.7508       37.9293       37.8994       36.9679       43.0340       42.3517       46.5537       50.8066       47.1734       42.9924       43.6290       43.6534       46.7690       50.2773       52.1749       52.0869       61.5795       61.5708       60.4457       60.8526       55.5191        0.0000        0.0000        0.0000        0.0000        0.0000        0.0000        0.0000
        0.0000        0.0000        0.0000        0.0000        0.0000        0.0000        0.0000        0.0000        0.0000        0.0000        0.0000        0.0000        0.0000        0.0000        0.0000        0.0000        0.0000        0.0000        0.0000        0.0000        0.0000        0.0000        0.0000        0.0000        0.0000        0.0000        0.0000        0.0000        0.0000       53.7133       48.7169       43.8472       39.8313       35.4566       29.3708       23.2837       20.6954       19.2233       19.7418       22.9767       23.5759       24.2730       24.9789       25.1835       24.1667       23.5370       24.8792       25.4113       25.0306       23.5165       23.7432       24.5699       19.8324       18.2907       16.0772       11.2116        9.8100       11.4976       10.7694       13.1370       14.0068       14.4330       14.3034       12.7936       11.3969       10.9043       10.5506       10.7427       10.5836       10.0599        9.9263        9.0089        9.6647        0.0000        0.0000        0.0000        0.0000        0.0000        0.0000        0.0000        0.0000        0.0000        0.0000        0.0000        0.0000        0.0000        0.0000        0.0000        0.0000        0.0000        0.0000        0.0000        0.0000        0.0000        0.0000        0.0000        0.0000        0.0000        0.0000        0.0000        0.0000        0.0000        0.0000        0.0000        0.0000        0.0000        0.0000        0.0000        0.0000        0.0000        0.0000        0.0000        0.0000        0.0000        0.0000        0.0000        0.0000        0.0000        0.0000        0.0000        0.0000        0.0000        0.0000        0.0000        0.0000        0.0000        0.0000        0.0000        0.0000        0.0000        0.0000        0.0000        0.0000        0.0000        0.0000        0.0000        0.0000        0.0000        0.0000        0.0000        0.0000        0.0000        0.0000        0.0000        0.0000        0.0000        0.0000        0.0000        0.0000        0.0000        0.0000        0.0000        0.0000        0.0000        0.0000        0.0000        0.0000        0.0000        0.0000        0.0000        0.0000        0.0000        0.0000        0.0000        2.7729        2.9114        2.9298        3.1513        3.3885        3.1053        2.8948        3.8681        4.0180        3.9282        4.2257        9.0129       13.5735       10.7086       12.1061       26.9846       29.6382       29.4582       31.2341       18.7181       23.3940       27.1389       25.8781       18.5192       15.3858       15.8240       17.7074       21.1526       23.2753       23.8285       22.6066       22.9342       23.0114       22.4195       20.6022       18.3850       16.7273       14.1051       13.3774       13.6728       14.6323       15.0266       15.8140       18.5833       20.1828       21.3742       23.7948       21.6930       23.2921       23.4299       24.7430       29.3695       31.7622       30.2735       32.0648       33.7849       33.6267       35.8243       40.9852       45.0225       45.0743       49.3464       52.5874       49.0363       49.7835       47.2467       45.6366       53.5402       55.1706       56.9653       56.0026       58.9361       60.1640       61.0376       61.3230       64.4755       60.3031        0.0000        0.0000        0.0000        0.0000        0.0000        0.0000        0.0000        0.0000
        0.0000        0.0000        0.0000        0.0000        0.0000        0.0000        0.0000        0.0000        0.0000        0.0000        0.0000        0.0000        0.0000        0.0000        0.0000        0.0000        0.0000        0.0000        0.0000        0.0000        0.0000        0.0000        0.0000        0.0000        0.0000        0.0000       41.9306       48.9463       48.2046       46.3300       43.0170       35.7280       32.8758       30.5284       27.2374       23.3087       19.0077       17.6937       16.9166       20.0519       20.6944       21.6321       22.2326       23.0195       22.6902       22.8987       23.5524       23.2746       21.8983       21.8519       21.0433       20.8991       17.8398       15.8511       13.9923       10.6104        9.8165       10.5631        9.9544       12.1524       12.9560       12.7876       13.0131       13.3104       13.3355       12.7880       11.8374       12.3945       12.3547       11.0586       10.1869        9.7400        9.7566        9.2842        8.4162        7.1414        7.8349        8.8483       11.2248       11.1583       10.9517       10.5113        0.0000        0.0000        0.0000        0.0000        0.0000        0.0000        0.0000        0.0000        0.0000        0.0000        0.0000        0.0000        0.0000        0.0000        0.0000        0.0000        0.0000        0.0000        0.0000        0.0000        0.0000        0.0000        0.0000        0.0000        0.0000        0.0000        0.0000        0.0000        0.0000        0.0000        0.0000        0.0000        0.0000        0.0000        0.0000        0.0000        0.0000        0.0000        0.0000        0.0000        0.0000        0.0000        0.0000        0.0000        0.0000        0.0000        0.0000        0.0000        0.0000        0.0000        0.0000        0.0000        0.0000        0.0000        0.0000        0.0000        0.0000        0.0000        0.0000        0.0000        0.0000        0.0000        0.0000        0.0000        0.0000        0.0000        0.0000        0.0000        0.0000        0.0000        0.0000        1.2889        1.5218        1.7017        1.8070        1.9797        0.0000        0.0000        0.0000        0.0000        2.3545        2.4430        2.4372        2.4554        2.5065        2.6496        2.3815        2.5680        2.7255        3.8327        3.9619        3.5321        3.7857        7.8125        9.9193       11.1898       10.3064       23.9059       27.2464       31.7116       35.8375       19.9966       27.4734       25.1678       23.1429       14.9930       13.8568       12.8648       14.2278       17.0173       18.5872       18.3320       18.8522       19.2122       19.8274       19.1953       17.6917       16.2215       16.0921       14.7777       13.4099       15.4032       14.7054       15.7080       16.2618       19.5590       21.0014       25.1799       23.1057       21.1664       23.0503       22.4521       24.0172       26.3303       27.5918       28.6529       30.6227       31.4732       32.2284       36.3748       42.9406       44.3291       47.6081       53.6073       55.9343       48.4263       42.6761       46.5737       53.0855       55.6008       61.6171       63.3366       63.5566       67.2184       66.0875       65.7907       68.3115       63.5261       63.5761        0.0000        0.0000        0.0000        0.0000        0.0000        0.0000        0.0000        0.0000
        0.0000        0.0000        0.0000        0.0000        0.0000        0.0000        0.0000        0.0000        0.0000        0.0000        0.0000        0.0000        0.0000        0.0000        0.0000        0.0000        0.0000        0.0000        0.0000        0.0000        0.0000        0.0000        0.0000        0.0000        0.0000       48.1635       45.5190       29.3499       26.7609       24.9936       23.5763       25.8372       24.1660       22.1200       20.1118       17.0198       14.1328       15.3914       16.0067       16.1206       16.7275       17.1108       17.4972       21.3169       22.4215       22.0030       21.1009       21.6735       21.2197       20.5592       20.0245       18.1889       16.2379       14.7681       13.4056       11.8670       10.5951       10.0873       10.5491       13.0471       13.7210       14.0865       14.9257       15.6899       17.6347       17.1257       16.5454       15.1413       14.4881       13.4240       13.7998       10.9628       10.2985        8.9841       10.1653       12.2760       13.5758       15.9472       17.3393       14.8101       15.4744       15.0634       14.4018       11.3906        0.0000        0.0000        0.0000        0.0000        0.0000        0.0000        0.0000        0.0000        0.0000        0.0000        0.0000        0.0000        0.0000        0.0000        0.0000        0.0000        0.0000        0.0000        0.0000        0.0000        0.0000        0.0000        0.0000        0.0000        0.0000        0.0000        0.0000        0.0000        0.0000        0.0000        0.0000        0.0000        0.0000        0.0000        0.0000        0.0000        0.0000        0.0000        0.0000        0.0000        0.0000        0.0000        0.0000        0.0000        0.0000        0.0000        0.0000        0.0000        0.0000        0.0000        0.0000        0.0000        0.0000        0.0000        0.0000        0.0000        0.0000        0.0000        0.0000        0.0000        0.0000        0.0000        0.0000        0.0000        0.0000        0.0000        0.0000        0.0000        0.6373        0.7333        0.8557        1.0748        1.2056        1.3024        1.3629        1.7513        1.8242        1.8956        2.1138        2.1739        2.0932        2.0756        1.9523        2.0022        1.9727        2.1619        2.4049        5.1974        5.8450        6.7012        8.3047       12.5500       13.8617       14.9922       15.2714       11.7516       11.4684       15.4033       16.4042        6.2914        6.1146        6.3810        4.7023        6.6959        7.5602        7.0265        8.8330        9.4352       10.8466       10.5391       10.1920       12.4346       13.1946       14.0066       12.2485       13.6410       15.2581       16.1708       16.2581       13.9231       14.2318       15.1375       17.5507       22.0290       25.4099       26.2283       25.2091       23.5841       22.9948       23.5279       24.6724       24.0529       29.2937       26.2487       28.1918       29.4153       33.1159       37.5355       38.5187       35.0365       37.5636       37.8521       39.8540       44.4365       44.7547       48.3068       51.5413       56.8095       56.3782       56.2529        0.0000        0.0000       75.2580       78.5179       79.1995       86.9505        0.0000        0.0000        0.0000        0.0000        0.0000        0.0000        0.0000        0.0000        0.0000
        0.0000        0.0000        0.0000        0.0000        0.0000        0.0000        0.0000        0.0000        0.0000        0.0000        0.0000        0.0000        0.0000        0.0000        0.0000        0.0000        0.0000        0.0000        0.0000        0.0000        0.0000        0.0000        0.0000        0.0000        0.0000        0.0000       44.2439       26.6660       22.5107       20.6540       20.2850       22.5522       21.1145       19.8369       18.6826       15.6644       13.3689       13.6148       14.8036       17.1983       17.0184       16.9000       17.0706       20.2133       21.6474       21.0119       19.6786       19.1167       19.9094       19.2270       18.9771       16.8972       14.8260       13.6598       13.2482       12.7208       10.9430       10.6031       10.8648       12.8817       14.1174       15.1160       16.1943       17.8913       19.0153       19.6901       19.0112       19.9067       17.7791       15.7827       16.7341       12.8547       11.1817       11.4024       13.1405       15.2748       17.6433       19.4510       19.7595       17.0015       16.3166       15.6989       14.6654       12.6086       10.9045        9.0139        0.0000        0.0000        0.0000        0.0000        0.0000        0.0000        0.0000        0.0000        0.0000        0.0000        0.0000        0.0000        0.0000        0.0000        0.0000        0.0000        0.0000        0.0000        0.0000        0.0000        0.0000        0.0000        0.0000        0.0000        0.0000        0.0000        0.0000        0.0000        0.0000        0.0000        0.0000        0.0000        0.0000        0.0000        0.0000        0.0000        0.0000        0.0000        0.0000        0.0000        0.0000        0.0000        0.0000        0.0000        0.0000        0.0000        0.0000        0.0000        0.0000        0.0000        0.0000        0.0000        0.0000        0.0000        0.0000        0.0000        0.0000        0.0000        0.0000        0.0000        0.0000        0.0000        0.0000        0.0000        0.0000        0.0000        0.4954        0.5503        0.6473        0.8202        0.9259        1.0264        1.1241        1.5033        1.6827        1.8242        1.8331        1.8334        1.6911        1.5809        1.4898        1.5879        1.5697        1.7740        2.2582        4.4669        5.4336        6.2581        8.2672       12.2681       12.9853       12.6632       14.7930       16.6199       16.6506       17.0130       14.5822        4.6475        3.1715        3.1994        3.2246        3.2291        3.5462        4.4026        5.7868        6.2186        7.4537        7.9315        8.3111        9.6004       10.3397       10.6816       10.6426       12.0842       12.0449       14.4943       15.6867       15.4503       15.3499       16.6952       18.2871       23.6527       24.6816       25.1093       24.4454       24.1615       23.1798       23.5289       24.9221       32.8449       28.9099       31.0571       33.9904       33.2367       31.2837       33.1812       34.3374       37.4677       40.2404       44.3575       45.4986       47.0408       47.7443       49.7097       51.3356       56.0665       56.1162        0.0000        0.0000        0.0000        0.0000        0.0000        0.0000        0.0000        0.0000        0.0000        0.0000        0.0000        0.0000        0.0000        0.0000        0.0000        0.0000
        0.0000        0.0000        0.0000        0.0000        0.0000        0.0000        0.0000        0.0000        0.0000        0.0000        0.0000        0.0000        0.0000        0.0000        0.0000        0.0000        0.0000        0.0000        0.0000        0.0000        0.0000        0.0000        0.0000        0.0000        0.0000        0.0000        0.0000       25.4404       21.9194       20.1706       19.7392       22.7151       22.3548       23.8017       29.6024       17.8440       15.4561       13.8695       14.8046       15.7251       14.3177       14.1601       14.7693       18.6071       20.0062       19.8653       18.9780       18.2882       18.3625       17.4771       17.1312       15.2824       13.9963       13.3836       12.7187       11.4602       10.7284       10.5908       12.0879       14.6440       15.7299       16.6056       15.7868       17.1294       17.2513       17.3493       17.2360       16.3865       16.5071       15.0389       14.1734       10.4915        9.1375        8.9901       11.8317       15.0556       17.5415       20.2919       18.8706       17.9624       19.0851       18.4299       16.9995       16.0156       12.5371       10.1749        8.5565        5.5658        5.6569        6.2416        0.0000        0.0000        0.0000        0.0000        0.0000        0.0000        0.0000        0.0000        0.0000        0.0000        0.0000        0.0000        0.0000        0.0000        0.0000        0.0000        0.0000        0.0000        0.0000        0.0000        0.0000        0.0000        0.0000        0.0000        0.0000        0.0000        0.0000        0.0000        0.0000        0.0000        0.0000        0.0000        0.0000        0.0000        0.0000        0.0000        0.0000        0.0000        0.0000        0.0000        0.0000        0.0000        0.0000        0.0000        0.0000        0.0000        0.0000        0.0000        0.0000        0.0000        0.0000        0.0000        0.0000        0.0000        0.0000        0.0000        0.0000        0.0000        0.0000        0.0000        0.0000        0.4093        0.4052        0.4439        0.5251        0.6672        0.7556        0.8509        0.9538        1.3000        1.4303        1.4950        1.5011        1.4812        1.4565        1.4672        1.1674        1.3765        1.3443        1.0622        1.6313        3.8719        4.1591        5.3005        6.4839       10.0688       12.3386       12.8428       15.6453       18.0194       15.0554       11.7789       10.6897        4.5023        3.0867        2.1288        1.8568        2.2895        2.6622        3.4889        4.6111        6.0310        6.8486        8.3595        9.9235        9.0006       10.0530       10.3119       10.5949       12.3238       13.7086       16.9676       17.3190       17.1741       15.9675       16.2021       19.4326       23.3583       22.5220       22.9837       24.2125       23.4997       22.7791       23.2898       26.5455       35.4058       31.0012       27.2889       24.1756       28.2678       31.4025       33.4611       35.0149       37.7138       41.6713       43.7192       41.3191       44.1747       46.2822       49.7684       50.7287       55.9409       57.8512        0.0000        0.0000        0.0000        0.0000        0.0000        0.0000        0.0000        0.0000        0.0000        0.0000        0.0000        0.0000        0.0000        0.0000        0.0000        0.0000
        0.0000        0.0000        0.0000        0.0000        0.0000        0.0000        0.0000        0.0000        0.0000        0.0000        0.0000        0.0000        0.0000        0.0000        0.0000        0.0000        0.0000        0.0000        0.0000        0.0000        0.0000        0.0000        0.0000        0.0000        0.0000        0.0000        0.0000       28.0968       25.0103       23.2290       22.9720       26.6959       26.4236       27.8852       28.2571       25.6397       28.1729       18.7088       15.3884       15.3513       12.8391       11.8415       12.5565       15.3531       15.8457       16.5299       16.6334       16.6473       16.9455       17.1867       16.9503       16.0337       14.1947       12.9659       12.6492       11.9868       11.2324       11.2134       12.0341       13.4064       13.6597       14.2882       15.2946       16.8004       18.3535       17.9241       17.7453       16.0626       14.8155       13.7909       13.2008       10.0267        7.8725        8.9215       10.1662       13.6505       15.1517       17.9087       18.8512       18.8392       19.7298       18.3886       16.1792       12.7105       10.7168        9.7379        8.1484        5.4754        6.4350        5.8555        0.0000        0.0000        0.0000        0.0000        0.0000        0.0000        0.0000        0.0000        0.0000        0.0000        0.0000        0.0000        0.0000        0.0000        0.0000        0.0000        0.0000        0.0000        0.0000        0.0000        0.0000        0.0000        0.0000        0.0000        0.0000        0.0000        0.0000        0.0000        0.0000        0.0000        0.0000        0.0000        0.0000        0.0000        0.0000        0.0000        0.0000        0.0000        0.0000        0.0000        0.0000        0.0000        0.0000        0.0000        0.0000        0.0000        0.0000        0.0000        0.0000        0.0000        0.0000        0.0000        0.0000        0.0000        0.0000        0.0000        0.0000        0.0000        0.0000        0.0000        0.0000        0.0000        0.3659        0.4124        0.4863        0.6177        0.6990        0.7770        0.8525        1.1968        1.2387        1.2888        1.3006        1.2841        1.3682        1.2662        0.9998        0.9967        0.8647        1.1253        1.3625        3.2897        4.5859        5.6813        7.4033       11.6854       14.5810       13.8588       15.7595       13.4844       10.7706        8.8838        6.8740        3.0328        2.9504        2.2415        2.0092        2.5927        3.3517        3.7765        4.4788        5.8847        7.1540        8.1212        9.5575        9.7475       10.9534       11.6991       12.0481       15.5429       16.6227       16.2476       16.9080       17.4957       16.6440       17.5634       18.8300       21.7746       22.7697       25.9698       24.0692       21.7011       22.1098       22.4922       25.7702       27.9216       23.7197       21.8372       21.6330       24.1553       29.7840       33.0748       35.3340       42.4981       43.4731       39.4588       38.8617       43.6739       46.3067       47.5906       50.3165       54.3904       58.4326        0.0000        0.0000        0.0000        0.0000        0.0000        0.0000        0.0000        0.0000        0.0000        0.0000        0.0000        0.0000        0.0000        0.0000        0.0000        0.0000
        0.0000        0.0000        0.0000        0.0000        0.0000        0.0000        0.0000        0.0000        0.0000        0.0000        0.0000        0.0000        0.0000        0.0000        0.0000        0.0000        0.0000        0.0000        0.0000        0.0000        0.0000        0.0000        0.0000        0.0000        0.0000        0.0000        0.0000        0.0000       35.2754       34.3439       35.6371       38.5219       37.4114       36.0541       33.0162       32.0287       30.6890       25.0169       22.4182       17.9042       13.0113       10.6578       10.2211       11.7094       12.5038       12.9172       13.6571       16.1053       16.1873       16.2465       16.2866       17.1525       16.0488       16.0481       15.2918       17.0032       16.3535       16.5842       16.2173       13.0533       12.9734       11.4945       11.9383       15.1711       16.9692       16.7430       16.0157       13.7489       12.7236       12.4670       13.1773        8.7744        6.1040        5.2434        5.8968       13.5766       16.0115       17.4614       17.9578       18.5518       18.4056       17.5321       15.6435       13.7457       10.8845        8.9930        8.0920        6.2842        5.9639        5.4574        4.1039        0.0000        0.0000        0.0000        0.0000        0.0000        0.0000        0.0000        0.0000        0.0000        0.0000        0.0000        0.0000        0.0000        0.0000        0.0000        0.0000        0.0000        0.0000        0.0000        0.0000        0.0000        0.0000        0.0000        0.0000        0.0000        0.0000        0.0000        0.0000        0.0000        0.0000        0.0000        0.0000        0.0000        0.0000        0.0000        0.0000        0.0000        0.0000        0.0000        0.0000        0.0000        0.0000        0.0000        0.0000        0.0000        0.0000        0.0000        0.0000        0.0000        0.0000        0.0000        0.0000        0.0000        0.0000        0.0000        0.0000        0.0000        0.0000        0.0000        0.0000        0.0000        0.0000        0.2740        0.3224        0.5755        0.6489        0.7114        0.7599        0.6975        0.7405        0.7675        0.7789        0.6348        0.6465        0.6042        0.5080        0.4932        0.8233        1.1707        1.2926        2.6439        3.2913        3.8671        4.9908        7.4887        8.8040        7.1913        6.3629        3.7401        3.5878        3.8187        3.0510        2.7612        3.0646        2.3203        3.0375        3.3941        4.2879        5.0474        5.6468        6.8902        8.0098        9.3334       10.3420       14.7593       15.6687       16.4758       19.8655       23.4440       20.3298       20.3361       20.0281       18.4407       17.5450       17.6931       20.0614       22.7769       23.0389       24.3566       23.2017       21.7916       22.9723       21.6108       21.6292       16.5834       16.4774       16.9171       20.8988       20.7739       21.4903       22.8872       27.2255       33.9076       38.2251       38.5295       41.2066       43.8147       45.3930       46.7282       49.2137       53.8010       55.4734        0.0000        0.0000        0.0000        0.0000        0.0000        0.0000        0.0000        0.0000        0.0000        0.0000        0.0000        0.0000        0.0000        0.0000        0.0000        0.0000
        0.0000        0.0000        0.0000        0.0000        0.0000        0.0000        0.0000        0.0000        0.0000        0.0000        0.0000        0.0000        0.0000        0.0000        0.0000        0.0000        0.0000        0.0000        0.0000        0.0000        0.0000        0.0000        0.0000        0.0000        0.0000        0.0000        0.0000        0.0000       38.0192       37.4820       36.7671       40.4591       40.3421       40.1992       37.9643       33.7676       30.2170       25.4723       21.1952       14.5672       11.7251       10.2135        9.4330       10.9068       11.2527       11.3650       11.3164       13.8642       14.5490       15.1650       15.1967       16.4087       15.6644       15.4892       15.8537       18.7475       18.9240       17.8976       16.4727       11.3534        9.7127       12.4870       16.7475       20.5058       17.7192       17.9507       19.9860       19.4117       15.3178       12.6940       13.0079        9.9395        7.1854        6.4923        8.0385       14.3410       16.1396       17.8212       17.2685       17.3807       18.0306       15.7064       14.6104       12.6657       10.5838        9.7990        9.3685        7.4538        6.6096        5.9186        4.5357        0.0000        0.0000        0.0000        0.0000        0.0000        0.0000        0.0000        0.0000        0.0000        0.0000        0.0000        0.0000        0.0000        0.0000        0.0000        0.0000        0.0000        0.0000        0.0000        0.0000        0.0000        0.0000        0.0000        0.0000        0.0000        0.0000        0.0000        0.0000        0.0000        0.0000        0.0000        0.0000        0.0000        0.0000        0.0000        0.0000        0.0000        0.0000        0.0000        0.0000        0.0000        0.0000        0.0000        0.0000        0.0000        0.0000        0.0000        0.0000        0.0000        0.0000        0.0000        0.0000        0.0000        0.0000        0.0000        0.0000        0.0000        0.0000        0.0000        0.0000        0.1592        0.2056        0.2510        0.2951        0.5253        0.5916        0.6354        0.6570        0.5833        0.6019        0.6197        0.6359        0.5235        0.5376        0.4981        0.4053        0.8814        1.0714        1.3038        1.6001        1.9226        2.3886        3.2041        3.9140        3.8011        4.5225        3.4513        3.6752        2.6496        2.8089        2.8848        2.9140        2.8852        2.8576        2.9582        3.3598        3.6997        4.3771        5.0981        6.2330        7.1979        7.8732        8.8460       10.5069       14.8774       16.9139       23.7428       26.6013       21.7100       22.2712       22.4375       21.7310       19.4320       18.6564       18.3977       19.9573       23.0846       24.3841       22.7834       21.6404       20.7408       22.0559       20.1667       27.1722       21.6694       16.4335       16.2454       16.6107       16.5101       17.5048       19.3788       21.7740       33.4778       37.2161       39.3024       41.9222       46.4278       45.8809       47.7125       51.1887       54.2545       56.6213        0.0000        0.0000        0.0000        0.0000        0.0000        0.0000        0.0000        0.0000        0.0000        0.0000        0.0000        0.0000        0.0000        0.0000        0.0000        0.0000
        0.0000        0.0000        0.0000        0.0000        0.0000        0.0000        0.0000        0.0000        0.0000        0.0000        0.0000        0.0000        0.0000        0.0000        0.0000        0.0000        0.0000        0.0000        0.0000        0.0000        0.0000        0.0000        0.0000        0.0000        0.0000        0.0000        0.0000        0.0000       90.6256       67.0129       62.8497       69.4984       47.3107       41.0516       37.4623       31.7690       27.4016       22.8067       19.1429       12.1139        9.8507        8.0502        8.1700       10.9702       10.5512       11.4133       11.1597       12.9401       14.0882       13.7367       14.3054       14.9608       14.8651       14.7057       15.2313       17.2780       17.2503       16.3175       14.1444        9.6835        9.3672        9.9580       11.7923       18.2115       22.5688       23.2910       19.9192       18.0918       14.3478       11.9443       13.1148       10.5645        7.1677        7.0351        7.1871       11.3625       14.1808       17.9099       22.4985       21.9384       17.6059       14.2649       13.1568       10.5848        9.5712        9.4693        9.7287        8.5356        8.1601        6.1004        5.4697        2.2288        0.0000        0.0000        0.0000        0.0000        0.0000        0.0000        0.0000        0.0000        0.0000        0.0000        0.0000        0.0000        0.0000        0.0000        0.0000        0.0000        0.0000        0.0000        0.0000        0.0000        0.0000        0.0000        0.0000        0.0000        0.0000        0.0000        0.0000        0.0000        0.0000        0.0000        0.0000        0.0000        0.0000        0.0000        0.0000        0.0000        0.0000        0.0000        0.0000        0.0000        0.0000        0.0000        0.0000        0.0000        0.0000        0.0000        0.0000        0.0000        0.0000        0.0000        0.0000        0.0000        0.0000        0.0000        0.0000        0.0000        0.0000        0.0000        0.0000        0.2952        0.3869        0.4274        0.6802        0.7930        0.6140        0.6225        0.6581        0.5953        0.6246        0.6805        0.7587        0.6705        0.8497        0.7284        0.6542        1.3097        1.2894        1.6268        1.3088        2.9929       14.7011       12.0972        4.0195        3.4717        4.1280        4.0720        3.9757        3.3311        3.4864        3.5697        4.1665        3.2914        3.3526        4.0180        4.4879        4.8495        5.1398        5.7875        6.7686        7.7436        8.7492        9.8575       11.2974       15.8136       19.7812       24.6478       21.2645       22.2224       24.0451       23.5718       22.6946       20.1268       18.4643       18.7634       20.2066       21.5702       21.8386       21.2794       21.5152       21.5913       21.2463       19.5173       25.5572       21.9340       18.2427       16.2026       16.5132       15.6758       16.4498       20.7936       21.9601       32.7683       37.5941       39.0091       44.6753       47.0791       47.4911       51.1140       53.5913       55.4998       57.4079       59.3551        0.0000        0.0000        0.0000        0.0000        0.0000        0.0000        0.0000        0.0000        0.0000        0.0000        0.0000        0.0000        0.0000        0.0000        0.0000
        0.0000        0.0000        0.0000        0.0000        0.0000        0.0000        0.0000        0.0000        0.0000        0.0000        0.0000        0.0000        0.0000        0.0000        0.0000        0.0000        0.0000        0.0000        0.0000        0.0000        0.0000        0.0000        0.0000        0.0000        0.0000        0.0000        0.0000       48.0710       57.2423       42.0884       35.2710       38.4878       38.1368       36.3655       31.9994       26.8429       22.3805       18.8065       15.9040        9.8725        7.4005        6.6369        7.4139        9.3584       10.2666       11.3432       11.1023       11.7177       11.8446       11.4963       11.7715       12.2443       12.8057       12.8159       12.7218       14.3102       14.7072       13.8226       12.1205        8.6092        9.5398        9.8518        8.4077        9.0243        9.1024       10.1970       10.1864       12.4423       10.4733       10.6953        9.7341        5.8342        5.3078        5.2343        5.4504        9.1474       11.8019       12.5343       12.6532       13.0965       12.3960       11.8378       11.7345       10.0662        8.8200        8.2184        8.4837        9.4573        8.6899        7.9137        6.2563        4.0853        4.8454        0.0000        0.0000        0.0000        0.0000        0.0000        0.0000        0.0000        0.0000        0.0000        0.0000        0.0000        0.0000        0.0000        0.0000        0.0000        0.0000        0.0000        0.0000        0.0000        0.0000        0.0000        0.0000        0.0000        0.0000        0.0000        0.0000        0.0000        0.0000        0.0000        0.0000        0.0000        0.0000        0.0000        0.0000        0.0000        0.0000        0.0000        0.0000        0.0000        0.0000        0.0000        0.0000        0.0000        0.0000        0.0000        0.0000        0.0000        0.0000        0.0000        0.0000        0.0000        0.0000        0.0000        0.0000        0.0000        0.0000        0.0000        0.0000        0.6106        0.7744        0.8003        0.6872        0.8891        0.7148        0.6737        0.7630        0.7329        0.8087        0.9480        1.1451        1.0746        1.4087        1.4613        1.3651        1.8162        1.8748        2.2356        2.5227        3.3201       11.9976        7.6737        5.0543        5.0345        5.2126        5.3728        5.6490        5.1570        5.6112        7.1744        7.4831        4.9929        5.0588        5.2085        5.5789        6.1869        6.4602        7.1089        7.8297        8.8093       11.2938       12.3692       15.7046       17.8276       22.6326       22.4646       19.8905       21.7302       22.5244       22.7088       21.4603       19.0496       18.1643       19.1355       19.0256       19.3482       19.4100       20.3793       19.7467       20.0412       19.5333       20.0198       20.8025       20.3704       17.8824       16.3011       16.7094       16.6110       18.4201       22.1049       23.3445       32.3085       37.7035       40.8873       45.3214       48.2894       51.6334       55.1786       55.2055       56.9077       55.5980        0.0000        0.0000        0.0000        0.0000        0.0000        0.0000        0.0000        0.0000        0.0000        0.0000        0.0000        0.0000        0.0000        0.0000        0.0000        0.0000
        0.0000        0.0000        0.0000        0.0000        0.0000        0.0000        0.0000        0.0000        0.0000        0.0000        0.0000        0.0000        0.0000        0.0000        0.0000        0.0000        0.0000        0.0000        0.0000        0.0000        0.0000        0.0000        0.0000        0.0000        0.0000        0.0000        0.0000       39.4459       37.7860       36.1625       34.8396       33.9025       32.2459       28.9127       24.9965       17.1574       13.8127       11.8040        9.9481        8.3716        7.2626        6.3272        7.0053       11.3722       13.0547       13.5615       10.5246        9.0250        9.5916       10.1043       10.0722       11.9948       12.4329       12.5491       12.3368        8.8365        8.6892        8.8571        7.7346        5.3967        4.9247        6.9992        5.8500        3.6339        3.6469        4.7350        8.0194        5.6900        6.2456        8.4195        6.5595        8.6945        8.9059        8.5922        8.2119        9.8531       10.4295       10.3802        8.4293        6.3146        4.7814        4.2630        4.7455        8.5853        7.9355        8.0418        7.8128        9.1337        9.4713        7.4311        6.3073        5.4539        5.3152        4.9199        7.0850        4.0142        4.1298        3.1862        2.8728        3.0063        2.5536        0.0000        0.0000        0.0000        0.0000        0.0000        0.0000        1.2198        1.3089        1.3834        1.4565        0.0000        0.0000        0.0000        0.0000        0.0000        0.0000        0.0000        0.0000        0.0000        0.0000        0.0000        0.0000        0.0000        0.0000        0.0000        0.0000        0.0000        0.0000        0.0000        0.0000        0.0000        0.0000        0.0000        0.0000        0.0000        0.0000        0.0000        0.0000        0.0000        0.0000        0.0000        0.0000        0.0000        0.0000        0.0000        0.0000        0.2145        0.3006        0.4671        0.7148        2.1605        2.6219        2.3318        1.9061        0.6749        0.4799        0.4253        0.5096        1.1268        1.2863        1.6771        1.9819        3.0401        3.4604        3.6693        3.7465        5.9362        6.1023        6.6794        6.8713        7.0109        7.5021        7.8060        8.6539        9.1923       10.7114       11.7386       12.0523        9.7127       10.2190       12.1035        9.7946        8.7390        8.6405        8.9115        9.1627        9.4743        9.8906       10.4965       11.2791       12.8970       13.8452       15.1486       17.4029       20.6043       21.8762       20.3794       20.4432       18.8580       18.9652       18.8369       18.4394       17.9209       17.3315       17.9087       17.4051       15.5284       15.3844       15.6396       16.2666       17.5514       18.1037       18.1781       17.4973       19.9449       20.2657       20.6343       21.3245       22.2817       23.8570       25.2323       28.3736       34.2643       38.6395       41.9730       47.2756       54.3906       58.2402       60.4446       59.5123       45.3514       43.6224        0.0000        0.0000        0.0000        0.0000        0.0000        0.0000        0.0000        0.0000        0.0000        0.0000        0.0000        0.0000        0.0000        0.0000        0.0000        0.0000
        0.0000        0.0000        0.0000        0.0000        0.0000        0.0000        0.0000        0.0000        0.0000        0.0000        0.0000        0.0000        0.0000        0.0000        0.0000        0.0000        0.0000        0.0000        0.0000        0.0000        0.0000        0.0000        0.0000        0.0000        0.0000        0.0000       39.0547       37.2606       35.3971       34.8085       32.8430       30.4053       28.2792       24.7365       21.2591       13.8429       11.0669        9.4936        9.1081        8.6595        6.9386        5.0227        4.9823        6.8293        8.0146        7.7392        7.7605        7.5663        8.0100        8.9532        9.2183       10.9810       11.8715       11.0188       10.9923        8.2894        6.5852        6.2956        5.7165        4.3388        3.8005        4.0568        3.0579        2.9125        2.5128        1.6482        1.7210        2.5645        2.8408        3.2142        4.2834        7.9321       10.6211        8.8263        7.4430        6.9295        7.1373        6.8607        6.2549        5.5268        4.5431        4.0281        4.1159        7.3868        8.2877        8.2946        8.5215        9.5752       10.7667        7.8522        6.4606        5.4828        5.8217        6.5980        7.3363        4.4691        4.6468        3.9650        3.3290        2.9095        2.6989        2.3774        1.8405        0.6963        1.4621        1.3374        1.0832        1.2062        1.2960        1.3650        1.4264        1.7127        1.7794        1.7739        1.6979        0.0000        0.0000        0.0000        0.0000        0.0000        0.0000        0.0000        0.0000        0.0000        0.0000        0.0000        0.0000        0.0000        0.0000        0.0000        0.0000        0.0000        0.0000        0.0000        0.0000        0.0000        0.3363        0.2834        0.2494        0.1361        0.1143        0.0906        0.0647        0.0000        0.0000        0.0000        0.0000        0.3001        0.4197        1.0469        1.3555        2.7868        3.3860        3.3603        2.7198        0.8280        0.5409        0.4549        0.5713        1.3050        1.5250        1.9873        2.4790        3.8396        4.4085        4.8682        5.0570        7.8075        8.4214        8.6343        8.8393        9.2087        9.2280        9.4528       10.9955       12.4556       14.4292       15.3004       15.1888       11.9536       14.0311       14.7430       11.9088       10.9821       10.8194       10.8429       11.0889       11.1979       11.4228       11.9350       12.7110       14.3012       15.3520       16.8187       19.4470       23.4947       19.8879       20.3339       20.1025       18.6896       18.1533       17.9880       17.7848       17.4371       17.1415       17.0978       16.3800       14.8454       14.2590       14.3203       15.3060       16.5593       16.8584       16.8616       17.1857       21.3677       22.1215       22.8502       22.6283       24.1461       25.8441       26.4834       29.2889       35.1260       40.2069       44.4081       49.5391       57.1860       61.1119       62.9903       60.0026        0.0000        0.0000        0.0000        0.0000        0.0000        0.0000        0.0000        0.0000        0.0000        0.0000        0.0000        0.0000        0.0000        0.0000        0.0000        0.0000        0.0000        0.0000
        0.0000        0.0000        0.0000        0.0000        0.0000        0.0000        0.0000        0.0000        0.0000        0.0000        0.0000        0.0000        0.0000        0.0000        0.0000        0.0000        0.0000        0.0000        0.0000        0.0000        0.0000        0.0000        0.0000        0.0000        0.0000        0.0000       33.9101       31.9087       30.8526       29.6497       27.2605       25.4731       24.1147       21.1757       17.4310       12.3522        8.9213        7.8843        6.9741        7.2719        6.1014        3.8554        3.6924        6.7871        7.3973        7.6258        8.7626        8.6768        7.5676        8.9899        8.4578        7.6873        8.6498        9.1205        9.8005        6.5099        5.2706        5.4156        4.4788        5.0545        3.7915        3.1190        2.4658        2.2381        1.0028        0.3160        0.6279        2.1444        2.6324        3.7403        4.4667        5.5735        4.1212        3.7170        4.7072        4.1808        3.9713        4.2626        4.8978        4.9358        3.0999        4.0535        4.1072        6.8615        7.4342        7.6377        7.8904        8.0243        7.4095        8.8789        9.6498        7.5906        7.5215        8.2753        8.2131        6.1967        6.6575        5.9520        5.5537        5.3275        3.3230        3.4719        3.1164        1.6512        0.2706        0.7069        0.6585        1.1937        1.2932        1.3562        1.4050        1.6801        1.7325        1.7083        1.8679        1.7344        1.7005        1.1660        0.0000        0.0000        0.0000        0.0000        0.0000        0.0000        0.0000        0.0000        0.0000        0.0000        0.0000        0.0000        1.0476        1.0161        0.9754        0.8378        0.7085        0.5368        0.3897        0.3371        0.3013        0.1676        0.1444        0.1394        0.1516        0.0000        0.0000        0.0000        0.0000        0.6251        1.6795        2.0621        2.2856        4.1596        4.9661        5.0672        4.2064        1.5513        0.8302        0.9963        0.7692        1.6193        1.7814        2.1716        2.7883        4.2276        5.1713        6.0557        6.7002        9.7930        9.8748        9.7359        9.2618        9.6685       10.4571       11.5054       13.9646       15.5707       16.4265       17.6776       16.7054       13.7629       14.9730       14.2347       12.9763       12.9000       12.3809       12.4567       12.6967       12.6020       12.6262       13.2239       13.6719       15.3628       16.5327       19.8967       20.6900       20.3132       20.0783       19.7618       19.5715       17.8349       17.8429       17.7294       17.7958       17.6876       17.6906       18.0076       17.2305       15.1255       14.6932       14.5941       15.9749       16.7285       16.8243       17.2999       18.2577       23.0309       24.1905       24.6314       25.0407       25.0440       25.3660       27.5974       32.4693       39.6441       43.1510       45.7575       49.3127        0.0000       61.4720       63.6807       62.1731        0.0000        0.0000        0.0000        0.0000        0.0000        0.0000        0.0000        0.0000        0.0000        0.0000        0.0000        0.0000        0.0000        0.0000        0.0000        0.0000        0.0000        0.0000
        0.0000        0.0000        0.0000        0.0000        0.0000        0.0000        0.0000        0.0000        0.0000        0.0000        0.0000        0.0000        0.0000        0.0000        0.0000        0.0000        0.0000        0.0000        0.0000        0.0000        0.0000        0.0000        0.0000        0.0000        0.0000       27.2133       26.1379       24.6863       24.1399       21.3729       20.0146       19.1571       19.0931       17.3728       13.6184        8.8920        7.2087        6.2555        5.5742        6.3657        6.7096        4.6723        3.1552        7.6582        8.1177        8.9363        7.0531        7.2826        6.8373        7.0226        6.3020        9.2316        9.0283        7.8871        6.2587        4.5678        4.6506        5.9697        2.8676        2.0850        2.1908        2.2619        2.1599        1.1854        0.8319        0.6583        1.6674        2.6266        2.9352        3.2192        2.7507        2.1256        1.8009        1.8878        2.1390        2.2824        3.0607        3.5482        3.6504        2.8979        2.3359        2.7749        3.2868        5.6310        6.5727        6.7223        6.6385        8.7731        8.1835        7.7332        7.5700        6.9376        6.2956        5.6076        5.1631        4.2694        4.5337        4.9787        4.5636        3.9056        4.3312        6.3221        5.0913        2.6518        0.8862        0.5328        0.6456        1.1888        1.2935        1.3572        1.6128        2.0785        2.1560        1.6596        1.5435        1.3441        1.2352        1.1211        3.7045        0.8226        0.9602        0.0000        0.0000        0.0000        0.0000        0.0000        0.0000        0.0000        0.0000        1.1981        2.0591        1.0852        1.0306        0.8686        0.7060        0.5484        0.4588        0.4022        0.3787        0.2244        0.2085        0.2436        0.3302        0.0000        0.0000        0.0000        0.0000        1.1848        1.4196        1.7727        3.4785        6.1204        6.6661        6.7430        6.0140        2.4010        1.9129        1.6544        1.4094        2.0704        2.0574        2.3379        2.9126        4.7524        6.0404        6.1741        6.4266       10.2162       10.8570       10.5738       10.9436       11.1346       11.7995       13.3989       14.4465       15.6596       17.1426       18.0470       19.1052       16.3081       15.0825       14.2637       14.7666       14.3515       13.9741       13.5816       13.8708       13.1159       13.7622       13.6828       14.8800       15.8493       17.3077       18.5751       18.3774       18.6489       18.8161       18.7782       18.9494       17.5962       17.8382       18.1368       18.5239       18.5849       19.0231       19.8836       20.0435       16.9994       16.5420       16.6705       16.9044       18.7337       19.7095       20.9138       22.1126       24.2448       26.2153       26.5613       33.1844       26.7493       28.8354       31.6359       33.8378       39.1051       42.8675        0.0000        0.0000        0.0000        0.0000        0.0000        0.0000        0.0000        0.0000        0.0000        0.0000        0.0000        0.0000        0.0000        0.0000        0.0000        0.0000        0.0000        0.0000        0.0000        0.0000        0.0000        0.0000        0.0000        0.0000
        0.0000        0.0000        0.0000        0.0000        0.0000        0.0000        0.0000        0.0000        0.0000        0.0000        0.0000        0.0000        0.0000        0.0000        0.0000        0.0000        0.0000        0.0000        0.0000        0.0000        0.0000        0.0000       10.2837       11.4436       11.1370       10.4367       11.1063       10.8098        8.4909        7.3023        6.7683        8.3799        6.3278        5.0271        3.8191        2.7962        3.9565        2.7262        3.2909        8.5303        6.9833        4.0167        6.0439        9.9704        8.9881        7.2904        5.2876        4.8407        3.6498        4.3059        3.8821        6.2633        5.7287        4.5342        4.8631        4.6082        4.0181        8.8555        3.2255        2.9310        3.1286        2.9573        2.8867        2.8568        3.0282        3.0006        4.1047        3.8526        3.2837        3.5660        3.8698        6.2683        5.7698        5.4692        4.6822        5.3456        4.9174        3.9755        3.0915        3.9538        3.7661        4.2575        4.6680        6.0051        7.1060        7.6153        7.9382        7.6060        8.2402        8.6608        8.1015        6.8487        5.8706        5.1248        5.0556        3.9568        3.7913        3.5253        3.5716        3.3285        3.4298        3.6389        3.0512        2.5551        2.4956        1.4986        1.5071        1.3362        1.6710        1.5501        1.5728        1.5037        1.5249        1.4871        1.3760        1.0893        1.7838        3.0166        1.4536        1.1271        1.2646        1.3728        1.3149        1.3486        1.2831        1.2527        1.2071        1.2833        1.3803        1.3755        1.2932        2.9862        1.1929        0.9938        0.8217        0.6735        0.5555        0.4908        1.2060        0.3466        0.3365        0.4298        0.6289        1.2731        1.5737        1.9827        2.4981        3.8032        3.7821        4.6841        7.9087        9.4030        9.4379        9.3112        9.0421        6.0662        4.8935        4.0757        3.2605        2.9597        3.0677        3.5324        4.4030        4.9228        5.2878        5.6999        6.1044        6.2680        6.6114        7.1347        7.7511        8.0297        7.9809        9.0166       10.1287       12.3412       13.8028       14.6516       15.9195       16.5912       15.5955       15.1974       15.6241       14.0867       13.6172       13.3412       14.5319       14.2991       13.3678       13.0689       13.3296       15.2065       16.6965       15.8988       16.5849       15.2951       14.9596       15.3383       15.8152       17.8360       18.4055       19.3406       20.2178       21.1878       22.4810       23.0146       22.5083       22.5019       21.7086       21.6961       22.7750       22.9719       24.9037       24.9640       25.1664       27.2283       27.6839       28.8118       38.7355       34.3810       34.6964       36.2433       41.1077       42.6087        0.0000        0.0000        0.0000        0.0000        0.0000        0.0000        0.0000        0.0000        0.0000        0.0000        0.0000        0.0000        0.0000        0.0000        0.0000        0.0000        0.0000        0.0000        0.0000        0.0000        0.0000        0.0000        0.0000        0.0000        0.0000
        0.0000        0.0000        0.0000        0.0000        0.0000        0.0000        0.0000        0.0000        0.0000        0.0000        0.0000        0.0000        0.0000        0.0000        0.0000        0.0000        0.0000        0.0000        9.5549        7.6216        6.9521        7.1877        6.2081        5.9071        5.9603        5.6737        5.6318        4.9605        5.1488        3.8239        3.2826        2.7739        2.7049        3.0494        2.7564        2.1756        2.6989        2.7155        5.1764        7.4485        7.7144        6.4410        6.0987        7.2148        5.7951        4.6382        2.8752        2.4842        1.9031        2.4397        2.9838        3.7893        3.7307        4.2139        3.8809        3.9460        4.0295        3.5216        2.6515        3.5405        3.2586        2.5342        1.8774        1.8796        1.6012        2.4686        2.9013        3.3826        3.2801        3.6718        3.6184        5.3745        5.2261        3.7390        3.0044        2.1310        2.4683        3.5703        4.1688        3.1504        3.4222        4.0191        4.6062        6.3241        7.2642        7.9207        8.2730        8.1042        8.7225        8.9362        8.3470        6.5557        5.8029        5.2182        5.2076        4.4164        3.9915        3.9281        3.2197        3.0367        3.0149        2.6190        2.7849        4.3088        4.5535        4.1434        5.1163        1.7185        1.4767        1.5474        1.5490        1.4690        1.4818        1.4750        3.1257        2.5632        1.7610        0.8705        0.9234        1.2177        1.4010        1.5263        1.4722        1.5027        1.4458        1.4060        1.3258        1.4286        1.4994        1.4742        1.3840        1.3568        1.2772        1.0953        0.9491        0.7707        0.6273        1.7954        1.6999        1.9808        0.4158        0.5598        0.8479        1.7474        2.1833        2.7135        3.3418        7.3791        6.9265        8.2075        9.4979       11.5758       12.4273       12.5309       11.0650        7.1658        5.1570        4.2917        3.8160        3.5328        3.4063        3.0563        3.5692        4.8410        5.2745        5.4490        5.9521        6.5895        7.5079        9.1148        9.8664        8.8941        9.0745        9.9787       11.1838       13.3809       14.7911       16.0836       16.3861       16.6345       15.9301       16.1949       15.9483       15.0572       14.8678       14.8608       15.0625       14.1596       15.1160       13.9250       14.3032       15.3677       15.4355       15.7396       15.5445       14.0424       14.2081       14.5791       15.2373       17.5909       18.4581       19.4457       20.6306       22.2285       23.8915       24.0017       24.2461       24.1145       24.2243       24.5746       26.4992       26.9330       26.9285       26.7683       26.9489       28.5786       30.0047       31.6909       33.1574       37.9401       38.8094        0.0000        0.0000        0.0000        0.0000        0.0000        0.0000        0.0000        0.0000        0.0000        0.0000        0.0000        0.0000        0.0000        0.0000        0.0000        0.0000        0.0000        0.0000        0.0000        0.0000        0.0000        0.0000        0.0000        0.0000        0.0000        0.0000        0.0000        0.0000
        0.0000        0.0000        0.0000        0.0000        0.0000        0.0000        0.0000        0.0000        0.0000        0.0000        0.0000        0.0000        0.0000        0.0000        0.0000        6.5762        6.4866        6.0193        5.8854        3.6365        3.0189        3.5489        4.0528        4.6763        3.6711        3.8211        3.3726        2.7334        2.6922        2.3691        2.2298        2.7365        2.2398        2.7411        1.9912        2.7403        2.9270        2.8045        4.1918       11.3891        9.1720        7.2229        7.2384        7.8428        4.7502        3.7308        3.3305        1.8211        1.7505        2.0967        2.2916        2.7208        2.8357        2.9002        2.9680        2.7204        2.3758        1.9667        1.8114        1.7816        1.4741        1.4010        1.0932        1.3339        1.3602        1.9889        1.6256        1.8761        3.5210        5.1233        3.0985        3.3639        1.7222        2.2190        2.0268        1.9093        2.0115        2.4173        3.0104        3.7272        4.1584        4.1332        4.6128        6.2563        7.4671        8.4420        9.0632        8.4510        8.8190        8.3397        7.3191        6.2997        5.5459        5.4253        5.1463        4.1062        3.6975        3.0676        3.2776        3.3891        2.8658        2.7477        3.2831        3.9013        5.6230        5.7220        4.8059        1.8765        1.5880        1.4513        1.4736        1.4041        1.4341        1.6427        2.3136        3.0909        0.9238        0.8730        0.9447        1.2737        1.4699        1.5832        1.4999        1.4648        1.3785        1.3118        1.1700        1.3057        1.3289        1.2686        1.2468        1.2810        1.2599        1.1595        0.9924        0.7866        1.7859        0.5621        0.6126        0.4934        0.5294        0.7190        1.0536        3.1009        4.1711        4.6790        5.0756        9.2140        8.2392       11.3014       10.6639       13.7255       15.4056       15.2759       11.6373        7.7090        5.9495        6.1244        5.0850        4.5238        3.6378        3.2308        3.6366        5.3779        5.6516        5.5932        6.2259        7.9424        9.1840        9.4834        9.9501        9.1023        9.6720       11.1552       12.6027       14.8314       15.9346       16.7781       16.7785       16.9611       17.2452       17.0283       16.4559       16.5488       17.7046       17.1526       16.3103       14.6212       15.2190       15.1350       14.6617       15.2507       15.5019       15.9971       15.4899       14.0456       13.8497       14.3474       15.3740       17.9982       19.1409       20.5450       21.9732       24.0072       25.3673       26.4625       26.6457       27.0613       27.1923       27.8045       32.5738       29.2450       28.5906       28.2216        0.0000       30.4025       30.6538       34.4087       37.2847       44.4479       46.3435        0.0000        0.0000        0.0000        0.0000        0.0000        0.0000        0.0000        0.0000        0.0000        0.0000        0.0000        0.0000        0.0000        0.0000        0.0000        0.0000        0.0000        0.0000        0.0000        0.0000        0.0000        0.0000        0.0000        0.0000        0.0000        0.0000        0.0000        0.0000
        0.0000        0.0000        0.0000        0.0000        0.0000        0.0000        0.0000        0.0000        0.0000        0.0000        0.0000        0.0000        0.0000        8.8246        7.5259        6.4343        5.7572        5.6456        5.0868        2.5388        2.2384        2.6707        4.1915        4.1460        3.9448        2.9641        2.5661        2.8749        5.6974        5.8185        4.6857        5.3115        4.1286        3.0327        2.5354        4.7360        3.8124        3.1364        6.5830       11.2678       10.4723        5.4836        3.4549        3.3815        4.1847        4.2287        3.6879        2.1861        2.0994        1.6726        1.5701        1.7166        1.4757        1.6036        1.7355        1.9820        1.5843        1.2857        1.1366        1.1295        0.8609        1.3394        1.2666        1.2894        1.5083        1.4093        1.7049        2.8120        3.3066        2.9391        2.2904        1.1772        0.5548        0.4496        0.9080        1.4040        1.5377        1.7654        1.6399        2.7844        3.0173        3.6835        3.9357        5.6246        6.5263        7.4894        7.7208        7.4766        7.7702        7.8044        7.5470        6.8561        6.6258        5.8727        5.2115        3.9039        2.9824        2.7653        3.4559        3.9284        3.9997        3.7247        4.1730        7.6952        7.1823        5.4011        5.5837        1.7196        1.6409        1.2668        1.3297        1.3099        1.3749        1.6227        1.2756        1.0356        0.9572        0.9210        0.9821        1.3317        1.5223        1.5974        1.4613        1.3571        1.2490        1.1689        0.9727        1.2188        1.2754        1.2822        1.2572        1.2867        1.2639        2.6938        0.9499        0.7211        0.5274        0.5015        0.6388        0.5778        1.4252        0.9046        1.2474        4.1985        4.8815        4.5301        5.0826        9.4615        6.7976       11.4455       12.5722       13.0741       14.7592       14.2120       11.4904        7.6422        7.0153        6.9991        6.0961        5.0823        4.3550        4.2346        5.0593        6.0443        5.7577        6.2420        7.2260        7.7889        8.9736        9.5957        9.0857        9.7410       11.0893       12.7845       14.2221       16.5275       17.7546       18.2257       19.5218       19.1319       19.6488       18.9664       18.4160       16.4008       17.3749       19.7968       20.4743       18.3523       16.6201       15.9988       15.8687       15.9419       16.0778       16.4921       15.8820       14.3765       14.3939       15.0090       16.2339       19.1477       20.5090       22.0486       23.9455       26.3615       27.9421       29.1428       29.8306       29.9115       30.0730       32.8820       34.8418       32.4713       31.5715        0.0000        0.0000        0.0000        0.0000        0.0000        0.0000        0.0000        0.0000        0.0000        0.0000        0.0000        0.0000        0.0000        0.0000        0.0000        0.0000        0.0000        0.0000        0.0000        0.0000        0.0000        0.0000        0.0000        0.0000        0.0000        0.0000        0.0000        0.0000        0.0000        0.0000        0.0000        0.0000        0.0000        0.0000        0.0000        0.0000
        0.0000        0.0000        0.0000        0.0000        0.0000        0.0000        0.0000        0.0000        0.0000        8.1176        0.0000        0.0000       10.5833       10.8189        9.2600        7.4373        6.3050        4.7892        3.7333        2.1029        1.7163        1.5367        1.5445        2.0742        1.8835        1.8617        1.7730        1.7985        5.5960        2.1591        2.0926        2.6240        1.7144        1.5799        1.3820        1.1119        0.9261        0.7702        0.6492        0.3150        0.2402        0.2315        0.2896        0.4128        0.4781        0.5185        0.5323        0.6710        0.6906        0.7142        0.7443        0.5547        0.7458        0.7244        0.6020        0.9622        0.4891        0.3358        0.4004        0.6005        0.8809        1.7901        1.5993        2.0935        2.9548        3.1231        7.1123       17.3102       13.5698        5.6943        2.5048        1.6953        0.9745        1.1879        1.6400        1.8069        2.4497        1.5916        1.6389        2.2398        3.0054        3.6268        3.6872        4.3929        5.0830        5.7536        6.2689        7.7207        8.2592        8.5465        8.1908        7.9392        7.7075        6.9187        5.7925        4.1419        3.7447        3.6215        3.7080        3.3653        3.3989        2.6920        3.0603        3.8411        3.9579        3.2415        2.8759        0.5813        0.6493        0.7206        0.7930        1.1818        1.2808        1.3086        1.2427        0.9661        0.9154        0.8888        0.9130        0.9859        1.1778        1.2233        1.0572        1.0332        0.9389        0.8602        0.7952        1.1881        1.2367        1.2445        1.2136        1.2164        1.1876        1.0644        0.8521        0.1285        0.0852        0.0860        0.1303        0.8080        1.4716        1.7659        1.7660        4.0831        3.7201        3.6208        4.1165        5.5356        6.0362        8.1710        9.6130       13.9671       12.4213       12.1404       10.6806        9.9754        8.5195        8.0406        7.7254        7.2622        5.7461        5.7922        7.1123        6.8154        7.1689        6.3742        6.4891        6.2747        7.2899        7.8533        8.7217        9.1865       10.1402       12.5591       14.9227       16.3729       17.6282       17.7320       18.0380       17.0288       16.5195       16.1232       17.0905       16.1229       16.6204       17.8567       17.5511       17.9485       16.9708       16.6947       16.4359       16.0458       15.9377       16.0666       16.2467       15.7955       15.9163       16.9567       18.2496       21.1409       22.7106       24.5423       26.6604       29.8583       31.9609       33.4773       33.8979       34.7780       36.3175       39.2455       38.7219       39.9886        0.0000        0.0000        0.0000        0.0000        0.0000        0.0000        0.0000        0.0000        0.0000        0.0000        0.0000        0.0000        0.0000        0.0000        0.0000        0.0000        0.0000        0.0000        0.0000        0.0000        0.0000        0.0000        0.0000        0.0000        0.0000        0.0000        0.0000        0.0000        0.0000        0.0000        0.0000        0.0000        0.0000        0.0000        0.0000        0.0000        0.0000
        0.0000        0.0000        0.0000        0.0000        0.0000       14.7580       13.0790       10.3484        8.5535        7.5880        8.9663       10.8843       10.7291       10.3238        7.8428        7.0724        5.1692        3.8927        2.9860        1.4071        1.0862        0.9210        0.9191        1.1593        1.1821        1.1950        1.1922        1.7981        2.4548        3.1285        4.5772        4.4322        2.6748        1.4614        1.3042        1.0751        0.9324        0.7912        0.6525        0.3077        0.2242        0.2081        0.2612        0.3737        0.4344        0.4686        0.4774        0.5959        0.6066        0.5984        0.5720        0.3873        0.8679        0.3366        0.2937        0.2599        0.2672        0.4142        0.6660        1.4073        0.9758        1.6110        1.6727        3.5820        3.4794        2.7436        7.8423       15.4362       12.2102        8.5612        1.4337        1.1599        0.6767        1.1324        1.5673        1.3414        1.4117        1.2951        1.6734        2.4792        3.4878        3.7721        4.0600        4.6917        4.9937        5.0788        5.7253        7.2763        8.1978        8.3909        7.9954        8.2519        7.5255        6.6539        6.1417        4.8014        3.8832        3.3628        4.2448        3.6353        3.1231        3.3953        2.9330        2.8834        2.8954        2.6260        2.4645        0.4621        0.5146        0.5933        0.6956        1.0873        1.2248        1.2740        1.3690        0.9832        0.9516        0.9349        0.9360        0.8941        1.0921        1.1356        0.9535        0.9238        0.8103        0.7775        0.8115        1.2072        1.2534        1.2603        1.2257        1.2184        1.1849        1.0479        0.8101        0.1150        0.0670        0.0737        0.1350        0.9107        1.1926        1.5536        1.9974        2.8979        3.4145        3.8933        4.3362        5.3032        5.7105        6.5116        7.6095       10.5883       11.8243       11.8084       11.3903       11.1295       10.2522       11.0103       13.1880       11.8530        6.7667        6.4348        7.3268        7.4392        7.4963        7.4354        7.9105        6.5425        6.6963        7.0032        8.3097        9.5757       10.8939       12.6179       19.3772       17.4199       18.5632       18.5587       18.1899       17.7969       16.7242       16.4466       20.2334       20.7777       20.4675       21.4045       19.3581       18.5195       17.9688       17.8764       17.1485       16.5478        0.0000        0.0000       16.6470       16.2744       16.5124       17.5984       19.1855       22.3545       24.1581       26.3846       28.6217       32.2274       34.9052       36.5086       38.4200       40.0042       42.8893       42.4932       42.6161        0.0000        0.0000        0.0000        0.0000        0.0000        0.0000        0.0000        0.0000        0.0000        0.0000        0.0000        0.0000        0.0000        0.0000        0.0000        0.0000        0.0000        0.0000        0.0000        0.0000        0.0000        0.0000        0.0000        0.0000        0.0000        0.0000        0.0000        0.0000        0.0000        0.0000        0.0000        0.0000        0.0000        0.0000        0.0000        0.0000        0.0000        0.0000
        0.0000        0.0000        0.0000        0.0000       16.7681       15.0823       13.2364       10.8617        8.9966        8.5764        8.3055       10.7915       10.2176        9.2522        8.2040        7.2756        4.8526        4.7953        4.4126        1.0793        0.6543        0.5448        0.5609        0.7152        0.9375        2.3715        2.4337        2.4713        3.1418        2.5300        1.3566        1.8825        1.9178        1.3685        1.2302        1.0228        0.8948        0.7632        0.6250        0.2915        0.2084        0.1886        0.2322        0.3283        0.3800        0.4073        0.4095        0.5066        0.5102        0.4869        0.4364        0.2735        0.2365        0.1990        0.1605        0.2793        0.2174        0.3777        0.9941        1.2848        1.3343        1.7019        2.7615        3.6898        2.7838        2.0461        2.9283       13.6214        6.6882        6.1623        1.5111        1.1864        0.5401        0.6707        0.8654        1.2215        1.4958        1.9623        2.5531        2.6789        3.0565        3.6334        4.7173        4.2418        4.4550        5.0471        5.3228        6.8371        7.0317        7.8174        7.6388        7.3462        6.5062        6.2410        5.5440        4.1194        3.8057        3.9540        3.7266        2.4814        2.9836        3.0587        3.0182        2.2991        2.0332        1.2010        1.4534        0.5970        0.6518        0.7259        0.8178        1.2366        1.4688        3.7120        5.1397        2.6649        1.2643        1.3225        1.4092        1.1649        1.2285        1.2226        1.1379        1.1778        1.0783        1.0353        1.0426        1.4924        1.4960        1.4892        1.4708        1.4825        1.4636        1.3571        1.1630        0.1952        0.1562        0.1702        0.2382        1.4164        1.7267        2.0812        2.4820        3.4166        4.4232        4.2826        4.6097        5.4351        5.7719        6.5032        7.1402        9.5891       10.7114       11.2526       11.2855       11.8267       11.4547       11.5118       10.3221        9.1215        8.6637        8.0189        8.0866        8.9604       10.0104        9.8499        9.6193        8.0448        8.1012       12.3823        9.9542       11.5052       13.0427       15.2103       20.5672       18.6196       19.5669       19.3119       18.9881       18.9140       17.8430       17.7344       19.6618       19.2480       20.0086       21.5923       20.5326       19.6276       18.6654       19.0437       18.0784        0.0000        0.0000        0.0000       17.3931       16.9845       17.3664       18.4218       20.2638       23.4153       25.4062       27.6039       30.0003       34.3189       37.2874       39.3134       40.2347       43.5078        0.0000        0.0000        0.0000        0.0000        0.0000        0.0000        0.0000        0.0000        0.0000        0.0000        0.0000        0.0000        0.0000        0.0000        0.0000        0.0000        0.0000        0.0000        0.0000        0.0000        0.0000        0.0000        0.0000        0.0000        0.0000        0.0000        0.0000        0.0000        0.0000        0.0000        0.0000        0.0000        0.0000        0.0000        0.0000        0.0000        0.0000        0.0000        0.0000        0.0000        0.0000
        0.0000        0.0000       18.2831       15.9814       15.6966       15.8091       14.5060       12.6785       11.0827       10.0815       10.6303       10.4778        7.6337        7.5908        7.9285        6.7055        4.8306        2.7588        1.7311        0.6410        0.6620        0.3914        0.4068        0.5240        1.1895        1.5231        0.8956        0.8498        0.9525        1.0227        1.0602        1.3061        1.3534        1.3037        1.1580        0.9493        1.0440        0.6884        0.5662        0.2666        0.1935        0.1725        0.2029        0.2777        0.3141        0.3314        0.3298        0.4027        0.3998        0.3805        0.3397        0.2126        0.1835        0.1560        0.1296        0.8329        0.4465        0.8048        0.8981        1.1640        1.8208        2.3810        1.7280        1.5784        1.4459        1.1156        0.9185        7.2696        2.7957        3.1564        1.0125        1.3191        1.1853        0.7831        1.8141        2.4997        3.2234        3.8913        3.9309        3.2272        3.9190        4.4925        4.9569        3.7718        3.5505        3.9636        4.7921        6.0841        6.5902        7.0043        7.0121        6.6045        6.3384        5.8786        5.2707        4.3334        4.7351        4.0042        3.1422        2.6484        2.8069        3.7057        3.6328        2.9138        1.6496        1.1924        1.7613        0.9832        1.0569        1.1143        1.1581        1.7280        1.9548        5.6456        4.8652        2.7034        1.8485        2.0392        2.8810        1.9772        2.1705        2.1616        1.9420        1.9240        1.6720        1.5269        1.4807        2.0401        1.9609        1.9302        1.9463        2.0074        2.0194        1.9871        1.9075        0.3689        0.3521        0.3746        0.4394        2.3169        2.6047        2.9057        3.5567        4.7013        5.0534        4.8007        4.9381        5.4852        5.7156        6.2215        8.1381        9.4987       10.1015       10.9652       11.3907       11.6325       12.0837       12.3927       11.7401       10.5604       11.0875       10.7911       10.4478        9.5933        9.3118       10.2998       12.2212       10.2347       10.4445       12.5741       14.6145       13.1884       14.7155       17.2750       18.9235       19.2402       20.7755       20.5491       20.2861       19.9919       19.1952       18.4334       18.3705       20.7813       21.6311       21.8291       21.3426       19.9756       19.5738       19.3083        0.0000        0.0000        0.0000       18.9199       18.7580       17.7671       18.2678       19.4420       21.1086       24.4677       26.6079       28.6716       31.1553       35.2513       37.8946       45.2494       45.5789        0.0000        0.0000        0.0000        0.0000        0.0000        0.0000        0.0000        0.0000        0.0000        0.0000        0.0000        0.0000        0.0000        0.0000        0.0000        0.0000        0.0000        0.0000        0.0000        0.0000        0.0000        0.0000        0.0000        0.0000        0.0000        0.0000        0.0000        0.0000        0.0000        0.0000        0.0000        0.0000        0.0000        0.0000        0.0000        0.0000        0.0000        0.0000        0.0000        0.0000        0.0000        0.0000
        0.0000        7.9145        8.4821       16.9422       17.4024       18.0656       18.4886       16.0148       16.7062       14.3141       12.4836        8.0371        6.5641        5.6615        4.5754        1.8779        1.0079        0.9617        1.5440        0.0000        0.0000        0.0000        0.0000        0.1225        0.1297        0.1578        0.2066        0.9691        0.9714        1.0685        1.1023        0.8977        0.9556        0.9542        0.8547        0.9054        1.4146        1.2879        1.0898        1.0989        1.1889        0.2572        0.2498        0.2250        0.2460        0.2533        0.2472        0.1489        0.1446        0.1368        0.1217        0.1200        0.1033        0.1464        0.1943        1.6823        1.1393        1.2843        1.5621        1.8244        0.9831        0.8394        1.8014        1.1874        0.9403        0.7621        0.7573        1.2212        1.1344        0.8526        1.0111        1.0840        0.9886        1.6493        2.9139        2.7032        2.5990        2.9631        3.4384        4.1760        4.4294        4.8785        4.6020        4.3284        4.1683        4.4691        4.6287        5.1448        5.8447        6.3425        5.9566        5.0515        5.1250        5.0403        5.1605        4.5857        4.6361        4.3414        3.9582        4.0221        3.9612        3.9105        3.8851        2.7080        2.4619        2.7028        2.8691        2.0009        2.1345        2.1982        2.1910        1.8832        1.8807        3.8514        3.1189        2.9878        3.2857        3.7230        4.2956        5.1540        5.7301        5.7114        5.0815        4.0704        3.4573        3.0769        2.9116        2.8869        2.7087        2.6477        2.7041        3.1772        3.2346        3.2848        3.3224        3.9948        3.6904        3.5822        3.9623        4.2790        4.6337        4.9625        5.2664        5.4948        5.3367        5.1823        5.7991        5.8702        5.3682        5.5861        7.7034        9.1508        8.2384        9.1576       10.8468       12.1470       11.8396       11.9960       11.6071       12.6195       13.0623       13.8195       13.7547        9.1982        9.2476       10.1231       11.1543       10.9241       13.0674       14.5553       13.9488       13.1123       14.3715       15.7618       17.2326       18.8619       19.8903       20.3765       21.3626       25.2714       25.1403       22.5375       20.3354       21.3733       27.6371       29.7726       26.4240       31.8386        0.0000        0.0000        0.0000        0.0000       20.1772       20.4660       21.4957       18.0837       19.2991       19.0908       21.0033       25.7610       27.5913       31.0853       34.4112       41.5055       44.5141       45.1649        0.0000        0.0000        0.0000        0.0000        0.0000        0.0000        0.0000        0.0000        0.0000        0.0000        0.0000        0.0000        0.0000        0.0000        0.0000        0.0000        0.0000        0.0000        0.0000        0.0000        0.0000        0.0000        0.0000        0.0000        0.0000        0.0000        0.0000        0.0000        0.0000        0.0000        0.0000        0.0000        0.0000        0.0000        0.0000        0.0000        0.0000        0.0000        0.0000        0.0000        0.0000        0.0000        0.0000
        0.0000        5.6307        5.8047       12.6861       14.4945       15.3897       18.2179       12.5992       11.5442       11.1213        9.3460        4.4238        3.7772        3.5650        3.4732        1.1249        1.4267        1.7018        2.8285        0.0000        0.0000        0.0000        0.0000        0.0604        0.0591        0.0939        0.1565        0.7114        0.8997        1.0290        1.0604        0.9400        0.8987        0.8695        0.7667        1.4187        0.9558        1.1155        1.3565        1.5103        0.7995        0.2413        0.1953        0.1747        0.2611        0.5836        0.1665        0.0963        0.0898        0.0822        0.0729        0.0715        0.1784        0.2392        0.2366        1.2485        1.1044        1.4278        1.3576        1.4983        0.8549        0.5964        1.3061        1.1177        1.2777        1.0948        0.7472        1.1193        1.0073        0.9277        1.3335        1.9373        2.5248        3.6825        3.8819        3.3699        3.5367        3.3321        4.1890        4.2551        4.7021        4.2236        4.1742        4.0871        4.1428        4.0731        4.1761        4.8532        5.4210        5.6876        5.7333        5.6657        5.4692        5.5374        5.0504        4.7053        5.1019        4.9070        4.8546        4.5392        4.4606        4.3534        4.1640        2.9491        2.8707        3.2857        3.4797        2.5650        2.7243        2.7639        2.6867        2.2505        2.9246        3.4455        2.7027        3.6366        4.0614        4.6722        5.4633        6.5854        7.3744        7.3535        6.5009        5.1880        4.3506        3.8149        3.5723        3.4885        3.2203        3.1331        3.2294        3.8281        3.9251        4.0698        4.2417        5.0298        4.5757        4.8257        5.1698        5.4517        5.7792        6.0383        6.2298        6.2266        6.3846        6.3438        6.1364        6.0474        5.3600        5.6739        5.9126        7.1888        8.0190        8.6379       10.9296       11.8914       12.2226       11.8715       12.9601       15.6409       16.8575       19.2699       17.1603       11.8261       12.4527       11.2964       12.0502       12.8432       14.2401       15.6310       15.6926       15.0196       16.2153       17.4460       18.5925       20.3656       21.9298       22.2031       22.9997       27.8320       28.6270       26.3191       25.3233       26.3181       25.8689       28.4166        0.0000        0.0000        0.0000        0.0000        0.0000       20.3007       25.4948       24.5199       24.1822       19.2501       19.3240       20.2892       22.0883       26.8218       28.7218       31.7867       34.7356       41.5555        0.0000        0.0000        0.0000        0.0000        0.0000        0.0000        0.0000        0.0000        0.0000        0.0000        0.0000        0.0000        0.0000        0.0000        0.0000        0.0000        0.0000        0.0000        0.0000        0.0000        0.0000        0.0000        0.0000        0.0000        0.0000        0.0000        0.0000        0.0000        0.0000        0.0000        0.0000        0.0000        0.0000        0.0000        0.0000        0.0000        0.0000        0.0000        0.0000        0.0000        0.0000        0.0000        0.0000        0.0000        0.0000
        3.8387        3.4542        4.6283       11.7668       13.9211       15.6709       14.5780        9.9620        9.0729        6.4930        5.3578        3.7851        2.8623        2.5224        1.4765        2.0992        1.7170        1.7802        1.9090        0.0000        0.0000        0.0000        0.0000        0.0148        0.0207        0.0551        0.1181        0.5893        0.7982        0.9182        1.1347        1.1106        0.8151        0.8172        0.6964        0.6588        0.5747        0.9077        1.1106        0.9274        1.3509        0.3739        0.1980        0.2844        0.2767        0.1340        0.1214        0.0672        0.0596        0.3187        0.3983        0.3019        0.1572        0.2224        0.0415        1.2258        0.7437        1.0713        2.0861        2.1009        0.4469        0.2995        1.0490        1.4485        1.3031        1.0776        1.0075        1.4285        1.5236        2.0331        3.3272        3.5002        3.7870        4.6279        4.0699        3.7569        2.7547        4.9234        6.8446        4.7863        4.8926        4.2436        4.2655        3.7974        3.9096        3.6358        3.4856        4.2551        4.9425        5.6535        6.1926        5.6667        5.5127        5.3935        5.7429        5.5435        5.8738        5.5599        5.3980        4.9495        4.7957        5.7401        5.2893        3.7357        4.1360        5.5201        6.5793        4.0181        4.2418        4.2337        4.0005        3.2476        3.2682        4.5587        3.5161        4.6074        5.0511        5.6931        6.5187        7.7162        8.5565        8.5230        7.6148        6.2053        5.3364        4.7280        4.4118        4.3000        3.9543        3.8127        3.8784        4.5404        4.6049        4.7462        4.9614        5.6201        5.3740        5.6650        6.0207        6.3326        6.6782        6.9513        7.1324        7.0081        7.5360        7.2231        6.8641        6.4296        6.0964        7.2162        6.7030        7.3546        7.9508        8.6105       11.2721       11.2390       11.2136       11.8382       13.4477       17.8651       20.9537       23.0248       20.6056       15.3844       14.2673       14.7176       17.3504       16.3653       16.2722       16.1103       17.4710       18.3682       19.8728       21.0078       22.0353       24.4721       26.0132       26.5065       27.3527       35.4453       37.0190       33.4930       32.0756       35.4061       38.0531        0.0000        0.0000        0.0000        0.0000        0.0000        0.0000       23.4450       23.5474       23.2765       21.1774       18.2122       18.4255       19.8109       22.2196       27.2831       28.5274        0.0000        0.0000        0.0000        0.0000        0.0000        0.0000        0.0000        0.0000        0.0000        0.0000        0.0000        0.0000        0.0000        0.0000        0.0000        0.0000        0.0000        0.0000        0.0000        0.0000        0.0000        0.0000        0.0000        0.0000        0.0000        0.0000        0.0000        0.0000        0.0000        0.0000        0.0000        0.0000        0.0000        0.0000        0.0000        0.0000        0.0000        0.0000        0.0000        0.0000        0.0000        0.0000        0.0000        0.0000        0.0000        0.0000        0.0000        0.0000
        3.3351        3.0085        3.5195        9.3755       11.8502       13.0737       11.4919        7.4121        6.5644        5.2292        3.7928        2.0552        1.8698        1.7502        2.9689        3.2757        3.8704        2.1442        1.1079        0.0000        0.0000        0.0000        0.0000        0.0105        0.0148        0.0418        0.0916        0.4679        0.6337        0.8091        0.8477        0.7865        0.7113        1.6197        1.2955        0.5738        0.6031        0.4551        0.3531        0.4240        0.6234        0.4522        0.3148        0.2642        0.1324        0.1240        0.1120        0.0621        0.0545        0.0486        0.0444        0.0450        0.0401        0.0396        0.0435        0.7851        0.8637        1.2145        1.5763        1.8997        1.9407        1.6593        1.6199        1.0070        0.8902        1.0064        1.3405        1.9826        2.2971        3.4193        3.4057        3.6952        4.9116        5.2914        5.2103        4.1845        4.6570        6.1382        6.0322        4.4337        4.4213        4.2873        4.3076        2.9035        2.7909        2.5346        3.0989        4.4277        4.3751        4.6296        5.2756        4.9505        5.1698        5.9759        6.4081        6.6062        7.0352        6.5108        6.1666        5.8107        6.0420        7.5291        6.7612        5.6747        6.3006        6.4951        7.4171        6.3864        6.6673        6.5917        6.1170        4.8621        4.4431        4.3931        4.6814        5.8844        6.2342        6.7665        7.4659        8.5723        9.2747        9.2402        8.4565        7.1195        6.3799        5.7970        5.4237        5.3177        4.9037        4.6834        4.6477        5.3101        5.2690        5.3228        5.4871        6.0037        5.8083        6.1133        6.5376        6.9189        7.3359        7.6954        7.9881        7.8311        8.2451        7.9395        7.6347        7.3193        6.8935        6.8933        6.3506        7.6519        7.8459       10.2292       11.3859       10.7992       11.2867       12.6272       14.2708       17.9448       20.4990       20.9801       21.0634       16.1710       17.2880       18.5003       18.3139       16.4855       17.1752       18.0836       20.8001       21.3185       23.6777       25.5552       26.7505       28.9677       29.9456       30.2229       29.9526       33.2322       38.2831       42.1897       43.4193       48.5257        0.0000        0.0000        0.0000        0.0000        0.0000        0.0000       36.0000       24.9624       25.7271       24.4537       22.6773       20.7922       18.6547       20.6238       21.8331       26.1177       27.6261        0.0000        0.0000        0.0000        0.0000        0.0000        0.0000        0.0000        0.0000        0.0000        0.0000        0.0000        0.0000        0.0000        0.0000        0.0000        0.0000        0.0000        0.0000        0.0000        0.0000        0.0000        0.0000        0.0000        0.0000        0.0000        0.0000        0.0000        0.0000        0.0000        0.0000        0.0000        0.0000        0.0000        0.0000        0.0000        0.0000        0.0000        0.0000        0.0000        0.0000        0.0000        0.0000        0.0000        0.0000        0.0000        0.0000        0.0000        0.0000
        3.8153        3.3511        6.3801        6.3035        7.2324        8.3104        9.3618        5.6079        6.1621        5.8087        5.4766        3.7046        4.3854        4.7039        3.9451        3.1594        2.4370        1.4400        1.2970        0.0000        0.0000        0.0000        0.0000        0.0000        0.0000        0.0782        0.0000        0.3102        0.9872        0.5454        0.7418        0.8740        0.8674        1.1698        1.0073        0.9554        0.6552        0.6228        0.5733        1.0101        1.3709        0.9930        0.4684        0.1438        0.2731        0.1272        0.1143        0.0698        0.0609        0.0546        0.0512        0.0489        0.0453        0.0459        0.0510        1.1577        0.5750        0.3467        0.6440        1.2715        1.6163        1.7138        1.0603        0.4445        0.9908        1.4260        1.6710        2.5196        3.3853        3.7425        3.6665        4.3330        4.8265        7.3486        4.7007        3.3969        4.4717        4.7445        4.6298        4.3112        4.6687        4.6745        4.1179        2.5679        1.9178        1.7133        3.0180        4.7727        3.1507        3.0987        3.2405        4.2852        5.1739        6.7008        7.4471        8.9795        9.7401        9.5476        8.7447        8.4019        9.3688       11.1381       11.5181       12.4796       11.7847       12.9683       14.4507       12.7148       13.1897       13.3469       12.0860        7.9110        7.8639        7.3028        7.2383        8.1927        8.4324        8.8314        9.0639        9.8608       10.6164       10.5623        9.7281        9.5284        8.7608        8.1115        7.5989        7.1955        6.6544        6.3112        6.1629        6.2395        6.0767        6.2503        6.2503        6.9138        7.3728        7.2257        8.1640        8.9473        9.5783        9.7372       10.0537       11.4518       12.2254       11.8232       10.9201        8.7010        7.9405        7.7109        6.9905        8.1734        8.7394        8.7130        8.5185       10.5323       10.8066       11.6079       14.0567       16.9843       19.7995       21.3131       21.4128       20.3605       22.7348       23.3962       23.3110       18.5941       19.4815       20.7114       24.1442       28.9310       31.9553       33.9619       35.2057       35.5033       37.4203       35.8701       36.1440       40.3151       45.6736       47.6343        0.0000        0.0000        0.0000        0.0000        0.0000        0.0000        0.0000        0.0000       33.2400       26.2210       25.6303       24.5106       21.5299        9.5700        0.0000        9.9000       13.0200       11.4000       11.4300        0.0000        0.0000        0.0000        0.0000        0.0000        0.0000        0.0000        0.0000        0.0000        0.0000        0.0000        0.0000        0.0000        0.0000        0.0000        0.0000        0.0000        0.0000        0.0000        0.0000        0.0000        0.0000        0.0000        0.0000        0.0000        0.0000        0.0000        0.0000        0.0000        0.0000        0.0000        0.0000        0.0000        0.0000        0.0000        0.0000        0.0000        0.0000        0.0000        0.0000        0.0000        0.0000        0.0000        0.0000        0.0000        0.0000        0.0000        0.0000
        3.0975        3.5480        4.7819        4.8440        5.7436        6.6317        6.4034        5.2320        5.1941        5.0131        4.8069        3.1984        3.4076        2.7881        1.6910        1.0475        0.8236        0.4923        0.7060        0.0000        0.0000        0.0000        0.0000        0.0000        0.0548        0.1078        0.0000        0.1888        0.9162        1.3298        0.8142        0.7080        0.5723        0.3212        0.2983        0.2669        0.2904        0.3210        0.1888        0.7436        1.3377        0.6130        0.1463        0.1328        0.1251        0.1150        0.1033        0.0623        0.0542        0.0491        0.0474        0.0469        0.0451        0.0471        0.0535        1.3724        1.4964        1.0767        2.2811        2.4700        2.9140        1.4752        0.9082        0.8276        1.7287        2.7511        3.6220        4.3569        4.6275        4.6879        6.4585        5.8972        5.7534        4.2765        3.1842        3.0179        3.7933        3.3742        3.3393        4.3062        4.6709        3.9922        3.4734        2.2164        2.0945        2.6257        3.4723        4.0837        3.6922        3.6684        3.1481        4.6631        6.0735        7.1108        9.0894       10.0578       10.6503       11.3257       11.2834       10.0685       11.6026       12.4677       13.6008       14.2164       14.8085       15.9969       15.6047       15.8537       16.9792       16.7953       16.1936       10.0867        9.7519        9.6565        8.9978       10.3858        9.6168        9.8855       10.1486       10.7153       11.2176       11.1578       10.6823       10.5683        9.9477        9.3268        8.7423        8.3214        7.7135        7.2800        7.0180        7.2122        7.0509        7.0599        7.2387        8.6167        8.1073        8.4192        9.5978       10.8024       11.4485       11.2204       11.5322       12.7472       13.4167       12.8511       11.7898        9.8100        8.6931        7.9363        7.6072        8.1231        8.7414        8.1887        8.4756       12.5775       11.5662       12.6328       14.8825       18.6332       22.9422       24.2728       24.2186       24.3737       27.6146       27.7829       25.8912       21.1051       22.2592       23.8965       27.3528       33.7317       37.6811       39.5229       40.6944       42.4762       42.7521       42.1381       40.5482        0.0000        0.0000        0.0000        0.0000        0.0000        0.0000        0.0000        0.0000        0.0000        0.0000        0.0000       23.0700       23.6178       22.7639       22.1636        0.0000        0.0000        0.0000        0.0000        0.0000        0.0000        0.0000        0.0000        0.0000        0.0000        0.0000        0.0000        0.0000        0.0000        0.0000        0.0000        0.0000        0.0000        0.0000        0.0000        0.0000        0.0000        0.0000        0.0000        0.0000        0.0000        0.0000        0.0000        0.0000        0.0000        0.0000        0.0000        0.0000        0.0000        0.0000        0.0000        0.0000        0.0000        0.0000        0.0000        0.0000        0.0000        0.0000        0.0000        0.0000        0.0000        0.0000        0.0000        0.0000        0.0000        0.0000        0.0000        0.0000        0.0000        0.0000
        0.0000        0.0000        2.3851        4.4526        0.0000        5.0371        5.1199        3.8367        3.9274        3.5031        3.1414        2.3864        1.5334        1.5642        0.8564        0.5590        1.0573        0.8624        0.8675        0.0000        0.0000        0.0000        0.0000        0.0000        0.2669        0.2644        0.0000        0.1972        0.3187        0.1118        0.1417        0.4614        0.2368        0.2322        0.2103        0.1883        0.1613        0.1449        0.1576        0.3373        0.3491        0.2935        0.2049        0.1280        0.1187        0.1081        0.0967        0.0577        0.0501        0.0457        0.0449        0.0468        0.0499        0.2026        0.0627        0.9928        2.0506        3.1622        2.6975        2.8490        3.6025        2.5885        1.5909        2.3083        4.1623        4.3674        4.5485        6.3920        6.5458        8.9777        8.0011        6.1523        5.0341        4.6746        4.5832        4.1225        3.5545        3.2297        3.8159        3.3631        3.4104        2.9704        3.0389        3.3365        4.2407        4.4297        4.4067        4.6188        3.8376        4.6131        5.2114        6.3564        7.8437        9.0077        8.9367       10.5845       11.5754       12.7413       13.5229       12.1618       13.2652       13.5333       15.0459       16.0801       17.6072       17.1051       17.7975       19.3232       20.9857       22.5023       20.9510       13.2141       13.1731       12.7596       11.7470       12.8345       11.9216       11.6690       11.7863       12.0144       12.2225       12.0382       11.5734       11.5093       10.8774       10.2475        9.6377        9.2693        8.6573        8.1920        7.8700        8.0329        8.2522        8.1035        8.2715       10.9211       11.0983       11.0886       11.6882       13.4616       14.2241       14.2035       14.0695       14.3325       14.2783       13.0685       12.6454       10.8485        9.5242        8.7843        8.3956        8.8023        8.2381        8.9828        9.9246       11.3674       11.7923       12.7870       14.4572       18.3088       19.9922       21.9267       24.4196       26.5495       27.3432       27.9303       30.4315       25.4652       25.9596       27.3510       30.6773       36.9082       40.3891       43.0511       44.0087       44.5665       43.5605       40.8140       40.9581       47.1986        0.0000        0.0000       50.9821        0.0000        0.0000        0.0000        0.0000        0.0000        0.0000       19.7400       15.3000       28.2668        0.0000        0.0000        0.0000        0.0000        0.0000        0.0000        0.0000        0.0000        0.0000        0.0000        0.0000        0.0000        0.0000        0.0000        0.0000        0.0000        0.0000        0.0000        0.0000        0.0000        0.0000        0.0000        0.0000        0.0000        0.0000        0.0000        0.0000        0.0000        0.0000        0.0000        0.0000        0.0000        0.0000        0.0000        0.0000        0.0000        0.0000        0.0000        0.0000        0.0000        0.0000        0.0000        0.0000        0.0000        0.0000        0.0000        0.0000        0.0000        0.0000        0.0000        0.0000        0.0000        0.0000        0.0000        0.0000        0.0000        0.0000
        0.0000        0.0000        0.0000        0.0000        0.0000        4.4872        4.6477        3.6080        3.2900        3.1015        3.0933        2.3407        2.1286        1.1267        0.6669        0.3103        0.5434        0.9081        0.4034        0.0000        0.0000        0.0000        0.0000        0.0000        0.0000        0.0747        0.0000        0.0598        0.0793        0.1012        0.1232        0.1840        0.2246        0.2257        0.1984        0.1881        0.1817        0.1563        0.2143        0.4694        0.4537        0.2647        0.3468        0.1968        0.1192        0.1078        0.0961        0.0572        0.0495        0.0453        0.0483        0.2879        0.5266        0.1267        0.0620        2.2078        4.9976        4.2577        5.1675        4.9715        5.5410        4.3464        5.3576        4.8475        4.9304        4.4664        6.6825        8.0600        8.7114        9.5326        7.6188        4.9296        4.9235        5.6618        5.7480        4.7493        4.2798        4.1056        3.9923        3.6776        3.5892        3.3819        3.6729        3.6377        3.8225        3.6292        3.8519        5.4397        7.0242        6.3575        9.4578        9.8598       10.7851        9.7067        8.5487       11.1476       13.8804       14.8433       15.0553       12.9992       12.6531       14.0028       15.3466       16.7373       17.6126       18.2045       19.3407       20.7196       23.3968       24.7223       25.8269       17.9024       18.6380       18.1424       16.4521       16.6782       15.8351       15.3057       14.1483       13.8841       13.6696       13.2123       12.4953       12.4231       11.6288       10.9602       10.3939       10.1062        9.5503        9.1065        9.5597        9.4562        9.5245        9.1603        9.1872       11.2619       11.5098       11.1523       12.3424       14.6349       13.5803       13.5190       13.2304       14.0559       13.5071       13.3190       12.5631       11.0130        9.7797        9.6752        9.7228        9.6473        9.5635       11.5736       11.8271       12.4703       12.4981       13.1660       14.4376       18.2965       21.9593       24.6838       28.0233       28.7222       30.6287       30.1277       31.5842       26.1912       27.4485       30.4257       32.0274       37.2352       41.6336       44.4644       45.6213       43.4948       45.4844       44.5435       45.6645       44.1541       43.7847       44.7357       47.4591       52.1018        0.0000        0.0000        0.0000        0.0000       14.3400        8.2500       14.5200       31.4907        0.0000        0.0000        0.0000        0.0000        0.0000        0.0000        0.0000        0.0000        0.0000        0.0000        0.0000        0.0000        0.0000        0.0000        0.0000        0.0000        0.0000        0.0000        0.0000        0.0000        0.0000        0.0000        0.0000        0.0000        0.0000        0.0000        0.0000        0.0000        0.0000        0.0000        0.0000        0.0000        0.0000        0.0000        0.0000        0.0000        0.0000        0.0000        0.0000        0.0000        0.0000        0.0000        0.0000        0.0000        0.0000        0.0000        0.0000        0.0000        0.0000        0.0000        0.0000        0.0000        0.0000        0.0000        0.0000        0.0000        0.0000
        0.0000        0.0000        0.0000        0.0000        0.0000        7.0666        7.1794        6.3204        7.1650        7.0848        5.8011        2.9485        1.7447        1.8504        1.7257        1.5665        0.7465        0.8333        0.4768        0.0000        0.0000        0.0000        0.0000        0.0000        0.0000        0.0000        0.0000        0.0793        0.1107        0.1422        0.1733        0.2257        0.2612        0.2712        0.2576        0.2900        0.2744        0.2584        0.2430        0.2418        0.1675        0.1543        0.1418        1.3541        0.9814        0.4571        0.4581        1.8390        1.1116        1.2595        2.0611        2.9731        3.1051        2.2431        3.5643        6.4125        8.0342        6.4983        7.4206        8.1165        8.1032        9.3611        9.5823        6.7638        6.1587        6.5462        7.7430        7.9711        7.3814        4.7191        3.7308        7.7055        7.1525        6.2360        6.0483        5.1066        4.3462        4.0241        3.9126        3.4740        3.7056        4.5253        5.1313        4.4774        3.9489        4.4018        3.9555        4.5283        5.7153        6.3875        8.2475       11.5985       11.8640       11.1199       13.2703       14.8133       16.6088       16.2179       16.5450       12.7364       13.6248       14.8840       15.2871       18.0481       19.4874       19.8049       21.4470       24.4218       27.0202       29.2793       31.9573       33.6177       35.6166       34.3332       31.5920       25.6365       24.0218       22.3950       21.1958       18.7864       18.6336       16.5101       15.4889       13.8979       12.8913       12.2581       11.8655       11.6441       11.4206       11.0798       10.8831       11.6148       11.9614       11.2552       12.2341       15.0936       15.6731       14.6728       15.8210       17.7401       18.4013       18.4684       17.8390       16.0154       16.6840       15.2659       13.6559       11.3117       10.5890       10.6528       10.2224       10.9274       11.5023       12.7221       12.5756       11.6521       12.1082       13.1488       14.9832       17.4350       20.6468       22.5178       23.8062       25.3989       27.6613       27.6811       28.5813       26.4629       27.2123       30.1428       30.1251       36.2493       38.7257       42.0598       41.0471       35.7573       36.3077       34.3674       35.0063       35.9247       34.3559       35.4623       38.3392       45.6795        0.0000        0.0000        0.0000       46.5098       42.6898       35.7836       36.7180       42.8719       42.5883        0.0000        0.0000        0.0000        0.0000        0.0000        0.0000        0.0000        0.0000        0.0000        0.0000        0.0000        0.0000        0.0000        0.0000        0.0000        0.0000        0.0000        0.0000        0.0000        0.0000        0.0000        0.0000        0.0000        0.0000        0.0000        0.0000        0.0000        0.0000        0.0000        0.0000        0.0000        0.0000        0.0000        0.0000        0.0000        0.0000        0.0000        0.0000        0.0000        0.0000        0.0000        0.0000        0.0000        0.0000        0.0000        0.0000        0.0000        0.0000        0.0000        0.0000        0.0000        0.0000        0.0000        0.0000        0.0000        0.0000
        0.0000        0.0000        0.0000        0.0000        0.0000        6.0770        6.5446        5.0001        7.2077        7.5248        6.9385        3.6019        2.0375        1.5060        1.0636        1.1552        1.0079        1.1395        1.6410        0.1105        0.0000        0.0000        0.0000        0.0000        0.0000        0.0000        0.0000        0.0706        0.0984        0.1268        0.1560        0.2716        0.3041        0.2517        0.2484        0.2917        0.2889        0.2773        0.2590        0.1903        0.1751        0.1595        0.1455        1.5481        1.1095        0.6388        0.7281        1.2630        1.4912        1.0503        1.7219        1.0304        1.8451        2.1626        4.4811        7.0053        6.7207        6.7412        7.4269        7.6423        7.6705        8.9689        7.3220        5.1550        6.1592        7.2403        7.2617        6.0703        6.7657        5.7361        4.8096        7.0229        6.6454        5.1217        4.9845        4.7778        5.3249        4.9570        4.9401        5.4591        6.4422        7.4425        5.3559        4.6966        4.9165        4.5691        4.5648        7.1199        7.3881        5.6368        5.1395        9.7953       11.4350       13.7461       16.2112       16.4395       17.3186       18.2093       18.6228       14.2223       14.6727       16.4010       17.7599       19.4421       21.3804       21.4943       22.9092       27.0919       31.5022       33.8706       38.2859       39.5802       43.7331       43.6987       38.8227       31.5544       28.2085       25.5813       24.3486       21.7353       20.1494       18.2322       16.5834       14.8814       13.7517       12.8679       12.5067       12.2255       12.0893       11.7610       11.6391       13.3081       13.0307       12.5737       13.0219       16.2533       15.8105       13.8717       14.5300       18.5249       18.6449       19.1380       19.5700       17.8217       17.4368       15.9028       14.2878       12.1663       11.3454       11.3528       12.6773       13.2363       13.1259       13.3586       13.0628       12.9177       13.4313       14.3393       16.3173       20.6405       23.6988       25.9176       27.3822       28.0010       29.9948       29.1788       29.3338       27.0091       26.8630       26.4510       29.0366       34.6769       38.5457       40.7414       43.1468       39.7312       38.0476       34.8219       34.9196       33.8771       35.0722       36.7741       39.1158       45.4431        0.0000        0.0000       51.8449       44.5780       42.4470       36.9425       39.8985       45.0115       46.5850       48.0809       52.2652       48.3704       50.4415       53.0681        0.0000        0.0000        0.0000        0.0000        0.0000        0.0000        0.0000        0.0000        0.0000        0.0000        0.0000        0.0000        0.0000        0.0000        0.0000        0.0000        0.0000        0.0000        0.0000        0.0000        0.0000        0.0000        0.0000        0.0000        0.0000        0.0000        0.0000        0.0000        0.0000        0.0000        0.0000        0.0000        0.0000        0.0000        0.0000        0.0000        0.0000        0.0000        0.0000        0.0000        0.0000        0.0000        0.0000        0.0000        0.0000        0.0000        0.0000        0.0000        0.0000        0.0000        0.0000
        0.0000        0.0000        0.0000        0.0000        6.3052        7.0617        6.3087        4.5535        4.1473        3.6036        3.3961        1.4868        1.1323        0.5498        1.2841        0.6735        0.7780        0.9884        0.4174        0.1455        0.0000        0.0000        0.0000        0.0000        0.0000        0.0000        0.0000        0.0699        0.0966        0.1234        0.2941        0.5036        0.6233        0.2438        0.2461        0.2957        0.2998        0.2923        0.2743        0.2646        0.1870        0.1716        0.1624        0.7819        0.1549        0.1228        0.2614        0.8034        1.2659        2.0875        1.5745        0.7926        1.1722        2.7859        2.8527        2.7314        5.2699        5.9957        8.2332        6.7948        7.3585        6.7539        4.9154        3.1642        5.7202        6.3533        5.5226        4.8944        5.4438        4.8902        5.2524        8.2490        8.7685        9.0493        7.3615        5.6188        5.2583        4.4957        5.7549        6.1656        4.9911        4.0772        4.9416        4.1771        4.5630        6.0109        4.6817        5.2628        4.6595        4.3463        4.6775        9.6895       10.9134       14.2921       16.8145       16.3123       18.2582       19.5630       17.6636       13.1631       12.1139       14.0155       16.1020       19.8109       21.3744       23.0041       24.8098       27.8591       32.0975       36.0708       39.3690       41.6171       44.5962       44.9827       41.7090       34.1910       32.8389       30.3227       25.9894       22.7219       20.7656       19.6375       17.6909       15.9710       14.6787       13.8503       14.2502       14.5990       13.9269       13.3732       13.4403       15.1340       14.8826       13.9662       14.6351       18.4685       16.8684       16.2075       17.5756       22.6046       23.5665       23.8559       23.2957       19.0027       19.1834       19.3030       19.8224       17.4642       15.1937       14.4887       15.0018       16.0208       16.0135       16.0604       15.8545       15.3912       17.6715       19.1768       19.5742       23.2713       26.1947       28.1868       31.0813       31.2724       32.1588       30.7924       31.4819       27.1474       27.8431       30.0751       32.4280       41.3840       42.5838       46.0157       47.9719       43.6814       41.5740       38.6141       37.1822       36.3743       36.6917       37.6596       40.4461       48.8835        0.0000       53.3763       55.1031       47.4518       45.6771       43.3749       39.2504       47.4422       49.5348       51.6233       53.3450       49.6095       52.1634       54.4678       54.8254        0.0000        0.0000        0.0000        0.0000        0.0000        0.0000        0.0000        0.0000        0.0000        0.0000        0.0000        0.0000        0.0000        0.0000        0.0000        0.0000        0.0000        0.0000        0.0000        0.0000        0.0000        0.0000        0.0000        0.0000        0.0000        0.0000        0.0000        0.0000        0.0000        0.0000        0.0000        0.0000        0.0000        0.0000        0.0000        0.0000        0.0000        0.0000        0.0000        0.0000        0.0000        0.0000        0.0000        0.0000        0.0000        0.0000        0.0000        0.0000        0.0000        0.0000
        0.0000        0.0000        0.0000        0.0000        5.5933        5.3088        4.6568        3.2246        2.2336        1.8067        1.9620        1.0627        0.7708        0.5165        0.3123        0.7166        0.7406        0.0224        0.0897        0.0000        0.0000        0.0000        0.0000        0.0000        0.0000        0.0000        0.0000        0.0793        0.1062        0.1332        0.3770        0.2734        0.2342        0.2494        0.2533        0.3059        0.3113        0.3078        0.2949        0.2275        0.2188        0.2089        0.1967        0.4026        0.2519        0.5848        0.9845        1.5606        1.3168        1.7239        2.3144        2.1915        1.8940        2.6772        1.3756        3.1900        4.1851        6.5462        6.9027        8.3783        8.7465        8.2989        6.3334        4.7542        4.6859        5.1693        6.1936        4.7406        5.4715        5.9308        8.4003       10.7561        9.6497        8.6214        7.9016        5.8557        5.2708        4.8784        6.7337        6.0291        4.7615        3.2293        3.7209        4.3017        5.8907        5.6774        3.9836        5.3779        4.7438        4.9044        5.7422        7.9878        8.5294       11.4181       18.6355       13.7990       15.8524       18.2527       14.0014       11.3741       11.4328       11.8672       13.1331       17.1357       19.5068       22.8384       26.4718       27.2613       30.5548       33.4218       37.1400       39.6683       42.8056       43.1688       40.8109       34.5313       32.2858       30.7653       28.4442       31.8764       26.5699       21.2879       18.6709       17.2506       15.6439       15.6269       15.8594       16.0439       16.7925       16.5177       16.3327       18.5307       17.4929       17.6723       17.9053       19.9435       19.0713       18.6792       20.0797       25.1053       30.6104       30.8646       24.6391       20.8566       20.8596       21.8496       24.1701       20.0542       19.0154       17.4633       18.9944       21.6866       20.9255       19.6237       19.8678       18.9422       23.1146       24.3124       24.7112       29.7619       31.4898       33.1532       31.5145       32.4061       35.1110       33.2705       34.8013       31.6125       33.9053       35.2538       40.0839       46.8665       47.3799       47.6161       45.4766       42.1240       42.4236       42.8608       42.9041       42.4435       42.0533       40.6921       42.3819       50.3073       52.0098       55.1395       52.9049       48.4035       43.8404       47.6137       44.2472       49.8041       51.6817       51.7742       53.8012       49.6399       53.3385       55.1583       53.6238        0.0000        0.0000        0.0000        0.0000        0.0000        0.0000        0.0000        0.0000        0.0000        0.0000        0.0000        0.0000        0.0000        0.0000        0.0000        0.0000        0.0000        0.0000        0.0000        0.0000        0.0000        0.0000        0.0000        0.0000        0.0000        0.0000        0.0000        0.0000        0.0000        0.0000        0.0000        0.0000        0.0000        0.0000        0.0000        0.0000        0.0000        0.0000        0.0000        0.0000        0.0000        0.0000        0.0000        0.0000        0.0000        0.0000        0.0000        0.0000        0.0000        0.0000
        0.0000        0.0000        0.0000        0.0000        2.6098        2.7932        2.3008        0.9133        0.3505        0.0595        0.1744        0.4408        0.6009        0.1565        0.2342        0.9546        0.6359        0.4690        0.7011        0.2969        0.3877        0.1879        0.4387        0.2083        0.1788        0.0413        0.0100        0.0867        0.1288        0.4333        0.5655        0.2771        0.3500        0.2714        0.9969        0.8033        0.4547        0.4866        0.4217        1.0384        1.0791        0.3665        0.2179        0.9307        1.6223        3.8988        3.3664        3.6561        2.4139        1.5475        1.3700        1.2539        0.6178        1.3160        4.3221        5.5487        5.3447        4.6525        8.7236        9.3849       12.0942        7.5729        9.1544       10.1692       10.0971       10.7989        9.3209       13.1480       16.4356       16.0197       17.6969       17.6422       15.3520       15.4434       16.9942       12.8067       11.8003       12.2621       10.5230        8.1852        7.5197        6.2957        5.5854        4.3063        5.6271        6.8982        4.6899        4.7835        4.6374        4.5968        4.3977        4.3908        6.2970        6.9906       11.9369       13.1451       17.1300       16.4953       13.9417        9.5100        8.8826        9.2295       12.9906       13.4129       14.6830       20.7065       23.2318       24.2124       25.8891       29.2895       32.7098       35.0812       37.9257       42.1533       38.8318       35.0935       33.2286       31.3190       29.7478       24.5526       23.7411       21.9401       19.1479       17.1271       15.9257       16.3579       17.4999       21.9976       22.1984       23.1514       24.7665       28.7596       27.3216       24.6521       24.9719       27.2991       25.6725       25.4069       25.9126       26.2503       31.5778       31.1895       33.1566       32.0982       32.9128       29.1982       29.5597       25.0774       24.1970       21.9276       23.1220       24.3657       23.9275       23.2773       24.2628       25.0888       28.0016       32.1429       30.8420       32.3976       33.9174       31.7394       31.6627       34.4237       35.2632       35.5984       36.7993       41.3604       44.8211       48.6132       51.5401       50.7561       52.1624       53.6511       52.5183       51.3041       53.6157       55.4192       57.4434       55.0728       52.0034       54.5060       55.9980       58.9025       59.0829       61.1720       60.0672       57.1409       55.6511       56.5862       57.1595       46.7244       46.9094       48.8107       52.6367       54.8121       57.6299       57.5531       57.6818        0.0000        0.0000        0.0000        0.0000        0.0000        0.0000        0.0000        0.0000        0.0000        0.0000        0.0000        0.0000        0.0000        0.0000        0.0000        0.0000        0.0000        0.0000        0.0000        0.0000        0.0000        0.0000        0.0000        0.0000        0.0000        0.0000        0.0000        0.0000        0.0000        0.0000        0.0000        0.0000        0.0000        0.0000        0.0000        0.0000        0.0000        0.0000        0.0000        0.0000        0.0000        0.0000        0.0000        0.0000        0.0000        0.0000        0.0000        0.0000        0.0000        0.0000
        0.0000        0.0000        0.0000        0.0000        0.0000        0.0000        0.0000        0.0000        0.2418        0.1558        0.0804        0.1480        0.0389        0.2175        0.5278        1.0182        0.5073        0.8401        0.9920        0.2034        0.7758        0.7489        0.2772        0.0929        0.4485        0.0735        0.0117        2.0605        2.1770        0.5434        0.1928        0.2450        0.6735        0.8583        0.8057        0.4228        0.3279        0.5167        0.4896        1.2092        0.4239        0.2181        0.2685        2.3279        3.4260        4.2228        4.1862        4.5619        5.0537        3.5072        4.2826        4.0158        5.4125        7.2538        9.3869        7.2788        6.2469       10.5597       14.8952       13.1390       11.4848       10.6003       13.6174       15.6534       18.1431       12.8410       13.7121       21.6948       21.9787       19.8864       14.7661       14.9157       13.9163       16.7701       23.8248       16.4970       13.0784       10.3507       13.6762        8.6274        6.4794        6.0249        4.5046        3.2724        3.4399        4.0442        4.4400        4.6190        4.4113        4.2751        3.8862        4.6125        6.3309        6.6556        7.5288       10.1041       11.7386       12.9820       16.3178       13.6399       12.2209       12.3889       13.5502       14.3193       15.6818       16.4100       17.8210       19.4758       22.6354       25.5447       29.4225       32.5717       35.3242       38.6712       37.2484       35.1850       34.2276       32.7767       31.0510       24.9499       23.1500       21.9771       20.7900       18.3654       16.8000       17.3659       19.5256       32.6378       28.0285       26.6204       26.8977       32.2800       35.8770       35.0093       28.9763       36.7845       38.3187       39.8419       36.7217       29.1512       31.7410       32.7060       38.1787       36.9725       31.1913       28.3799       29.0153       27.2115       25.8901       25.6677       26.7885       26.2799       27.7887       29.1385       29.1416       28.8670       29.9750       33.9272       32.7644       33.3821       35.9209       34.3581       33.2188       33.9955       37.1632       39.0087       40.1136       45.2995       47.9689       51.6818       53.1563       54.4438       56.7579       56.1708       58.2374       61.3845       61.1436       62.3276       62.6424       60.0959       62.7564       69.4556       68.7908       67.0579       66.3881       67.2034       65.7697       60.4054       60.5341       60.6315       56.1395       47.3296       48.4308       48.0130       51.2616       57.2461       56.2091        0.0000        0.0000        0.0000        0.0000        0.0000        0.0000        0.0000        0.0000        0.0000        0.0000        0.0000        0.0000        0.0000        0.0000        0.0000        0.0000        0.0000        0.0000        0.0000        0.0000        0.0000        0.0000        0.0000        0.0000        0.0000        0.0000        0.0000        0.0000        0.0000        0.0000        0.0000        0.0000        0.0000        0.0000        0.0000        0.0000        0.0000        0.0000        0.0000        0.0000        0.0000        0.0000        0.0000        0.0000        0.0000        0.0000        0.0000        0.0000        0.0000        0.0000        0.0000        0.0000
        0.0000        0.0000        0.0000        0.0000        0.0000        0.0000        0.0000        0.0000        0.0000        0.0000        0.1705        0.2059        0.2686        0.3724        0.3681        0.7275        1.1370        1.9700        1.9425        1.3334        1.2143        1.0469        0.8470        0.3097        0.3183        0.0573        0.1365        0.1752        0.2833        0.1786        0.2047        0.3816        0.2994        0.4995        0.3259        0.3434        0.5017        0.7096        0.8610        0.6603        1.2207        1.2989        1.6068        5.0436        5.0015        6.0050        4.9276        6.1887        5.5364        5.6548        9.0769        6.9556        7.1280        7.0809       10.3846       10.0749       11.7496       15.8838       17.5913       19.9767       17.6831       14.8613       22.0026       21.3359       17.2544       16.2018       19.6986       24.5793       26.2076       18.8049       17.3435       18.9359       16.5949       21.6403       25.6288       16.5729       13.2941       12.9724       13.7193        8.2253        6.8601        6.1421        5.0042        3.2741        4.8322        3.9544        3.6418        4.5314        4.9384        5.3808        4.5200        4.9994        5.3003        5.5990        5.3311        9.2500       14.2838       16.9876       18.4321       14.5683       16.2984       17.3527       15.3734       15.4775       16.4323       16.5086       17.1011       19.9690       22.5868       25.4599       28.6320       32.0740       34.2149       37.0134       37.4644       37.3351       35.4122       34.3745       31.6334       26.5001       24.3264       23.8902       22.5642       19.9235       18.8255       18.7723       19.6087       25.6613       28.8310       30.7333       31.5627       35.0927       36.3533       36.0656       36.6499       49.4651       46.8855       37.4637       38.2365       33.7548       36.2489       42.0828       41.6084       32.8968       34.3426       34.4308       34.7404       30.1059       30.3683       31.9807       32.6693       30.8245       31.8158       33.0418       34.8076       33.7646       33.8579       34.6985       36.3007       36.7992       36.2333       37.0529       36.3840       38.8009       39.1234       40.4560       42.2293       46.3764       51.8730       53.4957       52.8295       57.9130       58.7115       59.7568       63.8352       64.4127       63.8496       63.8407       67.6457       69.7956       67.9833       70.8408       67.0366       69.7106       71.4274       72.3774       69.7593       67.5659       67.3435       64.2016       59.4933       49.2078       48.9622       47.0766        0.0000        0.0000        0.0000        0.0000        0.0000        0.0000        0.0000        0.0000        0.0000        0.0000        0.0000        0.0000        0.0000        0.0000        0.0000        0.0000        0.0000        0.0000        0.0000        0.0000        0.0000        0.0000        0.0000        0.0000        0.0000        0.0000        0.0000        0.0000        0.0000        0.0000        0.0000        0.0000        0.0000        0.0000        0.0000        0.0000        0.0000        0.0000        0.0000        0.0000        0.0000        0.0000        0.0000        0.0000        0.0000        0.0000        0.0000        0.0000        0.0000        0.0000        0.0000        0.0000        0.0000        0.0000        0.0000
        0.0000        0.0000        0.0000        0.0000        0.0000        0.0000        0.0000        0.0000        0.0000        0.0000        0.0993        0.1619        0.1958        0.1056        0.5200        0.8704        0.3797        0.3408        1.0103        0.8322        0.5446        1.3016        1.3560        0.8349        1.0467        0.6536        0.2451        0.2825        0.2971        0.2253        0.2101        0.2790        0.2917        0.5427        0.9346        0.9745        0.9112        0.6819        0.3596        1.1533        2.0630        1.8428        3.0889        7.7491       11.0967       10.8481        8.0690        7.0957        8.6767        9.7919       13.1837       11.5084        9.0941       11.4765        7.1796        7.1880        9.0788       10.5642       15.9378       17.8672       12.3366       15.3085       21.0018       16.4198       13.1430       15.7180       18.9309       20.7730       18.1030       15.8098       18.7784       20.9132       22.5851       18.9114       18.0198       15.9071       14.0925       14.2942       12.2486        8.2589        6.0191        6.8374        7.5142        3.9789        4.1695        4.7861        3.1707        5.6877        8.7908       11.0129        8.4757        7.8377        6.7825        7.5929        9.9947       16.2300       20.5902       22.0515       23.9776       21.1907       22.0240       22.9511       21.0521       19.0514       17.8867       18.9230       21.9033       22.0630       22.8539       24.6686       25.9747       29.6754       32.2030       36.1471       37.1345       37.4764       40.0075       37.3453       36.6118       30.5116       29.0311       26.6750       24.9036       22.9127       21.3587       20.4115       21.5011       26.3858       28.1099       29.4112       31.0688       34.4350       37.5914       42.6129       41.0407       53.6530       49.9472       41.1967       38.8364       37.6838       44.6005       45.2444       42.6717       38.6364       44.1489       45.9932       46.8071       41.6470       40.0522       41.3399       40.9013       38.9291       39.2005       39.1377       43.7625       41.1329       41.3065       41.8559       41.4329       41.2760       41.3180       41.3402       41.4415       43.1353       43.3188       44.1709       44.8102       47.5581       50.0055       52.7928       53.1312       60.3797       60.1987       61.9570       62.6394       61.6688       62.9269       66.8766       67.5865       65.6718       65.5156       67.0650       67.4061       71.5852       73.8254       72.9077       72.0012       66.5274       66.6651       61.9824       58.9296       50.5769       49.6569        0.0000        0.0000        0.0000        0.0000        0.0000        0.0000        0.0000        0.0000        0.0000        0.0000        0.0000        0.0000        0.0000        0.0000        0.0000        0.0000        0.0000        0.0000        0.0000        0.0000        0.0000        0.0000        0.0000        0.0000        0.0000        0.0000        0.0000        0.0000        0.0000        0.0000        0.0000        0.0000        0.0000        0.0000        0.0000        0.0000        0.0000        0.0000        0.0000        0.0000        0.0000        0.0000        0.0000        0.0000        0.0000        0.0000        0.0000        0.0000        0.0000        0.0000        0.0000        0.0000        0.0000        0.0000        0.0000        0.0000
        0.0000        0.0000        0.0000        0.0000        0.0000        0.0000        0.0000        0.0000        0.0000        0.0000        0.4162        1.0434        1.3732        1.3275        1.8588        2.2393        0.7486        4.3281        7.2347        7.8194        4.0969        6.3015        5.9889        5.5938        5.1240        1.9282        0.4591        0.7009        0.7889        0.4745        0.1181        0.3422        1.8061        3.0441        3.0200        2.6054        1.7145        1.1135        1.0934        5.7499        6.6395        5.4792        6.5674        3.9925        7.0416        7.2826        6.8903        7.4261       10.5465       10.9455       11.8244       17.4463       13.1286        8.6076        8.1253       12.4441       12.3283       16.7182       16.9573       16.1810       20.2271       27.9554       25.8337       25.8224       23.4760       24.9112       30.8978       29.9656       22.3897       20.6311       23.4919       23.0541       22.1274       21.2970       21.4917       20.7377       20.0928       17.8208       17.6299       15.5613       14.0996       13.3568       13.7390       11.7650       10.6086        9.5230       10.9075       13.2912       14.4647       13.0615       11.9183       12.3567       13.3112       15.4952       19.1233       25.5539       27.2728       32.2931       36.6138       32.0474       29.2474       30.9082       30.2479       26.3035       25.2271       22.7481       24.3287       23.2386       23.0934       26.8018       28.0771       26.3430       28.4457       33.3364       36.0444       33.5618       34.2192       35.7199       35.0286       35.0592       33.0672       32.5635       30.6824       27.7111       26.6850       26.6376       26.7357       28.8803       28.7228       30.1301       30.0322       33.3423       33.5401       37.5696       40.9571       56.9401       53.6357       51.2076       49.6624       50.3098       54.8311       56.0098       53.5014       48.2164       54.0926       57.6866       63.8208       56.5108       54.8048       56.1653       54.9897       51.5208       53.4596       54.1687       55.8675       56.9575       56.9615       58.7458       56.5576       54.5741       53.1708       54.5643       56.5056       57.5979       54.8002       52.8640       55.0248       55.1681       54.8897       55.0662       57.6042       71.2620       62.1879       62.9188       61.9717       59.2109       61.5682       63.8833       72.1749       64.8771       65.6123       65.7408       69.0097       76.4674       75.3512       74.4569       72.8403       68.0712       68.6563       65.2159        0.0000        0.0000        0.0000        0.0000        0.0000        0.0000        0.0000        0.0000        0.0000        0.0000        0.0000        0.0000        0.0000        0.0000        0.0000        0.0000        0.0000        0.0000        0.0000        0.0000        0.0000        0.0000        0.0000        0.0000        0.0000        0.0000        0.0000        0.0000        0.0000        0.0000        0.0000        0.0000        0.0000        0.0000        0.0000        0.0000        0.0000        0.0000        0.0000        0.0000        0.0000        0.0000        0.0000        0.0000        0.0000        0.0000        0.0000        0.0000        0.0000        0.0000        0.0000        0.0000        0.0000        0.0000        0.0000        0.0000        0.0000        0.0000        0.0000
        0.0000        0.0000        0.0000        0.0000        0.0000        0.0000        0.0000        0.0000        0.0000        0.0000        0.0000        0.9520        1.3847        1.4724        0.2880        0.0215        0.1162        1.9840        2.6806        3.9003        5.0326        8.6182        7.0138        5.7434        5.3216        3.7688        2.6260        2.1360        2.8746        3.4565        1.9860        3.7619        3.4226        3.9545        2.4111        2.9145        3.6671        3.8494        3.0790        6.6974        6.2659        1.3746        0.9787        3.4965        3.5329        5.0062        5.6784        5.5311        7.8265        9.0023       10.5594       12.8608       11.2893        9.2833       11.9491       12.7534       10.3884       10.5592       11.2692       14.9253       15.7038       19.1309       18.0461       17.1631       15.9519       20.7376       23.6513       28.1715       23.4613       21.1200       20.6292       21.8311       24.8766       22.8475       21.0676       22.3640       21.5483       20.3313       20.6862       18.8701       18.0517       17.3661       17.3249       12.7129       11.4887       11.4553       13.5209       17.2107       15.5029       13.8763       14.3345       14.1874       17.0783       19.1187       21.6057       27.2273       32.1683       34.7781       38.2873       35.1987       33.8950       34.0998       31.8591       29.3847       27.6458       26.3218       25.6311       24.6247       24.8752       27.9640       30.0945       27.9754       29.0105       32.2635       34.7947       33.4984       35.6793       39.2902       35.4991       36.4871       36.0269       33.6208       32.7534       30.7924       29.0240       29.4002       29.1181       30.7149       31.5790       32.1281       33.6242       36.0793       38.0899       40.9979       44.8434       56.3989       58.1402       62.2326       61.6122       65.6754       64.9774       67.8646       65.4443       60.1498       62.5545       64.0405       67.0986       63.1631       63.3835       62.9353       63.9110       60.2183       64.0193       63.8149       62.8682       63.6983       65.3032       65.4483       61.6126       61.8654       60.3988       58.9970       57.3036       57.8584       56.8561       57.2430       58.3733       59.1349       57.5748       66.4778       66.4451       65.1775       65.3315       64.1231       65.5843       63.5988       63.9896       66.0757       71.0847       66.6852       66.6682       67.2632       71.9563       73.5819       76.6591       77.1376       76.8451       68.6641       68.2316        0.0000        0.0000        0.0000        0.0000        0.0000        0.0000        0.0000        0.0000        0.0000        0.0000        0.0000        0.0000        0.0000        0.0000        0.0000        0.0000        0.0000        0.0000        0.0000        0.0000        0.0000        0.0000        0.0000        0.0000        0.0000        0.0000        0.0000        0.0000        0.0000        0.0000        0.0000        0.0000        0.0000        0.0000        0.0000        0.0000        0.0000        0.0000        0.0000        0.0000        0.0000        0.0000        0.0000        0.0000        0.0000        0.0000        0.0000        0.0000        0.0000        0.0000        0.0000        0.0000        0.0000        0.0000        0.0000        0.0000        0.0000        0.0000        0.0000        0.0000
        0.0000        0.0000        0.0000        0.0000        0.0000        0.0000        0.0000        0.0000        0.0000        0.0000        0.0000        0.0000        0.0000        0.0000        0.9189        0.3159        0.0388        0.9331        1.1936        0.9427        4.5328        6.3301        7.8760        5.8602        5.5448        3.3976        5.4553        3.0640        3.3414        3.7880        3.5683        4.0857        3.5917        5.1257        3.3583       10.0016        7.6158        3.8537        1.0542        5.4184        7.6116        2.7416        3.4447        5.4510        4.9639        5.3579        4.2504        6.9741       10.0050        7.8056       10.8536       10.8864       11.4918       12.5006        6.6232        7.1064        8.8085        8.4870       10.6742       14.1865       15.4421        9.9417        9.0731       11.8127       12.7896       13.3991       15.3613       23.0806       25.9724       24.1447       25.3922       24.9763       26.1440       28.2099       23.5807       24.4917       25.1907       23.1939       22.2551       21.9082       21.9360       20.7119       20.4152       16.1982       14.1736       16.2784       15.7335       19.3499       23.5796       23.2281       19.4877       17.8409       23.8560       24.8124       27.8030       31.9840       36.6016       37.5593       38.1101       37.5913       37.5405       38.2337       35.6402       32.0080       31.9969       32.4000       30.8776       29.8032       30.7523       31.2947       34.4798       33.2488       34.9158       36.6490       37.6352       37.5462       41.0240       43.2680       40.4241       40.0517       39.9432       37.8472       36.5582       34.3537       32.8551       32.7819       33.0272       33.9615       34.6711       35.4960       38.2179       42.4464       43.9296       47.7226       55.0609       63.0123       67.5841       68.2641       73.2303       76.8244       74.2327       77.8753       80.8493       78.0768       76.1579       76.1473       74.2671       72.0767       70.8080       69.4543       70.1390       66.7451       65.7304       69.7833       71.7511       73.1264       71.7252       69.6843       66.4802       64.9574       63.2721       60.7143       58.1457       59.9670       60.1231       59.5835       60.2162       59.8589       59.1060       63.7827       64.9314       62.3228       63.8328       63.6471       68.2975       68.0944       66.5007       68.8206       73.0342       75.7946       77.0526       74.4107       74.9953       78.2306       80.5603       84.7024        0.0000        0.0000        0.0000        0.0000        0.0000        0.0000        0.0000        0.0000        0.0000        0.0000        0.0000        0.0000        0.0000        0.0000        0.0000        0.0000        0.0000        0.0000        0.0000        0.0000        0.0000        0.0000        0.0000        0.0000        0.0000        0.0000        0.0000        0.0000        0.0000        0.0000        0.0000        0.0000        0.0000        0.0000        0.0000        0.0000        0.0000        0.0000        0.0000        0.0000        0.0000        0.0000        0.0000        0.0000        0.0000        0.0000        0.0000        0.0000        0.0000        0.0000        0.0000        0.0000        0.0000        0.0000        0.0000        0.0000        0.0000        0.0000        0.0000        0.0000        0.0000        0.0000        0.0000
        0.0000        0.0000        0.0000        0.0000        0.0000        0.0000        0.0000        0.0000        0.0000        0.0000        0.0000        0.0000        0.0000        0.0000        0.0000        0.0000        0.0000        0.0000        0.1430        0.9463        2.7574        3.7667        3.9328        5.1534        2.5277        3.6784        5.6738        3.4494        2.0014        2.7895        2.4386        4.1550        5.3726        3.3820        2.1106        4.5444        4.8240        2.5466        3.3378        8.6021        6.8827        7.2247        8.1825        7.7088        6.2827        7.4912        5.3626        8.6168       10.9042        8.6275       10.6155        9.6760        9.2790        8.5031        6.7649        9.1659        9.0254        9.3530       11.1575       11.7228       11.4674        8.3097        7.5559       11.9570       15.8536       17.2098       16.1575       20.2855       17.9113       17.5609       23.8854       26.7372       25.9563       25.0091       23.4575       25.6616       23.1234       24.1060       23.0940       21.4300       22.6657       24.9401       26.2941       22.2604       20.5761       20.3729       21.1013       25.6770       27.2030       31.6430       30.5993       28.7578       29.2772       33.0978       33.4754       38.9830       41.4398       43.0310       45.6541       44.7527       42.6767       43.4573       43.4405       38.7378       38.7419       39.8137       39.0443       36.5924       37.1262       39.3846       42.0314       38.8541       39.8932       44.7660       46.8733       45.9839       48.3659       47.9573       47.2170       47.2508       46.6766       43.3628       41.4456       39.3612       37.5119       36.7518       36.9398       38.0961       38.4679       39.8797       42.1079       46.7173       49.7211       56.2937       66.7503       78.2153       83.7079       81.7726       79.9363       83.5723       86.7766       94.0275       92.5913       86.7684       84.0659       79.0838       80.2579       76.4165       71.8592       70.9450       70.6029       68.2859       69.2471       81.4952       73.5634       75.0331       76.5640       73.9415       70.4310       65.3760       66.6276       66.0919       62.8063       64.8226       64.0536       63.4622       64.2434       62.7312       61.5707       61.4564       63.0296       64.3802       63.4345       65.4472       72.9289       74.2556       76.7759       77.9682       86.9973       82.5875       81.4128       77.3826       77.1441       79.9734       83.8780       85.1603        0.0000        0.0000        0.0000        0.0000        0.0000        0.0000        0.0000        0.0000        0.0000        0.0000        0.0000        0.0000        0.0000        0.0000        0.0000        0.0000        0.0000        0.0000        0.0000        0.0000        0.0000        0.0000        0.0000        0.0000        0.0000        0.0000        0.0000        0.0000        0.0000        0.0000        0.0000        0.0000        0.0000        0.0000        0.0000        0.0000        0.0000        0.0000        0.0000        0.0000        0.0000        0.0000        0.0000        0.0000        0.0000        0.0000        0.0000        0.0000        0.0000        0.0000        0.0000        0.0000        0.0000        0.0000        0.0000        0.0000        0.0000        0.0000        0.0000        0.0000        0.0000        0.0000        0.0000
        0.0000        0.0000        0.0000        0.0000        0.0000        0.0000        0.0000        0.0000        0.0000        0.0000        0.0000        0.0000        0.0000        0.0000        0.0000        0.0000        0.0000        0.0000        0.0000        1.5905        1.4442        1.2786        1.9913        3.5626        3.4422        7.1741       11.1161       11.9092        9.3554        5.6026        7.0957       10.0173        6.0915       10.4514        4.1536        9.4743        9.0042       11.6006       12.9777        9.2386        7.3089       14.2709       14.6604       16.6109       13.5899       15.0960       19.1769       14.1723       12.9174       17.7477       17.9702       16.8428       18.2621       17.5254       15.8467       15.7821       12.0716       15.1167       12.1782       15.8746       15.5967       18.0696       16.5000       21.4641       30.3733       28.2259       24.4688       25.5567       25.2939       20.2319       16.2226       25.4864       28.4978       25.5699       19.3387       25.6998       24.9462       23.5465       22.2437       23.7268       27.3178       28.0062       28.7400       34.7341       37.2184       38.9194       37.8114       33.6805       32.9631       37.4946       44.0838       43.0904       42.8658       45.8756       49.3921       48.7615       50.7436       47.1917       47.2297       47.4466       47.4986       48.4998       51.9735       52.8936       53.8955       54.1242       50.7076       49.8708       53.2634       55.2566       54.5218       52.0056       53.2917       60.9137       63.3693       70.2755       72.0529       69.2181       66.0674       54.5787       51.7716       48.7372       46.7533       44.4472       42.8319       42.7839       42.7924       42.7035       40.6974       41.5643       45.8039       55.1878       58.3325       71.7481       78.9375       90.4888       92.7151       93.8530       93.2436       85.7361       84.8166       86.0962       86.6466       87.6642       84.3240       81.3636       80.5948       78.0178       78.4595       77.9944       76.8168       74.7200       70.2011       72.0495       72.2211       75.9582       76.7983       78.7045       79.0437       78.7241       77.7434       77.3664       80.3440       75.2348       74.7996       74.7505       78.0394       67.1446       63.8444       63.1664       63.0524       62.7232       61.8392       68.0524       77.5895       87.1311       86.6913       86.1117       88.2228       80.9405       80.5537       80.7316       81.4912       78.8225       76.7477       78.0199        0.0000        0.0000        0.0000        0.0000        0.0000        0.0000        0.0000        0.0000        0.0000        0.0000        0.0000        0.0000        0.0000        0.0000        0.0000        0.0000        0.0000        0.0000        0.0000        0.0000        0.0000        0.0000        0.0000        0.0000        0.0000        0.0000        0.0000        0.0000        0.0000        0.0000        0.0000        0.0000        0.0000        0.0000        0.0000        0.0000        0.0000        0.0000        0.0000        0.0000        0.0000        0.0000        0.0000        0.0000        0.0000        0.0000        0.0000        0.0000        0.0000        0.0000        0.0000        0.0000        0.0000        0.0000        0.0000        0.0000        0.0000        0.0000        0.0000        0.0000        0.0000        0.0000        0.0000
        0.0000        0.0000        0.0000        0.0000        0.0000        0.0000        0.0000        0.0000        0.0000        0.0000        0.0000        0.0000        0.0000        0.0000        0.0000        0.0000        0.0000        0.0000        0.0000        1.8285        2.0209        3.4111        3.3191        2.9034        4.7407        8.4851       11.2994       11.7586       10.5180       14.1198       12.7041        8.8911        6.9626        8.1586        5.8174       11.1716       16.5690       11.9366        6.8919        8.9824       15.8063       12.3921       14.5438       21.1908       16.5466       13.3929       16.7272       15.1918       14.3887       20.1760       19.7191       22.2071       24.7609       14.6758        9.2842       10.1699        9.4762       11.0091        9.4111       14.1989       10.7300       14.1949       14.5908       22.7608       27.0522       22.0832       23.0000       23.1078       21.9265       19.8404       20.8035       24.2194       23.3334       27.3624       25.8013       25.7511       22.5426       25.9150       30.7594       30.5708       28.6341       29.4935       35.3617       41.4473       41.0872       42.0531       42.0289       40.5319       42.2810       48.5496       46.7011       49.2369       53.8487       55.6729       54.5512       51.8884       50.9307       53.4422       52.3839       53.6096       54.6649       57.7373       60.0413       63.4895       60.1233       58.7166       59.7639       58.1465       60.5592       58.4611       60.4278       59.5206       61.6000       71.6948       73.3427       74.9194       76.5948       74.4948       70.2636       60.8862       57.8015       54.9633       52.6835       49.6054       47.5300       47.3347       48.9258       48.1853       45.2244       47.0055       52.1221       68.1254       72.1671       80.0143       86.4409       98.5187       98.4902       95.9654       98.2296       89.8338       92.0457       90.4689       89.3561       89.5398       89.5148       87.0818       87.1468       82.8267       81.2893       83.8040       79.2532       72.8646       75.5863       77.7967       77.1180       80.3712       81.2725       81.8083       81.9947       82.0048       82.6295       85.6167       88.1230       83.1457       83.4563       80.7339       73.6746       68.5423       66.6553       69.7416       67.1199       70.4111       71.5161       80.8399       90.7569      123.0921       88.4241       92.7733       91.2427       88.3253       81.1297       84.4571       83.3032       84.1920       84.9793       87.4071       96.5385      104.2469        0.0000        0.0000        0.0000        0.0000        0.0000        0.0000        0.0000        0.0000        0.0000        0.0000        0.0000        0.0000        0.0000        0.0000        0.0000        0.0000        0.0000        0.0000        0.0000        0.0000        0.0000        0.0000        0.0000        0.0000        0.0000        0.0000        0.0000        0.0000        0.0000        0.0000        0.0000        0.0000        0.0000        0.0000        0.0000        0.0000        0.0000        0.0000        0.0000        0.0000        0.0000        0.0000        0.0000        0.0000        0.0000        0.0000        0.0000        0.0000        0.0000        0.0000        0.0000        0.0000        0.0000        0.0000        0.0000        0.0000        0.0000        0.0000        0.0000        0.0000        0.0000
        0.0000        0.0000        0.0000        0.0000        0.0000        0.0000        0.0000        0.0000        0.0000        0.0000        0.0000        0.0000        0.0000        0.0000        0.0000        0.0000        0.0000        0.0000        0.0000        0.0000        0.4886        1.4918        1.6848        3.6259        4.5920        7.7639        7.0207       10.3357       12.7291       11.4394        5.5659        4.9746        4.2350        3.5985        6.0018       10.0003        7.3596        7.4129       11.1669       11.2254       14.1525        9.7817        5.5854        9.7848       12.7714       14.4899       17.9527       13.5252       12.3917       12.3654       10.8364       14.5742       11.2724        8.1019        6.0647       11.1963       13.7870       15.3385       13.9066       14.8857       11.3456       19.7261       14.8218       16.6929       15.7024       15.0912       13.4114       16.7211       17.8752       20.8887       20.7776       24.0947       27.9628       29.8501       30.6276       30.8770       30.1474       34.2960       32.0125       30.7738       33.1977       35.3792       37.0375       38.9184       40.1740       42.3272       42.3489       44.2098       45.9590       52.1129       48.5118       55.1774       58.4107       56.2607       55.4102       55.8293       54.1775       57.1522       56.9821       58.4715       57.7720       58.6463       64.1860       66.4932       64.5514       60.0867       60.2958       58.2012       59.5340       63.0314       67.1823       68.1657       71.9447       76.9690       78.1928       80.1282       83.0677       81.5620       80.7295       70.8374       65.5536       63.2370       60.3693       56.4963       51.2598       50.8296       51.6422       49.9995       52.4665       52.8174       58.7243       71.6181       78.6463       89.6769       95.6225      106.1684      102.6680       99.0728      102.3724       91.2741       93.3761       93.9283       90.8259       87.9944       91.0850       92.9848       91.0344       85.4884       83.8194       86.7362       85.5959       77.1187       81.0608       78.5022       79.2995       81.8967       81.6952       84.1049       87.2727       88.2068       86.9995       88.4657       88.8368       84.7904       87.3803       84.8988       82.5352       79.2820       76.3323       74.8536       75.3435       72.4786       78.6149       78.2140       87.0593      108.1985       99.1631       98.3510       99.7800       95.5445       94.7729       94.8932       92.1614       96.9979       98.6070      100.1651       99.3755      110.6047      112.2061        0.0000        0.0000        0.0000        0.0000        0.0000        0.0000        0.0000        0.0000        0.0000        0.0000        0.0000        0.0000        0.0000        0.0000        0.0000        0.0000        0.0000        0.0000        0.0000        0.0000        0.0000        0.0000        0.0000        0.0000        0.0000        0.0000        0.0000        0.0000        0.0000        0.0000        0.0000        0.0000        0.0000        0.0000        0.0000        0.0000        0.0000        0.0000        0.0000        0.0000        0.0000        0.0000        0.0000        0.0000        0.0000        0.0000        0.0000        0.0000        0.0000        0.0000        0.0000        0.0000        0.0000        0.0000        0.0000        0.0000        0.0000        0.0000        0.0000        0.0000
        0.0000        0.0000        0.0000        0.0000        0.0000        0.0000        0.0000        0.0000        0.0000        0.0000        0.0000        0.0000        0.0000        0.0000        0.0000        0.0000        0.0000        0.0000        0.0000        0.0000        0.0000        1.5730        4.8955        3.6628        5.5228        5.6823        2.9320        4.4191        3.7315        3.4072        4.5713        5.2420        6.5942        2.3768        4.0095        5.3368        2.9750        6.2745        6.2658        5.8825        8.6335        6.7543        3.2690        8.5770        9.1591       13.5298       10.2666        8.2547        7.8587        6.1317        8.6502       13.3192       12.3587        7.5684        9.1250       10.0375       15.0664       18.2675       12.4387       14.9024       14.6254       15.9702       21.6338       19.3423       20.8160       20.7763       17.3451       12.7201       15.9360       21.8196       24.7674       29.8844       25.9943       31.4684       40.3330       36.3835       36.7706       33.1105       35.5631       34.8000       38.5642       43.6211       47.3906       47.2194       42.5370       44.8895       46.4982       44.3692       52.2857       55.4904       58.8006       59.0190       61.3218       55.6758       52.4915       51.8249       56.0952       57.3477       57.8122       57.7552       58.0490       61.7581       64.7612       65.4508       67.1492       64.9929       63.1879       61.5018       63.2507       65.4979       68.9273       74.1293       78.3668       85.2360       86.4608       91.1842       92.9484       88.7042       89.4871       80.8415       81.8789       73.7516       67.7560       62.9855       57.2091       55.8617       57.4928       56.7136       52.6880       57.2207       65.0579       80.1911       89.8224       92.4064       94.7117      106.2751      108.6366      106.0283      106.9032      105.8975      103.0261      102.8730      104.0435      104.7497      106.8281      104.8545       97.1923       98.3786       94.9324       93.3547       94.6317       87.4741       89.9401       86.6210       83.5828       89.2938       90.3441       93.7281       94.8073       92.9119       88.0185       90.9787       90.6290       87.9773       86.3803       85.7432       91.1301       89.1869       83.5819       81.3489       83.9470       92.2240       95.5935       93.7086      100.8549      105.3336      108.9771      106.1212      114.6961      109.6836       99.9932      100.3284      106.1635      113.5798      115.7865      106.8375      107.4748      115.4942      118.7682      107.3259        0.0000        0.0000        0.0000        0.0000        0.0000        0.0000        0.0000        0.0000        0.0000        0.0000        0.0000        0.0000        0.0000        0.0000        0.0000        0.0000        0.0000        0.0000        0.0000        0.0000        0.0000        0.0000        0.0000        0.0000        0.0000        0.0000        0.0000        0.0000        0.0000        0.0000        0.0000        0.0000        0.0000        0.0000        0.0000        0.0000        0.0000        0.0000        0.0000        0.0000        0.0000        0.0000        0.0000        0.0000        0.0000        0.0000        0.0000        0.0000        0.0000        0.0000        0.0000        0.0000        0.0000        0.0000        0.0000        0.0000        0.0000        0.0000        0.0000
        0.0000        0.0000        0.0000        0.0000        0.0000        0.0000        0.0000        0.0000        0.0000        0.0000        0.0000        0.0000        0.0000        0.0000        0.0000        0.0000        0.0000        0.0000        0.0000        0.0000        0.0000        1.6620        3.3489        3.1297        2.1186        2.7319        5.9617        3.4568        2.5933        3.0545        2.8139        3.8780        2.7623        2.1903        3.5828        6.2697        8.4027        7.0858        7.6663        5.9862        6.0283        5.0387        4.7071        7.7477        5.8724        9.5158        8.8425       11.0326        5.9153        4.5743        9.4429        9.6726       10.8600       13.1386       17.6544       13.8737       24.0589       19.6877       22.6017       17.4606       14.3006       20.8648       27.9851       27.7740       25.4001       29.1100       23.2346       24.6380       26.6212       27.6505       30.9815       32.1676       29.6882       32.3972       35.7269       29.3159       27.6056       31.8063       34.0234       30.7564       30.6294       27.2839       30.7714       36.7575       39.6244       42.5394       42.4600       44.5312       46.0420       49.1977       48.9979       54.5227       56.1170       56.1848       54.4339       54.0070       53.2301       56.6770       58.4695       55.2864       53.8619       56.9107       57.9637       57.5569       57.6001       57.3089       62.6214       61.0867       60.3886       62.4476       67.7746       80.6488       88.2514       98.3814      100.3103      105.2895      107.3890      109.2052      109.9732      107.8519      107.9233      104.6676       95.9018       72.5254       67.5416       67.0746       65.9725       69.0162       71.8588       73.3081       80.2463       94.7913      100.3267       99.4778       97.2970      102.1178      109.7368      114.3378      118.5326      129.6592      131.8849      128.8985      130.6820      132.8193      133.0693      128.0311      123.6113      107.3187      101.8801       99.5737       99.5957      109.7841      112.1479      110.8182      110.0739      103.0658       99.4281      100.6105      105.5317       96.9879       94.8294       93.8123       89.1174       86.3693       88.7842       90.0664       92.0039       95.4862       98.6073      101.7554      103.2892      108.4163      117.7882      124.0297      127.2055      119.6939      127.6345      133.5214      124.4231      127.2736      130.3596      132.6538      140.7431      144.1824      144.4711      143.9382      137.8234      135.6245      140.2044      150.5128        0.0000        0.0000        0.0000        0.0000        0.0000        0.0000        0.0000        0.0000        0.0000        0.0000        0.0000        0.0000        0.0000        0.0000        0.0000        0.0000        0.0000        0.0000        0.0000        0.0000        0.0000        0.0000        0.0000        0.0000        0.0000        0.0000        0.0000        0.0000        0.0000        0.0000        0.0000        0.0000        0.0000        0.0000        0.0000        0.0000        0.0000        0.0000        0.0000        0.0000        0.0000        0.0000        0.0000        0.0000        0.0000        0.0000        0.0000        0.0000        0.0000        0.0000        0.0000        0.0000        0.0000        0.0000        0.0000        0.0000        0.0000        0.0000        0.0000
        0.0000        0.0000        0.0000        0.0000        0.0000        0.0000        0.0000        0.0000        0.0000        0.0000        0.0000        0.0000        0.0000        0.0000        0.0000        0.0000        0.0000        0.0000        0.0000        0.0000        0.0000        1.3946        1.8092        3.4474        3.1506        1.6640        2.8332        2.6049        1.1618        2.4788        2.7226        2.8209        2.0788        0.9201        1.5458        3.9701        7.4925        5.8520        3.5642        5.4035        4.3320        4.6131        3.7873        7.6746        4.5127        3.0680        4.7887        7.2571        3.8755        3.4762        4.9871       10.3152       13.7036       13.4947       14.3906       21.9554       25.5592       19.2316       14.2019       14.3794       16.4142       25.0548       31.2833       33.1189       31.7575       31.4793       30.2301       28.4673       30.3575       36.9216       41.1548       38.4094       40.6557       45.1068       36.8439       31.3515       29.4518       29.5007       30.6840       31.8781       29.0752       31.7410       35.5816       43.4865       51.7006       54.8903       47.8497       45.8501       45.9797       50.5209       54.1831       54.3242       53.9018       53.7114       53.7892       56.9926       56.8534       56.6777       57.6867       59.3490       60.3704       58.8452       59.4859       59.4543       58.3716       64.6020       68.9364       64.6485       65.5033       67.2016       72.4050       86.0098       96.4299      104.3504      109.8501      117.8389      119.8288      121.2829      123.1120      118.1935      123.5967      116.8610      105.4499       85.1223       72.0964       68.2679       73.5593       77.3998       76.9762       78.3856       84.5355       90.5166       96.7500      111.1348      110.3681      117.5280      126.9037      135.7223      142.6344      146.5394      150.8258      150.5792      154.2685      154.7006      148.5706      144.0471      147.4269      121.2307      108.0317      102.7980      103.5572      117.2437      123.4858      125.4719      120.5822      112.7797      103.6669      102.1495       99.9546       99.7147       97.8699       96.9036       94.4967       90.2127       93.1266       94.1990       99.4179      107.4495      112.7850      115.8979      116.2585      119.1988      128.4247      146.0991      155.2340      157.5062      147.1098      141.9258      137.5508      137.4057      149.0875      157.9846      157.9200      146.1819      149.2327      153.8374      153.8493      149.7284      160.9930      155.0677        0.0000        0.0000        0.0000        0.0000        0.0000        0.0000        0.0000        0.0000        0.0000        0.0000        0.0000        0.0000        0.0000        0.0000        0.0000        0.0000        0.0000        0.0000        0.0000        0.0000        0.0000        0.0000        0.0000        0.0000        0.0000        0.0000        0.0000        0.0000        0.0000        0.0000        0.0000        0.0000        0.0000        0.0000        0.0000        0.0000        0.0000        0.0000        0.0000        0.0000        0.0000        0.0000        0.0000        0.0000        0.0000        0.0000        0.0000        0.0000        0.0000        0.0000        0.0000        0.0000        0.0000        0.0000        0.0000        0.0000        0.0000        0.0000        0.0000
        0.0000        0.0000        0.0000        0.0000        0.0000        0.0000        0.0000        0.0000        0.0000        0.0000        0.0000        0.0000        0.0000        0.0000        0.0000        0.0000        0.0000        0.0000        0.0000        0.0000        0.0000        1.5755        3.2474        3.4560        4.6164        2.7265        2.5834        2.2784        0.4253        1.0504        1.6647        1.6205        0.2841        0.7063        0.3479        0.5636        0.9160        1.7041        0.5343        3.6722        2.9424        1.5922        1.9313        2.7913        3.5538        2.3953        3.4702        5.5672        4.0103        4.1726        7.3213        9.6138       10.0887        6.7081       16.2088       21.8240       19.7389       12.7565       15.6850       16.3206       17.5073       25.2639       31.8919       33.6922       30.1011       32.3223       31.4783       32.7390       36.6277       40.0835       41.9811       40.1663       42.0742       42.8886       44.2695       35.9041       33.2353       32.2942       34.4365       34.4590       35.3043       37.5655       42.7787       48.0908       49.3332       48.3290       46.0183       46.0707       48.3850       48.1465       49.8185       54.6692       53.1884       57.0585       58.7349       59.3725       60.8868       59.6788       59.3947       60.4633       65.6962       64.1153       63.9715       61.3292       58.7789       63.6990       71.1496       69.3686       69.0030       70.3437       77.5736       91.3767       98.6169      108.5590      113.3824      122.1638      131.3076      131.7330      130.7191      125.7241      129.9125      123.3596      106.6138       86.7900       73.0043       66.2795       67.2957       78.1202       84.4401       86.9450       91.7871       91.3406       95.8417      106.0173      108.4425      122.2043      129.0780      135.2011      143.9962      156.1614      155.6309      158.0816      152.8653      157.2928      154.6098      151.0284      149.3807      122.1482      115.6100      107.7803      108.2125      122.7915      139.2354      138.6382      126.3046      121.6343      110.6776      103.8238      106.7955      110.1319      104.7163      104.7065      106.8810      101.4521      100.2657       99.1634      106.9732      117.0595      120.1463      125.4527      130.1342      137.6745      147.9193      153.3813      160.8112      155.1790      148.4789      148.7826      151.9795      151.9822      159.3391      165.8425      170.3790      154.7737      159.2960      156.4666      151.0644      146.1825      161.8189      159.0319      159.3422        0.0000        0.0000        0.0000        0.0000        0.0000        0.0000        0.0000        0.0000        0.0000        0.0000        0.0000        0.0000        0.0000        0.0000        0.0000        0.0000        0.0000        0.0000        0.0000        0.0000        0.0000        0.0000        0.0000        0.0000        0.0000        0.0000        0.0000        0.0000        0.0000        0.0000        0.0000        0.0000        0.0000        0.0000        0.0000        0.0000        0.0000        0.0000        0.0000        0.0000        0.0000        0.0000        0.0000        0.0000        0.0000        0.0000        0.0000        0.0000        0.0000        0.0000        0.0000        0.0000        0.0000        0.0000        0.0000        0.0000        0.0000        0.0000
        0.0000        0.0000        0.0000        0.0000        0.0000        0.0000        0.0000        0.0000        0.0000        0.0000        0.0000        0.0000        0.0000        0.0000        0.0000        0.0000        0.0000        0.0000        0.0000        0.0000        0.0000        0.0000        2.1548        1.6922        1.2622        1.2317        0.8170        0.8543        0.7546        0.6925        1.2630        0.2934        0.3447        0.0569        0.1086        0.2744        0.7993        0.6248        0.2829        0.8979        2.3299        3.6167        3.3620        4.5151        5.1049        5.5646        3.9750        4.3377        2.9461        3.9585        5.8365        2.1876        5.8391        5.5772        8.6088        8.5695       10.3438       11.5133       12.8174       17.0829       20.3969       28.6121       28.9972       26.4486       27.2203       21.2807       22.2794       32.6467       37.3595       41.1066       43.5760       39.9543       45.1243       42.1626       41.7213       40.6352       39.5183       36.9935       45.1406       43.6600       39.4607       37.8284       39.4907       49.6049       56.4707       51.5842       53.2495       50.4454       50.1688       46.5353       49.0544       56.5392       57.0450       67.1901       72.7045       74.8545       75.4102       68.8692       64.1327       63.2081       64.7480       64.5034       65.9662       65.0740       61.7665       65.7958       68.3150       67.9482       66.3810       67.7412       75.2219       89.3675       96.3554      104.9382      110.1366      123.6042      133.5849      139.0436      140.1192      129.3696      129.1873      121.7939      105.9931       84.6066       75.2084       67.9562       66.0405       70.4749       75.6784       79.9089       89.2239      105.2332      100.2818      102.7772       99.6982      110.7534      122.3266      129.7269      140.0839      143.0079      150.3984      151.0327      146.1781      146.0367      141.8226      135.7370      135.1476      116.6812      110.7121      107.8499      108.7298      120.5143      128.1712      125.0179      125.3944      118.2794      114.7344      110.8861      111.8809      116.3811      111.0906      109.7670      112.3796      110.6538      110.0786      115.9370      121.9278      128.2655      134.2429      137.7622      139.3944      148.2465      152.5665      152.2486      161.2498      152.8846      157.9462      156.4733      162.7518      162.2753      163.5936      158.0579      167.5414      163.2739      154.0271      164.4162      147.7858      147.7715      161.7461      161.4765      158.1433        0.0000        0.0000        0.0000        0.0000        0.0000        0.0000        0.0000        0.0000        0.0000        0.0000        0.0000        0.0000        0.0000        0.0000        0.0000        0.0000        0.0000        0.0000        0.0000        0.0000        0.0000        0.0000        0.0000        0.0000        0.0000        0.0000        0.0000        0.0000        0.0000        0.0000        0.0000        0.0000        0.0000        0.0000        0.0000        0.0000        0.0000        0.0000        0.0000        0.0000        0.0000        0.0000        0.0000        0.0000        0.0000        0.0000        0.0000        0.0000        0.0000        0.0000        0.0000        0.0000        0.0000        0.0000        0.0000        0.0000        0.0000        0.0000
        0.0000        0.0000        0.0000        0.0000        0.0000        0.0000        0.0000        0.0000        0.0000        0.0000        0.0000        0.0000        0.0000        0.0000        0.0000        0.0000        0.0000        0.0000        0.0000        0.0000        0.0000       10.6676        9.3128        2.7095        2.1387        0.9346        1.3680        6.0567       12.9597       11.0753       20.2626       17.5168        7.8642        5.6199        6.0476        3.6462        8.2342       11.1530        8.7138        6.6315        6.8929        4.6612        7.3334       14.8107       15.3267       11.9126        9.8591       10.8147       10.8505       12.3955       19.9655       16.2891       17.0536       25.5335       25.1251       18.8037       19.2582       19.6221       18.0951       20.4770       23.4174       26.2623       28.8006       29.6515       28.9263       25.5740       28.3353       34.7794       42.4244       43.6573       45.5808       43.1094       44.6030       42.9815       43.7439       41.3967       42.3293       48.6564       58.5515       55.6259       57.0688       52.5639       52.2988       53.1457       51.6065       50.4826       51.7808       53.6672       51.0883       50.5750       62.8530       64.9074       61.7104       72.1809       76.1162       72.9255       68.8070       65.3244       65.3332       64.6766       65.1061       71.8156       71.8026       72.8634       72.4198       72.9538       71.3552       62.6420       63.5463       63.6988       68.8425       82.6560       92.8910      105.9182      117.9765      150.1516      165.6207      179.3578      181.0358      159.7737      157.9822      136.7899      125.8735      101.1948       98.3013       85.3038       78.7904       66.4365       72.8352       84.5273       88.9041       94.1641      101.4986      106.2122       99.6422      113.1161      126.2541      134.2443      135.1526      132.1286      136.9293      136.1961      141.3246      127.5492      113.9858      112.9343      113.6866      117.4296      115.3440      119.6894      115.2857      117.9709      120.7229      122.2640      122.4202      128.0760      128.4184      129.2632      131.6514      132.4505      130.8201      131.9566      129.9594      125.6752      132.5317      144.2808      155.7565      149.4747      157.2662      158.4816      157.4556      147.7810      148.1971      150.5859      155.4417      153.5097      157.8707      164.2025      177.1017      181.5347      181.1372      174.5654      173.8823      179.5546      173.0934      174.3407      164.8549      160.0278      149.9352      148.1347      144.0644      142.0541        0.0000        0.0000        0.0000        0.0000        0.0000        0.0000        0.0000        0.0000        0.0000        0.0000        0.0000        0.0000        0.0000        0.0000        0.0000        0.0000        0.0000        0.0000        0.0000        0.0000        0.0000        0.0000        0.0000        0.0000        0.0000        0.0000        0.0000        0.0000        0.0000        0.0000        0.0000        0.0000        0.0000        0.0000        0.0000        0.0000        0.0000        0.0000        0.0000        0.0000        0.0000        0.0000        0.0000        0.0000        0.0000        0.0000        0.0000        0.0000        0.0000        0.0000        0.0000        0.0000        0.0000        0.0000        0.0000        0.0000        0.0000
        0.0000        0.0000        0.0000        0.0000        0.0000        0.0000        0.0000        0.0000        0.0000        0.0000        0.0000        0.0000        0.0000        0.0000        0.0000        0.0000        0.0000        0.0000        0.0000        0.0000       15.5032       13.5650        9.6895        3.0644        2.9324        1.9791        1.4929        3.5591        0.9666        0.7317        0.9878        0.2380        0.7518        3.4578        2.7337       11.3219       14.4351       21.3603        9.6837        5.7092        5.7002        7.9920        6.4798        9.3766       10.8690       10.9758       11.9613        6.1446        7.4249       11.5373       14.2144       17.3342       29.2648       26.5849       35.2605       27.9079       26.5904       29.6900       28.0356       24.9555       25.2707       25.6700       25.0269       24.6654       28.0297       27.8369       28.9188       33.1711       36.2206       42.4636       51.0114       50.3254       47.6834       48.8353       47.5814       43.7606       47.3406       56.7615       61.3439       64.0595       63.3619       59.0972       58.0190       55.4711       53.6618       52.4158       50.8186       49.8281       55.9563       63.5052       63.0113       66.1643       63.9590       70.4922       75.3406       68.6411       62.5954       62.4598       64.0831       69.3297       70.4887       75.0849       73.7898       73.8580       69.9211       69.1813       68.3210       66.1762       63.4047       62.0062       75.0296       87.6226       95.7393      108.8058      119.3544      144.4821      159.0666      187.9695      189.1135      165.2999      149.1983      141.4897      128.3013      101.1985       92.5323       80.5870       76.9323       66.9508       65.6441       76.3080       84.9977       93.2909       89.7878       93.9258      101.1938      120.8746      132.5003      143.8533      147.4122      139.0149      143.4358      149.7410      142.6121      124.3272      113.4065      106.6550      111.4336      118.4013      119.1446      120.8486      122.2370      123.9994      121.1114      120.9586      124.0129      129.2372      137.3687      140.8584      142.1641      141.1010      148.8067      155.9387      149.6665      140.0237      140.6529      148.1649      165.8685      174.5172      171.1454      170.3528      165.8623      151.9937      150.0898      152.3290      155.0041      157.9711      160.1344      164.6798      169.1536      183.0951      179.7226      175.7960      174.5376      172.3098      174.5672      173.5777      169.5968      158.7226      151.6748      144.5622      139.4100      127.5193      128.6475        0.0000        0.0000        0.0000        0.0000        0.0000        0.0000        0.0000        0.0000        0.0000        0.0000        0.0000        0.0000        0.0000        0.0000        0.0000        0.0000        0.0000        0.0000        0.0000        0.0000        0.0000        0.0000        0.0000        0.0000        0.0000        0.0000        0.0000        0.0000        0.0000        0.0000        0.0000        0.0000        0.0000        0.0000        0.0000        0.0000        0.0000        0.0000        0.0000        0.0000        0.0000        0.0000        0.0000        0.0000        0.0000        0.0000        0.0000        0.0000        0.0000        0.0000        0.0000        0.0000        0.0000        0.0000        0.0000        0.0000
        0.0000        0.0000        0.0000        0.0000        0.0000        0.0000        0.0000        0.0000        0.0000        0.0000        0.0000        0.0000        0.0000        0.0000        0.0000        0.0000        0.0000        0.0000        0.0000        0.0000       16.1526       16.5754       12.6232        4.2682        1.9050        1.4481        1.2227        1.1938        0.7134        1.2370        0.8349        4.1910        4.7340       11.8295       11.4431       16.6881       24.4833       18.6392       31.1117       16.3759        7.4459        6.7094       10.4813        9.7950       11.1666       10.8994       10.2610        8.0872        7.1445       12.1032       23.1829       18.0089       20.0793       30.7854       40.1829       35.5343       38.7804       33.7273       35.2688       26.5035       21.5250       25.5049       24.2787       28.7520       30.3858       27.7028       26.0088       32.1648       39.9709       39.2021       50.2566       50.3223       52.6234       51.1366       49.6034       51.1608       62.0031       65.9699       65.2303       64.5934       71.4552       71.4218       71.6817       64.9905       63.5472       66.5579       61.1238       57.3767       61.3786       69.4052       66.8537       65.7488       63.7628       63.3168       71.1425       70.1910       66.8904       64.0086       61.7587       65.3932       68.4997       72.1742       71.3709       71.9718       68.9757       68.0257       66.6012       59.9914       61.8573       62.8980       70.1423       84.9031       90.7366      105.7146      113.9599      161.0201      162.3023      160.1422      162.9978      153.1002      144.3582      137.0340      124.0139       99.7738       85.6049       72.7485       73.3438       68.3671       65.8005       78.0273       85.1685       94.0165       90.0836       91.3244       99.6087      129.5833      143.4973      148.2361      156.3756      147.4153      150.1512      146.2001      143.7658      121.5828      118.7194      109.7279      111.0788      117.5312      119.5517      123.3173      126.8610      131.1442      123.9734      122.8388      124.6510      133.8977      141.4695      138.3748      149.5915      153.7346      150.2414      151.7873      152.5496      145.5367      151.3622      154.7195      162.0662      174.1485      177.2392      175.2095      172.4457      158.1298      155.3192      156.5207      157.2356      151.1643      156.6841      161.1475      161.9050      182.3981      174.8619      174.0636      177.7110      167.5296      163.3196      157.7934      160.6710      148.0350      141.5103      135.1776      127.7980      117.0937      116.1540       96.6572        0.0000        0.0000        0.0000        0.0000        0.0000        0.0000        0.0000        0.0000        0.0000        0.0000        0.0000        0.0000        0.0000        0.0000        0.0000        0.0000        0.0000        0.0000        0.0000        0.0000        0.0000        0.0000        0.0000        0.0000        0.0000        0.0000        0.0000        0.0000        0.0000        0.0000        0.0000        0.0000        0.0000        0.0000        0.0000        0.0000        0.0000        0.0000        0.0000        0.0000        0.0000        0.0000        0.0000        0.0000        0.0000        0.0000        0.0000        0.0000        0.0000        0.0000        0.0000        0.0000        0.0000        0.0000        0.0000
        0.0000        0.0000        0.0000        0.0000        0.0000        0.0000        0.0000        0.0000        0.0000        0.0000        0.0000        0.0000        0.0000        0.0000        0.0000        0.0000        0.0000        0.0000        0.0000        0.0000       17.7738       17.4962       16.5978        3.7104        3.4193        3.1220        2.4856        1.5501        1.5048        1.6805        1.5826        8.5947        8.9382       10.5044       16.3787       25.4966       18.6505       21.0667       23.5035       15.1099        3.6483        7.8090       11.3951       11.0203        9.0584        5.1225        7.3881        9.9762       11.3574        9.9426       10.2133        6.4517        7.8070       13.4739       19.4870       20.4738       19.6186       25.9890       20.8442       18.4459       21.8939       30.0169       42.2780       33.3563       33.1600       31.7606       35.6924       39.6373       42.5494       40.3946       45.2956       49.8120       55.9238       60.6332       60.7819       59.5072       66.2870       72.1288       76.7932       72.7092       80.6019       75.4563       78.7381       74.6340       76.1849       75.1439       64.6968       63.2672       62.2068       59.4104       59.4031       62.9136       61.7737       59.1751       62.8848       63.8180       65.9159       60.9886       59.5441       63.1254       62.1701       62.1998       64.0537       65.2417       67.7963       64.4065       62.7290       55.9186       55.5548       65.1208       69.7216       80.0686       88.3945       99.0466      106.8363      137.6237      147.6685      148.0982      147.8971      137.9955      130.4076      121.3071      111.4721       86.7921       77.5068       71.8834       83.9332       82.1027       77.2058       85.5417       94.4171       98.0016       89.2751       94.6323      106.9932      134.1106      141.9914      148.1604      156.4562      150.3449      153.4755      150.4496      143.8891      133.1907      128.1561      124.5429      122.3489      131.4839      129.6158      127.7024      122.2771      124.8252      125.0609      128.5401      129.5820      131.6553      135.0832      142.6224      146.7136      147.2786      146.9299      151.5203      157.6693      153.6514      163.1897      180.3672      173.4043      165.0326      174.1684      172.8445      181.5041      162.6162      152.8909      147.8056      141.5460      144.4108      158.3756      150.3040      150.7581      158.7507      164.4651      162.4143      158.6345      154.2661      148.9903      146.5611      143.5345      135.9232      132.4210      123.1544      112.2529       99.7593       95.8712       83.5991       82.9639        0.0000        0.0000        0.0000        0.0000        0.0000        0.0000        0.0000        0.0000        0.0000        0.0000        0.0000        0.0000        0.0000        0.0000        0.0000        0.0000        0.0000        0.0000        0.0000        0.0000        0.0000        0.0000        0.0000        0.0000        0.0000        0.0000        0.0000        0.0000        0.0000        0.0000        0.0000        0.0000        0.0000        0.0000        0.0000        0.0000        0.0000        0.0000        0.0000        0.0000        0.0000        0.0000        0.0000        0.0000        0.0000        0.0000        0.0000        0.0000        0.0000        0.0000        0.0000        0.0000        0.0000        0.0000
        0.0000        0.0000        0.0000        0.0000        0.0000        0.0000        0.0000        0.0000        0.0000        0.0000        0.0000        0.0000        0.0000        0.0000        0.0000        0.0000        0.0000        0.0000        0.0000        0.0000        0.0000       13.9610       14.2648       20.8989       21.7468       20.5883       18.6822       15.5675       15.4412       13.1079       14.8839        9.4381       10.7230       12.6305       23.6155       29.8923       33.5791       28.9979       24.1445       20.8243       15.5384        9.2247       12.5892       18.2575       14.8447       10.9387       15.6229        9.5339        8.7093       11.8863       14.0579       19.4172       19.6806       23.5637       22.4198       23.2801       25.1911       33.0362       33.2219       32.7863       34.4150       44.7323       49.5942       40.3355       35.4461       36.6080       37.7423       36.7327       38.9437       38.2314       41.6880       50.4621       54.7556       60.1341       65.5377       63.7946       68.3494       71.1509       73.5605       73.0231       76.8499       77.7167       73.7304       76.8743       77.7241       79.8296       75.6203       77.6420       76.2080       69.3000       65.8421       66.2249       68.2704       63.6095       68.2305       70.8360       77.9197       73.8691       69.8017       66.3516       65.7670       69.3933       68.9349       75.6951       71.4513       73.3602       73.5580       62.4924       61.7473       65.1678       72.1214       83.9334       90.6102       99.0680      104.9463      149.2928      164.6752      170.5963      153.6355      121.3538      123.8195      108.5957       97.8875       83.2896       83.8504       81.5444       87.3268       86.0564       84.5423       97.3970      106.9072      112.7531      105.1077      109.0589      123.5819      138.6750      144.0021      162.8899      170.3741      171.2548      171.9373      177.1632      177.0699      180.1040      180.0811      175.8198      167.5848      144.3332      140.4614      142.3400      140.7946      129.2692      126.5141      128.1898      133.1286      136.3485      142.6620      148.0792      145.5870      149.0817      155.8012      164.0212      164.2885      167.2319      156.5226      160.5883      162.9415      152.9425      154.0594      159.9728      165.7097      153.9785      144.7636      137.2105      130.8268      130.7121      131.2784      124.8824      122.4374      127.1648      129.4179      128.9365      124.5943      131.6436      128.6449      123.9697      125.9385      111.1649      104.4113      102.0037       99.4121       78.4969       69.9525       60.0284       61.8863       21.7200        0.0000        0.0000        0.0000        0.0000        0.0000        0.0000        0.0000        0.0000        0.0000        0.0000        0.0000        0.0000        0.0000        0.0000        0.0000        0.0000        0.0000        0.0000        0.0000        0.0000        0.0000        0.0000        0.0000        0.0000        0.0000        0.0000        0.0000        0.0000        0.0000        0.0000        0.0000        0.0000        0.0000        0.0000        0.0000        0.0000        0.0000        0.0000        0.0000        0.0000        0.0000        0.0000        0.0000        0.0000        0.0000        0.0000        0.0000        0.0000        0.0000        0.0000        0.0000        0.0000        0.0000
        0.0000        0.0000        0.0000        0.0000        0.0000        0.0000        0.0000        0.0000        0.0000        0.0000        0.0000        0.0000        0.0000        0.0000        0.0000        0.0000        0.0000        0.0000        0.0000        0.0000        0.0000       15.3075       16.9105       24.9308       27.5964       28.0091       25.5252       20.3559       17.2216       20.2225       16.9112       12.3963        8.6694       11.4170       14.1862       27.5632       35.1083       25.9407       26.1568       16.8977       19.4295        9.5153       15.6708       14.2482       12.9596       16.7370       23.5423       12.6081       16.0404       14.7952       13.4504       23.4099       24.8810       23.0142       31.3901       27.0972       29.5798       39.5126       39.4070       36.5091       39.5198       42.9693       53.2779       40.5802       43.1989       43.7779       38.5350       36.4237       38.6495       42.3434       44.3668       57.2311       58.8270       63.0374       70.1036       72.7148       71.7317       68.2074       71.5131       71.2627       78.7534       77.0861       70.8972       77.3853       78.8279       82.6903       79.5539       84.0261       79.1230       75.3639       72.2084       70.2434       67.8919       70.3831       73.7456       77.8714       78.7113       76.6109       73.4182       70.0017       70.9536       65.3871       66.2177       74.5508       73.1643       73.7573       70.1260       61.1056       61.5588       60.9452       64.9205       76.8622       77.5617       90.6999       96.9988      139.2355      150.2616      145.5415      122.8702       96.4210       93.9168       89.5864       83.6180       71.5345       76.7505       77.4185       84.7678       72.8444       69.8034       84.3809       90.7513      102.6035      104.8452      113.7568      120.4479      126.7074      134.3152      158.3643      170.5403      169.1837      175.3527      187.2630      192.5127      191.4103      196.0432      194.9146      177.9682      152.7625      147.5361      144.8842      143.8715      137.9313      135.3558      138.9912      137.5134      141.4333      140.6403      151.2237      149.2558      155.3212      162.5896      162.8751      174.1327      166.5291      152.9029      152.0789      147.7774      137.3086      135.7846      139.5035      142.9178      139.0559      133.8379      128.3381      123.7406      117.9014      118.1955      114.1164      111.4381      113.7364      111.2505      114.9393      115.4712      114.0827      109.9657      110.2250      102.9540       95.1518       87.8732       87.5311       83.7363       69.0073       62.9830       57.9036       55.2114       12.2400        0.0000        0.0000        0.0000        0.0000        0.0000        0.0000        0.0000        0.0000        0.0000        0.0000        0.0000        0.0000        0.0000        0.0000        0.0000        0.0000        0.0000        0.0000        0.0000        0.0000        0.0000        0.0000        0.0000        0.0000        0.0000        0.0000        0.0000        0.0000        0.0000        0.0000        0.0000        0.0000        0.0000        0.0000        0.0000        0.0000        0.0000        0.0000        0.0000        0.0000        0.0000        0.0000        0.0000        0.0000        0.0000        0.0000        0.0000        0.0000        0.0000        0.0000        0.0000        0.0000        0.0000
        0.0000        0.0000        0.0000        0.0000        0.0000        0.0000        0.0000        0.0000        0.0000        0.0000        0.0000        0.0000        0.0000        0.0000        0.0000        0.0000        0.0000        0.0000        0.0000        0.0000        0.0000       18.2084       21.0105       30.3316       32.8266       33.0267       29.9959       23.0455       20.8723       20.2341       15.8756       12.0745       16.0658       11.6555       12.1578       21.6905       30.6170       25.9547       23.6391       19.5736       18.4352       10.1164       16.2972       12.4517       10.0772       17.8823       15.2413       16.5089       16.3256       11.9395       11.4445       25.5764       26.8804       22.6932       31.2002       26.0964       32.8478       42.7749       43.2203       47.2405       49.3306       43.4415       52.9071       43.1336       40.3913       42.8728       52.4057       47.6757       46.6473       45.0187       47.3075       51.4728       56.4580       67.9284       71.6033       67.8206       67.0218       69.5350       74.5092       73.3257       74.7121       77.5547       77.0577       77.0649       75.6779       78.6379       81.1790       87.1646       88.0758       84.1974       78.4272       76.4164       76.0034       74.9283       74.9344       78.6460       75.6161       72.8616       68.5902       64.6499       62.2115       64.2701       64.3545       70.1027       69.9660       69.2433       66.0455       59.9233       59.4657       55.8105       58.3979       66.3854       74.2033       80.7639       86.0942      112.9948      114.9484      111.7840      101.6895       87.3539       86.1306       84.6799       80.2841       67.1598       73.3080       70.8885       73.9383       67.5009       75.5915       79.1956       86.8358       96.2986      109.9629      122.2422      128.8531      143.4131      144.3093      147.1473      153.8813      166.7318      176.2441      180.2146      183.8783      186.5732      190.2399      188.8887      181.6772      154.8190      152.5301      143.2238      145.4752      136.9596      143.7316      144.2142      140.2921      147.6456      146.7724      153.9438      149.4713      153.0378      157.1119      151.5677      145.6812      136.9202      137.0000      133.8485      128.6753      123.5647      124.7490      127.5979      126.7180      127.8632      124.8716      121.5693      116.8583      104.2504      103.1429      101.1703       97.7782       96.2071       94.7196      111.2783      100.4135       95.0122       96.0607       95.9582       94.0969       85.8533       81.7619       87.8430       73.2181       60.3124       56.3161       56.6628       60.8836       16.8000        0.0000        0.0000        0.0000        0.0000        0.0000        0.0000        0.0000        0.0000        0.0000        0.0000        0.0000        0.0000        0.0000        0.0000        0.0000        0.0000        0.0000        0.0000        0.0000        0.0000        0.0000        0.0000        0.0000        0.0000        0.0000        0.0000        0.0000        0.0000        0.0000        0.0000        0.0000        0.0000        0.0000        0.0000        0.0000        0.0000        0.0000        0.0000        0.0000        0.0000        0.0000        0.0000        0.0000        0.0000        0.0000        0.0000        0.0000        0.0000        0.0000        0.0000        0.0000        0.0000        0.0000
        0.0000        0.0000        0.0000        0.0000        0.0000        0.0000        0.0000        0.0000        0.0000        0.0000        0.0000        0.0000        0.0000        0.0000        0.0000        0.0000        0.0000        0.0000        0.0000        0.0000        0.0000       24.8655       24.3250       37.1309       40.5596       38.7589       35.7577       32.3185       30.3500       28.9067       27.0388       21.1563       24.2626       14.9461       15.8362       28.6817       31.9100       28.5406       25.6600       18.3073       22.0817       13.1995       12.2613       14.0902       13.0581       11.3001       13.8589        9.0348        9.1523        8.6849       10.8565       14.5240       17.1816       22.4344       44.3089       41.5211       44.8152       44.3723       49.9241       59.8442       75.4078       55.7354       45.6829       37.9730       40.4565       45.0359       60.2556       58.1698       58.1323       52.4107       56.5667       59.2470       67.8436       72.5361       75.9427       71.7228       68.6071       71.9028       76.9253       76.2117       74.7775       74.2800       75.4372       74.6464       75.9605       82.0779       83.1819       91.6916       93.6679       97.1579       88.6594       84.1289       82.7768       78.7192       72.3469       70.7985       68.0484       62.4902       61.3562       61.7121       64.1587       61.0224       60.0172       62.4605       64.0475       62.8594       59.8453       54.2974       53.0789       53.4210       56.9258       69.0382       74.4473       82.4698       82.8582      102.8909      102.9319       99.4459       95.1048       84.7883       86.2264       88.3549       77.8670       70.8210       64.8701       66.3918       75.9357       70.8454       79.7947       82.7704       97.9363      111.9036      122.5527      126.7048      133.2455      137.2355      136.6756      147.7513      148.1513      155.8254      162.2503      173.2002      171.5328      179.6434      179.1711      181.3947      174.5651      155.2834      148.3196      142.0967      147.6825      141.9125      135.4232      136.8829      137.7307      145.4406      147.8572      150.8818      142.8870      146.3528      142.4043      136.6395      130.6407      125.2727      123.6734      119.8157      119.7041      120.4536      120.6459      121.5956      120.6419      116.4642      113.2846      111.0289      109.0130       95.3331       90.2229       89.2234       89.7893       87.2672       89.6830       90.7591       94.6432       90.7682       89.0492       87.1548       82.4053       74.6433       71.9168       76.7819       75.2008       56.8636       54.1308       58.4144       66.6894        0.0000        0.0000        0.0000        0.0000        0.0000        0.0000        0.0000        0.0000        0.0000        0.0000        0.0000        0.0000        0.0000        0.0000        0.0000        0.0000        0.0000        0.0000        0.0000        0.0000        0.0000        0.0000        0.0000        0.0000        0.0000        0.0000        0.0000        0.0000        0.0000        0.0000        0.0000        0.0000        0.0000        0.0000        0.0000        0.0000        0.0000        0.0000        0.0000        0.0000        0.0000        0.0000        0.0000        0.0000        0.0000        0.0000        0.0000        0.0000        0.0000        0.0000        0.0000        0.0000        0.0000        0.0000
        0.0000        0.0000        0.0000        0.0000        0.0000        0.0000        0.0000        0.0000        0.0000        0.0000        0.0000        0.0000        0.0000        0.0000        0.0000        0.0000        0.0000        0.0000        0.0000        0.0000        0.0000        0.0000       43.7773       45.8685       45.7244       47.2563       43.7377       31.5470       28.4896       26.7649       25.0080       22.3347       20.4227       22.2089       25.6803       44.6447       51.9489       52.0930       42.7110       30.8203       33.8113       23.8400       19.8702       14.4044       13.3938       14.3449       17.8187       23.1351       26.6081       32.3867       36.4898       17.5484       18.8198       34.7902       34.5318       37.2285       40.3386       44.9393       47.1376       39.4443       42.0658       38.4033       34.6260       37.8050       45.7830       49.0388       52.9250       55.8833       57.1108       56.4398       57.4296       62.0569       71.3562       75.9900       76.9697       79.8887       80.0258       83.4206       86.3104       83.8697       84.2021       85.6023       85.9827       75.5983       78.3459       78.4558       78.6334       98.7182       99.4022      102.5086      102.8962      101.0101       96.6664       91.5233       78.3792       74.6918       66.4805       61.5078       57.8960       54.0773       55.6473       56.1968       56.0406       39.2510       40.3678       41.3995       41.8240       50.8404       51.6113       51.0675       54.5884       68.8213       75.7183       78.9021       82.0067       86.8615       83.8385       87.6195       89.0562       88.7249       93.2034       88.9305       77.5706       68.2359       64.9107       64.2586       68.6347       81.7954       92.4083      104.7566      109.1978      116.9260      131.6050      143.5999      142.7308      136.4480      138.8549      139.7020      142.0828      151.5607      155.1861      154.8042      156.7308      166.7121      173.1578      169.9292      165.6479      157.3975      153.5370      153.5164      157.9561      144.3062      135.4679      136.2598      133.3991      129.0478      133.6594      131.9053      131.7644      124.6399      116.7574      113.7663      115.1802      101.9528       98.2117       99.8802      101.7432      109.9865      116.1690      106.9994      107.3657      107.8679      106.1939      100.7099       95.8354       90.0808       86.5465       82.7816       84.5686       85.6962       87.7648       85.1367       85.0068       86.5770       84.7210       81.5181       79.2315       67.8428       64.0807       66.1832       62.1451       59.4158       63.6435       66.5226       86.2299      113.0477      133.5002      171.4124      174.3398        0.0000        0.0000        0.0000        0.0000        0.0000        0.0000        0.0000        0.0000        0.0000        0.0000        0.0000        0.0000        0.0000        0.0000        0.0000        0.0000        0.0000        0.0000        0.0000        0.0000        0.0000        0.0000        0.0000        0.0000        0.0000        0.0000        0.0000        0.0000        0.0000        0.0000        0.0000        0.0000        0.0000        0.0000        0.0000        0.0000        0.0000        0.0000        0.0000        0.0000        0.0000        0.0000        0.0000        0.0000        0.0000        0.0000        0.0000        0.0000        0.0000        0.0000
        0.0000        0.0000        0.0000        0.0000        0.0000        0.0000        0.0000        0.0000        0.0000        0.0000        0.0000        0.0000        0.0000        0.0000        0.0000        0.0000        0.0000        0.0000        0.0000        0.0000        0.0000        0.0000        0.0000        0.0000        0.0000        0.0000       50.3766       35.4573       32.9604       29.1618       28.5055       25.8385       24.5815       28.2807       31.3361       53.4798       61.3004       60.6008       52.4013       39.3039       35.5592       33.0628       28.4658       11.0566       17.8566       17.9857       25.4432       35.9450       41.0581       44.8075       47.2166       30.0325       34.0515       37.7695       34.7575       42.3908       47.3506       47.4827       39.7288       35.6215       35.1011       32.4121       35.0573       38.9004       38.5146       44.1220       46.5464       49.8530       53.2375       52.6837       56.8652       58.9073       65.5627       74.4755       78.5891       80.5026       84.5811       85.5650       84.6871       84.4749       84.4352       85.1718       85.8353       81.8426       80.5729       79.3115       80.1059       98.9231      102.2693      101.4421       96.8060       97.2476       91.3272       87.5360       80.0199       69.8037       63.3542       49.8951       48.0316       47.9520       50.0210       45.6682       48.0407       33.7634       37.8048       36.6255       37.0236       48.7990       50.1964       49.1021       54.6008       68.3470       70.4548       78.5990       75.8349       85.0795       87.1237       90.7090       94.3350       95.6547       98.9880       98.8642       94.4452       71.9250       71.6131       63.3153       69.7732       82.4495       95.5618       98.4449       98.0878      118.4109      120.0927      138.5412      147.2214      141.3596      131.3978      136.9033      139.4859      147.7005      152.4419      144.9219      153.0875      159.9831      162.5898      164.1464      165.1705      157.7912      156.0072      159.9939      151.4466      133.7389      126.8144      132.5172      134.9258      131.2110      123.9357      121.9613      123.4631      116.2374      112.1751      110.7518      100.0556      103.6119       99.1514       92.1499       93.4635      102.6683      104.4255      100.4157       98.1559       98.5381       98.0757       93.0663       87.4642       83.4047       83.1028       81.3995       78.9319       79.5259       81.0733       79.5919       78.4202       77.8819       73.8719       72.6701       70.1251       64.0350       60.8600       60.5071       63.8981       64.9457       73.2952       85.5019      104.3580      131.3910      152.1318      175.9858      171.3071        0.0000        0.0000        0.0000        0.0000        0.0000        0.0000        0.0000        0.0000        0.0000        0.0000        0.0000        0.0000        0.0000        0.0000        0.0000        0.0000        0.0000        0.0000        0.0000        0.0000        0.0000        0.0000        0.0000        0.0000        0.0000        0.0000        0.0000        0.0000        0.0000        0.0000        0.0000        0.0000        0.0000        0.0000        0.0000        0.0000        0.0000        0.0000        0.0000        0.0000        0.0000        0.0000        0.0000        0.0000        0.0000        0.0000        0.0000        0.0000        0.0000        0.0000
        0.0000        0.0000        0.0000        0.0000        0.0000        0.0000        0.0000        0.0000        0.0000        0.0000        0.0000        0.0000        0.0000        0.0000        0.0000        0.0000        0.0000        0.0000        0.0000        0.0000        0.0000        0.0000        0.0000        0.0000        0.0000        0.0000        0.0000       42.4431       38.7618       37.4632       37.2150       33.6721       33.2058       34.5608       37.3607       59.3832       64.5039       67.8689       59.3204       41.6542       37.6669       36.9050       38.5704       22.7457       17.1215       19.1261       22.4126       49.9773       51.8498       50.2687       55.5291       32.9906       27.8729       27.6866       28.9473       28.0862       33.4860       34.1291       33.8836       26.5904       30.7342       28.0421       31.3482       32.0183       32.3806       34.9793       37.0967       39.5657       42.2451       44.4684       46.2052       49.0822       54.5493       62.1142       69.8429       69.7981       70.6160       76.6179       78.7856       82.2972       82.0045       82.5184       85.2656       78.0167       76.2999       79.8279       86.3340      105.9397      100.8805       98.4178       94.0356       95.5920       92.0163       86.2670       79.8971       62.3671       54.1753       48.1342       45.7832       42.2158       35.4728       33.3784       43.0637       29.7314       29.1242       32.0036       34.0888       43.6096       44.9244       47.6943       50.8320       62.7850       66.2222       73.9572       71.0134       77.8779       84.3698       85.0058       84.3034       86.1328       93.7359       99.7854       80.1622       67.4780       68.1453       62.7382       58.5697       75.7512       99.2190      101.0557      112.0684      129.4044      122.7205      134.9416      148.1099      143.1957      143.1420      136.2068      132.8874      139.4843      140.0186      145.0148      150.7198      154.2622      154.3466      155.8379      155.4071      157.1132      155.8610      154.1975      144.2491      130.0558      123.4185      126.4549      128.1236      121.4395      116.8202      116.2928      117.2689      110.5661      102.7742       95.9250       93.3043       97.7751       89.3380       81.4522       89.2833       94.0642       95.4321       96.5377       93.5293       89.9049       88.5794       87.0948       81.5622       78.4003       79.2131       77.5153       75.5384       74.6818       73.1863       72.9850       72.6594       72.0981       71.7721       72.4555       70.9956       65.0875       61.3585       70.4289       76.3059       75.1398       81.1333       89.6827      110.1045      138.8703      158.5578      174.2220      167.5873       48.8700        0.0000        0.0000        0.0000        0.0000        0.0000        0.0000        0.0000        0.0000        0.0000        0.0000        0.0000        0.0000        0.0000        0.0000        0.0000        0.0000        0.0000        0.0000        0.0000        0.0000        0.0000        0.0000        0.0000        0.0000        0.0000        0.0000        0.0000        0.0000        0.0000        0.0000        0.0000        0.0000        0.0000        0.0000        0.0000        0.0000        0.0000        0.0000        0.0000        0.0000        0.0000        0.0000        0.0000        0.0000        0.0000        0.0000        0.0000        0.0000        0.0000
        0.0000        0.0000        0.0000        0.0000        0.0000        0.0000        0.0000        0.0000        0.0000        0.0000        0.0000        0.0000        0.0000        0.0000        0.0000        0.0000        0.0000        0.0000        0.0000        0.0000        0.0000        0.0000        0.0000        0.0000        0.0000        0.0000        0.0000        0.0000        0.0000        0.0000       50.4462       46.9769       45.7791       44.8201       44.0879       64.6067       63.6769       59.9572       52.9781       36.7596       35.7881       35.3824       31.7352       23.6491       20.3768       20.5786       25.9710       48.8009       58.5757       69.8626       76.3676       46.9292       34.0934       32.0598       28.5565       29.9260       30.2178       28.9373       32.0965       29.5492       26.9678       28.5281       27.7821       27.2065       28.7149       31.7861       29.5987       30.3469       33.8243       35.0542       38.0655       40.9934       44.3975       47.8226       51.8639       53.5025       58.1857       61.6119       64.9320       70.3426       75.4857       79.1353       81.6725       77.4570       74.1228       76.0527       84.5946      106.1124      103.9013      105.3345       98.4810       98.5877       93.3363       82.1736       71.6767       58.8048       47.8733       44.8243       30.7764       27.2690       26.6489       31.4611       38.0000       26.9222       28.3376       28.3438       28.9319       38.7181       39.4331       40.3885       43.6212       55.5660       60.7424       69.0774       72.4190       78.0249       72.9004       75.1592       79.8897       81.7671       77.6290       73.4045       67.3246       57.3843       54.0098       59.7227       60.7101       74.9898       93.4912       87.4323       95.0457      105.8172      117.5762      139.4996      153.1570      140.3952      143.6225      160.3839      152.9918      148.3633      147.0192      149.9049      151.3478      153.3907      155.0220      150.8502      146.1844      145.4765      148.5776      145.0912      138.2358      126.6184      118.5359      118.7294      126.6666      123.5192      115.7001      112.3249      108.8809      105.9125      100.2278       88.3441       93.5359       93.4088       84.8331       80.4188       90.4941       96.3659       97.5816       95.1470       91.6049       88.1752       88.1629       82.9743       79.1791       75.3130       74.0452       74.7852       70.0622       69.7047       67.3616       67.3921       67.3132       67.3754       70.6003       68.0024       69.1484       69.4719       74.9076       86.3530       85.9749       82.6152       89.9529      109.6381      128.7513      151.6916      162.6027      167.1199      162.1632       48.8400        0.0000        0.0000        0.0000        0.0000        0.0000        0.0000        0.0000        0.0000        0.0000        0.0000        0.0000        0.0000        0.0000        0.0000        0.0000        0.0000        0.0000        0.0000        0.0000        0.0000        0.0000        0.0000        0.0000        0.0000        0.0000        0.0000        0.0000        0.0000        0.0000        0.0000        0.0000        0.0000        0.0000        0.0000        0.0000        0.0000        0.0000        0.0000        0.0000        0.0000        0.0000        0.0000        0.0000        0.0000        0.0000        0.0000        0.0000        0.0000        0.0000
        0.0000        0.0000        0.0000        0.0000        0.0000        0.0000        0.0000        0.0000        0.0000        0.0000        0.0000        0.0000        0.0000        0.0000        0.0000        0.0000        0.0000        0.0000        0.0000        0.0000        0.0000        0.0000        0.0000        0.0000        0.0000        0.0000        0.0000        0.0000        0.0000        0.0000        0.0000       83.5292       83.1282        0.0000        0.0000       48.5173       43.0048       37.4083       32.8082       21.5676       18.4667       17.0551       18.9621       27.4448       28.6054       35.3932       48.3622       84.4414      102.1841      101.4497       81.2554       34.2425       23.6866       23.4102       22.2565       18.5613       17.4722       17.1496       14.8413       15.9373       17.2527       16.2639       20.6046       20.3591       21.8793       24.3638       20.2703       22.5025       20.8617       21.1603       23.4616       24.3117       30.1033       31.2658       31.9089       39.1135       42.5443       44.2670       44.6524       55.0973       64.6783       70.4203       72.8949       70.7508       71.0898       71.5181       87.3424      104.0188      103.5210      106.1403      105.5777      106.0604       97.2566       83.9639       70.3720       74.0352       55.0606       53.3638       49.8328       34.9893       28.6944       37.0631       40.2162       44.0785       50.6476       53.3948       48.6810       26.8724       24.1039       25.9262       29.7614       44.2235       50.4160       61.0757       61.8272       63.9946       61.3930       64.2751       67.9919       87.7244       84.1404       78.3661       73.6392       59.8980       53.9920       57.2720       62.6052       75.5120       72.5978       78.4370       86.7418      108.0257      118.2498      129.2770      139.0822      153.7126      166.4436      174.8090      170.7667      147.0391      139.4594      136.9258      140.8626      138.9722      135.0258      134.7499      133.6780      134.1050      133.8492      127.6470      123.5519      116.2483      112.7019      110.4489      110.6643      114.9228      113.1204      108.0316      107.3583      116.3004      108.6611       99.6577       93.9182       87.1433       85.5583       80.3922       82.2958       96.0662       95.1066       95.0204       97.9300       94.7559       90.6917       82.6004       75.2708       68.2061       65.5184       65.5104       62.2082       58.9934       58.8616       57.6564       59.9071       57.3984       57.5032       55.9032       61.5023       79.6518       88.4893       99.0250      114.3128      141.5728      146.7704      162.7240      188.2577      167.2361      179.9748      176.3028        0.0000        0.0000        0.0000        0.0000        0.0000        0.0000        0.0000        0.0000        0.0000        0.0000        0.0000        0.0000        0.0000        0.0000        0.0000        0.0000        0.0000        0.0000        0.0000        0.0000        0.0000        0.0000        0.0000        0.0000        0.0000        0.0000        0.0000        0.0000        0.0000        0.0000        0.0000        0.0000        0.0000        0.0000        0.0000        0.0000        0.0000        0.0000        0.0000        0.0000        0.0000        0.0000        0.0000        0.0000        0.0000        0.0000        0.0000        0.0000        0.0000        0.0000        0.0000
        0.0000        0.0000        0.0000        0.0000        0.0000        0.0000        0.0000        0.0000        0.0000        0.0000        0.0000        0.0000        0.0000        0.0000        0.0000        0.0000        0.0000        0.0000        0.0000        0.0000        0.0000        0.0000        0.0000        0.0000        0.0000        0.0000        0.0000        0.0000        0.0000        0.0000        0.0000        0.0000        0.0000        0.0000        0.0000        0.0000        0.0000       35.1931       30.4272       20.1372       17.8423       17.9109       21.0552       31.1840       34.6504       45.0429       59.2406      105.3857      123.9536      122.2889       96.1964       34.9793       25.6465       20.2941       23.9401       22.9204       18.8675       15.0708       15.2193       17.8659       20.3124       20.8390       19.3835       18.3217       21.8368       26.2262       25.6269       25.3851       23.5895       22.6502       24.6570       26.3661       27.5101       26.9536       26.7902       32.9503       38.4386       42.5756       49.6724       59.4960       59.3638       58.5651       56.6354       51.3460       59.6002       66.7202       96.3428      102.6408      110.3528      111.4894      104.9036      109.4418       99.9409       85.5491       65.9476       73.9226       42.4180       47.0678       57.8931       35.5632       24.3670       27.1158       30.8235       27.1276       28.8945       29.8697       32.8661       17.0137       17.8099       20.3072       25.6216       39.0153       43.3967       51.5750       60.0472       55.7206       56.5648       58.5473       63.8452       77.5406       77.0194       79.2567       73.9232       55.4953       51.0815       51.5197       56.6054       65.0123       71.2532       80.8455       96.5199      106.3013      113.2828      128.0963      141.4409      163.2708      189.1128      181.8327      172.6387      145.6408      133.5341      135.0519      133.0050      129.5855      128.9210      131.8273      130.1774      129.1623      127.4773      121.0521      118.0525      113.8604      108.4585      105.3684      106.3143      108.8626      109.6233      107.3003      110.4757      110.7170      108.5606      103.7850       95.9091       85.2861       79.9419       77.3839       76.9602       88.1415       91.6296       88.8286       87.1525       83.4353       81.2974       78.1110       76.4011       67.3760       62.3757       63.6421       58.5502       52.1668       51.4375       51.9742       58.2991       50.8589       48.4529       51.6754       59.0586       82.3407       89.0136      106.0117      129.7726      156.5247      167.3773      183.2222      189.4000      174.6620      176.1482        0.0000        0.0000        0.0000        0.0000        0.0000        0.0000        0.0000        0.0000        0.0000        0.0000        0.0000        0.0000        0.0000        0.0000        0.0000        0.0000        0.0000        0.0000        0.0000        0.0000        0.0000        0.0000        0.0000        0.0000        0.0000        0.0000        0.0000        0.0000        0.0000        0.0000        0.0000        0.0000        0.0000        0.0000        0.0000        0.0000        0.0000        0.0000        0.0000        0.0000        0.0000        0.0000        0.0000        0.0000        0.0000        0.0000        0.0000        0.0000        0.0000        0.0000        0.0000        0.0000
        0.0000        0.0000        0.0000        0.0000        0.0000        0.0000        0.0000        0.0000        0.0000        0.0000        0.0000        0.0000        0.0000        0.0000        0.0000        0.0000        0.0000        0.0000        0.0000        0.0000        0.0000        0.0000        0.0000        0.0000        0.0000        0.0000        0.0000        0.0000        0.0000        0.0000        0.0000        0.0000        0.0000        0.0000        0.0000        0.0000        0.0000        0.0000        0.0000       24.1769       21.7738       23.1537       27.1317       40.2150       44.7587       55.3401       71.1862      122.1916      142.7176      138.1484      110.1626       40.8850       33.7848       28.9282       25.0076       21.6319       22.9707       29.5918       27.3124       17.0624       24.5616       17.5466       18.5694       22.7563       28.6095       28.4987       27.9732       26.3269       32.9618       33.7291       36.4737       27.3595       23.9848       24.4154       27.4315       32.2459       36.8892       40.1863       46.0959       53.2347       53.1536       52.0793       49.7590       48.5636       55.7490       69.4975       74.8521      107.9778      121.7253      120.5984      114.4091      123.8230      113.8184       92.3409       73.7473       85.8717       60.5762       43.0188       53.6498       32.1126       30.8374       27.8059       25.2774       26.1860       28.9710       27.5233       25.6771       14.1853       15.2686       18.2056       21.9657       39.6211       41.1274       46.8340       49.2127       53.1978       57.1559       57.9651       61.4123       71.8115       76.9726       77.7389       72.4713       56.0211       52.1379       52.0002       56.9132       63.7720       73.5852       77.7593       85.2890      100.5285      108.2922      119.9862      129.8342      146.2567      160.5339      169.1314      159.9551      133.3792      129.4337      129.9507      134.8577      125.3345      125.8794      124.1218      126.0993      119.1504      117.4870      112.3162      114.7173      110.9138      105.1172      105.0053      109.0390      110.9273      108.2523      107.5491      105.9176      101.7517       99.8927       97.8500       92.0433       79.5273       72.2702       70.3577       71.9508       77.4255       82.0102       85.3784       82.0489       79.9503       76.6246       73.8417       68.9632       60.1793       56.0923       52.8590       53.0887       46.8220       44.7730       48.1905       44.5466       45.8928       44.2772       47.5795       57.3123       82.9227       95.0279      109.9567      133.5334      169.4519      179.8604      201.4244      196.4014      172.3354      174.5227        0.0000        0.0000        0.0000        0.0000        0.0000        0.0000        0.0000        0.0000        0.0000        0.0000        0.0000        0.0000        0.0000        0.0000        0.0000        0.0000        0.0000        0.0000        0.0000        0.0000        0.0000        0.0000        0.0000        0.0000        0.0000        0.0000        0.0000        0.0000        0.0000        0.0000        0.0000        0.0000        0.0000        0.0000        0.0000        0.0000        0.0000        0.0000        0.0000        0.0000        0.0000        0.0000        0.0000        0.0000        0.0000        0.0000        0.0000        0.0000        0.0000        0.0000        0.0000        0.0000
        0.0000        0.0000        0.0000        0.0000        0.0000        0.0000        0.0000        0.0000        0.0000        0.0000        0.0000        0.0000        0.0000        0.0000        0.0000        0.0000        0.0000        0.0000        0.0000        0.0000        0.0000        0.0000        0.0000        0.0000        0.0000        0.0000        0.0000        0.0000        0.0000        0.0000        0.0000        0.0000        0.0000        0.0000        0.0000        0.0000        0.0000        0.0000        0.0000        0.0000       32.6178       34.3102       37.0764       53.6632       57.5977       66.8509       81.2153      134.9455      153.8801      150.7222      127.2484       52.1075       43.7836       40.0164       35.8516       29.2567       30.3119       34.2862       29.8993       20.6495       18.5347       19.2260       23.9022       26.1293       26.2334       28.6853       35.6809       40.3289       41.8717       33.6058       31.7243       30.3825       28.6853       36.2498       42.8568       41.4872       41.1209       41.3198       44.4383       56.2049       57.2239       57.8341       64.5894       62.5249       67.4825       75.9261       83.9436      129.5939      138.9587      139.6184      131.3412      140.6544      127.0870      114.4578       92.9180      114.1674       94.1869       78.0765       49.9803       36.1680       35.2930       26.5570       31.4010       27.8384       26.9989       25.8401       23.5145       13.5280       14.3051       17.1803       20.8119       36.8660       37.5127       43.1143       47.2992       53.7263       59.6251       63.1136       61.0927       73.5864       72.0999       68.3092       65.4094       55.2499       58.3674       56.0365       62.8924       70.1102       75.2867       82.7971       90.3080       99.2464      111.6792      114.4632      115.8251      131.4171      138.6505      145.7231      146.2765      128.3622      123.6619      128.7933      129.5721      117.6588      114.5494      112.8040      112.3333      111.7987      112.9058      114.0910      114.2165      107.2929      108.5089      108.3479      107.2189      109.7729      108.6594      101.8703       97.6261       91.9032       89.0815       85.3908       81.1604       72.1607       66.4584       64.3736       65.0978       73.7377       73.2597       76.5205       75.0111       73.3463       69.6243       66.9162       63.4900       54.7463       51.2435       49.9440       46.6766       43.1517       39.8606       40.5567       41.9751       42.2999       43.2971       46.7658       61.2676       92.4217      104.8781      119.3249      137.6091      172.1409      199.6554      209.5903      189.4813      172.7518        0.0000        0.0000        0.0000        0.0000        0.0000        0.0000        0.0000        0.0000        0.0000        0.0000        0.0000        0.0000        0.0000        0.0000        0.0000        0.0000        0.0000        0.0000        0.0000        0.0000        0.0000        0.0000        0.0000        0.0000        0.0000        0.0000        0.0000        0.0000        0.0000        0.0000        0.0000        0.0000        0.0000        0.0000        0.0000        0.0000        0.0000        0.0000        0.0000        0.0000        0.0000        0.0000        0.0000        0.0000        0.0000        0.0000        0.0000        0.0000        0.0000        0.0000        0.0000        0.0000        0.0000
        0.0000        0.0000        0.0000        0.0000        0.0000        0.0000        0.0000        0.0000        0.0000        0.0000        0.0000        0.0000        0.0000        0.0000        0.0000        0.0000        0.0000        0.0000        0.0000        0.0000        0.0000        0.0000        0.0000        0.0000        0.0000        0.0000        0.0000        0.0000        0.0000        0.0000        0.0000        0.0000        0.0000        0.0000        0.0000        0.0000        0.0000        0.0000        0.0000        0.0000        0.0000        0.0000        0.0000       80.9009       85.7805       95.9023      111.4254      142.1987      158.8170      157.2121      136.2015      101.3062       82.8061       70.1712       63.4365       50.7473       44.7188       41.6641       38.8271       36.2171       33.5750       31.8647       30.2769       23.7448       23.1317       27.3281       35.2228       49.4924       54.1095       56.0304       55.8791       63.2619       59.8586       61.5158       65.2298       44.7678       39.8857       31.9613       34.1230      106.4520       88.3685       95.6629      105.0278      127.2597      148.1348      161.5962      173.8012      208.1603      221.4202      222.7216      213.8484      173.0808      156.0891      134.5851      117.2601      125.5484      102.9548       91.3546       65.5999       51.7787       46.9157       46.1550       44.9357       25.0216       24.5221       20.9098       16.8964       10.8547       11.6421       13.2891       16.6232       26.5026       30.7293       37.1310       43.5142       60.9802       66.5619       71.2711       64.7478       50.2734       50.2814       49.8756       48.2733       55.1555       56.2453       57.8892       64.9707       82.2070       95.0321       93.6438      103.9911       85.5852       87.9431       90.9856       95.8394      100.3221      104.9823      110.4830      111.1290      111.7494      111.3542      108.7256      106.3284      103.9151      104.6399      108.4776      110.3900      111.8000      109.9001      107.5774      112.0503      112.5969      114.7074      115.4383      108.1888       93.0639       92.6252       89.8057       79.8456       74.1513       70.0061       67.8287       65.4220       64.8389       61.3822       58.6188       62.9068       60.3437       57.2501       58.8231       58.5495       63.4016       56.5466       53.4385       50.4107       52.2346       48.8491       45.9827       43.4111       36.7666       32.5934       35.5613       36.9063       39.0137       42.0069       49.9146       69.5970      114.9838      127.9429      143.3516      161.6607      169.2126      199.7938      207.7951      190.4908       87.5400        0.0000        0.0000        0.0000        0.0000        0.0000        0.0000        0.0000        0.0000        0.0000        0.0000        0.0000        0.0000        0.0000        0.0000        0.0000        0.0000        0.0000        0.0000        0.0000        0.0000        0.0000        0.0000        0.0000        0.0000        0.0000        0.0000        0.0000        0.0000        0.0000        0.0000        0.0000        0.0000        0.0000        0.0000        0.0000        0.0000        0.0000        0.0000        0.0000        0.0000        0.0000        0.0000        0.0000        0.0000        0.0000        0.0000        0.0000        0.0000        0.0000        0.0000        0.0000        0.0000        0.0000
        0.0000        0.0000        0.0000        0.0000        0.0000        0.0000        0.0000        0.0000        0.0000        0.0000        0.0000        0.0000        0.0000        0.0000        0.0000        0.0000        0.0000        0.0000        0.0000        0.0000        0.0000        0.0000        0.0000        0.0000        0.0000        0.0000        0.0000        0.0000        0.0000        0.0000        0.0000        0.0000        0.0000        0.0000        0.0000        0.0000        0.0000        0.0000        0.0000        0.0000        0.0000        0.0000        0.0000        0.0000      102.6132      111.4581      125.7308      156.1535      171.3110      170.0052      151.9230      117.2928      101.0263       89.0217       80.8713       64.2397       58.1842       53.0184       49.8219       47.7850       45.0832       42.3805       40.3012       31.7086       31.0353       33.0597       37.7156       61.3716       70.3205       73.3743       71.9959       78.3214       75.4789       71.1327       66.5859       36.6535       33.1165       33.2350       31.2521       85.1386       90.8797       96.2112      105.4935      149.4070      178.4431      197.6617      213.7255      248.0598      245.8939      249.4151      231.2907      183.4180      161.5173      138.0423      119.2809      126.4088      108.2844       99.0250       88.3219       67.5036       58.2286       54.0410       47.9238       25.8359       26.8913       20.0135       18.9851       10.5976       10.4879       12.2950       14.9485       24.4177       28.6837       34.4305       46.1517       59.9832       63.6778       64.8511       61.3323       44.6158       42.7780       43.0788       45.5469       53.5361       58.4676       57.6337       67.3236       87.9126       96.6077       95.0473       95.0264       78.4625       78.3102       81.2934       85.6235       88.3583       92.8736       98.2047       97.6494      101.8679      101.6848      102.7443      102.3277      100.6559      102.9798      104.5097      105.6963      103.6960      104.1009      104.3258      109.8799      109.1384      108.8211      111.5612       98.1731       84.9278       83.5591       78.7030       74.9839       67.1487       64.0358       60.9753       59.2201       58.2917       59.4466       60.0801       60.1083       49.5703       47.8931       48.2310       48.1071       51.5312       48.2764       45.6636       43.4533       45.8692       44.7169       44.2914       41.0586       34.6988       32.3630       33.5920       37.2129       38.5340       41.1389       49.7077       67.8973      118.1880      135.9775      149.3619      166.1064      181.7119      202.6808      206.1595      190.4509       99.0000        0.0000        0.0000        0.0000        0.0000        0.0000        0.0000        0.0000        0.0000        0.0000        0.0000        0.0000        0.0000        0.0000        0.0000        0.0000        0.0000        0.0000        0.0000        0.0000        0.0000        0.0000        0.0000        0.0000        0.0000        0.0000        0.0000        0.0000        0.0000        0.0000        0.0000        0.0000        0.0000        0.0000        0.0000        0.0000        0.0000        0.0000        0.0000        0.0000        0.0000        0.0000        0.0000        0.0000        0.0000        0.0000        0.0000        0.0000        0.0000        0.0000        0.0000        0.0000        0.0000        0.0000
        0.0000        0.0000        0.0000        0.0000        0.0000        0.0000        0.0000        0.0000        0.0000        0.0000        0.0000        0.0000        0.0000        0.0000        0.0000        0.0000        0.0000        0.0000        0.0000        0.0000        0.0000        0.0000        0.0000        0.0000        0.0000        0.0000        0.0000        0.0000        0.0000        0.0000        0.0000        0.0000        0.0000        0.0000        0.0000        0.0000        0.0000        0.0000        0.0000        0.0000        0.0000        0.0000        0.0000        0.0000        0.0000        0.0000      137.5496      167.9252      181.5161      181.6806      165.9304      132.0924      117.8367      106.7261       99.7188       82.4954       77.2579       72.3688       68.7640       65.5455       62.1346       60.1772       56.1282       46.0055       44.9264       43.5427       47.3959       76.0420       85.5570       87.7980       86.3320       95.6340       84.2354       76.4693       68.7446       34.1693       36.0008       33.0415       33.9800       98.5030      101.8024      119.4297      130.2113      184.6776      212.3662      233.7741      237.9821      248.6591      258.4082      272.9297      245.0243      201.3091      173.8083      157.5381      126.6886      124.4611      123.9264      107.9538       89.1194       69.4559       70.2492       94.1875       59.0068       26.1258       21.6222       19.9335       21.4054       14.1495       13.9056       14.4772       16.3218       24.4300       28.0456       34.3190       40.5404       58.8326       66.9744       69.0702       60.6361       44.1033       41.8627       39.9771       45.1950       54.8370       54.9592       59.7884       67.1083       83.1793       88.0704       88.9568       88.3904       74.5789       76.5675       77.6496       80.2546       80.6109       86.1970       89.7286       88.6682       96.0185      100.0868       97.6743       94.0190       91.9049       96.6785       93.7980       93.5244       96.5143      100.8321      102.9306      103.6273      102.8770      101.4898      103.0954       99.3258       88.6270       84.3366       80.8530       75.3191       65.6837       61.8617       60.6743       58.0331       57.0297       54.9243       55.9788       49.0167       45.3128       40.6419       41.0842       40.2272       42.1981       42.0202       41.9295       41.0421       44.3407       45.6827       45.4383       47.0120       38.2021       33.0420       31.5336       36.7400       40.3570       43.5993       54.1667       72.4248      136.2253      163.1077      163.2360      167.9976      170.2310      186.8658      207.4857      175.9273      102.1200        0.0000        0.0000        0.0000        0.0000        0.0000        0.0000        0.0000        0.0000        0.0000        0.0000        0.0000        0.0000        0.0000        0.0000        0.0000        0.0000        0.0000        0.0000        0.0000        0.0000        0.0000        0.0000        0.0000        0.0000        0.0000        0.0000        0.0000        0.0000        0.0000        0.0000        0.0000        0.0000        0.0000        0.0000        0.0000        0.0000        0.0000        0.0000        0.0000        0.0000        0.0000        0.0000        0.0000        0.0000        0.0000        0.0000        0.0000        0.0000        0.0000        0.0000        0.0000        0.0000        0.0000
        0.0000        0.0000        0.0000        0.0000        0.0000        0.0000        0.0000        0.0000        0.0000        0.0000        0.0000        0.0000        0.0000        0.0000        0.0000        0.0000        0.0000        0.0000        0.0000        0.0000        0.0000        0.0000        0.0000        0.0000        0.0000        0.0000        0.0000        0.0000        0.0000        0.0000        0.0000        0.0000        0.0000        0.0000        0.0000        0.0000        0.0000        0.0000        0.0000        0.0000        0.0000        0.0000        0.0000        0.0000        0.0000        0.0000        0.0000      176.5721      189.5878      189.9224      176.1445      143.1599      129.8930      122.7232      120.7885      106.1382      105.3351      100.7826       94.6251       88.9077       82.7505       79.4565       77.0214       62.5546       60.1489       60.6274       64.1696       96.4528      100.8473      102.4745      100.3368      113.2780      109.3392       98.0320       87.2731       31.6483       31.6646       30.5140       39.7495      106.7705      126.6635      144.5405      156.6816      210.4599      235.9520      236.7674      233.2848      253.5603      245.6437      245.4441      238.4396      198.9606      173.3545      157.7555      138.8491      150.9046      126.6980      115.1230      101.9911       86.8686       78.5663       74.1955       63.7249       29.4807       22.3625       22.5382       26.4289       18.1512       18.5965       18.2385       18.7470       27.1256       29.6185       35.7953       41.6489       56.5540       63.2832       63.6117       59.5515       43.0036       36.9034       43.0919       49.6420       55.6827       57.2086       58.0008       61.6816       82.3791       79.4684       82.5342       85.3013       72.3522       75.4024       77.1663       79.4513       77.5191       81.3567       83.2019       85.7539       91.1885       90.5690       86.5555       87.2342       90.8096       91.2387       89.6396       88.4738       94.1097      102.9445      102.5386      105.8272      110.6246      106.4270      105.7151       99.9242       87.9216       86.3548       81.6120       76.0081       68.6839       64.1837       62.4030       57.5722       54.9936       58.1064       48.4885       45.7875       40.8048       37.3127       36.2096       36.2205       41.9673       39.9509       42.5382       41.9591       44.9482       46.2102       47.5511       45.4754       39.7594       37.3705       37.7030       40.5521       45.0643       55.4704       68.6525       86.3672      139.9090      151.5957      160.4312      166.0807      164.4547      171.5771      168.2112      162.3028        0.0000        0.0000        0.0000        0.0000        0.0000        0.0000        0.0000        0.0000        0.0000        0.0000        0.0000        0.0000        0.0000        0.0000        0.0000        0.0000        0.0000        0.0000        0.0000        0.0000        0.0000        0.0000        0.0000        0.0000        0.0000        0.0000        0.0000        0.0000        0.0000        0.0000        0.0000        0.0000        0.0000        0.0000        0.0000        0.0000        0.0000        0.0000        0.0000        0.0000        0.0000        0.0000        0.0000        0.0000        0.0000        0.0000        0.0000        0.0000        0.0000        0.0000        0.0000        0.0000        0.0000        0.0000
        0.0000        0.0000        0.0000        0.0000        0.0000        0.0000        0.0000        0.0000        0.0000        0.0000        0.0000        0.0000        0.0000        0.0000        0.0000        0.0000        0.0000        0.0000        0.0000        0.0000        0.0000        0.0000        0.0000        0.0000        0.0000        0.0000        0.0000        0.0000        0.0000        0.0000        0.0000        0.0000        0.0000        0.0000        0.0000        0.0000        0.0000        0.0000        0.0000        0.0000        0.0000        0.0000        0.0000        0.0000        0.0000        0.0000        0.0000        0.0000        0.0000        0.0000      180.8392      152.9843      142.0951      138.7345      143.0930      174.1593      175.8256      172.0298      161.7566      129.3371      119.0603      113.8259      111.0695      103.8840      102.5507      100.9928        0.0000        0.0000       99.9331       99.9473       97.8823      112.4018      111.0503      103.9892       96.2727       83.5976       75.5411       87.1329      119.3764      180.9388      221.0634      244.9209      253.1942      234.7439      257.0311      270.9362      252.6457      209.2385      190.5800        0.0000        0.0000        0.0000        0.0000      153.9704      133.9653      142.7727      139.8859      131.9107        0.0000      113.2640      103.6718       90.3258       73.3747       48.3210       38.8128       35.4791       37.7062       34.2952       33.2850       33.0532       32.4716       30.5435       30.3741       32.0721       36.2543       49.8111       54.4469       55.8978       52.5822       41.0216       40.2648       40.3640       45.1350       43.0295       43.2733       46.6931       46.2310       54.0453       61.1493       65.7905       66.8248       72.0102       72.7664       71.6568       75.7370       71.3067       73.1298       74.1201       74.5848       78.6435       74.5332       76.1936       74.2646       82.2328       84.9246       84.9970       85.7917       97.8853      109.1379      110.3732      114.7082      109.2522      102.0407      100.5572       97.2441      102.9884      102.6177       98.6705       89.4762       77.4107       71.3678       66.2763       60.7067       47.9750       42.8593       37.0846       37.2634       39.8973       38.9148       34.9077       34.1510       38.5841       36.8938       37.0685       39.5214       40.3103       42.6757       40.5108       38.3026       34.0660       36.9724       38.5820       44.0366       60.7069       67.7554       87.1947       97.9174      135.8491      128.8561      129.8924      134.6310      129.2912      119.4467        0.0000        0.0000        0.0000        0.0000        0.0000        0.0000        0.0000        0.0000        0.0000        0.0000        0.0000        0.0000        0.0000        0.0000        0.0000        0.0000        0.0000        0.0000        0.0000        0.0000        0.0000        0.0000        0.0000        0.0000        0.0000        0.0000        0.0000        0.0000        0.0000        0.0000        0.0000        0.0000        0.0000        0.0000        0.0000        0.0000        0.0000        0.0000        0.0000        0.0000        0.0000        0.0000        0.0000        0.0000        0.0000        0.0000        0.0000        0.0000        0.0000        0.0000        0.0000        0.0000        0.0000        0.0000        0.0000        0.0000
        0.0000        0.0000        0.0000        0.0000        0.0000        0.0000        0.0000        0.0000        0.0000        0.0000        0.0000        0.0000        0.0000        0.0000        0.0000        0.0000        0.0000        0.0000        0.0000        0.0000        0.0000        0.0000        0.0000        0.0000        0.0000        0.0000        0.0000        0.0000        0.0000        0.0000        0.0000        0.0000        0.0000        0.0000        0.0000        0.0000        0.0000        0.0000        0.0000        0.0000        0.0000        0.0000        0.0000        0.0000        0.0000        0.0000        0.0000        0.0000        0.0000        0.0000        0.0000        0.0000        0.0000        0.0000        0.0000      203.9804      213.1718      211.1112        0.0000        0.0000        0.0000      138.7615      137.0172      129.2066      128.4007        0.0000        0.0000        0.0000        0.0000        0.0000        0.0000        0.0000      125.1025      122.3178      117.5395      102.4348       98.7550      114.6542      152.2935      228.6346      264.3077      286.7618      296.3184      274.3628      287.1297      306.9337      272.7535      207.0112        0.0000        0.0000        0.0000        0.0000        0.0000        0.0000      141.9265      150.6781        0.0000        0.0000        0.0000      138.1007      122.5739      106.3695       83.7052       57.4096       46.8503       43.6392       41.0202       41.7609       42.0792       40.8477       40.3489       33.3795       30.1119       32.0297       36.3002       51.7690       55.9396       54.7670       50.6655       42.5991       43.4753       40.7202       44.9708       40.2431       42.5147       47.4482       50.5635       53.4333       57.6364       60.7487       62.4615       69.2352       70.4798       72.6610       71.5910       65.3449       65.2068       69.0435       70.5550       71.5414       66.3787       67.5611       71.2917       81.4115       85.2764       88.3121       93.8042      106.7362      111.1945      113.5975      119.9372      109.8292      108.6401      104.8281      101.9372      106.0599      107.1044      101.9774       94.8137       81.4697       75.3101       69.3634       61.9436       46.9025       42.5635       35.0603       35.1048       35.2053       35.8595       33.1451       30.4265       34.3534       35.0935       35.6053       35.8089       36.0811       35.6552       37.4391       37.8662       36.2883       36.2500       43.6108       53.4493       71.0234       81.7142       98.2234      108.9847      134.9825      127.8228      120.2770      116.9441       99.1749      101.9178        0.0000        0.0000        0.0000        0.0000        0.0000        0.0000        0.0000        0.0000        0.0000        0.0000        0.0000        0.0000        0.0000        0.0000        0.0000        0.0000        0.0000        0.0000        0.0000        0.0000        0.0000        0.0000        0.0000        0.0000        0.0000        0.0000        0.0000        0.0000        0.0000        0.0000        0.0000        0.0000        0.0000        0.0000        0.0000        0.0000        0.0000        0.0000        0.0000        0.0000        0.0000        0.0000        0.0000        0.0000        0.0000        0.0000        0.0000        0.0000        0.0000        0.0000        0.0000        0.0000        0.0000        0.0000        0.0000        0.0000
        0.0000        0.0000        0.0000        0.0000        0.0000        0.0000        0.0000        0.0000        0.0000        0.0000        0.0000        0.0000        0.0000        0.0000        0.0000        0.0000        0.0000        0.0000        0.0000        0.0000        0.0000        0.0000        0.0000        0.0000        0.0000        0.0000        0.0000        0.0000        0.0000        0.0000        0.0000        0.0000        0.0000        0.0000        0.0000        0.0000        0.0000        0.0000        0.0000        0.0000        0.0000        0.0000        0.0000        0.0000        0.0000        0.0000        0.0000        0.0000        0.0000        0.0000        0.0000        0.0000        0.0000        0.0000        0.0000        0.0000        0.0000        0.0000        0.0000        0.0000        0.0000      159.7876      161.1654      156.5095      159.0054        0.0000        0.0000        0.0000        0.0000        0.0000        0.0000        0.0000        0.0000      138.8662      133.6065      117.6106      114.5579      130.1732      166.2966      250.1494      283.5890      306.5154      316.8961      306.1593      305.3479        0.0000        0.0000        0.0000        0.0000        0.0000        0.0000        0.0000        0.0000        0.0000        0.0000        0.0000        0.0000        0.0000        0.0000        0.0000      125.7775      110.7309       96.6494       66.7868       58.5878       52.4580       51.4024       52.4670       50.3197       47.2356       45.1190       38.5802       36.1253       39.4086       45.9853       54.3973       57.2597       56.8024       51.6324       43.0026       38.6087       40.7281       43.3548       46.4243       54.4022       56.1805       60.9689       59.4377       61.0094       63.6582       65.9381       68.8038       70.3957       69.8811       68.8138       65.7421       65.5510       65.0849       66.3402       68.9992       67.9140       70.5655       75.9261       86.2994       90.4589       97.1186       98.8234      109.8392      115.0264      121.6573      122.6887      110.4025      101.9641       99.2731       96.2955      101.3786      101.4409       98.3501       93.4198       79.6100       72.9339       66.1550       58.4108       45.9337       41.7571       33.0884       31.4101       31.8186       29.8925       27.9743       28.2370       30.5679       30.0382       29.3821       31.4899       33.4566       35.8267       36.7482       38.9110       38.2196       40.8306       52.3797       67.1858       83.3361       79.7249       87.4230      101.1914      108.0793      113.9625      114.6201      109.0794       89.7449        0.0000        0.0000        0.0000        0.0000        0.0000        0.0000        0.0000        0.0000        0.0000        0.0000        0.0000        0.0000        0.0000        0.0000        0.0000        0.0000        0.0000        0.0000        0.0000        0.0000        0.0000        0.0000        0.0000        0.0000        0.0000        0.0000        0.0000        0.0000        0.0000        0.0000        0.0000        0.0000        0.0000        0.0000        0.0000        0.0000        0.0000        0.0000        0.0000        0.0000        0.0000        0.0000        0.0000        0.0000        0.0000        0.0000        0.0000        0.0000        0.0000        0.0000        0.0000        0.0000        0.0000        0.0000        0.0000        0.0000        0.0000
        0.0000        0.0000        0.0000        0.0000        0.0000        0.0000        0.0000        0.0000        0.0000        0.0000        0.0000        0.0000        0.0000        0.0000        0.0000        0.0000        0.0000        0.0000        0.0000        0.0000        0.0000        0.0000        0.0000        0.0000        0.0000        0.0000        0.0000        0.0000        0.0000        0.0000        0.0000        0.0000        0.0000        0.0000        0.0000        0.0000        0.0000        0.0000        0.0000        0.0000        0.0000        0.0000        0.0000        0.0000        0.0000        0.0000        0.0000        0.0000        0.0000        0.0000        0.0000        0.0000        0.0000        0.0000        0.0000        0.0000        0.0000        0.0000        0.0000        0.0000        0.0000        0.0000      191.2688      194.1505        0.0000        0.0000        0.0000        0.0000        0.0000        0.0000        0.0000        0.0000        0.0000        0.0000      149.0838      136.9989      128.5457      141.1592      175.1228      252.1008      274.4570      290.6039      297.9401      274.5024        0.0000        0.0000        0.0000        0.0000        0.0000        0.0000        0.0000        0.0000        0.0000        0.0000        0.0000        0.0000        0.0000        0.0000        0.0000        0.0000        0.0000      112.3774       97.2072       68.0605       61.3018       60.8948       63.6912       69.0232       58.9847       58.2699       53.1833       46.7982       47.4009       47.2073       48.6082       58.6243       59.3950       53.1784       49.4524       40.6670       37.9639       40.7616       46.5184       47.9727       51.3628       44.9641       52.2719       62.6103       67.2707       70.3153       72.8762       75.6952       76.9799       77.8418       74.9984       70.8113       68.8028       68.9625       67.6315       68.9305       71.0645       73.3662       82.2982       90.4271       96.2526      101.0114      107.8411      116.9914      119.7220      127.4507      122.6822      103.7935       99.0795       91.9031       88.4412       93.9766       92.7432       87.8494       85.8752       74.1384       67.2008       60.4501       55.4372       41.2678       35.1820       30.0080       27.3649       29.0474       27.2408       25.5302       25.4844       26.6709       22.6363       24.8472       32.2412       34.7529       34.1889       36.6210       47.5107       53.3143       53.2357       50.8739       61.4661       81.4587       93.0843       90.2424       95.2391      111.9584      117.6765      111.2858      107.4789        0.0000        0.0000        0.0000        0.0000        0.0000        0.0000        0.0000        0.0000        0.0000        0.0000        0.0000        0.0000        0.0000        0.0000        0.0000        0.0000        0.0000        0.0000        0.0000        0.0000        0.0000        0.0000        0.0000        0.0000        0.0000        0.0000        0.0000        0.0000        0.0000        0.0000        0.0000        0.0000        0.0000        0.0000        0.0000        0.0000        0.0000        0.0000        0.0000        0.0000        0.0000        0.0000        0.0000        0.0000        0.0000        0.0000        0.0000        0.0000        0.0000        0.0000        0.0000        0.0000        0.0000        0.0000        0.0000        0.0000        0.0000        0.0000
        0.0000        0.0000        0.0000        0.0000        0.0000        0.0000        0.0000        0.0000        0.0000        0.0000        0.0000        0.0000        0.0000        0.0000        0.0000        0.0000        0.0000        0.0000        0.0000        0.0000        0.0000        0.0000        0.0000        0.0000        0.0000        0.0000        0.0000        0.0000        0.0000        0.0000        0.0000        0.0000        0.0000        0.0000        0.0000        0.0000        0.0000        0.0000        0.0000        0.0000        0.0000        0.0000        0.0000        0.0000        0.0000        0.0000        0.0000        0.0000        0.0000        0.0000        0.0000        0.0000        0.0000        0.0000        0.0000        0.0000        0.0000        0.0000        0.0000        0.0000        0.0000        0.0000        0.0000        0.0000        0.0000        0.0000        0.0000        0.0000        0.0000        0.0000        0.0000        0.0000        0.0000        0.0000      155.6084      152.2238      142.9920      151.7757      164.6758      178.8843      173.9014      184.8845      188.1764        0.0000        0.0000        0.0000        0.0000        0.0000        0.0000        0.0000        0.0000        0.0000        0.0000        0.0000        0.0000        0.0000        0.0000        0.0000        0.0000        0.0000        0.0000       85.8522       80.0412       75.7223       68.2876       67.3772       70.3122       72.9855       77.3671       70.4560       68.1306       63.3350       56.6605       54.5887       55.1735       42.8523       38.9906       36.3184       34.5160       36.7831       37.4954       43.1793       48.8061       48.7772       47.3492       50.2392       54.5742       72.2171       78.8940       84.6166       85.0442       87.0651       85.1446       86.1566       88.2606       86.5083       84.1345       84.4296       83.9051       82.8626       85.9024       88.8580       98.4359      102.5045      105.5519      109.6824      118.3267      117.1048      121.5819      114.9455      105.2372       95.4380       87.7857       78.8887       75.2355       70.8791       68.3262       65.8219       63.6760       62.6065       58.3897       53.0171       48.5265       40.6768       33.9650       30.9820       28.5678       26.5309       23.9345       22.1100       21.0241       16.6198       16.2819       17.3223       22.0966       26.0627       28.2299       33.2949       40.0352       64.8672       63.3897       78.1485       80.5714       95.7637      115.3229       94.5823       97.5148      101.5428      100.4431      100.1120       95.9949        0.0000        0.0000        0.0000        0.0000        0.0000        0.0000        0.0000        0.0000        0.0000        0.0000        0.0000        0.0000        0.0000        0.0000        0.0000        0.0000        0.0000        0.0000        0.0000        0.0000        0.0000        0.0000        0.0000        0.0000        0.0000        0.0000        0.0000        0.0000        0.0000        0.0000        0.0000        0.0000        0.0000        0.0000        0.0000        0.0000        0.0000        0.0000        0.0000        0.0000        0.0000        0.0000        0.0000        0.0000        0.0000        0.0000        0.0000        0.0000        0.0000        0.0000        0.0000        0.0000        0.0000        0.0000        0.0000        0.0000        0.0000        0.0000
        0.0000        0.0000        0.0000        0.0000        0.0000        0.0000        0.0000        0.0000        0.0000        0.0000        0.0000        0.0000        0.0000        0.0000        0.0000        0.0000        0.0000        0.0000        0.0000        0.0000        0.0000        0.0000        0.0000        0.0000        0.0000        0.0000        0.0000        0.0000        0.0000        0.0000        0.0000        0.0000        0.0000        0.0000        0.0000        0.0000        0.0000        0.0000        0.0000        0.0000        0.0000        0.0000        0.0000        0.0000        0.0000        0.0000        0.0000        0.0000        0.0000        0.0000        0.0000        0.0000        0.0000        0.0000        0.0000        0.0000        0.0000        0.0000        0.0000        0.0000        0.0000        0.0000        0.0000        0.0000        0.0000        0.0000        0.0000        0.0000        0.0000        0.0000        0.0000        0.0000        0.0000        0.0000        0.0000        0.0000        0.0000        0.0000        0.0000        0.0000        0.0000        0.0000        0.0000        0.0000        0.0000        0.0000        0.0000        0.0000        0.0000        0.0000        0.0000        0.0000        0.0000        0.0000        0.0000        0.0000        0.0000        0.0000        0.0000        0.0000        0.0000       95.9393       87.7080       80.4719       76.1995       75.0163       71.8052       79.6364       81.9586       80.8820       79.1592       69.1912       62.7199       60.3560       55.5919       40.2890       33.0933       32.6900       33.5668       36.5273       36.9846       42.6042       51.8076       49.4880       49.7500       55.7236       60.8421       80.7698       89.6742       93.2853       92.9848       92.0904       91.1341       90.3919       89.6986       93.5791       92.9744       95.2829       91.1165       88.0012       89.2261       93.0305       96.9353      106.2352      109.1460      117.2021      114.5252      111.9073      122.4881      111.1529      103.3134       88.6942       80.6952       72.7160       69.2939       65.5580       63.8608       61.2794       59.6394       57.7463       56.1863       50.2141       45.3305       38.5613       33.3748       28.7955       26.4505       23.5928       21.6311       18.4713       18.1696       15.6502       16.6519       18.8144       20.0071       24.8144       27.7404       32.6959       42.8617       73.2577       82.4975       87.0433       83.0337      103.9379      131.3727      110.0944      102.0968      103.9881       99.3667       93.9852        0.0000        0.0000        0.0000        0.0000        0.0000        0.0000        0.0000        0.0000        0.0000        0.0000        0.0000        0.0000        0.0000        0.0000        0.0000        0.0000        0.0000        0.0000        0.0000        0.0000        0.0000        0.0000        0.0000        0.0000        0.0000        0.0000        0.0000        0.0000        0.0000        0.0000        0.0000        0.0000        0.0000        0.0000        0.0000        0.0000        0.0000        0.0000        0.0000        0.0000        0.0000        0.0000        0.0000        0.0000        0.0000        0.0000        0.0000        0.0000        0.0000        0.0000        0.0000        0.0000        0.0000        0.0000        0.0000        0.0000        0.0000        0.0000        0.0000
        0.0000        0.0000        0.0000        0.0000        0.0000        0.0000        0.0000        0.0000        0.0000        0.0000        0.0000        0.0000        0.0000        0.0000        0.0000        0.0000        0.0000        0.0000        0.0000        0.0000        0.0000        0.0000        0.0000        0.0000        0.0000        0.0000        0.0000        0.0000        0.0000        0.0000        0.0000        0.0000        0.0000        0.0000        0.0000        0.0000        0.0000        0.0000        0.0000        0.0000        0.0000        0.0000        0.0000        0.0000        0.0000        0.0000        0.0000        0.0000        0.0000        0.0000        0.0000        0.0000        0.0000        0.0000        0.0000        0.0000        0.0000        0.0000        0.0000        0.0000        0.0000        0.0000        0.0000        0.0000        0.0000        0.0000        0.0000        0.0000        0.0000        0.0000        0.0000        0.0000        0.0000        0.0000        0.0000        0.0000        0.0000        0.0000        0.0000        0.0000        0.0000        0.0000        0.0000        0.0000        0.0000        0.0000        0.0000        0.0000        0.0000        0.0000        0.0000        0.0000        0.0000        0.0000        0.0000        0.0000        0.0000        0.0000        0.0000        0.0000        0.0000       91.8954       85.4273       80.6333       74.5315       73.8333       73.8399       82.3349       84.9330       85.2367       80.4372       71.9446       67.1108       60.8700       61.3349       43.0538       38.7759       38.5585       40.0971       43.8727       46.8325       50.4731       52.1104       54.9797       59.1031       66.1947       71.3822       91.6630      103.1136      102.3577       99.1428       98.4372       94.5846       94.7519       94.8747       94.3705       93.6349       89.8819       88.8267       89.5900       88.5415       86.5960       94.3990      104.2841      107.6058      109.9979      107.6969      103.2560      106.9247      105.1835       99.2539       85.1067       72.5734       66.0336       65.8761       61.0160       58.5046       55.7382       51.9781       50.6696       51.6964       47.0854       42.0967       36.9837       29.9196       26.0842       23.1387       21.4867       19.3744       18.7250       17.4019       18.1777       18.3510       16.6931       21.2423       25.1407       28.9937       41.1366       52.1715       80.0176       91.2919      100.9383       98.6261      102.6368      118.6215      120.0538      126.7328      100.7771       98.1666       97.6652        0.0000        0.0000        0.0000        0.0000        0.0000        0.0000        0.0000        0.0000        0.0000        0.0000        0.0000        0.0000        0.0000        0.0000        0.0000        0.0000        0.0000        0.0000        0.0000        0.0000        0.0000        0.0000        0.0000        0.0000        0.0000        0.0000        0.0000        0.0000        0.0000        0.0000        0.0000        0.0000        0.0000        0.0000        0.0000        0.0000        0.0000        0.0000        0.0000        0.0000        0.0000        0.0000        0.0000        0.0000        0.0000        0.0000        0.0000        0.0000        0.0000        0.0000        0.0000        0.0000        0.0000        0.0000        0.0000        0.0000        0.0000        0.0000        0.0000
        0.0000        0.0000        0.0000        0.0000        0.0000        0.0000        0.0000        0.0000        0.0000        0.0000        0.0000        0.0000        0.0000        0.0000        0.0000        0.0000        0.0000        0.0000        0.0000        0.0000        0.0000        0.0000        0.0000        0.0000        0.0000        0.0000        0.0000        0.0000        0.0000        0.0000        0.0000        0.0000        0.0000        0.0000        0.0000        0.0000        0.0000        0.0000        0.0000        0.0000        0.0000        0.0000        0.0000        0.0000        0.0000        0.0000        0.0000        0.0000        0.0000        0.0000        0.0000        0.0000        0.0000        0.0000        0.0000        0.0000        0.0000        0.0000        0.0000        0.0000        0.0000        0.0000        0.0000        0.0000        0.0000        0.0000        0.0000        0.0000        0.0000        0.0000        0.0000        0.0000        0.0000        0.0000        0.0000        0.0000        0.0000        0.0000        0.0000        0.0000        0.0000        0.0000        0.0000        0.0000        0.0000        0.0000        0.0000        0.0000        0.0000        0.0000        0.0000        0.0000        0.0000        0.0000        0.0000        0.0000        0.0000        0.0000        0.0000        0.0000      110.8077       94.8100       82.1669       79.0208       73.9328       72.9770       76.6220       82.7795       86.6552       90.5902       88.7028       81.5407       71.0139       64.8174       65.1798       51.2623       49.9049       49.4921       53.5937       58.4331       64.1753       65.2548       67.2171       69.6250       72.9495       81.8165       89.0018      105.7448      112.1895      116.5740      111.5692      108.3568      102.5244       93.6160       89.4699       92.4167       94.5855       86.8721       84.3043       86.7571       86.2042       89.3390       91.0726       99.6244      104.8167      102.2428      102.6473       98.8166       95.9553       90.8688       92.8108       96.4537       75.3476       64.6093       68.5238       56.7979       52.7676       50.8788       48.1062       46.2972       46.2028       42.2668       38.4918       31.8628       27.1385       23.7181       21.0744       18.6757       17.6374       18.4886       19.6220       18.2359       18.9853       20.2284       25.4793       33.5168       36.7163       50.8758       63.4825       85.5589      112.1685      124.1338      103.9885      111.5381      108.7454      117.8801      127.5374      128.9509        0.0000        0.0000        0.0000        0.0000        0.0000        0.0000        0.0000        0.0000        0.0000        0.0000        0.0000        0.0000        0.0000       85.6500        0.0000        0.0000        0.0000       33.1500        0.0000        0.0000        0.0000        0.0000        0.0000        0.0000        0.0000        0.0000        0.0000        0.0000        0.0000        0.0000        0.0000        0.0000        0.0000        0.0000        0.0000        0.0000        0.0000        0.0000        0.0000        0.0000        0.0000        0.0000        0.0000        0.0000        0.0000        0.0000        0.0000        0.0000        0.0000        0.0000        0.0000        0.0000        0.0000        0.0000        0.0000        0.0000        0.0000        0.0000        0.0000        0.0000        0.0000
        0.0000        0.0000        0.0000        0.0000        0.0000        0.0000        0.0000        0.0000        0.0000        0.0000        0.0000        0.0000        0.0000        0.0000        0.0000        0.0000        0.0000        0.0000        0.0000        0.0000        0.0000        0.0000        0.0000        0.0000        0.0000        0.0000        0.0000        0.0000        0.0000        0.0000        0.0000        0.0000        0.0000        0.0000        0.0000        0.0000        0.0000        0.0000        0.0000        0.0000        0.0000        0.0000        0.0000        0.0000        0.0000        0.0000        0.0000        0.0000        0.0000        0.0000        0.0000        0.0000        0.0000        0.0000        0.0000        0.0000        0.0000        0.0000        0.0000        0.0000        0.0000        0.0000        0.0000        0.0000        0.0000        0.0000        0.0000        0.0000        0.0000        0.0000        0.0000        0.0000        0.0000        0.0000        0.0000        0.0000        0.0000        0.0000        0.0000        0.0000        0.0000        0.0000        0.0000        0.0000        0.0000        0.0000        0.0000        0.0000        0.0000        0.0000        0.0000        0.0000        0.0000        0.0000        0.0000        0.0000        0.0000        0.0000        0.0000        0.0000      109.1329      100.3202       96.4761       73.6930       68.7981       69.3368       75.3447       86.3929       74.7977       79.8054       80.8734       71.6873       61.6355       59.3396       59.4504       72.4464       73.8089       75.9864       82.2213      100.0350      106.3428      109.5672      112.4356      112.7284      120.0382      124.5857      131.4781      135.3312      145.4799      142.5157      131.7288      112.6092      107.3567       89.4102       88.0749      104.6809      102.4407      103.4287      102.2582      109.1384      103.6747      101.8530      106.2647      112.5127      112.8024      114.3106      112.9337      103.8090       96.4412       88.1279       87.1714       81.1130       84.9606       75.4058       71.8969       62.6715       56.2824       52.2583       50.1515       43.1680       40.5318       38.7607       38.3885       25.0656       21.3502       18.8174       17.2770       16.6346       16.4915       19.5994       25.2373       27.4644       28.8723       30.2928       37.6449       39.8245       44.1446       54.6481       70.3794      112.7582      139.9468      151.9905      136.1435      110.3409      106.9363      109.7424      122.5584       72.9250        0.0000        0.0000        0.0000        0.0000        0.0000        0.0000        0.0000        0.0000        0.0000        0.0000        0.0000        0.0000      122.5500       81.2700       75.7200        0.0000       36.8700       36.1800        0.0000        0.0000        0.0000        0.0000        0.0000        0.0000        0.0000        0.0000        0.0000        0.0000        0.0000        0.0000        0.0000        0.0000        0.0000        0.0000        0.0000        0.0000        0.0000        0.0000        0.0000        0.0000        0.0000        0.0000        0.0000        0.0000        0.0000        0.0000        0.0000        0.0000        0.0000        0.0000        0.0000        0.0000        0.0000        0.0000        0.0000        0.0000        0.0000        0.0000        0.0000        0.0000        0.0000
        0.0000        0.0000        0.0000        0.0000        0.0000        0.0000        0.0000        0.0000        0.0000        0.0000        0.0000        0.0000        0.0000        0.0000        0.0000        0.0000        0.0000        0.0000        0.0000        0.0000        0.0000        0.0000        0.0000        0.0000        0.0000        0.0000        0.0000        0.0000        0.0000        0.0000        0.0000        0.0000        0.0000        0.0000        0.0000        0.0000        0.0000        0.0000        0.0000        0.0000        0.0000        0.0000        0.0000        0.0000        0.0000        0.0000        0.0000        0.0000        0.0000        0.0000        0.0000        0.0000        0.0000        0.0000        0.0000        0.0000        0.0000        0.0000        0.0000        0.0000        0.0000        0.0000        0.0000        0.0000        0.0000        0.0000        0.0000        0.0000        0.0000        0.0000        0.0000        0.0000        0.0000        0.0000        0.0000        0.0000        0.0000        0.0000        0.0000        0.0000        0.0000        0.0000        0.0000        0.0000        0.0000        0.0000        0.0000        0.0000        0.0000        0.0000        0.0000        0.0000        0.0000        0.0000        0.0000        0.0000        0.0000        0.0000        0.0000      108.5838      105.2930      104.8081      100.3004       80.6049       74.8675       71.8209       72.9667       84.9781       83.3687       84.9580       86.1560       73.9114       62.1571       65.2613       68.1861       87.0964       84.8962       87.7479       97.3738      125.6008      134.4246      132.5889      134.1784      133.7795      137.1636      145.6817      141.3560      141.6383      144.1354      144.4868      133.3594      105.0650       90.7140       74.4677       85.5872      100.9249       89.1977       88.2218       92.6120      105.5333      103.4906       98.2693       98.8812      100.0723      107.1814      105.7782      100.9738       91.9533       94.5257       91.2999       85.6690       76.4650       69.5605       64.3000       61.2964       57.3292       52.4199       48.5045       44.8976       39.0235       36.6595       33.3013       30.2496       21.6609       18.7069       20.2668       18.1272       17.3859       16.0252       17.6609       21.9089       25.6954       30.6084       36.6969       41.5171       41.1186       49.2166       66.3980       92.9781      155.3169      175.6458      183.4315      165.5957      124.0287      113.9259      109.4543      108.7191       22.1424        0.0000        0.0000        0.0000        0.0000        0.0000        0.0000      129.3643       94.0500        0.0000        0.0000        0.0000        0.0000      139.2300       95.9100        0.0000        0.0000        0.0000        0.0000        0.0000        0.0000        0.0000        0.0000        0.0000        0.0000        0.0000        0.0000        0.0000        0.0000        0.0000        0.0000        0.0000        0.0000        0.0000        0.0000        0.0000        0.0000        0.0000        0.0000        0.0000        0.0000        0.0000        0.0000        0.0000        0.0000        0.0000        0.0000        0.0000        0.0000        0.0000        0.0000        0.0000        0.0000        0.0000        0.0000        0.0000        0.0000        0.0000        0.0000        0.0000        0.0000        0.0000
        0.0000        0.0000        0.0000        0.0000        0.0000        0.0000        0.0000        0.0000        0.0000        0.0000        0.0000        0.0000        0.0000        0.0000        0.0000        0.0000        0.0000        0.0000        0.0000        0.0000        0.0000        0.0000        0.0000        0.0000        0.0000        0.0000        0.0000        0.0000        0.0000        0.0000        0.0000        0.0000        0.0000        0.0000        0.0000        0.0000        0.0000        0.0000        0.0000        0.0000        0.0000        0.0000        0.0000        0.0000        0.0000        0.0000        0.0000        0.0000        0.0000        0.0000        0.0000        0.0000        0.0000        0.0000        0.0000        0.0000        0.0000        0.0000        0.0000        0.0000        0.0000        0.0000        0.0000        0.0000        0.0000        0.0000        0.0000        0.0000        0.0000        0.0000        0.0000        0.0000        0.0000        0.0000        0.0000        0.0000        0.0000        0.0000        0.0000        0.0000        0.0000        0.0000        0.0000        0.0000        0.0000        0.0000        0.0000        0.0000        0.0000        0.0000        0.0000        0.0000        0.0000        0.0000        0.0000        0.0000        0.0000      118.9986      117.3211      111.8981      116.1985      114.1095      105.8444       87.1951       82.9806       83.3462       88.8596       90.9386      101.4538      102.5288      102.1324       88.3394       73.1905       73.5008       76.3153       94.7325       96.2158      101.6073      112.2348      136.6805      148.6738      150.4950      147.7311      141.6018      144.2083      142.8465      140.0839      149.5241      148.8535      139.6821      123.6552       93.4614       87.8710       78.1112       78.9615       87.0914       85.8338       84.9618       87.3678       94.0538       90.7591       88.8632       93.2673       99.4430       96.8836      100.9304       88.6311       81.9844       81.0095       80.0987       82.9508       67.1125       59.3013       56.1673       54.0728       49.5337       48.5215       45.7764       38.9813       34.9593       37.5462       32.1130       27.1115       23.8858       20.0683       21.4052       18.3896       19.5949       22.1841       23.5482       23.7674       28.2758       33.4399       39.9138       46.2850       46.6693       59.8716       79.6673      105.4096      163.9726      189.8882      199.6948      191.6834      157.6449      140.0981      110.1265       91.1909        0.0000        0.0000        0.0000        0.0000        0.0000      122.4706      139.1906      139.6852      101.0100        0.0000        0.0000        0.0000        0.0000        0.0000        0.0000        0.0000        0.0000        0.0000        0.0000        0.0000        0.0000        0.0000        0.0000        0.0000        0.0000        0.0000        0.0000        0.0000        0.0000        0.0000        0.0000        0.0000        0.0000        0.0000        0.0000        0.0000        0.0000        0.0000        0.0000        0.0000        0.0000        0.0000        0.0000        0.0000        0.0000        0.0000        0.0000        0.0000        0.0000        0.0000        0.0000        0.0000        0.0000        0.0000        0.0000        0.0000        0.0000        0.0000        0.0000        0.0000        0.0000        0.0000
        0.0000        0.0000        0.0000        0.0000        0.0000        0.0000        0.0000        0.0000        0.0000        0.0000        0.0000        0.0000        0.0000        0.0000        0.0000        0.0000        0.0000        0.0000        0.0000        0.0000        0.0000        0.0000        0.0000        0.0000        0.0000        0.0000        0.0000        0.0000        0.0000        0.0000        0.0000        0.0000        0.0000        0.0000        0.0000        0.0000        0.0000        0.0000        0.0000        0.0000        0.0000        0.0000        0.0000        0.0000        0.0000        0.0000        0.0000        0.0000        0.0000        0.0000        0.0000        0.0000        0.0000        0.0000        0.0000        0.0000        0.0000        0.0000        0.0000        0.0000        0.0000        0.0000        0.0000        0.0000        0.0000        0.0000        0.0000        0.0000        0.0000        0.0000        0.0000        0.0000        0.0000        0.0000        0.0000        0.0000        0.0000        0.0000        0.0000        0.0000        0.0000        0.0000        0.0000        0.0000        0.0000        0.0000        0.0000        0.0000        0.0000        0.0000        0.0000        0.0000        0.0000        0.0000        0.0000        0.0000        0.0000      120.9093      120.3932      134.7480      137.2214      135.7248      129.6691      108.8821      111.6459      117.8644      118.4085      110.9231      119.4505      119.2291      117.2034       97.2492       85.9056       84.6783       88.0049      103.3447      108.7518      112.8535      117.7169      139.0048      150.3177      144.6043      144.2986      142.3521      139.7263      138.4834      130.0755      131.2943      127.3055      119.8580      109.9833       91.3314       85.3220       87.8500       84.8510       89.6436       92.6150       90.4711       93.1069       97.5943       92.6669       88.8245       91.6204       90.4320       90.7504       93.0999       86.0533       77.3073       73.7092       76.4370       74.3683       62.4402       55.8130       50.3230       47.6893       43.8189       40.7579       35.6806       33.5273       34.5789       29.6149       27.0542       25.2401       19.2556       18.2681       17.0305       16.5994       18.9359       22.4357       24.5622       27.3309       31.2772       37.7081       49.7547       53.1969       52.2627       65.3348       84.5908      105.6222      172.3459      197.9244      205.4482      204.7687      168.1821      158.2000      116.1489       85.4467        0.0000        0.0000        0.0000       24.1200      100.7485      125.0862      141.6841      148.4051      123.3300        0.0000        0.0000        0.0000        0.0000        0.0000        0.0000        0.0000        0.0000        0.0000        0.0000        0.0000        0.0000        0.0000        0.0000        0.0000        0.0000        0.0000        0.0000        0.0000        0.0000        0.0000        0.0000        0.0000        0.0000        0.0000        0.0000        0.0000        0.0000        0.0000        0.0000        0.0000        0.0000        0.0000        0.0000        0.0000        0.0000        0.0000        0.0000        0.0000        0.0000        0.0000        0.0000        0.0000        0.0000        0.0000        0.0000        0.0000        0.0000        0.0000        0.0000        0.0000        0.0000        0.0000
        0.0000        0.0000        0.0000        0.0000        0.0000        0.0000        0.0000        0.0000        0.0000        0.0000        0.0000        0.0000        0.0000        0.0000        0.0000        0.0000        0.0000        0.0000        0.0000        0.0000        0.0000        0.0000        0.0000        0.0000        0.0000        0.0000        0.0000        0.0000        0.0000        0.0000        0.0000        0.0000        0.0000        0.0000        0.0000        0.0000        0.0000        0.0000        0.0000        0.0000        0.0000        0.0000        0.0000        0.0000        0.0000        0.0000        0.0000        0.0000        0.0000        0.0000        0.0000        0.0000        0.0000        0.0000        0.0000        0.0000        0.0000        0.0000        0.0000        0.0000        0.0000        0.0000        0.0000        0.0000        0.0000        0.0000        0.0000        0.0000        0.0000        0.0000        0.0000        0.0000        0.0000        0.0000        0.0000        0.0000        0.0000        0.0000        0.0000        0.0000        0.0000        0.0000        0.0000        0.0000        0.0000        0.0000        0.0000        0.0000        0.0000        0.0000        0.0000        0.0000        0.0000        0.0000        0.0000        0.0000      142.0142      133.6177      134.9521      137.1415      133.2827      130.3845      124.1519      119.6849      119.3215      126.2364      129.3857      152.8295      162.7796      163.9238      154.8357      136.2653      131.0377      126.6181      130.3646      126.4097      127.9323      136.8501      137.7134      138.5868      140.2493      138.1009      139.0555      141.5626      129.1308      128.2027      130.1685      120.2482      110.0732      105.0882      106.0040      120.5443      120.4447      118.4050      115.4576      118.0820      121.2461      124.5327      122.8216      110.7940      108.7907      105.5668      100.2272       92.5050       94.5025       94.3027       91.5880       98.7014       91.5226       90.4093       84.1631       64.7308       55.4208       59.6559       49.7664       35.9366       32.0396       30.8420       29.2222       26.8685       23.2986       22.0463       21.4846       23.4542       22.1754       21.5753       21.5672       24.5304       28.1148       31.2809       33.1009       38.3096       43.7090       52.0265       64.6011       71.0139       89.2746      106.1992      127.1893      142.9620      162.8768      173.2783      169.1013       85.9767       76.0952       73.6429        0.0000        0.0000        0.0000        0.0000       12.2439       97.3321      125.2427      142.3625      149.1185      179.6999        0.0000        0.0000        0.0000        0.0000        0.0000        0.0000        0.0000        0.0000        0.0000        0.0000        0.0000        0.0000        0.0000        0.0000        0.0000        0.0000        0.0000        0.0000        0.0000        0.0000        0.0000        0.0000        0.0000        0.0000        0.0000        0.0000        0.0000        0.0000        0.0000        0.0000        0.0000        0.0000        0.0000        0.0000        0.0000        0.0000        0.0000        0.0000        0.0000        0.0000        0.0000        0.0000        0.0000        0.0000        0.0000        0.0000        0.0000        0.0000        0.0000        0.0000        0.0000        0.0000        0.0000
        0.0000        0.0000        0.0000        0.0000        0.0000        0.0000        0.0000        0.0000        0.0000        0.0000        0.0000        0.0000        0.0000        0.0000        0.0000        0.0000        0.0000        0.0000        0.0000        0.0000        0.0000        0.0000        0.0000        0.0000        0.0000        0.0000        0.0000        0.0000        0.0000        0.0000        0.0000        0.0000        0.0000        0.0000        0.0000        0.0000        0.0000        0.0000        0.0000        0.0000        0.0000        0.0000        0.0000        0.0000        0.0000        0.0000        0.0000        0.0000        0.0000        0.0000        0.0000        0.0000        0.0000        0.0000        0.0000        0.0000        0.0000        0.0000        0.0000        0.0000        0.0000        0.0000        0.0000        0.0000        0.0000        0.0000        0.0000        0.0000        0.0000        0.0000        0.0000        0.0000        0.0000        0.0000        0.0000        0.0000        0.0000        0.0000        0.0000        0.0000        0.0000        0.0000        0.0000        0.0000        0.0000        0.0000        0.0000        0.0000        0.0000        0.0000        0.0000        0.0000        0.0000        0.0000        0.0000        0.0000      145.2921      136.4722      136.5729      150.3213      138.8667      142.6593      141.1299      127.0721      125.6004      131.3743      144.0104      170.1823      186.8787      188.2683      181.3098      155.7401      153.8293      149.0969      146.6228      132.2977      132.6894      137.2639      136.9713      136.7365      139.5461      135.3715      125.4756      122.4731      119.0229      114.3579      117.1820      108.7065       98.2656       97.9631      103.7004      124.7495      123.7272      122.9379      125.3983      130.2641      132.4987      134.8975      128.7136      116.2956      111.2481      109.2603      102.9388       93.4691       91.2984       86.7611       91.6928       94.5853       97.2151       88.6757       80.6782       60.1381       55.1492       48.1823       41.0219       30.3750       27.3126       24.9805       23.7624       21.2321       20.5154       19.9329       20.2434       22.5993       22.0932       22.5949       23.9703       29.6168       29.2897       40.4295       40.4298       43.0038       45.4095       54.5420       68.2941       82.9135       97.3397      116.5706      138.7677      152.2855      176.4050      181.5673      174.7690        0.0000        0.0000        0.0000        0.0000        0.0000        0.0000       13.9574       20.0433       95.0435      114.9419      137.7876      162.4988        0.0000        0.0000        0.0000        0.0000        0.0000        0.0000        0.0000        0.0000        0.0000        0.0000        0.0000        0.0000        0.0000        0.0000        0.0000        0.0000        0.0000        0.0000        0.0000        0.0000        0.0000        0.0000        0.0000        0.0000        0.0000        0.0000        0.0000        0.0000        0.0000        0.0000        0.0000        0.0000        0.0000        0.0000        0.0000        0.0000        0.0000        0.0000        0.0000        0.0000        0.0000        0.0000        0.0000        0.0000        0.0000        0.0000        0.0000        0.0000        0.0000        0.0000        0.0000        0.0000        0.0000        0.0000
        0.0000        0.0000        0.0000        0.0000        0.0000        0.0000        0.0000        0.0000        0.0000        0.0000        0.0000        0.0000        0.0000        0.0000        0.0000        0.0000        0.0000        0.0000        0.0000        0.0000        0.0000        0.0000        0.0000        0.0000        0.0000        0.0000        0.0000        0.0000        0.0000        0.0000        0.0000        0.0000        0.0000        0.0000        0.0000        0.0000        0.0000        0.0000        0.0000        0.0000        0.0000        0.0000        0.0000        0.0000        0.0000        0.0000        0.0000        0.0000        0.0000        0.0000        0.0000        0.0000        0.0000        0.0000        0.0000        0.0000        0.0000        0.0000        0.0000        0.0000        0.0000        0.0000        0.0000        0.0000        0.0000        0.0000        0.0000        0.0000        0.0000        0.0000        0.0000        0.0000        0.0000        0.0000        0.0000        0.0000        0.0000        0.0000        0.0000        0.0000        0.0000        0.0000        0.0000        0.0000        0.0000        0.0000        0.0000        0.0000        0.0000        0.0000        0.0000        0.0000        0.0000        0.0000        0.0000        0.0000      140.7277      144.8917      140.8429      143.0333      144.3654      142.7926      136.7000      123.8146      127.0754      136.2125      138.5134      171.1652      194.2613      202.0383      198.8701      177.3657      165.6224      157.1106      154.7016      144.6985      136.4421      131.5809      132.1734      126.7888      127.7251      133.5432      128.4295      125.8805      134.7001      126.0656      114.3887      109.9329      106.6935       99.3606       99.7015      120.3262      126.3878      130.7131      133.0167      135.6981      134.6966      137.4121      131.3665      119.3499      113.7465      109.4856      102.9692       91.3888       84.4116       82.3883       82.4739       87.0470       87.9283       84.9729       74.9442       54.4158       45.8230       38.3543       35.1124       27.6697       24.5407       22.4568       22.3406       21.0627       20.9753       20.7558       21.0515       24.6538       23.7622       25.1115       26.9311       34.1589       33.5541       37.6250       42.6525       43.9404       49.7284       56.0075       69.3824       82.5921       99.8936      130.2264      143.5133      157.0360      177.7344      190.0387        0.0000        0.0000        0.0000        0.0000        0.0000        0.0000       25.5826       19.2685       21.9214      103.6986      129.7918      151.4416      172.7793        0.0000        0.0000        0.0000        0.0000        0.0000        0.0000        0.0000        0.0000        0.0000        0.0000        0.0000        0.0000        0.0000        0.0000        0.0000        0.0000        0.0000        0.0000        0.0000        0.0000        0.0000        0.0000        0.0000        0.0000        0.0000        0.0000        0.0000        0.0000        0.0000        0.0000        0.0000        0.0000        0.0000        0.0000        0.0000        0.0000        0.0000        0.0000        0.0000        0.0000        0.0000        0.0000        0.0000        0.0000        0.0000        0.0000        0.0000        0.0000        0.0000        0.0000        0.0000        0.0000        0.0000        0.0000
        0.0000        0.0000        0.0000        0.0000        0.0000        0.0000        0.0000        0.0000        0.0000        0.0000        0.0000        0.0000        0.0000        0.0000        0.0000        0.0000        0.0000        0.0000        0.0000        0.0000        0.0000        0.0000        0.0000        0.0000        0.0000        0.0000        0.0000        0.0000        0.0000        0.0000        0.0000        0.0000        0.0000        0.0000        0.0000        0.0000        0.0000        0.0000        0.0000        0.0000        0.0000        0.0000        0.0000        0.0000        0.0000        0.0000        0.0000        0.0000        0.0000        0.0000        0.0000        0.0000        0.0000        0.0000        0.0000        0.0000        0.0000        0.0000        0.0000        0.0000        0.0000        0.0000        0.0000        0.0000        0.0000        0.0000        0.0000        0.0000        0.0000        0.0000        0.0000        0.0000        0.0000        0.0000        0.0000        0.0000        0.0000        0.0000        0.0000        0.0000        0.0000        0.0000        0.0000        0.0000        0.0000        0.0000        0.0000        0.0000        0.0000        0.0000        0.0000        0.0000        0.0000        0.0000        0.0000        0.0000        0.0000      149.6212      141.6721      145.6136      146.6777      145.2092      139.9125      129.9928      126.6352      128.4341      133.8733      173.8873      194.0810      199.1227      196.2617      173.4480      168.5082      168.7174      159.1161      151.7050      140.0404      132.6445      132.0902      131.6954      128.9174      126.6614      124.1626      120.8161      126.2115      131.0219      125.7565      126.6188      116.6123      109.1223      105.9488      126.5670      124.3917      126.4044      126.5932      134.1283      133.7123      135.7069      131.6456      119.2868      111.8494      105.8628       99.1350       89.7449       79.0773       74.2355       72.7181       81.0419       83.8076       73.4864       57.9506       44.2130       35.2062       30.7061       28.6842       22.6278       21.3910       21.3934       22.7273       22.8345       23.8858       24.4262       25.1864       28.0441       28.6454       29.9634       33.6675       35.7015       39.0756       40.5368       43.7970       46.6628       44.8256       49.1406       63.1205       77.7259       98.6408      121.4008      136.9853      152.2504      185.2595        0.0000        0.0000        0.0000        0.0000        0.0000        0.0000        0.0000       27.2913       23.9693       24.0384      129.2527      150.2289      169.2236      180.1932        0.0000        0.0000        0.0000        0.0000        0.0000        0.0000        0.0000        0.0000        0.0000        0.0000        0.0000        0.0000        0.0000        0.0000        0.0000        0.0000        0.0000        0.0000        0.0000        0.0000        0.0000        0.0000        0.0000        0.0000        0.0000        0.0000        0.0000        0.0000        0.0000        0.0000        0.0000        0.0000        0.0000        0.0000        0.0000        0.0000        0.0000        0.0000        0.0000        0.0000        0.0000        0.0000        0.0000        0.0000        0.0000        0.0000        0.0000        0.0000        0.0000        0.0000        0.0000        0.0000        0.0000        0.0000
        0.0000        0.0000        0.0000        0.0000        0.0000        0.0000        0.0000        0.0000        0.0000        0.0000        0.0000        0.0000        0.0000        0.0000        0.0000        0.0000        0.0000        0.0000        0.0000        0.0000        0.0000        0.0000        0.0000        0.0000        0.0000        0.0000        0.0000        0.0000        0.0000        0.0000        0.0000        0.0000        0.0000        0.0000        0.0000        0.0000        0.0000        0.0000        0.0000        0.0000        0.0000        0.0000        0.0000        0.0000        0.0000        0.0000        0.0000        0.0000        0.0000        0.0000        0.0000        0.0000        0.0000        0.0000        0.0000        0.0000        0.0000        0.0000        0.0000        0.0000        0.0000        0.0000        0.0000        0.0000        0.0000        0.0000        0.0000        0.0000        0.0000        0.0000        0.0000        0.0000        0.0000        0.0000        0.0000        0.0000        0.0000        0.0000        0.0000        0.0000        0.0000        0.0000        0.0000        0.0000        0.0000        0.0000        0.0000        0.0000        0.0000        0.0000        0.0000        0.0000        0.0000        0.0000        0.0000        0.0000      153.3189      141.3144      136.6020      141.5494        0.0000      132.8449      132.8730      127.5249      123.9807      135.0721      144.1652      171.8069      192.6337      187.1603      180.6832      176.7025      176.3089      177.4730      173.7367      151.2087      141.8288      141.3176      139.8679      139.6191      138.4683      142.4367      141.2160      141.7897      144.8979      143.6043      138.1100      135.4492      133.0778      128.3311      123.8065      126.1819      127.3502      129.1337      121.7794      121.4326      123.5216      119.2225      119.1520      125.8907      121.4068      116.6172      106.3769       76.1503       65.5905       63.6576       68.8457       71.0361       71.1200       56.5682       47.3354       23.8758       20.6509       17.7183       16.2760       20.5131       19.3220       20.8124       24.3211       36.7218       40.8671       43.7395       44.0729       39.6571       39.8101       40.1018       40.8643       42.5354       44.1756       44.8106       43.0963       32.9612       29.3175       32.0225       41.6769       71.0009       95.3052      118.4491      135.9624        0.0000        0.0000        0.0000        0.0000        0.0000      204.9599      144.7800        0.0000       68.1572       63.1063       72.9218      100.4160      140.9600      164.3738      169.0645        0.0000        0.0000        0.0000        0.0000        0.0000        0.0000        0.0000        0.0000        0.0000        0.0000        0.0000        0.0000        0.0000        0.0000        0.0000        0.0000        0.0000        0.0000        0.0000        0.0000        0.0000        0.0000        0.0000        0.0000        0.0000        0.0000        0.0000        0.0000        0.0000        0.0000        0.0000        0.0000        0.0000        0.0000        0.0000        0.0000        0.0000        0.0000        0.0000        0.0000        0.0000        0.0000        0.0000        0.0000        0.0000        0.0000        0.0000        0.0000        0.0000        0.0000        0.0000        0.0000        0.0000        0.0000        0.0000
        0.0000        0.0000        0.0000        0.0000        0.0000        0.0000        0.0000        0.0000        0.0000        0.0000        0.0000        0.0000        0.0000        0.0000        0.0000        0.0000        0.0000        0.0000        0.0000        0.0000        0.0000        0.0000        0.0000        0.0000        0.0000        0.0000        0.0000        0.0000        0.0000        0.0000        0.0000        0.0000        0.0000        0.0000        0.0000        0.0000        0.0000        0.0000        0.0000        0.0000        0.0000        0.0000        0.0000        0.0000        0.0000        0.0000        0.0000        0.0000        0.0000        0.0000        0.0000        0.0000        0.0000        0.0000        0.0000        0.0000        0.0000        0.0000        0.0000        0.0000        0.0000        0.0000        0.0000        0.0000        0.0000        0.0000        0.0000        0.0000        0.0000        0.0000        0.0000        0.0000        0.0000        0.0000        0.0000        0.0000        0.0000        0.0000        0.0000        0.0000        0.0000        0.0000        0.0000        0.0000        0.0000        0.0000        0.0000        0.0000        0.0000        0.0000        0.0000        0.0000        0.0000        0.0000        0.0000        0.0000        0.0000      153.3934        0.0000        0.0000        0.0000      128.9591      126.6637      126.2476      132.8597      141.0004      153.8606      175.8029      184.5728      180.4289      183.0596      183.3081      183.3214      177.8342      167.0634      146.8682      140.8904      143.1632      140.9302      140.4556      136.7812      136.6475      146.8035      143.6962      147.4636      145.3865      140.0715      135.0074      129.7291      127.8125      119.2991      123.1941      122.5090      124.3151      123.0277      114.4403      108.2323      108.8585      110.0493      115.3945      115.3485      111.2219      105.5200       76.0804       67.4453       58.5542       54.9528       55.9043       50.7484       44.3138       36.9338       17.4821       12.4973       10.5184       11.0801       16.3732       17.1576       20.6553       24.8410       40.0289       47.4925       51.2629       51.1298       45.2362       44.2269       44.4321       45.0515       46.5479       47.0457       46.0680       42.7011       32.1240       26.0723       26.3519       36.2122       69.8547       94.8584      119.2379      138.6896        0.0000        0.0000        0.0000        0.0000        0.0000      233.9100      169.4700      147.6000       81.9692       81.6081       96.3847      115.9789      163.3512      193.5372      206.8011        0.0000        0.0000        0.0000        0.0000        0.0000        0.0000        0.0000        0.0000        0.0000        0.0000        0.0000        0.0000        0.0000        0.0000        0.0000        0.0000        0.0000        0.0000        0.0000        0.0000        0.0000        0.0000        0.0000        0.0000        0.0000        0.0000        0.0000        0.0000        0.0000        0.0000        0.0000        0.0000        0.0000        0.0000        0.0000        0.0000        0.0000        0.0000        0.0000        0.0000        0.0000        0.0000        0.0000        0.0000        0.0000        0.0000        0.0000        0.0000        0.0000        0.0000        0.0000        0.0000        0.0000        0.0000        0.0000
        0.0000        0.0000        0.0000        0.0000        0.0000        0.0000        0.0000        0.0000        0.0000        0.0000        0.0000        0.0000        0.0000        0.0000        0.0000        0.0000        0.0000        0.0000        0.0000        0.0000        0.0000        0.0000        0.0000        0.0000        0.0000        0.0000        0.0000        0.0000        0.0000        0.0000        0.0000        0.0000        0.0000        0.0000        0.0000        0.0000        0.0000        0.0000        0.0000        0.0000        0.0000        0.0000        0.0000        0.0000        0.0000        0.0000        0.0000        0.0000        0.0000        0.0000        0.0000        0.0000        0.0000        0.0000        0.0000        0.0000        0.0000        0.0000        0.0000        0.0000        0.0000        0.0000        0.0000        0.0000        0.0000        0.0000        0.0000        0.0000        0.0000        0.0000        0.0000        0.0000        0.0000        0.0000        0.0000        0.0000        0.0000        0.0000        0.0000        0.0000        0.0000        0.0000        0.0000        0.0000        0.0000        0.0000        0.0000        0.0000        0.0000        0.0000        0.0000        0.0000        0.0000        0.0000        0.0000        0.0000        0.0000        0.0000        0.0000        0.0000        0.0000      143.1439      140.9470      145.7542      140.6249      142.8794      146.8410      170.1760      170.4313      170.8186      196.5562      183.2387      173.8255      174.6624      161.9482      151.6708      150.3408      146.2068      146.3616      141.3811      139.7851      139.8813      141.1806      150.5940      154.1109      152.4145      150.5890      144.1692      141.6296      135.7121      125.7526      125.9851      124.5988      130.8314      119.6893      106.3835      100.8117      103.6367      102.6318      112.3003      117.8972      114.6038      103.4466       78.0963       64.1220       54.9788       50.7495       41.9295       39.1608       33.8997       25.8796       14.4251        9.7867        7.5331        9.5360       15.9060       17.9327       23.4259       27.9975       43.3233       51.6920       53.0695       52.3140       46.6783       45.5019       44.9014       45.3278       46.6457       47.1343       46.1739       40.6567       27.4930       20.8037       23.8882       43.2654       75.4020       92.1938        0.0000        0.0000        0.0000        0.0000        0.0000        0.0000      363.3900      240.5400      176.3400      147.6600      124.7050      109.2557      116.3821      137.6289      202.9543      220.1456      254.2652        0.0000        0.0000        0.0000        0.0000        0.0000        0.0000        0.0000        0.0000        0.0000        0.0000        0.0000        0.0000        0.0000        0.0000        0.0000        0.0000        0.0000        0.0000        0.0000        0.0000        0.0000        0.0000        0.0000        0.0000        0.0000        0.0000        0.0000        0.0000        0.0000        0.0000        0.0000        0.0000        0.0000        0.0000        0.0000        0.0000        0.0000        0.0000        0.0000        0.0000        0.0000        0.0000        0.0000        0.0000        0.0000        0.0000        0.0000        0.0000        0.0000        0.0000        0.0000        0.0000        0.0000        0.0000        0.0000
        0.0000        0.0000        0.0000        0.0000        0.0000        0.0000        0.0000        0.0000        0.0000        0.0000        0.0000        0.0000        0.0000        0.0000        0.0000        0.0000        0.0000        0.0000        0.0000        0.0000        0.0000        0.0000        0.0000        0.0000        0.0000        0.0000        0.0000        0.0000        0.0000        0.0000        0.0000        0.0000        0.0000        0.0000        0.0000        0.0000        0.0000        0.0000        0.0000        0.0000        0.0000        0.0000        0.0000        0.0000        0.0000        0.0000        0.0000        0.0000        0.0000        0.0000        0.0000        0.0000        0.0000        0.0000        0.0000        0.0000        0.0000        0.0000        0.0000        0.0000        0.0000        0.0000        0.0000        0.0000        0.0000        0.0000        0.0000        0.0000        0.0000        0.0000        0.0000        0.0000        0.0000        0.0000        0.0000        0.0000        0.0000        0.0000        0.0000        0.0000        0.0000        0.0000        0.0000        0.0000        0.0000        0.0000        0.0000        0.0000        0.0000        0.0000        0.0000        0.0000        0.0000        0.0000        0.0000        0.0000        0.0000        0.0000        0.0000        0.0000        0.0000        0.0000      152.6158      156.1275      146.6202      151.6946      155.0656      167.5512      161.3731      173.1297      184.8114      170.3151      167.5157      167.4594      165.8689      153.8700      156.3823      157.8946      150.7701      146.5509      149.1199      149.6061      150.8764      157.6347      164.5786      165.3742      163.4677      163.0141      155.9630      147.4632      133.9022      128.9337      132.2188      127.9516      125.3643      100.7636       96.1611       96.5989       96.8943      109.9108      117.8928      117.1599      103.9779       79.5123       61.1721       46.3671       45.4450       33.9162       30.0845       25.8631       22.7235       12.2128       10.6993        7.0955        9.9733       21.1392       23.1845       27.4677       28.8816       44.6156       50.0325       50.9924       49.2845       44.0916       42.7978       42.0319       42.5201       44.0334       43.5476       43.3262       38.2305       26.4776       23.9447       29.5642       46.1219       70.8421       96.6249        0.0000        0.0000        0.0000        0.0000        0.0000        0.0000        0.0000      234.7500      178.4400      162.3600      147.7289      131.1208      140.6380      165.4534      240.0456      295.6732      315.0622        0.0000        0.0000        0.0000        0.0000        0.0000        0.0000        0.0000        0.0000        0.0000        0.0000        0.0000        0.0000        0.0000        0.0000        0.0000        0.0000        0.0000        0.0000        0.0000        0.0000        0.0000        0.0000        0.0000        0.0000        0.0000        0.0000        0.0000        0.0000        0.0000        0.0000        0.0000        0.0000        0.0000        0.0000        0.0000        0.0000        0.0000        0.0000        0.0000        0.0000        0.0000        0.0000        0.0000        0.0000        0.0000        0.0000        0.0000        0.0000        0.0000        0.0000        0.0000        0.0000        0.0000        0.0000        0.0000
        0.0000        0.0000        0.0000        0.0000        0.0000        0.0000        0.0000        0.0000        0.0000        0.0000        0.0000        0.0000        0.0000        0.0000        0.0000        0.0000        0.0000        0.0000        0.0000        0.0000        0.0000        0.0000        0.0000        0.0000        0.0000        0.0000        0.0000        0.0000        0.0000        0.0000        0.0000        0.0000        0.0000        0.0000        0.0000        0.0000        0.0000        0.0000        0.0000        0.0000        0.0000        0.0000        0.0000        0.0000        0.0000        0.0000        0.0000        0.0000        0.0000        0.0000        0.0000        0.0000        0.0000        0.0000        0.0000        0.0000        0.0000        0.0000        0.0000        0.0000        0.0000        0.0000        0.0000        0.0000        0.0000        0.0000        0.0000        0.0000        0.0000        0.0000        0.0000        0.0000        0.0000        0.0000        0.0000        0.0000        0.0000        0.0000        0.0000        0.0000        0.0000        0.0000        0.0000        0.0000        0.0000        0.0000        0.0000        0.0000        0.0000        0.0000        0.0000        0.0000        0.0000        0.0000        0.0000        0.0000        0.0000        0.0000        0.0000        0.0000        0.0000        0.0000        0.0000      164.6007      162.4674      165.3627      173.7807      170.7378      168.7579      172.5756      165.1403      155.6888      163.1637      160.8525      168.6848      180.9924      183.4954      181.5221      175.0233      160.9590      157.8596      160.4560      172.2097      207.2213      219.1230      225.8426      222.5466        0.0000        0.0000      201.3926      179.9068      124.1120      107.5432      100.8216      102.6767       96.6566       91.8601       92.7825       95.4686      112.0108      119.8092      112.9316       96.8008       65.3807       51.1360       41.4880       51.7479       24.9165       18.9424       15.7154       13.3705       10.6014       17.6391        9.6359       12.6759       29.2037       34.9394       36.9964       42.4927       40.4991       41.3248       43.0146       41.2090       35.4183       33.9687       33.0751       33.2650       37.5352       37.1881       35.5041       31.7085       28.5056       36.2377       40.4450        0.0000        0.0000        0.0000        0.0000        0.0000        0.0000        0.0000        0.0000        0.0000        0.0000        0.0000        0.0000        0.0000      192.6435      189.7467      203.4122      241.0886      312.4559      351.6168        0.0000        0.0000        0.0000        0.0000        0.0000        0.0000        0.0000        0.0000        0.0000        0.0000        0.0000        0.0000        0.0000        0.0000        0.0000        0.0000        0.0000        0.0000        0.0000        0.0000        0.0000        0.0000        0.0000        0.0000        0.0000        0.0000        0.0000        0.0000        0.0000        0.0000        0.0000        0.0000        0.0000        0.0000        0.0000        0.0000        0.0000        0.0000        0.0000        0.0000        0.0000        0.0000        0.0000        0.0000        0.0000        0.0000        0.0000        0.0000        0.0000        0.0000        0.0000        0.0000        0.0000        0.0000        0.0000        0.0000
        0.0000        0.0000        0.0000        0.0000        0.0000        0.0000        0.0000        0.0000        0.0000        0.0000        0.0000        0.0000        0.0000        0.0000        0.0000        0.0000        0.0000        0.0000        0.0000        0.0000        0.0000        0.0000        0.0000        0.0000        0.0000        0.0000        0.0000        0.0000        0.0000        0.0000        0.0000        0.0000        0.0000        0.0000        0.0000        0.0000        0.0000        0.0000        0.0000        0.0000        0.0000        0.0000        0.0000        0.0000        0.0000        0.0000        0.0000        0.0000        0.0000        0.0000        0.0000        0.0000        0.0000        0.0000        0.0000        0.0000        0.0000        0.0000        0.0000        0.0000        0.0000        0.0000        0.0000        0.0000        0.0000        0.0000        0.0000        0.0000        0.0000        0.0000        0.0000        0.0000        0.0000        0.0000        0.0000        0.0000        0.0000        0.0000        0.0000        0.0000        0.0000        0.0000        0.0000        0.0000        0.0000        0.0000        0.0000        0.0000        0.0000        0.0000        0.0000        0.0000        0.0000        0.0000        0.0000        0.0000        0.0000        0.0000        0.0000        0.0000        0.0000        0.0000        0.0000      175.4494      177.9306      179.1016      178.3019      171.7553      163.4988      161.3487      158.6597      154.4741      158.2895      157.4184      162.7183      186.3862      197.7111      196.4563      184.1423      169.4912      165.2216      171.7989      186.3257      226.9327      253.3948      260.1879        0.0000        0.0000        0.0000        0.0000        0.0000        0.0000      106.9552       98.1751       98.0902       99.0752       96.7638       93.6569       93.9600      112.7453      115.5907      107.0960       98.2605       66.3647       51.2679       38.9602       35.3240       20.4130       14.1367       13.0322       10.1424        8.7900        8.9601       12.6470       15.5263       31.6713       39.7112       39.0916       41.6182       39.0664       40.2858       41.5631       40.0833       34.2483       31.5600       31.0679       30.9710       34.8872       34.1105       32.6067       29.3853       33.4420        0.0000        0.0000        0.0000        0.0000        0.0000        0.0000        0.0000        0.0000        0.0000        0.0000        0.0000        0.0000        0.0000        0.0000        0.0000      218.0414      226.5644      244.5990      286.9618      363.0707      395.4634      395.1873        0.0000        0.0000        0.0000        0.0000        0.0000        0.0000        0.0000        0.0000        0.0000        0.0000        0.0000        0.0000        0.0000        0.0000        0.0000        0.0000        0.0000        0.0000        0.0000        0.0000        0.0000        0.0000        0.0000        0.0000        0.0000        0.0000        0.0000        0.0000        0.0000        0.0000        0.0000        0.0000        0.0000        0.0000        0.0000        0.0000        0.0000        0.0000        0.0000        0.0000        0.0000        0.0000        0.0000        0.0000        0.0000        0.0000        0.0000        0.0000        0.0000        0.0000        0.0000        0.0000        0.0000        0.0000        0.0000
        0.0000        0.0000        0.0000        0.0000        0.0000        0.0000        0.0000        0.0000        0.0000        0.0000        0.0000        0.0000        0.0000        0.0000        0.0000        0.0000        0.0000        0.0000        0.0000        0.0000        0.0000        0.0000        0.0000        0.0000        0.0000        0.0000        0.0000        0.0000        0.0000        0.0000        0.0000        0.0000        0.0000        0.0000        0.0000        0.0000        0.0000        0.0000        0.0000        0.0000        0.0000        0.0000        0.0000        0.0000        0.0000        0.0000        0.0000        0.0000        0.0000        0.0000        0.0000        0.0000        0.0000        0.0000        0.0000        0.0000        0.0000        0.0000        0.0000        0.0000        0.0000        0.0000        0.0000        0.0000        0.0000        0.0000        0.0000        0.0000        0.0000        0.0000        0.0000        0.0000        0.0000        0.0000        0.0000        0.0000        0.0000        0.0000        0.0000        0.0000        0.0000        0.0000        0.0000        0.0000        0.0000        0.0000        0.0000        0.0000        0.0000        0.0000        0.0000        0.0000        0.0000        0.0000        0.0000        0.0000        0.0000        0.0000        0.0000        0.0000        0.0000        0.0000        0.0000      172.1477      183.1707      182.9509      176.4024      168.1274      160.8520      159.8197      152.0960      151.5645      147.4400      142.9784      147.2790      172.4520      186.1436        0.0000      181.8064      171.7194        0.0000        0.0000      183.4080      228.6518        0.0000        0.0000        0.0000        0.0000        0.0000        0.0000        0.0000        0.0000      111.9464      103.3055      103.0663       95.8286       97.0391       91.5868       93.1400      109.8979      110.7455      115.3529      104.5033       67.7576       48.6170       36.4281       30.2406       16.8593       15.2942       11.6570       10.0026        9.0462        8.7176       11.5416       19.7363       34.3456       40.3344       42.2621       40.2823       40.5479       41.9721       42.1550       40.7416       33.9197       32.0547       29.3128       29.8961        0.0000        0.0000        0.0000        0.0000        0.0000        0.0000        0.0000        0.0000        0.0000        0.0000        0.0000        0.0000        0.0000        0.0000        0.0000        0.0000        0.0000        0.0000        0.0000        0.0000      289.9131      279.3719      288.9124      324.7611      402.3316        0.0000        0.0000        0.0000        0.0000        0.0000        0.0000        0.0000        0.0000        0.0000        0.0000        0.0000        0.0000        0.0000        0.0000        0.0000        0.0000        0.0000        0.0000        0.0000        0.0000        0.0000        0.0000        0.0000        0.0000        0.0000        0.0000        0.0000        0.0000        0.0000        0.0000        0.0000        0.0000        0.0000        0.0000        0.0000        0.0000        0.0000        0.0000        0.0000        0.0000        0.0000        0.0000        0.0000        0.0000        0.0000        0.0000        0.0000        0.0000        0.0000        0.0000        0.0000        0.0000        0.0000        0.0000        0.0000        0.0000        0.0000
        0.0000        0.0000        0.0000        0.0000        0.0000        0.0000        0.0000        0.0000        0.0000        0.0000        0.0000        0.0000        0.0000        0.0000        0.0000        0.0000        0.0000        0.0000        0.0000        0.0000        0.0000        0.0000        0.0000        0.0000        0.0000        0.0000        0.0000        0.0000        0.0000        0.0000        0.0000        0.0000        0.0000        0.0000        0.0000        0.0000        0.0000        0.0000        0.0000        0.0000        0.0000        0.0000        0.0000        0.0000        0.0000        0.0000        0.0000        0.0000        0.0000        0.0000        0.0000        0.0000        0.0000        0.0000        0.0000        0.0000        0.0000        0.0000        0.0000        0.0000        0.0000        0.0000        0.0000        0.0000        0.0000        0.0000        0.0000        0.0000        0.0000        0.0000        0.0000        0.0000        0.0000        0.0000        0.0000        0.0000        0.0000        0.0000        0.0000        0.0000        0.0000        0.0000        0.0000        0.0000        0.0000        0.0000        0.0000        0.0000        0.0000        0.0000        0.0000        0.0000        0.0000        0.0000        0.0000        0.0000        0.0000        0.0000        0.0000        0.0000        0.0000        0.0000        0.0000      158.1698      163.1264      165.9650      158.2090      145.1615      140.4378      142.3563      141.7703      138.5244      136.5124      130.0694        0.0000        0.0000        0.0000        0.0000        0.0000        0.0000        0.0000        0.0000        0.0000        0.0000        0.0000        0.0000        0.0000        0.0000        0.0000        0.0000        0.0000        0.0000        0.0000      101.6216       97.8484       96.5282       99.1528       99.1008      101.4631      117.2566      120.9235      119.1189       96.0490       60.7284       46.3501       36.5225       29.7321       18.9755       13.8248       13.1479       11.0117       10.2654       11.2526       14.3065       31.5561       36.0726       43.8962       47.4451       43.0035       45.4635       47.4116       47.5005       42.9158       36.4841       33.7639       28.7791        0.0000        0.0000        0.0000        0.0000        0.0000        0.0000        0.0000        0.0000        0.0000        0.0000        0.0000        0.0000        0.0000        0.0000        0.0000        0.0000        0.0000        0.0000        0.0000        0.0000        0.0000        0.0000      326.9859      338.0298      352.0524        0.0000      412.1177      479.6072        0.0000        0.0000        0.0000        0.0000        0.0000        0.0000        0.0000        0.0000        0.0000        0.0000        0.0000        0.0000        0.0000        0.0000        0.0000        0.0000        0.0000        0.0000        0.0000        0.0000        0.0000        0.0000        0.0000        0.0000        0.0000        0.0000        0.0000        0.0000        0.0000        0.0000        0.0000        0.0000        0.0000        0.0000        0.0000        0.0000        0.0000        0.0000        0.0000        0.0000        0.0000        0.0000        0.0000        0.0000        0.0000        0.0000        0.0000        0.0000        0.0000        0.0000        0.0000        0.0000        0.0000        0.0000        0.0000
        0.0000        0.0000        0.0000        0.0000        0.0000        0.0000        0.0000        0.0000        0.0000        0.0000        0.0000        0.0000        0.0000        0.0000        0.0000        0.0000        0.0000        0.0000        0.0000        0.0000        0.0000        0.0000        0.0000        0.0000        0.0000        0.0000        0.0000        0.0000        0.0000        0.0000        0.0000        0.0000        0.0000        0.0000        0.0000        0.0000        0.0000        0.0000        0.0000        0.0000        0.0000        0.0000        0.0000        0.0000        0.0000        0.0000        0.0000        0.0000        0.0000        0.0000        0.0000        0.0000        0.0000        0.0000        0.0000        0.0000        0.0000        0.0000        0.0000        0.0000        0.0000        0.0000        0.0000        0.0000        0.0000        0.0000        0.0000        0.0000        0.0000        0.0000        0.0000        0.0000        0.0000        0.0000        0.0000        0.0000        0.0000        0.0000        0.0000        0.0000        0.0000        0.0000        0.0000        0.0000        0.0000        0.0000        0.0000        0.0000        0.0000        0.0000        0.0000        0.0000        0.0000        0.0000        0.0000        0.0000        0.0000        0.0000        0.0000        0.0000        0.0000        0.0000        0.0000        0.0000        0.0000      147.7431      131.7854      122.5676      119.9240      115.4406      109.1291      107.0919       97.6426       96.2938       95.7758        0.0000        0.0000        0.0000        0.0000        0.0000        0.0000        0.0000        0.0000        0.0000        0.0000        0.0000        0.0000        0.0000        0.0000        0.0000        0.0000        0.0000        0.0000      104.4820      100.2133      115.3004      117.7184      124.0765      124.4679      123.9022      121.0961      111.3523       96.5522       77.5826       56.9514       46.5101       37.8456       22.3044       17.9929       15.5837       15.3093       13.9260       16.8740       17.3336       27.6434       48.6832       57.1653       62.3922       58.1508       52.3657       52.5695       48.9462       45.8972        5.3100        8.9100        0.0000        0.0000        0.0000        0.0000        0.0000        0.0000        0.0000        0.0000        0.0000        0.0000        0.0000        0.0000        0.0000        0.0000        0.0000        0.0000        0.0000        0.0000        0.0000        0.0000        0.0000        0.0000        0.0000        0.0000      434.6605      420.5407        0.0000      338.0699      432.7500        0.0000        0.0000        0.0000        0.0000        0.0000        0.0000        0.0000        0.0000        0.0000        0.0000        0.0000        0.0000        0.0000        0.0000        0.0000        0.0000        0.0000        0.0000        0.0000        0.0000        0.0000        0.0000        0.0000        0.0000        0.0000        0.0000        0.0000        0.0000        0.0000        0.0000        0.0000        0.0000        0.0000        0.0000        0.0000        0.0000        0.0000        0.0000        0.0000        0.0000        0.0000        0.0000        0.0000        0.0000        0.0000        0.0000        0.0000        0.0000        0.0000        0.0000        0.0000        0.0000        0.0000        0.0000        0.0000
        0.0000        0.0000        0.0000        0.0000        0.0000        0.0000        0.0000        0.0000        0.0000        0.0000        0.0000        0.0000        0.0000        0.0000        0.0000        0.0000        0.0000        0.0000        0.0000        0.0000        0.0000        0.0000        0.0000        0.0000        0.0000        0.0000        0.0000        0.0000        0.0000        0.0000        0.0000        0.0000        0.0000        0.0000        0.0000        0.0000        0.0000        0.0000        0.0000        0.0000        0.0000        0.0000        0.0000        0.0000        0.0000        0.0000        0.0000        0.0000        0.0000        0.0000        0.0000        0.0000        0.0000        0.0000        0.0000        0.0000        0.0000        0.0000        0.0000        0.0000        0.0000        0.0000        0.0000        0.0000        0.0000        0.0000        0.0000        0.0000        0.0000        0.0000        0.0000        0.0000        0.0000        0.0000        0.0000        0.0000        0.0000        0.0000        0.0000        0.0000        0.0000        0.0000        0.0000        0.0000        0.0000        0.0000        0.0000        0.0000        0.0000        0.0000        0.0000        0.0000        0.0000        0.0000        0.0000        0.0000        0.0000        0.0000        0.0000        0.0000        0.0000        0.0000        0.0000        0.0000        0.0000        0.0000      125.5236      113.7146      114.7908      105.2352       96.6083       94.9227       90.0646       80.7361       80.0154        0.0000        0.0000        0.0000        0.0000        0.0000        0.0000        0.0000        0.0000        0.0000        0.0000        0.0000        0.0000        0.0000        0.0000        0.0000        0.0000        0.0000        0.0000        0.0000        0.0000      123.6493      131.4092      137.8418      128.1843      120.8613      123.0140      110.7016       99.3674       84.2480       66.2944       52.6040       41.9365       26.2657       19.6963       20.3635       16.2197       14.1008       13.0347       19.2508       29.3755       57.2957       69.7659       71.1275       66.1735       56.4589        0.0000        0.0000       49.8940        0.0000        0.0000        0.0000        0.0000        0.0000        0.0000        0.0000        0.0000        0.0000        0.0000        0.0000        0.0000        0.0000        0.0000        0.0000        0.0000        0.0000        0.0000        0.0000        0.0000        0.0000        0.0000        0.0000        0.0000        0.0000        0.0000      473.7558      451.3616        0.0000        0.0000        0.0000        0.0000        0.0000        0.0000        0.0000        0.0000        0.0000        0.0000        0.0000        0.0000        0.0000        0.0000        0.0000        0.0000        0.0000        0.0000        0.0000        0.0000        0.0000        0.0000        0.0000        0.0000        0.0000        0.0000        0.0000        0.0000        0.0000        0.0000        0.0000        0.0000        0.0000        0.0000        0.0000        0.0000        0.0000        0.0000        0.0000        0.0000        0.0000        0.0000        0.0000        0.0000        0.0000        0.0000        0.0000        0.0000        0.0000        0.0000        0.0000        0.0000        0.0000        0.0000        0.0000        0.0000        0.0000        0.0000
[truncated: 212,709 more chars]
