# Supplementary material for: Multidimensional evaluation of the TRMM 3B43V7 satellite-based precipitation product in mainland China from 1998–2016
Source: PeerJ. 2020 Feb 20;8:e8615. doi: 10.7717/peerj.8615 (PMC7036276; doi:10.7717/peerj.8615)
Supplement: Supplemental Information 2 [file peerj-08-8615-s002.zip › TRMM_3B43 data/TRMM 3B43 data-Year-Month/1999-11.txt]

ncols         249
nrows         175
xllcorner     73.250
yllcorner     6.500
cellsize      0.25000
        0.0000        0.0000        0.0000        0.0000        0.0000        0.0000        0.0000        0.0000        0.0000        0.0000        0.0000        0.0000        0.0000        0.0000        0.0000        0.0000        0.0000        0.0000        0.0000        0.0000        0.0000        0.0000        0.0000        0.0000        0.0000        0.0000        0.0000        0.0000        0.0000        0.0000        0.0000        0.0000        0.0000        0.0000        0.0000        0.0000        0.0000        0.0000        0.0000        0.0000        0.0000        0.0000        0.0000        0.0000        0.0000        0.0000        0.0000        0.0000        0.0000        0.0000        0.0000        0.0000        0.0000        0.0000        0.0000        0.0000        0.0000        0.0000        0.0000        0.0000        0.0000        0.0000        0.0000        0.0000        0.0000        0.0000        0.0000        0.0000        0.0000        0.0000        0.0000        0.0000        0.0000        0.0000        0.0000        0.0000        0.0000        0.0000        0.0000        0.0000        0.0000        0.0000        0.0000        0.0000        0.0000        0.0000        0.0000        0.0000        0.0000        0.0000        0.0000        0.0000        0.0000        0.0000        0.0000        0.0000        0.0000        0.0000        0.0000        0.0000        0.0000        0.0000        0.0000        0.0000        0.0000        0.0000        0.0000        0.0000        0.0000        0.0000        0.0000        0.0000        0.0000        0.0000        0.0000        0.0000        0.0000        0.0000        0.0000        0.0000        0.0000        0.0000        0.0000        0.0000        0.0000        0.0000        0.0000        0.0000        0.0000        0.0000        0.0000        0.0000        0.0000        0.0000        0.0000        0.0000        0.0000        0.0000        0.0000        0.0000        0.0000        0.0000        0.0000        0.0000        0.0000        0.0000        0.0000        0.0000        0.0000        0.0000        0.0000        0.0000        0.0000        0.0000        0.0000        0.0000        0.0000        0.0000        0.0000        0.0000        0.0000        0.0000        0.0000        0.0000        0.0000        0.0000        0.0000        0.0000        0.0000        0.0000        0.0000        0.0000        0.0000        6.5966        6.5290        6.5921        0.0000        0.0000        0.0000        6.4028        6.3211        6.3102        6.2680        5.2340        4.9350        5.2793        5.7658        6.5906        7.0370        7.2155        7.7211        8.8707        8.8934        8.9929        9.0386        8.3636        8.3147        8.0902        8.0694        7.9767        8.0887        7.3707        7.0880        7.7573        7.6522        7.5087        7.4170        7.1337        7.0528        7.1134        7.3622        8.9118        9.2029        9.6717       10.3383       11.1336       11.5925       12.0782       12.9427        0.0000        0.0000        0.0000        0.0000        0.0000        0.0000        0.0000        0.0000        0.0000        0.0000        0.0000        0.0000        0.0000        0.0000        0.0000        0.0000        0.0000        0.0000        0.0000        0.0000        0.0000        0.0000        0.0000        0.0000        0.0000        0.0000        0.0000        0.0000        0.0000        0.0000
        0.0000        0.0000        0.0000        0.0000        0.0000        0.0000        0.0000        0.0000        0.0000        0.0000        0.0000        0.0000        0.0000        0.0000        0.0000        0.0000        0.0000        0.0000        0.0000        0.0000        0.0000        0.0000        0.0000        0.0000        0.0000        0.0000        0.0000        0.0000        0.0000        0.0000        0.0000        0.0000        0.0000        0.0000        0.0000        0.0000        0.0000        0.0000        0.0000        0.0000        0.0000        0.0000        0.0000        0.0000        0.0000        0.0000        0.0000        0.0000        0.0000        0.0000        0.0000        0.0000        0.0000        0.0000        0.0000        0.0000        0.0000        0.0000        0.0000        0.0000        0.0000        0.0000        0.0000        0.0000        0.0000        0.0000        0.0000        0.0000        0.0000        0.0000        0.0000        0.0000        0.0000        0.0000        0.0000        0.0000        0.0000        0.0000        0.0000        0.0000        0.0000        0.0000        0.0000        0.0000        0.0000        0.0000        0.0000        0.0000        0.0000        0.0000        0.0000        0.0000        0.0000        0.0000        0.0000        0.0000        0.0000        0.0000        0.0000        0.0000        0.0000        0.0000        0.0000        0.0000        0.0000        0.0000        0.0000        0.0000        0.0000        0.0000        0.0000        0.0000        0.0000        0.0000        0.0000        0.0000        0.0000        0.0000        0.0000        0.0000        0.0000        0.0000        0.0000        0.0000        0.0000        0.0000        0.0000        0.0000        0.0000        0.0000        0.0000        0.0000        0.0000        0.0000        0.0000        0.0000        0.0000        0.0000        0.0000        0.0000        0.0000        0.0000        0.0000        0.0000        0.0000        0.0000        0.0000        0.0000        0.0000        0.0000        0.0000        0.0000        0.0000        0.0000        0.0000        0.0000        0.0000        0.0000        0.0000        0.0000        0.0000        0.0000        0.0000        0.0000        0.0000        0.0000        0.0000        0.0000        0.0000        0.0000        0.0000        0.0000        5.6709        5.5662        5.5790        5.6017        5.5998        5.5860        5.5553        5.5808        5.4699        5.4044        5.1595        4.1689        4.1532        4.1352        4.4220        5.1590        5.4395        5.7249        5.9891        6.7825        7.1876        7.0534        6.9678        6.6001        6.7856        6.4749        6.6835        6.6104        6.7243        5.8560        5.8799        6.2266        6.4145        6.3178        5.9240        5.7104        5.6211        5.9134        6.2642        8.0194        8.6619        9.1657        9.8000       10.7365       11.2065       11.7759       13.1363       15.3717       16.5477       17.2326       17.6860       17.3375       18.1782       18.7532        0.0000        0.0000        0.0000        0.0000        0.0000        0.0000        0.0000        0.0000        0.0000        0.0000        0.0000        0.0000        0.0000        0.0000        0.0000        0.0000        0.0000        0.0000        0.0000        0.0000        0.0000        0.0000        0.0000
        0.0000        0.0000        0.0000        0.0000        0.0000        0.0000        0.0000        0.0000        0.0000        0.0000        0.0000        0.0000        0.0000        0.0000        0.0000        0.0000        0.0000        0.0000        0.0000        0.0000        0.0000        0.0000        0.0000        0.0000        0.0000        0.0000        0.0000        0.0000        0.0000        0.0000        0.0000        0.0000        0.0000        0.0000        0.0000        0.0000        0.0000        0.0000        0.0000        0.0000        0.0000        0.0000        0.0000        0.0000        0.0000        0.0000        0.0000        0.0000        0.0000        0.0000        0.0000        0.0000        0.0000        0.0000        0.0000       34.8254        0.0000       22.9981       17.6261        0.0000        0.0000        0.0000        0.0000        0.0000        0.0000        0.0000        0.0000        0.0000        0.0000        0.0000        0.0000        0.0000        0.0000        0.0000        0.0000        0.0000        0.0000        0.0000        0.0000        0.0000        0.0000        0.0000        0.0000        0.0000        0.0000        0.0000        0.0000        0.0000        0.0000        0.0000        0.0000        0.0000        0.0000        0.0000        0.0000        0.0000        0.0000        0.0000        0.0000        0.0000        0.0000        0.0000        0.0000        0.0000        0.0000        0.0000        0.0000        0.0000        0.0000        0.0000        0.0000        0.0000        0.0000        0.0000        0.0000        0.0000        0.0000        0.0000        0.0000        0.0000        0.0000        0.0000        0.0000        0.0000        0.0000        0.0000        0.0000        0.0000        0.0000        0.0000        0.0000        0.0000        0.0000        0.0000        0.0000        0.0000        0.0000        0.0000        0.0000        0.0000        0.0000        0.0000        0.0000        0.0000        0.0000        0.0000        0.0000        0.0000        0.0000        0.0000        0.0000        0.0000        0.0000        0.0000        0.0000        0.0000        0.0000        0.0000        0.0000        0.0000        0.0000        0.0000        0.0000        0.0000        0.0000        0.0000        0.0000        0.0000        0.0000        0.0000        0.0000        4.9572        4.8744        4.8440        4.7648        4.8049        4.7704        4.8320        4.7870        4.8111        4.7941        4.8278        4.4924        3.7918        3.7156        3.5410        3.6130        4.0002        4.2192        4.4807        4.6802        5.3618        5.8432        6.0879        5.8554        5.3820        5.7402        5.3634        5.7051        5.2956        5.0893        5.3169        5.6055        5.7025        5.5818        5.5239        5.3793        5.1639        5.0530        5.2624        5.7619        7.2576        7.9124        8.5105        9.0950       10.0987       10.4759       11.3068       12.5610       14.7741       16.1615       16.9856       17.4534       17.4679       18.3493       18.4587       19.5931        0.0000        0.0000        0.0000        0.0000        0.0000        0.0000        0.0000        0.0000        0.0000        0.0000        0.0000        0.0000        0.0000        0.0000        0.0000        0.0000        0.0000        0.0000        0.0000        0.0000        0.0000        0.0000
        0.0000        0.0000        0.0000        0.0000        0.0000        0.0000        0.0000        0.0000        0.0000        0.0000        0.0000        0.0000        0.0000        0.0000        0.0000        0.0000        0.0000        0.0000        0.0000        0.0000        0.0000        0.0000        0.0000        0.0000        0.0000        0.0000        0.0000        0.0000        0.0000        0.0000        0.0000        0.0000        0.0000        0.0000        0.0000        0.0000        0.0000        0.0000        0.0000        0.0000        0.0000        0.0000        0.0000        0.0000        0.0000        0.0000        0.0000        0.0000        0.0000        0.0000        0.0000        0.0000        0.0000       46.5306       44.4094       34.4143       29.4845       23.9468       18.8440        7.3758        0.0000        0.0000        0.0000        0.0000        0.0000        0.0000        0.0000        0.0000        0.0000        0.0000        0.0000        0.0000        0.0000        0.0000        0.0000        0.0000        0.0000        0.0000        0.0000        0.0000        0.0000        0.0000        0.0000        0.0000        0.0000        0.0000        0.0000        0.0000        0.0000        0.0000        0.0000        0.0000        0.0000        0.0000        0.0000        0.0000        0.0000        0.0000        0.0000        0.0000        0.0000        0.0000        0.0000        0.0000        0.0000        0.0000        0.0000        0.0000        0.0000        0.0000        0.0000        0.0000        0.0000        0.0000        0.0000        0.0000        0.0000        0.0000        0.0000        0.0000        0.0000        0.0000        0.0000        0.0000        0.0000        0.0000        0.0000        0.0000        0.0000        0.0000        0.0000        0.0000        0.0000        0.0000        0.0000        0.0000        0.0000        0.0000        0.0000        0.0000        0.0000        0.0000        0.0000        0.0000        0.0000        0.0000        0.0000        0.0000        0.0000        0.0000        0.0000        0.0000        0.0000        0.0000        0.0000        0.0000        0.0000        0.0000        0.0000        0.0000        0.0000        0.0000        0.0000        0.0000        0.0000        0.0000        0.0000        0.0000        0.0000        0.0000        3.8411        3.8878        3.8081        3.7830        3.8064        3.9683        4.0799        4.0649        4.0716        4.2348        4.3028        4.3014        4.0160        3.5154        3.0674        2.7710        2.9256        3.4987        3.6945        3.7792        3.8656        4.2512        4.4911        4.7632        4.8019        4.5858        4.7358        4.8458        5.2187        4.6661        4.8287        5.1420        5.2778        5.2332        5.1568        5.2363        5.0721        4.8193        4.7705        5.2120        5.8242        6.9778        7.4619        7.9453        8.2713        9.2724        9.8467       10.3918       11.8663       14.4048       15.7414       16.4349       16.7532       16.7104       16.8422       17.7456       18.8211       20.3656       21.6365        0.0000        0.0000        0.0000        0.0000        0.0000        0.0000        0.0000        0.0000        0.0000        0.0000        0.0000        0.0000        0.0000        0.0000        0.0000        0.0000        0.0000        0.0000        0.0000        0.0000
        0.0000        0.0000        0.0000        0.0000        0.0000        0.0000        0.0000        0.0000        0.0000        0.0000        0.0000        0.0000        0.0000        0.0000        0.0000        0.0000        0.0000        0.0000        0.0000        0.0000        0.0000        0.0000        0.0000        0.0000        0.0000        0.0000        0.0000        0.0000        0.0000        0.0000        0.0000        0.0000        0.0000        0.0000        0.0000        0.0000        0.0000        0.0000        0.0000        0.0000        0.0000        0.0000        0.0000        0.0000        0.0000        0.0000        0.0000        0.0000        0.0000        0.0000        0.0000        0.0000        0.0000       47.1538       43.0810       35.2249       31.2583       26.4528       21.1172       12.7826        0.0000        0.0000        0.0000        0.0000        0.0000        0.0000        0.0000        0.0000        0.0000        0.0000        0.0000        0.0000        0.0000        0.0000        0.0000        0.0000        0.0000        0.0000        0.0000        0.0000        0.0000        0.0000        0.0000        0.0000        0.0000        0.0000        0.0000        0.0000        0.0000        0.0000        0.0000        0.0000        0.0000        0.0000        0.0000        0.0000        0.0000        0.0000        0.0000        0.0000        0.0000        0.0000        0.0000        0.0000        0.0000        0.0000        0.0000        0.0000        0.0000        0.0000        0.0000        0.0000        0.0000        0.0000        0.0000        0.0000        0.0000        0.0000        0.0000        0.0000        0.0000        0.0000        0.0000        0.0000        0.0000        0.0000        0.0000        0.0000        0.0000        0.0000        0.0000        0.0000        0.0000        0.0000        0.0000        0.0000        0.0000        0.0000        0.0000        0.0000        0.0000        0.0000        0.0000        0.0000        0.0000        0.0000        0.0000        0.0000        0.0000        0.0000        0.0000        0.0000        0.0000        0.0000        0.0000        0.0000        0.0000        0.0000        0.0000        0.0000        0.0000        0.0000        0.0000        0.0000        0.0000        0.0000        0.0000        0.0000        0.0000        0.0000        2.3864        1.2858        1.1518        1.2543        1.3397        2.6311        2.6470        2.6189        2.5742        3.0579        3.0720        3.0208        2.7889        2.3528        2.2589        2.2516        2.3478        2.8085        2.8470        2.7472        2.8088        2.6378        2.7539        2.8068        2.7737        2.8037        2.9975        3.4429        3.0574        3.7479        3.8083        3.8567        4.1135        4.5409        4.5712        4.6892        4.6902        5.0648        5.3697        5.6555        5.7951        6.2173        6.4359        7.0341        7.8220        8.5240        8.6211        9.4621       10.4116       13.3900       13.7994       13.8711       14.4949       14.6297       14.4211       14.9789       14.8305       16.6390       18.3606       19.2086       19.1020        0.0000        0.0000        0.0000        0.0000        0.0000        0.0000        0.0000        0.0000        0.0000        0.0000        0.0000        0.0000        0.0000        0.0000        0.0000        0.0000        0.0000        0.0000
        0.0000        0.0000        0.0000        0.0000        0.0000        0.0000        0.0000        0.0000        0.0000        0.0000        0.0000        0.0000        0.0000        0.0000        0.0000        0.0000        0.0000        0.0000        0.0000        0.0000        0.0000        0.0000        0.0000        0.0000        0.0000        0.0000        0.0000        0.0000        0.0000        0.0000        0.0000        0.0000        0.0000        0.0000        0.0000        0.0000        0.0000        0.0000        0.0000        0.0000        0.0000        0.0000        0.0000        0.0000        0.0000        0.0000        0.0000        0.0000        0.0000        0.0000       44.8658       47.5293       47.8109       47.2801       42.7219       35.9443       32.1818       27.6972       22.5068       13.9870        9.7808        7.0051        0.0000        0.0000        0.0000        0.0000        0.0000        0.0000        0.0000        0.0000        0.0000        0.0000        0.0000        0.0000        0.0000        0.0000        0.0000        0.0000        0.0000        0.0000        0.0000        0.0000        0.0000        0.0000        0.0000        0.0000        0.0000        0.0000        0.0000        0.0000        0.0000        0.0000        0.0000        0.0000        0.0000        0.0000        0.0000        0.0000        0.0000        0.0000        0.0000        0.0000        0.0000        0.0000        0.0000        0.0000        0.0000        0.0000        0.0000        0.0000        0.0000        0.0000        0.0000        0.0000        0.0000        0.0000        0.0000        0.0000        0.0000        0.0000        0.0000        0.0000        0.0000        0.0000        0.0000        0.0000        0.0000        0.0000        0.0000        0.0000        0.0000        0.0000        0.0000        0.0000        0.0000        0.0000        0.0000        0.0000        0.0000        0.0000        0.0000        0.0000        0.0000        0.0000        0.0000        0.0000        0.0000        0.0000        0.0000        0.0000        0.0000        0.0000        0.0000        0.0000        0.0000        0.0000        0.0000        0.0000        0.0000        0.0000        0.0000        0.0000        0.0000        0.0000        0.0000        0.0000        0.0000        0.0000        0.0000        1.6427        1.5518        0.9046        0.8618        1.0759        1.0816        1.6204        1.8339        1.7102        1.7618        2.0861        2.1175        2.1423        2.0586        1.8878        1.9399        1.8981        2.0339        2.4855        2.3997        2.3705        2.3157        2.2149        2.3663        2.2999        2.3887        2.0998        2.3359        2.2632        1.9652        2.6855        2.8288        3.0538        3.2598        4.0470        4.0814        4.2961        4.4099        4.7512        5.0709        5.2850        5.6226        6.0744        6.6377        7.2458        7.4133        7.8545        8.3146        9.1299       10.1427       12.3432       13.8231       13.6620       13.6107       13.4848       12.9194       13.1706       13.3573       14.4621       15.1728       16.2894       16.1737        0.0000        0.0000        0.0000        0.0000        0.0000        0.0000        0.0000        0.0000        0.0000        0.0000        0.0000        0.0000        0.0000        0.0000       31.4380       36.0817       37.9668        0.0000
        0.0000        0.0000        0.0000        0.0000        0.0000        0.0000        0.0000        0.0000        0.0000        0.0000        0.0000        0.0000        0.0000        0.0000        0.0000        0.0000        0.0000        0.0000        0.0000        0.0000        0.0000        0.0000        0.0000        0.0000        0.0000        0.0000        0.0000        0.0000        0.0000        0.0000        0.0000        0.0000        0.0000        0.0000        0.0000        0.0000        0.0000        0.0000        0.0000        0.0000        0.0000        0.0000        0.0000        0.0000        0.0000        0.0000        0.0000        0.0000       44.7456       43.8326       43.1235       44.7285       43.9899       43.3537       38.5983       34.2947       30.9450       27.0231       22.4377       14.4098       10.6964        8.0989        6.6587        0.0000        0.0000        0.0000        0.0000        0.0000        0.0000        0.0000        0.0000        0.0000        0.0000        0.0000        0.0000        0.0000        0.0000        0.0000        0.0000        0.0000        0.0000        0.0000        0.0000        0.0000        0.0000        0.0000        0.0000        0.0000        0.0000        0.0000        0.0000        0.0000        0.0000        0.0000        0.0000        0.0000        0.0000        0.0000        0.0000        0.0000        0.0000        0.0000        0.0000        0.0000        0.0000        0.0000        0.0000        0.0000        0.0000        0.0000        0.0000        0.0000        0.0000        0.0000        0.0000        0.0000        0.0000        0.0000        0.0000        0.0000        0.0000        0.0000        0.0000        0.0000        0.0000        0.0000        0.0000        0.0000        0.0000        0.0000        0.0000        0.0000        0.0000        0.0000        0.0000        0.0000        0.0000        0.0000        0.0000        0.0000        0.0000        0.0000        0.0000        0.0000        0.0000        0.0000        0.0000        0.0000        0.0000        0.0000        0.0000        0.0000        0.0000        0.0000        0.0000        0.0000        0.0000        0.0000        0.0000        0.0000        0.0000        0.0000        0.0000        0.0000        0.0000        0.0000        0.0000        0.0000        1.3652        1.3919        1.0666        0.7052        0.6739        0.8476        0.9921        1.3400        1.2731        1.3016        1.4143        1.7287        1.8102        1.9254        1.9365        1.6719        1.6476        1.7290        1.9465        2.3504        2.4092        2.5495        2.5196        2.5219        2.4247        2.3379        2.1002        1.5927        1.6592        1.4579        1.4877        2.1280        2.3677        2.4407        3.0487        3.8207        3.7436        3.7199        3.8588        4.2186        4.5091        4.9104        5.3317        5.6531        6.1001        6.6299        6.7539        7.4657        7.6479        8.1902        9.4111       12.0311       12.5345       12.7793       12.4953       12.4934       12.3726       12.2030       11.7138       12.3626       12.5741       13.1930       13.5745       16.2584        0.0000        0.0000        0.0000        0.0000        0.0000        0.0000        0.0000        0.0000        0.0000       15.8961       19.2515       26.5907       31.0378       35.1256       39.4539       41.6922       46.1649
        0.0000        0.0000        0.0000        0.0000        0.0000        0.0000        0.0000        0.0000        0.0000        0.0000        0.0000        0.0000        0.0000        0.0000        0.0000        0.0000        0.0000        0.0000        0.0000        0.0000        0.0000        0.0000        0.0000        0.0000        0.0000        0.0000        0.0000        0.0000        0.0000        0.0000        0.0000        0.0000        0.0000        0.0000        0.0000        0.0000        0.0000        0.0000        0.0000        0.0000        0.0000        0.0000        0.0000        0.0000        0.0000        0.0000        0.0000        0.0000       43.0891       40.1689       39.0799       39.5393       39.0571       37.7442       33.5483       30.3727       27.5571       24.3986       20.8866       14.1103       11.1910        9.0399        7.6148        5.1237        4.8873        4.1054        2.7669        0.0000        0.0000        0.0000        0.0000        0.0000        0.0000        0.0000        0.0000        0.0000        0.0000        0.0000        0.0000        0.0000        0.0000        0.0000        0.0000        0.0000        0.0000        0.0000        0.0000        0.0000        0.0000        0.0000        0.0000        0.0000        0.0000        0.0000        0.0000        0.0000        0.0000        0.0000        0.0000        0.0000        0.0000        0.0000        0.0000        0.0000        0.0000        0.0000        0.0000        0.0000        0.0000        0.0000        0.0000        0.0000        0.0000        0.0000        0.0000        0.0000        0.0000        0.0000        0.0000        0.0000        0.0000        0.0000        0.0000        0.0000        0.0000        0.0000        0.0000        0.0000        0.0000        0.0000        0.0000        0.0000        0.0000        0.0000        0.0000        0.0000        0.0000        0.0000        0.0000        0.0000        0.0000        0.0000        0.0000        0.0000        0.0000        0.0000        0.0000        0.0000        0.0000        0.0000        0.0000        0.0000        0.0000        0.0000        0.0000        0.0000        0.0000        0.0000        0.0000        0.0000        0.0000        0.0000        0.0000        0.0000        0.0000        0.0000        0.0000        0.0000        0.9465        0.9732        0.9251        0.7196        0.4625        0.5097        0.6246        0.8801        1.0738        1.5208        1.6775        1.7960        1.6937        1.8692        2.0166        1.8189        2.0608        2.3284        2.5107        3.0054        3.3436        3.5300        3.2716        3.0397        2.3758        2.1232        2.0154        1.4777        1.3714        1.2626        1.4622        1.9248        2.1329        2.3650        2.7023        3.1174        3.1788        3.3308        3.4895        3.7978        4.0309        4.4522        5.1336        5.4044        5.6521        5.8435        6.0625        6.2482        6.8443        7.9645        8.8945       11.1204       12.0303       11.8675       12.1585       11.9400       11.3243       10.8546       10.5154       10.7024       10.8706       11.2526       12.1044        0.0000        0.0000        0.0000        0.0000        0.0000        0.0000        7.2423        7.9377       12.6499       14.6775       19.1065       24.3140       30.5548       34.9602       39.7830       43.2651        0.0000        0.0000
        0.0000        0.0000        0.0000        0.0000        0.0000        0.0000        0.0000        0.0000        0.0000        0.0000        0.0000        0.0000        0.0000        0.0000        0.0000        0.0000        0.0000        0.0000        0.0000        0.0000        0.0000        0.0000        0.0000        0.0000        0.0000        0.0000        0.0000        0.0000        0.0000        0.0000        0.0000        0.0000        0.0000        0.0000        0.0000        0.0000        0.0000        0.0000        0.0000        0.0000        0.0000        0.0000        0.0000        0.0000        0.0000        0.0000        0.0000        0.0000       37.8843       35.7951       35.0469       30.3337       29.7378       28.0436       25.2532       22.1568       20.2346       18.1989       16.2106       16.6945       14.3507       12.1339       10.4169        8.5394        7.0846        5.8046        4.6741        3.3268        2.4760        0.0000        0.0000        0.0000        0.0000        0.0000        0.0000        0.0000        0.0000        0.0000        0.0000        0.0000        0.0000        0.0000        0.0000        0.0000        0.0000        0.0000        0.0000        0.0000        0.0000        0.0000        0.0000        0.0000        0.0000        0.0000        0.0000        0.0000        0.0000        0.0000        0.0000        0.0000        0.0000        0.0000        0.0000        0.0000        0.0000        0.0000        0.0000        0.0000        0.0000        0.0000        0.0000        0.0000        0.0000        0.0000        0.0000        0.0000        0.0000        0.0000        0.0000        0.0000        0.0000        0.0000        0.0000        0.0000        0.0000        0.0000        0.0000        0.0000        0.0000        0.0000        0.0000        0.0000        0.0000        0.0000        0.0000        0.0000        0.0000        0.0000        0.0000        0.0000        0.0000        0.0000        0.0000        0.0000        0.0000        0.0000        0.0000        0.0000        0.0000        0.0000        0.0000        0.0000        0.0000        0.0000        0.0000        0.0000        0.0000        0.0000        0.0000        0.0000        0.0000        0.0000        0.0000        0.0000        0.0000        0.0000        0.0000        0.0000        0.7432        0.6858        0.6301        0.7121        0.6676        0.5511        0.5170        0.5487        0.7472        0.9440        0.8849        1.0542        1.1135        1.1451        1.3777        3.2324        4.0019        4.3991        4.8556        6.0312        6.1288        5.8536        4.9929        2.9676        2.2619        1.8733        1.6625        1.0083        0.9020        0.9427        1.0039        0.9010        0.8522        1.0984        0.9452        1.3938        1.6169        1.6618        1.8744        2.7846        3.1349        3.5981        3.7416        4.1171        4.2462        4.4264        4.5674        5.1317        5.6040        6.1547        7.1715       10.0013       10.0498        9.8564        9.9111        9.1761        8.6368        8.6058        8.3158        7.4856        7.8645        7.8919        8.3409        8.8973        8.3313        7.9686        7.7969        8.1268        8.1890        8.5501       10.7274       16.7693       20.8333       25.3824       30.4793       35.4148       39.1820       43.9166       48.8190        0.0000        0.0000
        0.0000        0.0000        0.0000        0.0000        0.0000        0.0000        0.0000        0.0000        0.0000        0.0000        0.0000        0.0000        0.0000        0.0000        0.0000        0.0000        0.0000        0.0000        0.0000        0.0000        0.0000        0.0000        0.0000        0.0000        0.0000        0.0000        0.0000        0.0000        0.0000        0.0000        0.0000        0.0000        0.0000        0.0000        0.0000        0.0000        0.0000        0.0000        0.0000        0.0000        0.0000        0.0000        0.0000        0.0000        0.0000        0.0000        0.0000        0.0000       33.9243       33.6759       31.1585       26.4795       24.8016       23.1436       22.9470       20.2041       18.6365       17.2758       15.1291       18.0823       16.5620       13.4741       11.6271        9.7204        8.1934        6.8033        5.6541        3.8161        2.7553        1.9689        0.0000        0.0000        0.0000        0.0000        0.0000        0.0000        0.0000        0.0000        0.0000        0.0000        0.0000        0.0000        0.0000        0.0000        0.0000        0.0000        0.0000        0.0000        0.0000        0.0000        0.0000        0.0000        0.0000        0.0000        0.0000        0.0000        0.0000        0.0000        0.0000        0.0000        0.0000        0.0000        0.0000        0.0000        0.0000        0.0000        0.0000        0.0000        0.0000        0.0000        0.0000        0.0000        0.0000        0.0000        0.0000        0.0000        0.0000        0.0000        0.0000        0.0000        0.0000        0.0000        0.0000        0.0000        0.0000        0.0000        0.0000        0.0000        0.0000        0.0000        0.0000        0.0000        0.0000        0.0000        0.0000        0.0000        0.0000        0.0000        0.0000        0.0000        0.0000        0.0000        0.0000        0.0000        0.0000        0.0000        0.0000        0.0000        0.0000        0.0000        0.0000        0.0000        0.0000        0.0000        0.0000        0.0000        0.0000        0.0000        0.0000        0.0000        0.0000        0.0000        0.0000        0.0000        0.0000        0.0000        0.0000        0.0000        0.0000        0.8123        0.7918        1.5361        1.4327        0.9903        0.0000        0.6971        0.7573        0.8668        0.0000        0.0000        0.0000        1.4544        2.0371        4.5801        5.6010        5.9576        6.0191        7.2699        7.1506        6.7535        5.6822        3.2591        2.6512        2.3432        1.9908        1.0217        0.8252        0.8776        0.7906        0.9810        0.8443        0.7652        0.6715        0.9961        1.2543        1.2814        1.7237        2.6979        3.3322        3.5564        3.4229        3.6252        3.6776        4.0453        4.4272        5.0270        5.3085        5.6060        6.7298        8.5900        9.2273        9.7087        8.9367        7.7328        7.6155        7.7656        7.4706        8.6951        8.5869        8.4372        7.6597        7.0881        6.5281        6.2996        6.1980        7.5072        9.0992       10.8664       13.1937       20.1067       24.9845       29.3690       33.4027       38.2732       41.6267       46.5124       51.6640        0.0000        0.0000
        0.0000        0.0000        0.0000        0.0000        0.0000        0.0000        0.0000        0.0000        0.0000        0.0000        0.0000        0.0000        0.0000        0.0000        0.0000        0.0000        0.0000        0.0000        0.0000        0.0000        0.0000        0.0000        0.0000        0.0000        0.0000        0.0000        0.0000        0.0000        0.0000        0.0000        0.0000        0.0000        0.0000        0.0000        0.0000        0.0000        0.0000        0.0000       31.3488       28.1530       29.2180        0.0000        0.0000        0.0000        0.0000        0.0000        0.0000        0.0000       29.7794       28.2040       27.1276       23.6396       21.3301       21.3763       20.0838       18.1294       17.0273       18.1131       16.0457       18.9899       18.1635       14.3463       11.9558       10.1032        8.4268        7.1937        7.5641        4.7942        3.7373        2.1718        0.0000        0.0000        0.0000        0.0000        0.0000        0.0000        0.0000        0.0000        0.0000        0.0000        0.0000        0.0000        0.0000        0.0000        0.0000        0.0000        0.0000        0.0000        0.0000        0.0000        0.0000        0.0000        0.0000        0.0000        0.0000        0.0000        0.0000        0.0000        0.0000        0.0000        0.0000        0.0000        0.0000        0.0000        0.0000        0.0000        0.0000        0.0000        0.0000        0.0000        0.0000        0.0000        0.0000        0.0000        0.0000        0.0000        0.0000        0.0000        0.0000        0.0000        0.0000        0.0000        0.0000        0.0000        0.0000        0.0000        0.0000        0.0000        0.0000        0.0000        0.0000        0.0000        0.0000        0.0000        0.0000        0.0000        0.0000        0.0000        0.0000        0.0000        0.0000        0.0000        0.0000        0.0000        0.0000        0.0000        0.0000        0.0000        0.0000        0.0000        0.0000        0.0000        0.0000        0.0000        0.0000        0.0000        0.0000        0.0000        0.0000        0.0000        0.0000        0.0000        0.0000        0.0000        0.0000        0.0000        0.0000        0.0000        0.0000        0.0000        0.0000        0.0000        0.0000        0.0000        0.0000        0.0000        0.0000        0.0000        0.0000        0.0000        0.0000        0.0000        0.0000        5.2281        6.1532        6.6032        6.6045        7.3223        7.4916        7.0745        6.0154        3.3242        2.4300        2.0376        1.8542        1.4551        1.1826        1.4640        1.6975        1.6257        1.2856        0.8404        0.7638        0.9817        1.4493        1.8990        2.2140        3.5209        3.6663        3.9224        3.8432        4.0409        3.8874        4.2561        4.8874        5.2488        5.3258        5.7389        6.4368        8.4502        9.7591       10.2970       10.2487        9.2656        8.6655        8.9532        8.4169        9.1988        9.6564        7.3810        6.2139        6.9517        7.5275        7.7430        8.9604       10.5141       12.2655       13.8569       17.3407       24.1646       28.4475       32.0015       35.8946       40.5528       44.3367       48.4881        0.0000        0.0000        0.0000
        0.0000        0.0000        0.0000        0.0000        0.0000        0.0000        0.0000        0.0000        0.0000        0.0000        0.0000        0.0000        0.0000        0.0000        0.0000        0.0000        0.0000        0.0000        0.0000        0.0000        0.0000        0.0000        0.0000        0.0000        0.0000        0.0000        0.0000        0.0000        0.0000        0.0000        0.0000        0.0000        0.0000        0.0000        0.0000        0.0000        0.0000        0.0000       31.3314       29.2641       27.7368       28.5479       26.9196       32.6620       32.3872       31.8643       29.0731       26.8518       26.1342       24.1449       22.9540       21.8289       19.2569       18.2549       18.0938       17.6765       17.9391       18.2770       16.4220       17.9920       17.0806       16.0446       12.6980       11.5429        9.0143        7.7289        6.6583        4.1049        3.1849        2.6024        1.9831        1.5800        0.0000        0.0000        0.0000        0.0000        0.0000        0.0000        0.0000        0.0000        0.0000        0.0000        0.0000        0.0000        0.0000        0.0000        0.0000        0.0000        0.0000        0.0000        0.0000        0.0000        0.0000        0.0000        0.0000        0.0000        0.0000        0.0000        0.0000        0.0000        0.0000        0.0000        0.0000        0.0000        0.0000        0.0000        0.0000        0.0000        0.0000        0.0000        0.0000        0.0000        0.0000        0.0000        0.0000        0.0000        0.0000        0.0000        0.0000        0.0000        0.0000        0.0000        0.0000        0.0000        0.0000        0.0000        0.0000        0.0000        0.0000        0.0000        0.0000        0.0000        0.0000        0.0000        0.0000        0.0000        0.0000        0.0000        0.0000        0.0000        0.0000        0.0000        0.0000        0.0000        0.0000        0.0000        0.0000        0.0000        0.0000        0.0000        0.0000        0.0000        0.0000        0.0000        0.0000        0.0000        0.0000        0.0000        0.0000        0.0000        0.0000        0.0000        0.0000        0.0000        0.0000        0.0000        0.0000        0.0000        0.0000        0.0000        0.0000        0.0000        0.0000        0.0000        0.0000        0.0000        0.0000        0.0000        0.0000        0.0000        0.0000        0.0000        0.0000        0.0000        6.4442        6.8481        6.8252        7.4362        6.9863        6.1300        5.4432        2.8881        2.2894        2.0256        2.0325        1.4085        1.7461        1.8856        2.0859        1.5334        1.4126        1.5032        1.5734        2.0215        2.5311        2.8644        3.3492        4.3612        4.7889        4.6603        4.9447        5.3161        5.4119        5.6209        5.2498        5.1293        6.0940        6.6588        8.0224       10.5478       11.0437       12.5101       11.9523       11.5642       11.8812       11.7831       11.2933        9.6402        8.5735        7.5588        7.2080        7.4861        8.0606        9.1476        9.7863       10.8127       11.9169       14.9911       19.8260       26.0232       30.0407       32.9324       36.4188       42.8360       45.7861        0.0000        0.0000        0.0000        0.0000
        0.0000        0.0000        0.0000        0.0000        0.0000        0.0000        0.0000        0.0000        0.0000        0.0000        0.0000        0.0000        0.0000        0.0000        0.0000        0.0000        0.0000        0.0000        0.0000        0.0000        0.0000        0.0000        0.0000        0.0000        0.0000        0.0000        0.0000        0.0000        0.0000        0.0000        0.0000        0.0000        0.0000        0.0000        0.0000        0.0000        0.0000       41.9794       37.1481       31.5547       28.5442       25.9705       25.4412       22.8924       22.3628       21.4568       20.1897       19.5846       19.3713       17.6333       17.0865       21.6048       16.2381       14.5253       13.9414       14.9047       14.0328       13.2716       15.5160       13.5664       14.1258       13.1849        9.6813       11.2384        8.1124        6.0952        5.3107        4.4640        3.2987        2.7676        2.6311        2.6571        0.0000        0.0000        0.0000        0.0000        0.0000        0.0000        0.0000        0.0000        0.0000        0.0000        0.0000        0.0000        0.0000        0.0000        0.0000        0.0000        0.0000        0.0000        0.0000        0.0000        0.0000        0.0000        0.0000        0.0000        0.0000        0.0000        0.0000        0.0000        0.0000        0.0000        0.0000        0.0000        0.0000        0.0000        0.0000        0.0000        0.0000        0.0000        0.0000        0.0000        0.0000        0.0000        0.0000        0.0000        0.0000        0.0000        0.0000        0.0000        0.0000        0.0000        0.0000        0.0000        0.0000        0.0000        0.0000        0.0000        0.0000        0.0000        0.0000        0.0000        0.0000        0.0000        0.0000        0.0000        0.0000        0.0000        0.0000        0.0000        0.0000        0.0000        0.0000        0.0000        0.0000        0.0000        0.0000        0.0000        0.0000        0.0000        0.0000        0.0000        0.0000        0.0000        0.0000        0.0000        0.0000        0.0000        0.0000        0.0000        0.0000        0.0000        0.0000        0.0000        0.0000        0.0000        0.0000        0.0000        0.0000        0.0000        0.0000        0.0000        0.0000        0.0000        0.0000        0.0000        0.0000        0.0000        0.0000        2.9338        2.8452        2.9317        3.4677        6.1191        0.0000        7.6255        6.7778        5.0004        4.3221        3.8242        3.6520        2.9585        2.4623        2.1591        2.2437        3.4973        3.8054        3.7912        3.6115        3.1063        2.7855        2.9443        3.2968        4.0761        4.7443        5.4527        6.1663        6.7397        7.1362        6.7245        6.7885        6.1006        6.1688        6.2578        6.3289        6.5657        6.9367        7.1813        7.8847        9.9041       11.1048       12.1086       13.4201       16.0412       16.5297       16.7227       16.0176       15.0523       13.9586       13.3080       13.4243       12.3409       12.3732       13.3228       13.4836       13.5314       15.0068       17.9686       22.6912       29.2872       33.6743       36.9604       40.3227       43.3318       45.0246        0.0000        0.0000        0.0000        0.0000
        0.0000        0.0000        0.0000        0.0000        0.0000        0.0000        0.0000        0.0000        0.0000        0.0000        0.0000        0.0000        0.0000        0.0000        0.0000        0.0000        0.0000        0.0000        0.0000        0.0000        0.0000        0.0000        0.0000        0.0000        0.0000        0.0000        0.0000        0.0000        0.0000        0.0000        0.0000        0.0000        0.0000        0.0000        0.0000        0.0000        0.0000       41.3334       37.2072       31.1572       27.1603       24.3832       22.8414       19.6881       18.2695       16.9200       15.6548       15.0322       12.2064       12.3967       11.4304       12.9508       13.8649       12.5165       12.2500       12.8359       12.6353       12.3382       11.6591       11.4410       12.0179       11.2889        8.9057        7.8847        6.9577        5.8972        5.0094        4.0512        3.3831        2.6925        2.6123        3.1172        1.3928        0.0000        0.0000        0.0000        0.0000        0.0000        0.0000        0.0000        0.0000        0.0000        0.0000        0.0000        0.0000        0.0000        0.0000        0.0000        0.0000        0.0000        0.0000        0.0000        0.0000        0.0000        0.0000        0.0000        0.0000        0.0000        0.0000        0.0000        0.0000        0.0000        0.0000        0.0000        0.0000        0.0000        0.0000        0.0000        0.0000        0.0000        0.0000        0.0000        0.0000        0.0000        0.0000        0.0000        0.0000        0.0000        0.0000        0.0000        0.0000        0.0000        0.0000        0.0000        0.0000        0.0000        0.0000        0.0000        0.0000        0.0000        0.0000        0.0000        0.0000        0.0000        0.0000        0.0000        0.0000        0.0000        0.0000        0.0000        0.0000        0.0000        0.0000        0.0000        0.0000        0.0000        0.0000        0.0000        0.0000        0.0000        0.0000        0.0000        0.0000        0.0000        0.0000        0.0000        0.0000        0.0000        0.0000        0.0000        0.0000        0.0000        0.0000        0.0000        0.0000        0.0000        0.0000        0.0000        0.0000        0.0000        0.0000        0.0000        0.0000        0.0000        0.0000        2.3601        2.8498        2.6161        2.7728        3.3208        3.3673        3.5045        3.9592        6.8162        7.6915        7.6801        6.4905        4.5902        3.7226        3.2957        3.0643        2.6046        2.3033        2.2939        2.6859        4.3661        4.7042        4.7105        4.4662        3.6044        3.2825        3.4528        3.9265        4.6432        5.2115        6.2046        6.8970        7.3365        7.5328        7.4045        7.2192        6.1353        5.8579        5.9801        6.2995        5.5695        7.2746        7.5630        8.3561       10.6310       11.5403       12.7631       13.8891       17.8943       18.8297       18.9735       18.3624       16.9624       15.9287       15.4636       15.1972       14.1798       14.5186       15.3827       16.2717       16.0539       18.3720       20.6866       26.0930       33.5749       37.0174       39.4141       41.5127       42.0396        0.0000        0.0000        0.0000        0.0000        0.0000
        0.0000        0.0000        0.0000        0.0000        0.0000        0.0000        0.0000        0.0000        0.0000        0.0000        0.0000        0.0000        0.0000        0.0000        0.0000        0.0000        0.0000        0.0000        0.0000        0.0000        0.0000        0.0000        0.0000        0.0000        0.0000        0.0000        0.0000        0.0000        0.0000        0.0000        0.0000        0.0000        0.0000        0.0000        0.0000        0.0000       42.7982       38.0183       34.1590       28.5218       25.3003       22.9957       21.0307       18.0209       16.2284       13.4877       12.3621       14.3549       10.5610       10.1267       10.2854       11.1792       11.2949       11.3208       13.6347       15.3609       11.9976       11.5694       11.0175       10.7313        9.8126        9.3850        8.1750        7.5795        6.6647        7.1965        4.9436        4.2137        3.5950        3.1720        3.3455        1.7978        0.0000        0.0000        0.0000        0.0000        0.0000        0.0000        0.0000        0.0000        0.0000        0.0000        0.0000        0.0000        0.0000        0.0000        0.0000        0.0000        0.0000        0.0000        0.0000        0.0000        0.0000        0.0000        0.0000        0.0000        0.0000        0.0000        0.0000        0.0000        0.0000        0.0000        0.0000        0.0000        0.0000        0.0000        0.0000        0.0000        0.0000        0.0000        0.0000        0.0000        0.0000        0.0000        0.0000        0.0000        0.0000        0.0000        0.0000        0.0000        0.0000        0.0000        0.0000        0.0000        0.0000        0.0000        0.0000        0.0000        0.0000        0.0000        0.0000        0.0000        0.0000        0.0000        0.0000        0.0000        0.0000        0.0000        0.0000        0.0000        0.0000        0.0000        0.0000        0.0000        0.0000        0.0000        0.0000        0.0000        0.0000        0.0000        0.0000        0.0000        0.0000        0.0000        0.0000        0.0000        0.0000        0.0000        0.0000        0.0000        0.0000        0.0000        0.0000        0.0000        0.0000        0.0000        0.0000        0.0000        0.0000        0.0000        0.0000        0.0000        1.8600        1.9871        2.3561        3.1378        3.4024        3.4073        3.0916        4.6653        4.9015        4.8915        4.9479        7.6592        7.7308        7.4450        6.3946        4.5507        3.9912        3.1171        2.9305        2.7636        2.7482        3.0118        3.4521        4.8000        5.0945        5.3135        4.8316        3.8442        3.5972        3.8433        4.3354        5.2173        5.7743        6.8185        7.2953        7.5246        8.0376        8.1862        8.2847        6.9911        7.0862        6.8366        7.0835        7.0837        8.3778        8.4982        9.6599       12.1159       13.1962       14.1571       16.0002       19.7250       20.1384       20.1392       19.2791       17.8926       17.2183       16.6250       16.4272       15.3556       15.2546       16.9633       18.6248       17.9701       20.5615       23.7031       28.3456       34.0143       37.5471       39.8542       41.1870       42.0935        0.0000        0.0000        0.0000        0.0000        0.0000
        0.0000        0.0000        0.0000        0.0000        0.0000        0.0000        0.0000        0.0000        0.0000        0.0000        0.0000        0.0000        0.0000        0.0000        0.0000        0.0000        0.0000        0.0000        0.0000        0.0000        0.0000        0.0000        0.0000        0.0000        0.0000        0.0000        0.0000        0.0000        0.0000        0.0000        0.0000        0.0000        0.0000        0.0000        0.0000       40.9311       35.0755       30.7237       27.8559       23.5075       20.7261       18.9617       18.2716       15.8920       13.5742       11.0544       10.2117        9.9224        9.1341        8.1107       11.0688       11.4091       10.6590       10.7872       13.1014       17.1522       16.2501       14.0904       10.1300        9.4759        8.9367        8.5956        8.1164        9.0749        7.5552        5.6990        5.0418        4.7795        4.1280        4.2257        2.7710        2.0970        0.0000        0.0000        0.0000        0.0000        0.0000        0.0000        0.0000        0.0000        0.0000        0.0000        0.0000        0.0000        0.0000        0.0000        0.0000        0.0000        0.0000        0.0000        0.0000        0.0000        0.0000        0.0000        0.0000        0.0000        0.0000        0.0000        0.0000        0.0000        0.0000        0.0000        0.0000        0.0000        0.0000        0.0000        0.0000        0.0000        0.0000        0.0000        0.0000        0.0000        0.0000        0.0000        0.0000        0.0000        0.0000        0.0000        0.0000        0.0000        0.0000        0.0000        0.0000        0.0000        0.0000        0.0000        0.0000        0.0000        0.0000        0.0000        0.0000        0.0000        0.0000        0.0000        0.0000        0.0000        0.0000        0.0000        0.0000        0.0000        0.0000        0.0000        0.0000        0.0000        0.0000        0.0000        0.0000        0.0000        0.0000        0.0000        0.0000        0.0000        0.0000        0.0000        0.0000        0.0000        0.0000        0.0000        0.0000        0.0000        0.0000        0.0000        0.0000        0.0000        0.0000        0.0000        0.0000        0.0000        0.0000        0.0000        0.0000        1.5159        2.8153        3.6505        3.5587        4.0303        3.3816        3.2192        3.3489        5.9959        5.8611        5.1894        5.1321        8.0506        7.2707        6.6907        5.7356        4.0625        3.2856        3.2284        3.8979        3.4005        3.3143        3.6704        3.9681        4.9718        4.9388        4.5508        4.1672        3.6038        3.5166        3.8881        4.0422        4.8902        5.9710        6.6181        7.3569        7.7784        8.2927        8.9373        9.1465        7.8393        7.5717        7.8305        8.6897        9.3636       10.5495       11.4552       12.0335       14.7435       15.7441       16.1274       16.6437       20.2602       20.2321       20.0144       19.7697       18.5156       18.1204       17.3551       17.2392       16.2378       15.5409       16.3320       18.1293       19.5795       23.2859       25.9739       28.5933       33.5876       37.1435       40.9637       41.2470       40.3196        0.0000        0.0000        0.0000        0.0000        0.0000
        0.0000        0.0000        0.0000        0.0000        0.0000        0.0000        0.0000        0.0000        0.0000        0.0000        0.0000        0.0000        0.0000        0.0000        0.0000        0.0000        0.0000        0.0000        0.0000        0.0000        0.0000        0.0000        0.0000        0.0000        0.0000        0.0000        0.0000        0.0000        0.0000        0.0000        0.0000        0.0000        0.0000        0.0000        0.0000       22.5779       17.8582       15.5992       13.8964       16.4614       15.5213       14.0503       15.9772       10.7189        9.7495        7.2869        6.9482        8.0506        6.3049        6.2230       11.7042       10.4324       10.7688       11.0518       11.6608       12.5784       14.2517       17.1746       11.7559       11.5096       10.8536       10.2956       10.8987        9.4057        6.7791        5.9014        8.0772        5.7178        5.2603        4.0349        3.2180        2.5032        0.0000        0.0000        0.0000        0.0000        0.0000        0.0000        0.0000        0.0000        0.0000        0.0000        0.0000        0.0000        0.0000        0.0000        0.0000        0.0000        0.0000        0.0000        0.0000        0.0000        0.0000        0.0000        0.0000        0.0000        0.0000        0.0000        0.0000        0.0000        0.0000        0.0000        0.0000        0.0000        0.0000        0.0000        0.0000        0.0000        0.0000        0.0000        0.0000        0.0000        0.0000        0.0000        0.0000        0.0000        0.0000        0.0000        0.0000        0.0000        0.0000        0.0000        0.0000        0.0000        0.0000        0.0000        0.0000        0.0000        0.0000        0.0000        0.0000        0.0000        0.0000        0.0000        0.0000        0.0000        0.0000        0.0000        0.0000        0.0000        0.0000        0.0000        0.0000        0.0000        0.0000        0.0000        0.0000        0.0000        0.0000        0.0000        0.0000        0.0000        0.0000        0.0000        0.0000        0.0000        0.0000        0.0000        0.0000        0.0000        0.0000        0.0000        0.0000        0.0000        0.0000        0.0000        0.0000        0.0000        0.0000        0.0000        1.3590        2.2009        2.1654        2.4159        2.6133        4.6998        4.9518        5.3253        5.9455        7.8018        8.4812        8.4911        8.0706        6.3686        5.8717        5.3189        4.7457        3.4023        3.1308        3.4145        3.4688        4.8781        5.6416        5.7136        5.0014        3.8332        3.5328        3.3693        2.8784        2.2507        2.2834        2.5118        2.5581        3.8572        4.7882        5.1995        5.6923        7.2109        7.6849        8.0452        8.2376        8.8622        8.4943        8.8910        9.9853       14.3007       16.6917       18.0500       18.9403       18.6686       19.3832       19.6720       19.0163       17.9527       17.8124       17.8650       18.0306       19.1984       18.6713       19.0259       19.1237       17.4099       16.7301       17.2456       18.7813       21.1702       23.2422       25.7210       27.2087       31.9714       34.6033       35.8713       37.9765        0.0000        0.0000        0.0000        0.0000        0.0000        0.0000
        0.0000        0.0000        0.0000        0.0000        0.0000        0.0000        0.0000        0.0000        0.0000        0.0000        0.0000        0.0000        0.0000        0.0000        0.0000        0.0000        0.0000        0.0000        0.0000        0.0000        0.0000        0.0000        0.0000        0.0000        0.0000        0.0000        0.0000        0.0000        0.0000        0.0000        0.0000        0.0000        0.0000        0.0000        0.0000       16.1967       12.7062       10.7007       10.1832       13.4365       12.0590       11.0694        9.2331        7.0931        6.2638        5.8171        5.6134        5.7308        5.1561        5.1954        8.6026       10.6389       10.2145       12.0238       10.4894       10.4841       10.1813       11.6598       12.5867       10.9898        7.6447        6.9993        6.6183        5.8293        5.4704        7.4865        8.2141        5.4157        4.8265        4.3152        3.5858        0.0000        0.0000        0.0000        0.0000        0.0000        0.0000        0.0000        0.0000        0.0000        0.0000        0.0000        0.0000        0.0000        0.0000        0.0000        0.0000        0.0000        0.0000        0.0000        0.0000        0.0000        0.0000        0.0000        0.0000        0.0000        0.0000        0.0000        0.0000        0.0000        0.0000        0.0000        0.0000        0.0000        0.0000        0.0000        0.0000        0.0000        0.0000        0.0000        0.0000        0.0000        0.0000        0.0000        0.0000        0.0000        0.0000        0.0000        0.0000        0.0000        0.0000        0.0000        0.0000        0.0000        0.0000        0.0000        0.0000        0.0000        0.0000        0.0000        0.0000        0.0000        0.0000        0.0000        0.0000        0.0000        0.0000        0.0000        0.0000        0.0000        0.0000        0.0000        0.0000        0.0000        0.0000        0.0000        0.0000        0.0000        0.0000        0.0000        0.0000        0.0000        0.0000        0.0000        0.0000        0.0000        0.0000        0.0000        0.0000        0.0000        0.0000        0.0000        0.0000        0.0000        0.0000        4.1565        3.5778        0.0000        2.0171        1.5127        1.5126        2.5273        2.3394        2.3903        2.6337        5.0517       11.7709       13.8198        8.4467        9.2160       10.1443        9.8667        8.8619        7.2190        5.9476        5.0800        4.5250        3.3659        3.0914        3.6031        3.8160        5.0215        5.5974        5.6401        5.0549        3.5640        2.9774        2.8028        2.6946        2.1836        2.1001        2.2044        2.3412        3.6917        4.3247        4.9487        5.8903        7.3010        8.1677        8.5413        8.9045        9.4781        8.9344        9.6544       11.5270       16.4969       18.6325       20.1153       20.5545       20.6510       21.7118       20.7535       20.3004       18.6083       17.8978       18.4895       18.8106       20.3873       21.0790       21.4360       21.9473       19.4832       18.9552       19.3144       21.8894       21.7954       21.9792       23.8603       25.9515       30.5453       32.4248       34.6617        0.0000        0.0000        0.0000        0.0000        0.0000        0.0000        0.0000
        0.0000        0.0000        0.0000        0.0000        0.0000        0.0000        0.0000        0.0000        0.0000        0.0000        0.0000        0.0000        0.0000        0.0000        0.0000        0.0000        0.0000        0.0000        0.0000        0.0000        0.0000        0.0000        0.0000        0.0000        0.0000        0.0000        0.0000        0.0000        0.0000       68.6555       61.0026       42.6765       35.7500       28.3583       23.4861       13.1736       11.2664        9.5743       11.3342       12.4065       11.3516        9.4074        7.7740        6.1112        5.4486        6.1084        5.0860        5.2858        4.9057        5.0543        6.4969        9.1354       10.2326       10.4681       10.1435        9.7762        9.5195        9.1388        8.8814        7.8548        7.2863        6.8326        6.4931        6.1226        6.0867        6.6595        5.6801        5.9490        5.6220        4.8929        4.3699        3.3880        2.5505        0.0000        0.0000        0.0000        0.0000        0.0000        0.0000        0.0000        0.0000        0.0000        0.0000        0.0000        0.0000        0.0000        0.0000        0.0000        0.0000        0.0000        0.0000        0.0000        0.0000        0.0000        0.0000        0.0000        0.0000        0.0000        0.0000        0.0000        0.0000        0.0000        0.0000        0.0000        0.0000        0.0000        0.0000        0.0000        0.0000        0.0000        0.0000        0.0000        0.0000        0.0000        0.0000        0.0000        0.0000        0.0000        0.0000        0.0000        0.0000        0.0000        0.0000        0.0000        0.0000        0.0000        0.0000        0.0000        0.0000        0.0000        0.0000        0.0000        0.0000        0.0000        0.0000        0.0000        0.0000        0.0000        0.0000        0.0000        0.0000        0.0000        0.0000        0.0000        0.0000        0.0000        0.0000        0.0000        0.0000        0.0000        0.0000        0.0000        0.0000        0.0000        0.0000        0.0000        0.0000        0.0000        0.0000        0.0000        0.0000        0.0000        0.0000        0.0000        5.7760        5.2136        4.7198        2.7082        2.6108        2.3752        2.4739        3.0344        3.3253        3.8246        3.6746        8.5023       14.0138       14.0517       11.3868       10.4154       11.3303       11.0886        9.4894        7.1267        6.3361        5.3518        4.9899        4.3269        4.3125        4.3195        4.4507        4.9772        4.9255        4.9572        4.6446        3.6971        3.4003        3.0512        2.9694        2.2579        2.0390        2.0182        2.2741        3.8903        4.2677        5.1306        6.0199        7.1700        7.8255        8.4379        9.0862        9.8157        9.4633       10.5619       12.6373       17.7433       20.4464       22.2368       22.7238       21.8654       21.6947       21.2089       20.6709       19.0825       18.7970       19.5918       20.4785       22.2234       23.0447       22.7346       22.2956       20.9421       20.1667       19.8114       20.4740       20.8782       22.1755       24.0520       25.8545       29.0922       32.1628        0.0000        0.0000        0.0000        0.0000        0.0000        0.0000        0.0000        0.0000
        0.0000        0.0000        0.0000        0.0000        0.0000        0.0000        0.0000        0.0000        0.0000        0.0000        0.0000        0.0000        0.0000        0.0000        0.0000        0.0000        0.0000        0.0000        0.0000        0.0000        0.0000        0.0000        0.0000        0.0000        0.0000        0.0000       64.0033       64.0049       59.4156       54.6037       49.1388       34.1725       28.1468       23.7341       20.0103       11.5812        9.7590       10.4419       10.2261       11.1690       11.5664        9.6670        7.6816        6.1523        5.6753        5.4620        5.4875        6.8596        5.6477        5.7781        6.2119       10.1089       10.7690       10.8213       10.2556        9.5444        9.0526        8.6275        8.2777        7.7537        7.4199        7.0575        6.8680        6.5483        6.3856        6.2207        5.7780        6.5419        6.0348        5.3829        4.7250        3.5579        2.8840        2.7259        2.6403        0.6613        0.3899        0.2683        0.1794        0.1296        0.4569        0.4246        0.0000        0.0000        0.0000        0.0000        0.0000        0.0000        0.0000        0.0000        0.0000        0.0000        0.0000        0.0000        0.0000        0.0000        0.0000        0.0000        0.0000        0.0000        0.0000        0.0000        0.0000        0.0000        0.0000        0.0000        0.0000        0.0000        0.0000        0.0000        0.0000        0.0000        0.0000        0.0000        0.0000        0.0000        0.0000        0.0000        0.0000        0.0000        0.0000        0.0000        0.0000        0.0000        0.0000        0.0000        0.0000        0.0000        0.0000        0.0000        0.0000        0.0000        0.0000        0.0000        0.0000        0.0000        0.0000        0.0000        0.0000        0.0000        0.0000        0.0000        0.0000        0.0000        0.0000        0.0000        0.0000        0.0000        0.0000        0.0000        0.0000        0.0000        0.0000        2.0037        1.5820        2.1004        1.3768        1.3410        0.0000        0.0000        0.0000        0.0000        6.8990        6.6590        6.6684        7.3085        7.0045        4.2229        3.6893        3.8110        4.0343        4.3860        4.8898        4.8805        5.2586        8.7734       10.1334       10.6245        9.7677       11.8087       11.5430       11.8169        9.9093        7.9410        8.4594        7.3514        6.6742        5.8044        6.3267        5.4109        4.5648        5.0596        4.8579        4.4902        4.9044        3.7300        3.7327        3.9540        3.4313        2.8413        2.6340        2.5393        2.7286        4.1565        4.7943        5.6450        6.6462        7.8643        8.8058        9.3127        9.8820        9.6879       10.5213       11.4098       13.8127       19.4630       22.0264       23.1437       22.9805       21.7541       21.5426       21.1384       20.4022       19.2691       20.2387       20.1562       20.8896       23.1379       23.3628       23.2070       22.0751       18.9966       17.9357       18.3080       19.6678       20.5369       23.1775       24.8505       27.3916       30.7833       31.6184        0.0000        0.0000        0.0000        0.0000        0.0000        0.0000        0.0000        0.0000
        0.0000        0.0000        0.0000        0.0000        0.0000        0.0000        0.0000        0.0000        0.0000        0.0000        0.0000        0.0000        0.0000        0.0000        0.0000        0.0000        0.0000        0.0000        0.0000        0.0000        0.0000        0.0000        0.0000        0.0000        0.0000       58.2350       53.9664       26.5485       24.1819       22.2499       19.1297       21.4803       18.7388       16.3011       14.1587       13.2869       10.8850       10.1257        9.8807       12.1435       11.8320       12.0236        9.4422        8.9338        8.3217        8.1829        8.5575       10.7859       11.2398       12.8695       13.6178       12.2117       12.7872       12.7061       11.8546        9.2935        8.5547        8.0994        7.9250        8.8442        8.7847        8.5864        8.5629        8.7900        8.7195        8.7296        7.9147        7.4568        6.8382        6.0067        5.3109        4.2211        3.3897        3.9897        4.0453        3.7669        2.0916        1.0986        1.1531        2.1307        2.1886        1.6152        1.2572        1.0017        0.0000        0.0000        0.0000        0.0000        0.0000        0.0000        0.0000        0.0000        0.0000        0.0000        0.0000        0.0000        0.0000        0.0000        0.0000        0.0000        0.0000        0.0000        0.0000        0.0000        0.0000        0.0000        0.0000        0.0000        0.0000        0.0000        0.0000        0.0000        0.0000        0.0000        0.0000        0.0000        0.0000        0.0000        0.0000        0.0000        0.0000        0.0000        0.0000        0.0000        0.0000        0.0000        0.0000        0.0000        0.0000        0.0000        0.0000        0.0000        0.0000        0.0000        0.0000        0.0000        0.0000        0.0000        0.0000        0.0000        0.0000        0.0000        0.0000        0.0000        0.0000        0.0000        0.0000        0.0000        0.0000        0.0000        0.0000        0.0000        3.1740        3.2496        3.2881        3.4620        3.7226        4.4542        5.6517        7.3658        8.2407        8.7908        8.8485        8.2775        8.4373        8.6808        8.7128        8.5828        8.2199        8.0889        8.8849       10.8102       11.7093       12.6733       13.3828       16.6050       18.0195       18.1584       17.7039       15.1292       14.9293       14.3427       11.9103        7.7940        7.1170        6.9179        7.3105        6.9387        6.0146        4.4022        4.0168        3.4295        3.4242        3.7350        3.8270        3.7003        3.7987        3.6610        3.2083        2.6656        2.8175        2.9979        3.4611        4.2309        4.9502        5.3779        6.1056        8.7576        9.3249       10.1888       10.6664       11.6773       12.2553       14.3528       16.4309       20.5046       22.6007       23.2086       22.4173       21.9735       21.7793       21.6618       21.4184       19.6699       19.8893       20.8739       20.8050       23.5431       24.2142       23.6468       22.5928       17.9685       17.2974       17.8203        0.0000        0.0000       24.7947       27.2672       29.8978       30.7300        0.0000        0.0000        0.0000        0.0000        0.0000        0.0000        0.0000        0.0000        0.0000
        0.0000        0.0000        0.0000        0.0000        0.0000        0.0000        0.0000        0.0000        0.0000        0.0000        0.0000        0.0000        0.0000        0.0000        0.0000        0.0000        0.0000        0.0000        0.0000        0.0000        0.0000        0.0000        0.0000        0.0000        0.0000        0.0000       44.2671       20.3385       16.5463       14.5069       13.0401       15.1660       13.6101       12.7504       11.2305       11.1272        9.7835        9.0091        8.7901        9.5994        9.9345        9.6247        8.6933       10.5971       10.3240        9.5921       11.3012       16.1768       11.7887       14.3386       16.9681       13.4016       15.0719       13.3344       12.1280        9.2665        8.2771        7.7762        7.7672        8.9961        9.0180        8.9879        9.0788        9.4400        9.9719        9.5031        8.6176        8.1538        7.4709        6.6855        6.0371        4.6951        3.6991        2.9864        2.8204        2.4601        1.6030        1.6076        2.5413        2.5900        2.1456        1.9852        1.7899        1.3646        0.8101        0.6756        0.0000        0.0000        0.0000        0.0000        0.0000        0.0000        0.0000        0.0000        0.0000        0.0000        0.0000        0.0000        0.0000        0.0000        0.0000        0.0000        0.0000        0.0000        0.0000        0.0000        0.0000        0.0000        0.0000        0.0000        0.0000        0.0000        0.0000        0.0000        0.0000        0.0000        0.0000        0.0000        0.0000        0.0000        0.0000        0.0000        0.0000        0.0000        0.0000        0.0000        0.0000        0.0000        0.0000        0.0000        0.0000        0.0000        0.0000        0.0000        0.0000        0.0000        0.0000        0.0000        0.0000        0.0000        0.0000        0.0000        0.0000        0.0000        0.0000        0.0000        0.0000        0.0000        0.0000        0.0000        0.0000        0.0000        4.7881        5.0594        4.0485        4.4562        4.7979        5.6454        6.7106        8.7464        9.9574       10.5698       10.9110       10.0397       10.1947       10.2658       10.2869        9.7341        9.4706       10.1391       11.3698       13.5656       14.7464       16.1684       17.3718       21.4521       22.1757       21.9015       19.7971       17.2879       16.1649       14.5362       11.8110        9.0503        9.2274        8.9588        7.5820        5.2589        3.5792        2.9508        2.9659        2.8650        2.7864        3.2944        3.8491        4.4114        4.0360        3.6331        3.8789        3.4343        3.6278        3.7697        4.2306        5.4026        5.6598        6.0718        6.5904        9.2577       10.2147       10.8405       11.7844       13.1092       14.0765       15.3899       17.0154       22.0819       23.5762       23.6787       23.2245       22.4034       21.7785       22.2932       22.4343       21.1261       20.7429       20.3579       19.6010       22.5309       23.0313       23.5162       21.6967       17.8469       17.6448        0.0000        0.0000        0.0000        0.0000        0.0000        0.0000        0.0000        0.0000        0.0000        0.0000        0.0000        0.0000        0.0000        0.0000        0.0000        0.0000
        0.0000        0.0000        0.0000        0.0000        0.0000        0.0000        0.0000        0.0000        0.0000        0.0000        0.0000        0.0000        0.0000        0.0000        0.0000        0.0000        0.0000        0.0000        0.0000        0.0000        0.0000        0.0000        0.0000        0.0000        0.0000        0.0000        0.0000       16.9995       12.5146        9.5977        9.8048       11.6785       10.9389       11.2644        9.7376       10.0464        9.2860        8.7521        8.4306        9.0874        8.7016        8.4229        8.8526       11.1159       10.8968       10.2612       11.0413       15.8792       18.9541       17.4610       16.8144       15.5744       15.9613       13.2843       12.1319        9.0859        8.1296        7.6622        7.6086        8.8359        8.8201        8.6987        8.9514       10.5944       10.9324       11.5135        8.3751        8.1119        8.7232        6.8313        6.3298        4.9831        4.0937        3.1254        2.5665        2.0966        1.8750        2.3102        1.8979        2.7174        3.1207        2.4412        2.2728        1.7119        1.6095        0.7675        0.4171        0.2568        0.2107        0.2223        0.0000        0.0000        0.0000        0.0000        0.0000        0.0000        0.0000        0.0000        0.0000        0.0000        0.0000        0.0000        0.0000        0.0000        0.0000        0.0000        0.0000        0.0000        0.0000        0.0000        0.0000        0.0000        0.0000        0.0000        0.0000        0.0000        0.0000        0.0000        0.0000        0.0000        0.0000        0.0000        0.0000        0.0000        0.0000        0.0000        0.0000        0.0000        0.0000        0.0000        0.0000        0.0000        0.0000        0.0000        0.0000        0.0000        0.0000        0.0000        0.0000        0.0000        0.0000        0.0000        0.0000        0.0000        0.0000        0.0000        0.0000        0.0000        0.0000        0.0000        0.0000        3.9014        5.1541        4.3016        4.8224        5.1722        5.6854        6.2591        7.3388        9.4539       10.7515       11.5216       11.7717       10.7450       10.7919       10.9203       10.7226       10.5152       10.5844       11.1025       12.5400       15.3593       16.3657       17.5845       18.3804       21.5556       21.5356       21.2283       19.7421       17.8827       15.4171       13.8539       13.6233       10.1582        9.5709        7.9211        6.4300        4.8480        3.7511        3.4431        3.0764        2.7988        2.7339        3.5514        3.8046        4.8071        5.0119        4.4096        5.7243        5.3129        5.1917        5.3459        5.5778        6.6637        6.9552        7.4283        7.4571       11.0305       12.2804       13.2548       13.5864       14.7394       15.1293       16.3855       18.0660       22.3071       23.6138       23.9669       23.9983       22.5441       22.5557       22.9410       23.3782       21.7630       19.6096       18.3661       18.1569       20.9743       20.8528       21.5268       20.1253       16.8616       16.9509        0.0000        0.0000        0.0000        0.0000        0.0000        0.0000        0.0000        0.0000        0.0000        0.0000        0.0000        0.0000        0.0000        0.0000        0.0000        0.0000
        0.0000        0.0000        0.0000        0.0000        0.0000        0.0000        0.0000        0.0000        0.0000        0.0000        0.0000        0.0000        0.0000        0.0000        0.0000        0.0000        0.0000        0.0000        0.0000        0.0000        0.0000        0.0000        0.0000        0.0000        0.0000        0.0000        0.0000       15.0164       11.0575        9.2043        8.9575       11.0688       10.7545       10.2885        9.6876       10.0622        9.3784        8.7713        8.2228        8.6054        7.9679        7.5854        7.4668        7.5501        7.3962        8.5227        8.3804       12.7720       13.5086       11.5865       13.6245       13.1518       12.3036       12.0716       11.2107        8.9860        8.0692        7.6169        7.2318        7.8957        7.4623        7.3477        7.7390        8.3088        8.5485       11.0130       15.8571       10.0767        7.1390        6.4550        5.5107        5.0119        5.0626        4.0073        2.2924        2.1294        2.8015        3.1352        2.0703        2.4082        2.5980        2.4952        1.5958        1.5389        1.4615        0.7530        0.4120        0.0985        0.1523        0.3082        0.0000        0.0000        0.0000        0.0000        0.0000        0.0000        0.0000        0.0000        0.0000        0.0000        0.0000        0.0000        0.0000        0.0000        0.0000        0.0000        0.0000        0.0000        0.0000        0.0000        0.0000        0.0000        0.0000        0.0000        0.0000        0.0000        0.0000        0.0000        0.0000        0.0000        0.0000        0.0000        0.0000        0.0000        0.0000        0.0000        0.0000        0.0000        0.0000        0.0000        0.0000        0.0000        0.0000        0.0000        0.0000        0.0000        0.0000        0.0000        0.0000        0.0000        0.0000        0.0000        0.0000        0.0000        0.0000        0.0000        0.0000        0.0000        0.0000        0.0000        0.0000        0.0000        4.6005        5.0122        5.4035        5.8150        5.9626        6.6591        7.5998        9.5772       10.7072       11.1942       11.4574       10.1942       10.2903       10.6992       10.8216       10.3604       10.5736       11.0435       12.3760       15.3618       16.1960       16.6980       16.6724       18.3685       18.3890       17.9226       17.1359       13.7697       13.4557       12.9797       12.5559       10.2193        8.5518        5.6839        5.2844        4.9217        4.1838        4.1493        3.7728        3.6364        4.2240        5.0528        6.0032        5.9793        7.3571        7.4972        8.2711        7.2229        7.6201        7.4039        8.1185        9.3569        9.6863       10.0898       10.2105       13.9518       14.5433       15.4437       16.0709       16.6147       17.1037       18.0491       19.0367       23.7301       24.2906       25.0258       25.9701       23.6572       23.5555       24.1566       22.6730       19.6361       18.1737       16.7574       16.5451       19.1363       17.9127       17.9903       17.8493       16.8259       16.3648        0.0000        0.0000        0.0000        0.0000        0.0000        0.0000        0.0000        0.0000        0.0000        0.0000        0.0000        0.0000        0.0000        0.0000        0.0000        0.0000
        0.0000        0.0000        0.0000        0.0000        0.0000        0.0000        0.0000        0.0000        0.0000        0.0000        0.0000        0.0000        0.0000        0.0000        0.0000        0.0000        0.0000        0.0000        0.0000        0.0000        0.0000        0.0000        0.0000        0.0000        0.0000        0.0000        0.0000        0.0000       14.2977       12.4191       12.1613       13.8298       13.5406       13.0416       12.3552       12.4705       11.7112       10.8913       10.9027       10.2263        8.2608        6.6740        6.5075        6.8609        6.6798        8.0536        8.4140        9.6822        9.5958        9.9789       10.2380       10.3975       10.7232       10.7586       10.5267       12.2547       11.5754       10.7540        9.6711        5.7503        5.0227        5.7720        6.6694        7.4541        7.3760        7.0806        6.9747        7.7793        6.9456        7.0784        6.9112        5.8194        5.0171        3.5958        1.7478        2.0370        1.9243        2.0375        1.8532        2.2032        2.2454        2.0345        1.7335        1.3891        0.9743        0.6021        0.4211        0.4334        0.3371        0.0764        0.1206        0.0000        0.0000        0.0000        0.0000        0.0000        0.0000        0.0000        0.0000        0.0000        0.0000        0.0000        0.0000        0.0000        0.0000        0.0000        0.0000        0.0000        0.0000        0.0000        0.0000        0.0000        0.0000        0.0000        0.0000        0.0000        0.0000        0.0000        0.0000        0.0000        0.0000        0.0000        0.0000        0.0000        0.0000        0.0000        0.0000        0.0000        0.0000        0.0000        0.0000        0.0000        0.0000        0.0000        0.0000        0.0000        0.0000        0.0000        0.0000        0.0000        0.0000        0.0000        0.0000        0.0000        0.0000        0.0000        0.0000        0.0000        0.0000        0.0000        0.0000        0.0000        0.0000        5.9624        6.3335        6.3296        6.6112        7.2151        8.2550        8.6314        9.3904        9.9088       10.2775        9.3551        9.3639        9.6689        9.4270       10.0684       10.2518       11.7901       13.4568       15.2964       15.4082       15.0836       14.3933       11.2459       10.9830       10.5107        9.6295        8.3396        8.4246        8.0652        7.5388        6.9219        5.4595        5.1032        4.7381        4.4291        4.4956        4.4605        4.4397        4.7580        4.7244        5.3238        6.5884        7.8449        8.0586        8.3890        9.2196       10.7866       11.3922       12.4749       13.7295       16.9598       18.5418       19.0473       19.3042       18.3788       18.4815       18.8980       18.7220       18.2054       18.0633       18.6499       20.2602       20.9988       22.3773       22.4349       22.6673       21.3691       21.4850       20.7592       19.0388       16.6521       15.8309       14.4713       13.5609       13.5079       13.1011       13.3009       14.7426       15.9253       15.3001        0.0000        0.0000        0.0000        0.0000        0.0000        0.0000        0.0000        0.0000        0.0000        0.0000        0.0000        0.0000        0.0000        0.0000        0.0000        0.0000
        0.0000        0.0000        0.0000        0.0000        0.0000        0.0000        0.0000        0.0000        0.0000        0.0000        0.0000        0.0000        0.0000        0.0000        0.0000        0.0000        0.0000        0.0000        0.0000        0.0000        0.0000        0.0000        0.0000        0.0000        0.0000        0.0000        0.0000        0.0000       13.0650       11.9942       11.8327       13.5594       13.3769       12.9694       12.3588       12.4657       11.7845       10.8774       10.6217        9.6779        6.4495        6.9755        5.7719        6.1032        5.9673        6.0648        6.3851        7.8337        8.3892        8.8154       11.5717       10.0225        9.4739        9.5874        9.6976       11.4964       11.7079       10.9690       10.5337        8.7567        7.8228        6.1255        4.1664        5.6790        6.5377       10.1927       10.5528       10.7280        9.8281        8.4695        6.1613        3.7515        1.5275        1.1751        0.9023        1.5193        1.6242        1.7177        1.7661        2.2218        2.3319        2.0917        1.7421        1.1373        0.8213        0.5687        0.4583        0.3626        0.0843        0.0409        0.0263        0.0000        0.0000        0.0000        0.0000        0.0000        0.0000        0.0000        0.0000        0.0000        0.0000        0.0000        0.0000        0.0000        0.0000        0.0000        0.0000        0.0000        0.0000        0.0000        0.0000        0.0000        0.0000        0.0000        0.0000        0.0000        0.0000        0.0000        0.0000        0.0000        0.0000        0.0000        0.0000        0.0000        0.0000        0.0000        0.0000        0.0000        0.0000        0.0000        0.0000        0.0000        0.0000        0.0000        0.0000        0.0000        0.0000        0.0000        0.0000        0.0000        0.0000        0.0000        0.0000        0.0000        0.0000        0.0000        0.0000        0.0000        0.0000        0.0000        0.0000        5.9141        6.2534        6.5973        6.8207        6.5467        6.9554        7.4414        8.4336        8.4730        9.4112        9.7986        9.6729        8.9461        9.2695        9.2674        9.3155       10.1322       10.7293       12.1935       12.4796       13.7478       13.4480       13.4766       12.4869        9.7260        8.2894        7.5323        7.5585        7.2035        6.9753        6.2403        5.9212        5.6663        5.3557        5.5711        5.3821        5.0581        5.3965        5.2662        5.8594        6.5534        7.3364        7.9089        7.9398        9.1095        9.1776        9.1835        9.4624       12.4406       13.9816       15.7498       17.3091       21.0571       22.4367       23.3579       23.1726       21.7269       21.5787       21.4493       21.1619       19.9349       19.6561       19.8613       20.8006       22.8680       22.8633       22.9434       21.9613       21.5053       21.6932       20.2969       18.2902       15.2868       14.6222       12.9610       12.0068       10.8925       10.8460       11.9054       12.7208       14.2133       15.4782        0.0000        0.0000        0.0000        0.0000        0.0000        0.0000        0.0000        0.0000        0.0000        0.0000        0.0000        0.0000        0.0000        0.0000        0.0000        0.0000
        0.0000        0.0000        0.0000        0.0000        0.0000        0.0000        0.0000        0.0000        0.0000        0.0000        0.0000        0.0000        0.0000        0.0000        0.0000        0.0000        0.0000        0.0000        0.0000        0.0000        0.0000        0.0000        0.0000        0.0000        0.0000        0.0000        0.0000        0.0000       17.8328       14.6417       13.2755       15.0513       12.9579       12.4662       11.8353       11.8435       11.1423       10.1915        8.9693        6.6960        5.6891        5.1210        7.2118        9.3960        7.8010        5.2366        5.4570        6.5660        7.0296        7.3455        7.5260        7.5850        7.7672        7.9316        8.1737       10.6895       11.9886       10.1877        8.7577        4.2048        3.2132        3.2309        4.1696        4.6969        4.9855        6.4400        8.5186        9.6609       10.1461        8.8637        5.2862        1.7711        0.9082        0.8164        0.7396        1.4684        1.4666        1.6971        1.7930        2.1760        2.2555        2.1596        1.7594        1.1457        0.8516        0.6226        0.4753        0.2366        0.1464        0.1507        0.1320        0.3972        0.0000        0.0000        0.0000        0.0000        0.0000        0.0000        0.0000        0.0000        0.0000        0.0000        0.0000        0.0000        0.0000        0.0000        0.0000        0.0000        0.0000        0.0000        0.0000        0.0000        0.0000        0.0000        0.0000        0.0000        0.0000        0.0000        0.0000        0.0000        0.0000        0.0000        0.0000        0.0000        0.0000        0.0000        0.0000        0.0000        0.0000        0.0000        0.0000        0.0000        0.0000        0.0000        0.0000        0.0000        0.0000        0.0000        0.0000        0.0000        0.0000        0.0000        0.0000        0.0000        0.0000        0.0000        0.0000        0.0000        0.0000        0.0000        5.4063        5.9318        6.2146        6.4476        6.4692        6.2817        6.3021        6.8558        7.2014        7.9147        8.4233        8.4060        8.8336        8.3541        8.2362        8.2723        9.2081        9.8160       10.2830       12.0557       11.3752       11.8615       13.6113       14.0707       11.8251        7.9290        7.1290        6.6018        7.2064        8.1609        6.8829        6.0401        6.2323        5.8525        6.4995        6.7902        6.9419        7.0802        7.1504        7.6532        7.8805        8.0279        9.0037        9.6270        9.4911        9.9626        9.0331       10.3823       11.5651       15.3099       17.4289       19.5701       20.8129       24.7364       26.6059       27.2402       26.5529       24.3640       24.1874       24.8437       24.4215       22.5547       21.9439       22.4959       24.3282       24.6065       24.1138       24.0256       22.9587       23.4285       23.4969       21.1080       17.4401       14.7284       13.6677       11.9306       10.7014        9.7658       10.0453       10.7147       11.2099       12.4816       14.0164       15.8888        0.0000        0.0000        0.0000        0.0000        0.0000        0.0000        0.0000        0.0000        0.0000        0.0000        0.0000        0.0000        0.0000        0.0000        0.0000
        0.0000        0.0000        0.0000        0.0000        0.0000        0.0000        0.0000        0.0000        0.0000        0.0000        0.0000        0.0000        0.0000        0.0000        0.0000        0.0000        0.0000        0.0000        0.0000        0.0000        0.0000        0.0000        0.0000        0.0000        0.0000        0.0000        0.0000       14.1739       13.2276       14.2865       12.9580       13.0144       12.2782       11.5214       10.7679       10.5816       10.6606        8.8185        7.7346        5.7481        4.8518        4.3353        4.2096        8.4738        4.2963        4.2650        5.5397        5.9307        5.2773        5.4495        5.5676        5.5941        5.7922        6.6417        6.0145        7.2896        7.3914        6.9071        5.8006        3.0298        2.2991        2.2935        2.3339        3.2977        3.7154        5.0878        5.5413        6.4464        6.8263        6.0633        5.8116        3.1664        1.2495        0.7711        0.7989        1.5161        1.5122        1.6372        1.8332        2.2900        2.4189        2.3268        1.9655        1.3248        1.0296        0.7760        0.6300        0.3073        0.2295        0.3508        0.3956        0.4571        0.2785        0.0000        0.0000        0.0000        0.0000        0.0000        0.0000        0.0000        0.0000        0.0000        0.0000        0.0000        0.0000        0.0000        0.0000        0.0000        0.0000        0.0000        0.0000        0.0000        0.0000        0.0000        0.0000        0.0000        0.0000        0.0000        0.0000        0.0000        0.0000        0.0000        0.0000        0.0000        0.0000        0.0000        0.0000        0.0000        0.0000        0.0000        0.0000        0.0000        0.0000        0.0000        0.0000        0.0000        0.0000        0.0000        0.0000        0.0000        0.0000        0.0000        0.0000        0.0000        0.0000        0.0000        0.0000        0.0000        0.0000        4.4030        4.9583        5.1981        5.3614        5.3446        5.3078        4.9427        5.3035        5.7104        6.6596        7.1809        7.5188        7.6469        8.0130        7.6236        7.4458        7.6011        8.3674        8.8470        9.3619        9.7199       10.0294       11.2333       13.6132       12.2886       10.4934        7.6519        6.9031        6.9394        7.6237        7.5746        7.4300        7.9684        7.3468        7.9305        8.1065        8.2623        8.3273        8.0134        9.1352       10.4989        9.9884        9.2281        9.7038       10.5912       10.1621       11.2722       10.5715       11.6526       13.6963       18.6038       21.0065       23.0138       24.0813       28.5424       30.1480       30.7445       29.3549       27.0388       26.8661       26.9158       25.6609       24.5314       24.4089       25.6227       26.3658       26.7479       26.8296       26.5108       25.9938       25.0507       25.0321       21.0665       18.9478       15.8867       13.3740       11.0423       10.2810        9.4824        9.0774        9.1706       10.5324       11.9882       10.8282        0.0000        0.0000        0.0000        0.0000        0.0000        0.0000        0.0000        0.0000        0.0000        0.0000        0.0000        0.0000        0.0000        0.0000        0.0000        0.0000
        0.0000        0.0000        0.0000        0.0000        0.0000        0.0000        0.0000        0.0000        0.0000        0.0000        0.0000        0.0000        0.0000        0.0000        0.0000        0.0000        0.0000        0.0000        0.0000        0.0000        0.0000        0.0000        0.0000        0.0000        0.0000        0.0000        0.0000       19.0577       19.0115       18.5392       19.0310       14.4661       11.1522       10.1737       10.0175        8.7972        7.9904        6.3011        5.5222        4.5292        3.8042        4.3685        6.5035        7.2110        3.3238        4.3217        4.2130        5.3145        3.5602        1.3009        1.3743        2.8791        2.7658        1.3068        1.3075        1.0697        0.9258        0.8993        0.9098        0.5975        0.3727        1.7280        0.8506        1.7916        2.1134        5.2327        5.3768        6.9858        6.3438        5.5869        6.4734        6.4653        2.5314        2.3812        1.7705        3.0874        2.1838        1.9556        2.1606        2.8521        2.7768        2.6487        2.3286        1.8416        1.5414        1.1791        0.9550        0.7225        0.6528        1.3173        1.1263        0.4565        0.2796        0.2874        0.2965        0.2150        0.2593        0.1930        0.1599        0.1658        0.3530        0.0000        0.0000        0.0000        0.0000        0.0000        0.0000        0.7851        0.9002        0.8241        0.7802        0.0000        0.0000        0.0000        0.0000        0.0000        0.0000        0.0000        0.0000        0.0000        0.0000        0.0000        0.0000        0.0000        0.0000        0.0000        0.0000        0.0000        0.0000        0.0000        0.0000        0.0000        0.0000        0.0000        0.0000        0.0000        0.0000        0.0000        0.0000        0.0000        0.0000        0.0000        0.0000        0.0000        0.0000        0.0000        0.0000        3.1807        3.3746        3.5306        3.6542        3.8861        4.1245        4.1512        4.1390        3.4839        3.7224        4.2339        4.8575        5.4363        5.6076        6.0211        6.1871        7.4052        8.0327        8.2764        8.7475        7.9628        7.9336        8.4237        9.2608        9.0576        9.4968        8.7449        7.6736        7.7806        7.8389        8.1221        9.0130        8.6550        8.9948        8.9655        8.9118        9.7083        9.8947        9.9777       10.1705       10.9761       11.8776       12.5882       13.0661       12.8751       12.9512       12.9631       12.9794       13.3400       13.3696       14.7825       17.4741       24.6556       27.5638       29.8366       30.9421       31.7846       32.5052       32.4394       31.0993       28.1281       27.9776       27.7039       27.4506       28.0087       27.6976       28.0306       28.7488       32.1337       33.0561       32.9398       32.2061       33.1141       32.0501       28.5701       24.8065       15.5145       11.8671       10.2547        9.1342        8.0839        7.2105        6.8448        7.4360        7.1599        8.5456        0.0000        0.0000        0.0000        0.0000        0.0000        0.0000        0.0000        0.0000        0.0000        0.0000        0.0000        0.0000        0.0000        0.0000        0.0000        0.0000
        0.0000        0.0000        0.0000        0.0000        0.0000        0.0000        0.0000        0.0000        0.0000        0.0000        0.0000        0.0000        0.0000        0.0000        0.0000        0.0000        0.0000        0.0000        0.0000        0.0000        0.0000        0.0000        0.0000        0.0000        0.0000        0.0000       18.7960       19.6224       19.1670       20.3230       18.1739       12.6928       10.5160        9.2842        8.3137        6.8311        7.8041        6.0565        5.3926        5.8070        5.1799        8.4100        9.8102       11.0382        3.6512        3.4323        2.0648        5.8048        2.4050        1.4354        0.7146        1.5172        1.6149        1.7942        0.5142        0.4659        0.7057        0.7156        0.4592        0.4818        0.5120        2.5563        0.0280        0.6943        0.8548        2.4669        2.4413        7.0594        5.0817        4.0850        3.6393        2.0296        0.9987        0.4371        0.5158        1.4083        1.8009        2.0010        2.3849        2.9516        3.0884        2.8785        2.3659        1.8448        1.4923        1.2328        1.1006        0.9071        0.8593        0.8186        0.5767        0.5375        0.3579        0.3493        0.2422        0.2420        0.3282        0.3034        0.2696        0.2611        0.4859        0.8154        0.6980        0.9851        1.1790        1.0492        0.9981        0.6676        0.6749        0.6572        0.7563        0.7677        0.8782        0.9157        1.3439        0.0000        0.0000        0.0000        0.0000        0.0000        0.0000        0.0000        0.0000        0.0000        0.0000        0.0000        0.0000        0.0000        0.0000        0.0000        0.0000        0.0000        0.0000        0.0000        0.0000        0.0000        1.4930        1.3728        1.3846        1.0808        1.1735        1.3349        3.1013        4.0053        3.9271        3.4679        3.3334        2.8937        2.9767        2.8493        2.9469        3.4304        3.6096        3.5663        3.3985        2.8489        3.0942        3.5644        4.0675        4.3680        4.4774        4.9797        5.3217        6.5847        7.1422        7.7014        7.9590        7.5808        7.5483        7.1262        7.1627        7.0900        6.5629        6.5940        6.5323        7.7333        7.8819        8.3335        9.7606        9.5190        9.9500        9.7284       10.9585       10.9817       11.5875       12.0677       12.5178       13.6941       15.2496       15.3461       16.0019       16.0700       16.1736       16.4869       15.6499       15.8426       16.0816       17.5975       20.6822       29.3742       32.5879       34.5413       35.1695       35.2517       35.7467       35.8290       33.8797       30.7111       29.1732       29.0025       29.0408       30.0114       29.4803       29.9774       30.5554       34.4229       35.5358       35.9974       35.4946       36.7136       34.6613       31.8584       26.2852       16.0259       12.3469        9.6482        8.7449        6.7641        6.1083        6.3225        7.7148        0.0000        0.0000        0.0000        0.0000        0.0000        0.0000        0.0000        0.0000        0.0000        0.0000        0.0000        0.0000        0.0000        0.0000        0.0000        0.0000        0.0000        0.0000
        0.0000        0.0000        0.0000        0.0000        0.0000        0.0000        0.0000        0.0000        0.0000        0.0000        0.0000        0.0000        0.0000        0.0000        0.0000        0.0000        0.0000        0.0000        0.0000        0.0000        0.0000        0.0000        0.0000        0.0000        0.0000        0.0000       16.9863       19.1808       17.2342       18.4573       16.7756       11.5599        9.4564        8.9470        8.7063        9.7938       10.0725        9.3365       11.0392       15.9205        5.7502        5.3764        5.1957        4.4025        1.9077        2.7564        1.3545        0.4953        0.6269        0.2857        0.4315        0.5852        0.3576        0.2080        0.4418        1.5343        1.2571        1.4022        0.1466        0.2899        0.3372        0.8348        0.0570        0.0880        0.1517        0.6190        0.6241        0.9829        1.0118        0.9152        0.7779        0.7087        0.4085        0.4045        0.4448        1.3310        1.6898        2.4381        2.1232        2.5310        3.2432        3.0186        2.3739        1.8249        1.5000        1.2818        1.2151        1.1982        1.2863        1.2799        0.9558        0.4844        0.3485        0.3857        0.4491        0.3331        0.1984        0.2623        0.4080        0.5846        0.7887        0.5254        0.2832        0.7095        0.6557        0.6846        0.6295        0.5378        0.5900        0.6150        0.9875        0.8404        0.7374        0.8365        1.0528        0.8747        0.6211        0.5694        0.0000        0.0000        0.0000        0.0000        0.0000        0.0000        0.0000        0.0000        0.0000        0.0000        0.0000        0.0000        0.8205        0.7753        0.8879        0.8351        0.9753        1.3090        1.5075        1.1897        0.9934        1.2287        1.1689        1.3495        1.6329        3.6129        3.0832        3.0839        2.6176        2.6533        2.8537        2.7761        2.8627        3.0948        3.3414        3.3062        3.1907        2.5704        2.9442        3.5256        3.7611        3.8200        3.8934        4.4569        5.0859        6.1858        6.7937        6.9031        7.1746        6.6734        6.3178        6.2521        6.3373        6.0247        5.7621        6.1683        7.0045        8.0048        8.5675        9.1827       10.3626       11.1616       11.2063       12.3179       12.8959       13.3950       14.0274       15.0018       15.5935       17.4873       18.8753       19.7943       20.2392       19.4961       19.7649       19.2863       19.2859       19.0275       19.5342       21.3113       23.9505       32.8438       35.9328       38.2606       37.9131       37.7364       38.2615       37.1048       35.9815       32.4621       30.5218       30.2170       30.5781       30.5729       29.7317       30.3962       31.3835       34.7469       35.3481       35.8807       34.9478       35.7437       34.6835       31.8575       25.9475       15.7510       11.9450        9.3233        8.5844        0.0000        7.0638        7.2093        8.0480        0.0000        0.0000        0.0000        0.0000        0.0000        0.0000        0.0000        0.0000        0.0000        0.0000        0.0000        0.0000        0.0000        0.0000        0.0000        0.0000        0.0000        0.0000
        0.0000        0.0000        0.0000        0.0000        0.0000        0.0000        0.0000        0.0000        0.0000        0.0000        0.0000        0.0000        0.0000        0.0000        0.0000        0.0000        0.0000        0.0000        0.0000        0.0000        0.0000        0.0000        0.0000        0.0000        0.0000       13.7547       15.2635       13.6905       14.1797       16.6605       14.8099        8.8708        8.6494        7.8069        7.0226        6.0437        8.3013        8.7097       10.3775        9.8695        5.3221        4.9686        3.6280        1.6429        1.5001        1.2959        1.0475        0.4628        0.2786        0.2143        0.1875        0.5128        1.0813        0.1994        0.0788        0.1208        0.0418        0.0365        0.0272        0.6626        1.0154        2.2030        0.6247        0.2755        0.0851        0.1020        0.1148        0.3274        0.1565        0.1769        0.2491        0.3318        0.3216        0.4715        0.5232        1.4113        1.7524        2.0196        2.0405        2.5036        2.9034        2.7710        2.1939        1.6796        1.4347        1.2456        1.0520        0.9338        1.1896        1.1760        0.9030        0.6755        0.6566        0.6959        0.3898        0.1244        0.0621        0.1768        0.4879        0.6040        0.7230        0.3718        0.2088        0.4148        0.4490        0.5615        0.5458        0.4834        0.5310        0.7912        1.2603        0.7262        0.7380        0.7513        1.2332        0.7339        0.5910        0.6663        0.7391        0.8285        1.0008        0.0000        0.0000        0.0000        0.0000        0.0000        0.0000        0.0000        0.0000        0.8370        0.6310        0.7780        0.8500        0.8329        0.9958        1.4494        1.5508        2.0017        1.6316        1.7557        1.1256        1.3135        1.4462        2.0422        2.3954        2.5999        2.4620        2.6966        2.8920        2.7311        2.9061        3.1699        3.3292        3.1321        3.0161        2.6729        3.0351        3.5227        3.5448        3.7874        3.8714        4.3632        5.0605        6.0660        6.2532        6.2940        6.2727        6.0004        6.0471        6.2590        6.1111        5.8490        5.8623        6.2779        7.1428        8.3631        9.5649       10.7148       12.0722       13.0031       13.3433       15.3479       16.7883       16.4684       17.3360       18.3154       19.1706       20.9461       22.4628       23.2167       23.0083       22.6817       22.8205       23.1204       23.5114       23.5317       23.8611       25.0796       26.9719       35.1986       37.9023       39.2257       38.8083       37.6870       37.3712       37.3830       35.8413       32.8829       32.1299       31.6823       31.7436       30.7529       29.7590       29.2426       29.2217       32.4698       32.0414       32.1171       32.8011       32.2760       31.5914       28.7087       23.9574       15.0415       10.7941        0.0000        0.0000        0.0000        0.0000        0.0000        0.0000        0.0000        0.0000        0.0000        0.0000        0.0000        0.0000        0.0000        0.0000        0.0000        0.0000        0.0000        0.0000        0.0000        0.0000        0.0000        0.0000        0.0000        0.0000
        0.0000        0.0000        0.0000        0.0000        0.0000        0.0000        0.0000        0.0000        0.0000        0.0000        0.0000        0.0000        0.0000        0.0000        0.0000        0.0000        0.0000        0.0000        0.0000        0.0000        0.0000        0.0000        7.1960        6.3141        5.7261        5.3576        6.0374        8.4904        9.3091        7.2233        5.2715        8.6363        7.4013        6.1307        5.5119        5.9655        4.2512        3.6702        3.1104        3.3764        1.6983        1.3950        2.4533        0.9494        0.8655        0.7504        0.6012        0.2419        0.1283        0.3212        0.0678        0.1974        0.0000        0.0000        0.0000        0.1531        0.1475        1.4074        0.7482        0.5644        1.2356        1.4261        0.0000        0.1293        0.0432        0.2784        0.1790        0.8790        2.0968        2.9115        0.8717        0.3539        0.6455        0.7632        0.4903        1.6840        2.1745        2.8201        3.5126        2.6826        2.5773        2.1572        1.9207        1.4721        1.1928        1.0265        0.9515        0.9662        0.9740        0.8777        0.6637        0.3287        0.2280        0.1500        0.1115        0.0439        0.0870        0.2086        0.3125        0.2072        0.1478        0.1214        0.1481        0.2454        0.2977        0.3963        0.4879        0.4208        0.5762        0.7616        0.6916        0.6444        0.5829        0.5859        0.8161        0.6747        0.6800        0.6977        0.7373        0.8254        0.9974        0.7057        1.0616        1.6226        1.4152        0.8289        0.6498        0.5123        0.5981        0.6680        0.5138        0.6266        0.7917        0.5922        0.6841        1.0467        1.5460        1.3413        1.2359        1.0487        0.7005        0.5460        0.7235        1.8031        2.0929        2.1193        2.1949        2.8851        3.1516        3.1485        3.1951        3.0831        3.1859        3.3336        3.2558        3.0754        3.4411        3.7677        3.8498        4.4902        5.0085        5.4025        5.6274        5.3037        5.6403        5.9969        5.9057        6.1093        6.5623        7.2071        7.6101        5.5859        5.2492        6.2026        7.1355        9.4212       10.7843       12.1707       13.8621       14.2598       15.3581       16.6779       18.1498       21.4360       22.9616       23.9591       24.9982       25.4644       26.2786       26.6663       26.8408       26.0268       25.9595       27.0893       27.3144       29.9902       30.9141       31.6812       32.8130       36.4552       38.0771       39.0430       38.1034       35.8807       34.6873       34.5520       34.0397       38.2271       37.7729       36.9053       35.3584       30.0288       28.6649       27.4141       26.6145       26.1986       25.8576       25.8980       27.4221       28.3478       25.7916       23.7802       19.5743       14.9558        0.0000        0.0000        0.0000        0.0000        0.0000        0.0000        0.0000        0.0000        0.0000        0.0000        0.0000        0.0000        0.0000        0.0000        0.0000        0.0000        0.0000        0.0000        0.0000        0.0000        0.0000        0.0000        0.0000        0.0000        0.0000
        0.0000        0.0000        0.0000        0.0000        0.0000        0.0000        0.0000        0.0000        0.0000        0.0000        0.0000        0.0000        0.0000        0.0000        0.0000        0.0000        0.0000        0.0000       10.7292        9.1776        4.6539        4.4557        4.1583        3.9102        3.3489        3.1724        3.9138        4.6756        6.4819        5.4315        5.4839        4.9640        5.1279        5.7590        4.5363        4.0465        3.5972        3.1159        2.5949        1.7333        1.3297        3.7820        2.1601        0.6986        0.6403        0.5476        0.4067        0.1115        0.0690        0.0356        0.0049        0.0549        0.2403        0.0871        0.0000        0.1319        0.3535        0.3322        0.0345        0.0766        0.0722        0.2588        0.0975        0.1085        0.1000        0.4306        0.2134        1.1997        1.8789        1.6826        1.6097        1.0302        0.9864        3.2863        2.0844        2.5993        3.9951        3.8561        3.4965        2.4617        2.1706        1.5374        1.2778        1.2027        1.0532        0.9147        0.8883        0.9818        1.0358        0.9336        0.7014        0.3469        0.2558        0.1538        0.1493        0.1675        0.3098        0.5536        0.3470        0.2134        0.1444        0.1261        0.1924        0.4425        0.4157        0.3968        0.4463        0.5044        0.6890        0.7875        0.6425        0.6025        0.4659        0.5751        0.7544        0.6807        0.7313        0.7193        0.9500        0.7578        0.7758        1.0607        0.9126        1.5784        0.9290        0.6973        0.6600        1.2449        1.0297        0.8173        0.7505        0.9248        1.0743        0.7803        1.0821        1.2233        1.0834        0.7998        1.2435        0.6103        0.5422        0.3533        0.5450        1.4256        1.5612        1.7294        1.8998        2.8473        3.0634        3.0628        3.3763        3.1956        3.1782        3.2402        3.1347        2.9349        3.1192        3.2697        3.8126        4.3480        5.2331        5.6065        5.3525        5.3823        5.8023        5.7098        5.8298        6.0595        6.3494        7.2615        7.5086        5.5528        5.3044        6.0816        7.4963       10.1655       11.8182       13.3589       14.7637       15.6492       17.4941       19.0262       21.2989       25.3867       27.3975       28.3445       28.9031       29.4812       29.9317       30.1864       30.1718       29.5715       29.3945       30.1328       31.0372       33.8651       35.2999       35.8324       36.6745       39.9687       40.7806       40.9393       39.0716       36.7467       35.1829       34.7677       34.9879       39.4331       40.1481       39.0962       36.0395       30.3256       28.2082       26.3629       25.2236       23.7963       23.0121       22.9408       22.6241       22.9050       22.2904        0.0000        0.0000        0.0000        0.0000        0.0000        0.0000        0.0000        0.0000        0.0000        0.0000        0.0000        0.0000        0.0000        0.0000        0.0000        0.0000        0.0000        0.0000        0.0000        0.0000        0.0000        0.0000        0.0000        0.0000        0.0000        0.0000        0.0000        0.0000
        0.0000        0.0000        0.0000        0.0000        0.0000        0.0000        0.0000        0.0000        0.0000        0.0000        0.0000        0.0000        0.0000        0.0000        0.0000        9.3717        8.8761       10.3912       11.0668        9.5600        4.0872        2.5042        2.7487        2.3287        1.9390        1.8660        2.0916        3.4227        1.7906        1.8629        2.0546        3.5623        3.9576        3.9866        3.6754        3.3143        2.9932        2.6055        2.1332        1.3805        1.0130        0.7504        0.6147        0.4796        0.4460        0.3784        0.2598        0.1417        0.0111        0.0000        0.0000        0.0000        0.0000        0.0000        0.0409        0.1134        0.0315        0.0000        0.0000        0.3679        0.8904        0.2193        0.0894        0.2619        0.2650        0.4006        0.0459        0.6836        0.3352        0.7250        1.1627        1.3219        2.1599        2.0064        1.0543        2.2661        1.9959        2.5188        2.2680        1.9126        1.4905        1.1960        1.0478        0.9991        0.8691        0.8785        0.8509        0.9124        0.9446        0.8844        0.7297        0.3158        0.2296        0.1643        0.2485        0.3305        0.5284        0.4844        0.5038        0.3479        0.2214        0.1632        0.2194        0.5031        0.5360        0.6244        0.7679        0.4470        0.7553        0.7590        0.7952        0.4775        0.3968        0.5820        0.7726        0.7545        0.9036        1.0146        1.1297        0.8745        1.0000        1.0064        0.7894        0.6681        0.6053        0.6269        0.9830        1.0032        1.0421        0.6343        0.4855        1.0049        0.9855        0.9028        0.7497        0.7109        0.4324        0.5669        1.4707        0.3444        0.1763        0.1947        0.3809        0.9730        1.4209        1.7142        1.7887        2.7413        2.9971        3.2534        3.3530        3.1734        3.2837        3.3758        3.5031        3.2820        3.0000        3.1106        3.4418        4.2434        4.6203        5.0797        4.9299        4.9124        4.9431        5.0414        5.2358        5.7705        6.2455        6.7501        7.7572        5.6270        6.1271        6.4973        8.3438       11.6998       13.6533       15.2558       16.8356       17.6814       19.7022       21.9966       24.4185       29.0999       30.8498       31.8640       32.2904       32.5259       33.0280       33.1168       32.9813       33.2263       33.1183       34.1330       34.9428       37.8977       38.9877       39.9110       40.6309       43.0069       43.4420       42.5155       39.9489       36.5044       34.6609       34.3643       34.9006       39.8665       39.9301       39.1376       35.8783       29.5511       26.9682       24.4125        0.0000       21.1139       19.9400       19.3451       19.2897       19.8471       18.9015        0.0000        0.0000        0.0000        0.0000        0.0000        0.0000        0.0000        0.0000        0.0000        0.0000        0.0000        0.0000        0.0000        0.0000        0.0000        0.0000        0.0000        0.0000        0.0000        0.0000        0.0000        0.0000        0.0000        0.0000        0.0000        0.0000        0.0000        0.0000
        0.0000        0.0000        0.0000        0.0000        0.0000        0.0000        0.0000        0.0000        0.0000        0.0000        0.0000        0.0000        0.0000        5.6489        6.2108        8.4585        9.2446        9.2419       10.8518        8.9712        8.7419        6.2995        6.2118        4.7735        2.0811        2.3193        3.0902        3.1411        1.4537        1.5390        1.6901        2.8004        3.0930        3.1214        2.9024        2.6337        2.4034        2.1009        1.7088        1.0637        0.7534        0.5257        0.4036        0.2473        0.2184        3.5848        0.0461        0.2608        0.0000        0.0000        0.0000        0.0000        0.0000        0.0000        0.1616        0.0000        0.0478        0.0451        0.2016        0.5404        0.0818        0.1312        0.7285        0.0827        0.5032        0.0947        0.5893        1.0066        0.3714        0.1597        0.1636        0.6098        1.3906        1.1136        0.8161        1.1222        1.3542        1.3802        1.2603        1.3367        1.3945        1.0587        0.8951        0.8038        0.8206        0.9757        0.8004        0.8408        0.7995        0.8052        0.6516        0.2968        0.2579        0.2551        0.3103        0.6852        0.7870        1.0504        0.9612        0.4468        0.3237        0.2759        0.3187        0.8944        0.7873        0.9242        0.9189        0.5963        0.6225        0.8722        0.4963        0.4266        0.4289        0.4513        0.5977        0.6822        0.9663        1.0613        1.0159        1.0213        1.1245        0.7312        0.5176        0.7562        0.5615        0.5796        0.8091        0.5755        0.6651        0.9735        0.8009        0.6509        0.9193        0.5872        0.5777        0.5647        0.8069        0.7755        1.3061        0.3924        0.4976        0.3607        0.3159        0.8146        1.2372        1.2624        1.6381        2.3559        3.2761        3.5568        3.7899        3.5552        3.8447        3.6669        3.7900        3.2944        2.9794        3.0719        3.6175        3.9185        4.2875        5.0932        4.7002        4.3189        4.5437        4.9062        5.1334        5.5626        5.7648        6.8600        6.8154        5.6962        6.1208        7.6564        9.8202       13.4300       16.1885       17.9387       19.6987       20.6316       23.0782       25.0329       27.6931       32.3079       34.1735       35.7307       36.4927       36.3953       35.8395       36.2547       36.7877       36.8425       38.4078       39.1973       39.5227       42.3082       43.9915       45.0789       44.4632       46.1003       46.2222       44.8055       41.3359       37.0063       34.3756       33.5081       34.1685       38.3959       38.8268       36.9879       33.4609       27.4825       25.4011        0.0000        0.0000        0.0000        0.0000        0.0000        0.0000        0.0000        0.0000        0.0000        0.0000        0.0000        0.0000        0.0000        0.0000        0.0000        0.0000        0.0000        0.0000        0.0000        0.0000        0.0000        0.0000        0.0000        0.0000        0.0000        0.0000        0.0000        0.0000        0.0000        0.0000        0.0000        0.0000        0.0000        0.0000        0.0000        0.0000
        0.0000        0.0000        0.0000        0.0000        0.0000        0.0000        0.0000        0.0000        0.0000       17.4746        0.0000        0.0000        7.2506        6.6514        6.0013        5.7386        5.0517       11.8432       11.6859        6.3407       11.3731       12.4855       11.2712        3.3762        0.6914        0.6946        0.6719        1.0143        1.0276        1.0366        1.0810        1.6949        1.8245        1.8283        1.7133        1.9511        1.8170        1.5984        1.2870        5.1035        3.2282        0.3762        0.2584        6.7184        6.7165        0.0000        2.7198        1.7319        0.0000        0.0000        0.0000        0.1086        1.0357        0.5596        0.3206        0.1372        1.8977        0.5430        0.2148        1.8425        2.9912        1.2516        0.4784        1.7849        1.2012        1.5720        0.6644        0.7963        0.9813        0.8798        0.8024        0.6783        0.5006        0.3556        0.3997        0.3150        0.3607        0.4598        0.7107        0.4641        0.4691        0.3309        0.3224        0.4470        0.4225        0.4364        0.4564        0.4908        0.4208        0.4492        0.3997        0.3232        0.2854        0.2832        0.4117        0.5051        0.4455        0.4046        0.3198        0.1556        0.1501        0.1478        0.1914        0.3258        0.3833        0.2460        0.2729        0.4208        0.2388        0.2213        0.1619        0.3098        0.1999        0.2206        0.3463        0.4183        0.4570        0.4708        0.4397        0.3387        0.2972        0.2558        0.2643        0.2791        0.4581        0.4528        0.3019        0.1904        0.2321        0.2857        0.2320        0.3004        0.2546        0.2656        0.2371        0.4258        0.5050        0.1694        0.1423        0.2569        0.2939        0.3340        0.3078        0.5159        0.7614        0.9998        1.2974        2.0571        2.8028        3.1196        2.8632        4.2106        4.3904        4.6269        4.4595        3.3304        3.1116        3.1629        3.2566        2.9775        2.7952        3.1243        3.4719        3.4803        3.4457        3.6535        4.0351        4.2381        4.4160        5.0700        5.9414        6.5787        6.9350        8.6132       11.0973       16.6958       20.0427       22.6768       24.9872       26.5736       28.7687       30.7690       32.7054       35.7815       37.9919       40.0753       40.4285       38.9005       37.6007       36.9577       38.2999       46.0632       47.3592       48.4709       49.8914       53.5878       54.5390       55.3797       54.4966       51.8667       50.7599       48.3313       44.5030       36.1465       33.5474       31.1356       31.5801       34.9819       34.9142       33.0162       29.8305       26.4897        0.0000        0.0000        0.0000        0.0000        0.0000        0.0000        0.0000        0.0000        0.0000        0.0000        0.0000        0.0000        0.0000        0.0000        0.0000        0.0000        0.0000        0.0000        0.0000        0.0000        0.0000        0.0000        0.0000        0.0000        0.0000        0.0000        0.0000        0.0000        0.0000        0.0000        0.0000        0.0000        0.0000        0.0000        0.0000        0.0000        0.0000
        0.0000        0.0000        0.0000        0.0000        0.0000       41.5894       37.9778       25.9530       18.1763       10.3900        7.4042        7.7790        6.7634        6.1609        6.2722        4.4155        6.9604        9.4138        5.1679        8.1927        8.9150       14.8602       13.1979        0.5101        1.3995        0.5314        0.4956        0.6658        0.6829        0.6970        0.7161        1.0643        1.1466        2.2084        1.1317        1.3421        1.3057        1.1712        0.9352        6.4642        6.2153        4.2825        0.1804        8.9224        9.0655        1.2485        0.0000        0.6926        0.0000        0.0000        0.0000        0.0529        0.0840        0.0000        0.0000        0.0752        0.0000        0.8927        0.7205        2.2464        0.4193        0.1739        0.0234        0.1729        0.0767        0.1057        0.2331        0.0268        0.3291        0.7512        0.2776        0.0923        0.1198        0.2237        0.2609        0.2763        0.3230        0.3831        0.5675        0.4081        0.3944        0.2410        0.2928        0.2867        0.2513        0.3115        0.4707        0.4767        0.4179        0.5208        0.3908        0.3421        0.3633        0.4498        0.5025        0.4543        0.4655        0.4862        0.2516        0.2093        0.3089        0.2363        0.2825        0.4504        0.3525        0.2390        0.3637        0.2302        0.2050        0.1197        0.1445        0.1919        0.1458        0.2016        0.3190        0.3958        0.5589        0.4642        0.4072        0.3067        0.3368        0.2795        0.3071        0.4052        0.4603        0.3243        0.3134        0.3018        0.2038        0.2185        0.2611        0.2450        0.2985        0.2401        0.2142        0.2079        0.2036        0.1931        0.1372        0.3031        0.4477        0.5040        0.4486        0.6872        0.7009        1.0638        1.3304        1.8224        2.4564        2.5837        2.6945        3.9581        4.6857        5.1169        4.8203        3.5707        3.6908        4.1054        4.6463        4.8313        2.7990        3.0497        3.2342        2.9278        2.9722        3.2465        3.7634        4.0855        4.3915        5.0271        6.0526        6.9274        8.1819        9.9528       15.2780       18.8582       22.7181       25.8162       28.6195       29.6885       32.5077       35.0127       37.0619       40.2118       42.3296       44.2671       44.1170       42.1834       40.0975       39.8144       41.9316       51.3993        0.0000        0.0000       55.3018       59.0494       59.9065       60.4380       58.6205       55.1157       53.5676       50.3121       45.8042       36.8059       32.5223       30.5132       30.2656       33.3327       32.8769       31.2862       28.6493        0.0000        0.0000        0.0000        0.0000        0.0000        0.0000        0.0000        0.0000        0.0000        0.0000        0.0000        0.0000        0.0000        0.0000        0.0000        0.0000        0.0000        0.0000        0.0000        0.0000        0.0000        0.0000        0.0000        0.0000        0.0000        0.0000        0.0000        0.0000        0.0000        0.0000        0.0000        0.0000        0.0000        0.0000        0.0000        0.0000        0.0000        0.0000
        0.0000        0.0000        0.0000        0.0000       39.5982       31.5881       27.7274       21.1082       17.0942       11.5547        6.4433        7.7539        7.6951        6.0269        5.2389        5.8677        5.8467        4.8287        5.6741        1.2494        1.0311        0.6663        0.6026        0.3926        0.4135        0.4042        0.3701        0.4466        0.4601        0.4646        0.4642        0.6508        0.6984        0.7181        0.7217        0.8805        0.8831        0.7971        0.6165        4.5018        0.2653        0.1921        0.1371        4.9374        6.2831        7.6151        1.9144        1.8593        1.0454        0.0000        0.0000        0.4672        0.3459        0.0000        0.0000        0.0749        0.0000        0.1771        0.3050        0.4130        0.2056        0.1211        0.0000        0.2895        0.0360        0.1866        0.0000        0.0211        0.0007        0.1877        0.1580        0.1867        0.2875        0.5689        0.6913        0.3953        0.3573        0.3284        0.3413        0.1352        0.2076        0.4204        0.4279        0.2825        0.2744        0.4469        0.4661        0.4216        0.5452        0.7449        0.3729        0.4375        0.5482        0.4861        0.5346        0.4805        0.4484        0.3071        0.2549        0.2143        0.2681        0.3180        0.3141        0.3231        0.2748        0.2852        0.2614        0.2329        0.1728        0.1215        0.1221        0.1911        0.1430        0.1893        0.4460        0.3779        0.4267        0.3745        0.2822        0.2766        0.2203        0.2717        0.3376        0.3598        0.3139        0.3255        0.3610        0.2941        0.2483        0.2205        0.1591        0.1982        0.2504        0.2071        0.1409        0.3003        0.2137        0.1461        0.2273        0.7522        0.8515        0.8311        0.7739        1.0655        0.9650        1.2700        1.4299        2.1733        2.5288        2.8385        3.0350        4.0221        5.6612        5.3419        4.7623        3.5619        3.3009        3.2683        3.0188        2.3892        2.6782        2.2645        2.5877        3.4087        3.6144        3.5034        4.0719        4.4068        5.0202        8.1838        6.7719        8.2448        9.9027       10.8751       15.7117       20.2680       24.0999       27.2755       29.9287       31.6867       34.3191       36.3431       39.0880       42.6646       44.6752       46.5354       46.4278       44.4618       41.9780       43.8108       44.6443        0.0000        0.0000        0.0000       55.5927       59.6675       60.4872       60.7257       59.6646       55.4247       53.2847       49.6829       45.4916       36.2748       32.5619       29.9664       30.2327       33.4440        0.0000        0.0000        0.0000        0.0000        0.0000        0.0000        0.0000        0.0000        0.0000        0.0000        0.0000        0.0000        0.0000        0.0000        0.0000        0.0000        0.0000        0.0000        0.0000        0.0000        0.0000        0.0000        0.0000        0.0000        0.0000        0.0000        0.0000        0.0000        0.0000        0.0000        0.0000        0.0000        0.0000        0.0000        0.0000        0.0000        0.0000        0.0000        0.0000        0.0000        0.0000
        0.0000        0.0000       81.8056       45.9374       33.2463       26.0126       19.8330       11.9970        8.1297       11.0829        5.9786        5.8131        5.8702        6.8218        8.0073        3.0221        4.1553        2.2336        1.3706        2.1570        1.7520        0.4740        0.4307        0.2625        0.2867        0.2822        0.2572        0.3267        0.3353        0.3321        0.3205        0.4759        0.5072        0.5111        0.4981        0.5863        0.5669        0.4916        0.4045        0.2544        0.1893        0.1370        0.0978        1.9153        0.0000        0.0000        0.0000        0.0000        0.0000        0.0000        0.0000        0.1523        0.7896        0.0435        0.0000        0.0301        0.0288        0.2883        0.0238        0.0321        0.0000        0.0000        0.0000        0.0000        0.0000        0.0419        0.0000        0.0391        0.0322        0.1079        0.2108        0.2346        0.3937        0.7391        0.8202        0.5675        0.7963        0.3822        0.5205        0.3863        0.4550        0.5246        0.7591        0.3643        0.6184        0.6378        0.7147        0.5406        0.5723        0.4930        0.5270        0.5904        0.6912        0.7448        0.7270        0.4817        0.2942        0.2198        0.2983        0.2035        0.2002        0.3281        0.2789        0.3062        0.3534        0.3373        0.2971        0.3128        0.2093        0.0669        0.0931        0.1281        0.1397        0.1747        0.2925        0.2859        0.3098        0.2581        0.2208        0.2358        0.2615        0.3009        0.3024        0.3159        0.2333        0.2244        0.2169        0.1648        0.1771        0.1086        0.0848        0.0633        0.0833        0.0872        0.2589        0.4367        0.7070        0.4370        0.3709        1.3560        1.2964        1.2252        1.2584        1.4073        1.0344        1.2999        1.4308        2.7379        2.9731        3.1694        3.6272        4.8001        5.8240        5.7521        4.8715        3.7823        3.7001        3.5437        3.5626        3.0192        3.4015        2.7659        2.7598        3.3976        3.1613        3.9900        4.7878        4.7739        5.7931        6.4542        7.9228        9.8535       11.7087       13.0692       15.7274       21.4093       24.7676       27.4909       29.7742       31.8197       34.9119       36.6699       38.2908       40.8795       44.5997       45.3669       45.3408       45.3446       44.3284       45.2641        0.0000        0.0000        0.0000       51.2453       52.3843       55.7266       56.3188       56.8536       55.5621       52.4083       50.9443       48.6609       45.0664       35.6827       31.7393       29.8758       30.1626        0.0000        0.0000        0.0000        0.0000        0.0000        0.0000        0.0000        0.0000        0.0000        0.0000        0.0000        0.0000        0.0000        0.0000        0.0000        0.0000        0.0000        0.0000        0.0000        0.0000        0.0000        0.0000        0.0000        0.0000        0.0000        0.0000        0.0000        0.0000        0.0000        0.0000        0.0000        0.0000        0.0000        0.0000        0.0000        0.0000        0.0000        0.0000        0.0000        0.0000        0.0000        0.0000
        0.0000       77.3248       68.4297       27.4354       20.8973       15.5065       13.7094        6.3756        4.8139        4.2542       14.0987       13.2301        8.3342       10.0234       12.6969       11.3640        9.4760        2.1554        3.8250        0.6163        0.4560        0.3502        0.3071        0.2967        0.2797        0.2580        0.2490        0.2738        0.2976        0.3017        0.3040        3.3342        3.3384        3.2370        3.1341        2.5031        2.3993        2.9668        1.9889        2.9813        0.0000        1.1468        1.5610        1.6198        0.4691        0.0000        0.0000        0.0000        0.0000        0.3730        0.0000        0.0453        0.1257        0.0899        0.1281        0.1102        0.2457        0.1494        0.1023        0.2489        0.1329        0.1256        0.1453        0.1426        0.1375        0.1250        0.1857        0.1972        0.1679        0.1687        0.2251        0.1108        0.1283        0.1872        0.2321        0.1520        0.1301        0.2528        0.4929        0.1971        0.2285        0.2613        0.3674        0.5836        0.7422        0.5629        0.7101        0.8307        0.5250        0.4388        0.5520        0.7025        1.0585        0.8923        0.8689        0.5246        0.4921        0.5067        0.5220        0.4548        0.5087        0.4278        0.4438        0.3991        0.4007        0.3061        0.1711        0.1568        0.0750        0.0167        0.0244        0.0383        0.0429        0.0985        0.1589        0.1576        0.1760        0.1622        0.1343        0.2952        0.1805        0.2430        0.2309        0.1110        0.0341        0.0348        0.0328        0.0198        0.0184        0.0247        0.0387        0.0721        0.0914        0.1986        0.6958        1.7856        2.3776        2.5860        2.5545        2.6844        3.0101        3.1465        2.7654        2.1442        2.0378        1.9819        2.1924        2.5150        2.6743        3.1563        3.4634        3.9756        4.5426        4.5983        5.0420        4.7322        4.1196        3.6868        3.9678        4.1249        4.2909        4.1863        4.4856        3.8388        4.6490        7.3871        7.0701        7.7942        9.7008       10.8974       13.5280       16.1174       17.9704       20.6169       22.9826       20.4406       23.1719       25.7740       27.8848       29.5973       31.9158       33.8920       35.7251       38.2764       39.9460       41.0414       40.7229       30.5959        0.0000        0.0000        0.0000        0.0000       41.5987       41.1726       42.0588       46.3263       45.9746       46.0663       44.3330       49.6941       49.8694       51.0105       47.5768       40.8134       35.8047       34.9562        0.0000        0.0000        0.0000        0.0000        0.0000        0.0000        0.0000        0.0000        0.0000        0.0000        0.0000        0.0000        0.0000        0.0000        0.0000        0.0000        0.0000        0.0000        0.0000        0.0000        0.0000        0.0000        0.0000        0.0000        0.0000        0.0000        0.0000        0.0000        0.0000        0.0000        0.0000        0.0000        0.0000        0.0000        0.0000        0.0000        0.0000        0.0000        0.0000        0.0000        0.0000        0.0000        0.0000
        0.0000       55.7777       45.0052       25.1873       22.3825       13.7688        9.0555       10.0064       13.7096       18.7695       15.7043        4.1179        6.7269        6.8863        9.7248        4.3456        2.9525        1.0993        0.2551        0.3814        0.3280        0.2800        0.2370        0.1849        0.1455        0.1357        0.1554        0.1701        0.1894        0.2047        0.2159        0.1530        2.7263        0.1510        0.1274        0.0000        0.0000        1.7354        2.0505        2.2967        0.0000        0.0000        0.0000        0.0000        0.3371        0.0000        0.0000        0.0000        0.0000        0.0000        0.0000        0.1378        0.0890        0.1153        0.1152        0.1301        0.1778        0.2168        0.1508        0.2224        0.2049        0.2173        0.1764        0.1992        0.1712        0.2061        0.3103        0.2455        0.2662        0.1538        0.1439        0.1029        0.1732        0.1661        0.1795        0.1365        0.2254        0.5796        0.4502        0.2612        0.3017        0.5078        0.7839        0.5669        0.6149        0.8152        0.7545        0.5177        0.4754        0.5250        0.6726        0.9442        0.9752        0.8656        0.5746        0.5879        0.6415        0.6687        0.6483        0.6458        0.6769        0.5048        0.4798        0.3463        0.2858        0.2249        0.1796        0.1645        0.0618        0.0394        0.0433        0.0653        0.0628        0.0569        0.1262        0.0939        0.0947        0.1112        0.1339        0.1408        0.1745        0.1687        0.2076        0.0341        0.0449        0.0488        0.0458        0.0277        0.0257        0.0345        0.0539        0.1008        0.1277        0.3638        0.8539        2.0428        2.4049        2.7008        2.7712        3.1587        3.8985        3.7005        3.5934        3.1323        2.5492        2.4397        2.5646        3.0635        3.3628        3.4624        3.4513        3.7511        3.9702        4.0248        4.1965        4.1125        3.7626        3.7030        4.1086        4.5581        5.9276        7.1614        5.7934        5.2137        9.3099        8.2779        7.7368        9.8538       12.2249       14.1555       15.1005       18.7469       20.5631       23.4810       25.1320       21.3782       23.2173       25.3111       27.5038       29.2846       31.1150       32.9010       35.0606       36.0614       37.7480       39.0803        0.0000        0.0000        0.0000        0.0000        0.0000       38.3582       38.2389       38.3278       39.0514       41.0302       40.7266       41.8274       40.8175       47.2096       47.2461       48.2045       46.1727       41.4071        0.0000        0.0000        0.0000        0.0000        0.0000        0.0000        0.0000        0.0000        0.0000        0.0000        0.0000        0.0000        0.0000        0.0000        0.0000        0.0000        0.0000        0.0000        0.0000        0.0000        0.0000        0.0000        0.0000        0.0000        0.0000        0.0000        0.0000        0.0000        0.0000        0.0000        0.0000        0.0000        0.0000        0.0000        0.0000        0.0000        0.0000        0.0000        0.0000        0.0000        0.0000        0.0000        0.0000        0.0000        0.0000
       50.5019       44.4388       37.5960       22.1849       17.0054       13.7602       13.1826       12.4867       20.8922        9.2465        4.5585        2.9476        4.4015        5.2602        2.8975        0.5423        0.3198        0.1630        0.1555        0.2555        0.2445        0.2264        0.2011        0.1671        0.1440        0.1431        0.1639        0.1787        0.1986        0.2046        0.1960        0.1258        0.1197        0.1017        0.0727        0.0000        0.0000        0.0000        0.0000        0.0000        0.6811        0.6171        0.0000        0.2504        0.0000        0.0000        0.1843        0.0000        0.1981        0.0000        0.0000        0.1429        0.1133        0.1326        0.2003        0.3867        0.2539        0.2208        0.2566        0.2246        0.2331        0.2338        0.2161        0.2448        0.2905        0.3674        0.4128        0.3998        0.1788        0.0832        0.1438        0.2629        0.2182        0.2058        0.3616        0.3802        0.5241        0.4316        0.6808        0.4856        0.4680        0.8078        0.7658        0.7095        0.7967        0.8456        0.4197        0.4032        0.4580        0.5662        0.6335        0.7236        0.7539        0.7231        0.6788        0.8814        0.9956        1.0123        1.0394        0.9423        0.8448        0.7846        0.7090        0.4304        0.3498        0.2894        0.2490        0.1338        0.0413        0.0483        0.0524        0.0828        0.0617        0.0775        0.0952        0.0910        0.0795        0.0928        0.1028        0.1388        0.1751        0.1657        0.1159        0.0557        0.0780        0.0893        0.0896        0.1818        0.2485        0.2622        0.2209        0.2637        0.2951        0.5631        0.7910        1.8694        2.1433        2.6230        3.0604        3.4985        3.9490        4.1471        4.0903        3.0053        2.9899        3.0230        3.2080        3.9130        4.3690        4.6819        4.6395        5.0399        5.1375        4.4709        4.4247        4.0989        3.5209        3.5068        4.7193        6.8059        9.0870       12.2126        9.7838        7.8553        7.5028        7.4898        8.2323       10.6598       13.5399       15.7581       16.9786       19.1816       22.5799       25.9847       28.1074       21.6998       23.5519       24.6307       26.2722       28.0505       29.6353       31.2867       32.8510       35.4026       35.6110        0.0000        0.0000        0.0000        0.0000        0.0000        0.0000       35.6244       35.8428       35.2782       35.6431       37.2108       37.5897       39.1202       39.7901       46.1988       47.1391        0.0000        0.0000        0.0000        0.0000        0.0000        0.0000        0.0000        0.0000        0.0000        0.0000        0.0000        0.0000        0.0000        0.0000        0.0000        0.0000        0.0000        0.0000        0.0000        0.0000        0.0000        0.0000        0.0000        0.0000        0.0000        0.0000        0.0000        0.0000        0.0000        0.0000        0.0000        0.0000        0.0000        0.0000        0.0000        0.0000        0.0000        0.0000        0.0000        0.0000        0.0000        0.0000        0.0000        0.0000        0.0000        0.0000        0.0000        0.0000
       43.3071       37.1896       29.5679       14.5071       11.6943        6.8344        7.1491        9.8318        7.5390        2.7080        3.0689        2.4615        2.5755        0.8021        0.5402        0.2262        0.1495        0.1304        0.1210        0.1927        0.1771        0.1629        0.1497        0.1289        0.1167        0.1238        0.1500        0.1709        0.1960        0.1998        0.1820        0.1107        0.0989        0.0810        0.0577        0.0000        0.0000        0.0000        0.0000        0.0000        0.0000        0.0000        0.0000        0.0000        0.0000        0.0000        0.0000        0.0000        0.0000        0.0000        0.0000        0.1117        0.1688        0.1913        0.1782        0.2035        0.1930        0.2019        0.2628        0.3435        0.3236        0.2407        0.3477        0.2728        0.3192        0.4475        0.2807        0.2299        0.1163        0.1431        0.2328        0.1898        0.2151        0.4823        0.6642        0.5616        0.6059        0.7331        1.0370        0.5369        0.4739        0.6523        0.8026        0.7528        0.6978        0.4937        0.4380        0.4489        0.5821        0.5958        0.6541        0.6807        0.6296        0.7797        0.8211        1.1192        1.2722        1.4128        1.4733        1.3620        1.2881        1.1800        1.0487        0.6097        0.5297        0.4431        0.3616        0.1383        0.1204        0.1526        0.0511        0.0848        0.0866        0.1070        0.1479        0.1696        0.1798        0.0980        0.1505        0.2028        0.1901        0.0828        0.0792        0.0951        0.1335        0.1565        0.4168        0.3728        0.3783        0.3228        0.3385        0.2039        0.1188        0.3407        0.6273        1.4498        1.9438        2.5693        2.9027        3.3727        3.8545        4.1486        4.2614        3.2418        3.3382        3.6445        4.1829        5.2570        5.8669        6.3301        6.2772        6.7460        7.8816        8.8928        7.4046        5.1235        4.5651        4.1451        4.0263        5.7331       10.9468        9.7828        7.0195        5.9197        5.9269        7.2498        8.7647       12.0266       13.9040       16.2110       18.6855       21.5920       23.8598       25.9377       27.1963       20.9220       22.5009       23.6646       24.9117       25.8876       26.7427       28.1230       29.9419       31.5816        0.0000        0.0000        0.0000        0.0000        0.0000        0.0000        7.8900       36.3986       35.0481       34.8403       35.0112       36.2867       37.2692       39.1541       39.1089       46.2586       47.4359        0.0000        0.0000        0.0000        0.0000        0.0000        0.0000        0.0000        0.0000        0.0000        0.0000        0.0000        0.0000        0.0000        0.0000        0.0000        0.0000        0.0000        0.0000        0.0000        0.0000        0.0000        0.0000        0.0000        0.0000        0.0000        0.0000        0.0000        0.0000        0.0000        0.0000        0.0000        0.0000        0.0000        0.0000        0.0000        0.0000        0.0000        0.0000        0.0000        0.0000        0.0000        0.0000        0.0000        0.0000        0.0000        0.0000        0.0000        0.0000
       38.9423       36.2679       29.8792       19.3460       14.8603        7.8413        9.8051        7.2704        5.1477        7.5972        7.6169        1.9688        1.0858        0.7766        0.4876        0.1683        0.4933        0.0999        0.0883        0.0000        0.0000        0.0000        0.0000        0.0641        0.0630        0.0735        0.0957        0.1396        0.1656        0.1676        0.1444        0.0561        0.0456        0.0352        0.0250        0.0000        0.0000        0.0000        0.0000        0.0000        0.6795        0.5351        0.0000        0.0000        0.0000        0.0000        0.0000        0.0385        0.0544        0.2133        0.2305        0.1447        0.1612        0.2383        0.1533        0.3084        0.1988        0.4568        0.2456        1.0082        0.6394        0.4456        0.4745        0.2885        0.2796        0.3880        0.3743        0.5935        0.2993        0.2221        0.2386        0.2343        0.3823        0.9873        0.8750        0.7153        1.0036        1.2123        1.5267        0.8718        0.8598        0.9531        1.2403        0.8903        0.8473        0.6555        0.7063        1.0070        1.0966        1.1339        1.3577        1.1976        1.2739        1.2078        1.3988        1.8798        2.2136        2.3601        2.4417        2.6323        2.6343        2.4753        2.2298        1.7836        1.4813        1.2496        1.0349        0.5580        0.4608        0.4301        0.3845        0.3010        0.2418        0.2770        0.3413        0.2462        0.2188        0.1579        0.1417        0.0209        0.0187        0.0088        0.0051        0.2462        0.3454        0.6194        0.6453        0.8212        0.6836        0.5436        0.5818        0.0802        0.1402        0.2757        0.5320        1.1892        1.5540        1.8704        2.2825        2.9036        3.4064        3.7622        4.0137        3.8848        3.9747        4.6918        5.6118        9.2222       10.5603       11.2002       11.2719       12.2356       12.8105       12.7937       10.1752        5.7925        4.1351        3.5862        3.9703        6.0424        7.6360        6.4303        6.3988        7.3551        7.8988        9.3249       10.3185       11.9130       14.5680       17.3790       20.0950       21.1596       23.2094       26.0110       28.1396       31.3138       33.9941       35.2940       35.9393       39.7364       38.3179       38.3586        0.0000        0.0000        0.0000        0.0000        0.0000        0.0000        0.0000        0.0000        5.4300       38.1562       37.3974       37.2604       37.7180       14.1000        0.0000       24.3900       17.7600       49.8900       60.0600        0.0000        0.0000        0.0000        0.0000        0.0000        0.0000        0.0000        0.0000        0.0000        0.0000        0.0000        0.0000        0.0000        0.0000        0.0000        0.0000        0.0000        0.0000        0.0000        0.0000        0.0000        0.0000        0.0000        0.0000        0.0000        0.0000        0.0000        0.0000        0.0000        0.0000        0.0000        0.0000        0.0000        0.0000        0.0000        0.0000        0.0000        0.0000        0.0000        0.0000        0.0000        0.0000        0.0000        0.0000        0.0000        0.0000        0.0000        0.0000
       30.8174       19.9843       16.2476       15.8580        7.9607        4.9424        4.2917        7.8619        5.8624        3.9463        3.3744        1.5090        1.0150        0.6680        0.3857        0.2550        0.1890        0.0676        0.0538        0.0542        0.0000        0.0000        0.0000        0.0379        0.0441        0.0602        0.0859        0.1320        0.1622        0.1623        0.1311        0.0467        0.0328        0.0225        0.0160        0.0000        0.0000        0.0000        0.0000        0.0000        0.0000        0.0000        0.0000        0.0000        0.0000        0.0000        0.0000        0.0538        0.7049        0.3906        0.1124        0.2231        0.1758        0.2692        0.2901        0.3586        0.6059        0.4724        0.2472        0.4563        1.1853        1.0372        0.9280        0.5773        0.7036        0.7174        1.0655        0.5711        0.2901        0.4220        0.4746        0.5295        0.8079        0.9066        1.3618        1.1443        0.8465        0.9865        1.0336        0.6721        0.7545        0.8252        0.9251        0.6602        0.7354        0.7236        0.8549        1.0962        1.0426        1.1919        1.4755        1.2580        1.2137        1.3071        1.6468        2.2973        2.5267        2.8272        2.7705        3.0139        3.0429        3.0844        2.8217        2.1549        1.8530        1.5825        1.2810        0.6868        0.5745        0.5211        0.4078        0.3027        0.2670        0.2626        0.3221        0.2548        0.2065        0.1469        0.1629        0.0226        0.0204        0.0154        0.0091        0.3176        0.4447        0.5952        0.7075        0.7072        0.7495        0.6965        0.5349        0.0771        0.0518        0.3117        0.1692        0.8924        1.2823        1.6514        2.0328        2.6492        3.1160        3.5455        3.9386        3.8002        4.1414        4.9215        6.1526       10.7112       12.4591       13.3835       13.5136       15.0468       15.4252       14.8309       12.0448        7.9289        5.2617        3.9304        4.0626        5.4182        5.8655        6.7626        6.9029        8.3600        9.3804       10.2713       11.5192       12.6992       14.4793       17.3806       19.0097       20.7371       23.4387       24.6962       25.8876       28.4717       31.0791       32.2851       31.7300        0.0000        0.0000        0.0000        0.0000        0.0000        0.0000        0.0000        0.0000        0.0000        0.0000        0.0000        6.6600       37.2294       36.2210       36.5595        0.0000        0.0000        0.0000        0.0000        0.0000        0.0000        0.0000        0.0000        0.0000        0.0000        0.0000        0.0000        0.0000        0.0000        0.0000        0.0000        0.0000        0.0000        0.0000        0.0000        0.0000        0.0000        0.0000        0.0000        0.0000        0.0000        0.0000        0.0000        0.0000        0.0000        0.0000        0.0000        0.0000        0.0000        0.0000        0.0000        0.0000        0.0000        0.0000        0.0000        0.0000        0.0000        0.0000        0.0000        0.0000        0.0000        0.0000        0.0000        0.0000        0.0000        0.0000        0.0000        0.0000        0.0000        0.0000
        0.0000        0.0000       15.9611        7.0114        0.0000        4.7645        8.4488        7.2068        4.0194        4.1555        3.5576        1.6552        1.1244        0.7515        0.4336        0.1639        0.0887        0.1206        0.2866        0.0540        0.9315        0.5033        0.4640        0.3170        0.0339        0.0523        0.0794        0.1255        0.1572        0.1573        1.1149        0.5602        0.0311        0.0213        0.0158        0.0000        0.0000        0.0000        0.0000        0.0000        0.0000        0.0000        0.0000        0.0000        0.0000        0.0000        0.0000        0.0637        0.0903        0.5695        0.4142        0.4344        0.5657        0.5367        0.5070        0.2183        0.2124        0.3640        0.3619        0.4367        0.9354        0.7983        0.8928        0.6475        0.7229        0.9183        0.9058        0.5431        0.6279        0.7853        0.9358        0.5883        0.9990        1.1477        1.4516        1.1577        0.6412        0.9785        0.7239        0.5205        0.5304        0.6242        0.5892        0.5746        0.6612        0.6395        0.7397        0.9023        1.1113        1.3275        1.2411        1.1550        1.2567        1.3429        1.6306        2.2808        2.6292        2.7507        2.7565        2.9561        2.9945        2.9529        2.8107        2.2751        2.0826        1.8138        1.5564        0.8205        0.6944        0.5924        0.5489        0.4659        0.4110        0.3636        0.3439        0.1946        0.2084        0.1343        0.0949        0.0129        0.0131        0.0146        0.0188        0.3382        0.4388        0.5078        0.5484        0.6789        0.7252        0.6636        0.4932        0.0377        0.0176        0.1288        0.1278        0.7919        1.1605        1.4717        1.9307        2.5654        3.0533        3.6427        4.2863        4.4412        4.6288        5.3566        6.5410       11.4189       13.2702       14.7281       15.2613       16.6206       15.7754       14.5652       12.5631        7.2634        5.0785        4.2305        4.1729        5.5087        5.9377        6.4155        8.2129        8.7849        9.4405       10.1461       11.8064       13.6532       14.6717       16.1383       17.7870       20.6035       21.0538       21.1594       21.9844       22.8217       25.2053       27.4045       26.6381       25.0179        0.0000        0.0000       24.7892        0.0000        0.0000        0.0000        0.0000        0.0000        0.0000       10.9800       15.9900       33.3752        0.0000        0.0000        0.0000        0.0000        0.0000        0.0000        0.0000        0.0000        0.0000        0.0000        0.0000        0.0000        0.0000        0.0000        0.0000        0.0000        0.0000        0.0000        0.0000        0.0000        0.0000        0.0000        0.0000        0.0000        0.0000        0.0000        0.0000        0.0000        0.0000        0.0000        0.0000        0.0000        0.0000        0.0000        0.0000        0.0000        0.0000        0.0000        0.0000        0.0000        0.0000        0.0000        0.0000        0.0000        0.0000        0.0000        0.0000        0.0000        0.0000        0.0000        0.0000        0.0000        0.0000        0.0000        0.0000        0.0000        0.0000
        0.0000        0.0000        0.0000        0.0000        0.0000        6.8083        6.2664        4.7156        4.4642        3.5687        2.8199        1.9888        1.4020        0.9781        1.3151        0.2018        0.1861        0.1143        0.0226        0.2243        0.1995        0.0000        0.0418        0.0233        0.3019        0.0506        0.0773        0.1219        0.1529        0.7125        0.4672        0.8653        0.8305        0.0315        0.0239        0.0000        0.0000        0.0000        0.0000        0.0000        0.0000        0.0000        0.0000        0.0000        0.0000        0.0000        0.0000        0.0693        0.0973        0.1196        0.2739        0.9006        1.4018        0.3991        0.3858        0.3526        0.1973        0.2872        0.5870        0.6406        1.0919        0.7413        1.0483        0.6620        1.0897        0.6788        0.9666        0.9495        0.9367        0.6833        1.0547        0.8003        1.1860        1.1450        1.2753        0.9263        1.0838        0.6866        0.8955        0.6806        0.9647        0.8027        0.7419        0.5581        0.5545        0.5558        0.6728        0.9258        0.9265        0.7866        0.8311        0.9872        1.1306        1.2926        1.5075        1.8810        2.1760        2.2637        2.3410        2.5946        2.6017        2.5510        2.5018        2.1944        2.1295        2.0295        1.8693        1.0459        0.9704        0.9002        0.8272        0.7314        0.6657        0.6270        0.5910        0.2097        0.2029        0.1752        0.1070        0.0092        0.0133        0.0135        0.0164        0.3140        0.3378        0.3631        0.3919        0.4833        0.5160        0.4722        0.3507        0.0268        0.0126        0.1036        0.1430        0.7201        1.0961        1.3763        1.8624        2.5201        3.0375        3.5936        4.3106        4.3293        4.8429        5.7713        6.9132       11.5796       12.7780       14.3822       15.7841       15.2818       14.7055       14.1361       12.8593        6.7989        5.2631        4.4283        4.4470        5.6582        5.9744        6.2916        7.6787        8.6471        9.7248       10.2256       11.2199       12.8823       13.6400       14.3631       16.0155       18.7894       20.7666       20.3835       20.8646       20.2099       23.1404       22.3473       23.6178       19.3275       15.9282       21.3152       23.9827        0.5228        0.0000        0.0000        0.0000        0.0000        1.8600        3.6300        6.5400       31.0547        0.0000        0.0000        0.0000        0.0000        0.0000        0.0000        0.0000        0.0000        0.0000        0.0000        0.0000        0.0000        0.0000        0.0000        0.0000        0.0000        0.0000        0.0000        0.0000        0.0000        0.0000        0.0000        0.0000        0.0000        0.0000        0.0000        0.0000        0.0000        0.0000        0.0000        0.0000        0.0000        0.0000        0.0000        0.0000        0.0000        0.0000        0.0000        0.0000        0.0000        0.0000        0.0000        0.0000        0.0000        0.0000        0.0000        0.0000        0.0000        0.0000        0.0000        0.0000        0.0000        0.0000        0.0000        0.0000        0.0000        0.0000
        0.0000        0.0000        0.0000        0.0000        0.0000        7.5420        7.0242        7.7194        6.1030        5.3278        4.2217        2.9166        2.1488        1.5563        1.8278        3.7599        1.7489        1.5236        0.9247        0.1983        0.0637        0.0559        0.1012        0.0194        0.0272        0.0424        0.0651        0.1396        1.2255        0.7451        0.6888        0.3117        0.1289        0.1073        0.0828        0.0391        0.0224        0.0124        0.0089        0.0000        0.0000        0.0000        0.0000        0.0000        0.0000        0.0000        0.0119        0.0889        0.3779        0.4496        0.4274        1.1157        1.2521        0.2444        0.8193        0.7480        0.0760        0.1744        0.2502        0.2324        0.2808        1.2774        0.9506        0.4420        0.6392        0.8651        1.1871        0.7110        0.6948        0.6878        0.7706        0.6095        0.6883        0.8594        0.7925        0.5009        0.5671        0.5776        0.9771        0.6629        0.7489        0.7736        0.6843        0.6528        0.5729        0.6366        0.6858        0.9771        0.9789        0.9972        0.9117        0.9925        1.1395        1.2320        1.3747        1.4339        1.6819        1.8204        1.7744        1.6284        1.5815        1.6429        1.6112        2.4191        2.5427        2.6192        2.5568        2.5668        2.5238        2.3934        2.1832        1.6481        1.4854        1.3343        1.2146        1.1052        0.9837        0.8254        0.7406        0.5584        0.4706        0.3742        0.3230        0.0405        0.0478        0.0715        0.0588        0.1237        0.1667        0.1877        0.1616        0.1588        0.1852        0.2974        0.2542        0.9211        1.0610        1.3810        1.6922        2.4019        2.9775        3.5878        4.2670        5.1783        5.9723        6.7730        7.9196       10.0441       11.0575       12.0463       11.7390       11.4507       11.2420       10.6682        9.7107        8.6320        7.0171        6.3730        6.3276        6.0991        5.8126        5.9841        6.9402        8.0736        9.0987        9.7320       11.1563       13.3586       13.5792       14.7241       16.5749       18.0073       18.7961       18.9193       18.9987       16.4913       17.5035       17.5618       16.9739       18.0571       17.4658       16.8894       19.0429       22.1833        0.0000        0.0000        0.0000       29.8025       26.6270       25.5475       27.5880       28.7392       31.2290        0.0000        0.0000        0.0000        0.0000        0.0000        0.0000        0.0000        0.0000        0.0000        0.0000        0.0000        0.0000        0.0000        0.0000        0.0000        0.0000        0.0000        0.0000        0.0000        0.0000        0.0000        0.0000        0.0000        0.0000        0.0000        0.0000        0.0000        0.0000        0.0000        0.0000        0.0000        0.0000        0.0000        0.0000        0.0000        0.0000        0.0000        0.0000        0.0000        0.0000        0.0000        0.0000        0.0000        0.0000        0.0000        0.0000        0.0000        0.0000        0.0000        0.0000        0.0000        0.0000        0.0000        0.0000        0.0000        0.0000
        0.0000        0.0000        0.0000        0.0000        0.0000        8.7493        7.4101        7.3026        6.5437        5.7636        4.6286        3.3086        2.5825        1.9844        1.6559        2.0432        1.4517        0.0000        0.0000        0.4781        0.0000        0.0000        0.0000        0.0193        0.0268        0.0420        0.0639        0.1369        0.7695        0.5113        0.4743        0.1640        0.1531        0.1333        0.1036        0.0497        0.0298        0.0174        0.0124        0.0000        0.0000        0.0000        0.0000        0.0708        0.0000        0.2734        0.1556        0.0944        0.1844        0.6942        1.0048        1.3269        0.8808        0.6666        1.2985        1.5555        0.4422        0.1140        0.3754        0.0677        0.0503        0.5794        0.4124        0.2409        0.4534        1.0394        1.0586        0.6759        0.5914        0.5292        0.6571        0.5663        0.5253        0.6302        0.4124        0.2874        0.3972        0.4013        0.6340        0.5415        0.6489        0.5863        0.5409        0.4564        0.4558        0.4655        0.4848        0.7938        0.7883        0.8095        0.7684        0.8423        0.9694        0.9377        1.0201        1.2132        1.3638        1.4112        1.4217        1.3644        1.2747        1.3425        1.4664        2.3752        2.6453        2.8322        2.8935        3.0510        3.1315        3.0392        2.7641        2.0869        1.8627        1.6655        1.5343        1.4194        1.2348        1.0892        0.9631        0.7787        0.6349        0.5021        0.3834        0.0335        0.0466        0.0614        0.0808        0.1916        0.2111        0.2154        0.1757        0.2257        0.2180        0.2642        0.2728        0.7617        0.8353        1.3478        1.7373        2.3719        3.0169        3.7474        4.3801        5.7474        6.4240        6.7884        7.6848       10.1188       10.5935       10.9963       11.0371       10.4527       10.5109        9.9091        9.1681        8.5685        7.6858        7.0689        6.8640        6.3563        6.1553        6.0889        7.0057        7.7059        9.2263        9.3903       10.3653       12.1528       12.7866       14.8135       15.3315       15.8288       16.6432       16.6474       16.3056       13.9891       14.8951       14.4553       16.1219       16.6763       17.6061       18.6429       19.7866       20.5060        0.0000        0.0000       28.3227       30.1361       31.3217       26.3535       24.6653       25.5821       24.8344       26.3806       28.6914       33.5614       32.1040       29.8223        0.0000        0.0000        0.0000        0.0000        0.0000        0.0000        0.0000        0.0000        0.0000        0.0000        0.0000        0.0000        0.0000        0.0000        0.0000        0.0000        0.0000        0.0000        0.0000        0.0000        0.0000        0.0000        0.0000        0.0000        0.0000        0.0000        0.0000        0.0000        0.0000        0.0000        0.0000        0.0000        0.0000        0.0000        0.0000        0.0000        0.0000        0.0000        0.0000        0.0000        0.0000        0.0000        0.0000        0.0000        0.0000        0.0000        0.0000        0.0000        0.0000        0.0000        0.0000
        0.0000        0.0000        0.0000        0.0000        9.3706        8.9735        8.7570       14.4766        6.9569        6.2035        5.2754        3.8710        3.1113        2.4508        1.8827        0.7362        0.3928        0.1094        0.0000        0.0852        0.0773        0.0000        0.4772        0.0238        0.0332        0.0483        0.0696        0.5946        0.7375        0.6372        0.4463        0.1774        0.1690        0.1511        0.1209        0.0611        0.0408        0.0273        0.0210        0.0000        0.0000        0.0000        0.0000        0.0000        0.0000        0.0000        0.0255        0.1096        0.3783        0.2727        0.6917        1.1074        0.9625        0.8137        0.8520        0.0581        0.1135        0.3156        0.4130        0.5592        0.9476        1.2039        0.9324        0.5643        0.7802        0.7842        0.5651        0.4667        0.4231        0.4742        0.5312        0.5309        0.3410        0.2374        0.2775        0.2417        0.3110        0.3188        0.3724        0.2723        0.2489        0.2051        0.2022        0.2855        0.3488        0.3799        0.4074        0.5874        0.6008        0.6039        0.6485        0.6959        0.7345        0.8015        0.8189        0.9090        1.0071        1.0118        0.9830        0.8555        0.8660        0.9620        1.2028        2.0928        2.4469        2.6955        2.8702        3.1172        3.2886        3.2777        3.0864        2.3979        2.2334        2.0391        1.8205        1.6372        1.4378        1.2707        1.0813        0.9296        0.7302        0.5286        0.3887        0.0967        0.0682        0.0917        0.1018        0.1781        0.1715        0.2081        0.2270        0.3348        0.3520        0.3646        0.3560        0.9953        1.2436        2.3606        2.5364        4.3651        4.7042        4.8387        4.8681        6.2495        7.9654        8.0447        8.2731        9.8456       10.8098       10.6045       10.3101        9.9411        9.6903        9.3243        8.8293        8.5769        7.8550        7.6442        7.0335        6.7638        6.0454        6.4497        6.8854        7.6730        8.1115        8.4639        9.4681       11.2385       11.8036       13.0893       13.3554       14.5032       15.9410       16.6173       15.4626       12.6637       12.3811       12.1974       12.6910       13.0397       13.4284       13.9975       16.0352       19.0703        0.0000       18.5485       21.0446       31.1558       28.8680       27.0501       24.9035       23.9665       23.4641       23.9001       25.4008       29.7371       32.4970       30.7281       27.7216        0.0000        0.0000        0.0000        0.0000        0.0000        0.0000        0.0000        0.0000        0.0000        0.0000        0.0000        0.0000        0.0000        0.0000        0.0000        0.0000        0.0000        0.0000        0.0000        0.0000        0.0000        0.0000        0.0000        0.0000        0.0000        0.0000        0.0000        0.0000        0.0000        0.0000        0.0000        0.0000        0.0000        0.0000        0.0000        0.0000        0.0000        0.0000        0.0000        0.0000        0.0000        0.0000        0.0000        0.0000        0.0000        0.0000        0.0000        0.0000        0.0000        0.0000
        0.0000        0.0000        0.0000        0.0000        9.7914       10.2265        9.0886        8.5334       16.2441        8.3677        6.2373        4.6894        3.8059        3.0506        2.4195        1.1769        0.6941        0.4167        0.1863        0.0000        0.0903        0.0803        0.0000        0.0327        0.0453        0.0612        0.0810        0.1586        0.1857        0.4569        0.6952        0.3098        0.1784        0.1600        0.2639        0.1636        0.4456        0.3222        0.2116        0.0000        0.0000        0.0000        0.0000        0.0254        0.0000        0.0000        0.2062        0.6242        0.1556        0.2340        0.2178        0.2786        0.2226        0.2054        0.1887        0.0574        0.2001        0.5501        1.5877        1.0963        1.4256        1.1815        1.2674        0.3628        0.5349        0.7519        0.7906        0.6351        0.5296        0.6098        0.3871        0.3272        0.2770        0.2767        0.2409        0.1969        0.1933        0.1559        0.1762        0.1694        0.1627        0.1552        0.1699        0.2559        0.2299        0.3090        0.3000        0.4108        0.4186        0.4726        0.5810        0.5815        0.5860        0.6273        0.6920        0.7360        0.7941        0.7047        0.6593        0.5961        0.5917        0.7081        0.9116        1.6091        1.9100        2.1596        2.3988        2.7444        3.0167        3.1292        3.0980        2.5552        2.5686        2.4344        2.1935        1.8952        1.5801        1.3470        1.1192        1.1248        0.8106        0.5193        0.3622        0.0928        0.0789        0.1752        0.1559        0.2040        0.3378        0.2866        0.3242        0.7534        0.6413        0.4930        0.8511        2.1755        2.8512        2.9235        2.9497        3.7243        4.6232        4.4219        5.1762        6.5727        7.3859        8.1201        8.1859        9.7859       10.6543       10.3368        9.8605        9.4510        9.2160        8.8857        8.3831        7.8087        7.4449        7.0345        6.7535        6.2559        6.0449        6.2698        6.5429        7.1310        7.6055        8.1332        8.6587       10.4261       11.2171       11.8514       11.6176       12.3228       13.5588       14.2785       13.6434       12.0586       12.2020       11.3888       12.1142       13.1000       13.5383       13.3406       14.0808       15.5139       18.9985       18.2094       18.1848       19.9766       21.5673       25.4096       20.5739       20.3481       22.6623       22.1360       23.0271       26.3665       28.3109       29.1608       29.3156        0.0000        0.0000        0.0000        0.0000        0.0000        0.0000        0.0000        0.0000        0.0000        0.0000        0.0000        0.0000        0.0000        0.0000        0.0000        0.0000        0.0000        0.0000        0.0000        0.0000        0.0000        0.0000        0.0000        0.0000        0.0000        0.0000        0.0000        0.0000        0.0000        0.0000        0.0000        0.0000        0.0000        0.0000        0.0000        0.0000        0.0000        0.0000        0.0000        0.0000        0.0000        0.0000        0.0000        0.0000        0.0000        0.0000        0.0000        0.0000        0.0000        0.0000
        0.0000        0.0000        0.0000        0.0000        8.3052        8.5340        8.5495       12.6813        9.5582        8.6308        7.2988        6.2528        4.7591        3.8291        3.0707        2.4277        1.6625        1.0351        1.6319        0.2417        0.3591        1.2868        2.7285        0.5378        0.2734        0.0704        0.1307        0.1784        0.2094        0.1769        0.1973        0.1801        0.1751        0.1634        0.1487        0.1359        0.1260        0.1081        0.0948        0.0418        0.0326        0.0275        0.0442        0.0588        0.0314        0.0604        0.0640        0.0479        0.0684        0.0877        0.0731        0.0756        0.1049        0.0499        0.0224        0.8839        1.4793        1.8898        1.5907        1.6496        2.0432        1.4174        1.8162        1.5408        1.6697        1.8215        2.1330        1.7628        2.0641        1.4706        1.5404        2.1625        1.7698        1.2611        1.0676        0.6937        0.5194        0.4612        0.3946        0.2355        0.3144        0.3736        0.3913        0.3443        0.4936        0.4184        0.3752        0.7241        0.5504        0.5010        0.3833        0.5415        0.4760        0.6263        0.6498        0.5849        0.7242        0.4077        0.4985        0.2495        0.2353        0.2137        0.2415        0.7277        0.8622        1.0272        1.1531        2.0528        2.3062        2.4697        2.6118        3.3276        3.5025        3.4097        3.0920        2.0121        1.6650        1.3168        1.0360        0.3439        0.2887        0.3070        0.1774        0.2660        0.1845        0.1630        0.2703        1.1116        1.2445        1.5168        1.3254        1.4186        2.4532        2.6513        3.0490        3.8058        4.5910        4.3542        3.8962        4.4844        5.3751        5.8424        6.3784        7.2898        8.2718        8.7971        9.6404       10.6648       11.0200       10.5309       10.0818        9.0052        8.5155        7.7990        7.4240        6.9688        6.4755        6.2558        5.9730        5.5476        5.1353        5.5478        6.0537        6.4652        6.7641        7.5419        7.8955        8.4291        8.1861        8.2995        8.5172        9.4816       10.3757       10.1653       10.1069       10.6261       11.4046       10.9447       11.4834       12.9712       13.7833       14.1728       14.5149       13.8315       14.7868       16.5279       17.1701       15.8989       14.9881       16.5374       19.9470       16.5790       19.2818       21.9700       20.5685       22.5870       22.5128       27.7808       26.3206        0.0000        0.0000        0.0000        0.0000        0.0000        0.0000        0.0000        0.0000        0.0000        0.0000        0.0000        0.0000        0.0000        0.0000        0.0000        0.0000        0.0000        0.0000        0.0000        0.0000        0.0000        0.0000        0.0000        0.0000        0.0000        0.0000        0.0000        0.0000        0.0000        0.0000        0.0000        0.0000        0.0000        0.0000        0.0000        0.0000        0.0000        0.0000        0.0000        0.0000        0.0000        0.0000        0.0000        0.0000        0.0000        0.0000        0.0000        0.0000        0.0000        0.0000
        0.0000        0.0000        0.0000        0.0000        0.0000        0.0000        0.0000        0.0000       15.7960       17.3533       12.6040        6.7244        5.3271        4.6683        3.6154        2.5039        1.7632        1.7693        0.9550        0.4150        1.5322        4.2049        3.8525        0.0471        0.1539        0.1473        0.1424        0.1602        0.1788        0.1877        0.1830        0.1947        0.1967        0.1881        0.1686        0.1457        0.1261        0.1087        0.0936        0.0548        0.0443        0.0385        0.0374        0.0059        0.0057        0.0071        0.0374        0.4691        0.0676        0.0867        0.1160        0.2764        1.0792        0.2508        0.5253        1.1757        2.0091        1.5240        0.9160        1.1878        0.9681        1.1302        1.5002        0.9674        0.8375        0.4350        0.4436        1.1238        1.7095        1.4259        1.4727        1.4393        1.1514        1.1477        0.9528        0.6354        0.5285        0.4627        0.4178        0.2122        0.1731        0.1319        0.2001        0.2262        0.2600        0.1910        0.2019        0.4809        0.4225        0.2869        0.2746        0.4791        0.4196        0.3954        0.4212        0.4220        0.4260        0.4355        0.3848        0.2893        0.2612        0.2708        0.3024        0.5302        0.6035        0.7671        0.9936        1.7816        2.1435        2.5135        2.8118        3.6208        3.9609        3.8773        3.4974        2.1888        1.7901        1.4206        1.1610        0.3205        0.2430        0.2449        0.1262        0.3234        0.2071        0.2310        0.3203        2.6173        1.5965        1.5863        1.5480        1.7965        2.6584        4.3851        3.4083        3.6281        5.0151        5.0271        5.4975        6.1321        5.9003        6.2638        7.1731        8.6807        8.9052        9.8247       12.1985       11.3787       11.0018       10.7251        9.9182        8.5882        7.8876        7.3463        6.8637        6.3678        5.9964        5.8928        5.6951        5.3082        5.1241        5.4806        5.7452        5.9109        6.4140        6.8602        7.4882        7.2787        7.3255        7.4200        7.7005        8.1101        8.0433        8.2634        8.7421        9.2853        9.7665       10.2544       10.8660       12.5018       13.1338       13.4812       13.9749       13.2789       13.0743       13.3262       14.2030       16.8238       13.9019       13.2796       13.2751       12.3357       13.1336       15.1405       19.6507       24.9802       23.1862        0.0000        0.0000        0.0000        0.0000        0.0000        0.0000        0.0000        0.0000        0.0000        0.0000        0.0000        0.0000        0.0000        0.0000        0.0000        0.0000        0.0000        0.0000        0.0000        0.0000        0.0000        0.0000        0.0000        0.0000        0.0000        0.0000        0.0000        0.0000        0.0000        0.0000        0.0000        0.0000        0.0000        0.0000        0.0000        0.0000        0.0000        0.0000        0.0000        0.0000        0.0000        0.0000        0.0000        0.0000        0.0000        0.0000        0.0000        0.0000        0.0000        0.0000        0.0000        0.0000
        0.0000        0.0000        0.0000        0.0000        0.0000        0.0000        0.0000        0.0000        0.0000        0.0000        9.3268        6.9003        5.4552        4.3157        3.5487        5.4844        5.5342        2.1866        1.1807        0.4117        0.2787        5.4904        4.0220        0.4503        0.1254        0.1252        3.7120        0.8105        0.1915        0.2189        0.2279        1.4245        1.2064        1.0946        0.2673        0.1553        0.1387        0.1226        0.1071        0.0640        0.0531        0.0467        0.0447        0.0070        0.0885        0.0077        0.2123        2.1251        0.6249        0.2384        0.2077        0.1471        0.3333        0.1608        0.5753        2.3072        1.5017        0.5020        0.8800        0.4991        0.8301        0.9084        0.2838        0.6825        0.8002        0.8974        0.6968        1.2387        0.8360        0.9533        1.0225        1.0763        0.8590        0.7189        0.5522        0.6780        0.7187        0.6543        0.5580        0.2563        0.1799        0.2790        0.4989        0.3944        0.3084        0.1912        0.2260        0.6189        0.5120        0.5154        0.3022        0.4673        0.3581        0.2807        0.3865        0.3318        0.2301        0.3167        0.3275        0.2673        0.3965        0.4310        0.3557        0.4145        0.4393        0.6432        0.8359        1.5197        1.9221        2.3453        2.7045        3.6532        4.2345        4.1471        3.7660        2.5368        2.1564        1.6426        1.3292        0.4170        0.2941        0.2653        0.2374        0.3917        0.3358        0.3077        0.3406        2.3295        2.4090        2.5856        2.2783        2.2562        3.3754        4.3213        3.9529        4.4684        4.3052        5.1867        7.0900        9.0927        8.6677        8.2789        8.0532       11.3601       11.4696       13.7065       13.4349       11.2973       11.2021       10.9751        9.7352        7.9078        7.4995        6.8635        6.5743        6.2714        5.9650        5.7456        5.5807        7.1815        4.8570        5.0944        5.6564        6.4395        6.0738        6.1554        6.8816        7.1730        7.4580        7.4246        8.3250        7.6318        7.1617        7.2810        7.5962        8.4633        8.7402        9.5673       10.0917       11.5662       12.4367       13.2197       13.4792       12.1771       12.3781       13.4490       12.6392       13.7218       12.9996       12.2810       12.3415       12.3625       13.3866       13.5426        0.0000        0.0000        0.0000        0.0000        0.0000        0.0000        0.0000        0.0000        0.0000        0.0000        0.0000        0.0000        0.0000        0.0000        0.0000        0.0000        0.0000        0.0000        0.0000        0.0000        0.0000        0.0000        0.0000        0.0000        0.0000        0.0000        0.0000        0.0000        0.0000        0.0000        0.0000        0.0000        0.0000        0.0000        0.0000        0.0000        0.0000        0.0000        0.0000        0.0000        0.0000        0.0000        0.0000        0.0000        0.0000        0.0000        0.0000        0.0000        0.0000        0.0000        0.0000        0.0000        0.0000        0.0000        0.0000
        0.0000        0.0000        0.0000        0.0000        0.0000        0.0000        0.0000        0.0000        0.0000        0.0000       10.2793       16.8602        6.5398        9.6607       13.4798       13.9257        3.2279        1.8175        1.3365        0.4931        0.4717        0.2342        0.2007        0.2733        2.5551        0.6143        2.6747        1.8665        1.8440        0.9868        0.8752        1.5944        1.5249        1.4224        1.1071        0.5975        0.1504        0.1260        0.1119        0.0674        0.0575        0.0508        0.0473        0.0069        0.0613        0.4522        0.0914        0.8491        0.8680        0.1930        0.1622        0.3590        0.9623        0.8396        1.0597        0.6430        0.9582        0.8537        0.6294        0.5658        0.2488        0.3014        0.3546        0.1668        0.2885        0.5142        0.7590        0.8169        0.5754        0.5664        0.6811        0.8349        0.7688        0.5497        0.4207        0.7761        0.7623        0.7828        0.7795        0.4782        0.4187        0.5566        0.6998        0.3740        0.2880        0.2023        0.2175        0.5637        0.4979        0.5665        0.2913        0.4295        0.3754        0.5110        0.6141        0.3864        0.4489        0.2471        0.1996        0.2014        0.2259        0.3376        0.2063        0.4192        0.4149        0.5620        0.7688        1.4402        1.7205        2.0649        2.4663        3.4146        3.9267        4.0103        3.7698        2.6046        2.5691        2.0908        1.7876        0.5892        0.5130        0.4721        0.4925        0.3500        0.4717        0.3264        0.3438        2.5281        2.9354        3.3428        3.3796        3.6329        3.9475        5.0376        4.3755        5.2944        5.4257        5.6848        7.7727        9.0431       10.3104       11.3965       11.3118       14.4225       14.6339       14.3356       12.3076       10.9614       10.1774        9.2144        8.7140        7.6853        7.1943        6.6757        6.5012        6.5497        6.3560        5.9703        5.7221        5.3950        4.8601        5.0886        5.2583        5.9481        5.8810        6.2610        7.1846        7.1254        7.4050        7.2422        7.2325        7.9406        7.3990        7.1260        7.5654        8.1542        8.5856        9.9100        9.4457       10.8152       12.2594       12.0082       11.8144       10.9355       10.7178       10.9764       11.6804       11.7730       11.9971       12.1299       12.1518       12.7651       13.8179        0.0000        0.0000        0.0000        0.0000        0.0000        0.0000        0.0000        0.0000        0.0000        0.0000        0.0000        0.0000        0.0000        0.0000        0.0000        0.0000        0.0000        0.0000        0.0000        0.0000        0.0000        0.0000        0.0000        0.0000        0.0000        0.0000        0.0000        0.0000        0.0000        0.0000        0.0000        0.0000        0.0000        0.0000        0.0000        0.0000        0.0000        0.0000        0.0000        0.0000        0.0000        0.0000        0.0000        0.0000        0.0000        0.0000        0.0000        0.0000        0.0000        0.0000        0.0000        0.0000        0.0000        0.0000        0.0000        0.0000
        0.0000        0.0000        0.0000        0.0000        0.0000        0.0000        0.0000        0.0000        0.0000        0.0000       12.6792       12.8460       25.0729       39.3550       21.1049        9.8348        6.7242        4.7629        2.3891        2.1207        1.5953        2.6805       11.2330        4.5171        1.7005        2.8016        1.0014        4.0475        5.5091        5.0484        3.4912        4.1561        2.1569        1.3526        1.2916        0.4824        0.2110        0.1116        0.3444        0.0208        0.0764        0.0690        0.1947        0.1820        0.8089        0.2086        0.5624        1.4434        1.9568        0.2852        0.0778        0.4882        0.7662        1.0949        0.4691        0.8144        0.3282        0.0961        0.1373        0.4899        1.2171        1.7152        0.4699        0.6793        0.5642        0.8890        0.6606        1.0630        1.1165        2.0128        1.8360        1.7344        1.3754        1.3002        1.0549        1.7166        1.9203        1.6840        1.7336        2.0515        2.1992        2.3585        2.1763        1.7060        1.1653        0.8573        0.9991        1.6028        1.9486        1.6514        0.9618        1.0923        0.9938        0.9741        1.1483        0.9846        0.9863        1.1573        0.9186        1.0130        1.1418        0.9843        0.8755        0.5035        0.4405        0.4287        0.6868        0.9880        1.2482        1.4896        1.8253        2.5935        3.0502        3.3208        3.1732        2.8012        2.6803        2.5587        2.3772        1.9221        1.7347        1.7140        1.8285        3.2289        3.2644        3.2848        3.9224        4.6494        4.5955        4.9790        5.4609        4.7380        5.7825        8.1016        7.9739        9.2112        7.9646        8.8418        9.7105       10.7512       13.9457       15.2374       16.9747       20.3090       19.6160       18.3147       15.7753       12.6390       11.4149        9.6412       10.6921       10.0786        8.0624        7.1314        7.0878        7.8970        7.5723        7.7690        6.3287        5.1740        5.4231        5.5902        5.7020        5.7263        6.7362        6.8708        7.7811        8.1155        8.6069        8.4114        8.8238        6.9577        6.4963        6.8941        7.8583        7.5530        8.1706        7.4628        8.5781       10.1755       10.8864       11.0389       10.6041        9.0211        8.9425        9.3660       10.0469       12.7009       13.7099       14.4801        0.0000        0.0000        0.0000        0.0000        0.0000        0.0000        0.0000        0.0000        0.0000        0.0000        0.0000        0.0000        0.0000        0.0000        0.0000        0.0000        0.0000        0.0000        0.0000        0.0000        0.0000        0.0000        0.0000        0.0000        0.0000        0.0000        0.0000        0.0000        0.0000        0.0000        0.0000        0.0000        0.0000        0.0000        0.0000        0.0000        0.0000        0.0000        0.0000        0.0000        0.0000        0.0000        0.0000        0.0000        0.0000        0.0000        0.0000        0.0000        0.0000        0.0000        0.0000        0.0000        0.0000        0.0000        0.0000        0.0000        0.0000        0.0000        0.0000
        0.0000        0.0000        0.0000        0.0000        0.0000        0.0000        0.0000        0.0000        0.0000        0.0000        0.0000        7.9630       26.4502       23.4147       23.0951       25.0452       18.9382       10.2005        3.1562        2.8372        2.0364        1.6004        1.1354        0.7597        0.7380        4.6656        3.5743        0.3794        3.4633        4.0727        3.9256        2.2509        0.2361        0.8486        0.8210        1.6664        0.9293        0.1593        0.5829        0.3726        0.0458        0.0437        0.6755        0.5624        0.3169        0.5615        1.1070        1.4458        1.4249        0.6439        0.0155        0.0423        0.0214        0.0170        0.0178        0.0821        0.0142        0.0649        0.0933        0.4759        1.1568        0.5254        0.2645        0.3328        0.2209        0.3870        0.1776        0.6730        0.8981        1.4862        1.3824        1.8563        2.3395        2.3941        1.4441        2.3041        2.1615        2.1025        2.3291        2.6974        3.2454        2.7309        2.1387        1.6015        1.1884        0.7476        0.7021        0.7841        0.5954        0.4283        0.4686        0.7356        0.8400        1.0304        0.9947        1.0484        1.0964        1.3432        1.3496        1.5800        1.7092        1.6678        1.5692        0.7848        0.7007        0.5444        0.5448        0.7799        0.9991        1.1925        1.5056        2.3855        2.8264        3.0972        3.2801        3.1225        3.2289        3.1280        2.8884        2.4275        2.3041        2.3532        2.5488        4.4400        4.6098        4.8931        5.4883        6.8396        6.7514        6.3347        5.6469        4.7519        6.9421        7.8857        8.7192       10.3789       11.9397       12.1128       12.7401       13.8021       16.2072       17.0761       17.8693       20.6099       19.5057       19.8997       18.3213       14.8634       12.1530       10.5024       10.3714        8.8049        7.7546        7.6472        6.6465        7.5992        7.7896        7.5886        6.8907        6.6467        6.9054        6.3694        5.2112        5.2063        5.2928        6.2753        6.6835        7.7428        9.2587        8.6798        7.8168        6.0340        5.7268        6.2536        6.9602        5.8294        5.6029        5.9618        6.8074        8.8497        9.4480        9.5870        9.9623        7.9086        7.8487        8.2738        9.3943       12.3089       13.9568        0.0000        0.0000        0.0000        0.0000        0.0000        0.0000        0.0000        0.0000        0.0000        0.0000        0.0000        0.0000        0.0000        0.0000        0.0000        0.0000        0.0000        0.0000        0.0000        0.0000        0.0000        0.0000        0.0000        0.0000        0.0000        0.0000        0.0000        0.0000        0.0000        0.0000        0.0000        0.0000        0.0000        0.0000        0.0000        0.0000        0.0000        0.0000        0.0000        0.0000        0.0000        0.0000        0.0000        0.0000        0.0000        0.0000        0.0000        0.0000        0.0000        0.0000        0.0000        0.0000        0.0000        0.0000        0.0000        0.0000        0.0000        0.0000        0.0000        0.0000
        0.0000        0.0000        0.0000        0.0000        0.0000        0.0000        0.0000        0.0000        0.0000        0.0000        0.0000        0.0000        0.0000        0.0000       31.6339       22.6648       13.0451        4.2165        3.1526        2.4020        2.0387        2.0833        2.8555        0.4950        0.7558        0.3632        0.4773        0.3276        1.5026        1.0773        1.3654        1.6393        0.1648        0.1238        0.1415        0.4978        0.4951        0.1030        0.1391        0.2537        0.0175        0.0421        0.0723        0.1547        0.1535        0.8111        0.8123        0.6059        0.2196        1.3861        0.0737        0.1076        0.0190        0.0436        0.0857        0.5513        0.3133        0.1763        0.2212        0.3407        0.3490        0.3550        0.3279        0.4630        1.2101        0.2862        0.2571        0.8155        2.3740        0.9887        1.3661        1.8661        2.6232        3.0712        2.1454        2.8527        2.4100        2.5337        2.8025        3.1887        3.1586        2.7027        2.4951        1.7316        1.0321        0.9769        0.6753        0.4766        0.3422        0.3741        0.4468        0.8278        0.8646        0.8926        1.0628        1.2048        1.3371        1.5844        1.5971        2.0007        1.8579        1.8694        1.8165        0.7153        0.6071        0.5525        0.5527        0.7646        0.8846        1.0852        1.4747        2.3941        3.0035        3.4339        3.8093        3.7897        3.9615        3.8131        3.6356        2.9965        2.8580        2.9284        3.0244        5.4016        5.3053        5.5581        5.7072        6.7865        7.0008        7.1649        7.5925        6.9114        6.6120        7.2606        7.9997        9.8865       10.8090       11.2142       14.1377       15.9443       17.7058       18.9267       19.1498       21.0871       20.9058       20.1592       17.8939       14.3939       11.9277       10.7177       10.2571        7.5775        8.1857        8.4319        7.4914        9.6011        9.0628        9.6740        9.9675        9.8098        7.7228        6.6933        5.8706        6.1985        6.4976        6.0728        6.7822        8.8886       10.3382       10.3620        8.9804        7.5784        7.3843        8.2811        7.5761        5.2946        5.4744        5.9179        6.1419        7.7995        8.6327        8.7970       10.4584        6.9158        6.6855        7.4348        0.0000        0.0000        0.0000        0.0000        0.0000        0.0000        0.0000        0.0000        0.0000        0.0000        0.0000        0.0000        0.0000        0.0000        0.0000        0.0000        0.0000        0.0000        0.0000        0.0000        0.0000        0.0000        0.0000        0.0000        0.0000        0.0000        0.0000        0.0000        0.0000        0.0000        0.0000        0.0000        0.0000        0.0000        0.0000        0.0000        0.0000        0.0000        0.0000        0.0000        0.0000        0.0000        0.0000        0.0000        0.0000        0.0000        0.0000        0.0000        0.0000        0.0000        0.0000        0.0000        0.0000        0.0000        0.0000        0.0000        0.0000        0.0000        0.0000        0.0000        0.0000        0.0000        0.0000
        0.0000        0.0000        0.0000        0.0000        0.0000        0.0000        0.0000        0.0000        0.0000        0.0000        0.0000        0.0000        0.0000        0.0000        0.0000        0.0000        0.0000        0.0000        2.7240        2.4077        2.0515        1.8691        1.2014        0.3954        0.1888        0.1628        0.1296        0.2433        0.3254        0.2495        0.1535        0.1237        0.0955        0.0884        0.1205        0.0849        0.0815        0.0761        0.0689        0.0142        0.1882        0.0111        0.0098        0.1524        0.3143        0.0593        0.1795        0.9373        0.3388        0.7337        1.1294        0.9920        0.3142        0.5156        0.2958        0.8435        1.1763        0.5510        0.4639        0.2313        0.4187        0.3622        0.0417        0.0598        0.0653        0.2276        0.5046        0.5733        2.2331        1.1808        0.4587        1.5782        2.2155        2.2546        1.5281        2.5887        2.1422        2.4037        2.7584        2.8596        2.5546        2.4474        2.1512        1.2001        1.1862        1.0754        0.8528        0.6496        0.7257        0.8741        0.8022        1.0747        1.0915        0.9713        1.2149        1.4363        1.5788        1.6619        2.2247        2.2553        2.4484        2.1854        1.8546        0.7976        0.7603        0.6835        0.5484        0.7631        0.8363        1.0360        1.5566        2.6991        3.5016        4.1430        4.7875        4.5551        4.7739        4.9660        4.6168        3.8042        3.7315        3.6386        3.1801        5.1654        5.5007        6.0094        6.5466        7.4832        8.5165        8.9248        9.0048        7.6456        6.8695        6.4511        6.9179        9.7744       10.7831       11.8038       13.0230       16.3415       16.8358       17.2177       18.6167       23.3260       23.2730       20.3481       17.2228       12.3185       11.1287       10.4201        9.4121        8.9221        9.7864        8.7102        9.0684       11.6463       10.9882       10.0211        9.4676       10.3665        8.3303        6.9258        5.9775        7.7893        7.9447        7.4014        7.8771       10.3234       11.0284       13.0362       12.1183        8.9486        8.6544        8.5888        7.6802        6.1210        5.0532        5.0837        5.7635        6.9840        7.2775        7.4473        7.3030        5.8139        5.5780        5.8733        0.0000        0.0000        0.0000        0.0000        0.0000        0.0000        0.0000        0.0000        0.0000        0.0000        0.0000        0.0000        0.0000        0.0000        0.0000        0.0000        0.0000        0.0000        0.0000        0.0000        0.0000        0.0000        0.0000        0.0000        0.0000        0.0000        0.0000        0.0000        0.0000        0.0000        0.0000        0.0000        0.0000        0.0000        0.0000        0.0000        0.0000        0.0000        0.0000        0.0000        0.0000        0.0000        0.0000        0.0000        0.0000        0.0000        0.0000        0.0000        0.0000        0.0000        0.0000        0.0000        0.0000        0.0000        0.0000        0.0000        0.0000        0.0000        0.0000        0.0000        0.0000        0.0000        0.0000
        0.0000        0.0000        0.0000        0.0000        0.0000        0.0000        0.0000        0.0000        0.0000        0.0000        0.0000        0.0000        0.0000        0.0000        0.0000        0.0000        0.0000        0.0000        0.0000        8.5041        9.4987        8.7869        1.7049        0.8574        0.4789        0.4409        0.3925        0.0654        0.2917        0.5230        0.3835        0.2588        0.2361        0.1778        0.0000        0.1211        0.0526        0.0044        0.0039        0.0000        0.0329        0.1606        0.0000        0.1525        0.0790        0.0790        0.1242        0.1267        0.0518        0.0979        0.1843        0.8054        1.3055        0.6290        0.2645        0.5331        0.8798        0.6857        0.4732        0.2394        0.1701        0.1835        0.0940        0.3817        0.7404        1.6361        2.8677        3.3543        1.1012        1.9311        1.0348        2.2017        0.9719        0.8456        0.9544        1.7919        1.4955        1.5351        1.2881        1.4182        1.4110        1.4844        1.4001        1.4379        1.2124        1.2538        1.3424        1.6358        1.9149        1.4006        1.6221        1.6378        1.4251        1.3164        1.1567        1.4844        1.6549        2.0459        2.3213        2.8148        3.0219        2.8741        2.5820        2.1444        1.9376        1.6830        1.5423        0.8218        0.7217        0.9896        1.6456        3.5292        4.4070        5.1355        6.1035        6.2494        6.7364        6.7955        6.6509        4.1983        3.4681        3.2402        3.2008        2.8433        3.7739        5.3268        6.0636        9.9340       11.0063       11.9443       10.9231        9.6665        9.3117        9.0562        9.4357       10.2611       10.0164       10.3740       10.7573       13.9467       16.3129       16.0539       16.6253       19.6797       22.0894       21.6243       19.6299       18.4582       16.8383       15.7044       15.4065       17.2125       19.4816       17.1910       16.3849       12.3468       11.8523       11.3675        8.7333        7.9857        7.0374        8.5720        7.6941       11.8578       12.5211       10.1695       10.8502       10.3432       12.1226       14.7084       15.1787       15.2346       13.1367       13.6097        9.8951        6.3354        5.6425        5.0509        5.8205        5.8076        5.4043        5.4161        5.8440        3.1425        3.0402        3.0884        0.0000        0.0000        0.0000        0.0000        0.0000        0.0000        0.0000        0.0000        0.0000        0.0000        0.0000        0.0000        0.0000        0.0000        0.0000        0.0000        0.0000        0.0000        0.0000        0.0000        0.0000        0.0000        0.0000        0.0000        0.0000        0.0000        0.0000        0.0000        0.0000        0.0000        0.0000        0.0000        0.0000        0.0000        0.0000        0.0000        0.0000        0.0000        0.0000        0.0000        0.0000        0.0000        0.0000        0.0000        0.0000        0.0000        0.0000        0.0000        0.0000        0.0000        0.0000        0.0000        0.0000        0.0000        0.0000        0.0000        0.0000        0.0000        0.0000        0.0000        0.0000        0.0000        0.0000
        0.0000        0.0000        0.0000        0.0000        0.0000        0.0000        0.0000        0.0000        0.0000        0.0000        0.0000        0.0000        0.0000        0.0000        0.0000        0.0000        0.0000        0.0000        0.0000       14.4049       16.8127        5.5411        1.0098        0.6761        0.4661        0.4588        0.3470        0.0635        0.0326        0.0770        0.0123        0.6607        0.1329        0.0000        0.5056        1.3874        0.1154        0.0021        0.0017        0.0000        0.0000        0.0624        0.0554        0.0000        0.0000        0.1242        0.9050        2.1771        1.1363        0.6688        0.6688        0.1411        0.0823        0.1940        0.1940        0.7844        0.8335        0.6919        0.4331        0.7600        1.3385        1.4641        0.3537        0.1169        0.3123        1.9682        2.9671        0.3808        0.5177        3.2133        1.4485        2.1814        2.4114        1.2048        1.2310        2.1429        1.0190        1.0920        0.8977        1.1988        1.3004        1.8667        2.0118        1.9578        1.6804        1.7895        1.9258        1.3614        1.8509        1.9575        2.0950        2.0731        1.5802        1.3110        1.4430        1.6861        1.7607        2.0452        2.6694        3.1512        3.6315        3.5701        3.4360        2.8340        2.3739        1.9286        2.0270        1.2223        1.1690        1.3811        2.1072        3.9100        4.9587        5.7060        7.0637        7.3620        7.7818        8.2217        7.6758        4.9290        4.6005        4.1447        4.0960        4.2750        4.2345        5.7905        7.4088       12.8158       13.8539       14.2150       14.5757       12.7855       12.2018       11.7758       11.5861       11.5784       10.8528        9.9718       12.3074       14.2824       15.7168       16.9757       17.3328       20.7028       21.1930       20.9272       18.9475       20.4087       19.7355       18.2345       18.7737       20.2409       19.0470       18.3101       16.3713       13.6287       13.2509       11.5027        8.4578        8.1594        8.1584        8.2312        7.1427       10.9500       12.0848       11.0326        9.5338        9.9420       12.0628       15.7346       14.5056       13.1865       12.0209       10.8015       11.7843        9.2087        6.5496        5.3201        5.6177        5.3756        5.3579        5.0603        5.8444        2.7509        2.3888        3.9685        6.1622       10.8643        0.0000        0.0000        0.0000        0.0000        0.0000        0.0000        0.0000        0.0000        0.0000        0.0000        0.0000        0.0000        0.0000        0.0000        0.0000        0.0000        0.0000        0.0000        0.0000        0.0000        0.0000        0.0000        0.0000        0.0000        0.0000        0.0000        0.0000        0.0000        0.0000        0.0000        0.0000        0.0000        0.0000        0.0000        0.0000        0.0000        0.0000        0.0000        0.0000        0.0000        0.0000        0.0000        0.0000        0.0000        0.0000        0.0000        0.0000        0.0000        0.0000        0.0000        0.0000        0.0000        0.0000        0.0000        0.0000        0.0000        0.0000        0.0000        0.0000        0.0000        0.0000
        0.0000        0.0000        0.0000        0.0000        0.0000        0.0000        0.0000        0.0000        0.0000        0.0000        0.0000        0.0000        0.0000        0.0000        0.0000        0.0000        0.0000        0.0000        0.0000        0.0000        4.3166        1.0437        0.7020        0.6031        0.4003        0.4068        0.3050        0.0543        0.0262        0.2224        0.5489        0.0643        0.0199        0.0000        0.1175        0.4232        0.1227        0.6434        0.2207        0.0000        0.0000        0.0000        0.0277        1.4217        1.4214        0.0000        0.0282        0.2075        0.7208        0.4150        0.6688        0.2352        0.2352        0.1940        0.0529        0.4538        0.8562        0.3797        0.1433        0.4288        0.3039        0.1995        0.1381        1.6851        1.2216        2.0365        0.2266        0.2374        1.4956        0.9111        1.1633        2.3175        1.4123        2.4669        2.1994        1.8799        1.3751        1.1672        0.9791        1.3732        1.4731        1.5950        1.7188        1.7627        1.9260        1.9916        1.9519        2.2117        1.7948        1.9964        2.8897        2.3093        2.4961        1.6408        1.7822        1.8029        1.8285        2.0698        2.4453        3.3417        3.6391        4.0916        3.9722        3.1906        2.9683        2.7012        2.6046        1.5236        1.5403        1.6025        2.3450        4.2409        5.1848        6.0790        7.3509        7.7096        8.3590        8.2135        7.5777        5.1522        4.7565        4.4735        4.7220        5.7414        5.3752        5.9679        7.4700       12.6479       14.1866       15.2617       15.2219       15.0168       16.2451       16.3198       13.8059       12.7448       11.8295       11.6082       12.1250       15.1690       16.7439       18.3609       18.8234       21.3178       21.5116       19.9506       19.2109       21.3305       23.1994       20.6510       19.8995       21.2771       20.2822       19.8797       18.8877       16.6033       11.2070        9.3064        8.2121        7.2727        6.8188        8.2951        9.0314       12.7995       15.2104       14.6442       13.5829       12.8894       15.5010       15.5793       14.3608       14.0560       11.8030       10.9066        9.9997        8.6856        7.8200        7.2272        8.2422        6.8828        6.8505        6.2631        6.7392        4.0658        4.5602        5.8537        7.2281       12.8949       11.7592        0.0000        0.0000        0.0000        0.0000        0.0000        0.0000        0.0000        0.0000        0.0000        0.0000        0.0000        0.0000        0.0000        0.0000        0.0000        0.0000        0.0000        0.0000        0.0000        0.0000        0.0000        0.0000        0.0000        0.0000        0.0000        0.0000        0.0000        0.0000        0.0000        0.0000        0.0000        0.0000        0.0000        0.0000        0.0000        0.0000        0.0000        0.0000        0.0000        0.0000        0.0000        0.0000        0.0000        0.0000        0.0000        0.0000        0.0000        0.0000        0.0000        0.0000        0.0000        0.0000        0.0000        0.0000        0.0000        0.0000        0.0000        0.0000        0.0000        0.0000
        0.0000        0.0000        0.0000        0.0000        0.0000        0.0000        0.0000        0.0000        0.0000        0.0000        0.0000        0.0000        0.0000        0.0000        0.0000        0.0000        0.0000        0.0000        0.0000        0.0000        0.0000        1.0804        1.0502        1.5440        0.5950        0.2910        0.2449        0.0387        0.0187        0.0737        0.3392        0.0000        0.0000        0.0000        0.0000        0.0004        0.0005        0.0005        0.0004        0.0102        0.0000        0.0062        0.0055        0.0000        0.0000        0.2545        0.0509        0.0000        0.0000        0.1499        0.0749        0.2646        0.0882        0.0000        0.0000        0.0896        0.1344        0.3500        0.1469        0.3906        0.2200        0.1711        0.2203        1.1119        3.0619        0.6485        0.8291        0.5010        0.5940        0.3738        0.6508        1.4613        2.0652        3.3697        2.8903        1.5840        1.0155        0.9402        1.0878        1.7833        1.8658        1.7730        2.1799        2.5152        2.1117        2.1806        2.6462        3.8189        3.3798        3.3416        2.8578        2.6486        2.0062        1.7774        1.7571        1.9320        2.2691        2.6672        2.7610        3.6246        4.3051        4.5714        4.3024        3.4382        3.2746        3.1251        3.2619        1.6249        1.6244        2.1304        2.7312        3.8964        4.8502        5.6535        7.1533        7.5948        8.6717        8.4040        8.0105        5.1001        4.9151        4.4018        4.5550        5.1485        5.9757        5.8098        7.1419       12.2619       14.6660       16.0704       18.0054       18.2356       18.6144       19.0800       16.7837       15.5454       14.8650       14.4555       14.9143       18.1710       18.9420       20.4167       19.9375       21.4464       22.5106       22.0753       20.6897       20.5086       22.6460       24.1509       22.8992       23.6619       23.8210       21.6922       20.4785       18.0397       12.3029       10.9579       10.2457        7.8531        7.4221        8.3842       11.0913       17.1503       20.0791       24.2779       23.9765       19.7011       18.6879       17.4385       15.7348       15.2529       14.8704       13.5490       13.2983       11.0910       11.4710       11.3624       10.3339        7.8312        8.5757        8.1528        8.9871        5.1489        5.3429        4.9496        5.8762       11.0197       10.4033        9.4808        0.0000        0.0000        0.0000        0.0000        0.0000        0.0000        0.0000        0.0000        0.0000        0.0000        0.0000        0.0000        0.0000        0.0000        0.0000        0.0000        0.0000        0.0000        0.0000        0.0000        0.0000        0.0000        0.0000        0.0000        0.0000        0.0000        0.0000        0.0000        0.0000        0.0000        0.0000        0.0000        0.0000        0.0000        0.0000        0.0000        0.0000        0.0000        0.0000        0.0000        0.0000        0.0000        0.0000        0.0000        0.0000        0.0000        0.0000        0.0000        0.0000        0.0000        0.0000        0.0000        0.0000        0.0000        0.0000        0.0000        0.0000        0.0000        0.0000
        0.0000        0.0000        0.0000        0.0000        0.0000        0.0000        0.0000        0.0000        0.0000        0.0000        0.0000        0.0000        0.0000        0.0000        0.0000        0.0000        0.0000        0.0000        0.0000        0.0000        0.0000        0.5256        2.1963        0.6620        0.1406        0.1790        0.0000        0.0000        0.0000        0.0000        0.0000        0.0000        0.0493        0.1013        0.1054        0.8694        0.9553        0.6709        0.5186        0.9961        0.7817        0.4390        0.1224        0.2266        0.2261        0.2783        0.1047        0.0736        0.6153        0.9991        0.6093        1.2840        1.4241        1.0659        1.4032        1.4016        1.0103        0.3656        0.7445        0.8894        0.3107        0.3612        1.4908        5.0541        2.5054        1.8397        1.1855        2.2016        2.1329        2.0711        2.1260        2.2199        2.7089        2.6258        2.0624        1.2179        1.1436        1.1401        1.0840        1.1353        1.7420        1.2584        1.9221        2.4472        2.5082        2.6546        3.5411        3.5375        2.8825        2.9397        2.3844        1.8573        1.2957        1.2818        1.4491        2.1638        2.2015        2.5106        3.0447        3.7617        4.2847        4.3921        4.3914        3.0086        2.9749        3.1826        3.3856        3.0154        3.1681        3.3638        3.3749        2.4200        2.7250        3.4718        5.2517        6.7459        8.2113        8.2769        7.3732        6.8058        6.2266        6.1653        6.5109        6.8634        6.5717        7.5714        8.5421       11.4239       12.9606       15.5220       17.9063       23.1474       27.4852       27.7005       22.0841       21.7038       24.8273       27.5443       23.1225       22.1657       22.0537       22.2383       22.8146       21.9948       21.6439       21.3464       22.7097       24.9340       24.6105       25.1669       22.0257       21.5040       22.0894       21.6461       20.1271       16.7289       15.5701       14.2527       12.5971       11.4370       10.0985       13.5577       15.8837       18.4903       19.8167       21.3172       20.1652       19.0399       17.8631       17.7001       16.9920       16.2323       15.2294       13.8338       13.3158       12.7889       12.5924       13.4688       12.3268        9.1305       10.5151       10.6415        9.3489        6.8755        7.1219        8.4090        7.8520        8.1512        7.7611        7.7507        0.0000        0.0000        0.0000        0.0000        0.0000        0.0000        0.0000        0.0000        0.0000        0.0000        0.0000        0.0000        0.0000        0.0000        0.0000        0.0000        0.0000        0.0000        0.0000        0.0000        0.0000        0.0000        0.0000        0.0000        0.0000        0.0000        0.0000        0.0000        0.0000        0.0000        0.0000        0.0000        0.0000        0.0000        0.0000        0.0000        0.0000        0.0000        0.0000        0.0000        0.0000        0.0000        0.0000        0.0000        0.0000        0.0000        0.0000        0.0000        0.0000        0.0000        0.0000        0.0000        0.0000        0.0000        0.0000        0.0000        0.0000        0.0000        0.0000
        0.0000        0.0000        0.0000        0.0000        0.0000        0.0000        0.0000        0.0000        0.0000        0.0000        0.0000        0.0000        0.0000        0.0000        0.0000        0.0000        0.0000        0.0000        0.0000        0.0000        0.0000        0.5208        0.2636        0.1989        0.0000        0.0000        0.5137        0.0493        0.0000        1.0293        0.4623        0.0950        0.0379        0.1156        0.1302        0.1098        0.4442        1.1491        2.6972        1.3649        1.0647        0.6416        0.3820        0.0919        0.0253        0.3443        0.2642        0.8874        1.0493        1.3530        1.4481        3.5641        2.0676        1.2013        0.8583        1.2049        2.7376        3.7193        3.5762        3.1922        3.1942        1.7032        1.7166        3.4472        3.1659        3.1155        2.0323        2.3978        2.5002        2.6275        3.3108        2.7936        2.4862        2.3839        2.0411        1.4368        1.3205        1.2411        1.6523        2.9354        2.0593        1.9166        1.9710        3.6014        5.2666        5.6959        4.2147        3.8369        2.7992        2.8124        1.9604        1.7425        1.6598        1.5031        2.0715        2.9412        3.1645        2.9364        3.5248        4.7868        4.6227        4.3654        4.2995        3.1549        2.7836        2.8836        3.6335        3.6006        4.0666        3.7664        3.2675        2.3252        2.7210        3.2656        4.8733        7.2704        8.4456        9.1165        8.3404        6.9089        6.8742        6.8348        6.8262        7.5530        6.3602        7.1828        8.3205       10.5100       13.0143       14.8870       16.4016       21.0584       24.1536       23.4909       21.1849       22.8449       24.3708       23.2840       23.2214       24.0454       23.8299       24.3366       24.7746       23.0899       20.7789       21.6917       22.5298       25.3136       24.5395       22.8854       21.4918       25.1526       22.9753       23.0104       21.3361       18.4358       16.4867       16.1486       19.0682       16.6222       14.1577       18.1507       17.6845       20.7286       22.4208       20.2669       17.6214       17.4197       18.2540       17.6095       16.7415       16.3440       16.2087       15.7360       14.2012       12.8440       12.1461       12.0362       12.5690       10.9124       11.9304       12.8878       10.9382        7.4095        6.8276        7.3836        7.1913        7.0391        6.5380        6.2344        0.0000        0.0000        0.0000        0.0000        0.0000        0.0000        0.0000        0.0000        0.0000        0.0000        0.0000        0.0000        0.0000        0.0000        0.0000        0.0000        0.0000        0.0000        0.0000        0.0000        0.0000        0.0000        0.0000        0.0000        0.0000        0.0000        0.0000        0.0000        0.0000        0.0000        0.0000        0.0000        0.0000        0.0000        0.0000        0.0000        0.0000        0.0000        0.0000        0.0000        0.0000        0.0000        0.0000        0.0000        0.0000        0.0000        0.0000        0.0000        0.0000        0.0000        0.0000        0.0000        0.0000        0.0000        0.0000        0.0000        0.0000        0.0000        0.0000
        0.0000        0.0000        0.0000        0.0000        0.0000        0.0000        0.0000        0.0000        0.0000        0.0000        0.0000        0.0000        0.0000        0.0000        0.0000        0.0000        0.0000        0.0000        0.0000        0.0000        0.0000        0.3945        0.2681        0.2053        0.0000        1.2404        0.0000        0.2510        0.0765        0.0000        0.0000        0.0000        0.0000        0.0000        0.0000        0.0000        0.0000        0.3218        1.5317        1.0565        0.5951        0.1574        0.2419        0.0918        0.0253        0.0000        0.0536        0.5259        0.4981        0.1729        0.0319        0.2037        1.0019        0.3627        0.2507        1.8745        3.0002        3.2483        3.2728        3.0748        2.3479        1.4659        1.0019        3.8754        4.6405        3.5323        2.5720        2.8572        2.8208        3.7179        3.4883        3.1165        2.9060        2.7705        2.5768        1.9520        2.3446        2.1078        2.7913        7.6583        8.3456        5.5467        2.9102        5.2008        5.5761        6.5944        5.5228        5.3447        3.3879        2.4016        2.2678        2.2259        1.7730        1.8077        2.4304        2.9463        2.8963        3.0451        4.0925        4.4030        4.3916        4.4934        4.2120        3.5334        3.2843        3.4779        3.6966        4.0385        4.4097        4.3364        4.2257        2.8222        3.0298        4.0911        6.2508        7.5638        9.0238        9.8035        9.4096        7.5897        7.4087        7.6261        8.1847        7.8977        7.8017        7.7703        8.8160       12.5893       13.8724       15.6675       17.3284       23.9140       24.8342       25.5749       28.7298       29.0633       29.1712       28.2886       27.1375       27.5485       26.3485       25.3483       24.6498       22.3526       21.2015       22.9373       22.9150       26.2314       25.1009       25.3468       28.5113       28.0767       25.8107       23.1374       27.1023       22.8205       22.1600       22.1362       19.7931       18.5980       16.7017       16.7801       18.4839       19.7862       19.5276       19.2974       18.8649       18.8656       19.5819       18.7959       18.5784       18.7627       17.9845       17.8715       16.6478       15.2468       14.4704       13.8902       14.0164       11.9094       11.6846       12.4732       12.4563        8.4724        6.7088        5.9067        5.7979        7.1544        7.5950        8.6143       10.5958        0.0000        0.0000        0.0000        0.0000        0.0000        0.0000        0.0000        0.0000        0.0000        0.0000        0.0000        0.0000        0.0000        0.0000        0.0000        0.0000        0.0000        0.0000        0.0000        0.0000        0.0000        0.0000        0.0000        0.0000        0.0000        0.0000        0.0000        0.0000        0.0000        0.0000        0.0000        0.0000        0.0000        0.0000        0.0000        0.0000        0.0000        0.0000        0.0000        0.0000        0.0000        0.0000        0.0000        0.0000        0.0000        0.0000        0.0000        0.0000        0.0000        0.0000        0.0000        0.0000        0.0000        0.0000        0.0000        0.0000        0.0000        0.0000
        0.0000        0.0000        0.0000        0.0000        0.0000        0.0000        0.0000        0.0000        0.0000        0.0000        0.0000        0.0000        0.0000        0.0000        0.0000        0.0000        0.0000        0.0000        0.0000        0.0000        0.0000        0.0000        0.2575        0.1950        0.0230        0.0000        0.0000        0.0824        0.0759        0.1943        0.1966        0.0263        0.0000        0.0000        0.0000        0.0000        0.0669        0.0000        0.0000        0.0000        0.0000        0.0000        0.0000        0.0125        0.0125        0.0000        0.0000        0.0000        0.0000        0.0159        0.0287        0.0100        0.0140        0.0207        0.0298        0.0781        0.0952        0.1065        0.5835        0.5212        0.9983        1.0711        0.9297        0.8776        1.2700        1.5874        2.9341        4.0453        3.2261        3.3139        2.9864        3.6838        4.1706        5.5767        5.2203        3.6362        4.0755        2.7253        3.4103        5.8579        6.9558        6.3623        9.9286        9.1685        9.7796        8.3825        7.5864        6.0641        5.1178        4.2600        3.3549        2.9644        3.0593        2.7636        2.5205        2.9988        4.1353        4.1611        4.3237        4.6688        4.6505        4.5423        4.2779        3.4076        3.4487        3.6097        3.6998        4.4246        4.4032        4.2338        4.0435        3.0859        3.3646        4.3539        6.7629        8.0655        9.3924       10.1861        9.9311        8.8135        8.4315        9.0015        9.8136        9.1678        8.7237        9.6664       10.7693       14.2037       16.2911       18.1741       19.8044       24.8037       27.9790       31.7797       34.1237       32.0592       28.6704       29.1269       27.9448       27.2337       28.1838       27.2147       25.6567       25.3325       23.0991       22.6573       21.2620       28.5465       31.3439       30.9686       30.4652       27.9734       27.4643       28.9601       24.5590       24.5871       23.5992       23.8298       23.1912       21.2434       19.4472       20.0501       19.1405       22.0137       23.0300       21.4270       21.7171       20.5292       19.5010       19.7502       20.9442       19.7690       19.4180       18.6041       17.8325       17.1058       17.8517       17.1375       16.9957       13.1968       14.8113       14.4136       11.8128       10.0523        8.8259       14.3888        8.8085        9.9345       10.2172       11.5153       14.7996        0.0000        0.0000        0.0000        0.0000        0.0000        0.0000        0.0000        0.0000        0.0000        0.0000        0.0000        0.0000        0.0000        0.0000        0.0000        0.0000        0.0000        0.0000        0.0000        0.0000        0.0000        0.0000        0.0000        0.0000        0.0000        0.0000        0.0000        0.0000        0.0000        0.0000        0.0000        0.0000        0.0000        0.0000        0.0000        0.0000        0.0000        0.0000        0.0000        0.0000        0.0000        0.0000        0.0000        0.0000        0.0000        0.0000        0.0000        0.0000        0.0000        0.0000        0.0000        0.0000        0.0000        0.0000        0.0000        0.0000        0.0000        0.0000
        0.0000        0.0000        0.0000        0.0000        0.0000        0.0000        0.0000        0.0000        0.0000        0.0000        0.0000        0.0000        0.0000        0.0000        0.0000        0.0000        0.0000        0.0000        0.0000        0.0000        0.0000        3.0798        2.1977        0.1309        0.0000        0.0000        1.1245        7.2163        5.6966        0.1654        0.0001        0.0000        0.0000        0.0000        0.0000        0.0000        0.0000        0.0000        0.0000        0.0000        0.0000        0.0000        0.0051        0.0000        0.0000        0.0189        0.0297        0.0378        0.0841        0.0000        0.2159        0.2011        0.1873        0.2552        0.1452        0.3272        0.2753        0.4347        0.3076        0.3026        0.8314        1.2684        0.4688        1.0077        1.0672        1.2451        1.7497        3.2223        3.7224        4.3198        4.4656        5.5865        6.8421        7.3431        8.0988        6.9166        5.9768        5.4098        4.9079        4.4652        4.9410        5.2295       10.3322        9.2724        9.1287        6.0390        5.0079        6.2229        7.3391        7.4895        5.4062        3.3937        3.3793        2.8210        2.5401        4.0903        5.3371        4.9134        5.6941        5.8485        5.1738        4.9892        4.3717        5.0809        5.6366        4.8263        4.8438        6.0660        5.8954        4.6979        4.6438        3.8565        4.5452        6.3900       11.1095       12.1639       11.0334       11.0005       10.4974       10.2356       11.1918       11.4529       11.4351       11.9516       11.1624       13.3057       14.5583       19.2658       23.1333       25.0844       28.8183       29.7730       33.1614       42.0754       47.7471       43.1523       40.1895       41.5267       39.2473       30.5130       30.8234       26.7592       25.1976       22.4775       20.9393       19.6873       20.9265       27.4122       29.2652       26.7879       26.4977       30.6192       31.3367       35.7941       35.2722       31.0652       30.9714       31.3691       29.3064       27.6552       26.2572       24.9869       25.1700       27.8279       28.3614       26.8319       26.2613       25.9452       25.5147       25.5578       25.9539       24.8411       24.3115       23.5141       23.1869       21.7480       21.0949       20.5661       22.7248       23.6015       23.4742       21.2514       18.7273       20.9179       20.0098       19.3180       17.6140       18.3510       18.8990       21.1287       22.7538       26.4704        0.0000        0.0000        0.0000        0.0000        0.0000        0.0000        0.0000        0.0000        0.0000        0.0000        0.0000        0.0000        0.0000        0.0000        0.0000        0.0000        0.0000        0.0000        0.0000        0.0000        0.0000        0.0000        0.0000        0.0000        0.0000        0.0000        0.0000        0.0000        0.0000        0.0000        0.0000        0.0000        0.0000        0.0000        0.0000        0.0000        0.0000        0.0000        0.0000        0.0000        0.0000        0.0000        0.0000        0.0000        0.0000        0.0000        0.0000        0.0000        0.0000        0.0000        0.0000        0.0000        0.0000        0.0000        0.0000        0.0000        0.0000
        0.0000        0.0000        0.0000        0.0000        0.0000        0.0000        0.0000        0.0000        0.0000        0.0000        0.0000        0.0000        0.0000        0.0000        0.0000        0.0000        0.0000        0.0000        0.0000        0.0000        5.7324        4.2711        3.0490        0.1725        0.0000        0.0000        0.0435        0.2872        0.1004        0.0003        0.0002        0.0000        0.0000        0.0000        0.0000        0.0000        0.0000        0.0000        0.0000        0.0000        0.0000        0.0000        0.0000        0.0188        0.0890        0.1025        0.0188        0.0231        0.1076        0.7046        0.6837        1.2112        0.6772        0.8334        0.4950        0.3985        0.3361        0.3352        0.3895        0.3041        0.3030        0.3660        0.6466        1.1024        1.0803        1.8157        2.6889        4.7918        5.3818        5.1810        5.2233        7.0818        7.8261        8.6462        8.4653        8.4963        8.1569        6.7611        6.6610        5.0507        5.0243        4.6706        5.8063        8.5121        8.3406        8.8122        8.1416        7.0278        7.0031        7.0587        6.8225        4.9194        4.5339        4.5930        4.8686        5.0481        5.0078        5.9598        6.1624        6.0494        5.1155        5.1320        5.0829        5.8347        5.8165        4.7449        4.6550        5.6598        5.8101        5.7190        6.5930        4.9988        4.7835        5.5775        9.4894       10.0448        9.2089       10.6622       10.4075        9.0842       10.2057       11.4101       13.9824       11.7459       11.6907       14.9153       18.8545       24.2990       27.3791       29.4010       29.8959       35.1149       38.8128       42.5057       41.9942       44.9326       44.3644       41.3668       40.7358       32.7021       33.1184       32.0558       30.0269       23.3909       23.5737       22.9831       22.2663       27.0336       27.1035       26.0131       26.5349       32.6003       38.0552       38.9561       38.9707       35.3773       33.7543       32.2067       29.4727       30.0627       26.3263       26.1275       26.8708       27.2912       28.8424       29.5133       29.2739       29.4050       29.3636       29.1288       29.2059       28.0609       27.5277       26.8353       26.6585       24.1319       23.1055       22.9815       23.7524       24.9815       25.0687       24.6508       23.6158       24.0857       21.8342       19.4464       20.0559       21.0080       22.0688       24.9045       25.1857       27.2318       28.0217        0.0000        0.0000        0.0000        0.0000        0.0000        0.0000        0.0000        0.0000        0.0000        0.0000        0.0000        0.0000        0.0000        0.0000        0.0000        0.0000        0.0000        0.0000        0.0000        0.0000        0.0000        0.0000        0.0000        0.0000        0.0000        0.0000        0.0000        0.0000        0.0000        0.0000        0.0000        0.0000        0.0000        0.0000        0.0000        0.0000        0.0000        0.0000        0.0000        0.0000        0.0000        0.0000        0.0000        0.0000        0.0000        0.0000        0.0000        0.0000        0.0000        0.0000        0.0000        0.0000        0.0000        0.0000        0.0000        0.0000
        0.0000        0.0000        0.0000        0.0000        0.0000        0.0000        0.0000        0.0000        0.0000        0.0000        0.0000        0.0000        0.0000        0.0000        0.0000        0.0000        0.0000        0.0000        0.0000        0.0000        5.8849        4.6381        4.0871        0.2632        0.1202        0.1529        0.0000        0.1406        1.0145        1.8226        0.5285        0.0000        0.0000        0.0000        0.0000        0.0000        0.0000        0.0000        0.0000        0.0000        0.0000        0.0035        0.0000        0.0000        0.0483        0.1187        0.1104        0.2007        0.3765        0.3960        0.5123        0.1861        0.1338        0.0855        0.3689        0.2309        0.3815        0.4501        0.2321        0.3806        0.3835        0.3584        1.4680        2.3359        2.8231        2.9935        3.4285        4.5252        5.0749        5.0684        4.8603        6.7862        7.9146        8.5793        9.1802       10.4903       11.0821        9.5710        7.6536        5.7860        5.2008        4.7999        6.2819        6.8991        9.2024        8.3790        8.2765        8.1081        8.7299        9.7561        8.1312        6.9212        6.4464        7.0934        6.8402        7.5091        7.0046        6.4425        4.6795        4.4576        4.1241        3.7302        3.6506        5.0907        5.5410        5.3908        4.8418        5.2672        6.0900        5.2807        5.4343        4.8690        5.9476        5.8145        9.7764       10.5034        9.9817       11.7220       12.1122       10.9869       11.2085       11.4471       15.6513       13.2725       13.3702       16.4226       19.5688       28.1303       28.6000       31.6624       33.5758       37.3008       43.8131       45.8265       45.2644       44.7866       46.5765       49.5180       43.4973       37.8363       37.4414       33.4488       29.8428       26.0928       27.3856       24.9545       26.1754       27.4784       30.2738       29.1650       28.5985       36.2879       40.3256       37.5020       37.0681       35.4621       32.9786       29.4932       27.5869       29.0469       27.8985       27.3025       26.4083       28.6068       30.1141       30.5396       30.6197       30.3666       29.8506       30.2166       30.3647       29.4261       29.9934       30.8892       28.1882       26.0076       24.7374       24.8010       25.4681       26.7541       27.9312       28.2413       26.4914       25.6677       25.5231       24.4315       23.9302       24.6599       26.0863       26.6392       27.4995       30.5563       30.2916       31.8424        0.0000        0.0000        0.0000        0.0000        0.0000        0.0000        0.0000        0.0000        0.0000        0.0000        0.0000        0.0000        0.0000        0.0000        0.0000        0.0000        0.0000        0.0000        0.0000        0.0000        0.0000        0.0000        0.0000        0.0000        0.0000        0.0000        0.0000        0.0000        0.0000        0.0000        0.0000        0.0000        0.0000        0.0000        0.0000        0.0000        0.0000        0.0000        0.0000        0.0000        0.0000        0.0000        0.0000        0.0000        0.0000        0.0000        0.0000        0.0000        0.0000        0.0000        0.0000        0.0000        0.0000        0.0000        0.0000
        0.0000        0.0000        0.0000        0.0000        0.0000        0.0000        0.0000        0.0000        0.0000        0.0000        0.0000        0.0000        0.0000        0.0000        0.0000        0.0000        0.0000        0.0000        0.0000        0.0000        4.4762        4.1937        5.2942        0.3994        0.1917        0.0511        0.0543        0.1576        0.2058        0.1245        0.0403        0.0495        0.0000        0.0000        0.0000        0.0000        0.0000        0.0000        0.0107        0.0000        0.0000        0.0434        0.0000        0.0000        0.0133        0.0000        0.0321        0.1763        0.3093        0.2300        0.2153        0.4914        0.3878        0.3718        0.4980        1.0980        1.1672        0.2930        0.4741        0.7781        1.9344        1.1691        2.7901        4.3903        5.1164        4.6269        4.6458        4.6981        5.1066        6.0304        6.5241        7.8891        8.8055       10.7919       12.4624       11.9642       13.7785       11.1792       10.3266        9.5341        9.1923        6.6967        5.4223        5.8272        6.5937        9.7592       12.1601       14.5255       15.2572       13.4724       12.2022        9.4237        8.7189        7.4970        6.4673        8.5102        8.2803        6.2748        4.6985        4.5693        4.3005        4.3956        3.7843        4.2322        4.4932        5.1670        4.9197        5.2795        5.4486        6.3132        6.9626        7.5610        4.9869        5.8233        6.7083        7.5210        8.5670       10.5663       13.8736       12.5602       13.8372       14.5928       14.4482       16.3272       16.9926       19.5599       22.1368       28.3867       31.0142       33.3943       36.1256       42.2070       44.3075       45.7194       45.8516       45.4603       46.1850       45.1921       43.4400       39.3421       36.9748       33.4046       33.7322       30.2723       31.7739       31.9676       32.6727       33.9007       32.1779       32.1514       32.5781       42.9150       41.1061       40.9759       34.4099       29.4570       26.1277       24.9886       24.6732       26.2042       25.6488       25.5641       25.5358       27.4235       27.9123       28.3223       28.6171       29.0416       29.0092       28.9444       29.5743       29.4449       29.7307       29.3123       28.2303       26.5316       25.6761       26.2003       27.4294       27.7378       28.2944       29.2183       29.2206       27.3998       26.9150       26.7694       29.2220       27.7080       30.0581       28.7179       27.3013       29.5379       30.5948       29.8611       28.8274        0.0000        0.0000        0.0000        0.0000        0.0000        0.0000        0.0000        0.0000        0.0000        0.0000        0.0000        0.0000        0.0000        0.0000        0.0000        0.0000        0.0000        0.0000        0.0000        0.0000        0.0000        0.0000        0.0000        0.0000        0.0000        0.0000        0.0000        0.0000        0.0000        0.0000        0.0000        0.0000        0.0000        0.0000        0.0000        0.0000        0.0000        0.0000        0.0000        0.0000        0.0000        0.0000        0.0000        0.0000        0.0000        0.0000        0.0000        0.0000        0.0000        0.0000        0.0000        0.0000        0.0000        0.0000
        0.0000        0.0000        0.0000        0.0000        0.0000        0.0000        0.0000        0.0000        0.0000        0.0000        0.0000        0.0000        0.0000        0.0000        0.0000        0.0000        0.0000        0.0000        0.0000        0.0000        0.0000        0.3136        0.2723       10.9914       14.1412       15.1410       14.0310       11.4274       10.4931        8.8116        6.3430        0.0177        0.0059        0.0003        0.0007        0.2781        0.4098        0.5357        0.3067        0.0303        0.2246        0.1448        0.0276        0.0253        0.0852        0.0522        0.1520        0.3719        0.4660        0.1884        0.2269        0.5647        0.6916        0.8702        1.4408        1.7836        2.3396        1.8740        2.4435        2.6503        2.8102        2.4060        3.3892        3.9944        3.9699        4.4421        4.7908        3.6679        3.9527        4.3087        4.9450        7.3873       10.0284       11.4853       13.2511       14.3139       11.5668       12.3208       11.1425       12.4291       11.4376        8.2995        8.0297       11.1442       11.4777       14.2320       16.3604       18.9472       18.0019       17.1733       16.6175       14.9172       12.0468       10.2339        9.4427        9.9208        9.2538        8.2470        7.0898        5.1134        5.1355        4.3388        4.1728        4.0217        4.2652        3.8987        5.1143        5.2973        5.4550        4.5775        4.3560        2.9837        2.7919        3.8373        6.3633        6.7736        7.0490        8.4689       10.5321       22.8055       26.7858       24.6414       25.0587       26.6674       28.5094       26.0828       28.8318       37.8838       43.0232       43.8630       44.4916       45.6409       50.1032       52.4198       54.3496       54.0604       54.0870       54.9426       47.6694       49.2692       48.9339       40.7721       40.8626       46.4562       48.8865       50.7583       48.7719       43.6550       42.8022       41.1824       40.3161       41.7985       38.2574       36.1263       33.0780       28.3763       25.1742       24.2253       23.4598       23.7944       22.8828       22.7975       23.1798       23.0326       22.7980       23.5458       23.8755       25.3488       26.3172       27.2028       27.3285       29.2945       29.8918       30.1663       29.7328       26.1354       25.5052       26.1643       27.0220       29.7440       30.2982       30.5076       30.6261       32.5524       32.6573       32.3255       33.2614       32.3877       30.8911       35.6674       35.2960       30.7007       31.3193       30.1748       30.1367       23.3100        0.0000        0.0000        0.0000        0.0000        0.0000        0.0000        0.0000        0.0000        0.0000        0.0000        0.0000        0.0000        0.0000        0.0000        0.0000        0.0000        0.0000        0.0000        0.0000        0.0000        0.0000        0.0000        0.0000        0.0000        0.0000        0.0000        0.0000        0.0000        0.0000        0.0000        0.0000        0.0000        0.0000        0.0000        0.0000        0.0000        0.0000        0.0000        0.0000        0.0000        0.0000        0.0000        0.0000        0.0000        0.0000        0.0000        0.0000        0.0000        0.0000        0.0000        0.0000        0.0000        0.0000
        0.0000        0.0000        0.0000        0.0000        0.0000        0.0000        0.0000        0.0000        0.0000        0.0000        0.0000        0.0000        0.0000        0.0000        0.0000        0.0000        0.0000        0.0000        0.0000        0.0000        0.0000        1.3752        0.1756       14.2924       19.3239       21.0440       19.4824       15.8113       14.5185       12.1878        8.7922        0.0248        0.0083        0.0004        0.0011        0.3897        0.5907        0.6637        0.3858        0.0000        0.0999        0.0863        0.0302        0.0826        0.0337        0.0340        0.0926        0.2976        0.4486        0.3690        0.2905        0.6860        0.8116        0.8553        1.9355        2.0754        2.7101        2.9079        3.7878        4.0458        2.6972        2.4405        3.7369        3.0964        4.1624        4.6353        4.5616        2.9942        2.6718        3.2760        4.0163        7.7251        9.9097       11.4827       12.6804       11.8811       10.6338       10.1292        9.3377       12.2791       13.9854       12.2396       11.7005       12.5857       14.3593       16.0880       15.7578       19.0677       18.9591       17.5186       15.8592       13.5567       12.8424       11.1675        9.7581        9.8473       10.3580        9.2463        8.8317        6.1967        4.8804        4.8306        4.2527        3.9470        3.7640        3.9279        4.2117        4.4031        4.4818        4.3720        4.5771        3.3598        4.3279        3.9909        6.6042        7.0908        6.3884        7.9991        8.5736       21.4122       26.5315       30.0540       35.8986       25.2401       25.2412       28.8035       34.3065       37.9776       41.2287       51.6500       50.2450       53.5640       59.1407       62.3115       61.4581       54.5491       51.3724       56.3400       57.1662       57.2287       53.9039       47.6054       51.0681       53.7021       55.4921       57.2053       55.7626       51.2506       48.4585       47.0716       47.5472       44.3914       40.3094       39.4366       36.4257       31.0580       26.7765       24.0180       23.6697       25.1477       24.3066       22.8863       21.9708       21.5594       22.6943       21.9792       22.1086       24.0233       24.4667       26.0634       27.1938       29.0247       30.0312       30.2276       30.8275       27.2927       26.5772       26.2503       28.1540       30.6635       31.4750       33.5618       35.1763       34.8858       37.7814       40.0374       33.6487       33.2052       33.8613       37.6268       34.4700       35.1297       32.7412       30.2508       31.4263       31.1100        0.0000        0.0000        0.0000        0.0000        0.0000        0.0000        0.0000        0.0000        0.0000        0.0000        0.0000        0.0000        0.0000        0.0000        0.0000        0.0000        0.0000        0.0000        0.0000        0.0000        0.0000        0.0000        0.0000        0.0000        0.0000        0.0000        0.0000        0.0000        0.0000        0.0000        0.0000        0.0000        0.0000        0.0000        0.0000        0.0000        0.0000        0.0000        0.0000        0.0000        0.0000        0.0000        0.0000        0.0000        0.0000        0.0000        0.0000        0.0000        0.0000        0.0000        0.0000        0.0000        0.0000
        0.0000        0.0000        0.0000        0.0000        0.0000        0.0000        0.0000        0.0000        0.0000        0.0000        0.0000        0.0000        0.0000        0.0000        0.0000        0.0000        0.0000        0.0000        0.0000        0.0000        0.0000        0.5657        0.3902       14.8545       20.6142       22.3624       20.7202       16.8022       15.4097       12.9526        9.3784        0.0267        0.0093        0.0009        0.0727        0.5785        0.7800        0.6036        0.4987        0.0000        0.0129        0.0216        0.0093        0.0000        0.1414        0.2686        0.4707        0.6539        0.3251        0.0160        0.0156        0.4679        0.6522        0.8361        0.9468        1.2675        3.0967        1.8362        1.9873        2.5060        2.1531        2.9567        3.4159        3.8812        3.9009        3.8228        3.1866        2.3838        2.6261        3.2165        4.8834        7.2733        7.8529        8.8596        8.4867        8.2598        8.7987        8.4904        8.7259        8.9375        8.9461        9.6928       10.4692       13.1217       14.1799       16.1349       16.7005       19.2655       19.4246       19.6094       18.4540       14.3390       12.7923       11.5279       11.0485       11.8556       11.9025       10.2343        8.0380        5.4797        4.2683        4.8790        6.7393        7.5178        7.2553        5.3996        5.1926        5.6296        5.5434        4.9100        5.5677        5.1496        5.5881        7.0522        7.1765        7.2221        7.2361       10.9660       11.2721       24.0600       27.5689       35.1891       44.9978       30.7447       28.1870       28.1174       36.2101       42.4883       45.6237       57.0302       59.6396       56.0989       58.0404       61.7959       63.2244       54.2723       58.9504       55.1271       57.0154       56.8903       55.4465       56.3678       56.6640       64.4951       64.2069       63.3898       62.7679       56.6188       53.6535       52.8509       50.0550       46.7237       43.7657       41.8748       36.4823       33.1086       30.6039       25.6015       24.7778       26.0726       26.1248       22.4003       21.9660       21.8513       21.4253       21.1481       22.8322       24.3436       25.2113       26.4530       27.8333       29.7747       29.7915       29.5207       30.1740       26.2400       27.7247       27.1819       28.7194       30.5482       32.2135       38.8490       34.0285       35.6908       36.8818       38.9661       38.7331       38.6090       34.8247       47.8205       34.2440       32.6792       32.1925       31.7992       30.8471       10.5900        0.0000        0.0000        0.0000        0.0000        0.0000        0.0000        0.0000        0.0000        0.0000        0.0000        0.0000        0.0000        0.0000        0.0000        0.0000        0.0000        0.0000        0.0000        0.0000        0.0000        0.0000        0.0000        0.0000        0.0000        0.0000        0.0000        0.0000        0.0000        0.0000        0.0000        0.0000        0.0000        0.0000        0.0000        0.0000        0.0000        0.0000        0.0000        0.0000        0.0000        0.0000        0.0000        0.0000        0.0000        0.0000        0.0000        0.0000        0.0000        0.0000        0.0000        0.0000        0.0000        0.0000
        0.0000        0.0000        0.0000        0.0000        0.0000        0.0000        0.0000        0.0000        0.0000        0.0000        0.0000        0.0000        0.0000        0.0000        0.0000        0.0000        0.0000        0.0000        0.0000        0.0000        0.0000        0.2433        1.3495       16.1030       18.4711       19.1561       17.7074       14.3800       13.1376       11.0526        8.0638        0.0233        0.5426        1.0396        0.8596        0.8373        2.1840        1.2868        0.4151        0.0162        0.3221        0.3604        0.3157        0.4688        0.7003        0.7999        0.4728        0.0547        0.0000        0.0828        0.2313        0.4639        0.5974        0.8139        1.8634        2.4291        1.8424        1.9981        3.1401        4.6799        5.2171        3.8069        3.0805        2.8167        2.8347        1.7982        1.8435        1.4132        1.4070        2.1883        3.0167        5.8522        6.3499        5.9644        6.8273        7.3826        8.0278        8.7330        9.2347        9.1070       10.1393       10.1943       11.2712       13.5218       12.9869       14.0902       14.8036       20.0286       22.2657       22.4971       19.5392       15.1884       14.2213       13.0487       12.5785       12.2227       11.1029       10.7554        9.3357        6.0423        5.6843        5.8683        5.6203        6.3867        6.0377        5.5931        5.5944        6.0506        5.9348        6.5660        9.1944        7.7475        8.4406        8.0470       11.7170       10.7419       12.4187       13.2699       13.6793       28.5906       31.4595       34.2070       32.8823       29.2341       26.7703       30.2693       35.6533       46.5325       47.3072       54.4204       58.4757       59.3861       53.9788       56.7285       60.0207       56.9993       57.2169       54.2637       57.5640       56.3486       58.0994       59.1128       60.5744       70.2321       74.7705       75.7764       72.8256       63.5447       62.8108       61.8173       55.6080       57.4383       52.6125       46.9071       40.0783       31.1741       31.1717       26.4153       30.6035       27.3970       24.9529       22.1952       21.8809       22.8927       23.3853       22.3984       22.6380       24.6947       24.7353       25.7816       27.7522       28.5681       29.0054       28.5265       29.3744       26.1877       26.2782       27.4804       28.8027       31.4880       32.7515       33.7761       35.3907       36.8675       40.3510       39.9851       40.8188       37.1769       37.1937       41.6329       34.2020       32.6895       32.1105       32.0369       29.6675        0.0000        0.0000        0.0000        0.0000        0.0000        0.0000        0.0000        0.0000        0.0000        0.0000        0.0000        0.0000        0.0000        0.0000        0.0000        0.0000        0.0000        0.0000        0.0000        0.0000        0.0000        0.0000        0.0000        0.0000        0.0000        0.0000        0.0000        0.0000        0.0000        0.0000        0.0000        0.0000        0.0000        0.0000        0.0000        0.0000        0.0000        0.0000        0.0000        0.0000        0.0000        0.0000        0.0000        0.0000        0.0000        0.0000        0.0000        0.0000        0.0000        0.0000        0.0000        0.0000        0.0000        0.0000
        0.0000        0.0000        0.0000        0.0000        0.0000        0.0000        0.0000        0.0000        0.0000        0.0000        0.0000        0.0000        0.0000        0.0000        0.0000        0.0000        0.0000        0.0000        0.0000        0.0000        0.0000        0.0000        0.3182        9.4984       13.3528       15.1000       13.6428       10.7159        9.5647        8.0175        5.8931        2.2506        1.1518        0.8201        0.6282        1.0119        0.5699        0.5085        0.3547        0.0483        0.2249        0.2924        0.3051        0.2669        0.1381        0.1722        0.0867        0.1282        0.1305        0.0937        0.0894        1.4253        1.6310        2.8649        2.6747        2.5610        2.4957        2.6300        2.5696        2.9671        3.2531        2.1762        1.9678        1.8816        1.6678        1.6078        1.4748        1.4290        1.3342        1.8569        3.4566        4.7046        4.3820        4.9811        4.8347        8.0170        8.9091        9.2031        9.6528       10.8283       10.3530       10.9653       13.1536       13.3871       13.9864       16.1342       17.3306       23.5389       27.0387       27.1723       23.3243       21.7014       20.5185       19.0201       17.1874       13.0565       11.4370       12.5539       11.4980       13.5077       13.0759       12.0395       10.7712       11.2447       12.2957       10.9877        9.7284        9.1306        9.7958       10.9357       12.4948       15.4313       18.3629       20.3385       23.8395       20.7569       22.1251       24.2781       26.4381       32.3210       34.9249       35.9993       37.1897       29.5895       27.8031       32.4682       36.8958       43.9825       48.0084       48.8540       50.6679       56.2219       52.9698       60.9798       63.4366       66.4560       64.8308       64.4761       64.6519       66.0872       69.0064       76.7277       83.9258       92.6236       94.7714       93.7419       87.3455       87.9120       85.6665       82.5258       73.0749       60.5142       54.4564       54.9362       50.0110       41.5375       37.1069       33.1600       36.0811       33.1180       28.1296       25.0416       27.8272       28.0659       29.0813       31.4882       28.0102       29.4363       29.4216       27.4411       28.4050       25.4154       25.6903       26.2927       26.4837       27.3197       28.5207       28.4389       29.6698       36.2885       37.2560       38.3755       39.4792       43.5237       44.3967       40.6903       39.2377       36.0957       35.2426       33.4271       32.2326       33.4275       31.3759       32.8665       33.0616       29.6350       27.1800       28.1333       30.5049        0.0000        0.0000        0.0000        0.0000        0.0000        0.0000        0.0000        0.0000        0.0000        0.0000        0.0000        0.0000        0.0000        0.0000        0.0000        0.0000        0.0000        0.0000        0.0000        0.0000        0.0000        0.0000        0.0000        0.0000        0.0000        0.0000        0.0000        0.0000        0.0000        0.0000        0.0000        0.0000        0.0000        0.0000        0.0000        0.0000        0.0000        0.0000        0.0000        0.0000        0.0000        0.0000        0.0000        0.0000        0.0000        0.0000        0.0000        0.0000        0.0000        0.0000
        0.0000        0.0000        0.0000        0.0000        0.0000        0.0000        0.0000        0.0000        0.0000        0.0000        0.0000        0.0000        0.0000        0.0000        0.0000        0.0000        0.0000        0.0000        0.0000        0.0000        0.0000        0.0000        0.0000        0.0000        0.0000        0.0000       11.9178        8.9136        7.6875        6.2861        4.7114        2.0279        0.9918        0.4399        0.3947        0.6526        0.8937        0.6010        0.3766        0.1039        0.0487        0.0349        0.0163        0.0743        0.0401        0.2127        0.1357        0.1188        0.6423        0.9644        2.2502        3.0496        2.5391        2.5273        2.6957        2.2813        1.8765        1.7039        1.6425        1.7520        1.7561        1.7240        1.6280        1.4111        1.4057        1.5022        1.3883        1.2373        1.3834        1.8893        2.4386        3.8515        3.0330        3.4467        4.2018        6.6844        8.0639        9.0360        9.8627        8.8067        9.1614        9.6456       10.8837       12.6011       14.2239       16.3633       18.6971       25.0508       25.5327       25.7410       24.0457       23.3179       23.9737       23.4062       21.8232       15.4452       13.2507       12.0874       12.4457       13.7196       12.1077       13.6509       11.5747       13.7705       14.2079       12.7535       13.0052       10.9311       11.9623       12.5366       14.3994       20.0116       22.9049       26.8230       30.2958       26.5785       27.4320       28.8216       31.0664       33.6711       34.6070       34.1182       32.4438       32.0205       33.3499       36.3800       39.5419       43.3393       46.0757       49.4492       48.5770       53.1544       56.4354       60.0079       63.1217       68.8283       74.0038       76.7179       74.0948       76.6777       78.2010       83.8309       85.7332       93.1500      100.9404      106.2557       97.5707       96.0033       96.5165       93.0737       82.3009       69.2427       64.7881       51.7077       44.4333       41.3046       40.2749       37.4350       35.5455       33.7935       28.5972       31.8326       34.3694       39.4388       46.3697       40.6329       32.0362       31.6585       28.0333       29.1696       31.8531       25.9344       24.0383       24.2168       27.4595       27.4744       27.3717       27.3023       28.4363       36.6155       38.8943       40.2252       40.6440       42.7228       43.4073       42.0789       41.6482       37.3909       35.4781       32.7289       33.5508       33.2822       33.0130       35.5561       35.1355       32.0099       31.9137       30.3840       31.7002        0.0000        0.0000        0.0000        0.0000        0.0000        0.0000        0.0000        0.0000        0.0000        0.0000        0.0000        0.0000        0.0000        0.0000        0.0000        0.0000        0.0000        0.0000        0.0000        0.0000        0.0000        0.0000        0.0000        0.0000        0.0000        0.0000        0.0000        0.0000        0.0000        0.0000        0.0000        0.0000        0.0000        0.0000        0.0000        0.0000        0.0000        0.0000        0.0000        0.0000        0.0000        0.0000        0.0000        0.0000        0.0000        0.0000        0.0000        0.0000        0.0000        0.0000
        0.0000        0.0000        0.0000        0.0000        0.0000        0.0000        0.0000        0.0000        0.0000        0.0000        0.0000        0.0000        0.0000        0.0000        0.0000        0.0000        0.0000        0.0000        0.0000        0.0000        0.0000        0.0000        0.0000        0.0000        0.0000        0.0000        0.0000        7.3866        6.3507        4.9238        3.6469        1.5158        0.8499        0.4858        0.4316        0.6448        0.5525        0.4430        0.3165        0.0000        0.0000        0.0000        0.0059        0.0000        0.0000        0.0078        0.0000        0.0140        0.0818        0.0420        0.3295        0.7301        0.8611        0.8539        0.9519        1.1035        1.1911        1.2790        1.3210        1.4404        1.5068        1.4564        1.3491        1.1297        1.1324        1.0347        0.9910        1.1270        1.2300        1.1614        1.2228        1.7732        1.8474        2.4311        3.0198        5.6761        6.9131        8.0640        8.8554        8.2318        9.2115       10.5853       11.5850       12.9346       14.0010       16.4274       19.2280       22.1021       25.8829       26.6600       25.1020       24.3547       23.0638       21.9541       21.2163       14.4085       11.2893       10.1671        9.3895       10.2155       10.6107       10.0721        9.8666       11.9525       12.1177       12.6199       13.2005       12.9810       12.1212       14.3181       15.6918       22.1142       26.2479       29.3496       31.9586       29.0671       30.4544       31.2382       32.4700       37.8089       37.7337       36.1048       35.1486       31.9993       32.4995       33.6674       36.0376       38.8888       41.7103       46.3173       46.3787       53.1910       58.5766       61.7237       67.7218       76.9652       78.0794       83.9696       80.4226       84.1423       86.8836       82.9883       84.2602      101.0810      107.5663      106.8348      105.5025      100.6191      100.1469       95.8518       82.5721       66.4024       58.2989       51.8632       42.6877       41.0514       37.5484       39.4592       38.8363       33.2652       32.4548       31.8337       38.1140       55.5568       50.5467       40.8679       40.0872       35.0177       30.0502       31.1560       31.2416       26.0334       23.9809       25.7669       25.2350       25.4139       25.7614       27.6965       30.5679       34.6409       36.8106       38.6207       39.2679       42.9939       41.1253       42.9748       41.2470       34.8891       32.2376       31.8112       32.4608       32.9454       33.6969       34.3439       34.3839       32.3087       27.9701       29.4237       28.4880       33.6600        0.0000        0.0000        0.0000        0.0000        0.0000        0.0000        0.0000        0.0000        0.0000        0.0000        0.0000        0.0000        0.0000        0.0000        0.0000        0.0000        0.0000        0.0000        0.0000        0.0000        0.0000        0.0000        0.0000        0.0000        0.0000        0.0000        0.0000        0.0000        0.0000        0.0000        0.0000        0.0000        0.0000        0.0000        0.0000        0.0000        0.0000        0.0000        0.0000        0.0000        0.0000        0.0000        0.0000        0.0000        0.0000        0.0000        0.0000        0.0000        0.0000
        0.0000        0.0000        0.0000        0.0000        0.0000        0.0000        0.0000        0.0000        0.0000        0.0000        0.0000        0.0000        0.0000        0.0000        0.0000        0.0000        0.0000        0.0000        0.0000        0.0000        0.0000        0.0000        0.0000        0.0000        0.0000        0.0000        0.0000        0.0000        0.0000        0.0000        2.9551        1.1837        0.7436        0.4907        0.4371        0.6559        0.5503        0.4407        0.3149        0.0000        0.0000        0.0000        0.0000        0.0099        0.0000        0.0152        0.0000        0.0000        0.0000        0.0000        0.0000        0.3945        0.4029        0.4663        0.6340        0.7816        0.8963        0.9667        1.0877        1.2763        1.4050        1.1722        0.9742        0.7588        0.6805        0.6372        0.7089        0.6388        0.5939        0.6767        0.8050        1.0449        1.2552        2.0455        2.3550        4.7607        5.3513        6.6402        7.8166        7.8097        9.0126       10.1988       11.2927       12.8249       13.9250       15.8051       18.5727       22.1615       26.1076       27.3515       25.6421       25.1176       23.9505       22.7150       20.0590       13.8151       10.3056        9.1618        9.6622       11.6406       12.1419       11.6358       11.2919       13.6690       15.1594       15.3382       13.9896       12.6303       12.7217       13.7851       16.3142       22.4224       25.9586       27.7039       30.2298       29.3073       30.1922       31.5638       33.8275       36.7497       35.8631       34.7370       36.3390       36.2809       35.8475       34.5828       37.7283       40.8182       45.2885       51.0357       52.3145       56.1012       64.4659       67.9585       69.5293       76.3951       82.1288       84.8695       83.5563       85.5103       84.3610       83.2547       92.3970      101.8983      107.3261      105.2879       97.1694       99.4982       94.0911       88.0122       80.4210       71.3614       55.7152       45.9276       41.4386       41.0486       40.8121       39.3275       36.8843       37.7378       38.3546       33.4947       46.4705       40.5549       37.0732       34.8004       35.3727       36.0622       28.9589       25.7557       28.0989       27.1985       26.6498       28.4566       27.9593       27.4941       28.0350       28.4868       29.1016       32.3105       34.2111       34.7169       35.5717       37.2613       40.6941       39.3939       37.1406       32.7260       32.3127       32.8336       33.0015       32.8132       33.8960       35.0748       34.1960       30.9515       29.4737       30.0298       29.6761       82.3200        0.0000        0.0000        0.0000        0.0000        0.0000        0.0000        0.0000        0.0000        0.0000        0.0000        0.0000        0.0000        0.0000        0.0000        0.0000        0.0000        0.0000        0.0000        0.0000        0.0000        0.0000        0.0000        0.0000        0.0000        0.0000        0.0000        0.0000        0.0000        0.0000        0.0000        0.0000        0.0000        0.0000        0.0000        0.0000        0.0000        0.0000        0.0000        0.0000        0.0000        0.0000        0.0000        0.0000        0.0000        0.0000        0.0000        0.0000        0.0000        0.0000
        0.0000        0.0000        0.0000        0.0000        0.0000        0.0000        0.0000        0.0000        0.0000        0.0000        0.0000        0.0000        0.0000        0.0000        0.0000        0.0000        0.0000        0.0000        0.0000        0.0000        0.0000        0.0000        0.0000        0.0000        0.0000        0.0000        0.0000        0.0000        0.0000        0.0000        0.0000        1.3832        1.0444        0.0000        0.0000        0.4294        0.3663        0.2936        0.2092        0.0000        0.0000        0.0000        0.0000        0.0143        0.0279        0.0859        0.0579        0.6804        0.7632        0.7988        0.6906        0.0658        0.0562        0.0567        0.0679        0.1637        0.1916        0.5794        0.5026        0.1491        0.1786        0.1021        0.0158        0.0213        0.1138        0.1308        0.0986        0.3531        0.1646        0.0682        0.2067        0.3505        0.3385        0.9883        0.7571        3.4446        3.7684        5.4324        5.4268        7.7739       10.5171       10.7860       11.2529       10.7451       11.2552       12.8047       15.2534       24.2363       29.2050       28.8966       26.6280       27.5890       28.0578       26.5771       20.4050       11.7705       12.3323       12.5038       11.4959       12.3839       13.2449       15.6929       18.1725       17.9011       19.2559       16.4477       14.8185       12.9200       13.2239       14.2749       17.0544       26.7468       29.7709       32.3942       36.8221       29.1202       29.0666       29.8982       32.0744       34.9114       35.2849       36.4624       39.0687       40.0587       42.6057       45.3942       49.2091       49.8307       53.6288       54.9911       59.5802       69.8598       81.5754       83.0357       89.0598       95.8823      103.6333       97.5856       98.0223       98.3673       92.6466       87.2896       91.6099      101.7204      105.4283      105.6656      103.2221       89.2615       85.4998       79.5668       70.9557       67.7969       60.2424       48.4497       43.6714       41.0454       35.5510       37.2423       35.4594       54.4866       47.4829       39.5950       35.4787       34.2141       37.0481       36.4057       37.7635       38.2840       37.6066       32.1157       36.7229       30.7652       29.4630       31.1598       30.6532       28.0758       27.8862       27.8113       27.6266       27.0620       26.6998       28.5857       29.2889       31.9248       33.1450       31.9935       31.6373       31.8415       31.3085       32.4112       33.4329       38.6926       37.4607       36.9679       35.5791       35.0862       34.3444       33.7171        0.0000        0.0000        0.0000        0.0000        0.0000        0.0000        0.0000        0.0000        0.0000        0.0000        0.0000        0.0000        0.0000        0.0000        0.0000        0.0000        0.0000        0.0000        0.0000        0.0000        0.0000        0.0000        0.0000        0.0000        0.0000        0.0000        0.0000        0.0000        0.0000        0.0000        0.0000        0.0000        0.0000        0.0000        0.0000        0.0000        0.0000        0.0000        0.0000        0.0000        0.0000        0.0000        0.0000        0.0000        0.0000        0.0000        0.0000        0.0000        0.0000        0.0000        0.0000
        0.0000        0.0000        0.0000        0.0000        0.0000        0.0000        0.0000        0.0000        0.0000        0.0000        0.0000        0.0000        0.0000        0.0000        0.0000        0.0000        0.0000        0.0000        0.0000        0.0000        0.0000        0.0000        0.0000        0.0000        0.0000        0.0000        0.0000        0.0000        0.0000        0.0000        0.0000        0.0000        0.0000        0.0000        0.0000        0.0000        0.0000        0.2940        0.2111        0.0000        0.0000        0.0000        0.0000        0.0103        0.0999        0.3360        0.1486        0.9040        1.0574        1.0742        0.8192        0.0758        0.0863        0.0959        0.0346        0.0862        0.1388        0.1466        0.0979        0.1382        0.0040        0.0013        0.0426        0.0110        0.0838        0.1044        0.1014        0.0347        0.0237        0.0584        0.0226        0.0361        0.0401        0.1480        0.4578        2.3621        2.5694        3.3067        3.1994        6.8307        7.4172        9.3296       10.6093       10.1915       11.4260       12.9752       15.4926       22.3914       26.0559       26.3767       25.8522       26.3896       25.8612       23.6575       21.1868       12.1418       10.0739       11.6265       11.9530       13.2614       13.9494       15.7047       15.2549       17.7488       16.6104       17.9998       15.8805       13.3058       13.8430       16.5134       20.3528       31.7558       34.7129       37.4756       36.3137       28.4611       28.9547       28.9781       30.6907       35.2506       37.9775       40.5989       41.9284       45.2827       47.5895       47.8485       51.6258       56.0528       58.8068       62.3491       67.6256       81.6629       85.6543       91.4786       93.9215      100.5565      102.7971      104.2870      100.6376       98.5733       92.9094       89.2414       88.1643       96.9387      102.4019      102.8118       95.7440       83.8554       76.2215       67.3897       63.7357       60.0037       52.4599       47.3951       43.2758       42.8124       37.7216       36.3515       39.3311       43.0146       42.5197       33.8098       33.4401       40.4984       39.5372       37.3346       37.7702       44.3872       43.4119       38.0250       34.1728       27.8948       26.7046       27.9608       27.4207       25.9174       26.9707       27.8057       26.8941       25.1876       24.1182       27.2500       34.5282       32.8024       27.5625       29.8354       30.2976       30.7082       30.4166       33.6189       33.6725       37.0351       36.9691       37.6626       35.9588       33.9263       31.6300        0.0000        0.0000        0.0000        0.0000        0.0000        0.0000        0.0000        0.0000        0.0000        0.0000        0.0000        0.0000        0.0000        0.0000        0.0000        0.0000        0.0000        0.0000        0.0000        0.0000        0.0000        0.0000        0.0000        0.0000        0.0000        0.0000        0.0000        0.0000        0.0000        0.0000        0.0000        0.0000        0.0000        0.0000        0.0000        0.0000        0.0000        0.0000        0.0000        0.0000        0.0000        0.0000        0.0000        0.0000        0.0000        0.0000        0.0000        0.0000        0.0000        0.0000        0.0000        0.0000
        0.0000        0.0000        0.0000        0.0000        0.0000        0.0000        0.0000        0.0000        0.0000        0.0000        0.0000        0.0000        0.0000        0.0000        0.0000        0.0000        0.0000        0.0000        0.0000        0.0000        0.0000        0.0000        0.0000        0.0000        0.0000        0.0000        0.0000        0.0000        0.0000        0.0000        0.0000        0.0000        0.0000        0.0000        0.0000        0.0000        0.0000        0.0000        0.0000        0.0000        0.0000        0.0000        0.0000        0.0165        0.0514        0.0575        0.0159        1.0161        1.2861        1.3024        0.9759        0.1276        0.0937        0.0498        0.0516        0.1336        0.1701        0.1668        0.1307        0.0955        0.0039        0.0000        0.0000        0.0000        0.0000        0.0000        0.0058        0.0225        0.0813        0.0240        0.0240        0.0707        0.2550        0.1264        0.4233        0.6081        1.2305        3.0116        3.2166        8.3351        7.9460        9.8188       11.1312       11.4697       12.9348       16.2762       17.2344       23.5768       26.2336       24.8447       23.5386       25.7701       27.6313       23.5490       19.8435       10.8061        8.6890        7.3001       11.2498       14.8468       15.7983       16.8010       15.7806       17.1625       16.1920       14.3537       13.5788       13.9809       14.5136       16.3537       19.2333       29.6609       32.5155       34.2106       35.8748       28.6168       28.8281       29.2373       32.3131       37.3909       38.0446       40.6194       41.8276       47.3338       47.4648       48.5421       53.9970       58.9511       63.7526       67.1023       69.2020       80.0884       82.9257       88.8741       93.0680       99.5824       96.2029       98.6069       95.7439       85.8386       86.4673       87.4436       89.1351       95.9390       93.5245       88.6116       84.1161       72.5647       65.7076       58.9990       58.1012       55.5558       48.5873       47.8605       43.8277       39.9559       40.0069       49.3242       53.5138       45.9287       44.3802       38.7376       38.1641       41.3271       41.0698       41.9585       39.4525       38.2353       34.3550       36.6781       34.2991       25.5365       25.4778       27.1512       25.8209       25.3059       25.6417       26.3004       25.3331       24.1111       21.9201       25.8259       25.3682       23.1176       23.9434       25.1674       25.3795       26.7188       29.5190       32.9591       34.4409       34.8132       35.5545       36.3301       36.1089       32.2637       30.5708        0.0000        0.0000        0.0000        0.0000        0.0000        0.0000        0.0000        0.0000        0.0000        0.0000        0.0000        0.0000        0.0000        0.0000        0.0000        0.0000        0.0000        0.0000        0.0000        0.0000        0.0000        0.0000        0.0000        0.0000        0.0000        0.0000        0.0000        0.0000        0.0000        0.0000        0.0000        0.0000        0.0000        0.0000        0.0000        0.0000        0.0000        0.0000        0.0000        0.0000        0.0000        0.0000        0.0000        0.0000        0.0000        0.0000        0.0000        0.0000        0.0000        0.0000        0.0000        0.0000
        0.0000        0.0000        0.0000        0.0000        0.0000        0.0000        0.0000        0.0000        0.0000        0.0000        0.0000        0.0000        0.0000        0.0000        0.0000        0.0000        0.0000        0.0000        0.0000        0.0000        0.0000        0.0000        0.0000        0.0000        0.0000        0.0000        0.0000        0.0000        0.0000        0.0000        0.0000        0.0000        0.0000        0.0000        0.0000        0.0000        0.0000        0.0000        0.0000        0.0000        0.0467        0.0158        0.0067        0.0103        0.0145        0.0209        0.0000        1.2349        1.4414        1.4103        1.1189        0.0981        0.1017        0.0744        0.1141        0.3062        0.3920        0.4275        0.2910        0.0000        0.0000        0.0000        0.0000        0.0000        0.0000        0.0000        0.5288        0.0547        0.0630        0.0690        0.0672        0.1926        0.2032        0.1726        0.3047        3.1451        2.3341        1.4744        2.7440        7.7130        9.1391       11.2248       13.4130       13.4418       15.6499       18.0119       18.9422       23.1233       23.1851       23.0932       22.1217       22.4300       22.6352       21.9047       18.5545       10.2798        9.5532        7.7175       11.3825       17.0615       18.8609       19.7392       18.6866       18.2797       18.0131       16.1061       14.4687       13.9050       13.6566       13.8402       15.6938       23.3277       27.7127       34.3461       34.3224       30.1765       28.5401       27.9282       29.3932       33.1778       35.8435       37.2500       40.9535       48.0732       47.3434       50.2027       52.6403       58.2415       60.6658       62.8687       65.8482       75.1183       77.6742       82.5030       82.2489       89.6452       88.9465       91.7415       88.4183       80.1613       75.8749       72.0355       73.9291       82.3080       85.8759       79.8480       78.6772       67.2819       65.9447       59.1084       60.2116       54.7970       54.1588       48.5252       44.5308       42.5904       50.5759       46.6858       43.2668       43.6731       40.2476       36.0102       37.2110       39.2708       41.2053       40.6250       37.4505       41.8333       35.8370       34.3941       30.9553       26.1945       23.6306       23.7965       23.5089       23.7947       23.7869       23.3994       22.4003       19.6571       18.9167       18.5712       18.5075       19.5339       19.7789       20.0922       22.5490       24.3591       26.1754       30.0527       30.9247       31.9889       32.4639       33.3160       32.7601       30.5971        0.0000        0.0000        0.0000        0.0000        0.0000        0.0000        0.0000        0.0000        0.0000        0.0000        0.0000        0.0000        0.0000        0.0000        0.0000        0.0000        0.0000        0.0000        0.0000        0.0000        0.0000        0.0000        0.0000        0.0000        0.0000        0.0000        0.0000        0.0000        0.0000        0.0000        0.0000        0.0000        0.0000        0.0000        0.0000        0.0000        0.0000        0.0000        0.0000        0.0000        0.0000        0.0000        0.0000        0.0000        0.0000        0.0000        0.0000        0.0000        0.0000        0.0000        0.0000        0.0000        0.0000
        0.0000        0.0000        0.0000        0.0000        0.0000        0.0000        0.0000        0.0000        0.0000        0.0000        0.0000        0.0000        0.0000        0.0000        0.0000        0.0000        0.0000        0.0000        0.0000        0.0000        0.0000        0.0000        0.0000        0.0000        0.0000        0.0000        0.0000        0.0000        0.0000        0.0000        0.0000        0.0000        0.0000        0.0000        0.0000        0.0000        0.0000        0.0000        0.0000        0.0000        0.0000        0.0000        0.0000        1.0309        1.0206        1.0682        1.1869        1.2240        1.3422        1.2845        1.0719        0.4543        0.3910        0.3926        0.5761        1.6531        2.2672        2.0889        1.5773        0.3447        0.2941        0.1034        0.1328        0.3673        0.6893        1.2715        1.9674        3.7478        3.9473        4.4247        4.3401        3.7981        3.4705        3.0748        2.7712        1.3300        1.3794        1.4529        0.8766        7.6098        9.4430       12.3890       15.8514       26.5599       31.1241       31.8678       32.9132       23.7550       21.7433       22.0804       20.7689       17.6617       16.0528       14.9467       14.3399       12.5269       10.9833       10.7771       11.7825       25.6619       27.9724       27.9468       33.0384       20.2675       19.4356       18.8771       17.7354       12.4715       11.4877       10.4841       11.4373       18.1651       21.9055       24.7269       25.3552       25.3742       28.0986       28.1568       27.0372       26.7711       27.1669       29.3988       32.4903       41.5928       44.5220       48.4968       51.9751       58.2216       62.4056       65.3586       68.1964       68.7136       71.1186       71.0657       70.2959       66.0775       70.5851       65.8017       69.1010       70.7206       65.0881       61.9245       63.4590       71.5170       67.5362       59.8003       57.1849       59.8668       59.7080       55.9693       56.7343       58.4855       57.7762       54.3061       53.9518       54.2768       53.4510       49.8345       41.3654       40.6810       40.1205       38.6865       39.7645       39.2947       41.7117       40.2249       38.7432       33.3847       31.6711       26.6924       24.3984       23.1114       22.4935       21.8892       20.6224       20.5643       19.9068       19.1277       18.1620       16.3807       15.9010       15.3760       15.3999       15.7057       17.0246       17.9059       19.9786       25.0256       26.8089       29.1292       28.5555       27.9214       28.2463       30.9589       29.1198       18.7800        0.0000        0.0000        0.0000        0.0000        0.0000        0.0000        0.0000        0.0000        0.0000        0.0000        0.0000        0.0000        0.0000        0.0000        0.0000        0.0000        0.0000        0.0000        0.0000        0.0000        0.0000        0.0000        0.0000        0.0000        0.0000        0.0000        0.0000        0.0000        0.0000        0.0000        0.0000        0.0000        0.0000        0.0000        0.0000        0.0000        0.0000        0.0000        0.0000        0.0000        0.0000        0.0000        0.0000        0.0000        0.0000        0.0000        0.0000        0.0000        0.0000        0.0000        0.0000        0.0000        0.0000
        0.0000        0.0000        0.0000        0.0000        0.0000        0.0000        0.0000        0.0000        0.0000        0.0000        0.0000        0.0000        0.0000        0.0000        0.0000        0.0000        0.0000        0.0000        0.0000        0.0000        0.0000        0.0000        0.0000        0.0000        0.0000        0.0000        0.0000        0.0000        0.0000        0.0000        0.0000        0.0000        0.0000        0.0000        0.0000        0.0000        0.0000        0.0000        0.0000        0.0000        0.0000        0.0000        0.0000        0.0000        1.4287        1.5080        1.4849        1.4296        1.4741        1.3957        1.2184        0.6391        0.5126        0.4859        0.7825        2.2413        2.9318        2.9200        2.1536        0.4242        0.2578        0.1837        0.1845        0.4455        0.5389        0.9074        2.0288        4.7031        5.7639        6.4400        6.6042        5.5986        5.1398        4.2550        3.2088        0.3374        0.2278        0.1617        0.1346        6.1917        8.6248       11.9353       15.6539       31.0341       39.0976       41.9774       35.5623       30.5044       24.3581       20.7476       20.4215       17.1607       17.2125       13.6110       12.8033       14.1717       14.0758       12.7958       13.8616       27.5128       30.8779       33.1857       34.7725       22.2696       20.9924       18.8562       17.9514       11.8118        9.9002        9.9351       11.3185       19.2082       22.7861       21.6448       22.9833       22.7589       24.9948       25.4189       25.6629       26.1103       25.2983       27.6527       29.5663       41.0369       46.2068       50.2279       55.3182       60.0368       63.9506       66.6988       65.5604       64.0043       65.0295       67.3407       65.5599       63.3529       60.6421       59.7634       62.2123       60.9148       59.1895       63.6645       61.7781       59.1481       54.3073       48.9934       46.6237       48.0156       46.9034       49.6255       52.5238       57.5625       57.6424       54.8448       50.9596       45.4497       48.9843       44.0336       39.9637       41.7981       39.7537       41.8811       43.9077       44.2150       41.1522       38.2700       36.1250       34.5643       28.0041       26.3409       22.6547       30.1341       27.1004       23.3142       19.6428       19.3732       18.4869       17.4885       16.4092       14.7187       13.7372       13.2116       13.1755       14.7753       16.7405       17.5334       18.9762       23.5158       23.7693       24.5853       24.9483       24.3654       22.6084       24.4483       25.5048        1.9800        0.0000        0.0000        0.0000        0.0000        0.0000        0.0000        0.0000        0.0000        0.0000        0.0000        0.0000        0.0000        0.0000        0.0000        0.0000        0.0000        0.0000        0.0000        0.0000        0.0000        0.0000        0.0000        0.0000        0.0000        0.0000        0.0000        0.0000        0.0000        0.0000        0.0000        0.0000        0.0000        0.0000        0.0000        0.0000        0.0000        0.0000        0.0000        0.0000        0.0000        0.0000        0.0000        0.0000        0.0000        0.0000        0.0000        0.0000        0.0000        0.0000        0.0000        0.0000        0.0000        0.0000
        0.0000        0.0000        0.0000        0.0000        0.0000        0.0000        0.0000        0.0000        0.0000        0.0000        0.0000        0.0000        0.0000        0.0000        0.0000        0.0000        0.0000        0.0000        0.0000        0.0000        0.0000        0.0000        0.0000        0.0000        0.0000        0.0000        0.0000        0.0000        0.0000        0.0000        0.0000        0.0000        0.0000        0.0000        0.0000        0.0000        0.0000        0.0000        0.0000        0.0000        0.0000        0.0000        0.0000        0.0000        0.0000        0.0000        1.5688        1.5187        1.5609        1.5485        1.4286        0.6053        0.5574        0.7553        1.2019        3.4800        4.3838        4.2954        3.3938        0.8123        0.5237        0.3588        0.3815        0.8299        0.9231        1.2581        1.9514        5.2697        6.5386        7.0048        6.8693        6.0442        5.7527        5.2780        4.4020        0.2930        0.1259        0.1032        0.0000        7.5149        9.8174       13.0796       22.1839       37.5866       41.3646       35.2367       32.4667       22.7249       22.3097       21.3611       17.2071       17.8051       18.7150       17.6457       15.7699       14.0158       14.2099       16.0665       19.9098       31.2607       36.7594       44.5741       39.0659       23.6309       21.9017       19.8292       18.9154       12.9432       12.6991       11.8426       13.1399       20.3301       21.7758       19.9086       23.0656       26.4513       30.1567       29.4000       29.6958       29.5073       28.3521       32.8937       35.1743       43.5937       45.1363       49.0406       50.7121       55.8605       60.6642       66.0571       65.8667       64.0016       61.9769       60.3097       61.2516       59.9307       56.2518       56.6880       54.9768       51.7730       50.8803       51.8099       50.1881       46.4809       45.2048       44.2633       42.3425       49.7183       49.9404       48.5508       49.6894       54.2406       55.3260       54.7564       52.7410       43.6179       41.0328       40.4767       42.2934       43.8204       39.4266       39.1063       40.8283       40.1528       38.5860       36.7354       34.6238       28.5013       22.9345       23.6681       22.7952       23.9070       22.0421       20.8799       18.7331       18.3044       17.3285       16.8110       15.5648       13.8330       12.8148       11.8772       11.5978       12.3501       12.8724       13.6933       14.1481       17.8396       19.2372       20.3449       21.6295       24.8669       20.2231       20.2451       19.5173        0.7800        0.0000        0.0000        0.0000        0.0000        0.0000        0.0000        0.0000        0.0000        0.0000        0.0000        0.0000        0.0000        0.0000        0.0000        0.0000        0.0000        0.0000        0.0000        0.0000        0.0000        0.0000        0.0000        0.0000        0.0000        0.0000        0.0000        0.0000        0.0000        0.0000        0.0000        0.0000        0.0000        0.0000        0.0000        0.0000        0.0000        0.0000        0.0000        0.0000        0.0000        0.0000        0.0000        0.0000        0.0000        0.0000        0.0000        0.0000        0.0000        0.0000        0.0000        0.0000        0.0000        0.0000
        0.0000        0.0000        0.0000        0.0000        0.0000        0.0000        0.0000        0.0000        0.0000        0.0000        0.0000        0.0000        0.0000        0.0000        0.0000        0.0000        0.0000        0.0000        0.0000        0.0000        0.0000        0.0000        0.0000        0.0000        0.0000        0.0000        0.0000        0.0000        0.0000        0.0000        0.0000        0.0000        0.0000        0.0000        0.0000        0.0000        0.0000        0.0000        0.0000        0.0000        0.0000        0.0000        0.0000        0.0000        0.0000        0.0000        0.0000        1.4728        1.5884        1.6770        1.7496        0.8497        0.9004        1.2619        1.8891        5.1970        6.3511        6.4418        5.3116        1.2235        0.9259        0.7353        0.7409        1.5097        1.5442        1.7135        2.3972        5.2817        6.1509        6.5872        6.6979        5.9747        6.2721        6.1021        5.7630        0.1623        0.0766        0.1026        0.0000        9.0943       15.1712       35.7172       36.2892       33.4332       44.6607       35.9211       28.7169       21.0997       19.8236       16.4141       21.2986       20.8520       18.6726       22.1423       19.1715       15.6987       15.0516       16.1258       20.7977       32.9680       35.6752       38.0256       35.9970       25.2925       23.5246       22.0032       21.3117       15.7978       15.5934       14.9591       16.3011       22.7943       20.5256       22.7411       30.6660       33.1501       36.0799       36.8886       38.9995       34.2742       31.0807       32.6340       35.2019       39.6459       40.0759       44.0577       46.4607       52.3290       57.1716       62.8196       63.2831       60.9145       58.6968       57.6167       57.1160       55.8043       53.3329       51.1534       50.3010       47.2096       44.9514       44.6824       43.4184       41.2018       40.8149       46.3684       46.3931       47.0965       51.8500       52.1664       52.6144       57.2580       57.4097       53.8197       49.5232       43.6850       42.8947       41.6420       41.2362       40.3204       38.5998       39.0744       38.5254       37.6066       38.4358       36.6959       30.6506       25.8454       22.9532       21.7912       21.5447       21.4451       20.6378       19.7175       18.2332       17.7066       16.4724       15.7014       14.9086       12.7584       11.5751       10.7679        9.8439       10.5322        9.7758        9.1075        9.4876       12.7361       14.4855       16.2913       18.3246       21.0377       18.2668       18.9270       18.6363        0.0000        0.0000        0.0000        0.0000        0.0000        0.0000        0.0000        0.0000        0.0000        0.0000        0.0000        0.0000        0.0000        0.0000        0.0000        0.0000        0.0000        0.0000        0.0000        0.0000        0.0000        0.0000        0.0000        0.0000        0.0000        0.0000        0.0000        0.0000        0.0000        0.0000        0.0000        0.0000        0.0000        0.0000        0.0000        0.0000        0.0000        0.0000        0.0000        0.0000        0.0000        0.0000        0.0000        0.0000        0.0000        0.0000        0.0000        0.0000        0.0000        0.0000        0.0000        0.0000        0.0000        0.0000
        0.0000        0.0000        0.0000        0.0000        0.0000        0.0000        0.0000        0.0000        0.0000        0.0000        0.0000        0.0000        0.0000        0.0000        0.0000        0.0000        0.0000        0.0000        0.0000        0.0000        0.0000        0.0000        0.0000        0.0000        0.0000        0.0000        0.0000        0.0000        0.0000        0.0000        0.0000        0.0000        0.0000        0.0000        0.0000        0.0000        0.0000        0.0000        0.0000        0.0000        0.0000        0.0000        0.0000        0.0000        0.0000        0.0000        0.0000        0.0000        0.0000        0.0000        1.5862        1.5608        1.7763        2.5217        3.8846        9.1488       11.1133       11.3440        9.5430        6.4824        4.3273        3.6441        3.5350        3.7262        3.4221        3.5518        0.0000        0.0000        4.4172        4.5928        4.4249        5.2561        5.7151        6.1531        6.6385        9.1347        9.4478       10.8118       13.5122       17.9156       22.7385       26.0040       23.9804       22.7657       26.3296       30.5460       26.9404       14.0300       16.6506        0.0000        0.0000        0.0000        0.0000       30.8832       29.2957       34.2209       28.8277       29.8083        0.0000       32.0371       33.4211       34.6913       31.7575       36.9088       40.0178       37.3806       32.2283       25.2653       25.7859       26.4529       28.1254       31.6055       29.8945       31.8375       35.2915       42.0186       46.2493       49.2283       47.4187       40.9217       36.4683       37.3863       36.6914       33.0808       34.4330       36.5515       38.6482       44.2564       48.9756       50.6365       51.9478       57.4023       57.3932       55.4584       53.0212       47.8968       48.9236       46.9360       45.2770       43.1169       39.9538       43.8831       42.9595       42.3176       42.3042       46.1075       45.2181       55.2765       58.8395       61.5290       55.5090       44.8300       42.1407       44.6529       44.4782       49.3864       48.3282       46.3692       43.2048       39.7466       41.7090       43.4438       39.4646       38.1232       36.0523       34.2617       28.0529       26.3519       24.4667       23.0222       22.2413       21.2928       20.2563       19.1372       17.9003       17.0423       15.7722       14.4030       13.1398       11.3529        9.9838        8.7334        7.5238        0.2256        0.1385        0.0000        0.0345        5.2498        5.8634        6.3872        8.1046       24.3659       17.1189        0.0000        0.0000        0.0000        0.0000        0.0000        0.0000        0.0000        0.0000        0.0000        0.0000        0.0000        0.0000        0.0000        0.0000        0.0000        0.0000        0.0000        0.0000        0.0000        0.0000        0.0000        0.0000        0.0000        0.0000        0.0000        0.0000        0.0000        0.0000        0.0000        0.0000        0.0000        0.0000        0.0000        0.0000        0.0000        0.0000        0.0000        0.0000        0.0000        0.0000        0.0000        0.0000        0.0000        0.0000        0.0000        0.0000        0.0000        0.0000        0.0000        0.0000        0.0000        0.0000        0.0000        0.0000        0.0000        0.0000
        0.0000        0.0000        0.0000        0.0000        0.0000        0.0000        0.0000        0.0000        0.0000        0.0000        0.0000        0.0000        0.0000        0.0000        0.0000        0.0000        0.0000        0.0000        0.0000        0.0000        0.0000        0.0000        0.0000        0.0000        0.0000        0.0000        0.0000        0.0000        0.0000        0.0000        0.0000        0.0000        0.0000        0.0000        0.0000        0.0000        0.0000        0.0000        0.0000        0.0000        0.0000        0.0000        0.0000        0.0000        0.0000        0.0000        0.0000        0.0000        0.0000        0.0000        0.0000        0.0000        0.0000        0.0000        0.0000       11.1479       13.9120       14.2296        0.0000        0.0000        0.0000        4.9661        4.7585        4.6066        4.6420        0.0000        0.0000        0.0000        0.0000        0.0000        0.0000        0.0000        6.6017        7.2786        8.1157       11.1076       12.3742       14.1963       18.3813       17.7998       18.4090       21.9548       35.7254       23.5827       28.0664       28.9743       28.7670       17.6051        0.0000        0.0000        0.0000        0.0000        0.0000        0.0000       36.5167       33.9973        0.0000        0.0000        0.0000       38.8962       38.7072       37.2116       35.7508       37.5294       37.4575       36.6173       40.8764       29.1719       29.2970       33.0404       38.3033       35.7966       35.1260       40.9860       38.4115       42.4795       44.6503       49.4453       47.8528       40.2927       35.4590       37.2724       37.5821       33.3249       35.8122       38.1840       40.5796       42.4266       45.0140       48.1730       45.7571       52.2275       51.9111       48.9340       46.7515       45.4790       43.6216       43.3460       42.1973       40.6688       41.8824       43.1297       44.0877       44.1574       44.6429       43.0521       46.0444       57.3427       60.9037       59.8358       55.6465       45.0514       43.5959       44.9596       45.4270       49.0304       46.6348       47.8095       46.5253       42.5103       41.7995       40.6313       41.0006       38.7045       35.5488       31.7818       28.6098       26.8833       24.6828       23.5216       22.5116       21.0498       19.8866       18.6639       17.2418       16.2089       14.7215       13.2543       11.7637        9.9893        8.7250        7.1231        5.4947        0.0668        0.0624        0.0590        0.0692        5.2445        5.7844        5.4229        6.7333       21.5343       19.7644        0.0000        0.0000        0.0000        0.0000        0.0000        0.0000        0.0000        0.0000        0.0000        0.0000        0.0000        0.0000        0.0000        0.0000        0.0000        0.0000        0.0000        0.0000        0.0000        0.0000        0.0000        0.0000        0.0000        0.0000        0.0000        0.0000        0.0000        0.0000        0.0000        0.0000        0.0000        0.0000        0.0000        0.0000        0.0000        0.0000        0.0000        0.0000        0.0000        0.0000        0.0000        0.0000        0.0000        0.0000        0.0000        0.0000        0.0000        0.0000        0.0000        0.0000        0.0000        0.0000        0.0000        0.0000        0.0000        0.0000
        0.0000        0.0000        0.0000        0.0000        0.0000        0.0000        0.0000        0.0000        0.0000        0.0000        0.0000        0.0000        0.0000        0.0000        0.0000        0.0000        0.0000        0.0000        0.0000        0.0000        0.0000        0.0000        0.0000        0.0000        0.0000        0.0000        0.0000        0.0000        0.0000        0.0000        0.0000        0.0000        0.0000        0.0000        0.0000        0.0000        0.0000        0.0000        0.0000        0.0000        0.0000        0.0000        0.0000        0.0000        0.0000        0.0000        0.0000        0.0000        0.0000        0.0000        0.0000        0.0000        0.0000        0.0000        0.0000        0.0000        0.0000        0.0000        0.0000        0.0000        0.0000        5.7515        5.5299        5.5646        5.3319        0.0000        0.0000        0.0000        0.0000        0.0000        0.0000        0.0000        0.0000        8.0722        8.9780       11.9836       13.4326       15.1024       17.0736       30.6953       27.0805       21.2488       24.6822       25.4900       28.6173        0.0000        0.0000        0.0000        0.0000        0.0000        0.0000        0.0000        0.0000        0.0000        0.0000        0.0000        0.0000        0.0000        0.0000        0.0000       37.2020       38.1341       34.3463       35.2144       36.6855       45.3916       38.7526       35.1736       32.6760       33.4653       35.9924       35.9804       36.6153       38.1679       40.5211       44.3532       50.7982       49.7804       47.4715       40.9700       42.4701       38.9323       37.6542       36.1469       33.6535       34.1718       35.9075       42.5030       45.4165       48.3478       48.0753       53.1327       50.3893       48.2662       46.4395       44.5384       44.2285       45.0322       43.9143       43.8220       44.9599       45.3797       48.7982       45.1528       46.0257       47.2460       54.0128       63.0124       66.5349       66.2943       57.4856       47.9303       49.1307       44.0989       40.7365       47.4699       50.5698       53.3263       47.4526       42.9511       42.1360       39.4365       39.7516       34.4329       33.8786       30.3073       29.5272       27.5666       24.3687       22.9784       21.4898       20.4148       19.2933       17.7267       16.2185       15.1385       13.6352       12.1919       10.6854        9.3322        7.6476        6.1981        4.4368        0.1551        0.7348        0.9080        1.2493        5.3099        4.3965        4.7657        6.8893       16.0550        0.0000        0.0000        0.0000        0.0000        0.0000        0.0000        0.0000        0.0000        0.0000        0.0000        0.0000        0.0000        0.0000        0.0000        0.0000        0.0000        0.0000        0.0000        0.0000        0.0000        0.0000        0.0000        0.0000        0.0000        0.0000        0.0000        0.0000        0.0000        0.0000        0.0000        0.0000        0.0000        0.0000        0.0000        0.0000        0.0000        0.0000        0.0000        0.0000        0.0000        0.0000        0.0000        0.0000        0.0000        0.0000        0.0000        0.0000        0.0000        0.0000        0.0000        0.0000        0.0000        0.0000        0.0000        0.0000        0.0000        0.0000
        0.0000        0.0000        0.0000        0.0000        0.0000        0.0000        0.0000        0.0000        0.0000        0.0000        0.0000        0.0000        0.0000        0.0000        0.0000        0.0000        0.0000        0.0000        0.0000        0.0000        0.0000        0.0000        0.0000        0.0000        0.0000        0.0000        0.0000        0.0000        0.0000        0.0000        0.0000        0.0000        0.0000        0.0000        0.0000        0.0000        0.0000        0.0000        0.0000        0.0000        0.0000        0.0000        0.0000        0.0000        0.0000        0.0000        0.0000        0.0000        0.0000        0.0000        0.0000        0.0000        0.0000        0.0000        0.0000        0.0000        0.0000        0.0000        0.0000        0.0000        0.0000        0.0000        6.0086        5.8609        0.0000        0.0000        0.0000        0.0000        0.0000        0.0000        0.0000        0.0000        0.0000        0.0000       10.3302       14.6479       14.0915       12.9065       14.5761       23.3903       21.4615       21.8908       23.0955       21.8428        0.0000        0.0000        0.0000        0.0000        0.0000        0.0000        0.0000        0.0000        0.0000        0.0000        0.0000        0.0000        0.0000        0.0000        0.0000        0.0000        0.0000       38.9591       37.0943       42.1829       37.1414       42.3490       42.0075       46.2803       36.0326       40.4477       40.8775       39.9441       38.6024       38.7717       42.3687       50.4060       54.8112       54.0310       53.3042       45.2762       43.9206       39.4566       37.4057       34.8457       31.2960       32.2568       35.7624       41.9521       46.2922       49.4597       50.5469       53.8439       51.6979       48.8091       49.5008       47.8269       47.9338       46.7913       46.2297       46.1975       47.8818       48.4080       48.9451       48.5628       50.8849       57.1466       61.9038       71.9308       65.8962       64.5474       58.6678       45.3028       41.6819       39.4704       40.8353       48.6304       48.9995       48.4813       45.5482       45.8174       44.0015       41.2377       41.5457       33.3413       31.6722       30.8506       29.3485       25.4766       23.4644       21.7930       20.8016       19.1009       17.6083       16.3543       15.4643       13.9472       12.2668       10.9087       10.0556        8.5211        7.2442        6.1390        4.4571        0.5403        0.4506        0.5684        0.6314        5.4106        2.7142        3.6137        3.3660        0.0000        0.0000        0.0000        0.0000        0.0000        0.0000        0.0000        0.0000        0.0000        0.0000        0.0000        0.0000        0.0000        0.0000        0.0000        0.0000        0.0000        0.0000        0.0000        0.0000        0.0000        0.0000        0.0000        0.0000        0.0000        0.0000        0.0000        0.0000        0.0000        0.0000        0.0000        0.0000        0.0000        0.0000        0.0000        0.0000        0.0000        0.0000        0.0000        0.0000        0.0000        0.0000        0.0000        0.0000        0.0000        0.0000        0.0000        0.0000        0.0000        0.0000        0.0000        0.0000        0.0000        0.0000        0.0000        0.0000        0.0000        0.0000
        0.0000        0.0000        0.0000        0.0000        0.0000        0.0000        0.0000        0.0000        0.0000        0.0000        0.0000        0.0000        0.0000        0.0000        0.0000        0.0000        0.0000        0.0000        0.0000        0.0000        0.0000        0.0000        0.0000        0.0000        0.0000        0.0000        0.0000        0.0000        0.0000        0.0000        0.0000        0.0000        0.0000        0.0000        0.0000        0.0000        0.0000        0.0000        0.0000        0.0000        0.0000        0.0000        0.0000        0.0000        0.0000        0.0000        0.0000        0.0000        0.0000        0.0000        0.0000        0.0000        0.0000        0.0000        0.0000        0.0000        0.0000        0.0000        0.0000        0.0000        0.0000        0.0000        0.0000        0.0000        0.0000        0.0000        0.0000        0.0000        0.0000        0.0000        0.0000        0.0000        0.0000        0.0000       14.5178        7.7532        7.9362        7.0544        7.9318       11.1798       15.7958       16.6054       14.5144        0.0000        0.0000        0.0000        0.0000        0.0000        0.0000        0.0000        0.0000        0.0000        0.0000        0.0000        0.0000        0.0000        0.0000        0.0000        0.0000        0.0000        0.0000       58.5268       57.3238       59.9734       62.5520       62.6256       64.8276       57.1487       56.5991       57.0438       53.3211       46.6106       47.6038       45.8767       52.3409       66.6067       70.3647       73.4371       66.6236       55.1260       45.1002       45.1555       42.9818       43.6369       37.2893       38.1637       42.5247       51.9927       61.2096       62.4730       59.1772       60.1509       55.4569       54.1148       56.2269       52.1212       56.7358       64.0543       58.5245       60.8043       59.0011       60.9841       61.7378       58.7864       57.0580       64.5110       66.6652       71.0026       66.5083       64.6484       59.5937       44.6864       41.2754       41.5780       42.5498       44.3178       45.7960       45.3852       44.1208       44.9286       43.0389       44.5132       42.4213       33.4333       32.8199       30.9796       28.1834       25.4959       23.5198       21.3958       20.4409       17.6652       16.6168       15.5216       14.1558       11.5786       10.5073        9.4998        8.7633        8.1902        6.3437        5.3552        3.8565        3.9418        2.6945        2.2842        2.1714        6.1103        4.3483        0.9115        0.5759        0.0000        0.0000        0.0000        0.0000        0.0000        0.0000        0.0000        0.0000        0.0000        0.0000        0.0000        0.0000        0.0000        0.0000        0.0000        0.0000        0.0000        0.0000        0.0000        0.0000        0.0000        0.0000        0.0000        0.0000        0.0000        0.0000        0.0000        0.0000        0.0000        0.0000        0.0000        0.0000        0.0000        0.0000        0.0000        0.0000        0.0000        0.0000        0.0000        0.0000        0.0000        0.0000        0.0000        0.0000        0.0000        0.0000        0.0000        0.0000        0.0000        0.0000        0.0000        0.0000        0.0000        0.0000        0.0000        0.0000        0.0000        0.0000
        0.0000        0.0000        0.0000        0.0000        0.0000        0.0000        0.0000        0.0000        0.0000        0.0000        0.0000        0.0000        0.0000        0.0000        0.0000        0.0000        0.0000        0.0000        0.0000        0.0000        0.0000        0.0000        0.0000        0.0000        0.0000        0.0000        0.0000        0.0000        0.0000        0.0000        0.0000        0.0000        0.0000        0.0000        0.0000        0.0000        0.0000        0.0000        0.0000        0.0000        0.0000        0.0000        0.0000        0.0000        0.0000        0.0000        0.0000        0.0000        0.0000        0.0000        0.0000        0.0000        0.0000        0.0000        0.0000        0.0000        0.0000        0.0000        0.0000        0.0000        0.0000        0.0000        0.0000        0.0000        0.0000        0.0000        0.0000        0.0000        0.0000        0.0000        0.0000        0.0000        0.0000        0.0000        0.0000        0.0000        0.0000        0.0000        0.0000        0.0000        0.0000        0.0000        0.0000        0.0000        0.0000        0.0000        0.0000        0.0000        0.0000        0.0000        0.0000        0.0000        0.0000        0.0000        0.0000        0.0000        0.0000        0.0000        0.0000        0.0000        0.0000       66.9924       67.9518       65.3882       67.0677       68.4318       76.7604       68.8563       70.2197       67.0177       60.2993       51.9787       52.4532       52.7069       57.8378       76.2743       86.3120       87.2668       71.5661       49.8933       48.0067       44.6373       43.0677       39.3939       36.9658       37.9931       43.6703       57.4291       60.5563       59.1856       60.3819       58.0880       56.3013       58.4406       58.4783       54.1283       59.2005       65.1784       58.3931       59.7587       63.2648       66.1586       67.0075       59.4128       63.9538       63.4694       68.9128       77.7991       73.9125       66.4827       60.2460       45.8663       42.8508       39.8562       42.5903       47.5753       44.1882       44.0782       43.2304       45.0674       44.7861       45.3309       40.2524       36.9522       33.0151       31.6323       30.3816       27.3794       25.8556       25.0977       20.7672       17.2173       16.6326       15.5089       12.9838       10.5333        9.6820        8.8137        7.6885        6.2812        5.5108        4.4872        3.4857        2.5196        1.7757        1.4447        4.5200        5.5888        5.2765        1.9026        0.0000        0.0000        0.0000        0.0000        0.0000        0.0000        0.0000        0.0000        0.0000        0.0000        0.0000        0.0000        0.0000        0.0000        0.0000        0.0000        0.0000        0.0000        0.0000        0.0000        0.0000        0.0000        0.0000        0.0000        0.0000        0.0000        0.0000        0.0000        0.0000        0.0000        0.0000        0.0000        0.0000        0.0000        0.0000        0.0000        0.0000        0.0000        0.0000        0.0000        0.0000        0.0000        0.0000        0.0000        0.0000        0.0000        0.0000        0.0000        0.0000        0.0000        0.0000        0.0000        0.0000        0.0000        0.0000        0.0000        0.0000        0.0000        0.0000
        0.0000        0.0000        0.0000        0.0000        0.0000        0.0000        0.0000        0.0000        0.0000        0.0000        0.0000        0.0000        0.0000        0.0000        0.0000        0.0000        0.0000        0.0000        0.0000        0.0000        0.0000        0.0000        0.0000        0.0000        0.0000        0.0000        0.0000        0.0000        0.0000        0.0000        0.0000        0.0000        0.0000        0.0000        0.0000        0.0000        0.0000        0.0000        0.0000        0.0000        0.0000        0.0000        0.0000        0.0000        0.0000        0.0000        0.0000        0.0000        0.0000        0.0000        0.0000        0.0000        0.0000        0.0000        0.0000        0.0000        0.0000        0.0000        0.0000        0.0000        0.0000        0.0000        0.0000        0.0000        0.0000        0.0000        0.0000        0.0000        0.0000        0.0000        0.0000        0.0000        0.0000        0.0000        0.0000        0.0000        0.0000        0.0000        0.0000        0.0000        0.0000        0.0000        0.0000        0.0000        0.0000        0.0000        0.0000        0.0000        0.0000        0.0000        0.0000        0.0000        0.0000        0.0000        0.0000        0.0000        0.0000        0.0000        0.0000        0.0000        0.0000       67.6177       68.0617       74.1987       77.8799       80.8875       81.9510       77.7038       77.1771       73.1255       66.0661       55.8052       50.9037       51.5652       58.9287       78.7490       80.8209       84.1622       73.9597       53.4924       44.9289       39.3041       39.0828       35.7806       36.8085       40.1363       44.5848       58.2431       60.4885       65.0957       63.0426       59.7779       61.3549       54.8018       56.5855       61.5585       62.7254       65.1539       59.8627       60.9408       59.3898       65.9367       65.4738       61.2646       59.4091       61.7613       66.8047       68.3414       63.9794       59.8685       56.5742       46.2170       40.8405       40.4392       42.9401       48.5706       43.9015       42.6128       41.3703       44.2826       43.5437       42.6861       41.8316       39.3053       37.7925       35.2033       31.8889       26.7761       27.4542       22.0602       19.5344       16.6307       16.0856       13.4953       11.5307        9.4989        8.2922        7.4259        6.5960        6.4140        5.8317        4.2664        3.4010        2.4958        2.5590        1.9106        2.4149        3.1317        3.5056        2.2712        0.0000        0.0000        0.0000        0.0000        0.0000        0.0000        0.0000        0.0000        0.0000        0.0000        0.0000        0.0000        0.0000        0.0000        0.0000        0.0000        0.0000        0.0000        0.0000        0.0000        0.0000        0.0000        0.0000        0.0000        0.0000        0.0000        0.0000        0.0000        0.0000        0.0000        0.0000        0.0000        0.0000        0.0000        0.0000        0.0000        0.0000        0.0000        0.0000        0.0000        0.0000        0.0000        0.0000        0.0000        0.0000        0.0000        0.0000        0.0000        0.0000        0.0000        0.0000        0.0000        0.0000        0.0000        0.0000        0.0000        0.0000        0.0000        0.0000
        0.0000        0.0000        0.0000        0.0000        0.0000        0.0000        0.0000        0.0000        0.0000        0.0000        0.0000        0.0000        0.0000        0.0000        0.0000        0.0000        0.0000        0.0000        0.0000        0.0000        0.0000        0.0000        0.0000        0.0000        0.0000        0.0000        0.0000        0.0000        0.0000        0.0000        0.0000        0.0000        0.0000        0.0000        0.0000        0.0000        0.0000        0.0000        0.0000        0.0000        0.0000        0.0000        0.0000        0.0000        0.0000        0.0000        0.0000        0.0000        0.0000        0.0000        0.0000        0.0000        0.0000        0.0000        0.0000        0.0000        0.0000        0.0000        0.0000        0.0000        0.0000        0.0000        0.0000        0.0000        0.0000        0.0000        0.0000        0.0000        0.0000        0.0000        0.0000        0.0000        0.0000        0.0000        0.0000        0.0000        0.0000        0.0000        0.0000        0.0000        0.0000        0.0000        0.0000        0.0000        0.0000        0.0000        0.0000        0.0000        0.0000        0.0000        0.0000        0.0000        0.0000        0.0000        0.0000        0.0000        0.0000        0.0000        0.0000        0.0000       78.0547       77.9236       88.3308       93.2913       96.7099       94.5827       92.5558       86.9561       85.5510       81.1563       75.4528       60.0219       53.0806       51.9451       51.9083       67.3720       67.3736       67.3770       65.3093       48.3429       44.3793       40.1167       41.3750       39.5778       41.2109       47.5710       48.1404       55.5862       59.0788       64.3914       62.1947       53.6591       51.1519       52.1172       50.0005       51.3549       60.5171       53.3462       57.5715       60.2113       60.3335       61.5340       68.7386       63.9534       60.6627       64.0877       61.4765       59.3189       59.5389       56.8346       54.0236       44.2470       39.9551       40.1473       44.3656       46.6813       46.8413       43.1278       40.2039       44.2996       44.0847       43.1041       41.9020       34.5358       34.4030       34.9795       33.8155       24.3941       22.6482       23.0126       20.4359       15.3449       14.0740       11.8921       10.6780        9.0389        8.1113        7.9044        6.9773        6.0413        5.4307        4.8101        4.3547        3.2824        2.3467        1.5172        1.5559        2.2341        0.0000        0.0000        0.0000        0.0000        0.0000        0.0000        0.0000        0.0000        0.0000        0.0000        0.0000        0.0000        0.0000      119.7600        0.0000        0.0000        0.0000       76.9800        0.0000        0.0000        0.0000        0.0000        0.0000        0.0000        0.0000        0.0000        0.0000        0.0000        0.0000        0.0000        0.0000        0.0000        0.0000        0.0000        0.0000        0.0000        0.0000        0.0000        0.0000        0.0000        0.0000        0.0000        0.0000        0.0000        0.0000        0.0000        0.0000        0.0000        0.0000        0.0000        0.0000        0.0000        0.0000        0.0000        0.0000        0.0000        0.0000        0.0000        0.0000        0.0000        0.0000
        0.0000        0.0000        0.0000        0.0000        0.0000        0.0000        0.0000        0.0000        0.0000        0.0000        0.0000        0.0000        0.0000        0.0000        0.0000        0.0000        0.0000        0.0000        0.0000        0.0000        0.0000        0.0000        0.0000        0.0000        0.0000        0.0000        0.0000        0.0000        0.0000        0.0000        0.0000        0.0000        0.0000        0.0000        0.0000        0.0000        0.0000        0.0000        0.0000        0.0000        0.0000        0.0000        0.0000        0.0000        0.0000        0.0000        0.0000        0.0000        0.0000        0.0000        0.0000        0.0000        0.0000        0.0000        0.0000        0.0000        0.0000        0.0000        0.0000        0.0000        0.0000        0.0000        0.0000        0.0000        0.0000        0.0000        0.0000        0.0000        0.0000        0.0000        0.0000        0.0000        0.0000        0.0000        0.0000        0.0000        0.0000        0.0000        0.0000        0.0000        0.0000        0.0000        0.0000        0.0000        0.0000        0.0000        0.0000        0.0000        0.0000        0.0000        0.0000        0.0000        0.0000        0.0000        0.0000        0.0000        0.0000        0.0000        0.0000        0.0000       97.0688      109.1289      107.5634      121.8240      118.7823      122.2696      126.8845      179.9603      114.9324      105.8115       93.1838       58.5324       50.2893       47.5829       47.6427       49.0233       56.0746       57.6425       57.6766       56.8904       58.9805       55.0786       57.5761       57.9749       62.1544       63.1184       66.3240       67.4084       71.3697       70.9165       60.3154       49.3123       49.6756       47.7979       48.0999       52.6721       53.4549       51.8730       59.6561       58.2859       60.6799       59.9184       65.5786       58.8804       58.1210       60.9810       55.9336       47.8529       50.2019       47.5777       40.2665       38.2649       37.8727       38.2716       40.4136       46.8345       43.9881       44.1445       46.4347       43.6229       40.5234       41.2331       38.8204       31.1427       30.0753       26.4931       24.2143       20.9169       19.1822       17.6317       17.7036       13.6345       11.9131       11.1127       10.1063        9.5882        9.1991        8.7439        8.2678        9.4540        8.6841        7.9934        6.7031        5.9214        5.5215        4.6230        2.4355       10.9819        0.0000        0.0000        0.0000        0.0000        0.0000        0.0000        0.0000        0.0000        0.0000        0.0000        0.0000        0.0000      102.8700      127.8000      134.9400        0.0000       82.1100       73.2900        0.0000        0.0000        0.0000        0.0000        0.0000        0.0000        0.0000        0.0000        0.0000        0.0000        0.0000        0.0000        0.0000        0.0000        0.0000        0.0000        0.0000        0.0000        0.0000        0.0000        0.0000        0.0000        0.0000        0.0000        0.0000        0.0000        0.0000        0.0000        0.0000        0.0000        0.0000        0.0000        0.0000        0.0000        0.0000        0.0000        0.0000        0.0000        0.0000        0.0000        0.0000        0.0000        0.0000
        0.0000        0.0000        0.0000        0.0000        0.0000        0.0000        0.0000        0.0000        0.0000        0.0000        0.0000        0.0000        0.0000        0.0000        0.0000        0.0000        0.0000        0.0000        0.0000        0.0000        0.0000        0.0000        0.0000        0.0000        0.0000        0.0000        0.0000        0.0000        0.0000        0.0000        0.0000        0.0000        0.0000        0.0000        0.0000        0.0000        0.0000        0.0000        0.0000        0.0000        0.0000        0.0000        0.0000        0.0000        0.0000        0.0000        0.0000        0.0000        0.0000        0.0000        0.0000        0.0000        0.0000        0.0000        0.0000        0.0000        0.0000        0.0000        0.0000        0.0000        0.0000        0.0000        0.0000        0.0000        0.0000        0.0000        0.0000        0.0000        0.0000        0.0000        0.0000        0.0000        0.0000        0.0000        0.0000        0.0000        0.0000        0.0000        0.0000        0.0000        0.0000        0.0000        0.0000        0.0000        0.0000        0.0000        0.0000        0.0000        0.0000        0.0000        0.0000        0.0000        0.0000        0.0000        0.0000        0.0000        0.0000        0.0000        0.0000       98.5519      106.1021      115.0457      118.0822      130.2318      127.7061      135.0138      140.7113      168.2769      124.8847      101.3532       87.3617       55.0941       44.6918       44.6423       46.1464       46.7629       50.4150       51.9682       52.9820       50.9948       49.7537       55.2543       58.5585       60.3844       61.4938       60.8344       63.5668       66.8662       68.8383       73.2137       72.7693       59.6878       60.5912       52.8304       48.4111       53.2690       47.0642       46.9409       58.3763       50.5299       48.1989       54.3056       52.3242       50.8628       53.5634       53.4320       54.3789       48.9482       47.1179       48.9966       44.7568       38.5009       34.2490       35.2557       37.1852       43.6928       40.6238       40.1944       41.9246       45.3429       43.8870       38.7142       41.2197       31.3976       22.9883       19.0683       18.0725       16.9440       17.2578       16.7011       13.4815       12.4452       10.2853        8.7206        8.8402        8.7354        8.2525        7.8255        7.7918        9.4249        9.3332        8.2669        6.9072        4.8309        3.9993        4.0218        4.1116       11.3165        0.0000        0.0000        0.0000        0.0000        0.0000        0.0000      113.4294       71.1900        0.0000        0.0000        0.0000        0.0000      130.0500      139.6200        0.0000        0.0000        0.0000        0.0000        0.0000        0.0000        0.0000        0.0000        0.0000        0.0000        0.0000        0.0000        0.0000        0.0000        0.0000        0.0000        0.0000        0.0000        0.0000        0.0000        0.0000        0.0000        0.0000        0.0000        0.0000        0.0000        0.0000        0.0000        0.0000        0.0000        0.0000        0.0000        0.0000        0.0000        0.0000        0.0000        0.0000        0.0000        0.0000        0.0000        0.0000        0.0000        0.0000        0.0000        0.0000        0.0000        0.0000
        0.0000        0.0000        0.0000        0.0000        0.0000        0.0000        0.0000        0.0000        0.0000        0.0000        0.0000        0.0000        0.0000        0.0000        0.0000        0.0000        0.0000        0.0000        0.0000        0.0000        0.0000        0.0000        0.0000        0.0000        0.0000        0.0000        0.0000        0.0000        0.0000        0.0000        0.0000        0.0000        0.0000        0.0000        0.0000        0.0000        0.0000        0.0000        0.0000        0.0000        0.0000        0.0000        0.0000        0.0000        0.0000        0.0000        0.0000        0.0000        0.0000        0.0000        0.0000        0.0000        0.0000        0.0000        0.0000        0.0000        0.0000        0.0000        0.0000        0.0000        0.0000        0.0000        0.0000        0.0000        0.0000        0.0000        0.0000        0.0000        0.0000        0.0000        0.0000        0.0000        0.0000        0.0000        0.0000        0.0000        0.0000        0.0000        0.0000        0.0000        0.0000        0.0000        0.0000        0.0000        0.0000        0.0000        0.0000        0.0000        0.0000        0.0000        0.0000        0.0000        0.0000        0.0000        0.0000        0.0000        0.0000       51.9685       86.2464      109.3631      114.1824      127.9419      140.3679      148.2635      134.5085      127.2772      121.6390      114.0275      105.5746       98.7288       90.0240       55.6925       47.1659       46.7276       51.0664       49.7395       50.7597       53.7112       48.9186       48.8023       52.7570       57.3672       63.6463       63.8846       62.0373       61.6211       64.4338       73.5916       66.4690       66.4274       68.7097       56.6492       58.3369       56.2377       55.5106       48.9356       47.3738       51.5571       54.4274       48.0347       50.1917       56.5743       53.0265       55.7366       57.7919       56.6157       56.8395       54.5832       56.5116       57.0453       53.1544       44.9435       44.2329       40.3684       37.5459       42.7750       42.1122       39.2547       36.9989       37.2946       39.6570       36.1808       37.7515       26.1871       17.9851       16.1215       17.4000       14.6760       13.2542       12.1100       11.8950       10.0086        8.3367        7.6687        7.5565        7.4497        7.0913        6.9327        6.8886        8.1879        8.1509        7.6251        6.6109        5.3122        5.2254        4.4597        3.8154        0.0000        0.0000        0.0000        0.0000        0.0000      101.7261      112.3785      112.3528       77.0100        0.0000        0.0000        0.0000        0.0000        0.0000        0.0000        0.0000        0.0000        0.0000        0.0000        0.0000        0.0000        0.0000        0.0000        0.0000        0.0000        0.0000        0.0000        0.0000        0.0000        0.0000        0.0000        0.0000        0.0000        0.0000        0.0000        0.0000        0.0000        0.0000        0.0000        0.0000        0.0000        0.0000        0.0000        0.0000        0.0000        0.0000        0.0000        0.0000        0.0000        0.0000        0.0000        0.0000        0.0000        0.0000        0.0000        0.0000        0.0000        0.0000        0.0000        0.0000        0.0000        0.0000
        0.0000        0.0000        0.0000        0.0000        0.0000        0.0000        0.0000        0.0000        0.0000        0.0000        0.0000        0.0000        0.0000        0.0000        0.0000        0.0000        0.0000        0.0000        0.0000        0.0000        0.0000        0.0000        0.0000        0.0000        0.0000        0.0000        0.0000        0.0000        0.0000        0.0000        0.0000        0.0000        0.0000        0.0000        0.0000        0.0000        0.0000        0.0000        0.0000        0.0000        0.0000        0.0000        0.0000        0.0000        0.0000        0.0000        0.0000        0.0000        0.0000        0.0000        0.0000        0.0000        0.0000        0.0000        0.0000        0.0000        0.0000        0.0000        0.0000        0.0000        0.0000        0.0000        0.0000        0.0000        0.0000        0.0000        0.0000        0.0000        0.0000        0.0000        0.0000        0.0000        0.0000        0.0000        0.0000        0.0000        0.0000        0.0000        0.0000        0.0000        0.0000        0.0000        0.0000        0.0000        0.0000        0.0000        0.0000        0.0000        0.0000        0.0000        0.0000        0.0000        0.0000        0.0000        0.0000        0.0000        0.0000       70.7813       92.7249      120.5471      133.2034      144.7118      145.8985      144.6045      147.4532      123.5401      110.7301      108.1471       96.0072       88.8378       80.6856       55.1732       49.2823       49.7174       51.4439       49.8502       52.6235       53.4493       55.3306       57.4130       51.9519       50.1539       53.3715       59.1575       60.2829       57.5971       64.1139       68.2783       60.6349       65.7045       67.1690       50.6729       44.5136       37.1967       52.2424       50.3514       50.4989       51.5078       53.2667       48.2843       49.5853       53.7826       56.6001       61.3470       60.4215       64.9620       64.4103       61.8663       60.8982       61.3377       57.3053       52.8659       48.9596       46.9640       43.6172       45.9581       42.8569       41.1096       35.4375       32.6392       30.6448       28.4507       29.5492       23.8413       17.4883       15.0219       12.7328       12.1926       11.1950       10.5406        9.8370        7.6765        6.6803        6.2321        5.5006        6.0067        5.5630        5.2701        5.1800        6.1061        5.9070        5.6577        5.2696        4.9722        6.0831        3.6237        4.7286        0.0000        0.0000        0.0000       26.3100       84.3200       98.0663      106.5160      108.0645       75.5700        0.0000        0.0000        0.0000        0.0000        0.0000        0.0000        0.0000        0.0000        0.0000        0.0000        0.0000        0.0000        0.0000        0.0000        0.0000        0.0000        0.0000        0.0000        0.0000        0.0000        0.0000        0.0000        0.0000        0.0000        0.0000        0.0000        0.0000        0.0000        0.0000        0.0000        0.0000        0.0000        0.0000        0.0000        0.0000        0.0000        0.0000        0.0000        0.0000        0.0000        0.0000        0.0000        0.0000        0.0000        0.0000        0.0000        0.0000        0.0000        0.0000        0.0000        0.0000        0.0000        0.0000
        0.0000        0.0000        0.0000        0.0000        0.0000        0.0000        0.0000        0.0000        0.0000        0.0000        0.0000        0.0000        0.0000        0.0000        0.0000        0.0000        0.0000        0.0000        0.0000        0.0000        0.0000        0.0000        0.0000        0.0000        0.0000        0.0000        0.0000        0.0000        0.0000        0.0000        0.0000        0.0000        0.0000        0.0000        0.0000        0.0000        0.0000        0.0000        0.0000        0.0000        0.0000        0.0000        0.0000        0.0000        0.0000        0.0000        0.0000        0.0000        0.0000        0.0000        0.0000        0.0000        0.0000        0.0000        0.0000        0.0000        0.0000        0.0000        0.0000        0.0000        0.0000        0.0000        0.0000        0.0000        0.0000        0.0000        0.0000        0.0000        0.0000        0.0000        0.0000        0.0000        0.0000        0.0000        0.0000        0.0000        0.0000        0.0000        0.0000        0.0000        0.0000        0.0000        0.0000        0.0000        0.0000        0.0000        0.0000        0.0000        0.0000        0.0000        0.0000        0.0000        0.0000        0.0000        0.0000        0.0000       82.7511      102.0920      122.0091      135.3422      143.7869      141.5736      140.2493      143.4013      132.5913      109.7210      104.1657       85.5466       78.1353       69.1172       65.0271       74.1460       63.2083       66.9834       59.6576       65.3773       75.1619       87.0919       69.7363       60.9332       58.5972       57.7120       51.0539       48.2837       53.9319       52.0218       54.5770       53.8559       53.5879       44.8876       42.7283       35.7332       35.0800       36.7435       39.5692       47.4022       50.3963       52.4708       49.9432       51.7281       54.7481       59.0417       64.5913       65.4649       63.0558       67.9333       68.6925       76.2829       78.7965       78.9935       79.0723       78.6104       72.8116       66.6353       62.9762       52.2786       45.6084       41.7148       36.5467       25.5647       22.5079       20.4776       19.6152       17.1875       14.7114       11.3905       10.1340        9.5610        8.5601        8.0697        7.4300        6.4542        5.5663        4.9729        4.1937        2.4490        2.0756        1.8228        1.7509        0.3878        0.4410        0.4247        1.0855       24.6980       36.0772       26.0336        0.0000        0.0000        0.0000        0.0000       10.2278       77.1108       93.9164      102.6771      110.8470       74.0700        0.0000        0.0000        0.0000        0.0000        0.0000        0.0000        0.0000        0.0000        0.0000        0.0000        0.0000        0.0000        0.0000        0.0000        0.0000        0.0000        0.0000        0.0000        0.0000        0.0000        0.0000        0.0000        0.0000        0.0000        0.0000        0.0000        0.0000        0.0000        0.0000        0.0000        0.0000        0.0000        0.0000        0.0000        0.0000        0.0000        0.0000        0.0000        0.0000        0.0000        0.0000        0.0000        0.0000        0.0000        0.0000        0.0000        0.0000        0.0000        0.0000        0.0000        0.0000        0.0000        0.0000
        0.0000        0.0000        0.0000        0.0000        0.0000        0.0000        0.0000        0.0000        0.0000        0.0000        0.0000        0.0000        0.0000        0.0000        0.0000        0.0000        0.0000        0.0000        0.0000        0.0000        0.0000        0.0000        0.0000        0.0000        0.0000        0.0000        0.0000        0.0000        0.0000        0.0000        0.0000        0.0000        0.0000        0.0000        0.0000        0.0000        0.0000        0.0000        0.0000        0.0000        0.0000        0.0000        0.0000        0.0000        0.0000        0.0000        0.0000        0.0000        0.0000        0.0000        0.0000        0.0000        0.0000        0.0000        0.0000        0.0000        0.0000        0.0000        0.0000        0.0000        0.0000        0.0000        0.0000        0.0000        0.0000        0.0000        0.0000        0.0000        0.0000        0.0000        0.0000        0.0000        0.0000        0.0000        0.0000        0.0000        0.0000        0.0000        0.0000        0.0000        0.0000        0.0000        0.0000        0.0000        0.0000        0.0000        0.0000        0.0000        0.0000        0.0000        0.0000        0.0000        0.0000        0.0000        0.0000        0.0000      106.4031      120.6923      117.8680      134.8488      144.0419      144.7311      131.8324      131.4883      123.0730      117.5680      103.4303       78.2408       67.4291       62.6390       70.3961       73.1015       66.1846       64.6789       58.2680       69.4693       79.2720       93.0917       82.1540       61.5811       59.9957       57.7173       51.2016       46.9520       49.5987       49.7832       51.2865       51.0921       48.4816       41.8763       38.0056       33.0142       33.5246       36.2448       38.1483       45.6131       52.6896       52.1369       50.0066       55.6552       61.8810       62.7174       66.4242       63.3262       62.9315       67.2122       71.7287       83.5148       91.3107       92.6116       90.8755       88.3028       83.5446       76.7515       70.4503       53.3330       47.5775       43.7592       39.0467       27.0040       21.1494       15.9799       15.4169       15.1527       13.1604       10.9500        9.3585        7.8764        6.8808        6.3691        6.3615        5.0346        4.3096        3.6919        3.0647        1.5176        1.2182        0.9778        0.9141        0.5768        0.2887        0.6690        1.1561        0.0000        0.0000        0.0000        0.0000        0.0000        0.0000        7.0384       10.1795       66.4819       88.4588      102.7258      109.2270        0.0000        0.0000        0.0000        0.0000        0.0000        0.0000        0.0000        0.0000        0.0000        0.0000        0.0000        0.0000        0.0000        0.0000        0.0000        0.0000        0.0000        0.0000        0.0000        0.0000        0.0000        0.0000        0.0000        0.0000        0.0000        0.0000        0.0000        0.0000        0.0000        0.0000        0.0000        0.0000        0.0000        0.0000        0.0000        0.0000        0.0000        0.0000        0.0000        0.0000        0.0000        0.0000        0.0000        0.0000        0.0000        0.0000        0.0000        0.0000        0.0000        0.0000        0.0000        0.0000        0.0000        0.0000
        0.0000        0.0000        0.0000        0.0000        0.0000        0.0000        0.0000        0.0000        0.0000        0.0000        0.0000        0.0000        0.0000        0.0000        0.0000        0.0000        0.0000        0.0000        0.0000        0.0000        0.0000        0.0000        0.0000        0.0000        0.0000        0.0000        0.0000        0.0000        0.0000        0.0000        0.0000        0.0000        0.0000        0.0000        0.0000        0.0000        0.0000        0.0000        0.0000        0.0000        0.0000        0.0000        0.0000        0.0000        0.0000        0.0000        0.0000        0.0000        0.0000        0.0000        0.0000        0.0000        0.0000        0.0000        0.0000        0.0000        0.0000        0.0000        0.0000        0.0000        0.0000        0.0000        0.0000        0.0000        0.0000        0.0000        0.0000        0.0000        0.0000        0.0000        0.0000        0.0000        0.0000        0.0000        0.0000        0.0000        0.0000        0.0000        0.0000        0.0000        0.0000        0.0000        0.0000        0.0000        0.0000        0.0000        0.0000        0.0000        0.0000        0.0000        0.0000        0.0000        0.0000        0.0000        0.0000        0.0000      119.4815      120.2570      125.9929      126.7658      130.8596      137.3647      127.4793      133.8727      131.7768      118.8720      110.5112       82.2312       73.0875       72.7702       76.4616       84.1791       79.3008       72.6934       71.0725       80.8185       87.8947       90.0095       86.1670       67.8820       58.3774       54.5409       53.8808       50.9849       57.6998       51.3749       46.9552       48.5014       47.2900       45.4645       36.7792       33.7923       38.1268       43.4475       49.9066       55.4893       55.3355       58.3459       60.0633       67.1472       68.4834       70.6121       68.2097       64.5118       66.3305       70.1826       79.8751       95.5488      102.1646      106.3268      100.7662       96.0503       90.2437       86.2679       77.1175       58.4103       49.9790       44.4564       40.4166       25.4633       20.4506       13.9862       12.2587       11.6819       10.5264       10.0268        8.2794        7.0434        6.4136        5.5043        5.0939        4.3689        3.8450        3.2531        2.4215        1.1570        0.9071        0.6683        0.6380        0.9552        1.9392        1.8087        0.0000        0.0000        0.0000        0.0000        0.0000        0.0000        4.8290        5.2172        8.8679       64.8200       86.0636       94.7377       92.6468        0.0000        0.0000        0.0000        0.0000        0.0000        0.0000        0.0000        0.0000        0.0000        0.0000        0.0000        0.0000        0.0000        0.0000        0.0000        0.0000        0.0000        0.0000        0.0000        0.0000        0.0000        0.0000        0.0000        0.0000        0.0000        0.0000        0.0000        0.0000        0.0000        0.0000        0.0000        0.0000        0.0000        0.0000        0.0000        0.0000        0.0000        0.0000        0.0000        0.0000        0.0000        0.0000        0.0000        0.0000        0.0000        0.0000        0.0000        0.0000        0.0000        0.0000        0.0000        0.0000        0.0000        0.0000
        0.0000        0.0000        0.0000        0.0000        0.0000        0.0000        0.0000        0.0000        0.0000        0.0000        0.0000        0.0000        0.0000        0.0000        0.0000        0.0000        0.0000        0.0000        0.0000        0.0000        0.0000        0.0000        0.0000        0.0000        0.0000        0.0000        0.0000        0.0000        0.0000        0.0000        0.0000        0.0000        0.0000        0.0000        0.0000        0.0000        0.0000        0.0000        0.0000        0.0000        0.0000        0.0000        0.0000        0.0000        0.0000        0.0000        0.0000        0.0000        0.0000        0.0000        0.0000        0.0000        0.0000        0.0000        0.0000        0.0000        0.0000        0.0000        0.0000        0.0000        0.0000        0.0000        0.0000        0.0000        0.0000        0.0000        0.0000        0.0000        0.0000        0.0000        0.0000        0.0000        0.0000        0.0000        0.0000        0.0000        0.0000        0.0000        0.0000        0.0000        0.0000        0.0000        0.0000        0.0000        0.0000        0.0000        0.0000        0.0000        0.0000        0.0000        0.0000        0.0000        0.0000        0.0000        0.0000        0.0000        0.0000      120.1668      115.9367      133.1015      140.9900      143.9508      143.0343      142.8564      137.5495      139.4098      116.9789       93.6237       87.2337       89.8489       84.6388       92.0216       82.6057       79.6562       84.9321       87.3758       95.9472       94.3584       93.3026       70.3225       71.2490       65.6649       61.8805       57.2829       52.2726       45.4236       41.8442       40.4231       50.0523       45.6092       49.1101       45.5950       45.9050       47.7195       51.3009       58.9902       64.2805       68.3565       73.8956       75.3901       82.6588       81.0088       78.7879       75.3316       76.8959       79.4080       82.5497      108.1883      110.6248      113.4918      109.0548      104.4243       94.3647       83.2454       74.7908       59.0490       50.7669       45.5250       37.1615       28.2920       21.9380       15.1147       14.1869       12.6765       11.5226       11.8335        9.2350        7.1992        6.1521        5.5761        5.0574        4.5268        3.1909        2.5295        2.1091        1.1036        1.0070        0.7151        0.6014        1.5361        1.5819        0.0000        0.0000        0.0000        0.0000        0.0000        0.0000        0.0000        4.6079        5.8871       10.5207       62.7515       79.6464       86.5403       88.8040        0.0000        0.0000        0.0000        0.0000        0.0000        0.0000        0.0000        0.0000        0.0000        0.0000        0.0000        0.0000        0.0000        0.0000        0.0000        0.0000        0.0000        0.0000        0.0000        0.0000        0.0000        0.0000        0.0000        0.0000        0.0000        0.0000        0.0000        0.0000        0.0000        0.0000        0.0000        0.0000        0.0000        0.0000        0.0000        0.0000        0.0000        0.0000        0.0000        0.0000        0.0000        0.0000        0.0000        0.0000        0.0000        0.0000        0.0000        0.0000        0.0000        0.0000        0.0000        0.0000        0.0000        0.0000
        0.0000        0.0000        0.0000        0.0000        0.0000        0.0000        0.0000        0.0000        0.0000        0.0000        0.0000        0.0000        0.0000        0.0000        0.0000        0.0000        0.0000        0.0000        0.0000        0.0000        0.0000        0.0000        0.0000        0.0000        0.0000        0.0000        0.0000        0.0000        0.0000        0.0000        0.0000        0.0000        0.0000        0.0000        0.0000        0.0000        0.0000        0.0000        0.0000        0.0000        0.0000        0.0000        0.0000        0.0000        0.0000        0.0000        0.0000        0.0000        0.0000        0.0000        0.0000        0.0000        0.0000        0.0000        0.0000        0.0000        0.0000        0.0000        0.0000        0.0000        0.0000        0.0000        0.0000        0.0000        0.0000        0.0000        0.0000        0.0000        0.0000        0.0000        0.0000        0.0000        0.0000        0.0000        0.0000        0.0000        0.0000        0.0000        0.0000        0.0000        0.0000        0.0000        0.0000        0.0000        0.0000        0.0000        0.0000        0.0000        0.0000        0.0000        0.0000        0.0000        0.0000        0.0000        0.0000        0.0000      120.0757      119.7697      120.2191      140.9495        0.0000      153.2270      157.3096      171.3757      163.8824      151.7078      136.9296      114.3601      118.6973      104.2329       96.2487      107.9409      109.9544      121.8710      121.2323      112.1278      111.6284      107.5959       97.2785       73.3497       68.9542       62.9570       57.8640       48.2936       44.0093       42.3035       40.9409       42.9881       46.6632       46.7038       49.0899       55.4903       54.3927       53.5950       59.0312       71.5417       75.9321       83.0369       85.5909       83.7088       93.0511       92.7946       96.5990       99.0816      103.8965      104.4497      115.4985      125.9591      124.5168      124.3013      117.3625       83.2130       72.7872       64.1347       53.4282       41.5546       33.3558       27.7922       25.2683       24.7484       20.2462       17.1138       15.7383       15.3694       16.3849       12.4612       10.9731        8.8606        7.5515        6.8042        5.2375        2.6769        2.0894        1.8640        1.5744        2.8473        2.1911        1.8775        2.1415        0.0000        0.0000        0.0000        0.0000        0.0000       27.1200       15.5700        0.0000        8.0260        8.8922       14.0213       25.2057       54.2701       62.9118       70.8182        0.0000        0.0000        0.0000        0.0000        0.0000        0.0000        0.0000        0.0000        0.0000        0.0000        0.0000        0.0000        0.0000        0.0000        0.0000        0.0000        0.0000        0.0000        0.0000        0.0000        0.0000        0.0000        0.0000        0.0000        0.0000        0.0000        0.0000        0.0000        0.0000        0.0000        0.0000        0.0000        0.0000        0.0000        0.0000        0.0000        0.0000        0.0000        0.0000        0.0000        0.0000        0.0000        0.0000        0.0000        0.0000        0.0000        0.0000        0.0000        0.0000        0.0000        0.0000        0.0000        0.0000        0.0000        0.0000
        0.0000        0.0000        0.0000        0.0000        0.0000        0.0000        0.0000        0.0000        0.0000        0.0000        0.0000        0.0000        0.0000        0.0000        0.0000        0.0000        0.0000        0.0000        0.0000        0.0000        0.0000        0.0000        0.0000        0.0000        0.0000        0.0000        0.0000        0.0000        0.0000        0.0000        0.0000        0.0000        0.0000        0.0000        0.0000        0.0000        0.0000        0.0000        0.0000        0.0000        0.0000        0.0000        0.0000        0.0000        0.0000        0.0000        0.0000        0.0000        0.0000        0.0000        0.0000        0.0000        0.0000        0.0000        0.0000        0.0000        0.0000        0.0000        0.0000        0.0000        0.0000        0.0000        0.0000        0.0000        0.0000        0.0000        0.0000        0.0000        0.0000        0.0000        0.0000        0.0000        0.0000        0.0000        0.0000        0.0000        0.0000        0.0000        0.0000        0.0000        0.0000        0.0000        0.0000        0.0000        0.0000        0.0000        0.0000        0.0000        0.0000        0.0000        0.0000        0.0000        0.0000        0.0000        0.0000        0.0000        0.0000      119.9939        0.0000        0.0000        0.0000      174.9871      173.7751      200.7080      184.0155      171.5167      148.1052      130.0985      108.1337       99.1491       97.6478      116.4621      125.5988      133.2613      137.6942      131.7928      128.3240      122.1912      104.8550       78.2245       69.4204       61.5310       58.7072       47.4661       42.8388       41.7509       41.8432       45.0415       45.3432       48.9245       51.1421       56.5914       58.4956       58.9879       60.5158       74.8406       80.9583       89.5883       94.2609       91.6636      102.3135      112.0801      108.3026      112.5124      115.9658      124.0271      129.0182      137.3118      139.5067      134.2805      124.2077       81.9121       69.6905       57.8536       49.1923       37.2006       30.9730       25.9317       22.4951       23.5951       20.1981       18.0551       16.4741       15.9777       15.0709       12.9568       11.4358        9.1036        8.2136        6.6021        4.9418        2.8044        1.8894        1.6497        1.6594        3.1236        2.4834        2.9530        2.9223        0.0000        0.0000        0.0000        0.0000        0.0000       26.4600       20.6700       16.1700        9.1585        9.8277       14.2529       24.8059       45.2794       55.7530       69.6806        0.0000        0.0000        0.0000        0.0000        0.0000        0.0000        0.0000        0.0000        0.0000        0.0000        0.0000        0.0000        0.0000        0.0000        0.0000        0.0000        0.0000        0.0000        0.0000        0.0000        0.0000        0.0000        0.0000        0.0000        0.0000        0.0000        0.0000        0.0000        0.0000        0.0000        0.0000        0.0000        0.0000        0.0000        0.0000        0.0000        0.0000        0.0000        0.0000        0.0000        0.0000        0.0000        0.0000        0.0000        0.0000        0.0000        0.0000        0.0000        0.0000        0.0000        0.0000        0.0000        0.0000        0.0000        0.0000
        0.0000        0.0000        0.0000        0.0000        0.0000        0.0000        0.0000        0.0000        0.0000        0.0000        0.0000        0.0000        0.0000        0.0000        0.0000        0.0000        0.0000        0.0000        0.0000        0.0000        0.0000        0.0000        0.0000        0.0000        0.0000        0.0000        0.0000        0.0000        0.0000        0.0000        0.0000        0.0000        0.0000        0.0000        0.0000        0.0000        0.0000        0.0000        0.0000        0.0000        0.0000        0.0000        0.0000        0.0000        0.0000        0.0000        0.0000        0.0000        0.0000        0.0000        0.0000        0.0000        0.0000        0.0000        0.0000        0.0000        0.0000        0.0000        0.0000        0.0000        0.0000        0.0000        0.0000        0.0000        0.0000        0.0000        0.0000        0.0000        0.0000        0.0000        0.0000        0.0000        0.0000        0.0000        0.0000        0.0000        0.0000        0.0000        0.0000        0.0000        0.0000        0.0000        0.0000        0.0000        0.0000        0.0000        0.0000        0.0000        0.0000        0.0000        0.0000        0.0000        0.0000        0.0000        0.0000        0.0000        0.0000        0.0000        0.0000        0.0000        0.0000      184.9279      174.1935      186.7304      168.3487      165.3807      148.6562      112.5703      101.3135       96.1369      100.6355      125.3767      129.7194      132.9833      134.7227      130.7025      130.7840      122.6382      106.1210       77.8367       69.2627       64.9251       61.6490       52.8664       50.4396       48.2196       48.4441       52.8806       56.0794       55.2311       57.3251       60.9380       55.2651       56.9322       60.9069       79.7724       92.0165       98.6955      103.3505      104.3763      115.6252      117.2555      121.7744      126.9449      132.8441      136.3740      139.0647      147.2278      143.1322      133.7097      118.4619       83.0924       68.7885       55.9172       49.1655       37.2075       30.6497       25.6856       22.2084       23.0078       21.1724       18.9876       17.1943       16.7734       14.9924       13.3174       11.6276        9.2677        8.0576        6.4920        4.8930        2.2565        1.5501        1.0801        1.4350        2.8802        2.4842        0.0000        0.0000        0.0000        0.0000        0.0000        0.0000       13.0800       17.7600       12.0600       17.0100       11.1851       11.9490       18.7417       23.9915       39.0852       53.9289       63.7641        0.0000        0.0000        0.0000        0.0000        0.0000        0.0000        0.0000        0.0000        0.0000        0.0000        0.0000        0.0000        0.0000        0.0000        0.0000        0.0000        0.0000        0.0000        0.0000        0.0000        0.0000        0.0000        0.0000        0.0000        0.0000        0.0000        0.0000        0.0000        0.0000        0.0000        0.0000        0.0000        0.0000        0.0000        0.0000        0.0000        0.0000        0.0000        0.0000        0.0000        0.0000        0.0000        0.0000        0.0000        0.0000        0.0000        0.0000        0.0000        0.0000        0.0000        0.0000        0.0000        0.0000        0.0000        0.0000
        0.0000        0.0000        0.0000        0.0000        0.0000        0.0000        0.0000        0.0000        0.0000        0.0000        0.0000        0.0000        0.0000        0.0000        0.0000        0.0000        0.0000        0.0000        0.0000        0.0000        0.0000        0.0000        0.0000        0.0000        0.0000        0.0000        0.0000        0.0000        0.0000        0.0000        0.0000        0.0000        0.0000        0.0000        0.0000        0.0000        0.0000        0.0000        0.0000        0.0000        0.0000        0.0000        0.0000        0.0000        0.0000        0.0000        0.0000        0.0000        0.0000        0.0000        0.0000        0.0000        0.0000        0.0000        0.0000        0.0000        0.0000        0.0000        0.0000        0.0000        0.0000        0.0000        0.0000        0.0000        0.0000        0.0000        0.0000        0.0000        0.0000        0.0000        0.0000        0.0000        0.0000        0.0000        0.0000        0.0000        0.0000        0.0000        0.0000        0.0000        0.0000        0.0000        0.0000        0.0000        0.0000        0.0000        0.0000        0.0000        0.0000        0.0000        0.0000        0.0000        0.0000        0.0000        0.0000        0.0000        0.0000        0.0000        0.0000        0.0000        0.0000        0.0000      163.8596      158.4990      156.0382      148.8158      136.7562      103.7612       95.9694       93.3350       98.5320      115.9541      119.2877      119.5105      113.5247      114.1887      113.6555      107.3461       96.5701       77.0494       70.1784       70.7005       69.1124       60.2388       58.9174       60.9504       59.0173       63.0005       60.6178       63.6741       62.8613       63.2518       56.0538       57.8004       70.4744       88.9044      102.2450      109.0061      122.1314      124.3201      137.1708      133.9886      141.2405      151.6924      154.0490      152.2142      158.6322      155.2577      148.0226      131.1078      111.7950       77.2393       68.9544       58.6758       49.7430       36.0441       32.2063       26.2462       25.5473       24.1802       21.8789       20.8792       19.8722       18.4480       15.7474       13.4535       11.7394        9.4172        8.0257        6.5537        5.1110        2.0409        1.2884        2.0102        1.4455        2.4540        2.2885        0.0000        0.0000        0.0000        0.0000        0.0000        0.0000        0.0000       12.1500       16.5000       18.1800       12.3878       13.5909       19.3539       21.6365       43.1430       50.2526       49.6719        0.0000        0.0000        0.0000        0.0000        0.0000        0.0000        0.0000        0.0000        0.0000        0.0000        0.0000        0.0000        0.0000        0.0000        0.0000        0.0000        0.0000        0.0000        0.0000        0.0000        0.0000        0.0000        0.0000        0.0000        0.0000        0.0000        0.0000        0.0000        0.0000        0.0000        0.0000        0.0000        0.0000        0.0000        0.0000        0.0000        0.0000        0.0000        0.0000        0.0000        0.0000        0.0000        0.0000        0.0000        0.0000        0.0000        0.0000        0.0000        0.0000        0.0000        0.0000        0.0000        0.0000        0.0000        0.0000
        0.0000        0.0000        0.0000        0.0000        0.0000        0.0000        0.0000        0.0000        0.0000        0.0000        0.0000        0.0000        0.0000        0.0000        0.0000        0.0000        0.0000        0.0000        0.0000        0.0000        0.0000        0.0000        0.0000        0.0000        0.0000        0.0000        0.0000        0.0000        0.0000        0.0000        0.0000        0.0000        0.0000        0.0000        0.0000        0.0000        0.0000        0.0000        0.0000        0.0000        0.0000        0.0000        0.0000        0.0000        0.0000        0.0000        0.0000        0.0000        0.0000        0.0000        0.0000        0.0000        0.0000        0.0000        0.0000        0.0000        0.0000        0.0000        0.0000        0.0000        0.0000        0.0000        0.0000        0.0000        0.0000        0.0000        0.0000        0.0000        0.0000        0.0000        0.0000        0.0000        0.0000        0.0000        0.0000        0.0000        0.0000        0.0000        0.0000        0.0000        0.0000        0.0000        0.0000        0.0000        0.0000        0.0000        0.0000        0.0000        0.0000        0.0000        0.0000        0.0000        0.0000        0.0000        0.0000        0.0000        0.0000        0.0000        0.0000        0.0000        0.0000        0.0000        0.0000      129.1709      115.0213      115.6185      111.5686      102.3518       87.1628       84.2567       85.0909       89.9326       92.7678       89.8743       85.9788       88.1057       86.7593       85.0932       80.2912       79.7772       74.7313       73.5874       76.7334       88.4321       90.7201       89.4547       84.1124        0.0000        0.0000       65.4428       60.9533       63.4648       58.8343       67.0479       82.5131       92.8329      106.0231      118.3528      130.1319      137.7523      145.4118      151.2758      157.3129      165.0923      170.6750      173.4038      171.5194      141.5974      135.7537      121.6170       94.7278       58.3283       44.0232       40.5594       37.3519       36.5935       32.1965       28.0777       27.6307       28.7748       25.5540       23.7659       21.6905       17.9243       15.1822       12.9661       10.5450       10.6950        9.6687        7.7707        6.0572        2.8601        3.4104        1.2219        0.0000        0.0000        0.0000        0.0000        0.0000        0.0000        0.0000        0.0000        0.0000        0.0000        0.0000        0.0000        0.0000       14.3175       14.7873       19.0535       22.4550       40.0048       40.9281        0.0000        0.0000        0.0000        0.0000        0.0000        0.0000        0.0000        0.0000        0.0000        0.0000        0.0000        0.0000        0.0000        0.0000        0.0000        0.0000        0.0000        0.0000        0.0000        0.0000        0.0000        0.0000        0.0000        0.0000        0.0000        0.0000        0.0000        0.0000        0.0000        0.0000        0.0000        0.0000        0.0000        0.0000        0.0000        0.0000        0.0000        0.0000        0.0000        0.0000        0.0000        0.0000        0.0000        0.0000        0.0000        0.0000        0.0000        0.0000        0.0000        0.0000        0.0000        0.0000        0.0000        0.0000        0.0000        0.0000
        0.0000        0.0000        0.0000        0.0000        0.0000        0.0000        0.0000        0.0000        0.0000        0.0000        0.0000        0.0000        0.0000        0.0000        0.0000        0.0000        0.0000        0.0000        0.0000        0.0000        0.0000        0.0000        0.0000        0.0000        0.0000        0.0000        0.0000        0.0000        0.0000        0.0000        0.0000        0.0000        0.0000        0.0000        0.0000        0.0000        0.0000        0.0000        0.0000        0.0000        0.0000        0.0000        0.0000        0.0000        0.0000        0.0000        0.0000        0.0000        0.0000        0.0000        0.0000        0.0000        0.0000        0.0000        0.0000        0.0000        0.0000        0.0000        0.0000        0.0000        0.0000        0.0000        0.0000        0.0000        0.0000        0.0000        0.0000        0.0000        0.0000        0.0000        0.0000        0.0000        0.0000        0.0000        0.0000        0.0000        0.0000        0.0000        0.0000        0.0000        0.0000        0.0000        0.0000        0.0000        0.0000        0.0000        0.0000        0.0000        0.0000        0.0000        0.0000        0.0000        0.0000        0.0000        0.0000        0.0000        0.0000        0.0000        0.0000        0.0000        0.0000        0.0000        0.0000      121.9319      123.1489      118.1011      101.6518       90.3486       78.9764       78.0158       74.4956       79.1227       81.4255       74.9055       76.8294       78.4622       77.6818       80.1101       80.4502       79.4691       77.5749       77.6486       81.6847       96.4473      100.8767      101.4189        0.0000        0.0000        0.0000        0.0000        0.0000        0.0000       62.5865       71.3454       85.1618      101.3165      119.1527      131.7188      140.6946      148.2018      158.2566      173.5231      181.0611      186.5246      192.7344      193.2168      186.6166      155.1921      140.3886      117.8492       89.4931       55.2432       41.1161       35.4958       33.2755       33.3574       30.0466       28.3967       27.8490       28.5946       27.4574       26.0916       22.8388       17.8397       14.6591       12.1182       10.8543       10.9308       10.7243        8.7037        6.9980        3.7521        0.0000        0.0000        0.0000        0.0000        0.0000        0.0000        0.0000        0.0000        0.0000        0.0000        0.0000        0.0000        0.0000        0.0000        0.0000       16.5397       18.0127       20.6055       22.3022       33.3054       35.8991       45.0407        0.0000        0.0000        0.0000        0.0000        0.0000        0.0000        0.0000        0.0000        0.0000        0.0000        0.0000        0.0000        0.0000        0.0000        0.0000        0.0000        0.0000        0.0000        0.0000        0.0000        0.0000        0.0000        0.0000        0.0000        0.0000        0.0000        0.0000        0.0000        0.0000        0.0000        0.0000        0.0000        0.0000        0.0000        0.0000        0.0000        0.0000        0.0000        0.0000        0.0000        0.0000        0.0000        0.0000        0.0000        0.0000        0.0000        0.0000        0.0000        0.0000        0.0000        0.0000        0.0000        0.0000        0.0000        0.0000
        0.0000        0.0000        0.0000        0.0000        0.0000        0.0000        0.0000        0.0000        0.0000        0.0000        0.0000        0.0000        0.0000        0.0000        0.0000        0.0000        0.0000        0.0000        0.0000        0.0000        0.0000        0.0000        0.0000        0.0000        0.0000        0.0000        0.0000        0.0000        0.0000        0.0000        0.0000        0.0000        0.0000        0.0000        0.0000        0.0000        0.0000        0.0000        0.0000        0.0000        0.0000        0.0000        0.0000        0.0000        0.0000        0.0000        0.0000        0.0000        0.0000        0.0000        0.0000        0.0000        0.0000        0.0000        0.0000        0.0000        0.0000        0.0000        0.0000        0.0000        0.0000        0.0000        0.0000        0.0000        0.0000        0.0000        0.0000        0.0000        0.0000        0.0000        0.0000        0.0000        0.0000        0.0000        0.0000        0.0000        0.0000        0.0000        0.0000        0.0000        0.0000        0.0000        0.0000        0.0000        0.0000        0.0000        0.0000        0.0000        0.0000        0.0000        0.0000        0.0000        0.0000        0.0000        0.0000        0.0000        0.0000        0.0000        0.0000        0.0000        0.0000        0.0000        0.0000      113.2337      118.7162       96.5535       85.4443       86.1510       78.0801       71.9113       69.4715       73.1002       75.0007       70.3905       69.6943       70.9152       72.1962        0.0000       76.6274       73.9086        0.0000        0.0000       82.5631      101.4097        0.0000        0.0000        0.0000        0.0000        0.0000        0.0000        0.0000        0.0000       66.9357       77.6564       93.0967      108.5028      125.3771      141.8550      153.5676      163.8548      187.4019      195.7011      203.5322      211.9533      210.9877      195.7900      181.5405      161.2483      137.2124      108.9385       84.4063       50.8377       35.2707       28.5892       27.2926       32.8868       30.0389       28.2699       27.3226       30.3187       29.4105       27.8816       24.4553       18.5476       15.2626       12.1193       10.7769        0.0000        0.0000        0.0000        0.0000        0.0000        0.0000        0.0000        0.0000        0.0000        0.0000        0.0000        0.0000        0.0000        0.0000        0.0000        0.0000        0.0000        0.0000        0.0000        0.0000       23.1040       21.6578       21.1259       23.5081       35.4853        0.0000        0.0000        0.0000        0.0000        0.0000        0.0000        0.0000        0.0000        0.0000        0.0000        0.0000        0.0000        0.0000        0.0000        0.0000        0.0000        0.0000        0.0000        0.0000        0.0000        0.0000        0.0000        0.0000        0.0000        0.0000        0.0000        0.0000        0.0000        0.0000        0.0000        0.0000        0.0000        0.0000        0.0000        0.0000        0.0000        0.0000        0.0000        0.0000        0.0000        0.0000        0.0000        0.0000        0.0000        0.0000        0.0000        0.0000        0.0000        0.0000        0.0000        0.0000        0.0000        0.0000        0.0000        0.0000        0.0000        0.0000
        0.0000        0.0000        0.0000        0.0000        0.0000        0.0000        0.0000        0.0000        0.0000        0.0000        0.0000        0.0000        0.0000        0.0000        0.0000        0.0000        0.0000        0.0000        0.0000        0.0000        0.0000        0.0000        0.0000        0.0000        0.0000        0.0000        0.0000        0.0000        0.0000        0.0000        0.0000        0.0000        0.0000        0.0000        0.0000        0.0000        0.0000        0.0000        0.0000        0.0000        0.0000        0.0000        0.0000        0.0000        0.0000        0.0000        0.0000        0.0000        0.0000        0.0000        0.0000        0.0000        0.0000        0.0000        0.0000        0.0000        0.0000        0.0000        0.0000        0.0000        0.0000        0.0000        0.0000        0.0000        0.0000        0.0000        0.0000        0.0000        0.0000        0.0000        0.0000        0.0000        0.0000        0.0000        0.0000        0.0000        0.0000        0.0000        0.0000        0.0000        0.0000        0.0000        0.0000        0.0000        0.0000        0.0000        0.0000        0.0000        0.0000        0.0000        0.0000        0.0000        0.0000        0.0000        0.0000        0.0000        0.0000        0.0000        0.0000        0.0000        0.0000        0.0000        0.0000      119.8357      119.6300       97.3892       83.7264       84.5097       77.5477       72.1919       68.5517       71.0139       69.3209       66.8754        0.0000        0.0000        0.0000        0.0000        0.0000        0.0000        0.0000        0.0000        0.0000        0.0000        0.0000        0.0000        0.0000        0.0000        0.0000        0.0000        0.0000        0.0000        0.0000       82.8588       93.7123      109.5247      123.5779      143.9421      173.6839      184.9569      208.1640      226.4505      221.3619      228.1648      217.5387      200.3950      180.3371      152.9796      126.1556      104.1874       78.1568       49.4490       33.2617       26.4056       26.4083       29.8379       28.1873       27.6126       28.2436       30.5087       30.9426       29.9214       27.4300       20.4343       17.6582       11.2545        0.0000        0.0000        0.0000        0.0000        0.0000        0.0000        0.0000        0.0000        0.0000        0.0000        0.0000        0.0000        0.0000        0.0000        0.0000        0.0000        0.0000        0.0000        0.0000        0.0000        0.0000        0.0000       25.9268       24.4673       31.0538        0.0000       36.3759       64.9490        0.0000        0.0000        0.0000        0.0000        0.0000        0.0000        0.0000        0.0000        0.0000        0.0000        0.0000        0.0000        0.0000        0.0000        0.0000        0.0000        0.0000        0.0000        0.0000        0.0000        0.0000        0.0000        0.0000        0.0000        0.0000        0.0000        0.0000        0.0000        0.0000        0.0000        0.0000        0.0000        0.0000        0.0000        0.0000        0.0000        0.0000        0.0000        0.0000        0.0000        0.0000        0.0000        0.0000        0.0000        0.0000        0.0000        0.0000        0.0000        0.0000        0.0000        0.0000        0.0000        0.0000        0.0000        0.0000
        0.0000        0.0000        0.0000        0.0000        0.0000        0.0000        0.0000        0.0000        0.0000        0.0000        0.0000        0.0000        0.0000        0.0000        0.0000        0.0000        0.0000        0.0000        0.0000        0.0000        0.0000        0.0000        0.0000        0.0000        0.0000        0.0000        0.0000        0.0000        0.0000        0.0000        0.0000        0.0000        0.0000        0.0000        0.0000        0.0000        0.0000        0.0000        0.0000        0.0000        0.0000        0.0000        0.0000        0.0000        0.0000        0.0000        0.0000        0.0000        0.0000        0.0000        0.0000        0.0000        0.0000        0.0000        0.0000        0.0000        0.0000        0.0000        0.0000        0.0000        0.0000        0.0000        0.0000        0.0000        0.0000        0.0000        0.0000        0.0000        0.0000        0.0000        0.0000        0.0000        0.0000        0.0000        0.0000        0.0000        0.0000        0.0000        0.0000        0.0000        0.0000        0.0000        0.0000        0.0000        0.0000        0.0000        0.0000        0.0000        0.0000        0.0000        0.0000        0.0000        0.0000        0.0000        0.0000        0.0000        0.0000        0.0000        0.0000        0.0000        0.0000        0.0000        0.0000        0.0000        0.0000      130.7236      107.7464       86.0031       79.3415       76.5115       76.2436       63.7523       58.7983       54.3730       49.9487        0.0000        0.0000        0.0000        0.0000        0.0000        0.0000        0.0000        0.0000        0.0000        0.0000        0.0000        0.0000        0.0000        0.0000        0.0000        0.0000        0.0000        0.0000       67.9868       79.8225      106.9562      124.5124      146.2615      172.4136      217.3672      242.7613      252.5534      249.6472      217.8635      204.2264      186.4695      160.0014      127.6676      102.4282       84.6741       61.4652       34.2389       24.1869       17.3965       17.5307       25.9387       24.8978       25.6628       27.8735       34.3476       37.1991       33.9216       30.7867       12.0600        4.5900        0.0000        0.0000        0.0000        0.0000        0.0000        0.0000        0.0000        0.0000        0.0000        0.0000        0.0000        0.0000        0.0000        0.0000        0.0000        0.0000        0.0000        0.0000        0.0000        0.0000        0.0000        0.0000        0.0000        0.0000       35.3159       32.3444        0.0000       50.5800      132.6600        0.0000        0.0000        0.0000        0.0000        0.0000        0.0000        0.0000        0.0000        0.0000        0.0000        0.0000        0.0000        0.0000        0.0000        0.0000        0.0000        0.0000        0.0000        0.0000        0.0000        0.0000        0.0000        0.0000        0.0000        0.0000        0.0000        0.0000        0.0000        0.0000        0.0000        0.0000        0.0000        0.0000        0.0000        0.0000        0.0000        0.0000        0.0000        0.0000        0.0000        0.0000        0.0000        0.0000        0.0000        0.0000        0.0000        0.0000        0.0000        0.0000        0.0000        0.0000        0.0000        0.0000        0.0000        0.0000
        0.0000        0.0000        0.0000        0.0000        0.0000        0.0000        0.0000        0.0000        0.0000        0.0000        0.0000        0.0000        0.0000        0.0000        0.0000        0.0000        0.0000        0.0000        0.0000        0.0000        0.0000        0.0000        0.0000        0.0000        0.0000        0.0000        0.0000        0.0000        0.0000        0.0000        0.0000        0.0000        0.0000        0.0000        0.0000        0.0000        0.0000        0.0000        0.0000        0.0000        0.0000        0.0000        0.0000        0.0000        0.0000        0.0000        0.0000        0.0000        0.0000        0.0000        0.0000        0.0000        0.0000        0.0000        0.0000        0.0000        0.0000        0.0000        0.0000        0.0000        0.0000        0.0000        0.0000        0.0000        0.0000        0.0000        0.0000        0.0000        0.0000        0.0000        0.0000        0.0000        0.0000        0.0000        0.0000        0.0000        0.0000        0.0000        0.0000        0.0000        0.0000        0.0000        0.0000        0.0000        0.0000        0.0000        0.0000        0.0000        0.0000        0.0000        0.0000        0.0000        0.0000        0.0000        0.0000        0.0000        0.0000        0.0000        0.0000        0.0000        0.0000        0.0000        0.0000        0.0000        0.0000        0.0000      108.8358       87.1613       82.2330       83.9865       81.5615       63.8135       49.2377       45.2620       45.7700        0.0000        0.0000        0.0000        0.0000        0.0000        0.0000        0.0000        0.0000        0.0000        0.0000        0.0000        0.0000        0.0000        0.0000        0.0000        0.0000        0.0000        0.0000        0.0000        0.0000      109.0636      128.6291      150.2958      184.2851      235.6245      268.2885      274.6710      258.4448      221.3023      211.2012      191.2785      167.4202      123.5380       98.6796       79.4481       55.7060       33.1120       21.7060       15.8831       17.3871       23.7504       25.4856       30.1175       30.7325       34.3649        0.0000        0.0000       33.1700        0.0000        0.0000        0.0000        0.0000        0.0000        0.0000        0.0000        0.0000        0.0000        0.0000        0.0000        0.0000        0.0000        0.0000        0.0000        0.0000        0.0000        0.0000        0.0000        0.0000        0.0000        0.0000        0.0000        0.0000        0.0000        0.0000       36.8004       37.3338        0.0000        0.0000        0.0000        0.0000        0.0000        0.0000        0.0000        0.0000        0.0000        0.0000        0.0000        0.0000        0.0000        0.0000        0.0000        0.0000        0.0000        0.0000        0.0000        0.0000        0.0000        0.0000        0.0000        0.0000        0.0000        0.0000        0.0000        0.0000        0.0000        0.0000        0.0000        0.0000        0.0000        0.0000        0.0000        0.0000        0.0000        0.0000        0.0000        0.0000        0.0000        0.0000        0.0000        0.0000        0.0000        0.0000        0.0000        0.0000        0.0000        0.0000        0.0000        0.0000        0.0000        0.0000        0.0000        0.0000        0.0000        0.0000
[truncated: 212,709 more chars]
