# Supplementary material for: Multidimensional evaluation of the TRMM 3B43V7 satellite-based precipitation product in mainland China from 1998–2016
Source: PeerJ. 2020 Feb 20;8:e8615. doi: 10.7717/peerj.8615 (PMC7036276; doi:10.7717/peerj.8615)
Supplement: Supplemental Information 2 [file peerj-08-8615-s002.zip › TRMM_3B43 data/TRMM 3B43 data-Year-Month/1999-12.txt]

ncols         249
nrows         175
xllcorner     73.250
yllcorner     6.500
cellsize      0.25000
        0.0000        0.0000        0.0000        0.0000        0.0000        0.0000        0.0000        0.0000        0.0000        0.0000        0.0000        0.0000        0.0000        0.0000        0.0000        0.0000        0.0000        0.0000        0.0000        0.0000        0.0000        0.0000        0.0000        0.0000        0.0000        0.0000        0.0000        0.0000        0.0000        0.0000        0.0000        0.0000        0.0000        0.0000        0.0000        0.0000        0.0000        0.0000        0.0000        0.0000        0.0000        0.0000        0.0000        0.0000        0.0000        0.0000        0.0000        0.0000        0.0000        0.0000        0.0000        0.0000        0.0000        0.0000        0.0000        0.0000        0.0000        0.0000        0.0000        0.0000        0.0000        0.0000        0.0000        0.0000        0.0000        0.0000        0.0000        0.0000        0.0000        0.0000        0.0000        0.0000        0.0000        0.0000        0.0000        0.0000        0.0000        0.0000        0.0000        0.0000        0.0000        0.0000        0.0000        0.0000        0.0000        0.0000        0.0000        0.0000        0.0000        0.0000        0.0000        0.0000        0.0000        0.0000        0.0000        0.0000        0.0000        0.0000        0.0000        0.0000        0.0000        0.0000        0.0000        0.0000        0.0000        0.0000        0.0000        0.0000        0.0000        0.0000        0.0000        0.0000        0.0000        0.0000        0.0000        0.0000        0.0000        0.0000        0.0000        0.0000        0.0000        0.0000        0.0000        0.0000        0.0000        0.0000        0.0000        0.0000        0.0000        0.0000        0.0000        0.0000        0.0000        0.0000        0.0000        0.0000        0.0000        0.0000        0.0000        0.0000        0.0000        0.0000        0.0000        0.0000        0.0000        0.0000        0.0000        0.0000        0.0000        0.0000        0.0000        0.0000        0.0000        0.0000        0.0000        0.0000        0.0000        0.0000        0.0000        0.0000        0.0000        0.0000        0.0000        0.0000        0.0000        0.0000        0.0000        0.0000        0.0000        0.0000        0.0000        0.0000        0.0000        9.3470        8.9113        7.2556        0.0000        0.0000        0.0000        9.4635       10.4301       10.5386       11.1216       13.6074       14.1704       13.9299       12.7840       12.1996       11.1256       10.6298       10.5430        9.4727        9.7099       10.3270       10.6133       10.2051        9.8091        9.5256        9.3169       10.4003        9.4959        9.5029        9.0613        8.9841        8.3807        7.8233        7.2857        7.0302        7.0528        6.7033        6.2063        5.7110        5.4912        5.3032        5.6886        6.1988        6.3502        6.8044        7.1136        0.0000        0.0000        0.0000        0.0000        0.0000        0.0000        0.0000        0.0000        0.0000        0.0000        0.0000        0.0000        0.0000        0.0000        0.0000        0.0000        0.0000        0.0000        0.0000        0.0000        0.0000        0.0000        0.0000        0.0000        0.0000        0.0000        0.0000        0.0000        0.0000        0.0000
        0.0000        0.0000        0.0000        0.0000        0.0000        0.0000        0.0000        0.0000        0.0000        0.0000        0.0000        0.0000        0.0000        0.0000        0.0000        0.0000        0.0000        0.0000        0.0000        0.0000        0.0000        0.0000        0.0000        0.0000        0.0000        0.0000        0.0000        0.0000        0.0000        0.0000        0.0000        0.0000        0.0000        0.0000        0.0000        0.0000        0.0000        0.0000        0.0000        0.0000        0.0000        0.0000        0.0000        0.0000        0.0000        0.0000        0.0000        0.0000        0.0000        0.0000        0.0000        0.0000        0.0000        0.0000        0.0000        0.0000        0.0000        0.0000        0.0000        0.0000        0.0000        0.0000        0.0000        0.0000        0.0000        0.0000        0.0000        0.0000        0.0000        0.0000        0.0000        0.0000        0.0000        0.0000        0.0000        0.0000        0.0000        0.0000        0.0000        0.0000        0.0000        0.0000        0.0000        0.0000        0.0000        0.0000        0.0000        0.0000        0.0000        0.0000        0.0000        0.0000        0.0000        0.0000        0.0000        0.0000        0.0000        0.0000        0.0000        0.0000        0.0000        0.0000        0.0000        0.0000        0.0000        0.0000        0.0000        0.0000        0.0000        0.0000        0.0000        0.0000        0.0000        0.0000        0.0000        0.0000        0.0000        0.0000        0.0000        0.0000        0.0000        0.0000        0.0000        0.0000        0.0000        0.0000        0.0000        0.0000        0.0000        0.0000        0.0000        0.0000        0.0000        0.0000        0.0000        0.0000        0.0000        0.0000        0.0000        0.0000        0.0000        0.0000        0.0000        0.0000        0.0000        0.0000        0.0000        0.0000        0.0000        0.0000        0.0000        0.0000        0.0000        0.0000        0.0000        0.0000        0.0000        0.0000        0.0000        0.0000        0.0000        0.0000        0.0000        0.0000        0.0000        0.0000        0.0000        0.0000        0.0000        0.0000        0.0000        0.0000        9.1537        8.2325        7.6958        6.3452        5.7206        5.4646        5.9076        8.3460        9.3723       10.1208       10.8963       12.9905       13.2857       13.0970       12.1882       12.2241       11.6981       10.4869       10.1629        9.6884        9.8894        9.5923        9.8180        9.6370        9.4850        9.9271        9.5585        9.9040       10.0101        9.8811        9.3892        8.5050        8.0252        7.4520        6.8485        6.3794        6.0532        6.1342        6.1946        5.6280        5.2557        5.1511        5.2454        5.6697        6.3290        6.2756        6.7975        6.5019        6.6135        6.6372        6.8184        7.4853        7.9254        8.2702        0.0000        0.0000        0.0000        0.0000        0.0000        0.0000        0.0000        0.0000        0.0000        0.0000        0.0000        0.0000        0.0000        0.0000        0.0000        0.0000        0.0000        0.0000        0.0000        0.0000        0.0000        0.0000        0.0000
        0.0000        0.0000        0.0000        0.0000        0.0000        0.0000        0.0000        0.0000        0.0000        0.0000        0.0000        0.0000        0.0000        0.0000        0.0000        0.0000        0.0000        0.0000        0.0000        0.0000        0.0000        0.0000        0.0000        0.0000        0.0000        0.0000        0.0000        0.0000        0.0000        0.0000        0.0000        0.0000        0.0000        0.0000        0.0000        0.0000        0.0000        0.0000        0.0000        0.0000        0.0000        0.0000        0.0000        0.0000        0.0000        0.0000        0.0000        0.0000        0.0000        0.0000        0.0000        0.0000        0.0000        0.0000        0.0000       13.8749        0.0000       10.7276        8.5723        0.0000        0.0000        0.0000        0.0000        0.0000        0.0000        0.0000        0.0000        0.0000        0.0000        0.0000        0.0000        0.0000        0.0000        0.0000        0.0000        0.0000        0.0000        0.0000        0.0000        0.0000        0.0000        0.0000        0.0000        0.0000        0.0000        0.0000        0.0000        0.0000        0.0000        0.0000        0.0000        0.0000        0.0000        0.0000        0.0000        0.0000        0.0000        0.0000        0.0000        0.0000        0.0000        0.0000        0.0000        0.0000        0.0000        0.0000        0.0000        0.0000        0.0000        0.0000        0.0000        0.0000        0.0000        0.0000        0.0000        0.0000        0.0000        0.0000        0.0000        0.0000        0.0000        0.0000        0.0000        0.0000        0.0000        0.0000        0.0000        0.0000        0.0000        0.0000        0.0000        0.0000        0.0000        0.0000        0.0000        0.0000        0.0000        0.0000        0.0000        0.0000        0.0000        0.0000        0.0000        0.0000        0.0000        0.0000        0.0000        0.0000        0.0000        0.0000        0.0000        0.0000        0.0000        0.0000        0.0000        0.0000        0.0000        0.0000        0.0000        0.0000        0.0000        0.0000        0.0000        0.0000        0.0000        0.0000        0.0000        0.0000        0.0000        0.0000        0.0000        8.2765        8.1674        7.6112        7.1985        5.6470        5.1363        4.9170        5.6026        8.0395        9.1101        9.8573       10.1032       12.2279       13.0713       12.9118       12.6120       12.2182       11.6052       10.6377       10.0428       10.4555       10.5111        9.3609        8.7490        8.5122        8.2181        8.9210        8.8233        9.4004        9.1589        8.8845        8.3465        8.0691        7.8732        7.6256        6.7730        6.5327        6.4389        6.3502        5.8609        5.1657        5.3074        5.0641        5.1639        5.5404        6.0839        6.2432        6.5885        6.3429        6.5568        6.5866        6.9143        7.7331        8.1453        8.3580        9.1618        0.0000        0.0000        0.0000        0.0000        0.0000        0.0000        0.0000        0.0000        0.0000        0.0000        0.0000        0.0000        0.0000        0.0000        0.0000        0.0000        0.0000        0.0000        0.0000        0.0000        0.0000        0.0000
        0.0000        0.0000        0.0000        0.0000        0.0000        0.0000        0.0000        0.0000        0.0000        0.0000        0.0000        0.0000        0.0000        0.0000        0.0000        0.0000        0.0000        0.0000        0.0000        0.0000        0.0000        0.0000        0.0000        0.0000        0.0000        0.0000        0.0000        0.0000        0.0000        0.0000        0.0000        0.0000        0.0000        0.0000        0.0000        0.0000        0.0000        0.0000        0.0000        0.0000        0.0000        0.0000        0.0000        0.0000        0.0000        0.0000        0.0000        0.0000        0.0000        0.0000        0.0000        0.0000        0.0000       17.3891       16.0805       14.0438       12.7909       11.3492        8.9116        5.0085        0.0000        0.0000        0.0000        0.0000        0.0000        0.0000        0.0000        0.0000        0.0000        0.0000        0.0000        0.0000        0.0000        0.0000        0.0000        0.0000        0.0000        0.0000        0.0000        0.0000        0.0000        0.0000        0.0000        0.0000        0.0000        0.0000        0.0000        0.0000        0.0000        0.0000        0.0000        0.0000        0.0000        0.0000        0.0000        0.0000        0.0000        0.0000        0.0000        0.0000        0.0000        0.0000        0.0000        0.0000        0.0000        0.0000        0.0000        0.0000        0.0000        0.0000        0.0000        0.0000        0.0000        0.0000        0.0000        0.0000        0.0000        0.0000        0.0000        0.0000        0.0000        0.0000        0.0000        0.0000        0.0000        0.0000        0.0000        0.0000        0.0000        0.0000        0.0000        0.0000        0.0000        0.0000        0.0000        0.0000        0.0000        0.0000        0.0000        0.0000        0.0000        0.0000        0.0000        0.0000        0.0000        0.0000        0.0000        0.0000        0.0000        0.0000        0.0000        0.0000        0.0000        0.0000        0.0000        0.0000        0.0000        0.0000        0.0000        0.0000        0.0000        0.0000        0.0000        0.0000        0.0000        0.0000        0.0000        0.0000        0.0000        0.0000        7.7011        6.9745        7.0247        6.6871        6.5296        5.4955        4.9114        4.5753        5.3353        7.4491        8.6572        9.3990        9.7912       11.4532       12.6131       12.4564       12.3104       12.1023       11.8099       10.8985       10.5933       10.1246        9.4774        8.0649        8.0244        8.2005        7.4217        8.1498        8.0285        8.7416        8.7455        8.7240        7.9886        7.9070        7.5683        7.0786        6.5691        6.3745        6.5694        5.9748        5.6629        5.1309        5.0800        5.1105        5.3839        5.8058        6.4025        6.6372        6.9224        7.0641        7.6770        7.9430        7.9958        8.6425        8.9114        9.2065        9.1439       12.0172       12.1707        0.0000        0.0000        0.0000        0.0000        0.0000        0.0000        0.0000        0.0000        0.0000        0.0000        0.0000        0.0000        0.0000        0.0000        0.0000        0.0000        0.0000        0.0000        0.0000        0.0000
        0.0000        0.0000        0.0000        0.0000        0.0000        0.0000        0.0000        0.0000        0.0000        0.0000        0.0000        0.0000        0.0000        0.0000        0.0000        0.0000        0.0000        0.0000        0.0000        0.0000        0.0000        0.0000        0.0000        0.0000        0.0000        0.0000        0.0000        0.0000        0.0000        0.0000        0.0000        0.0000        0.0000        0.0000        0.0000        0.0000        0.0000        0.0000        0.0000        0.0000        0.0000        0.0000        0.0000        0.0000        0.0000        0.0000        0.0000        0.0000        0.0000        0.0000        0.0000        0.0000        0.0000       16.5378       15.5076       15.8332       14.6843       12.8361       10.2627        4.9242        0.0000        0.0000        0.0000        0.0000        0.0000        0.0000        0.0000        0.0000        0.0000        0.0000        0.0000        0.0000        0.0000        0.0000        0.0000        0.0000        0.0000        0.0000        0.0000        0.0000        0.0000        0.0000        0.0000        0.0000        0.0000        0.0000        0.0000        0.0000        0.0000        0.0000        0.0000        0.0000        0.0000        0.0000        0.0000        0.0000        0.0000        0.0000        0.0000        0.0000        0.0000        0.0000        0.0000        0.0000        0.0000        0.0000        0.0000        0.0000        0.0000        0.0000        0.0000        0.0000        0.0000        0.0000        0.0000        0.0000        0.0000        0.0000        0.0000        0.0000        0.0000        0.0000        0.0000        0.0000        0.0000        0.0000        0.0000        0.0000        0.0000        0.0000        0.0000        0.0000        0.0000        0.0000        0.0000        0.0000        0.0000        0.0000        0.0000        0.0000        0.0000        0.0000        0.0000        0.0000        0.0000        0.0000        0.0000        0.0000        0.0000        0.0000        0.0000        0.0000        0.0000        0.0000        0.0000        0.0000        0.0000        0.0000        0.0000        0.0000        0.0000        0.0000        0.0000        0.0000        0.0000        0.0000        0.0000        0.0000        0.0000        0.0000        4.5475        4.2573        4.1566        3.9979        4.3383        5.0909        4.8188        5.0026        5.9775        6.9822        8.1255        9.1265        9.3492       10.7934       11.2827       11.6913       11.8548       11.6899       11.3452        9.9370        8.6929        7.4935        6.9948        6.2287        6.8184        7.7264        6.4891        6.7881        6.8228        7.4847        7.6369        7.8735        6.9788        7.3584        6.9089        6.5483        6.4546        6.2946        5.7651        5.2184        5.1614        4.7412        4.8026        4.9751        5.7325        6.0201        7.0038        7.5066        7.6309       10.5221       11.2711       11.8778       11.9762       10.9237       10.7342       10.2765        9.7577       10.8657       12.0782       10.3334        9.7358        0.0000        0.0000        0.0000        0.0000        0.0000        0.0000        0.0000        0.0000        0.0000        0.0000        0.0000        0.0000        0.0000        0.0000        0.0000        0.0000        0.0000        0.0000
        0.0000        0.0000        0.0000        0.0000        0.0000        0.0000        0.0000        0.0000        0.0000        0.0000        0.0000        0.0000        0.0000        0.0000        0.0000        0.0000        0.0000        0.0000        0.0000        0.0000        0.0000        0.0000        0.0000        0.0000        0.0000        0.0000        0.0000        0.0000        0.0000        0.0000        0.0000        0.0000        0.0000        0.0000        0.0000        0.0000        0.0000        0.0000        0.0000        0.0000        0.0000        0.0000        0.0000        0.0000        0.0000        0.0000        0.0000        0.0000        0.0000        0.0000       23.0620       19.3186       18.7227       16.3686       15.9592       16.1450       15.2462       13.4537       10.7414        5.1319        3.5249        2.4862        0.0000        0.0000        0.0000        0.0000        0.0000        0.0000        0.0000        0.0000        0.0000        0.0000        0.0000        0.0000        0.0000        0.0000        0.0000        0.0000        0.0000        0.0000        0.0000        0.0000        0.0000        0.0000        0.0000        0.0000        0.0000        0.0000        0.0000        0.0000        0.0000        0.0000        0.0000        0.0000        0.0000        0.0000        0.0000        0.0000        0.0000        0.0000        0.0000        0.0000        0.0000        0.0000        0.0000        0.0000        0.0000        0.0000        0.0000        0.0000        0.0000        0.0000        0.0000        0.0000        0.0000        0.0000        0.0000        0.0000        0.0000        0.0000        0.0000        0.0000        0.0000        0.0000        0.0000        0.0000        0.0000        0.0000        0.0000        0.0000        0.0000        0.0000        0.0000        0.0000        0.0000        0.0000        0.0000        0.0000        0.0000        0.0000        0.0000        0.0000        0.0000        0.0000        0.0000        0.0000        0.0000        0.0000        0.0000        0.0000        0.0000        0.0000        0.0000        0.0000        0.0000        0.0000        0.0000        0.0000        0.0000        0.0000        0.0000        0.0000        0.0000        0.0000        0.0000        0.0000        0.0000        0.0000        0.0000        3.5080        3.4475        3.5865        3.3773        3.0383        3.3751        4.6356        4.6837        5.0817        5.8311        6.9040        8.0411        8.9621        9.2737        9.8015       10.4796       11.3352       10.7450       11.2337       11.0653        9.1927        7.7645        6.3592        5.9553        5.6177        6.8492        7.0428        6.4459        6.2009        6.0801        6.6667        7.1456        7.2051        6.4699        6.9543        6.5641        6.4448        6.4460        6.2403        5.7260        5.2054        5.0484        4.9539        4.6112        4.9406        5.8085        6.7885        6.9455        7.9276        8.7310       12.3562       13.7643       14.1923       13.7472       12.3104       11.8847       10.6998        9.6656        9.1656        8.5918        8.7313        8.0119        0.0000        0.0000        0.0000        0.0000        0.0000        0.0000        0.0000        0.0000        0.0000        0.0000        0.0000        0.0000        0.0000        0.0000       25.7722       28.5422       29.3849        0.0000
        0.0000        0.0000        0.0000        0.0000        0.0000        0.0000        0.0000        0.0000        0.0000        0.0000        0.0000        0.0000        0.0000        0.0000        0.0000        0.0000        0.0000        0.0000        0.0000        0.0000        0.0000        0.0000        0.0000        0.0000        0.0000        0.0000        0.0000        0.0000        0.0000        0.0000        0.0000        0.0000        0.0000        0.0000        0.0000        0.0000        0.0000        0.0000        0.0000        0.0000        0.0000        0.0000        0.0000        0.0000        0.0000        0.0000        0.0000        0.0000       24.6940       22.5890       21.4347       18.1627       16.7756       15.7659       15.1054       15.7998       15.1149       13.5235       11.0145        5.4949        4.0372        3.0687        2.5501        0.0000        0.0000        0.0000        0.0000        0.0000        0.0000        0.0000        0.0000        0.0000        0.0000        0.0000        0.0000        0.0000        0.0000        0.0000        0.0000        0.0000        0.0000        0.0000        0.0000        0.0000        0.0000        0.0000        0.0000        0.0000        0.0000        0.0000        0.0000        0.0000        0.0000        0.0000        0.0000        0.0000        0.0000        0.0000        0.0000        0.0000        0.0000        0.0000        0.0000        0.0000        0.0000        0.0000        0.0000        0.0000        0.0000        0.0000        0.0000        0.0000        0.0000        0.0000        0.0000        0.0000        0.0000        0.0000        0.0000        0.0000        0.0000        0.0000        0.0000        0.0000        0.0000        0.0000        0.0000        0.0000        0.0000        0.0000        0.0000        0.0000        0.0000        0.0000        0.0000        0.0000        0.0000        0.0000        0.0000        0.0000        0.0000        0.0000        0.0000        0.0000        0.0000        0.0000        0.0000        0.0000        0.0000        0.0000        0.0000        0.0000        0.0000        0.0000        0.0000        0.0000        0.0000        0.0000        0.0000        0.0000        0.0000        0.0000        0.0000        0.0000        0.0000        0.0000        0.0000        0.0000        2.9116        3.0066        3.2041        2.9619        2.5749        2.6231        3.0170        4.7662        5.1879        5.4423        6.2602        7.3416        8.2628        9.3514        8.8250        9.8892       11.3423       10.8058       10.5492       10.6744       10.5405        9.0719        7.8959        6.0629        5.2885        5.5093        6.6377        7.2160        6.2483        5.7520        5.3180        6.1955        6.6148        6.6085        6.4452        6.9097        6.6890        6.8428        7.0716        7.1171        6.5581        5.6545        5.5179        5.1823        4.8495        4.9468        5.6588        6.1341        6.8902        8.2167        9.6769       13.5581       15.1889       15.6847       14.8657       13.2635       13.1424       11.8724       10.8975        9.5925        9.3204        9.0629        8.8247        9.4366        0.0000        0.0000        0.0000        0.0000        0.0000        0.0000        0.0000        0.0000        0.0000       16.1211       18.2301       20.5895       22.8731       25.3567       27.2128       28.1373       31.6795
        0.0000        0.0000        0.0000        0.0000        0.0000        0.0000        0.0000        0.0000        0.0000        0.0000        0.0000        0.0000        0.0000        0.0000        0.0000        0.0000        0.0000        0.0000        0.0000        0.0000        0.0000        0.0000        0.0000        0.0000        0.0000        0.0000        0.0000        0.0000        0.0000        0.0000        0.0000        0.0000        0.0000        0.0000        0.0000        0.0000        0.0000        0.0000        0.0000        0.0000        0.0000        0.0000        0.0000        0.0000        0.0000        0.0000        0.0000        0.0000       21.5185       21.6239       20.3720       16.7045       15.5394       15.4934       15.3543       14.8292       14.1193       12.8982       11.0429        6.0774        5.0115        4.1885        3.6827        1.5734        1.3692        1.2449        2.8052        0.0000        0.0000        0.0000        0.0000        0.0000        0.0000        0.0000        0.0000        0.0000        0.0000        0.0000        0.0000        0.0000        0.0000        0.0000        0.0000        0.0000        0.0000        0.0000        0.0000        0.0000        0.0000        0.0000        0.0000        0.0000        0.0000        0.0000        0.0000        0.0000        0.0000        0.0000        0.0000        0.0000        0.0000        0.0000        0.0000        0.0000        0.0000        0.0000        0.0000        0.0000        0.0000        0.0000        0.0000        0.0000        0.0000        0.0000        0.0000        0.0000        0.0000        0.0000        0.0000        0.0000        0.0000        0.0000        0.0000        0.0000        0.0000        0.0000        0.0000        0.0000        0.0000        0.0000        0.0000        0.0000        0.0000        0.0000        0.0000        0.0000        0.0000        0.0000        0.0000        0.0000        0.0000        0.0000        0.0000        0.0000        0.0000        0.0000        0.0000        0.0000        0.0000        0.0000        0.0000        0.0000        0.0000        0.0000        0.0000        0.0000        0.0000        0.0000        0.0000        0.0000        0.0000        0.0000        0.0000        0.0000        0.0000        0.0000        0.0000        0.0000        3.2821        3.2260        3.0763        2.9370        2.5758        2.9500        3.2817        4.9847        5.6002        6.2262        6.7820        7.7542        8.3702        8.7268        8.8051        9.4098       10.4395       10.7893       10.5988       10.2835        9.9512        9.6901        8.1203        6.2389        6.0491        5.8743        6.1649        6.7652        5.8630        5.6879        5.4573        6.7070        6.8015        7.2104        7.3720        8.0340        7.5730        7.2847        7.3268        7.3124        6.7485        6.1311        6.1806        5.5944        5.4970        5.8391        6.1921        6.5729        6.9175        8.0698        9.9606       14.1424       15.4931       16.0824       15.7462       14.2275       13.8154       13.3772       11.6966       10.1907       10.1758        9.8970       10.0918        0.0000        0.0000        0.0000        0.0000        0.0000        0.0000        3.3328        2.8256       11.7663       13.9268       17.1995       18.9059       21.1726       22.8290       25.3136       25.6469        0.0000        0.0000
        0.0000        0.0000        0.0000        0.0000        0.0000        0.0000        0.0000        0.0000        0.0000        0.0000        0.0000        0.0000        0.0000        0.0000        0.0000        0.0000        0.0000        0.0000        0.0000        0.0000        0.0000        0.0000        0.0000        0.0000        0.0000        0.0000        0.0000        0.0000        0.0000        0.0000        0.0000        0.0000        0.0000        0.0000        0.0000        0.0000        0.0000        0.0000        0.0000        0.0000        0.0000        0.0000        0.0000        0.0000        0.0000        0.0000        0.0000        0.0000       18.6926       17.7988       16.3710       16.3734       15.4556       14.1821       13.6290       12.1344       11.5301       10.7764        9.8152       11.2524       10.9790       10.1234        7.8233        7.0308        5.6176        5.6838        4.4528        3.2832        2.7517        0.0000        0.0000        0.0000        0.0000        0.0000        0.0000        0.0000        0.0000        0.0000        0.0000        0.0000        0.0000        0.0000        0.0000        0.0000        0.0000        0.0000        0.0000        0.0000        0.0000        0.0000        0.0000        0.0000        0.0000        0.0000        0.0000        0.0000        0.0000        0.0000        0.0000        0.0000        0.0000        0.0000        0.0000        0.0000        0.0000        0.0000        0.0000        0.0000        0.0000        0.0000        0.0000        0.0000        0.0000        0.0000        0.0000        0.0000        0.0000        0.0000        0.0000        0.0000        0.0000        0.0000        0.0000        0.0000        0.0000        0.0000        0.0000        0.0000        0.0000        0.0000        0.0000        0.0000        0.0000        0.0000        0.0000        0.0000        0.0000        0.0000        0.0000        0.0000        0.0000        0.0000        0.0000        0.0000        0.0000        0.0000        0.0000        0.0000        0.0000        0.0000        0.0000        0.0000        0.0000        0.0000        0.0000        0.0000        0.0000        0.0000        0.0000        0.0000        0.0000        0.0000        0.0000        0.0000        0.0000        0.0000        0.0000        0.0000        4.7849        4.1135        4.3086        4.5123        4.1713        4.4641        5.6889        6.3610        7.7033        7.6381        8.5882        9.0154        8.2748        9.2756        9.2757       10.4183       11.6583       11.9107       11.8429       12.2157       12.2612       11.8182       10.1339        7.5491        6.4683        6.4483        6.7643        6.1493        5.3746        5.4060        5.7074        8.2694        9.1219        9.4035        9.1787        9.5444        9.2197        8.8751        8.7973        7.4384        6.7395        6.9010        7.2767        7.5347        7.2677        7.5833        8.1333        8.6627        9.2027       10.2347       11.6529       13.3839       15.5727       16.6815       16.2911       16.1740       15.7472       15.1746       13.7257       11.7432       11.6541       10.8539       11.4012       11.2451       10.9027       10.3096       10.6564       10.9311       11.5502       11.5744       12.5524       14.0186       16.0567       18.3392       20.3828       21.4341       22.3783       25.0416       25.4818        0.0000        0.0000
        0.0000        0.0000        0.0000        0.0000        0.0000        0.0000        0.0000        0.0000        0.0000        0.0000        0.0000        0.0000        0.0000        0.0000        0.0000        0.0000        0.0000        0.0000        0.0000        0.0000        0.0000        0.0000        0.0000        0.0000        0.0000        0.0000        0.0000        0.0000        0.0000        0.0000        0.0000        0.0000        0.0000        0.0000        0.0000        0.0000        0.0000        0.0000        0.0000        0.0000        0.0000        0.0000        0.0000        0.0000        0.0000        0.0000        0.0000        0.0000       17.2138       15.8596       14.6566       13.8860       14.1926       14.1555       15.4022       13.1242       13.5371       12.1858       12.5739       13.6213       13.8837       12.4478        9.4044        8.0035        7.2677        6.4351        5.6043        4.2500        3.4968        2.7859        0.0000        0.0000        0.0000        0.0000        0.0000        0.0000        0.0000        0.0000        0.0000        0.0000        0.0000        0.0000        0.0000        0.0000        0.0000        0.0000        0.0000        0.0000        0.0000        0.0000        0.0000        0.0000        0.0000        0.0000        0.0000        0.0000        0.0000        0.0000        0.0000        0.0000        0.0000        0.0000        0.0000        0.0000        0.0000        0.0000        0.0000        0.0000        0.0000        0.0000        0.0000        0.0000        0.0000        0.0000        0.0000        0.0000        0.0000        0.0000        0.0000        0.0000        0.0000        0.0000        0.0000        0.0000        0.0000        0.0000        0.0000        0.0000        0.0000        0.0000        0.0000        0.0000        0.0000        0.0000        0.0000        0.0000        0.0000        0.0000        0.0000        0.0000        0.0000        0.0000        0.0000        0.0000        0.0000        0.0000        0.0000        0.0000        0.0000        0.0000        0.0000        0.0000        0.0000        0.0000        0.0000        0.0000        0.0000        0.0000        0.0000        0.0000        0.0000        0.0000        0.0000        0.0000        0.0000        0.0000        0.0000        0.0000        0.0000        3.8960        4.0050        4.9317        4.5389        4.9967        0.0000        6.6806        7.9241        8.8509        0.0000        0.0000        0.0000        9.3203       10.4834       12.5909       12.7658       12.6512       11.6885       12.5769       12.9165       12.6109       11.2904        8.2875        6.8109        6.2921        6.2130        6.0100        5.3180        5.1351        5.8482        8.9433        9.5586        9.6757        9.5382        9.4517        9.3610        9.2345        9.0572        8.1470        7.6773        7.6553        8.0358        8.3655        8.3803        8.6512        9.3797       10.4168       10.8018       11.9443       13.3370       14.8627       15.8582       17.0313       16.9738       17.0823       17.1089       16.7031       15.3337       12.0684       11.3884       11.1539       11.1295       12.9406       12.7853       12.8184       13.2748       13.8334       12.9867       13.2362       15.4599       16.1164       17.2638       18.7777       19.9093       21.3072       23.3577       26.1354       27.3144        0.0000        0.0000
        0.0000        0.0000        0.0000        0.0000        0.0000        0.0000        0.0000        0.0000        0.0000        0.0000        0.0000        0.0000        0.0000        0.0000        0.0000        0.0000        0.0000        0.0000        0.0000        0.0000        0.0000        0.0000        0.0000        0.0000        0.0000        0.0000        0.0000        0.0000        0.0000        0.0000        0.0000        0.0000        0.0000        0.0000        0.0000        0.0000        0.0000        0.0000       31.5283       28.7336       24.0073        0.0000        0.0000        0.0000        0.0000        0.0000        0.0000        0.0000       14.8254       13.0993       12.5683       13.1064       14.3778       15.8866       14.9288       13.3568       13.8589       13.6275       13.4654       15.5025       11.9434       10.0250        9.3651        8.8521        8.3385        7.6401        6.7652        5.2048        4.3579        3.5423        0.0000        0.0000        0.0000        0.0000        0.0000        0.0000        0.0000        0.0000        0.0000        0.0000        0.0000        0.0000        0.0000        0.0000        0.0000        0.0000        0.0000        0.0000        0.0000        0.0000        0.0000        0.0000        0.0000        0.0000        0.0000        0.0000        0.0000        0.0000        0.0000        0.0000        0.0000        0.0000        0.0000        0.0000        0.0000        0.0000        0.0000        0.0000        0.0000        0.0000        0.0000        0.0000        0.0000        0.0000        0.0000        0.0000        0.0000        0.0000        0.0000        0.0000        0.0000        0.0000        0.0000        0.0000        0.0000        0.0000        0.0000        0.0000        0.0000        0.0000        0.0000        0.0000        0.0000        0.0000        0.0000        0.0000        0.0000        0.0000        0.0000        0.0000        0.0000        0.0000        0.0000        0.0000        0.0000        0.0000        0.0000        0.0000        0.0000        0.0000        0.0000        0.0000        0.0000        0.0000        0.0000        0.0000        0.0000        0.0000        0.0000        0.0000        0.0000        0.0000        0.0000        0.0000        0.0000        0.0000        0.0000        0.0000        0.0000        0.0000        0.0000        0.0000        0.0000        0.0000        0.0000        0.0000        0.0000        0.0000        0.0000        0.0000        0.0000        0.0000        0.0000       11.2221       11.9225       12.1456       11.6182       12.2107       12.2576       11.7551       11.2937        8.2485        6.6487        5.4075        5.3041        4.9498        4.8720        4.9132        5.3626        8.0900        8.9043        9.2618        9.3327        9.4469        9.2478        8.7798        8.5745        7.8071        7.4775        8.1297        8.6906        8.8766        9.0692        9.7382       10.2006       11.5699       11.9265       12.6606       13.7965       15.1648       16.4512       16.7484       17.2581       17.8028       17.0976       16.4352       15.5020       13.0228       12.4525       11.7515       11.8427       12.8960       13.8533       13.7593       15.4350       16.7957       14.6057       14.1083       15.9787       17.5487       18.8052       20.0746       21.9870       23.3660       25.6242       29.1467        0.0000        0.0000        0.0000
        0.0000        0.0000        0.0000        0.0000        0.0000        0.0000        0.0000        0.0000        0.0000        0.0000        0.0000        0.0000        0.0000        0.0000        0.0000        0.0000        0.0000        0.0000        0.0000        0.0000        0.0000        0.0000        0.0000        0.0000        0.0000        0.0000        0.0000        0.0000        0.0000        0.0000        0.0000        0.0000        0.0000        0.0000        0.0000        0.0000        0.0000        0.0000       24.9300       18.9703       17.4492       17.1324       19.6208       18.4912       17.1600       16.7732       13.9331       12.6496       11.5518       10.4062       11.5519       12.7874       13.5215       11.0433       11.6313       11.2001        9.2828        9.4067       10.1742       10.8931       10.1657       10.0516        9.7764        9.4698        9.1999        8.5774        7.7031        6.1626        5.3416        4.4962        3.5913        0.8336        0.0000        0.0000        0.0000        0.0000        0.0000        0.0000        0.0000        0.0000        0.0000        0.0000        0.0000        0.0000        0.0000        0.0000        0.0000        0.0000        0.0000        0.0000        0.0000        0.0000        0.0000        0.0000        0.0000        0.0000        0.0000        0.0000        0.0000        0.0000        0.0000        0.0000        0.0000        0.0000        0.0000        0.0000        0.0000        0.0000        0.0000        0.0000        0.0000        0.0000        0.0000        0.0000        0.0000        0.0000        0.0000        0.0000        0.0000        0.0000        0.0000        0.0000        0.0000        0.0000        0.0000        0.0000        0.0000        0.0000        0.0000        0.0000        0.0000        0.0000        0.0000        0.0000        0.0000        0.0000        0.0000        0.0000        0.0000        0.0000        0.0000        0.0000        0.0000        0.0000        0.0000        0.0000        0.0000        0.0000        0.0000        0.0000        0.0000        0.0000        0.0000        0.0000        0.0000        0.0000        0.0000        0.0000        0.0000        0.0000        0.0000        0.0000        0.0000        0.0000        0.0000        0.0000        0.0000        0.0000        0.0000        0.0000        0.0000        0.0000        0.0000        0.0000        0.0000        0.0000        0.0000        0.0000        0.0000        0.0000        0.0000        0.0000        0.0000        0.0000       12.3148       12.3224       11.3457       12.0545       11.5864       10.6505        9.9825        7.3483        5.7402        4.9141        4.4944        4.5713        4.1496        4.2218        4.9086        7.3074        8.0659        8.2567        8.2495        8.2861        8.0602        7.6513        7.2019        6.6176        6.5807        7.0416        8.0388        8.7060        9.3708        9.7896       10.2170       11.0168       11.9087       13.2078       14.1768       14.6185       15.5019       15.8029       16.0336       16.7528       16.4366       16.3948       15.9958       14.2908       13.6332       13.2338       13.0973       14.0862       14.9626       14.9547       15.1297       15.9034       15.0108       15.7092       16.8111       18.5704       20.4817       22.6831       25.3510       26.5203       26.9581        0.0000        0.0000        0.0000        0.0000
        0.0000        0.0000        0.0000        0.0000        0.0000        0.0000        0.0000        0.0000        0.0000        0.0000        0.0000        0.0000        0.0000        0.0000        0.0000        0.0000        0.0000        0.0000        0.0000        0.0000        0.0000        0.0000        0.0000        0.0000        0.0000        0.0000        0.0000        0.0000        0.0000        0.0000        0.0000        0.0000        0.0000        0.0000        0.0000        0.0000        0.0000       17.9808       16.9208       15.8056       14.7231       13.8725       13.2457       13.8530       11.7558       14.0423       10.9736        5.2996        8.2198        8.9026        7.7427        8.0651        6.8875        6.9080        7.0017        7.5192        7.6197        8.8608        7.6541        8.9746        9.2493        9.4139        9.2594       10.6442       10.6574       10.0724        9.1744        8.4281        7.6905        6.6379        5.3598        3.4307        0.0000        0.0000        0.0000        0.0000        0.0000        0.0000        0.0000        0.0000        0.0000        0.0000        0.0000        0.0000        0.0000        0.0000        0.0000        0.0000        0.0000        0.0000        0.0000        0.0000        0.0000        0.0000        0.0000        0.0000        0.0000        0.0000        0.0000        0.0000        0.0000        0.0000        0.0000        0.0000        0.0000        0.0000        0.0000        0.0000        0.0000        0.0000        0.0000        0.0000        0.0000        0.0000        0.0000        0.0000        0.0000        0.0000        0.0000        0.0000        0.0000        0.0000        0.0000        0.0000        0.0000        0.0000        0.0000        0.0000        0.0000        0.0000        0.0000        0.0000        0.0000        0.0000        0.0000        0.0000        0.0000        0.0000        0.0000        0.0000        0.0000        0.0000        0.0000        0.0000        0.0000        0.0000        0.0000        0.0000        0.0000        0.0000        0.0000        0.0000        0.0000        0.0000        0.0000        0.0000        0.0000        0.0000        0.0000        0.0000        0.0000        0.0000        0.0000        0.0000        0.0000        0.0000        0.0000        0.0000        0.0000        0.0000        0.0000        0.0000        0.0000        0.0000        0.0000        0.0000        0.0000        0.0000        0.0000        7.9822        8.8258        9.2684       10.6933       12.9966        0.0000       14.1657       11.7558        8.9552        8.7367        8.1934        8.2385        6.7429        5.5430        5.0826        4.8659        4.8232        4.6638        4.4039        4.9504        6.4856        7.1620        7.4007        7.1958        6.5303        6.4370        6.1595        5.7521        5.2904        5.7959        5.8382        6.7770        9.3012       10.2299       10.9719       11.5569       11.9161       12.8406       14.5417       15.8478       16.1273       15.8614       16.0767       15.7766       15.2762       14.8668       15.1559       15.3635       16.7610       16.4733       16.3146       15.8048       15.2295       15.2294       15.0099       15.4215       14.8681       15.0735       15.7798       17.3930       19.3300       20.7616       22.7218       25.6640       27.4887       28.9661        0.0000        0.0000        0.0000        0.0000
        0.0000        0.0000        0.0000        0.0000        0.0000        0.0000        0.0000        0.0000        0.0000        0.0000        0.0000        0.0000        0.0000        0.0000        0.0000        0.0000        0.0000        0.0000        0.0000        0.0000        0.0000        0.0000        0.0000        0.0000        0.0000        0.0000        0.0000        0.0000        0.0000        0.0000        0.0000        0.0000        0.0000        0.0000        0.0000        0.0000        0.0000       16.3312       15.2517       14.1050       13.0037       12.0203       11.1460        9.4186        8.6362        7.7365        6.7302        4.1549        3.6177        3.3682        6.9235        8.1867        6.0888        4.9615        5.1344        6.6283        6.8831        7.0298        7.1665        8.7959        9.1957        9.4821        9.5733       12.1424       11.5757       11.0933       10.2232        9.8289        8.8872        7.7072        6.2756        4.0926        3.0781        0.0000        0.0000        0.0000        0.0000        0.0000        0.0000        0.0000        0.0000        0.0000        0.0000        0.0000        0.0000        0.0000        0.0000        0.0000        0.0000        0.0000        0.0000        0.0000        0.0000        0.0000        0.0000        0.0000        0.0000        0.0000        0.0000        0.0000        0.0000        0.0000        0.0000        0.0000        0.0000        0.0000        0.0000        0.0000        0.0000        0.0000        0.0000        0.0000        0.0000        0.0000        0.0000        0.0000        0.0000        0.0000        0.0000        0.0000        0.0000        0.0000        0.0000        0.0000        0.0000        0.0000        0.0000        0.0000        0.0000        0.0000        0.0000        0.0000        0.0000        0.0000        0.0000        0.0000        0.0000        0.0000        0.0000        0.0000        0.0000        0.0000        0.0000        0.0000        0.0000        0.0000        0.0000        0.0000        0.0000        0.0000        0.0000        0.0000        0.0000        0.0000        0.0000        0.0000        0.0000        0.0000        0.0000        0.0000        0.0000        0.0000        0.0000        0.0000        0.0000        0.0000        0.0000        0.0000        0.0000        0.0000        0.0000        0.0000        0.0000        0.0000        0.0000        7.1528        6.4483        6.1879        5.9210        7.4274        8.3930        9.1199       10.3845       12.4194       13.3203       13.7398       11.4292        8.4207        7.6062        7.1594        7.4861        6.4348        5.3697        4.6844        4.4235        4.5924        4.4455        4.1570        4.3230        5.5986        5.8538        6.2849        6.2737        5.8013        5.5147        5.1765        5.0194        4.4954        5.0676        5.7453        6.7149        8.8959       10.1547       11.3084       12.2104       12.9087       13.4322       13.9298       15.2091       15.3332       15.1779       15.2190       15.0000       14.5382       14.7937       14.7920       15.3777       16.7578       17.0790       17.3467       16.2845       15.3169       15.2734       15.4559       15.7169       15.2944       14.7582       15.9236       17.6528       19.6424       21.1776       23.2986       26.0685       27.6784        0.0000        0.0000        0.0000        0.0000        0.0000
        0.0000        0.0000        0.0000        0.0000        0.0000        0.0000        0.0000        0.0000        0.0000        0.0000        0.0000        0.0000        0.0000        0.0000        0.0000        0.0000        0.0000        0.0000        0.0000        0.0000        0.0000        0.0000        0.0000        0.0000        0.0000        0.0000        0.0000        0.0000        0.0000        0.0000        0.0000        0.0000        0.0000        0.0000        0.0000        0.0000       16.0302       14.1779       13.2999       12.3455       11.4507       10.5430        9.6128        8.0264        7.1947        9.1278        5.4271        3.5504        3.0638        3.5080        2.9940        4.3492        5.5691        5.8329        5.2598        6.8554        7.2040        7.2739        7.3539        8.9987        9.4000        9.6765        9.8342       14.5778       12.1956       11.7852       11.6421        9.7299        8.9549        7.7757        6.5714        4.3530        0.0000        0.0000        0.0000        0.0000        0.0000        0.0000        0.0000        0.0000        0.0000        0.0000        0.0000        0.0000        0.0000        0.0000        0.0000        0.0000        0.0000        0.0000        0.0000        0.0000        0.0000        0.0000        0.0000        0.0000        0.0000        0.0000        0.0000        0.0000        0.0000        0.0000        0.0000        0.0000        0.0000        0.0000        0.0000        0.0000        0.0000        0.0000        0.0000        0.0000        0.0000        0.0000        0.0000        0.0000        0.0000        0.0000        0.0000        0.0000        0.0000        0.0000        0.0000        0.0000        0.0000        0.0000        0.0000        0.0000        0.0000        0.0000        0.0000        0.0000        0.0000        0.0000        0.0000        0.0000        0.0000        0.0000        0.0000        0.0000        0.0000        0.0000        0.0000        0.0000        0.0000        0.0000        0.0000        0.0000        0.0000        0.0000        0.0000        0.0000        0.0000        0.0000        0.0000        0.0000        0.0000        0.0000        0.0000        0.0000        0.0000        0.0000        0.0000        0.0000        0.0000        0.0000        0.0000        0.0000        0.0000        0.0000        0.0000        0.0000        4.2532        4.8053        4.9639        5.6979        5.4724        5.6540        6.1479        7.2873        7.4399        8.0474        8.9369       11.7279       11.9949       11.4753       10.4110        7.6304        6.4431        6.0581        6.2779        5.5721        4.8053        4.5567        4.8904        4.4035        4.0007        3.6854        3.8201        4.7516        4.9799        5.0735        5.3400        5.4439        5.3561        5.1344        4.7403        4.4608        4.5313        5.4318        6.7571        8.8705        9.7520       11.3637       12.3091       13.0203       13.5009       13.8968       14.7142       14.2701       14.8141       14.7584       14.5839       13.8890       14.1222       13.8842       14.1977       16.3587       16.5871       16.9190       16.3668       14.5853       14.8267       14.4015       15.0786       15.2996       15.4569       16.3937       17.8897       20.1391       21.8719       23.9036       25.4303       27.8682        0.0000        0.0000        0.0000        0.0000        0.0000
        0.0000        0.0000        0.0000        0.0000        0.0000        0.0000        0.0000        0.0000        0.0000        0.0000        0.0000        0.0000        0.0000        0.0000        0.0000        0.0000        0.0000        0.0000        0.0000        0.0000        0.0000        0.0000        0.0000        0.0000        0.0000        0.0000        0.0000        0.0000        0.0000        0.0000        0.0000        0.0000        0.0000        0.0000        0.0000       15.9739       13.1116       11.4462       10.9953       10.4657       10.0072        9.3875        8.5995        7.2407        6.5357       10.8725       10.1692        3.4734        3.1144        3.0648        3.8946        5.9205        6.2378        5.7084        5.9839        7.8377        8.2607        8.2960        8.2171       10.0263       10.2950       10.3339        9.9308       13.2344       12.8222       11.5231        9.4339        8.8579        8.1401        7.3056        6.2398        4.2322        0.0000        0.0000        0.0000        0.0000        0.0000        0.0000        0.0000        0.0000        0.0000        0.0000        0.0000        0.0000        0.0000        0.0000        0.0000        0.0000        0.0000        0.0000        0.0000        0.0000        0.0000        0.0000        0.0000        0.0000        0.0000        0.0000        0.0000        0.0000        0.0000        0.0000        0.0000        0.0000        0.0000        0.0000        0.0000        0.0000        0.0000        0.0000        0.0000        0.0000        0.0000        0.0000        0.0000        0.0000        0.0000        0.0000        0.0000        0.0000        0.0000        0.0000        0.0000        0.0000        0.0000        0.0000        0.0000        0.0000        0.0000        0.0000        0.0000        0.0000        0.0000        0.0000        0.0000        0.0000        0.0000        0.0000        0.0000        0.0000        0.0000        0.0000        0.0000        0.0000        0.0000        0.0000        0.0000        0.0000        0.0000        0.0000        0.0000        0.0000        0.0000        0.0000        0.0000        0.0000        0.0000        0.0000        0.0000        0.0000        0.0000        0.0000        0.0000        0.0000        0.0000        0.0000        0.0000        0.0000        0.0000        0.0000        0.0000        4.4587        4.0139        4.3390        5.0726        5.7051        5.4781        4.7470        4.5939        5.2986        6.1646        6.8282        7.0898        9.0615       10.6547       10.7611        9.9036        7.0332        5.9372        5.3687        5.3220        4.6521        4.2641        4.0231        4.3810        4.0567        3.4680        3.1236        3.2304        4.1286        4.3654        4.4559        4.5275        4.8355        5.1488        4.9442        4.8557        4.6919        4.7866        5.3910        6.9281        9.1325       10.2266       11.0573       12.1791       12.2117       12.9612       13.1031       14.3230       13.8092       14.4217       14.1458       13.6882       13.3442       13.3795       12.8151       12.8916       14.4398       14.7581       14.5295       14.3277       12.7549       12.4364       12.4645       13.3757       13.7134       15.1616       16.6187       17.4979       19.6938       22.1721       23.3754       24.8226       26.2826        0.0000        0.0000        0.0000        0.0000        0.0000
        0.0000        0.0000        0.0000        0.0000        0.0000        0.0000        0.0000        0.0000        0.0000        0.0000        0.0000        0.0000        0.0000        0.0000        0.0000        0.0000        0.0000        0.0000        0.0000        0.0000        0.0000        0.0000        0.0000        0.0000        0.0000        0.0000        0.0000        0.0000        0.0000        0.0000        0.0000        0.0000        0.0000        0.0000        0.0000        6.9195        5.6179        4.9393        4.8971        8.2812        8.2459        7.9299        7.3242        6.1081       13.3658       18.1922       15.0551        8.6663        4.2997        4.3784        4.9450        7.1313        7.7753        8.5644        9.3344       10.7096       11.4821       11.8750       11.5487       11.3183       13.4335       12.0024       10.9095       10.0919        7.7723        7.3239        6.2318        6.0648        5.7447        5.2138        4.4979        5.5002        0.0000        0.0000        0.0000        0.0000        0.0000        0.0000        0.0000        0.0000        0.0000        0.0000        0.0000        0.0000        0.0000        0.0000        0.0000        0.0000        0.0000        0.0000        0.0000        0.0000        0.0000        0.0000        0.0000        0.0000        0.0000        0.0000        0.0000        0.0000        0.0000        0.0000        0.0000        0.0000        0.0000        0.0000        0.0000        0.0000        0.0000        0.0000        0.0000        0.0000        0.0000        0.0000        0.0000        0.0000        0.0000        0.0000        0.0000        0.0000        0.0000        0.0000        0.0000        0.0000        0.0000        0.0000        0.0000        0.0000        0.0000        0.0000        0.0000        0.0000        0.0000        0.0000        0.0000        0.0000        0.0000        0.0000        0.0000        0.0000        0.0000        0.0000        0.0000        0.0000        0.0000        0.0000        0.0000        0.0000        0.0000        0.0000        0.0000        0.0000        0.0000        0.0000        0.0000        0.0000        0.0000        0.0000        0.0000        0.0000        0.0000        0.0000        0.0000        0.0000        0.0000        0.0000        0.0000        0.0000        0.0000        0.0000        3.8638        5.6136        5.0045        4.6140        5.0962        5.8714        5.5706        4.9922        4.9882        5.4126        5.2613        6.7240        7.4634        8.9211        9.6728        9.4667        8.7941        6.3415        5.0713        4.3687        4.0003        3.8597        3.4349        3.3145        3.7490        2.9263        2.6319        2.1673        2.2849        3.2153        3.3205        3.4314        3.7436        4.6816        4.6650        4.8320        5.1590        5.6132        5.9311        6.5707        7.6979        9.1747       10.1125       10.4328       10.6554       11.2400       11.8902       11.7312       11.9309       13.1566       13.5331       13.4170       13.4457       13.5154       12.8311       12.3955       12.1531       10.0521        9.8141        9.8734        9.4007        8.2497        8.3244        8.4984        9.0241       11.8412       13.2161       15.2125       16.8641       18.5725       20.1053       22.4327       23.2217        0.0000        0.0000        0.0000        0.0000        0.0000        0.0000
        0.0000        0.0000        0.0000        0.0000        0.0000        0.0000        0.0000        0.0000        0.0000        0.0000        0.0000        0.0000        0.0000        0.0000        0.0000        0.0000        0.0000        0.0000        0.0000        0.0000        0.0000        0.0000        0.0000        0.0000        0.0000        0.0000        0.0000        0.0000        0.0000        0.0000        0.0000        0.0000        0.0000        0.0000        0.0000        5.5791        4.2520        3.6543        3.7999        6.5172        6.8843        6.8343        6.3586       11.6541       20.2122       17.7994       14.7880        6.7135        4.4128        4.7921        5.4310        7.8698        8.8781        9.8233       10.6726       12.2195       14.2479       16.9150       17.6300       14.9628       11.5763       10.6816       11.1689        8.7722        6.4129        5.7758        5.4974        5.2769        4.7869        4.4442        4.0439        0.0000        0.0000        0.0000        0.0000        0.0000        0.0000        0.0000        0.0000        0.0000        0.0000        0.0000        0.0000        0.0000        0.0000        0.0000        0.0000        0.0000        0.0000        0.0000        0.0000        0.0000        0.0000        0.0000        0.0000        0.0000        0.0000        0.0000        0.0000        0.0000        0.0000        0.0000        0.0000        0.0000        0.0000        0.0000        0.0000        0.0000        0.0000        0.0000        0.0000        0.0000        0.0000        0.0000        0.0000        0.0000        0.0000        0.0000        0.0000        0.0000        0.0000        0.0000        0.0000        0.0000        0.0000        0.0000        0.0000        0.0000        0.0000        0.0000        0.0000        0.0000        0.0000        0.0000        0.0000        0.0000        0.0000        0.0000        0.0000        0.0000        0.0000        0.0000        0.0000        0.0000        0.0000        0.0000        0.0000        0.0000        0.0000        0.0000        0.0000        0.0000        0.0000        0.0000        0.0000        0.0000        0.0000        0.0000        0.0000        0.0000        0.0000        0.0000        0.0000        0.0000        0.0000        4.3027        3.9163        0.0000        3.5006        3.4680        3.5386        4.3571        4.0040        3.7972        4.2132        5.1267        5.5872        4.9676        5.1916        6.5894        6.4258        6.6393        6.5807        6.7667        7.6854        7.4643        6.8131        4.7241        4.8349        3.9207        3.2637        2.9518        2.9133        2.8562        3.2480        2.7558        2.0817        1.7942        1.8969        2.4314        2.6684        3.1243        3.4355        4.4850        4.5210        4.8071        5.2033        5.7967        6.0265        6.8639        8.2045        8.6195        9.6168       10.2030       10.7739       10.9974       11.1060       11.1491       11.2745       12.5670       13.0372       13.2119       12.6995       13.1971       13.0015       13.1495       12.3272        9.3943        9.1779        8.1148        7.3965        6.5188        6.4304        7.1002        8.4626       11.1285       12.6537       14.1828       15.6867       17.7480       19.7353       21.1604        0.0000        0.0000        0.0000        0.0000        0.0000        0.0000        0.0000
        0.0000        0.0000        0.0000        0.0000        0.0000        0.0000        0.0000        0.0000        0.0000        0.0000        0.0000        0.0000        0.0000        0.0000        0.0000        0.0000        0.0000        0.0000        0.0000        0.0000        0.0000        0.0000        0.0000        0.0000        0.0000        0.0000        0.0000        0.0000        0.0000       49.8948       41.7842       22.9325       17.0320       12.8598       10.4134        4.9346        3.6853        3.5463        5.0805        5.9357        6.4600        6.5978        6.3415       10.7327       14.5445       15.6460        9.3013        5.3037        6.4963        5.7026        6.5185        9.3512       10.4381       12.5229       13.2279       17.2708       19.2207       15.5126       14.6700       12.5391       11.7051       10.9416        9.8340        7.7048        6.8541        6.8844        6.3407        5.5904        4.9689        4.5870        4.1741        4.5367        4.0337        0.0000        0.0000        0.0000        0.0000        0.0000        0.0000        0.0000        0.0000        0.0000        0.0000        0.0000        0.0000        0.0000        0.0000        0.0000        0.0000        0.0000        0.0000        0.0000        0.0000        0.0000        0.0000        0.0000        0.0000        0.0000        0.0000        0.0000        0.0000        0.0000        0.0000        0.0000        0.0000        0.0000        0.0000        0.0000        0.0000        0.0000        0.0000        0.0000        0.0000        0.0000        0.0000        0.0000        0.0000        0.0000        0.0000        0.0000        0.0000        0.0000        0.0000        0.0000        0.0000        0.0000        0.0000        0.0000        0.0000        0.0000        0.0000        0.0000        0.0000        0.0000        0.0000        0.0000        0.0000        0.0000        0.0000        0.0000        0.0000        0.0000        0.0000        0.0000        0.0000        0.0000        0.0000        0.0000        0.0000        0.0000        0.0000        0.0000        0.0000        0.0000        0.0000        0.0000        0.0000        0.0000        0.0000        0.0000        0.0000        0.0000        0.0000        0.0000        4.4325        4.6272        4.1569        3.9069        3.5744        3.5687        3.4124        4.1183        4.2319        3.8456        3.6427        4.0967        3.7126        4.0178        3.9217        4.6444        5.1806        5.2188        4.6545        4.2502        4.1483        4.3615        3.8453        3.3790        3.1758        2.9566        2.2513        2.4163        2.4174        2.7849        2.9008        2.5862        2.1610        1.8904        1.8872        2.4884        2.7358        3.0565        3.5259        4.4994        4.9280        5.1653        5.7024        6.1089        6.6519        7.6326        8.6347        9.8808       10.4790       10.8648       11.5573       11.3432       11.3935       11.2824       11.9792       13.3615       13.5949       13.1295       12.6025       12.3867       12.1398       12.7259       11.5817        8.5141        7.6269        6.9275        6.8426        6.8187        6.3435        6.8170        7.9089       10.9684       12.6921       14.7353       16.4568       18.5120       20.3616        0.0000        0.0000        0.0000        0.0000        0.0000        0.0000        0.0000        0.0000
        0.0000        0.0000        0.0000        0.0000        0.0000        0.0000        0.0000        0.0000        0.0000        0.0000        0.0000        0.0000        0.0000        0.0000        0.0000        0.0000        0.0000        0.0000        0.0000        0.0000        0.0000        0.0000        0.0000        0.0000        0.0000        0.0000       43.8373       45.1561       44.1900       41.7009       37.2396       19.8325       15.5821       12.4187       10.3290        5.3876        4.7257        4.7143        5.3487        6.5769        7.0120        7.2564        7.3054        6.9400       11.2158        9.7143        6.6384        6.8883        7.0505        7.6430        9.0796       11.7340       13.4993       15.3368       14.9967       15.9913       22.0467       17.7241       14.5341       13.6421       13.1964       12.4339       11.4859        9.1776        8.3276        8.2010        8.2649        6.7783        6.0848        5.5098        4.8484        4.9742        4.1081        3.4962        3.0948        2.1848        1.8780        1.6444        1.4847        0.7153        0.6290        0.5415        0.0000        0.0000        0.0000        0.0000        0.0000        0.0000        0.0000        0.0000        0.0000        0.0000        0.0000        0.0000        0.0000        0.0000        0.0000        0.0000        0.0000        0.0000        0.0000        0.0000        0.0000        0.0000        0.0000        0.0000        0.0000        0.0000        0.0000        0.0000        0.0000        0.0000        0.0000        0.0000        0.0000        0.0000        0.0000        0.0000        0.0000        0.0000        0.0000        0.0000        0.0000        0.0000        0.0000        0.0000        0.0000        0.0000        0.0000        0.0000        0.0000        0.0000        0.0000        0.0000        0.0000        0.0000        0.0000        0.0000        0.0000        0.0000        0.0000        0.0000        0.0000        0.0000        0.0000        0.0000        0.0000        0.0000        0.0000        0.0000        0.0000        0.0000        0.0000        2.9528        2.1735        1.9967        2.6040        1.7495        0.0000        0.0000        0.0000        0.0000        4.7563        5.0322        5.0262        5.2749        5.3222        4.4359        4.2792        3.9785        4.1047        4.7115        4.3861        3.8550        3.6025        4.1199        3.6456        3.2385        3.3097        3.6672        3.9821        4.2689        4.8697        4.5239        3.5496        3.3872        4.0105        4.3736        2.9232        2.5771        2.5038        2.1389        2.2930        2.6297        3.0816        2.6498        2.4510        2.4084        2.2593        2.8193        2.9521        3.4830        4.0442        5.2258        6.0186        6.7222        7.1681        7.5232        7.8346        8.3939        9.8130       10.9230       11.5615       12.6048       12.9473       12.4141       12.4380       12.2705       12.9253       13.6362       13.6266       12.7322       12.0173       11.8733       12.5300       12.2436       11.2790        8.2430        7.9680        8.1875        7.8768        7.5699        7.1950        7.4544        8.5775       11.7491       13.8435       15.9468       18.1232       20.9763       22.5075        0.0000        0.0000        0.0000        0.0000        0.0000        0.0000        0.0000        0.0000
        0.0000        0.0000        0.0000        0.0000        0.0000        0.0000        0.0000        0.0000        0.0000        0.0000        0.0000        0.0000        0.0000        0.0000        0.0000        0.0000        0.0000        0.0000        0.0000        0.0000        0.0000        0.0000        0.0000        0.0000        0.0000       36.3520       34.1409       21.4616       20.0393       18.2861       16.1724       18.5531       15.6634       13.2650       11.3347        8.5647        7.3312        6.6390        6.9536        7.6031        7.9558        8.3138        8.6723        9.9287       10.2710       10.6162       11.1048       12.2353       13.7011       14.1015       16.4946       17.6690       16.5079       17.4199       20.7137       20.1767       19.1129       17.7954       17.1790       18.0554       17.6656       16.9569       16.0325       14.0152       14.6485       14.3937       11.8844        9.6411        8.6035        7.7622        6.8831        4.1992       29.2037        6.1301        2.4372        2.4986        2.2378        2.0442        1.9188        1.9871        1.8477        1.8822        2.9319        1.5250        0.0000        0.0000        0.0000        0.0000        0.0000        0.0000        0.0000        0.0000        0.0000        0.0000        0.0000        0.0000        0.0000        0.0000        0.0000        0.0000        0.0000        0.0000        0.0000        0.0000        0.0000        0.0000        0.0000        0.0000        0.0000        0.0000        0.0000        0.0000        0.0000        0.0000        0.0000        0.0000        0.0000        0.0000        0.0000        0.0000        0.0000        0.0000        0.0000        0.0000        0.0000        0.0000        0.0000        0.0000        0.0000        0.0000        0.0000        0.0000        0.0000        0.0000        0.0000        0.0000        0.0000        0.0000        0.0000        0.0000        0.0000        0.0000        0.0000        0.0000        0.0000        0.0000        0.0000        0.0000        0.0000        0.0000        0.0000        0.0000        2.8830        2.9788        3.0202        3.6148        3.4322        3.1081        3.3202        4.6977        5.5740        6.2996        6.3337        6.2371        6.5569        6.5029        5.1268        5.2791        5.2391        5.1426        5.1747        5.6487        5.3136        5.0636        4.9337        5.0288        4.8877        4.5449        4.4047        4.0710        3.9396        4.0824        3.9765        2.5833        2.4027        2.6822        2.9859        2.6819        2.2910        1.8036        1.7971        2.1085        2.6015        2.5798        2.8658        2.9433        3.0739        3.0807        3.2893        3.1398        3.3962        4.1529        4.7154        5.1907        5.8093        6.6019        7.0102        8.2999        8.6265        9.1108        9.7105       10.4559       11.4890       12.8323       14.0949       15.5502       15.6364       15.1273       14.5857       14.5309       13.9077       13.3874       12.5887       11.7195       12.3593       11.5349       11.2478       11.0277       11.1333       11.3434       11.0985        8.5228        8.4455        9.2718        0.0000        0.0000       17.7584       20.0538       22.3563       24.3031        0.0000        0.0000        0.0000        0.0000        0.0000        0.0000        0.0000        0.0000        0.0000
        0.0000        0.0000        0.0000        0.0000        0.0000        0.0000        0.0000        0.0000        0.0000        0.0000        0.0000        0.0000        0.0000        0.0000        0.0000        0.0000        0.0000        0.0000        0.0000        0.0000        0.0000        0.0000        0.0000        0.0000        0.0000        0.0000       28.3269       16.8242       14.5213       13.0037       12.2513       15.1011       14.0849       13.2141       11.2962        9.3176        7.5404        6.9867        7.2208        8.3069        8.5677        9.0333       10.1770       11.2484       11.8311       12.4996       13.1893       14.5891       16.4002       16.5684       19.5043       19.8690       18.5264       19.1019       19.1852       32.6910       21.0417       18.8690       18.4339       19.5898       19.4450       19.6867       17.5871       15.5776       21.5196       44.8843       12.2998       11.0039        9.9296        8.7742       10.3014        4.5666        3.4053        2.6945        2.5621        2.7600        2.4964        2.3151        2.2347        2.3864        2.3522        2.2392        2.8270        1.3211        0.8852        0.6745        0.0000        0.0000        0.0000        0.0000        0.0000        0.0000        0.0000        0.0000        0.0000        0.0000        0.0000        0.0000        0.0000        0.0000        0.0000        0.0000        0.0000        0.0000        0.0000        0.0000        0.0000        0.0000        0.0000        0.0000        0.0000        0.0000        0.0000        0.0000        0.0000        0.0000        0.0000        0.0000        0.0000        0.0000        0.0000        0.0000        0.0000        0.0000        0.0000        0.0000        0.0000        0.0000        0.0000        0.0000        0.0000        0.0000        0.0000        0.0000        0.0000        0.0000        0.0000        0.0000        0.0000        0.0000        0.0000        0.0000        0.0000        0.0000        0.0000        0.0000        0.0000        0.0000        0.0000        0.0000        0.0000        0.0000        3.1010        3.5019        3.2894        4.3132        3.7389        3.7877        3.7756        5.1351        5.6033        6.2351        6.4896        6.7115        7.5048        6.5317        5.4428        5.7531        5.6432        5.6851        6.1144        6.4389        6.2512        6.1874        5.7660        5.7337        5.1336        4.8497        4.6243        4.1476        3.9016        3.9673        3.6342        2.3320        2.1652        1.7637        1.6687        1.9779        1.9970        1.6537        1.9495        2.0125        2.1961        2.0261        3.0091        3.0784        3.2596        3.5719        3.7052        3.7368        3.9467        4.4450        4.7243        5.3383        5.8509        6.5857        7.5240        8.9866        9.2242        9.6546        9.9381       10.6352       11.6596       12.1969       13.4589       15.1549       15.1867       14.3013       14.1870       13.9146       13.3169       12.9520       12.3560       12.0328       11.7040       10.8833       10.8442       11.3436       11.3815       12.4351       11.9290        8.9462        8.9737        0.0000        0.0000        0.0000        0.0000        0.0000        0.0000        0.0000        0.0000        0.0000        0.0000        0.0000        0.0000        0.0000        0.0000        0.0000        0.0000
        0.0000        0.0000        0.0000        0.0000        0.0000        0.0000        0.0000        0.0000        0.0000        0.0000        0.0000        0.0000        0.0000        0.0000        0.0000        0.0000        0.0000        0.0000        0.0000        0.0000        0.0000        0.0000        0.0000        0.0000        0.0000        0.0000        0.0000       14.1825       11.6936       10.4639       10.4772       13.7553       13.7868       13.2007       12.7673        9.7074        8.6466        8.1494        8.2297        9.2599       10.3582       10.7744       10.9970       12.2015       13.2102       13.5505       14.1808       15.3811       16.0325       17.2239       18.1757       18.3302       19.1516       19.5683       19.7141       19.4978       19.8968       19.8723       18.7498       19.6028       19.1830       18.4792       17.4106       15.5710       16.6588       13.7510       12.6174       11.3060       10.1865        8.8719        7.3054        4.4211        3.8048        2.8091        2.6466        2.7363        2.4823        2.4045        2.3631        2.6111        2.7131        3.2056        3.3076        1.4087        1.0358        0.6494        0.4285        0.0481        0.0621        0.0907        0.0000        0.0000        0.0000        0.0000        0.0000        0.0000        0.0000        0.0000        0.0000        0.0000        0.0000        0.0000        0.0000        0.0000        0.0000        0.0000        0.0000        0.0000        0.0000        0.0000        0.0000        0.0000        0.0000        0.0000        0.0000        0.0000        0.0000        0.0000        0.0000        0.0000        0.0000        0.0000        0.0000        0.0000        0.0000        0.0000        0.0000        0.0000        0.0000        0.0000        0.0000        0.0000        0.0000        0.0000        0.0000        0.0000        0.0000        0.0000        0.0000        0.0000        0.0000        0.0000        0.0000        0.0000        0.0000        0.0000        0.0000        0.0000        0.0000        0.0000        0.0000        3.1368        3.8068        3.9644        3.9873        3.8575        3.8088        3.9277        4.2995        5.8719        6.1308        6.1670        6.0457        6.1853        6.9099        6.8788        6.0588        7.0418        6.5377        6.7388        6.7108        7.2467        6.7111        6.4742        5.9820        5.4426        4.9872        4.6460        4.2924        3.7879        3.7019        3.3757        2.9311        1.6950        1.2933        1.1718        1.1734        1.6209        1.5612        1.5996        1.8688        1.8465        2.2560        2.4702        2.8249        3.2357        3.9205        4.1885        4.0452        4.0301        4.3667        4.7732        5.0503        6.1450        6.2123        6.9787        8.3652       10.0143       10.2914       10.3233       11.2364       11.3624       12.1476       12.9255       13.9413       15.3907       15.4894       14.8375       14.6234       13.5320       12.1326       11.8640       11.9035       11.1328       10.5696        9.7771        9.6723       10.6073       11.0336       11.0544       11.0354        8.5008        8.8356        0.0000        0.0000        0.0000        0.0000        0.0000        0.0000        0.0000        0.0000        0.0000        0.0000        0.0000        0.0000        0.0000        0.0000        0.0000        0.0000
        0.0000        0.0000        0.0000        0.0000        0.0000        0.0000        0.0000        0.0000        0.0000        0.0000        0.0000        0.0000        0.0000        0.0000        0.0000        0.0000        0.0000        0.0000        0.0000        0.0000        0.0000        0.0000        0.0000        0.0000        0.0000        0.0000        0.0000       13.5509       11.5865       10.6980       10.8642       14.5149       14.7491       14.3621       13.3286       11.0472       10.1608        9.6406        9.4992       12.4725       23.1365       14.9185       13.1818       12.6667       13.2626       13.5276       13.8517       14.9986       48.1405       15.6690       16.6068       16.8760       17.9577       18.6308       19.0169       19.2037       19.8817       20.5867       18.0932       18.3737       16.7516       15.7662       15.2285       13.8597       13.3320       12.5936       11.6252       10.4917        9.6002        8.5497        6.7967        6.6922        5.4593        3.0072        2.5649        2.5092        2.3948        2.3135        2.3054        2.5446        2.6793        3.4301        4.0812        1.2840        0.8668        0.6280        0.5582        0.6200        0.6221        1.0664        0.0000        0.0000        0.0000        0.0000        0.0000        0.0000        0.0000        0.0000        0.0000        0.0000        0.0000        0.0000        0.0000        0.0000        0.0000        0.0000        0.0000        0.0000        0.0000        0.0000        0.0000        0.0000        0.0000        0.0000        0.0000        0.0000        0.0000        0.0000        0.0000        0.0000        0.0000        0.0000        0.0000        0.0000        0.0000        0.0000        0.0000        0.0000        0.0000        0.0000        0.0000        0.0000        0.0000        0.0000        0.0000        0.0000        0.0000        0.0000        0.0000        0.0000        0.0000        0.0000        0.0000        0.0000        0.0000        0.0000        0.0000        0.0000        0.0000        0.0000        0.0000        0.0000        3.4393        3.6836        3.6919        4.3642        3.6965        4.1535        4.3873        5.6800        6.2748        6.4676        6.0979        5.5323        5.4865        5.5837        6.2681        6.6252        6.6624        6.5665        6.3158        6.3451        6.5093        6.4569        5.8072        5.5746        4.8589        4.2739        3.7918        3.3269        3.1401        2.5969        2.3204        1.5880        1.2031        1.1498        1.2733        1.6334        1.7232        1.7766        1.7724        2.2125        2.4883        2.3210        3.7464        3.9748        4.2299        4.6164        4.8056        4.7750        5.3352        5.7675        6.0693        6.9562        7.3315        7.6346        8.8622       10.3705       10.6627       10.9594       11.7197       11.6378       12.8784       13.8738       13.8252       15.3452       15.5871       14.9635       14.2038       12.6332       11.7104       10.9380       10.5902        9.7772        9.3772        8.3567        7.8539        8.9568        8.6794        8.9746        9.1864        7.3740        7.6734        0.0000        0.0000        0.0000        0.0000        0.0000        0.0000        0.0000        0.0000        0.0000        0.0000        0.0000        0.0000        0.0000        0.0000        0.0000        0.0000
        0.0000        0.0000        0.0000        0.0000        0.0000        0.0000        0.0000        0.0000        0.0000        0.0000        0.0000        0.0000        0.0000        0.0000        0.0000        0.0000        0.0000        0.0000        0.0000        0.0000        0.0000        0.0000        0.0000        0.0000        0.0000        0.0000        0.0000        0.0000       15.4919       14.7482       15.1821       18.0462       18.5366       18.3069       34.9319       15.8661       14.9755       14.2839       16.2020       23.7846       24.5620       21.1512       16.3765       12.1844       12.4634       12.6297       12.6122       14.6056       13.2290       13.6275       14.4504       15.9517       16.8075       18.6312       18.9931       24.6171       26.0005       27.6186       22.4347       12.9848       11.2966       10.3858       10.2311       12.1807       11.9738       11.5138       10.6714        9.7928        9.0289        8.5164        6.3823        2.3291        1.4189        7.6451        3.7730        2.4630        2.3213        2.3778        2.4052        2.6465        2.7136        3.1970        2.0880        0.9684        0.7078        0.9687        0.4085        0.0997        0.0745        0.0499        0.3859        0.0000        0.0000        0.0000        0.0000        0.0000        0.0000        0.0000        0.0000        0.0000        0.0000        0.0000        0.0000        0.0000        0.0000        0.0000        0.0000        0.0000        0.0000        0.0000        0.0000        0.0000        0.0000        0.0000        0.0000        0.0000        0.0000        0.0000        0.0000        0.0000        0.0000        0.0000        0.0000        0.0000        0.0000        0.0000        0.0000        0.0000        0.0000        0.0000        0.0000        0.0000        0.0000        0.0000        0.0000        0.0000        0.0000        0.0000        0.0000        0.0000        0.0000        0.0000        0.0000        0.0000        0.0000        0.0000        0.0000        0.0000        0.0000        0.0000        0.0000        0.0000        0.0000        3.5869        3.6777        3.8670        3.1990        3.3026        4.0268        5.3872        5.7680        5.9718        5.9409        5.3269        5.1710        5.1272        4.9435        6.2569        7.8941        7.8578        7.4122        7.5825        7.0700        6.6134        5.8607        4.3424        3.8017        3.5586        3.2324        2.5076        2.1326        1.9469        1.6597        1.7499        1.5247        1.4145        1.4326        1.5494        1.5502        1.5098        1.8912        2.5213        2.3179        2.5412        3.3474        4.7679        4.7950        5.1735        5.7271        6.3234        6.8867        7.5388        8.1841        8.7012        8.8254        9.2206       10.0461       10.1834       10.4667       11.2513       12.4669       14.8966       16.3407       16.5160       16.6642       16.6921       17.5015       16.6091       14.7158        9.9190        9.1005        8.4425        7.7763        6.7372        6.3320        5.9600        5.9118        4.0597        3.7013        3.6300        4.0248        6.3384        6.9234        0.0000        0.0000        0.0000        0.0000        0.0000        0.0000        0.0000        0.0000        0.0000        0.0000        0.0000        0.0000        0.0000        0.0000        0.0000        0.0000
        0.0000        0.0000        0.0000        0.0000        0.0000        0.0000        0.0000        0.0000        0.0000        0.0000        0.0000        0.0000        0.0000        0.0000        0.0000        0.0000        0.0000        0.0000        0.0000        0.0000        0.0000        0.0000        0.0000        0.0000        0.0000        0.0000        0.0000        0.0000       15.3773       15.0934       15.7289       18.9138       19.6368       21.4794       20.7142       17.4621       16.7828       16.8250       16.0904       17.4293       19.9343       18.7076       17.8993       12.4521       12.7033       12.7676       12.4928       12.7492       12.3945       12.6519       13.4010       14.7405       15.5401       16.6350       18.1365       24.3921       25.8920       24.9577       21.4233       11.7251        9.4580        8.3737        8.4922       10.5033       10.6232       10.7088        9.6759        8.9811        8.7144        8.6791        7.8829        4.0050        1.4803        1.5186        1.3836        2.1567        2.2216        2.5444        2.5457        2.7092        2.8118        2.5843        2.0088        0.9599        0.6343        0.4222        0.3140        0.0953        0.0000        0.0000        0.1061        0.0000        0.0000        0.0000        0.0000        0.0000        0.0000        0.0000        0.0000        0.0000        0.0000        0.0000        0.0000        0.0000        0.0000        0.0000        0.0000        0.0000        0.0000        0.0000        0.0000        0.0000        0.0000        0.0000        0.0000        0.0000        0.0000        0.0000        0.0000        0.0000        0.0000        0.0000        0.0000        0.0000        0.0000        0.0000        0.0000        0.0000        0.0000        0.0000        0.0000        0.0000        0.0000        0.0000        0.0000        0.0000        0.0000        0.0000        0.0000        0.0000        0.0000        0.0000        0.0000        0.0000        0.0000        0.0000        0.0000        0.0000        0.0000        0.0000        0.0000        3.0328        3.5626        3.4543        3.4689        3.4998        2.9515        3.2436        3.7909        5.6670        6.0827        6.1220        5.9608        5.7094        4.9787        5.3484        5.2917        5.9866        6.2996        6.7357        6.5664        7.7746        7.5161        7.1714        6.0493        4.0840        3.6254        2.9347        3.0914        2.4673        1.9503        1.4966        1.5367        1.7102        1.7660        1.9372        1.6841        1.6544        1.6228        1.7473        2.2224        2.4015        2.1162        2.5121        2.9784        3.9832        4.7088        5.5514        5.8934        6.9426        7.5468        8.3149        8.9350        9.5081        9.7449       10.3039       10.7255       10.6661       10.7034       11.8089       13.4220       16.0626       16.8862       17.3784       17.5560       17.4916       18.4643       16.6944       14.3047       10.0635        8.8615        8.1950        7.6414        6.5141        5.5668        4.8254        4.9130        3.0781        2.4932        2.5264        2.8743        5.1050        6.0297        0.0000        0.0000        0.0000        0.0000        0.0000        0.0000        0.0000        0.0000        0.0000        0.0000        0.0000        0.0000        0.0000        0.0000        0.0000        0.0000
        0.0000        0.0000        0.0000        0.0000        0.0000        0.0000        0.0000        0.0000        0.0000        0.0000        0.0000        0.0000        0.0000        0.0000        0.0000        0.0000        0.0000        0.0000        0.0000        0.0000        0.0000        0.0000        0.0000        0.0000        0.0000        0.0000        0.0000        0.0000       14.7942       14.6663       15.1982       21.2547       21.8479       22.5346       22.6116       20.0649       16.2773       15.6387       14.9509       12.6433       12.8490       13.5124       13.7110       12.7378       12.3170       11.9826       11.4992       11.4927       10.9256       10.9736       11.5481       12.6768       13.3080       14.3014       15.6507       21.3599       22.9925       22.0982       18.5610        9.8599        7.6327        6.8948        7.1716        9.3122       10.8823       10.1643        8.5797        8.1269        7.4634        6.9499       10.6016       16.0699        7.6044        2.9206        5.3808        2.7651        3.4032        3.4994        3.0856        3.2680        2.9699        2.7237        2.2161        1.0484        0.7119        0.4685        0.3909        0.0742        0.0000        0.0000        0.0110        0.7398        0.0000        0.0000        0.0000        0.0000        0.0000        0.0000        0.0000        0.0000        0.0000        0.0000        0.0000        0.0000        0.0000        0.0000        0.0000        0.0000        0.0000        0.0000        0.0000        0.0000        0.0000        0.0000        0.0000        0.0000        0.0000        0.0000        0.0000        0.0000        0.0000        0.0000        0.0000        0.0000        0.0000        0.0000        0.0000        0.0000        0.0000        0.0000        0.0000        0.0000        0.0000        0.0000        0.0000        0.0000        0.0000        0.0000        0.0000        0.0000        0.0000        0.0000        0.0000        0.0000        0.0000        0.0000        0.0000        0.0000        0.0000        0.0000        2.8273        3.0921        3.6756        4.0073        3.4564        3.0724        3.2527        3.3364        3.8551        5.6966        5.9171        5.7833        5.7631        5.2820        4.8777        4.8971        5.0904        5.9986        6.6289        6.0589        5.8185        6.3924        6.4010        6.8084        5.8500        3.8721        3.1471        2.6597        2.6767        2.5564        1.7277        1.5784        1.6219        2.1280        2.5981        2.3147        2.1689        1.9112        1.7244        1.8817        2.1050        2.2958        2.0481        2.1738        2.6193        3.5780        4.1306        5.4847        6.6069        7.6229        8.3045        9.2619        9.7533       10.1940       10.4231       10.5745       10.8401       10.5825       10.9056       11.6174       13.1513       15.6387       16.5447       16.9702       17.2322       17.9699       17.9618       16.1811       14.9086       10.6611        9.4326        8.5148        7.5757        5.7780        5.3461        4.5975        4.0887        2.3059        1.8577        1.9387        2.7514        4.8619        6.1816        7.7121        0.0000        0.0000        0.0000        0.0000        0.0000        0.0000        0.0000        0.0000        0.0000        0.0000        0.0000        0.0000        0.0000        0.0000        0.0000
        0.0000        0.0000        0.0000        0.0000        0.0000        0.0000        0.0000        0.0000        0.0000        0.0000        0.0000        0.0000        0.0000        0.0000        0.0000        0.0000        0.0000        0.0000        0.0000        0.0000        0.0000        0.0000        0.0000        0.0000        0.0000        0.0000        0.0000       14.4992       13.7724       13.4889       14.1324       18.9705       19.0568       18.1603       16.8808       14.8014       13.4835       13.0219       12.6785       10.9720       10.6700       10.5911       10.7486       10.7584       10.9972       10.7379       11.8498       11.6609        8.8814        8.6035        8.8947        9.5592        9.8737       10.6057       11.6902       15.7784       17.0450       16.4156       13.8261        7.4798        6.4808        6.4055        6.5528        9.3677        9.5599        9.4888        9.3068        9.6018        9.5383        7.9435        7.2230       14.3725        6.9824        4.1496        1.4655        1.8474        2.1591        3.4216        3.8466        4.0298        3.8509        3.3487        3.3029        1.9930        1.6045        0.7251        0.5477        0.0493        0.0106        0.1318        0.0624        3.7076        4.3872        0.0000        0.0000        0.0000        0.0000        0.0000        0.0000        0.0000        0.0000        0.0000        0.0000        0.0000        0.0000        0.0000        0.0000        0.0000        0.0000        0.0000        0.0000        0.0000        0.0000        0.0000        0.0000        0.0000        0.0000        0.0000        0.0000        0.0000        0.0000        0.0000        0.0000        0.0000        0.0000        0.0000        0.0000        0.0000        0.0000        0.0000        0.0000        0.0000        0.0000        0.0000        0.0000        0.0000        0.0000        0.0000        0.0000        0.0000        0.0000        0.0000        0.0000        0.0000        0.0000        0.0000        0.0000        0.0000        0.0000        2.0948        2.4933        2.9664        3.4867        4.4414        3.9232        3.8052        3.7593        3.7849        3.9174        5.5409        5.3779        5.2747        5.1981        4.6158        4.6910        4.3675        4.3217        5.0771        5.0650        4.9719        4.8180        5.1989        5.1841        4.9633        4.3805        3.3528        3.3031        2.8447        2.2392        1.6519        1.4162        1.4296        1.6225        2.0397        2.2837        2.3550        1.9418        2.0088        2.0598        2.0429        2.4215        2.3500        2.4182        2.4061        2.6263        3.6259        4.4527        5.4986        6.2711        7.4876        8.7257        9.9566       10.3679       10.5551       10.5345       10.5139       10.6180       10.4928       10.4109       10.7801       12.3139       15.1399       16.6081       17.6711       17.7432       18.0008       17.8905       17.1069       15.1914       11.2838       10.4921        9.9141        9.4560        7.3299        6.2182        5.6552        4.9397        3.1683        2.7309        2.0018        2.1740        4.3111        5.6112        0.0000        0.0000        0.0000        0.0000        0.0000        0.0000        0.0000        0.0000        0.0000        0.0000        0.0000        0.0000        0.0000        0.0000        0.0000        0.0000
        0.0000        0.0000        0.0000        0.0000        0.0000        0.0000        0.0000        0.0000        0.0000        0.0000        0.0000        0.0000        0.0000        0.0000        0.0000        0.0000        0.0000        0.0000        0.0000        0.0000        0.0000        0.0000        0.0000        0.0000        0.0000        0.0000        0.0000       14.4184       13.7418       14.9404       14.0448       11.8735       10.3854       10.5885        9.5068        7.8988        7.5095        7.2921        7.2674        9.2466        9.0335        9.0776        9.1854        9.3006        9.4754       13.6556        9.4048        4.9676        4.2963        4.0872        4.0183        4.6762        3.2071        1.9849        1.9726        3.4079        3.8873        4.9390        5.2141        4.2543        5.8203        6.6948        4.8318        5.5061        4.9055        4.6966        4.6659        5.6552        6.4883        6.7502        8.1544       11.9596       11.7164        3.9455        1.3450        2.0192        2.1263        2.3080        2.5298        2.9346        3.8197        4.9023        5.3365        3.7033        3.3117        1.8684        1.4829        0.8939        0.8083        1.0831        1.1525        1.0951        0.8010        0.1610        0.0531        0.0572        0.0680        0.0000        0.0170        0.0646        0.1114        0.0000        0.0000        0.0000        0.0000        0.0000        0.0000        0.8869        0.5230        0.1209        0.1945        0.0000        0.0000        0.0000        0.0000        0.0000        0.0000        0.0000        0.0000        0.0000        0.0000        0.0000        0.0000        0.0000        0.0000        0.0000        0.0000        0.0000        0.0000        0.0000        0.0000        0.0000        0.0000        0.0000        0.0000        0.0000        0.0000        0.0000        0.0000        0.0000        0.0000        0.0000        0.0000        0.0000        0.0000        0.0000        0.0000        1.5257        1.6684        1.8989        2.4055        3.5237        4.2653        4.5594        4.5676        4.6785        4.2821        4.2707        4.4060        4.7312        4.7257        4.6191        4.4580        4.4627        4.2283        3.9133        3.7345        2.9213        3.2198        3.1035        2.7606        2.5932        2.5921        2.1426        1.9478        1.9788        1.9284        1.7825        1.5732        1.4986        1.3477        1.2502        1.3739        1.6728        1.7664        1.7992        1.9945        2.4462        2.6377        2.6339        2.8337        2.9871        3.0171        2.9444        3.1319        2.7289        3.1199        3.7739        4.6745        7.5335        9.0456       10.1414       10.5315       10.7201       10.6571       10.8121       10.6537        8.8932        8.7722        9.1858       10.6691       14.9142       16.5674       17.5298       17.4882       16.9036       17.0145       16.3985       15.7601       16.2536       16.2267       15.4830       13.5775        8.1931        7.0819        6.2660        5.7061        4.0539        2.8525        2.4529        3.1409        4.1987        5.0681        0.0000        0.0000        0.0000        0.0000        0.0000        0.0000        0.0000        0.0000        0.0000        0.0000        0.0000        0.0000        0.0000        0.0000        0.0000        0.0000
        0.0000        0.0000        0.0000        0.0000        0.0000        0.0000        0.0000        0.0000        0.0000        0.0000        0.0000        0.0000        0.0000        0.0000        0.0000        0.0000        0.0000        0.0000        0.0000        0.0000        0.0000        0.0000        0.0000        0.0000        0.0000        0.0000       14.0074       14.8993       14.3295       13.0802       13.4720       10.1019        9.4340        8.8645        7.7256        5.9561        5.5702        5.4755        6.3959        7.4627        7.6784        8.0515        7.9103        8.2990        8.0192        7.5551        7.7958        5.1781        5.1300        3.4764        2.3359        1.1417        1.0638        1.0686        1.1300        1.6839        1.7387        1.7035        1.9920        3.1891        3.8108        2.5615        2.5184        2.0305        2.2932        2.2786        3.4107        2.7375        2.8957        3.1199        3.0760        2.1007        1.2161        1.0523        0.9039        1.6776        2.0408        2.3325        2.3922        3.5941        5.3461        4.9105        4.8218        3.9325        3.3433        2.7015        1.8237        1.0087        1.1873        1.0571        0.5497        0.2777        0.1799        0.1211        0.1021        0.0583        0.0317        0.0251        0.0960        0.1868        0.1738        0.0667        0.1875        0.5551        0.5000        1.9842        1.1157        0.2593        0.1230        0.0182        0.0703        0.0215        0.0660        0.2397        1.2149        0.0000        0.0000        0.0000        0.0000        0.0000        0.0000        0.0000        0.0000        0.0000        0.0000        0.0000        0.0000        0.0000        0.0000        0.0000        0.0000        0.0000        0.0000        0.0000        0.0000        0.0000        0.1984        0.3888        0.6747        0.7224        0.5599        0.6271        0.7549        1.0382        1.2095        1.3657        1.5069        1.5376        1.6692        2.0164        2.5459        3.7357        4.4050        4.9476        5.4537        5.2006        4.8151        4.5844        4.4744        4.6901        4.4344        4.3683        4.2454        3.9116        3.9070        3.7804        3.3461        2.5603        2.3486        2.1574        2.1720        1.7996        1.6936        1.6094        1.3824        1.5887        1.4792        1.3981        1.2092        1.3757        1.1955        1.2266        1.3841        1.4853        1.5545        1.8243        1.9843        2.5636        2.8839        3.1482        3.3106        3.1266        3.0854        3.0721        3.1626        2.5634        2.7124        3.5639        4.5086        7.6012        9.3165       10.3401       10.5052       10.6838       10.7092       10.7426       10.7014        8.8453        8.1491        8.5111       10.1996       14.4847       16.2260       16.8417       16.6927       15.9349       16.1452       16.2234       16.1828       17.6946       18.4246       17.7743       15.2747        9.3297        7.3356        5.8906        5.0044        3.2421        2.7476        2.4061        3.4098        0.0000        0.0000        0.0000        0.0000        0.0000        0.0000        0.0000        0.0000        0.0000        0.0000        0.0000        0.0000        0.0000        0.0000        0.0000        0.0000        0.0000        0.0000
        0.0000        0.0000        0.0000        0.0000        0.0000        0.0000        0.0000        0.0000        0.0000        0.0000        0.0000        0.0000        0.0000        0.0000        0.0000        0.0000        0.0000        0.0000        0.0000        0.0000        0.0000        0.0000        0.0000        0.0000        0.0000        0.0000       12.3196       13.1199       13.1782       11.3468       10.4352        9.1113        7.7324        7.1474        5.4933        4.6128        5.7686        6.5788        6.8404        8.9760        6.5541        8.5015        7.5910        6.7401        6.6852        8.4409        8.6540        5.0667        4.2901        1.9751        1.4208        0.8458        0.7455        0.7702        2.6808        1.0427        0.7435        0.7708        0.7767        2.1761        2.8752        3.3029        1.5266        1.2725        1.5157        1.3248        1.3286        1.2315        1.0689        1.6438        0.9436        0.5394        0.4662        0.3298        0.4629        1.4312        1.7753        2.0026        2.7156        4.6268        5.6309        4.0614        2.5627        1.9884        1.6204        1.4248        1.2707        1.4277        1.0679        0.8986        0.7154        0.4089        0.2772        0.3559        0.3771        0.2462        0.0731        0.0350        0.1310        0.3899        0.5012        1.2274        0.7699        2.3023        0.6705        0.2397        0.3027        0.2228        0.0234        0.0000        0.0303        0.0080        0.0244        0.2026        1.8043        1.6139        1.4025        0.1940        0.0000        0.0000        0.0000        0.0000        0.0000        0.0000        0.0000        0.0000        0.0000        0.0000        0.0000        0.0000        1.1714        0.8049        0.7494        0.8412        0.8228        0.3907        0.3242        0.2899        0.2948        0.4935        0.6011        0.7444        0.8763        1.1713        1.4186        1.6082        1.6839        1.7108        1.9269        2.3066        2.7099        4.1570        5.0334        5.4528        6.1430        5.5939        5.1339        4.7987        4.5795        4.6800        4.3808        4.2518        4.1019        4.3262        4.0994        4.3907        3.8182        2.6644        2.1276        1.8587        1.7161        1.4472        1.3608        1.2959        0.9945        1.1332        1.0362        0.8740        0.8648        1.0207        1.2695        1.2333        1.6717        2.0259        1.7962        1.8245        2.0325        2.7173        3.0230        2.9014        3.0416        2.9626        3.0883        3.2320        3.3814        2.7538        3.0193        3.8450        5.0952        8.5386        9.7243       10.4027       10.6836       10.8966       11.0783       11.0384       10.5366        8.6999        8.2547        8.5165        9.6804       13.7143       15.4011       16.3004       16.5670       15.8065       16.2228       16.8078       17.4389       19.4133       20.7070       19.5391       17.4554       10.9871        8.9103        7.0350        5.6619        0.0000        3.0042        2.9243        3.3788        0.0000        0.0000        0.0000        0.0000        0.0000        0.0000        0.0000        0.0000        0.0000        0.0000        0.0000        0.0000        0.0000        0.0000        0.0000        0.0000        0.0000        0.0000
        0.0000        0.0000        0.0000        0.0000        0.0000        0.0000        0.0000        0.0000        0.0000        0.0000        0.0000        0.0000        0.0000        0.0000        0.0000        0.0000        0.0000        0.0000        0.0000        0.0000        0.0000        0.0000        0.0000        0.0000        0.0000        9.7282        9.2054        9.0745        9.0502        8.4897        9.0078        9.0109        7.7880        5.4477        4.5361        6.1459        5.0713        5.0387        3.7058        5.8739        7.0067        5.1904        5.0965        5.2996        5.2851        4.8746        4.1690        2.2963        1.7872        1.5398        1.2811        0.9318        0.9148        1.1582        1.0645        0.6378        0.6264        0.5686        0.5271        0.4968        0.4908        0.4536        0.9262        1.5325        1.3084        1.0068        1.0509        0.8648        0.8018        0.8571        0.9420        3.5683        2.1769        0.5262        0.6656        2.0812        1.7700        1.9320        2.7699        3.5646        3.3445        2.5217        2.2958        1.8578        1.6010        1.3737        1.2975        1.1994        1.0599        0.8564        0.6623        0.3010        0.2076        0.1815        1.0413        1.3965        0.1844        0.1259        0.2542        1.2678        1.2957        0.8179        0.4263        0.2327        0.0643        0.0110        0.0346        0.0000        0.0000        0.0000        0.0000        0.0071        0.0291        0.2095        1.0642        1.2427        0.4988        0.1167        0.1321        0.4035        0.4349        0.0000        0.0000        0.0000        0.0000        0.0000        0.0000        0.0000        0.0000        1.3383        1.0112        0.8175        0.8767        0.7521        0.7064        0.7237        0.4010        0.3296        0.3479        0.5248        0.5756        0.6987        1.0009        1.6464        1.7479        1.9602        2.1761        2.0447        2.2725        2.6446        3.1660        4.8410        5.8008        6.4626        6.4540        6.0804        5.8420        5.5593        4.5156        4.5638        4.1342        5.1005        5.2427        5.6626        4.9665        4.6838        3.7824        2.8428        2.4317        2.0589        1.7499        1.6939        1.2087        0.9774        1.0761        1.0084        0.8939        0.8346        0.8418        1.2402        1.2631        1.4453        1.5270        1.6178        1.7056        1.7652        1.9090        2.3535        2.3445        2.5602        2.8278        2.8900        3.1348        3.3738        3.6595        3.1789        3.4764        4.3208        5.3906        9.2474       10.5205       11.2720       11.1552       11.3809       11.7446       11.6901       11.2822        8.9673        8.3194        8.3655        9.3283       13.4468       15.1365       16.2585       16.5728       15.8807       16.6470       17.6227       18.6343       21.2200       23.3712       22.9035       20.3024       12.9211       11.1968        0.0000        0.0000        0.0000        0.0000        0.0000        0.0000        0.0000        0.0000        0.0000        0.0000        0.0000        0.0000        0.0000        0.0000        0.0000        0.0000        0.0000        0.0000        0.0000        0.0000        0.0000        0.0000        0.0000        0.0000
        0.0000        0.0000        0.0000        0.0000        0.0000        0.0000        0.0000        0.0000        0.0000        0.0000        0.0000        0.0000        0.0000        0.0000        0.0000        0.0000        0.0000        0.0000        0.0000        0.0000        0.0000        0.0000       13.3727        8.8477        6.9015        6.5849        6.7807        5.3527        5.8266        6.3897        7.0183        7.7984        6.7416        3.6485        3.4151        3.6165        3.3499        3.2473        3.2582        2.5973        4.5810        2.7920        2.4889        2.7346        2.0980        2.1747        1.9361        2.4587        2.3513        4.8791        3.4862        2.9276        2.2821        1.4420        1.1055        0.6196        0.5720        0.4923        0.4504        0.2666        0.2148        0.1567        1.1607        1.6259        3.0853        3.3592        1.5525        0.7728        0.7866        0.6403        5.2550        9.2335        4.6947        6.6539        8.5005        4.5164        1.5948        2.0310        3.3650        2.0630        2.9296        2.1286        2.2437        1.9379        1.7711        1.5832        1.6465        1.8588        1.8488        1.7676        1.4687        0.4810        0.1669        0.0816        0.0716        0.0114        0.0386        0.6056        0.2536        0.6440        0.5298        0.4905        0.7287        0.4800        0.5566        0.5667        0.4432        0.2852        0.2079        0.2017        0.1523        0.1468        0.1641        0.9699        1.4768        1.0147        0.2346        0.1639        0.2331        0.7072        0.3356        0.2791        0.3020        0.3374        0.4061        0.4506        0.6823        1.0306        1.1376        1.2034        1.1900        1.2696        1.2552        1.1679        1.0075        0.7510        0.6107        0.5449        0.5830        0.5380        0.7634        1.0351        1.3418        2.0762        2.0693        2.3292        2.6486        3.0656        3.3964        3.9850        4.9052        6.4416        7.1661        7.6887        8.0144        7.3037        6.7677        5.9483        6.2067        4.0580        3.7974        4.4889        4.4503        5.1657        4.4752        4.2310        3.4985        3.7843        3.5569        3.0708        2.4522        1.1780        0.9013        0.7689        0.7979        1.1995        1.1777        1.0570        1.2961        1.4076        1.2325        1.3299        1.4146        1.2551        1.0765        1.4088        1.6311        1.6540        1.7778        1.8582        1.9327        2.5025        2.6764        2.8833        3.4409        4.6346        5.2263        6.2198        7.8788       11.6432       13.5182       14.3407       14.0817       12.3619       12.3216       12.1404       11.8255        9.9653        9.4007        9.7220       10.7017       12.7960       14.1528       15.1936       15.8789       16.9327       17.6436       19.1273       21.1193       27.1411       29.8003       30.1783       27.6891       21.5292        0.0000        0.0000        0.0000        0.0000        0.0000        0.0000        0.0000        0.0000        0.0000        0.0000        0.0000        0.0000        0.0000        0.0000        0.0000        0.0000        0.0000        0.0000        0.0000        0.0000        0.0000        0.0000        0.0000        0.0000        0.0000
        0.0000        0.0000        0.0000        0.0000        0.0000        0.0000        0.0000        0.0000        0.0000        0.0000        0.0000        0.0000        0.0000        0.0000        0.0000        0.0000        0.0000        0.0000       12.1498       13.7625       13.6327       13.5196       11.4619        7.3192        5.6126        5.4573        4.3808        4.8837        4.5706        4.4575        2.8461        4.1481        4.0742        2.6429        2.5069        2.6930        2.6062        2.4762        2.3438        1.8817        1.7862        1.7489        1.6410        2.7542        2.3706        1.5811        1.5633        1.7111        2.3521        3.5351        1.4258        1.3617        1.2990        1.1128        1.0905        0.9501        0.4206        0.3303        0.2406        0.2143        0.1941        0.2355        1.0203        3.4039        2.4004        2.1453        2.0431        0.8418        0.5377        0.5709        4.6780        3.1262        3.5132        2.4163        1.9700        2.5193        1.9586        1.6968        3.5732        2.7246        2.6211        2.2467        1.6103        1.8334        1.7311        1.6241        2.0377        2.0267        1.7942        1.4245        0.9546        0.2729        0.1683        0.0978        0.0850        0.1442        0.4071        0.3171        0.1962        0.3134        0.5057        0.5921        0.6183        0.6445        0.7622        0.8447        0.6544        0.7483        0.3720        0.2387        0.2073        0.1755        0.1857        1.0087        1.5326        1.4885        0.1905        0.1830        0.1829        0.3558        0.2266        0.2546        0.2430        0.2496        0.2846        0.3575        0.4681        0.9757        1.1607        1.3578        1.3940        1.4727        1.4457        1.3686        1.1870        0.8765        0.7155        0.6454        0.6804        0.7496        1.5228        1.1861        0.9944        1.6420        2.3943        2.8152        3.0056        3.5484        4.0131        4.6586        5.5661        7.1739        8.0421        8.2287        8.3044        8.0982        7.3830        5.9461        5.6855        4.0990        3.7555        3.7543        3.6434        4.6481        4.4433        3.9573        3.4238        3.8746        3.9841        3.2079        2.4839        1.3488        0.8536        0.7362        0.6666        1.0274        1.3453        1.6318        1.5931        1.0426        0.9798        0.8799        0.9184        0.9397        1.0217        1.2434        1.0547        1.0312        1.0952        1.1725        1.4325        2.3880        2.5017        2.9481        3.6556        5.0237        5.8006        7.0193        8.6243       12.7392       14.8060       15.4894       15.1357       13.2143       12.8405       12.3539       11.8887       10.1950        9.8286        9.6898       10.7533       12.9098       13.8841       14.6244       15.7763       16.9399       17.9636       19.8530       22.4916       29.1892       31.8496        0.0000        0.0000        0.0000        0.0000        0.0000        0.0000        0.0000        0.0000        0.0000        0.0000        0.0000        0.0000        0.0000        0.0000        0.0000        0.0000        0.0000        0.0000        0.0000        0.0000        0.0000        0.0000        0.0000        0.0000        0.0000        0.0000        0.0000        0.0000
        0.0000        0.0000        0.0000        0.0000        0.0000        0.0000        0.0000        0.0000        0.0000        0.0000        0.0000        0.0000        0.0000        0.0000        0.0000       11.5888       12.0918       10.6125       10.5865        9.3877        7.9245        9.4047        7.6572        4.4708        3.6598        3.0349        2.6134        1.8976        1.6190        1.4963        1.4953        1.8966        1.9223        3.2209        1.8351        2.1237        2.0228        1.9051        1.7238        1.4032        1.2777        1.1717        1.1355        1.8768        1.5114        1.2723        1.2942        1.2337        1.3197        1.2433        1.2998        1.7162        1.1342        1.0111        0.8448        0.4604        0.3657        0.3146        0.1366        0.0524        0.1008        0.1647        0.5320        0.8221        0.6812        0.3468        0.2835        0.3783        0.4423        1.4862        0.6347        0.7777        2.3688        4.3969        1.0924        1.4368        1.5029        2.2474        1.6862        1.6325        1.5200        1.4393        1.3541        1.6193        1.4876        1.5254        1.4312        1.4924        1.6795        1.2264        0.8964        0.3389        0.4247        0.6097        0.5659        0.6520        0.7716        0.6796        0.4525        0.3558        0.4118        0.5252        0.6976        0.7613        0.9006        0.9709        0.9205        1.3182        0.9807        0.3840        0.2710        0.2498        0.4881        0.9928        0.7568        0.2286        0.2470        0.7362        0.1779        0.1316        0.2228        0.2751        0.6017        0.2042        0.2615        0.3529        0.4439        0.9043        1.1695        1.4089        1.6418        1.4292        1.4416        1.4145        1.2066        0.8998        0.7486        0.7590        0.9610        1.3717        1.0845        1.0975        1.2731        1.7737        2.1404        2.5151        2.8977        3.8218        4.2550        4.7013        5.3350        7.0078        8.0081        7.9225        7.6069        6.8853        6.4175        6.0658        5.3754        4.1302        3.6765        3.4771        3.3880        4.2735        4.3121        4.1307        3.6740        4.2601        4.2748        3.5528        2.7870        1.4336        1.0945        0.8769        0.8926        1.5398        1.5536        1.2960        1.0387        0.9102        0.7478        0.8042        0.8910        0.9255        1.1859        1.4045        0.9903        0.8501        0.9560        1.1645        1.5346        2.3894        2.8393        3.2914        4.1292        5.6470        6.6000        7.8562        9.2498       13.3181       14.8710       15.4322       15.0584       13.0780       12.6126       12.1777       11.5020        9.9809        9.9298       10.1466       11.1364       12.7449       13.8592       14.7059        0.0000       16.4072       17.2090       18.9305       21.6056       28.5589       31.4971        0.0000        0.0000        0.0000        0.0000        0.0000        0.0000        0.0000        0.0000        0.0000        0.0000        0.0000        0.0000        0.0000        0.0000        0.0000        0.0000        0.0000        0.0000        0.0000        0.0000        0.0000        0.0000        0.0000        0.0000        0.0000        0.0000        0.0000        0.0000
        0.0000        0.0000        0.0000        0.0000        0.0000        0.0000        0.0000        0.0000        0.0000        0.0000        0.0000        0.0000        0.0000       14.8885       13.0879       10.4184        9.5054        8.0598        8.0215        8.3280        7.6300        8.5524        5.4647        3.9886        2.8026        2.3295        2.0073        1.5021        1.2899        1.1962        1.1841        1.4627        1.4691        1.4588        1.4175        1.6180        1.7306        1.7198        1.4215        1.3585        1.0826        0.9949        0.9576        3.2143        1.0302        1.0363        1.0689        1.0403        1.0729        1.0934        0.9929        1.2090        2.3319        0.8279        0.6841        0.2966        0.2125        0.1279        0.2230        0.1648        0.1550        0.1465        0.2747        0.4007        0.2590        0.2915        0.2919        0.3021        0.4133        0.5363        0.6529        0.2739        0.4492        0.8100        0.4007        1.0532        1.0324        1.2227        1.1701        1.2212        1.1677        1.1972        1.8156        1.1180        1.2898        1.0886        1.0065        1.0242        1.1781        1.0687        0.8584        0.2512        0.2155        0.1636        0.3974        1.1710        0.1658        0.0468        0.0343        0.3161        0.3990        0.5562        0.7454        0.8658        1.0808        1.1194        1.3538        1.3071        1.0004        0.5786        0.4402        0.2894        0.3110        0.9506        0.2825        0.1268        0.2089        0.9186        1.1171        0.1872        0.2395        0.3608        0.1678        0.1990        0.2547        0.2994        0.3910        0.7712        0.9822        1.6120        1.1998        1.1771        1.1576        1.1898        1.6663        2.3134        1.8972        0.9701        1.0202        1.4326        1.4842        2.1776        1.2435        1.9736        2.3710        2.7617        3.1609        3.9192        4.0262        4.2757        4.7235        6.0741        6.5935        6.5176        6.1668        5.7524        6.2354        6.8869        5.7024        4.2555        4.4689        3.4928        3.0184        3.2987        3.6694        4.3185        4.2486        5.0588        4.7014        3.7694        2.9911        2.5486        1.5064        1.2421        1.0900        1.5019        1.3574        1.1448        0.9403        0.8094        0.8603        0.9238        0.9699        1.0677        1.2674        1.3721        1.2350        1.2233        1.2228        1.6181        1.9184        2.7864        3.3972        4.1710        4.9028        6.6980        7.7354        8.5454        9.4213       12.9510       14.1957       14.5889       13.8207       11.7478       11.3416       11.2436       11.1546        9.8770       10.0391       10.6656       11.6671       13.4225       14.7530        0.0000        0.0000        0.0000        0.0000        0.0000        0.0000        0.0000        0.0000        0.0000        0.0000        0.0000        0.0000        0.0000        0.0000        0.0000        0.0000        0.0000        0.0000        0.0000        0.0000        0.0000        0.0000        0.0000        0.0000        0.0000        0.0000        0.0000        0.0000        0.0000        0.0000        0.0000        0.0000        0.0000        0.0000        0.0000        0.0000
        0.0000        0.0000        0.0000        0.0000        0.0000        0.0000        0.0000        0.0000        0.0000       10.5191        0.0000        0.0000       12.0366       12.0649       10.2227        6.8173        6.7691        7.7586        6.3453        2.3693        2.1146        3.4288        1.7278        1.0406        0.9755        0.8913        0.8055        0.8727        0.8260        1.4964        1.4437        0.8202        0.7582        0.6382        0.5793        1.2104        1.2551        1.2101        1.1046        1.2945        1.0260        0.9492        0.8994        0.8703        0.8585        1.1688        1.2145        1.0908        1.1692        1.1904        1.0577        0.8240        0.7895        0.7621        0.5018        0.3991        0.2645        0.1479        0.1805        0.1093        0.1482        0.1480        1.5860        1.9532        0.0949        0.3426        0.3056        0.2685        0.0616        0.8161        2.2419        1.8696        2.5126        1.1900        0.3395        0.2500        0.3681        3.6290        1.6340        0.2907        0.1633        0.1053        0.2388        0.1479        0.2976        0.1008        0.0605        0.2650        0.2660        0.5406        0.5891        0.2761        0.1976        0.4314        0.7133        0.2174        0.0440        0.0637        0.1067        0.3152        0.4224        0.5902        0.8131        1.3010        1.6084        1.6838        1.8320        1.8719        1.5050        1.2264        0.9281        0.2065        0.2336        0.1482        0.0778        0.0391        0.0363        0.4200        0.6803        0.2221        0.2349        0.2504        0.2510        0.2218        0.2502        0.2792        0.3489        0.5255        0.6294        0.7091        0.7390        0.9453        0.8274        0.8412        0.8319        0.4855        0.4129        0.4678        0.5959        1.0860        1.3315        1.9271        1.9292        2.5630        2.9982        3.3015        3.5910        3.5220        3.6942        3.8536        4.0740        4.3026        4.3425        3.3112        2.9792        3.3153        3.1667        3.0806        4.2135        3.9546        4.6290        3.8999        3.0696        3.3094        3.3334        3.4590        4.0162        4.9210        4.9214        4.3943        3.5416        2.4076        2.0299        1.6673        1.4271        1.4029        1.0511        0.8770        0.8623        1.1883        1.1514        1.1006        1.1797        1.4752        1.7177        1.8686        1.7628        1.3569        1.4142        1.9949        3.0693        4.5831        5.1897        5.8262        6.9997        9.2593       10.3698       11.3078       11.7531       10.8203       11.4272       11.1708       10.7076        9.9088        9.5142        9.4005       10.0499       11.3740       11.7519       12.6425       13.7644       16.4186        0.0000        0.0000        0.0000        0.0000        0.0000        0.0000        0.0000        0.0000        0.0000        0.0000        0.0000        0.0000        0.0000        0.0000        0.0000        0.0000        0.0000        0.0000        0.0000        0.0000        0.0000        0.0000        0.0000        0.0000        0.0000        0.0000        0.0000        0.0000        0.0000        0.0000        0.0000        0.0000        0.0000        0.0000        0.0000        0.0000        0.0000
        0.0000        0.0000        0.0000        0.0000        0.0000       15.1929       13.7858       10.5166        9.2468        8.5972        8.5355       10.1385       10.7923        9.4213        8.9283        6.9160        4.5001        3.8081        4.0410        1.8167        1.5756        1.4172        1.2815        1.5210        0.8204        1.3562        0.6606        0.7255        1.4049        2.1046        3.7123        2.0714        0.4901        0.4415        0.3841        0.8887        0.8234        0.8063        0.7325        0.7354        0.6837        0.6308        0.6793        0.6779        0.6594        0.8164        0.7120        1.1114        0.9552        0.8824        0.7484        0.5232        0.4535        0.4010        0.4093        0.2846        0.2130        0.1680        0.1505        0.1358        0.1180        0.1122        0.4320        0.4807        0.8203        0.5552        0.8827        0.4109        0.1415        0.2340        2.6981        4.6671        5.5908        4.1237        2.0089        1.1402        0.4689        0.0702        0.1236        0.0345        0.0962        0.1045        0.1308        0.0420        0.0667        0.2888        0.1591        0.1968        0.1410        0.1125        0.0976        0.1501        0.1274        0.1686        0.1341        0.0662        0.0491        0.0515        0.1591        0.4021        0.5379        0.6272        0.8759        1.4054        1.7488        2.0238        2.0541        1.9529        1.7900        1.5370        1.1476        0.4245        0.2181        0.0808        0.0466        0.0283        0.0430        0.1191        0.1004        0.1994        0.3507        0.2450        0.5831        0.2051        0.2578        0.2552        0.3048        0.4538        0.6077        0.7458        0.5825        0.5685        0.6170        0.6676        0.6280        0.3969        0.2968        0.3162        0.4720        1.0607        1.3346        1.7404        2.1558        2.7590        3.2578        3.6300        3.6355        3.5191        3.5614        3.6245        3.5251        4.2368        3.2022        2.3709        3.0640        2.3921        2.3251        2.4076        3.1336        4.8914        3.2138        3.7075        3.6818        3.2113        3.1970        3.2518        3.4932        4.5834        4.9178        4.7348        4.0740        3.0556        2.6310        1.9850        1.3682        1.3297        1.0634        0.9554        1.1145        1.2326        1.1956        1.3453        1.4307        1.9473        2.1612        1.9964        1.8464        1.4788        1.6689        2.1997        2.6779        4.4561        0.0000        0.0000        7.9371       10.4802       11.6170       12.2012       12.0663       10.2533       10.2724        9.7089        9.2935        9.1939        8.9483        8.8447        9.8802       11.9722       12.3092       13.1759       14.3823        0.0000        0.0000        0.0000        0.0000        0.0000        0.0000        0.0000        0.0000        0.0000        0.0000        0.0000        0.0000        0.0000        0.0000        0.0000        0.0000        0.0000        0.0000        0.0000        0.0000        0.0000        0.0000        0.0000        0.0000        0.0000        0.0000        0.0000        0.0000        0.0000        0.0000        0.0000        0.0000        0.0000        0.0000        0.0000        0.0000        0.0000        0.0000
        0.0000        0.0000        0.0000        0.0000       15.2210       13.4798       12.0243        8.9560        7.6443        6.9939        6.9733        8.2334        8.2226        7.6424        6.5205        4.2138        3.4149        2.7814        2.3349        1.4523        1.2517        1.1297        1.0070        1.3706        1.2992        2.6513        2.5878        7.3928        6.8285        3.9749        1.2556        2.6152        1.5776        0.6611        0.6316        4.0382        5.3456        0.5512        0.4916        0.4862        0.4553        0.4172        0.3851        0.3129        3.1787        6.3299        1.8481        0.8789        0.5941        0.6023        0.6903        0.3997        0.3681        0.3984        0.2808        0.2471        0.1925        0.1606        0.1474        0.1358        0.1212        0.1125        0.2153        0.3144        1.1683        0.8133        0.4513        0.0256        0.1565        0.2268        1.9875        3.2189        3.5323        1.8021        3.3311        2.3892        0.8865        0.2747        0.1425        0.0442        0.0137        0.0258        0.0490        0.0373        0.0902        0.1763        0.1777        0.1043        0.0822        0.0819        0.0684        0.1223        0.1332        0.1721        0.1464        0.0537        0.0451        0.0827        0.2157        0.4946        0.6750        0.7508        0.8883        1.4044        1.7480        2.4423        2.2700        1.8779        1.8397        1.6036        1.1876        0.3061        0.1267        0.0667        0.0713        0.0360        0.0535        0.0219        0.0567        0.1661        0.2841        0.3460        0.2736        0.2118        0.2809        0.3881        0.4990        0.4262        0.5191        0.4468        0.4353        0.4666        0.5390        0.5511        0.4386        0.3167        0.2869        0.3706        0.5054        1.0787        1.4825        1.9300        2.1860        2.7563        3.2190        3.4037        3.5562        3.5305        3.4617        3.3373        3.0190        2.0219        1.7825        1.6069        1.7160        1.8643        1.9171        2.9502        3.6707        3.6296        2.7877        2.7473        2.7224        3.0244        3.0801        3.1362        3.1011        3.9699        4.3368        4.1338        3.4664        2.3589        1.6594        1.3880        1.3714        1.1136        1.0444        1.0188        1.0824        1.3538        1.4327        1.5354        1.6279        2.0251        2.0322        2.0173        1.9963        1.7476        1.8739        2.5137        2.6299        0.0000        0.0000        0.0000        8.4590       10.3486       11.7905       12.1809       11.9926        9.9742        9.6110        9.3782        8.9794        8.3235        8.2335        8.5062        9.4122       11.3972        0.0000        0.0000        0.0000        0.0000        0.0000        0.0000        0.0000        0.0000        0.0000        0.0000        0.0000        0.0000        0.0000        0.0000        0.0000        0.0000        0.0000        0.0000        0.0000        0.0000        0.0000        0.0000        0.0000        0.0000        0.0000        0.0000        0.0000        0.0000        0.0000        0.0000        0.0000        0.0000        0.0000        0.0000        0.0000        0.0000        0.0000        0.0000        0.0000        0.0000        0.0000
        0.0000        0.0000       17.2593       14.5084       12.6965       11.1510        9.9147        7.3332        6.2195        5.6505        5.5962        6.4875        6.4392        5.9609        5.7857        3.3447        4.2246        3.0512        2.7067        2.0293        1.8555        0.9514        1.5733        1.9822        2.7028        2.6140        5.8920        6.6585        2.0769        2.9293        0.4312        0.3640        0.2922        0.2240        0.1861        0.3789        0.4351        0.3431        0.2811        0.2458        0.4924        0.3561        0.2355        0.0436        0.3375        2.9342        1.5743        3.0467        2.0345        1.9417        0.6515        0.3128        0.4114        0.2663        0.2773        0.4582        1.1863        1.3967        1.0031        0.1368        0.1243        0.1452        0.1445        0.2410        3.7332        3.1096        2.8336        0.3557        0.2143        0.5074        0.1844        0.3715        0.7999        1.1619        1.9259        3.2240        1.2373        0.4901        0.3098        0.0392        0.0617        0.0117        0.0562        0.0307        0.0601        0.0389        0.0056        0.0528        0.1021        0.0883        0.0869        0.1436        0.1432        0.1684        0.1547        0.0757        0.0894        0.1177        0.2213        0.6968        0.6435        0.7227        0.9163        1.3151        1.5896        1.9440        1.6916        1.7310        1.6746        1.4545        1.0777        0.2542        0.1283        0.5131        0.4741        0.0524        0.0532        0.1077        0.1567        0.2185        0.3386        0.3301        0.3533        0.3747        0.3801        0.9432        0.5732        0.3909        0.5690        1.1364        1.1754        0.8334        0.8024        0.7156        0.4324        0.3708        0.4002        0.5738        0.6859        1.2684        1.8296        1.7916        1.9553        2.4685        2.8605        3.0634        3.2381        3.1986        3.1361        3.0658        2.8529        1.8905        1.7367        1.6062        1.4967        1.6169        1.6527        1.8757        1.8389        3.1791        2.8896        2.6679        2.5094        2.5721        2.5241        2.6119        2.5077        3.3099        3.4456        3.0304        2.5739        1.7612        1.4958        1.2141        1.1006        1.0319        1.0747        1.1008        1.1721        1.5139        1.5614        1.6357        1.6913        1.9536        1.9823        2.0358        2.0680        1.6290        1.5462        2.4368        0.0000        0.0000        0.0000        6.5163        7.6368        9.8823       11.0939       11.4153       11.4773        9.5489        9.2376        8.8283        8.5208        8.1769        7.9257        8.1064        8.8872        0.0000        0.0000        0.0000        0.0000        0.0000        0.0000        0.0000        0.0000        0.0000        0.0000        0.0000        0.0000        0.0000        0.0000        0.0000        0.0000        0.0000        0.0000        0.0000        0.0000        0.0000        0.0000        0.0000        0.0000        0.0000        0.0000        0.0000        0.0000        0.0000        0.0000        0.0000        0.0000        0.0000        0.0000        0.0000        0.0000        0.0000        0.0000        0.0000        0.0000        0.0000        0.0000
        0.0000       13.3287       11.9848       10.0097        8.8549        7.8991        7.9799        4.0995        3.7567        4.3149        3.3321        3.1502        2.9880        2.7236        5.5582        4.6442        7.9060        6.5814        4.3344        2.6460        0.9176        0.8204        0.7111        0.7617        0.6872        0.6091        0.5562        5.0747        3.6254        0.7086        0.6378        3.4880        0.5565        0.5236        0.2931        0.1043        0.0000        0.3422        0.3186        1.0890        1.0595        0.2386        2.2157        0.1526        1.6174        0.1468        0.0000        0.2232        0.5390        0.0496        0.0494        0.1821        1.8193        0.1678        0.1411        0.1168        0.2489        0.7787        0.0970        0.1130        0.1848        0.0996        0.1577        0.2767        1.4980        1.8203        2.6082        0.8761        0.2043        0.3305        0.4191        0.4590        0.3810        0.4247        0.5148        1.0389        0.8487        1.0577        0.8188        0.3788        0.2968        0.2481        0.1951        0.0590        0.0481        0.0538        0.0468        0.0743        0.0758        0.0684        0.0779        0.1617        0.2604        0.1729        0.2048        0.3747        0.2834        0.2972        0.4150        0.4347        0.5250        0.5059        0.6978        1.0162        1.1824        1.4384        1.2441        1.3761        1.5188        1.3084        0.8975        0.0200        0.1357        0.4623        0.2612        0.0664        0.1616        0.1191        0.1452        0.2406        0.2581        0.5428        0.6707        0.3102        0.3221        0.3529        0.4242        0.4129        0.5386        0.6633        0.6341        0.1642        0.1544        0.2823        0.1743        0.3963        0.4617        0.5566        0.6888        1.0758        1.3418        1.5376        1.7659        1.8399        2.0261        2.1946        2.2924        2.9353        3.0286        2.9032        2.7354        2.6583        2.5050        2.3091        2.1030        1.4244        1.3107        1.3231        1.5840        2.8641        3.2093        3.2283        2.7742        1.1400        1.0402        0.8794        1.1467        1.3872        1.4340        1.3703        1.1565        1.2909        1.0612        0.9691        1.0271        1.3238        1.3387        1.4621        1.5861        1.7490        1.7784        1.9846        2.0219        2.1978        2.1865        2.1585        2.1712        3.9703        0.0000        0.0000        0.0000        0.0000        5.3618        6.2015        7.3262        8.9295        9.6822       10.1789       10.5337        9.7762        9.5019        9.3044        9.0705        7.2827        6.9132        7.2058        0.0000        0.0000        0.0000        0.0000        0.0000        0.0000        0.0000        0.0000        0.0000        0.0000        0.0000        0.0000        0.0000        0.0000        0.0000        0.0000        0.0000        0.0000        0.0000        0.0000        0.0000        0.0000        0.0000        0.0000        0.0000        0.0000        0.0000        0.0000        0.0000        0.0000        0.0000        0.0000        0.0000        0.0000        0.0000        0.0000        0.0000        0.0000        0.0000        0.0000        0.0000        0.0000        0.0000
        0.0000       12.3286       11.0589        7.9294        6.1494        5.3348        5.5235        3.3352        3.0623        2.8497        2.6634        3.0206        2.8834        1.9589        1.7236        2.3988        4.2404        5.1199        6.0174        2.3266        1.4243        0.6215        2.1273        0.5676        0.4790        1.3140        0.3656        0.4307        0.4094        0.3442        0.2604        0.2027        0.0691        0.0000        0.0000        0.0736        0.1391        1.1048        1.5947        1.7837        0.7865        0.0000        0.2071        0.9036        0.1076        0.1047        0.0450        0.0143        0.0188        0.3282        1.1669        0.4862        1.2396        0.4074        0.1828        0.6705        0.3692        0.0864        0.0639        0.0743        0.5226        0.8036        0.2332        0.2588        1.4812        1.5529        1.4639        0.9562        0.4587        1.3127        1.0563        1.2272        0.3372        0.3150        0.4870        0.6228        0.8713        0.6581        0.5794        0.5932        0.4501        0.3540        0.2917        0.1548        0.1329        0.1220        0.1171        0.1532        0.1007        0.0877        0.0657        0.1530        0.2212        0.1931        0.2199        0.3042        0.3633        0.4067        0.3912        0.3000        0.3162        0.3914        0.5048        0.7911        0.8780        1.1287        1.0443        1.2058        1.2388        1.1062        0.7993        0.0214        0.0226        0.0151        0.1633        0.2493        0.0902        0.0549        0.0687        0.2027        0.3528        0.3668        0.3302        0.3382        0.3670        0.3759        0.4161        0.4856        0.5964        0.6177        0.4206        0.1467        0.3481        0.3802        0.4330        0.4073        0.3820        0.5169        0.6997        1.0109        1.2214        1.4332        1.6062        1.5776        1.7576        1.9128        2.0419        2.5401        2.7230        2.7308        2.6478        2.6301        2.5678        2.4259        2.0963        1.2903        1.0182        1.0701        1.4722        3.0203        3.2048        3.1362        2.5847        0.9557        0.7631        0.4974        0.5642        0.8137        0.7986        0.8206        0.8044        0.9000        0.8512        0.9865        0.9341        1.4827        1.4344        1.5039        1.7283        1.8036        1.8743        1.9689        2.0950        2.1504        2.1855        2.2087        0.0000        0.0000        0.0000        0.0000        0.0000        5.1153        5.5700        6.2964        6.9913        8.2727        9.3771        9.6723        9.2009        9.1462        9.4042        9.4331        8.9337        7.2069        0.0000        0.0000        0.0000        0.0000        0.0000        0.0000        0.0000        0.0000        0.0000        0.0000        0.0000        0.0000        0.0000        0.0000        0.0000        0.0000        0.0000        0.0000        0.0000        0.0000        0.0000        0.0000        0.0000        0.0000        0.0000        0.0000        0.0000        0.0000        0.0000        0.0000        0.0000        0.0000        0.0000        0.0000        0.0000        0.0000        0.0000        0.0000        0.0000        0.0000        0.0000        0.0000        0.0000        0.0000        0.0000
       12.5403        9.4892        7.9685        6.3644        4.7568        4.0890        3.6545        2.7342        2.5029        2.3085        2.1892        1.7529        1.5521        1.3456        1.1638        1.1441        0.9898        1.6815        1.5669        0.5120        0.4395        0.3916        0.3146        0.2960        1.1191        2.1136        2.0960        1.7870        0.1035        0.0398        0.0000        0.0000        0.0000        0.2152        0.7224        0.2117        0.0484        1.2157        2.8017        1.1802        0.0732        0.5663        0.4754        0.7490        0.7170        0.1837        0.1767        0.0519        0.0836        0.7784        0.1877        1.2505        0.5459        0.3117        0.1167        0.1798        0.0599        0.0993        0.1912        0.0554        0.0896        0.3231        0.3363        0.3086        0.6672        0.6571        0.1939        0.6228        0.8119        1.1594        1.0004        1.1534        0.4885        0.3365        0.3656        0.4299        0.6234        0.5563        0.5186        0.6087        0.6401        0.5406        0.4264        0.1905        0.2752        0.5057        0.3689        0.2571        0.1948        0.1892        0.1802        0.3734        0.6813        0.3582        0.4145        0.5773        0.8183        0.6285        0.6502        0.5115        0.4095        0.4031        0.4239        0.6611        0.7617        0.8535        0.9524        1.2647        1.3461        1.0643        0.7762        0.0088        0.0195        0.0417        0.7562        0.3623        0.0648        0.0037        0.0062        0.3681        0.7496        0.5320        0.6327        0.3877        0.4009        0.4223        0.6312        0.6782        0.5862        0.5138        0.4730        0.2965        0.3914        0.4357        0.3322        0.4047        0.4524        0.5936        0.7762        1.1153        1.1612        1.2785        1.3984        1.3865        1.5263        1.6800        1.8611        2.3878        2.6024        2.6880        2.6425        2.6649        2.6165        2.4401        2.0541        1.1021        0.8599        0.8085        1.4953        2.6480        3.2197        3.0546        2.3281        0.8633        0.6430        0.3582        0.4265        0.5089        0.5318        0.6607        0.5410        0.6924        0.7312        0.8350        0.8471        1.1614        1.2676        1.3930        1.5505        1.8987        2.1932        2.2712        2.1696        2.2515        2.2246        0.0000        0.0000        0.0000        0.0000        0.0000        0.0000        5.9868        6.6178        6.7989        7.2160        8.9546        9.6448        9.8677        9.0232        9.2108        9.5444        0.0000        0.0000        0.0000        0.0000        0.0000        0.0000        0.0000        0.0000        0.0000        0.0000        0.0000        0.0000        0.0000        0.0000        0.0000        0.0000        0.0000        0.0000        0.0000        0.0000        0.0000        0.0000        0.0000        0.0000        0.0000        0.0000        0.0000        0.0000        0.0000        0.0000        0.0000        0.0000        0.0000        0.0000        0.0000        0.0000        0.0000        0.0000        0.0000        0.0000        0.0000        0.0000        0.0000        0.0000        0.0000        0.0000        0.0000        0.0000
        9.5072        6.3425        5.1318        4.6207        3.9737        3.4593        3.0730        2.3010        2.0861        1.9074        1.7276        1.3376        1.1699        0.9980        0.8415        0.8176        0.6771        0.5412        0.4248        0.2783        0.2173        0.1649        0.0919        0.0329        0.0000        0.0000        0.0000        1.3573        1.3220        0.1014        0.0000        0.0000        0.0000        0.0000        0.0000        0.0000        0.0000        0.0000        0.0270        0.0000        0.0000        0.0785        0.0000        0.3641        0.0414        0.0400        0.5916        0.0435        0.0167        0.0208        0.0239        0.1294        0.2647        0.1496        0.1847        0.5840        0.3204        0.1317        0.0297        0.0760        0.1895        0.0611        0.0859        0.5236        0.6080        0.4660        0.3917        0.7483        1.0830        0.9262        0.8884        0.7479        0.5703        0.3451        0.4312        0.4936        0.5953        0.5271        0.5007        0.6198        0.6430        0.5984        0.8077        0.5728        1.1416        1.0780        0.8607        0.4436        0.4225        0.3748        0.3363        0.6881        1.2485        1.4997        1.2417        0.8162        0.6381        0.5235        0.6145        0.4360        0.4515        0.4457        0.4841        0.6738        0.6738        0.7440        0.9627        1.2669        1.1588        1.0699        0.8750        0.0068        0.0201        0.0603        0.0886        0.0125        0.0372        0.0173        0.0126        0.2208        0.2701        0.8285        1.1300        0.4138        0.5286        0.5217        0.8935        0.6042        0.6688        0.7042        0.7984        0.4847        0.9164        0.6809        0.4209        0.6182        0.6451        1.0123        1.4927        2.1074        1.5316        1.3044        1.3843        1.2523        1.3210        1.4998        1.7890        2.3238        2.6930        2.7516        2.7195        2.7574        2.7244        2.5921        2.0318        1.1410        0.7633        0.7467        0.9893        2.1288        2.6558        2.6605        2.1580        0.8011        0.5926        0.5067        0.3388        0.4232        0.4398        0.5027        0.4656        0.5822        0.6459        0.6864        0.6810        0.9499        1.0008        1.1074        1.2764        1.4876        1.7193        1.9817        2.1501        2.0579        0.0000        0.0000        0.0000        0.0000        0.0000        0.0000        3.3900        6.2235        6.8290        7.0047        7.3963        8.6903        9.0141        9.8031        9.4339        9.1626        9.3564        0.0000        0.0000        0.0000        0.0000        0.0000        0.0000        0.0000        0.0000        0.0000        0.0000        0.0000        0.0000        0.0000        0.0000        0.0000        0.0000        0.0000        0.0000        0.0000        0.0000        0.0000        0.0000        0.0000        0.0000        0.0000        0.0000        0.0000        0.0000        0.0000        0.0000        0.0000        0.0000        0.0000        0.0000        0.0000        0.0000        0.0000        0.0000        0.0000        0.0000        0.0000        0.0000        0.0000        0.0000        0.0000        0.0000        0.0000        0.0000
        6.3323        7.3904        5.5775        3.6240        3.2100        2.8509        2.5378        2.0804        1.8301        1.6335        1.4504        0.9824        0.8190        1.3074        0.5519        0.5381        0.4324        0.3047        0.2034        0.1014        0.0481        0.0000        0.0000        0.0000        0.0000        0.0000        0.0000        0.0000        0.0000        0.0000        0.0000        0.0000        0.0000        0.0000        0.0000        0.0000        0.0000        0.0000        0.0000        0.0000        0.0000        0.0416        0.0000        0.0193        0.0376        0.1326        0.1280        0.1246        0.0989        0.1165        0.1237        0.1880        0.1842        0.1468        0.1784        0.5562        0.4741        0.0644        0.0313        0.1825        0.3168        0.0433        0.4237        0.7280        0.5098        0.3289        0.4058        0.4724        0.3351        0.6548        0.4795        0.2047        0.2307        0.4303        0.5802        0.7177        0.5533        0.5694        0.6944        0.7475        0.8628        2.0703        2.0574        2.7735        2.8869        2.2293        2.0777        2.0354        2.1149        1.5282        1.4946        1.9804        2.0955        1.9501        1.5839        1.4060        0.7996        0.6851        0.6619        1.0466        0.9035        0.8617        0.8465        0.4522        0.4299        0.4634        0.5823        1.0687        1.2145        1.2194        1.0710        0.8753        0.6939        0.5624        0.4322        0.1112        0.0646        0.0810        0.0999        0.2239        0.4893        0.3881        0.4248        0.4771        0.7401        0.6298        0.8545        1.0034        1.1378        1.3396        1.5032        1.7801        2.1496        2.0137        1.7290        1.7262        1.9914        1.8520        1.1416        0.9052        0.9698        1.0873        1.0330        0.9046        0.9089        1.5589        1.3831        2.6608        3.0949        3.3318        3.2971        3.6735        3.6054        3.2127        2.4480        0.3322        0.1329        0.0790        0.0962        1.9212        2.4777        2.5816        2.2675        1.6023        1.2789        1.3206        0.9203        0.2193        0.1705        0.2399        0.5116        1.0302        0.9951        0.8602        0.8230        0.3545        0.3520        0.3730        0.4265        0.6392        0.7238        0.8235        0.0000        0.0000        0.0000        0.0000        0.0000        0.0000        0.0000        0.0000       21.7800        7.7024        7.3308        6.3194        6.2331       11.7000        0.0000       12.1500       11.4000        8.9700        8.5800        0.0000        0.0000        0.0000        0.0000        0.0000        0.0000        0.0000        0.0000        0.0000        0.0000        0.0000        0.0000        0.0000        0.0000        0.0000        0.0000        0.0000        0.0000        0.0000        0.0000        0.0000        0.0000        0.0000        0.0000        0.0000        0.0000        0.0000        0.0000        0.0000        0.0000        0.0000        0.0000        0.0000        0.0000        0.0000        0.0000        0.0000        0.0000        0.0000        0.0000        0.0000        0.0000        0.0000        0.0000        0.0000        0.0000        0.0000        0.0000
        5.6134        5.0990        4.8537        2.7068        2.5141        2.3026        2.0601        1.7147        1.5056        1.3329        1.1545        0.7625        0.6126        0.4730        0.3713        0.3308        0.2272        0.1137        0.0275        0.0000        0.0000        0.0000        0.0000        0.0000        0.0000        0.0000        0.0674        0.0000        0.0000        0.0000        0.0000        0.0000        0.0000        0.0000        0.0000        0.0000        0.0000        0.0000        0.0250        0.0569        0.0546        0.2118        0.0145        0.1013        0.0987        0.0134        0.0128        0.0912        0.1278        0.1479        0.1554        0.2959        0.2354        0.2077        0.8913        0.9234        0.5926        0.2306        0.9514        0.7047        0.3620        0.3672        0.8821        0.6148        0.4163        0.1395        0.3339        0.1221        0.1231        0.2755        0.1854        0.2200        0.4573        1.1254        1.1740        1.5542        1.4714        1.8104        1.5665        1.3426        1.0171        2.3437        2.6285        2.5724        1.9578        1.8259        2.0364        2.2467        2.3296        1.9317        1.5443        1.9751        2.0556        2.0686        1.9445        1.5134        0.9600        0.8104        0.7902        1.0165        1.0553        1.0198        0.8801        0.4408        0.3642        0.3851        0.5075        1.0313        1.2625        1.2576        1.1661        0.9864        0.8976        0.7635        0.5821        0.1443        0.0758        0.0540        0.1322        0.2113        0.2496        0.3225        0.6059        0.9477        1.0173        0.8803        0.9882        1.1765        1.3652        1.5438        1.7538        2.1906        2.6300        2.7143        2.2936        2.4559        2.4612        2.1996        2.3916        3.7403        2.7019        1.7589        0.9701        0.7017        0.7479        1.0703        1.3712        2.6855        3.2601        3.4148        3.4143        3.8413        3.7417        3.3276        2.4649        0.0740        0.2489        0.0721        0.0977        1.6814        2.1729        2.3247        2.0754        1.6714        1.5672        1.1823        0.8516        0.1162        0.0998        0.1259        0.2183        0.8128        0.9589        1.0937        0.9970        0.3852        0.2719        0.2505        0.2911        0.0000        0.0000        0.0000        0.0000        0.0000        0.0000        0.0000        0.0000        0.0000        0.0000        0.0000        9.4200        4.4434        4.2214        4.1925        0.0000        0.0000        0.0000        0.0000        0.0000        0.0000        0.0000        0.0000        0.0000        0.0000        0.0000        0.0000        0.0000        0.0000        0.0000        0.0000        0.0000        0.0000        0.0000        0.0000        0.0000        0.0000        0.0000        0.0000        0.0000        0.0000        0.0000        0.0000        0.0000        0.0000        0.0000        0.0000        0.0000        0.0000        0.0000        0.0000        0.0000        0.0000        0.0000        0.0000        0.0000        0.0000        0.0000        0.0000        0.0000        0.0000        0.0000        0.0000        0.0000        0.0000        0.0000        0.0000        0.0000        0.0000        0.0000
        0.0000        0.0000        4.2722        2.2454        0.0000        2.1117        1.8937        1.5296        1.3370        1.1693        0.9813        0.5895        1.7707        1.6202        0.2277        1.7120        0.8163        0.0000        0.0000        0.0000        0.0000        0.0000        0.4327        0.0690        1.2753        1.1560        0.0507        0.0000        0.0000        0.0000        0.0000        0.0489        0.0000        0.0000        0.0000        0.0000        0.0000        0.0000        0.2061        0.0000        0.0000        0.2842        0.2880        0.4386        0.0000        0.0221        0.0000        0.1622        0.2020        0.1910        0.2136        0.5184        0.2873        0.5055        0.8001        0.8521        0.4919        0.8534        0.8943        0.3214        0.0472        0.3162        0.7168        0.6199        0.0872        0.5383        0.4850        0.3571        0.6478        0.1681        0.5542        1.3955        1.4333        1.6824        1.1670        0.9727        1.7015        0.7442        1.0566        1.4778        1.6421        1.6629        1.4274        1.6825        1.5870        1.7282        1.8101        1.8474        2.3209        2.2312        1.9032        1.8601        2.3359        1.9667        1.4347        1.0798        0.8345        0.7564        0.7841        1.0234        1.0622        1.0041        0.8532        0.4187        0.3110        0.3363        0.5529        0.9849        1.1015        1.1985        1.2042        1.1038        1.1045        0.9907        0.7762        0.2003        0.1185        0.1086        0.1108        0.2304        0.2991        0.9178        0.4902        0.4545        0.4861        0.5949        0.7574        1.1214        1.4521        1.6425        1.9230        2.4324        2.5289        2.6092        2.1641        1.1221        0.8723        0.7579        1.0753        2.8575        2.2654        1.7032        0.8313        0.7139        1.8759        2.4074        2.7548        2.6798        3.3074        3.6731        3.3039        3.7457        3.5216        3.1789        2.3237        0.3079        0.0184        0.0123        0.0306        1.3315        1.8236        2.0534        1.8618        1.6922        1.1783        1.1673        0.9903        0.2363        0.1855        0.2185        0.2481        0.6431        0.7523        0.9604        0.6245        0.2124        0.1259        0.1247        0.1828        0.3297        0.0000        0.0000        1.1610        0.0000        0.0000        0.0000        0.0000        0.0000        0.0000        6.1200        6.7200        5.9760        0.0000        0.0000        0.0000        0.0000        0.0000        0.0000        0.0000        0.0000        0.0000        0.0000        0.0000        0.0000        0.0000        0.0000        0.0000        0.0000        0.0000        0.0000        0.0000        0.0000        0.0000        0.0000        0.0000        0.0000        0.0000        0.0000        0.0000        0.0000        0.0000        0.0000        0.0000        0.0000        0.0000        0.0000        0.0000        0.0000        0.0000        0.0000        0.0000        0.0000        0.0000        0.0000        0.0000        0.0000        0.0000        0.0000        0.0000        0.0000        0.0000        0.0000        0.0000        0.0000        0.0000        0.0000        0.0000        0.0000        0.0000
        0.0000        0.0000        0.0000        0.0000        0.0000        2.3037        2.0630        1.5485        2.0708        1.1604        0.9546        1.8160        2.4250        1.5289        0.1583        0.0987        0.7446        0.6865        0.0000        0.0000        0.0000        0.0000        0.0000        0.0000        0.0000        0.0000        0.0000        0.0000        0.0000        0.0000        0.0000        0.0000        0.0000        0.0000        0.0000        0.0000        0.0000        0.0000        0.0000        0.0380        0.0000        0.0108        0.2818        0.1100        0.0107        0.0775        0.0000        0.3232        0.1943        0.2389        0.2202        0.9461        0.8334        0.8940        1.2312        0.9407        0.6940        0.6677        0.1253        0.0718        0.0313        0.4299        0.5746        0.0753        0.1301        0.3405        0.3417        0.9461        0.6345        0.2316        0.6124        0.6663        0.9365        1.0715        0.3977        0.3858        0.3991        0.7613        1.2051        0.5722        0.6656        0.7783        1.2682        2.1990        1.7806        1.7578        1.9341        1.7706        1.9408        1.8539        1.7087        1.6354        1.5599        1.4470        1.1589        0.8643        0.6489        0.6047        0.6183        0.8599        0.9284        0.8885        0.7408        0.3735        0.2599        0.2764        0.3876        0.7775        0.9388        1.0816        1.1944        1.2088        1.2974        1.2394        0.9874        0.2803        0.1950        0.1654        0.1891        0.3308        0.3214        0.4037        0.4786        0.4290        0.4343        0.4938        0.6825        0.9303        1.2098        1.3703        1.6641        1.8266        2.0057        2.1333        1.6563        0.9344        0.7310        0.6563        0.7220        0.8142        0.7323        0.8449        0.8848        0.8500        0.9365        0.9713        1.2385        2.8083        3.1926        3.3543        2.9082        2.9631        2.9169        2.8340        1.8840        0.1760        0.0839        0.0736        0.2673        1.5119        2.3625        2.2063        1.7404        1.1096        0.9311        1.0977        1.1953        0.7149        0.3879        0.1024        0.0466        0.4217        0.5110        0.6778        0.4792        0.1969        0.3330        0.1800        0.1856        0.2784        0.4288        0.7354        1.4179        1.8464        0.0000        0.0000        0.0000        0.0000        4.0800        3.1200        9.9900        7.4842        0.0000        0.0000        0.0000        0.0000        0.0000        0.0000        0.0000        0.0000        0.0000        0.0000        0.0000        0.0000        0.0000        0.0000        0.0000        0.0000        0.0000        0.0000        0.0000        0.0000        0.0000        0.0000        0.0000        0.0000        0.0000        0.0000        0.0000        0.0000        0.0000        0.0000        0.0000        0.0000        0.0000        0.0000        0.0000        0.0000        0.0000        0.0000        0.0000        0.0000        0.0000        0.0000        0.0000        0.0000        0.0000        0.0000        0.0000        0.0000        0.0000        0.0000        0.0000        0.0000        0.0000        0.0000        0.0000        0.0000        0.0000
        0.0000        0.0000        0.0000        0.0000        0.0000        3.8902        5.7435        4.0615        3.6559        3.2717        1.7465        1.0622        1.5627        2.2461        4.1289        3.1108        0.9305        1.7933        2.5531        0.1044        0.6522        0.0869        1.3364        0.0270        0.0351        0.0344        0.0246        0.0000        0.0000        0.0000        0.0000        0.0000        0.0000        0.0000        0.0000        0.0000        0.0000        0.0000        0.0000        0.4046        0.7867        0.0661        0.0317        0.3882        0.0250        0.1641        0.2030        0.1490        0.3103        0.2044        0.2048        0.2488        0.2224        0.1987        0.1537        0.0958        0.1203        0.2826        0.1166        0.0103        0.0308        0.5845        0.3161        0.3994        0.3848        0.4025        0.6617        0.9514        0.1613        0.2126        0.2658        0.3413        0.8997        0.8788        0.2409        0.3083        0.3860        0.9272        0.4536        0.5331        0.5341        0.6330        0.8209        1.4911        1.8184        1.7626        1.9448        2.2056        2.2561        2.2417        1.8878        1.0173        0.8274        0.7433        0.6305        0.2276        0.1445        0.0751        0.0698        0.3378        0.4383        0.5757        0.7356        0.4762        0.2406        0.2279        0.3582        0.6152        0.6236        0.6931        0.8368        1.6846        1.9406        1.9501        1.5772        0.8775        0.6432        0.5373        0.5064        0.5225        0.5104        0.4926        0.4718        0.3382        0.3234        0.3143        0.3934        0.2515        0.3515        0.3743        0.5033        1.0086        1.1550        0.9658        0.7168        0.5235        0.4179        0.3855        0.3886        0.7674        0.7114        0.7955        0.9176        1.0890        1.2429        1.4554        1.8105        1.9976        2.2611        2.2997        2.1702        1.2211        1.0912        0.9160        0.6927        0.4986        0.3314        0.4695        0.8312        1.0622        1.0954        0.8679        0.5979        0.1591        0.5400        0.6898        0.5367        0.4995        0.2565        0.1570        0.1961        0.2625        0.3162        0.4442        0.7745        1.0034        0.8881        0.5086        0.2285        0.1064        0.1390        0.3689        0.7976        4.0164        0.0000        0.0000        0.0000       14.8185       16.1590       16.3220       15.3287       13.5032       12.1085        0.0000        0.0000        0.0000        0.0000        0.0000        0.0000        0.0000        0.0000        0.0000        0.0000        0.0000        0.0000        0.0000        0.0000        0.0000        0.0000        0.0000        0.0000        0.0000        0.0000        0.0000        0.0000        0.0000        0.0000        0.0000        0.0000        0.0000        0.0000        0.0000        0.0000        0.0000        0.0000        0.0000        0.0000        0.0000        0.0000        0.0000        0.0000        0.0000        0.0000        0.0000        0.0000        0.0000        0.0000        0.0000        0.0000        0.0000        0.0000        0.0000        0.0000        0.0000        0.0000        0.0000        0.0000        0.0000        0.0000
        0.0000        0.0000        0.0000        0.0000        0.0000        8.5867        7.1294        4.1621        4.8861        5.8347        7.8738        1.9234        3.4352        3.1158        5.2099        4.1288        2.6720        1.5779        2.2333        0.0906        0.0043        1.1743        0.9616        0.0977        0.1485        0.7809        0.0361        0.0000        0.0000        0.0000        0.0228        0.3320        0.0000        0.0170        0.0000        0.0000        0.1414        0.2207        0.0626        0.0000        0.0000        0.0451        0.1447        0.0495        0.1736        0.2957        0.0241        0.3821        0.3170        0.2472        0.2486        0.2040        0.3541        0.2832        0.2246        0.0486        0.2871        2.0418        0.8765        0.0122        0.0106        0.3170        0.2463        0.4645        0.5768        0.7933        0.6145        0.1782        0.2149        0.2206        0.1950        0.1451        0.2963        0.2700        0.2490        0.3196        0.3166        0.3571        0.3793        0.4598        0.5035        0.5866        0.7611        1.3691        1.7658        1.5185        1.6540        1.9398        2.1656        2.1223        1.7449        0.8754        0.8492        0.6797        0.4860        0.2899        0.2563        0.1017        0.1463        0.2826        0.3779        0.5692        0.6785        0.4923        0.3880        0.4334        0.4843        0.5944        0.6787        0.7453        0.8879        1.8161        2.2025        2.2342        1.8467        1.0618        0.8097        0.6788        0.6220        0.6382        0.6140        0.5846        0.7340        0.5604        0.3984        0.2537        0.3240        0.1826        0.2606        0.1706        0.1781        0.4216        0.4854        0.4685        0.4013        0.3037        0.2426        0.2338        0.3920        0.8737        1.1791        0.7978        0.9785        1.2276        1.4859        1.4575        1.5636        1.9274        2.1268        2.0087        1.7873        1.0176        0.7459        0.6007        0.4761        0.3799        0.2583        0.2539        0.2928        0.4666        0.5175        0.5400        0.3653        0.1911        0.2692        0.4961        0.0851        0.0812        0.2647        0.2897        0.2892        0.2217        0.1770        0.2074        0.2067        0.1459        0.0614        0.0672        0.4202        0.0812        0.1096        0.3830        0.9128        4.7089        0.0000        0.0000       11.0768       14.9915       16.9848       17.8539       17.1419       14.9639       14.2230       14.0161       14.4472       14.5128       14.7403       16.0062        0.0000        0.0000        0.0000        0.0000        0.0000        0.0000        0.0000        0.0000        0.0000        0.0000        0.0000        0.0000        0.0000        0.0000        0.0000        0.0000        0.0000        0.0000        0.0000        0.0000        0.0000        0.0000        0.0000        0.0000        0.0000        0.0000        0.0000        0.0000        0.0000        0.0000        0.0000        0.0000        0.0000        0.0000        0.0000        0.0000        0.0000        0.0000        0.0000        0.0000        0.0000        0.0000        0.0000        0.0000        0.0000        0.0000        0.0000        0.0000        0.0000        0.0000        0.0000
        0.0000        0.0000        0.0000        0.0000        7.5505        6.7502        6.2044        3.0043        3.6778        5.7408        6.6325        3.8491        3.3806        5.1103        3.7443        2.4841        2.2171        1.2534        1.0917        0.8118        0.3439        0.0095        0.2892        0.0900        0.0636        0.0624        0.0958        0.0205        0.0000        0.1872        0.2826        0.4576        0.0160        0.0000        0.0000        0.0114        0.0570        0.0565        0.0110        0.0639        0.0654        0.2786        0.0927        0.5052        0.5309        0.5701        0.4243        0.6510        0.2174        0.2428        0.2118        0.1757        0.1793        0.1734        0.1726        0.0719        0.1517        0.0181        0.0163        0.0519        0.0338        0.0113        0.0665        0.0727        0.1942        0.2409        0.1731        0.1299        0.1678        0.1710        0.2863        0.2574        0.2428        0.2449        0.1816        0.2771        0.3244        0.3502        0.3901        0.4570        0.4813        0.4703        0.6005        1.0181        1.2404        1.3965        1.4295        1.6907        1.9416        1.8502        1.4580        0.9285        0.6837        0.4837        0.4359        0.1582        0.1630        0.1320        0.1458        0.5123        0.6053        0.6155        0.6565        0.3640        0.1676        0.1918        0.2682        0.4221        0.4574        0.4943        0.7379        1.6946        2.1178        2.1895        1.8642        1.0875        0.8902        0.6915        0.6562        0.6507        0.6050        0.6413        0.8100        0.4507        0.1943        0.1817        0.2515        0.0794        0.0603        0.0664        0.0865        0.2388        0.2866        0.2967        0.2940        0.2273        0.2131        0.2715        0.4788        0.7174        0.7325        0.8664        1.0623        1.2391        1.4277        1.5956        1.6872        1.9244        2.0518        1.9495        1.6161        0.8242        0.6064        0.4649        0.4475        0.4166        0.2881        0.2695        0.2968        0.4881        0.4734        0.3805        0.2709        0.0977        0.1872        0.2208        0.0000        0.0547        0.1157        0.0721        0.0798        0.0956        0.1375        0.1649        0.1521        0.1585        0.0329        0.0052        0.0136        0.0610        0.0842        0.3445        0.8578        4.5611        0.0000        7.8552        9.7358       13.3711       15.6725       16.1192       15.7495       14.4584       14.0639       13.9439       14.5375       15.3866       16.0941       16.2331       15.1228        0.0000        0.0000        0.0000        0.0000        0.0000        0.0000        0.0000        0.0000        0.0000        0.0000        0.0000        0.0000        0.0000        0.0000        0.0000        0.0000        0.0000        0.0000        0.0000        0.0000        0.0000        0.0000        0.0000        0.0000        0.0000        0.0000        0.0000        0.0000        0.0000        0.0000        0.0000        0.0000        0.0000        0.0000        0.0000        0.0000        0.0000        0.0000        0.0000        0.0000        0.0000        0.0000        0.0000        0.0000        0.0000        0.0000        0.0000        0.0000        0.0000        0.0000
        0.0000        0.0000        0.0000        0.0000        5.5662        5.6707        5.2744        6.4341        7.4411        6.9891        5.0398        2.6322        4.3227        3.5506        1.4562        0.0000        1.2015        0.0000        0.0000        0.3479        0.3457        0.0482        0.0175        0.0472        0.0635        0.3372        0.0880        0.3428        0.1663        0.1576        0.2123        0.0797        0.0145        0.4008        0.2611        0.0565        0.0557        0.2058        0.0663        0.1410        0.0424        0.0607        0.2707        0.5701        0.1942        0.1696        0.2067        0.6384        0.5289        0.1729        0.1993        0.5764        0.3793        0.2037        0.1875        0.1549        0.1254        0.0194        0.0175        0.0146        0.0675        0.0122        0.0127        0.0909        0.1120        0.0896        0.2161        0.2120        0.1558        0.1422        0.2657        0.4718        0.5814        0.5732        0.3966        0.5545        0.3344        0.3069        0.3195        0.4090        0.5485        0.5794        0.7860        1.1956        1.2890        1.4491        1.2607        1.4033        1.5338        1.4757        1.1558        0.7576        0.4808        0.8209        0.8673        0.2818        0.4509        0.7725        0.5087        1.3313        1.1605        0.9865        0.9372        0.4839        0.3363        0.4214        0.5798        0.3481        0.3253        0.4037        0.6257        1.3640        1.7272        1.8539        1.8869        1.0410        0.8417        0.6595        0.5864        0.7134        0.6791        0.5628        0.7481        0.2213        0.1791        0.2207        0.1519        0.0803        0.0777        0.0857        0.0971        0.2359        0.2891        0.3068        0.3149        0.3320        0.2531        0.3289        0.4178        0.8233        1.1985        1.0109        1.2174        1.4019        1.5743        1.8278        1.9166        2.1068        2.2251        2.1890        2.0825        0.9022        0.6720        0.5315        0.4865        0.4185        0.3534        0.3343        0.5040        1.0693        0.5465        0.4430        0.3906        0.2168        0.0000        0.0000        0.0000        0.0338        0.0473        0.0561        0.0602        0.0621        0.0829        0.0934        0.2121        0.2947        0.1680        0.0453        0.0097        0.0436        0.0602        0.3173        0.7595        3.6173        4.6687        6.0758        7.7968       11.1316       11.9427       12.0295       11.6033       11.3100       11.6163       11.4840       12.7235       13.2630       14.1187       14.1488       13.7370        0.0000        0.0000        0.0000        0.0000        0.0000        0.0000        0.0000        0.0000        0.0000        0.0000        0.0000        0.0000        0.0000        0.0000        0.0000        0.0000        0.0000        0.0000        0.0000        0.0000        0.0000        0.0000        0.0000        0.0000        0.0000        0.0000        0.0000        0.0000        0.0000        0.0000        0.0000        0.0000        0.0000        0.0000        0.0000        0.0000        0.0000        0.0000        0.0000        0.0000        0.0000        0.0000        0.0000        0.0000        0.0000        0.0000        0.0000        0.0000        0.0000        0.0000
        0.0000        0.0000        0.0000        0.0000        3.7658        3.9625        4.2343        3.4303        3.8733        3.3526        4.0805        2.7156        3.2947        1.1830        0.0000        0.0000        0.0000        0.0000        1.1123        0.1438        0.0000        0.0000        0.0000        0.0081        0.0338        0.1171        0.0079        0.0167        0.0000        0.0000        0.0000        0.0000        0.0000        0.0828        0.0000        0.2525        0.4019        0.5512        0.2765        0.3533        0.2149        0.0000        0.0000        0.1589        0.0986        0.9283        1.1760        1.3001        0.3420        0.3071        0.0515        0.2004        0.9820        0.3646        0.0942        0.0856        0.6730        0.1668        0.1037        0.0264        0.0085        0.0249        0.0421        0.0814        0.1042        0.1276        0.2243        0.7237        0.4529        0.3355        0.1293        0.3552        1.3553        2.6914        1.3765        0.7031        0.4066        0.7141        0.7034        0.6620        0.8937        0.9952        0.8563        0.6762        0.5373        0.4769        0.3060        0.5868        0.3011        0.0534        0.1264        0.5585        0.6933        0.6797        0.9044        2.4901        2.7001        3.0705        3.3361        3.7924        3.9365        3.5711        2.4662        0.7377        0.4342        0.2366        0.2085        0.0499        0.1282        0.0531        0.0509        0.6883        0.9118        1.0397        0.8536        0.8189        0.6650        0.5567        0.5050        0.5742        0.5424        0.5272        0.4792        0.0899        0.0756        0.0599        0.0364        0.2242        0.2430        0.2715        0.2691        0.1910        0.2913        0.2994        0.3046        0.7494        0.6441        0.8640        1.0679        0.9965        1.1493        1.5121        1.5040        1.8833        2.0489        2.6889        2.8693        3.2312        3.2536        3.4828        2.9787        1.9844        1.2876        0.9148        0.8146        0.7951        0.6702        0.6393        0.8329        0.8959        0.9432        0.8474        0.7096        0.0000        0.0000        0.0000        0.0000        0.0049        0.0068        0.0079        0.0080        0.0000        0.0000        0.0000        0.0000        0.0000        0.0538        0.2382        0.2114        0.1613        0.2734        0.6442        0.6381        1.5489        1.9764        2.7095        2.8644        2.9774        3.0797        3.2977        3.2572        4.4668        4.8203        5.3918        5.8519        8.4484        8.6598        8.6523        8.7879        0.0000        0.0000        0.0000        0.0000        0.0000        0.0000        0.0000        0.0000        0.0000        0.0000        0.0000        0.0000        0.0000        0.0000        0.0000        0.0000        0.0000        0.0000        0.0000        0.0000        0.0000        0.0000        0.0000        0.0000        0.0000        0.0000        0.0000        0.0000        0.0000        0.0000        0.0000        0.0000        0.0000        0.0000        0.0000        0.0000        0.0000        0.0000        0.0000        0.0000        0.0000        0.0000        0.0000        0.0000        0.0000        0.0000        0.0000        0.0000        0.0000        0.0000
        0.0000        0.0000        0.0000        0.0000        0.0000        0.0000        0.0000        0.0000        3.9039        3.8399        3.5118        0.7135        0.0000        0.0000        0.0000        0.0000        0.0000        1.6971        1.5120        0.0341        0.0000        0.0000        0.0000        0.0080        0.0111        0.0111        0.0079        0.0162        0.0162        0.0796        0.0964        0.1741        0.0321        0.0000        0.0000        0.0121        0.0770        0.1586        0.0383        0.0178        0.0504        0.0000        0.0000        0.0219        0.0219        0.6202        1.0661        2.1928        1.0048        0.9368        0.9778        0.1995        0.7459        1.0613        0.2907        0.6919        1.3768        0.8242        0.1269        0.2175        0.3284        0.0758        0.4257        0.6936        0.7437        0.3889        0.4238        0.7885        1.3706        1.3304        0.3774        0.9018        1.4896        1.1240        0.6176        0.5053        0.4365        0.5323        0.3927        0.3151        0.3211        0.4146        0.2899        0.0639        0.1103        0.0303        0.0348        0.1101        0.2136        0.6169        0.5180        0.1653        0.5944        0.9132        1.1768        3.6105        4.5439        4.5732        4.2190        4.1374        4.4515        4.0349        2.9766        0.8732        0.4269        0.2040        0.1632        0.0000        0.0484        0.1468        0.1780        0.5508        0.6196        0.6830        0.6474        0.6846        0.6051        0.5374        0.5353        0.4013        0.4481        0.7008        0.6490        0.1862        0.1540        0.1189        0.0505        0.2534        0.2677        0.2913        0.2826        0.1731        0.1991        0.2299        0.3046        0.6029        0.8977        1.2079        1.4635        1.5022        1.3608        1.4804        1.6703        1.9449        2.4591        3.1334        2.8917        3.4735        3.4814        3.0744        2.5534        1.8885        1.4786        1.2266        0.9428        0.8761        0.8275        0.7847        0.7777        1.0167        1.0602        0.9464        0.6752        0.0000        0.0000        0.0000        0.0000        0.0031        0.0044        0.0047        0.0042        0.0120        0.0000        0.0000        0.0096        0.0000        0.0000        0.0000        0.0189        0.1622        0.1808        0.0657        0.0683        0.6659        0.7501        1.0945        1.2673        1.3041        1.5178        1.6773        1.7557        2.5994        3.0335        3.4797        4.0849        5.6862        6.3736        0.0000        0.0000        0.0000        0.0000        0.0000        0.0000        0.0000        0.0000        0.0000        0.0000        0.0000        0.0000        0.0000        0.0000        0.0000        0.0000        0.0000        0.0000        0.0000        0.0000        0.0000        0.0000        0.0000        0.0000        0.0000        0.0000        0.0000        0.0000        0.0000        0.0000        0.0000        0.0000        0.0000        0.0000        0.0000        0.0000        0.0000        0.0000        0.0000        0.0000        0.0000        0.0000        0.0000        0.0000        0.0000        0.0000        0.0000        0.0000        0.0000        0.0000        0.0000        0.0000
        0.0000        0.0000        0.0000        0.0000        0.0000        0.0000        0.0000        0.0000        0.0000        0.0000        1.9484        0.0000        0.0000        0.0000        0.0000        0.0000        1.6215        1.4904        1.4151        0.1186        0.0000        0.0223        0.0000        0.0490        0.2830        0.2451        0.0367        0.0000        0.0159        0.0000        0.0000        0.0782        0.0782        0.0000        0.0000        0.2638        0.2638        0.0505        0.0000        0.0000        0.0000        0.0000        0.0000        0.9835        1.2917        3.1686        1.1814        1.9981        1.3833        1.3699        0.5363        0.3333        0.3658        0.6015        0.1472        1.0916        2.2328        0.7133        1.2685        1.3388        1.3010        1.6220        1.1580        1.6744        1.0004        1.1264        1.2781        1.6978        1.3128        1.7561        0.8220        1.1015        1.3213        1.3224        0.8638        0.5225        0.4356        0.4315        0.7330        0.4176        0.3097        0.2293        0.1707        0.0137        0.0114        0.0298        0.0879        0.0367        0.0614        0.0764        0.1775        0.1995        0.1180        0.1866        0.0860        2.5295        3.4751        4.3193        4.3761        4.6978        4.5288        4.0671        3.0717        1.0721        0.4480        0.2168        0.2660        0.0296        0.1596        0.5064        0.4519        0.4947        0.4940        0.5441        0.5896        0.6056        0.7061        0.7285        0.5653        0.3638        0.4639        0.4227        0.2244        0.0777        0.1268        0.1003        0.0500        0.2454        0.3189        0.3644        0.3506        0.2164        0.2044        0.2444        0.3735        1.0493        1.9407        1.5430        1.6701        1.4013        1.4736        1.6497        1.8367        2.1130        2.9049        2.9583        2.7792        3.6038        3.5014        3.0153        2.3580        1.6700        1.2109        0.9363        0.8921        0.8304        0.7470        0.7168        0.8533        0.9532        0.9830        0.8716        0.6224        0.0000        0.0000        0.0000        0.0917        0.0542        0.0936        0.0340        0.0242        0.0402        0.0241        0.0079        0.0000        0.0148        0.1043        0.1457        0.1253        0.0860        0.0904        0.3771        0.0682        0.2758        0.3318        0.4208        0.5050        0.5530        0.6361        0.7510        0.8948        1.4112        1.7923        2.5214        0.0000        0.0000        0.0000        0.0000        0.0000        0.0000        0.0000        0.0000        0.0000        0.0000        0.0000        0.0000        0.0000        0.0000        0.0000        0.0000        0.0000        0.0000        0.0000        0.0000        0.0000        0.0000        0.0000        0.0000        0.0000        0.0000        0.0000        0.0000        0.0000        0.0000        0.0000        0.0000        0.0000        0.0000        0.0000        0.0000        0.0000        0.0000        0.0000        0.0000        0.0000        0.0000        0.0000        0.0000        0.0000        0.0000        0.0000        0.0000        0.0000        0.0000        0.0000        0.0000        0.0000        0.0000        0.0000
        0.0000        0.0000        0.0000        0.0000        0.0000        0.0000        0.0000        0.0000        0.0000        0.0000        1.4185        1.9207        0.0000        0.0000        0.5534        0.5436        0.0000        0.0000        0.4501        0.0659        0.0284        0.0242        0.0907        0.4212        0.7859        0.9094        1.0005        0.0992        0.0000        0.0000        0.0103        0.0166        0.0166        0.0000        0.0000        0.0000        0.0000        0.0125        0.1521        0.0519        0.0519        0.0000        0.0000        0.0000        0.6508        0.1432        0.0000        0.9515        1.5142        0.6617        0.1505        0.1314        0.4080        0.9136        0.2481        0.1169        0.1164        0.0669        0.0429        0.2755        0.1509        0.0909        0.1788        0.3216        0.1998        0.0474        0.0496        0.1381        0.2055        0.3288        0.3139        1.4671        1.7100        2.0246        1.7622        0.9160        0.6353        0.5051        0.5373        0.6317        0.3912        0.3314        0.2920        0.0813        0.0590        0.0548        0.1065        0.0851        0.0673        0.0371        0.0721        0.0796        0.1108        0.2874        0.1091        2.2771        3.2138        3.7382        3.6680        4.0989        4.2041        3.7824        2.8394        0.8529        0.4252        0.1906        0.1873        0.1564        0.2840        0.1953        0.1870        0.3801        0.4677        0.5220        0.5479        0.6796        0.9388        0.7492        0.5907        0.3982        0.3716        0.2146        0.1564        0.0443        0.0479        0.0238        0.0089        0.2928        0.4423        0.4638        0.4491        0.2712        0.2622        0.3221        0.4243        0.7937        1.1291        1.7225        1.4611        1.5374        1.9973        1.8991        2.0002        2.2259        2.6413        2.6489        2.4969        3.4316        3.0670        2.6180        1.8985        1.2445        0.8991        0.6992        0.6363        0.6374        0.5903        0.6043        0.6078        0.7110        0.7129        0.6227        0.4448        0.0000        0.0000        0.0340        0.0314        0.1399        0.0612        0.0613        0.0464        0.0063        0.0000        0.0000        0.0148        0.2336        0.4174        0.3015        0.1365        0.0267        0.0000        0.0000        0.0000        0.1688        0.2362        0.3011        0.3638        0.3981        0.4545        0.5595        0.7126        1.1271        1.2680        0.0000        0.0000        0.0000        0.0000        0.0000        0.0000        0.0000        0.0000        0.0000        0.0000        0.0000        0.0000        0.0000        0.0000        0.0000        0.0000        0.0000        0.0000        0.0000        0.0000        0.0000        0.0000        0.0000        0.0000        0.0000        0.0000        0.0000        0.0000        0.0000        0.0000        0.0000        0.0000        0.0000        0.0000        0.0000        0.0000        0.0000        0.0000        0.0000        0.0000        0.0000        0.0000        0.0000        0.0000        0.0000        0.0000        0.0000        0.0000        0.0000        0.0000        0.0000        0.0000        0.0000        0.0000        0.0000        0.0000
        0.0000        0.0000        0.0000        0.0000        0.0000        0.0000        0.0000        0.0000        0.0000        0.0000        0.9805        0.0000        0.8228        3.3635        1.5045        0.2020        0.3134        1.0137        2.2467        1.2649        1.1718        1.9294        1.6379        2.0643        2.3384        2.2076        2.1737        1.0982        0.7266        0.7707        0.7029        0.7708        0.0251        0.0000        0.0665        0.0271        0.4764        0.4985        0.3262        0.2606        0.0000        0.0000        0.0000        0.0975        0.0488        0.0000        0.4614        0.5724        1.6286        1.6921        2.1081        2.5244        2.1976        0.0896        0.3494        0.0540        0.0138        0.0140        0.0146        0.0851        0.2035        0.0902        0.0230        0.1537        0.2832        0.1023        0.1573        0.9435        0.6993        0.7337        1.4543        1.7785        3.1390        2.8190        2.0924        1.2754        0.9603        0.7687        0.6718        0.9047        1.2470        1.1704        0.8595        1.0899        0.9038        0.9163        1.0382        0.8011        0.2051        0.1065        0.1292        0.6832        0.6939        0.8195        0.5385        2.0353        2.8333        3.1932        3.1865        3.3805        3.5901        3.1240        2.3713        0.8372        0.4568        0.2330        0.2143        0.2333        0.4280        0.3180        0.2979        0.3685        0.4500        0.5778        0.7128        1.0386        0.9950        0.8428        0.7392        0.4972        0.4073        0.1653        0.1046        0.0022        0.0047        0.0049        0.0013        0.5667        0.5467        0.6126        0.5970        0.4195        0.4658        0.4739        0.6150        1.3219        2.0414        1.7542        1.7656        2.1055        2.3432        2.3305        2.5004        3.1314        3.2640        3.1224        2.8158        1.7146        1.7698        1.2806        0.9459        0.3039        0.1190        0.0729        0.1880        0.2642        0.2575        0.2480        0.6909        3.4630        0.0000        0.0000        0.0000        0.0091        0.0045        0.0000        0.0000        0.4887        0.6728        0.7398        0.6128        0.7915        0.4087        0.3481        0.4807        0.5423        0.5316        0.4240        0.0152        0.0243        0.0148        0.0000        0.0000        0.0000        0.0000        0.0000        0.0000        0.0170        0.0000        0.0093        0.0000        0.0000        0.0000        0.0000        0.0000        0.0000        0.0000        0.0000        0.0000        0.0000        0.0000        0.0000        0.0000        0.0000        0.0000        0.0000        0.0000        0.0000        0.0000        0.0000        0.0000        0.0000        0.0000        0.0000        0.0000        0.0000        0.0000        0.0000        0.0000        0.0000        0.0000        0.0000        0.0000        0.0000        0.0000        0.0000        0.0000        0.0000        0.0000        0.0000        0.0000        0.0000        0.0000        0.0000        0.0000        0.0000        0.0000        0.0000        0.0000        0.0000        0.0000        0.0000        0.0000        0.0000        0.0000        0.0000        0.0000        0.0000        0.0000
        0.0000        0.0000        0.0000        0.0000        0.0000        0.0000        0.0000        0.0000        0.0000        0.0000        0.0000        0.0368        0.2642        0.4540        0.8365        0.2620        0.0634        0.0603        0.2404        0.4166        2.0360        2.3156        2.7389        1.4677        1.5429        1.3185        1.2226        0.4150        0.2436        0.6593        1.2334        0.9974        1.3900        0.8345        0.6492        0.6151        0.5157        0.4999        0.0827        0.6789        0.6789        0.2883        0.0000        0.0489        0.0272        0.0000        0.1692        1.3273        2.1288        2.1572        2.2372        2.7507        2.8309        1.5443        0.0458        0.1604        0.3312        0.0663        0.0457        0.0944        0.2475        0.1463        0.0276        0.8479        1.4799        1.4963        0.0940        0.1640        0.6818        1.0523        2.3717        1.9489        1.5014        1.4381        1.0270        0.9542        0.9539        0.7993        0.7548        1.1206        1.5337        1.1548        1.3703        1.5138        1.2294        1.1742        0.8203        0.6760        0.1498        0.0764        0.0474        0.7230        0.5668        0.4210        0.5451        2.1538        2.6820        3.0314        3.2141        3.2333        3.2347        2.8907        2.2770        0.8484        0.4049        0.1989        0.1825        0.2587        0.3614        0.3782        0.3203        0.3851        0.4603        0.6642        0.7196        0.7301        0.7576        0.8091        0.6422        0.4622        0.4050        0.1528        0.0932        0.0510        0.0654        0.0028        0.0173        0.5464        0.8033        0.7962        0.7101        0.5005        0.6070        0.5663        0.7111        1.3701        2.1592        3.1785        2.4344        2.2031        2.3477        2.5446        2.6915        3.1844        3.3460        3.1104        2.6357        1.4201        1.1726        0.8494        0.8166        0.5380        0.1183        0.0398        0.0357        0.1505        0.1651        0.4044        1.7609        0.5517        0.0000        0.0000        0.0000        0.0000        0.0000        0.0000        0.0000        0.6676        0.9305        0.9952        0.8401        0.5964        0.4861        0.5463        0.5523        0.3819        0.2865        0.0020        0.0044        0.0000        0.0000        0.0000        0.0000        0.0036        0.0000        0.0000        0.0000        0.0000        0.0000        0.0000        0.0000        0.0000        0.0000        0.0000        0.0000        0.0000        0.0000        0.0000        0.0000        0.0000        0.0000        0.0000        0.0000        0.0000        0.0000        0.0000        0.0000        0.0000        0.0000        0.0000        0.0000        0.0000        0.0000        0.0000        0.0000        0.0000        0.0000        0.0000        0.0000        0.0000        0.0000        0.0000        0.0000        0.0000        0.0000        0.0000        0.0000        0.0000        0.0000        0.0000        0.0000        0.0000        0.0000        0.0000        0.0000        0.0000        0.0000        0.0000        0.0000        0.0000        0.0000        0.0000        0.0000        0.0000        0.0000        0.0000        0.0000        0.0000        0.0000
        0.0000        0.0000        0.0000        0.0000        0.0000        0.0000        0.0000        0.0000        0.0000        0.0000        0.0000        0.0000        0.0000        0.0000        0.1282        0.0000        0.0000        0.0000        0.0000        0.3540        0.5306        2.0772        1.9845        1.4005        0.4715        0.3854        0.3388        0.0308        0.5270        1.4296        1.3756        1.0559        0.2510        0.0403        0.0000        0.1222        0.1187        0.0251        0.0233        0.0000        0.0290        0.0000        0.0000        0.0000        0.0000        0.4323        1.3738        0.3260        1.0930        0.7722        0.7995        0.4089        1.2293        1.6648        1.2409        0.8294        1.1216        0.1778        0.1637        1.3797        1.4050        0.3659        0.1635        0.3550        0.2612        0.0494        0.0520        0.4450        3.5593        2.8539        2.4609        1.7838        0.7124        0.6984        1.0422        1.0058        0.8271        0.8243        0.9655        1.1781        1.5481        1.8808        1.9378        0.6679        0.2622        0.2906        0.1564        0.1882        0.0763        0.0043        0.1475        0.2661        0.4546        0.3582        0.4514        1.8335        2.2998        2.6068        2.6465        2.8624        2.9924        2.5857        2.0416        0.7505        0.3969        0.2512        0.2484        0.3249        0.4564        0.3005        0.4272        0.4698        0.6557        0.6805        0.7347        0.8056        0.9651        0.8738        0.6711        0.3307        0.2549        0.1794        0.1229        0.0013        0.0000        0.0149        0.0861        0.6362        0.8291        0.8640        0.8582        0.6233        0.8544        0.9494        0.9188        1.8977        1.8774        2.1137        2.1870        2.7446        2.4647        2.4834        2.5746        3.0314        2.9770        2.7629        2.2980        1.2032        0.9513        0.9955        0.4831        0.0611        0.0237        0.0129        0.2816        0.3396        0.2944        0.2087        0.1382        0.0000        0.0000        0.0000        0.0000        0.3679        0.0000        0.0044        0.0050        0.7869        1.0173        1.0664        0.8879        0.6982        0.5435        0.3705        0.4040        0.2797        0.0931        0.2031        0.2272        0.0951        0.0026        0.0000        0.0000        0.0000        0.0000        0.0000        0.0000        0.0000        0.0000        0.0000        0.0000        0.0000        0.0000        0.0000        0.0000        0.0000        0.0000        0.0000        0.0000        0.0000        0.0000        0.0000        0.0000        0.0000        0.0000        0.0000        0.0000        0.0000        0.0000        0.0000        0.0000        0.0000        0.0000        0.0000        0.0000        0.0000        0.0000        0.0000        0.0000        0.0000        0.0000        0.0000        0.0000        0.0000        0.0000        0.0000        0.0000        0.0000        0.0000        0.0000        0.0000        0.0000        0.0000        0.0000        0.0000        0.0000        0.0000        0.0000        0.0000        0.0000        0.0000        0.0000        0.0000        0.0000        0.0000        0.0000        0.0000        0.0000        0.0000
        0.0000        0.0000        0.0000        0.0000        0.0000        0.0000        0.0000        0.0000        0.0000        0.0000        0.0000        0.0000        0.0000        0.0000        0.0000        0.0000        0.0000        0.0000        0.0000        0.1524        0.2120        0.3040        0.5628        0.3912        0.4752        0.5518        0.3569        0.0000        0.0478        0.1450        0.0427        0.0000        0.0000        0.0000        0.0000        0.0380        0.1664        0.6350        0.5790        0.4920        1.3650        1.2617        0.0327        0.0575        0.0314        0.7783        0.8165        1.1861        0.3760        0.0710        0.1506        0.2136        0.9011        1.3468        0.4528        0.3264        1.3024        1.1402        0.3317        2.4006        1.9484        1.5117        0.4090        0.0780        0.2995        0.1762        0.2295        0.2424        0.2112        0.3135        0.5963        0.7841        0.6128        0.7411        0.5814        0.8199        0.8394        1.0181        1.3387        1.3070        1.2807        1.5390        0.8874        0.3238        0.3387        0.2274        0.1756        0.0307        0.0267        0.0219        0.0437        0.1052        0.1098        0.1998        0.3428        1.4503        1.8851        2.1158        2.1832        2.6542        2.8235        2.2556        1.7621        0.6479        0.4178        0.2631        0.2450        0.5066        0.3879        0.2958        0.5457        0.6154        0.7476        0.8212        0.9277        1.1014        1.1454        1.1016        0.9192        0.4786        0.3694        0.2995        0.2176        0.0182        0.0149        0.0239        0.0286        0.7731        0.9347        1.0804        1.7204        1.4560        1.5414        1.5292        1.1784        1.5696        1.4909        1.7377        2.0526        2.7691        2.8085        2.2242        2.1162        2.3737        2.1729        2.0062        1.7269        0.9500        0.7651        0.5992        0.4513        0.0520        0.0264        0.0200        0.0405        0.2134        0.2733        0.2853        0.2522        0.0000        0.0000        0.0000        0.0000        0.0000        0.0000        0.0053        0.0000        0.6842        0.8730        0.8843        0.7285        0.5268        0.3950        0.2698        0.2138        0.0019        0.0000        0.2300        0.1321        0.0000        0.0000        0.0000        0.0000        0.0000        0.0037        0.0000        0.0000        0.0000        0.0000        0.0000        0.0000        0.0000        0.0000        0.0000        0.0000        0.0000        0.0000        0.0000        0.0000        0.0000        0.0000        0.0000        0.0000        0.0000        0.0000        0.0000        0.0000        0.0000        0.0000        0.0000        0.0000        0.0000        0.0000        0.0000        0.0000        0.0000        0.0000        0.0000        0.0000        0.0000        0.0000        0.0000        0.0000        0.0000        0.0000        0.0000        0.0000        0.0000        0.0000        0.0000        0.0000        0.0000        0.0000        0.0000        0.0000        0.0000        0.0000        0.0000        0.0000        0.0000        0.0000        0.0000        0.0000        0.0000        0.0000        0.0000        0.0000        0.0000        0.0000
        0.0000        0.0000        0.0000        0.0000        0.0000        0.0000        0.0000        0.0000        0.0000        0.0000        0.0000        0.0000        0.0000        0.0000        0.0000        0.0000        0.0000        0.0000        0.0000        0.0000        0.3471        0.3215        0.0000        1.0844        1.3893        1.3946        2.5371        1.2885        1.1308        0.3155        0.3525        0.0911        0.8299        0.7582        0.7807        1.6124        2.2427        0.1891        0.1710        0.5857        1.8121        1.3465        1.4579        1.7987        1.7262        0.9906        0.3241        1.7541        2.6924        1.4470        1.0767        2.0008        1.1445        1.6628        0.3926        0.3938        0.8708        1.6652        2.1026        2.3411        1.7957        0.0791        0.0497        0.1008        0.3201        1.5297        0.2415        0.3875        0.2623        0.6801        1.1751        0.5346        0.5512        0.5373        0.5051        1.0862        0.7854        1.2331        1.6278        1.2706        0.8133        1.0538        0.7302        1.1510        1.1120        0.4209        0.3662        0.2325        0.1900        0.1721        0.1938        0.2610        0.3227        0.5590        0.8037        0.9056        1.0338        1.1252        1.1716        1.6043        1.6459        1.8278        1.5318        1.0427        0.7606        0.4470        0.3754        0.3569        0.2159        0.3680        0.2927        0.8752        1.0546        1.2660        1.3989        1.4797        1.6250        1.7496        1.6627        1.2550        0.9807        0.6719        0.5340        0.3072        0.2688        0.2286        0.3664        0.8576        1.2639        1.8540        2.9428        2.7612        1.3641        1.3250        1.4093        1.4579        1.5459        1.6085        1.6342        1.6908        1.7458        1.5667        1.4249        0.0000        0.0000        0.0000        0.0000        0.9680        0.8838        0.8398        0.5828        0.2210        0.1718        0.1618        0.1968        0.7632        0.9330        0.9100        0.8577        0.7186        0.5355        0.5327        0.4565        0.4015        0.4084        0.3114        0.3037        0.5648        0.5685        0.5478        0.4484        0.0295        0.0950        0.1233        0.3647        0.1375        0.0630        0.0110        0.0000        0.0000        0.0000        0.0000        0.0000        0.0000        0.0000        0.0000        0.0000        0.0000        0.0000        0.0000        0.0000        0.0000        0.0000        0.0000        0.0000        0.0000        0.0000        0.0000        0.0000        0.0000        0.0000        0.0000        0.0000        0.0000        0.0000        0.0000        0.0000        0.0000        0.0000        0.0000        0.0000        0.0000        0.0000        0.0000        0.0000        0.0000        0.0000        0.0000        0.0000        0.0000        0.0000        0.0000        0.0000        0.0000        0.0000        0.0000        0.0000        0.0000        0.0000        0.0000        0.0000        0.0000        0.0000        0.0000        0.0000        0.0000        0.0000        0.0000        0.0000        0.0000        0.0000        0.0000        0.0000        0.0000        0.0000        0.0000        0.0000        0.0000        0.0000
        0.0000        0.0000        0.0000        0.0000        0.0000        0.0000        0.0000        0.0000        0.0000        0.0000        0.0000        0.0000        0.0000        0.0000        0.0000        0.0000        0.0000        0.0000        0.0000        0.0000        0.0000        0.0000        0.0000        1.1533        1.5492        1.7336        1.4152        0.4599        0.4161        0.2988        0.3470        0.2275        0.2102        0.1914        0.2686        4.0258        3.2623        1.8609        3.8256        2.0640        0.0135        0.0280        0.0206        0.0219        0.3647        1.1201        0.7004        0.2734        0.2857        1.1835        0.6314        1.6234        1.3763        0.8130        0.3985        0.2307        0.5036        2.7759        1.1721        2.6553        1.9650        0.1658        0.2089        0.3656        0.3307        0.2640        0.1069        0.5751        0.2108        0.2077        0.6726        0.8781        0.4917        0.5205        0.6929        1.3558        1.0852        0.9168        0.7602        0.9367        0.7581        0.7697        0.6866        0.8285        1.1072        0.5067        0.4595        0.3116        0.2339        0.2185        0.2261        0.3353        0.3598        0.4335        0.5466        0.8925        1.1914        0.9440        1.1795        1.2754        1.6356        1.6562        1.3366        1.1700        0.7146        0.5322        0.6125        0.6189        0.3447        0.2746        0.4945        0.9875        1.2527        1.4912        1.6513        1.9073        2.0403        2.0563        1.7934        1.2932        1.0919        0.8944        0.7174        0.4539        0.3422        0.5641        0.4580        1.0611        1.3591        2.5752        1.9051        2.1556        2.0978        1.5424        1.5823        1.5975        1.6324        1.6305        1.5793        1.4823        1.4487        1.2973        1.0363        0.0083        0.0000        0.0000        0.0000        0.9318        0.7050        0.7546        0.5384        0.2528        0.3177        0.2013        0.2784        0.9108        1.1672        1.2708        1.2116        1.2942        1.0312        0.8892        0.7531        0.4647        0.3440        0.3298        0.3075        0.4406        0.5627        0.5947        0.3853        0.1249        0.0433        0.0625        0.0802        0.5073        0.6777        0.4556        0.1388        0.0221        0.0000        0.0000        0.0000        0.0000        0.0045        0.0044        0.0000        0.1124        0.0000        0.0000        0.0000        0.0000        0.0000        0.0000        0.0000        0.0000        0.0000        0.0000        0.0000        0.0000        0.0000        0.0000        0.0000        0.0000        0.0000        0.0000        0.0000        0.0000        0.0000        0.0000        0.0000        0.0000        0.0000        0.0000        0.0000        0.0000        0.0000        0.0000        0.0000        0.0000        0.0000        0.0000        0.0000        0.0000        0.0000        0.0000        0.0000        0.0000        0.0000        0.0000        0.0000        0.0000        0.0000        0.0000        0.0000        0.0000        0.0000        0.0000        0.0000        0.0000        0.0000        0.0000        0.0000        0.0000        0.0000        0.0000        0.0000        0.0000        0.0000
        0.0000        0.0000        0.0000        0.0000        0.0000        0.0000        0.0000        0.0000        0.0000        0.0000        0.0000        0.0000        0.0000        0.0000        0.0000        0.0000        0.0000        0.0000        0.0000        0.0000        0.0000        0.0000        0.0269        1.0613        1.4517        1.6495        1.2348        0.4639        0.3217        0.2188        0.2653        0.1149        0.3242        0.5010        1.9959        3.8610        3.7741        4.1536        2.7728        0.4275        0.0202        0.0239        0.0270        0.1427        1.3443        0.0330        0.4372        0.8951        1.3983        0.6571        1.3187        0.8288        0.1117        0.9538        1.5723        1.3221        0.4944        0.1582        0.2128        0.9532        1.6951        1.0599        0.1334        0.1581        0.3470        0.2510        0.0806        0.1325        0.1308        0.1294        0.1285        0.7668        0.7741        0.5644        0.6658        0.8818        0.8201        1.5205        0.8582        0.8794        0.7833        0.7998        1.3461        1.0933        0.7890        0.6415        0.5766        0.4465        0.3664        0.3271        0.3288        0.4226        0.3915        0.4131        0.4911        0.5731        1.4043        1.4574        1.2104        1.0107        1.3525        1.4132        1.3499        1.1346        0.8514        0.6042        0.6859        0.4779        0.4685        0.4595        0.3806        1.0973        1.4386        1.8108        1.9462        2.2702        2.4051        2.3238        2.1039        1.6032        1.3397        1.1130        1.0421        0.5262        0.5852        0.7296        1.0652        0.9790        1.6613        2.0903        2.3085        1.6929        1.6691        1.7364        1.7510        1.7246        1.7567        1.7062        1.6222        1.4743        1.3799        1.1746        0.8516        0.0197        0.0069        0.0085        0.0083        0.4431        0.6053        0.6288        0.5066        0.3494        0.2193        0.1591        0.2598        1.0062        1.2246        1.4302        1.4152        1.7682        1.1944        0.9568        0.8144        0.5956        0.5423        0.4778        0.4077        0.6028        0.5379        0.4105        0.3092        0.2145        0.2409        0.0676        0.1945        0.5422        0.5007        0.4216        0.3372        0.2552        0.0000        0.0000        0.0041        0.0000        0.0091        0.0493        0.0225        0.1763        0.1804        0.0000        0.0000        0.0000        0.0000        0.0000        0.0000        0.0000        0.0000        0.0000        0.0000        0.0000        0.0000        0.0000        0.0000        0.0000        0.0000        0.0000        0.0000        0.0000        0.0000        0.0000        0.0000        0.0000        0.0000        0.0000        0.0000        0.0000        0.0000        0.0000        0.0000        0.0000        0.0000        0.0000        0.0000        0.0000        0.0000        0.0000        0.0000        0.0000        0.0000        0.0000        0.0000        0.0000        0.0000        0.0000        0.0000        0.0000        0.0000        0.0000        0.0000        0.0000        0.0000        0.0000        0.0000        0.0000        0.0000        0.0000        0.0000        0.0000        0.0000
        0.0000        0.0000        0.0000        0.0000        0.0000        0.0000        0.0000        0.0000        0.0000        0.0000        0.0000        0.0000        0.0000        0.0000        0.0000        0.0000        0.0000        0.0000        0.0000        0.0000        0.0000        0.0000        0.0000        0.7995        1.4989        1.3082        3.0852        1.9614        0.5655        0.2377        0.1746        0.0000        0.1175        2.9098        2.7785        5.8096        1.0742        0.2702        0.1153        0.0258        0.0297        0.1366        0.2197        0.2259        0.9021        0.0877        0.5254        1.5116        2.0722        1.4923        0.0359        0.0697        0.1773        0.2471        0.5902        0.9344        0.3927        1.2186        1.0519        0.9598        0.7781        0.1932        0.1919        0.2057        0.2002        0.2793        0.1574        0.1862        0.1400        0.8402        0.3376        0.6593        0.6738        0.6900        0.8263        1.1732        1.0839        1.7288        1.0470        1.1436        1.0206        0.9304        0.8452        0.8366        0.8500        0.8205        0.7459        0.5553        0.7590        0.6610        0.6654        0.4892        0.4368        0.4720        0.6291        0.8988        1.2870        1.1942        1.0566        1.1308        1.3952        1.3272        1.0566        0.9325        0.7890        0.6533        1.0440        0.6446        0.4025        0.1915        0.2384        1.3243        1.6665        2.2111        2.3809        2.4064        2.5816        2.7048        2.4058        1.8216        1.7237        1.5218        1.1506        1.0700        0.6968        0.5468        0.4151        1.5555        2.5978        1.7462        1.9775        1.6358        1.8126        1.9071        1.9107        1.8922        1.9026        1.8339        1.7597        1.5848        1.4979        1.2739        0.9312        0.0573        0.0434        0.0170        0.0085        0.6632        0.5849        0.6031        0.8656        0.1992        0.1360        0.1452        0.2270        2.3473        0.9857        1.0432        1.1489        1.5234        1.3387        1.4661        1.2658        0.9735        0.8923        0.6625        0.4960        0.5749        0.5128        0.4846        0.4512        0.7979        0.3099        0.3497        0.5567        0.3765        0.4985        0.0521        0.0454        0.1576        0.0323        0.0240        0.0240        0.0046        0.0000        0.0000        0.0218        0.2698        0.1784        0.1970        0.0000        0.0000        0.0000        0.0000        0.0000        0.0000        0.0000        0.0000        0.0000        0.0000        0.0000        0.0000        0.0000        0.0000        0.0000        0.0000        0.0000        0.0000        0.0000        0.0000        0.0000        0.0000        0.0000        0.0000        0.0000        0.0000        0.0000        0.0000        0.0000        0.0000        0.0000        0.0000        0.0000        0.0000        0.0000        0.0000        0.0000        0.0000        0.0000        0.0000        0.0000        0.0000        0.0000        0.0000        0.0000        0.0000        0.0000        0.0000        0.0000        0.0000        0.0000        0.0000        0.0000        0.0000        0.0000        0.0000        0.0000        0.0000        0.0000
        0.0000        0.0000        0.0000        0.0000        0.0000        0.0000        0.0000        0.0000        0.0000        0.0000        0.0000        0.0000        0.0000        0.0000        0.0000        0.0000        0.0000        0.0000        0.0000        0.0000        0.0000        0.1047        1.5497        2.4684        2.0018        1.4091        8.0616        5.5059        4.3298        1.0927        0.9637        0.3392        0.1361        0.3026        0.7560        4.2843        1.5372        0.3730        0.0520        0.2916        0.8374        0.3372        0.4161        0.9686        0.8357        0.6704        0.6497        0.7184        0.9396        0.4806        1.0855        1.4138        0.3603        0.1942        1.5642        2.5468        0.3715        0.2162        0.5818        1.4449        1.1893        0.4756        2.9679        2.8585        2.4080        0.5895        2.0542        1.5495        1.0427        0.7839        1.5090        1.7597        1.8985        1.8806        0.9218        1.3069        2.4740        3.2540        2.7361        2.1131        1.4304        1.0940        0.9057        1.1443        1.1975        1.2112        1.1068        1.2111        1.1309        0.9824        0.7987        0.6012        0.5254        0.5073        0.6996        0.9937        1.0274        1.0767        0.9629        1.3940        1.4576        1.2033        1.0666        0.7958        0.7130        1.0026        1.1536        0.9122        0.6871        0.8374        1.0824        1.6477        2.1618        2.8954        2.6440        2.4392        2.5969        2.7639        2.6261        2.8473        2.7504        2.2349        1.6943        0.5047        0.1152        0.0732        0.1217        1.2232        1.7846        0.9772        1.1686        1.6234        1.8552        1.9713        1.9642        1.7693        2.1986        2.4096        2.2218        1.8169        1.5661        1.3660        0.9012        0.1560        0.0919        0.0511        0.0590        0.2262        0.4600        0.2877        0.2316        0.1136        0.0933        0.0696        0.1029        0.3947        0.5640        0.7072        0.7394        1.7417        1.6142        1.6402        1.4442        1.5251        1.0122        0.8352        0.6539        0.4021        0.3671        0.3259        0.2488        1.0878        1.2719        0.6937        0.5908        0.1700        0.0403        0.0609        0.3081        1.4054        1.7499        1.9951        1.7159        0.9767        0.9098        0.8098        0.5634        0.0189        0.0732        0.0559        0.0000        0.0000        0.0000        0.0000        0.0000        0.0000        0.0000        0.0000        0.0000        0.0000        0.0000        0.0000        0.0000        0.0000        0.0000        0.0000        0.0000        0.0000        0.0000        0.0000        0.0000        0.0000        0.0000        0.0000        0.0000        0.0000        0.0000        0.0000        0.0000        0.0000        0.0000        0.0000        0.0000        0.0000        0.0000        0.0000        0.0000        0.0000        0.0000        0.0000        0.0000        0.0000        0.0000        0.0000        0.0000        0.0000        0.0000        0.0000        0.0000        0.0000        0.0000        0.0000        0.0000        0.0000        0.0000        0.0000        0.0000        0.0000        0.0000
        0.0000        0.0000        0.0000        0.0000        0.0000        0.0000        0.0000        0.0000        0.0000        0.0000        0.0000        0.0000        0.0000        0.0000        0.0000        0.0000        0.0000        0.0000        0.0000        0.0000        0.0000        0.1586        0.0000        1.2486        0.1862        0.2291        2.0366        0.8830        0.9385        0.8723        0.7533        0.4400        0.4523        0.8580        0.9812        3.4522        0.7560        0.1151        0.0682        0.4399        0.7207        0.4113        0.5258        2.4108        0.7280        0.4332        1.8258        0.4006        0.4354        0.5279        1.7348        0.1201        0.1829        0.1295        1.8289        0.8349        0.3813        0.1773        0.1261        0.5615        2.5418        0.6517        0.5518        1.2980        0.5600        1.1829        2.9800        2.4928        2.3019        2.1935        2.4342        1.6951        1.8206        1.6635        2.1544        2.1658        2.3405        1.7824        1.0734        1.4388        2.0174        0.9377        1.0395        1.4926        1.4682        1.5278        1.7803        2.4497        1.6245        1.2683        1.5567        1.3046        0.9875        0.6626        0.6049        0.8834        0.8366        0.9092        0.8971        1.3175        1.2461        1.2082        1.0381        0.8763        1.0115        0.9525        0.8063        1.0798        1.0057        1.0713        1.2477        1.7793        2.2264        2.5940        2.5026        2.3939        2.5726        2.9421        2.7808        2.9467        3.6337        2.9895        2.2204        0.2111        0.1633        3.7245        1.3002        0.5565        0.7240        0.9315        1.1750        1.9040        1.9980        2.1482        2.1632        1.9191        2.0889        2.0323        1.9257        1.6120        1.5111        1.4530        0.9731        0.1827        0.1146        0.0700        0.0745        0.2350        0.2863        0.2751        0.2217        0.1094        0.0905        0.0623        0.0856        0.4464        0.4200        0.4805        0.7071        1.9604        1.4463        1.4297        1.2167        1.0451        0.8657        0.7024        0.5612        0.3734        0.4727        0.4103        1.2359        1.3210        1.3864        0.7372        0.1712        0.0526        0.0779        0.4945        1.1236        2.4404        2.9788        3.1326        2.7838        1.3875        1.1696        0.9228        0.6603        0.0477        0.0406        0.0853        0.0000        0.0000        0.0000        0.0000        0.0000        0.0000        0.0000        0.0000        0.0000        0.0000        0.0000        0.0000        0.0000        0.0000        0.0000        0.0000        0.0000        0.0000        0.0000        0.0000        0.0000        0.0000        0.0000        0.0000        0.0000        0.0000        0.0000        0.0000        0.0000        0.0000        0.0000        0.0000        0.0000        0.0000        0.0000        0.0000        0.0000        0.0000        0.0000        0.0000        0.0000        0.0000        0.0000        0.0000        0.0000        0.0000        0.0000        0.0000        0.0000        0.0000        0.0000        0.0000        0.0000        0.0000        0.0000        0.0000        0.0000        0.0000        0.0000
        0.0000        0.0000        0.0000        0.0000        0.0000        0.0000        0.0000        0.0000        0.0000        0.0000        0.0000        0.0000        0.0000        0.0000        0.0000        0.0000        0.0000        0.0000        0.0000        0.0000        0.0000        0.0000        0.1692        0.1255        0.1186        0.2268        0.1961        0.7232        0.8744        0.8464        0.6395        0.1470        0.0733        0.0516        0.0823        0.1926        0.4333        0.0726        0.1030        0.4292        0.4407        0.4463        0.4778        0.4224        0.4011        0.4040        0.3682        0.4234        0.4589        0.5210        0.5586        0.4073        0.1213        0.0616        0.0691        0.1207        0.2237        0.4445        0.7189        1.8227        2.2046        1.8896        0.3749        2.2080        2.5539        1.8236        0.2356        2.0476        1.0973        1.9058        2.0141        2.3414        1.0110        1.0429        0.9299        1.2911        1.0214        0.8854        0.9216        0.8868        0.9291        0.9970        1.1826        1.6075        1.9482        2.5319        2.4045        2.8408        1.7623        1.4318        1.0985        0.7471        0.5690        0.5146        0.6974        0.7230        0.7193        0.7694        0.8174        1.1358        1.1851        1.2010        1.1996        0.8108        0.6914        0.7106        0.8022        1.3395        1.4102        1.2026        1.4717        1.9737        2.0399        2.2931        2.3724        2.1335        2.2571        2.3747        2.6917        3.1254        2.8604        2.5425        1.8513        0.2165        0.0980        0.2420        1.0605        1.7457        0.8880        0.9415        1.2247        1.8146        2.2102        2.3924        2.4628        2.2401        2.2912        2.2580        2.1525        2.0116        1.9110        1.6900        1.3428        0.2278        0.1553        0.1120        0.1195        0.4963        0.5745        0.5661        0.4635        0.2075        0.1485        0.1201        0.1223        0.3224        7.2846        0.9355        0.4686        1.0153        1.1543        1.2128        1.1512        1.2225        0.8973        0.6225        0.5098        0.4414        0.5053        1.2676        0.6025        1.5596        0.7044        0.6924        0.4191        0.1578        0.5699        0.5383        0.9372        2.0984        2.4698        2.6871        2.4443        1.4904        1.3935        1.2751        0.9792        0.1237        0.0531        0.1488        0.1584        0.0000        0.0000        0.0000        0.0000        0.0000        0.0000        0.0000        0.0000        0.0000        0.0000        0.0000        0.0000        0.0000        0.0000        0.0000        0.0000        0.0000        0.0000        0.0000        0.0000        0.0000        0.0000        0.0000        0.0000        0.0000        0.0000        0.0000        0.0000        0.0000        0.0000        0.0000        0.0000        0.0000        0.0000        0.0000        0.0000        0.0000        0.0000        0.0000        0.0000        0.0000        0.0000        0.0000        0.0000        0.0000        0.0000        0.0000        0.0000        0.0000        0.0000        0.0000        0.0000        0.0000        0.0000        0.0000        0.0000        0.0000        0.0000
        0.0000        0.0000        0.0000        0.0000        0.0000        0.0000        0.0000        0.0000        0.0000        0.0000        0.0000        0.0000        0.0000        0.0000        0.0000        0.0000        0.0000        0.0000        0.0000        0.0000        0.0000        0.0000        0.9669        2.3725        2.0647        2.9682        0.3927        0.8056        0.8782        0.7260        0.5456        0.1252        0.2815        2.0386        0.2935        0.0517        0.0669        0.0762        0.3489        0.4896        0.4381        0.4405        0.4292        0.7697        0.3818        0.3904        0.6536        0.4362        0.4722        0.5765        0.6318        0.1196        0.0592        0.0653        0.1344        0.6571        1.1667        0.1432        0.1820        0.9428        0.3084        0.3757        1.0884        0.5423        0.1813        0.2142        1.5701        2.2235        2.4336        1.8708        1.7705        1.7291        1.2729        1.0841        0.9956        1.0404        1.0016        0.9546        1.0684        1.2219        1.2250        1.2486        1.3557        2.5307        2.6163        2.8251        2.8845        1.8664        1.6766        1.9594        1.7046        0.8422        0.6516        0.5845        0.5901        0.7076        0.7392        0.7228        1.0646        1.2151        1.4034        1.4764        1.4982        1.1222        1.1457        1.0946        1.4532        1.3758        1.3641        1.3958        1.6750        1.8754        1.8723        2.0218        2.0213        1.9462        2.0591        2.3213        2.3542        2.6879        2.8068        2.6078        1.9702        0.2823        0.1189        0.1282        0.2143        0.7250        0.7493        0.9800        2.6262        1.9661        2.4143        2.7568        2.9651        2.7989        2.9703        3.0057        2.9251        2.7804        2.6967        2.4690        2.0949        0.3803        0.3018        0.2603        0.2784        1.0852        1.2094        1.1572        0.9548        0.4332        0.3162        0.2428        0.2130        0.4212        0.3535        0.3751        0.5006        2.3903        1.1865        1.6462        1.1620        9.0379        0.9171        0.6045        0.4688        0.3410        0.3003        0.3874        0.2294        0.1250        0.1835        0.0916        0.1789        0.4143        0.1533        0.1082        0.1999        1.3855        2.0951        2.3542        2.3650        1.6467        1.8458        2.0060        1.6063        0.3443        0.0972        0.2446        0.2922        0.0000        0.0000        0.0000        0.0000        0.0000        0.0000        0.0000        0.0000        0.0000        0.0000        0.0000        0.0000        0.0000        0.0000        0.0000        0.0000        0.0000        0.0000        0.0000        0.0000        0.0000        0.0000        0.0000        0.0000        0.0000        0.0000        0.0000        0.0000        0.0000        0.0000        0.0000        0.0000        0.0000        0.0000        0.0000        0.0000        0.0000        0.0000        0.0000        0.0000        0.0000        0.0000        0.0000        0.0000        0.0000        0.0000        0.0000        0.0000        0.0000        0.0000        0.0000        0.0000        0.0000        0.0000        0.0000        0.0000        0.0000        0.0000
        0.0000        0.0000        0.0000        0.0000        0.0000        0.0000        0.0000        0.0000        0.0000        0.0000        0.0000        0.0000        0.0000        0.0000        0.0000        0.0000        0.0000        0.0000        0.0000        0.0000        0.0000        4.9442        3.5214        1.3448        0.2105        0.1612        1.7532        1.5184        3.3170        6.0998        2.8629        2.0431        3.2756        2.5895        1.1766        0.9651        1.0151        1.0434        0.5888        0.7094        1.2658        2.1319        2.4630        2.3900        1.0488        0.7238        0.6894        2.1066        2.1932        0.5956        0.6258        0.5484        4.2232        0.3364        1.0705        1.4243        5.2071        3.0047        1.6060        3.6307        3.5223        5.1343        4.0949        0.9719        0.8948        1.1944        3.0292        1.5559        1.6530        2.6940        1.1122        1.1903        1.4882        1.2469        1.1860        1.2492        1.3907        1.4024        1.5974        2.8880        2.6824        2.1836        2.2534        2.7793        4.0535        4.0668        3.3876        2.2652        2.1023        2.2341        1.4509        1.0834        0.8216        0.7018        0.9578        0.6897        0.8395        0.8284        0.9411        0.9665        1.2224        1.3410        1.4752        1.7342        1.7602        2.0488        1.7859        1.8324        1.9108        2.0843        2.2195        1.4318        1.9634        2.2111        2.5779        2.1088        1.6195        1.7125        1.9577        2.4277        2.4460        2.5862        1.7815        0.6273        0.3874        0.2847        0.3499        0.5764        0.6867        1.8649        3.3459        2.0781        2.4949        2.9093        3.2251        3.9421        4.2817        4.3884        4.2968        4.2511        4.1686        3.8889        3.4088        2.5248        1.9670        1.8854        2.1439        3.1886        3.5383        3.3853        2.8261        1.6198        1.2509        0.8797        0.7314        0.3860        0.4025        0.5224        0.6766        1.3868        4.5246        1.7743        1.0995        2.6063        0.6390        0.5704        0.2231        0.0756        0.0511        0.0340        0.1104        0.0792        0.0039        0.0230        0.0232        0.0000        0.0000        0.0000        0.8201        0.6894        0.3663        0.5914        0.8371        1.8388        2.5404        2.4010        2.5883        1.4913        1.5114        1.6146        2.2197        2.9566        0.0000        0.0000        0.0000        0.0000        0.0000        0.0000        0.0000        0.0000        0.0000        0.0000        0.0000        0.0000        0.0000        0.0000        0.0000        0.0000        0.0000        0.0000        0.0000        0.0000        0.0000        0.0000        0.0000        0.0000        0.0000        0.0000        0.0000        0.0000        0.0000        0.0000        0.0000        0.0000        0.0000        0.0000        0.0000        0.0000        0.0000        0.0000        0.0000        0.0000        0.0000        0.0000        0.0000        0.0000        0.0000        0.0000        0.0000        0.0000        0.0000        0.0000        0.0000        0.0000        0.0000        0.0000        0.0000        0.0000        0.0000
        0.0000        0.0000        0.0000        0.0000        0.0000        0.0000        0.0000        0.0000        0.0000        0.0000        0.0000        0.0000        0.0000        0.0000        0.0000        0.0000        0.0000        0.0000        0.0000        0.0000        4.6763        6.0236        3.6738        1.0440        0.2669        1.3386        1.5240        2.0751        0.9972        2.6080        3.8369        3.4920        2.1827        0.0075        2.1588        5.8220        8.3692        5.6370        5.4958        3.0138        2.2051        3.9036        3.5166        1.6393        0.7036        0.6937        0.4881        1.0806        0.5930        2.0703        0.8085        0.3371        0.4715        0.2384        2.6843        0.6501        1.4001        0.8091        3.0445        5.3053        3.9767        1.0266        2.5521        1.1401        1.9685        2.6210        3.8837        1.6940        1.1932        1.7497        1.1621        1.1638        1.1472        1.2054        1.2409        1.3898        2.2654        1.7551        2.0320        3.5442        3.6090        3.3304        2.4063        2.6231        2.7310        2.9893        2.4222        2.7093        2.6571        2.3019        1.5970        1.2271        1.0490        1.0239        0.8812        0.8638        0.7155        0.9248        1.0475        1.1810        1.2532        1.4048        1.4846        1.8468        1.4506        1.4408        1.5060        1.5717        1.7280        1.8896        1.7322        1.4277        1.4049        2.0385        2.2256        1.6939        1.5707        1.5647        1.7602        2.3345        2.5502        2.2465        1.7214        0.6637        0.4140        0.3149        0.3919        0.6170        0.7159        0.9921        1.4098        2.3780        2.7670        3.2574        3.7677        4.6175        5.0857        5.3006        5.2242        5.1785        5.1127        4.8281        4.3211        3.1028        2.6422        2.5831        2.9135        4.2972        4.7449        4.5424        3.7484        2.1188        2.7785        1.1733        0.9752        0.5819        0.4716        0.7632        0.8142        1.4798        1.8670        1.4683        1.1122        1.2245        0.8055        0.7340        0.6960        0.2506        0.1210        0.0370        0.0718        0.0551        0.0470        0.0247        0.0000        0.0000        0.0000        0.0000        0.0000        0.1657        0.2325        0.4508        0.8787        2.1731        2.7799        3.0908        2.6343        1.9905        1.9073        2.3856        3.0587        3.6656        4.5570        0.0000        0.0000        0.0000        0.0000        0.0000        0.0000        0.0000        0.0000        0.0000        0.0000        0.0000        0.0000        0.0000        0.0000        0.0000        0.0000        0.0000        0.0000        0.0000        0.0000        0.0000        0.0000        0.0000        0.0000        0.0000        0.0000        0.0000        0.0000        0.0000        0.0000        0.0000        0.0000        0.0000        0.0000        0.0000        0.0000        0.0000        0.0000        0.0000        0.0000        0.0000        0.0000        0.0000        0.0000        0.0000        0.0000        0.0000        0.0000        0.0000        0.0000        0.0000        0.0000        0.0000        0.0000        0.0000        0.0000
        0.0000        0.0000        0.0000        0.0000        0.0000        0.0000        0.0000        0.0000        0.0000        0.0000        0.0000        0.0000        0.0000        0.0000        0.0000        0.0000        0.0000        0.0000        0.0000        0.0000        5.5715        5.3103        5.0284        0.8920        2.1843        1.2346        2.0288        0.5191        2.4199        0.7625        0.3511        0.5203        1.1413        1.6510        0.6832        6.4266       12.1670       12.2831        9.2343        5.6183        8.8296        0.9396        2.0079        2.4754        1.8752        1.7281        1.7725        4.3236        3.6517        2.1650        0.8570        0.9489        1.8405        0.8710        0.2637        1.3056        1.2863        0.3070        0.3420        1.9258        1.3570        1.6124        0.4052        1.7918        2.2009        3.0927        2.3823        1.2927        1.1712        1.1873        1.2100        1.4235        1.4250        1.3309        1.3599        1.5862        2.7495        3.0009        2.1085        2.3551        2.5725        3.1847        2.7079        2.7738        2.8323        3.1238        2.5077        3.5519        2.1248        1.9013        1.5866        1.2586        0.9500        0.8447        1.0107        1.3822        0.9857        1.2219        1.3719        1.0810        1.0438        1.2089        1.0041        1.4612        1.5904        1.4914        1.5908        1.5849        1.6945        1.7255        1.6285        1.3794        1.3175        1.4130        1.4786        1.4310        1.4373        1.5591        1.9487        2.3085        2.5659        2.4608        1.9967        0.7897        0.5158        0.4080        0.4848        0.7539        0.9078        1.2211        1.6634        2.6020        3.1244        4.7802        5.5336        6.5083        6.0913        6.1716        7.1680        6.0244        5.9777        6.0140        5.5691        4.2217        3.6219        3.5964        3.7768        5.5920        6.1002        5.9095        4.9602        2.8245        2.1514        1.6684        1.3765        0.6433        0.4685        0.4579        0.6106        1.0410        1.2021        1.4223        1.5093        1.5191        1.3039        1.0204        1.0449        0.7717        0.5702        0.4290        0.2418        0.0000        0.0000        0.1232        0.0000        0.0258        0.0000        0.0035        0.3104        0.2017        0.7094        0.6792        0.9470        1.9662        2.5506        2.8290        3.1574        2.6391        2.6103        2.6753        3.1714        4.1687        4.9983        6.0719        0.0000        0.0000        0.0000        0.0000        0.0000        0.0000        0.0000        0.0000        0.0000        0.0000        0.0000        0.0000        0.0000        0.0000        0.0000        0.0000        0.0000        0.0000        0.0000        0.0000        0.0000        0.0000        0.0000        0.0000        0.0000        0.0000        0.0000        0.0000        0.0000        0.0000        0.0000        0.0000        0.0000        0.0000        0.0000        0.0000        0.0000        0.0000        0.0000        0.0000        0.0000        0.0000        0.0000        0.0000        0.0000        0.0000        0.0000        0.0000        0.0000        0.0000        0.0000        0.0000        0.0000        0.0000        0.0000
        0.0000        0.0000        0.0000        0.0000        0.0000        0.0000        0.0000        0.0000        0.0000        0.0000        0.0000        0.0000        0.0000        0.0000        0.0000        0.0000        0.0000        0.0000        0.0000        0.0000        6.2860        6.5956        7.5565        1.7124        1.9062        1.9792        2.2063        1.4917        1.1909        0.9991        0.7829        0.4493        0.5962        0.4462        0.4601        6.6720        8.7588        5.1144        4.8788        2.4066        1.7064        5.2575        3.7970        2.7243        1.2423        1.2842        1.6497        3.1595        3.2385        2.0168        0.7470        1.9419        0.2999        0.1904        0.5736        1.2616        0.3073        0.3155        0.4939        0.7404        1.6212        2.1330        0.8126        1.2825        2.7854        1.6542        0.9304        1.2988        1.4014        1.1569        1.2056        1.3147        1.3646        1.5767        2.4366        2.7060        3.8840        3.0634        3.4535        3.1967        3.5148        3.4564        2.9492        3.2732        3.3008        2.5257        2.2278        2.0584        2.0422        1.6879        1.4147        1.1629        0.9683        0.8861        1.3510        1.1580        1.3892        1.5142        0.9523        0.6695        0.6526        0.7201        0.8255        1.1237        1.2475        1.3719        1.4837        1.5261        1.6314        1.6091        1.5263        1.3365        1.2944        1.3670        1.3679        1.2688        1.3474        1.5233        1.8831        2.6649        3.1078        3.0500        2.4463        0.9970        0.6582        0.5383        0.6411        1.0052        1.2224        1.5539        2.0118        3.0822        4.7243        5.3258        6.1571        7.2492        8.6243        7.7683        7.1729        6.7833        6.7914        7.0506        6.8924        5.2927        4.8830        4.7792        5.0538        7.0671        7.8780        8.0262        7.4459        4.9706        3.0332        2.3686        2.0652        1.2722        1.0627        0.7941        0.9148        1.8534        2.1422        3.0863        3.2446        1.6844        1.4890        0.9861        0.9391        0.5899        0.5153        0.6150        0.5657        0.0454        0.0046        0.1719        0.0405        0.0318        0.0243        0.1303        0.2444        0.8168        1.1321        0.6069        0.8602        2.9043        2.9510        3.2142        3.7849        3.5813        3.4886        3.3798        3.7700        5.3169        6.1928        5.6174        6.2090        0.0000        0.0000        0.0000        0.0000        0.0000        0.0000        0.0000        0.0000        0.0000        0.0000        0.0000        0.0000        0.0000        0.0000        0.0000        0.0000        0.0000        0.0000        0.0000        0.0000        0.0000        0.0000        0.0000        0.0000        0.0000        0.0000        0.0000        0.0000        0.0000        0.0000        0.0000        0.0000        0.0000        0.0000        0.0000        0.0000        0.0000        0.0000        0.0000        0.0000        0.0000        0.0000        0.0000        0.0000        0.0000        0.0000        0.0000        0.0000        0.0000        0.0000        0.0000        0.0000        0.0000        0.0000
        0.0000        0.0000        0.0000        0.0000        0.0000        0.0000        0.0000        0.0000        0.0000        0.0000        0.0000        0.0000        0.0000        0.0000        0.0000        0.0000        0.0000        0.0000        0.0000        0.0000        0.0000        6.7104        8.5160       14.5490       17.1747       17.7133       16.6248       15.1806       13.6382       12.6216        8.6392        0.4058        0.4895        0.2408        0.3793        0.8520        1.7690        2.9269        3.0671        2.9559        3.0943        2.9602        2.3390        2.2990        2.5899        3.0455        1.0275        3.2577        2.9926        1.1616        1.3781        1.6424        1.3411        1.5495        2.7609        1.7025        1.7072        1.7920        2.0327        1.6956        2.5718        5.3919        2.8883        2.7255        2.8500        2.4765        1.2016        1.4497        1.5262        2.7082        2.1738        2.7937        3.4339        3.2124        2.9728        4.0603        3.0236        2.9805        2.3531        3.4663        4.7923        4.3641        4.3840        3.5410        3.2191        2.8795        2.0723        1.5160        1.5963        1.5614        1.6350        1.5183        1.1453        0.8956        1.6037        1.7397        1.6720        1.0736        1.0598        1.3080        1.1166        0.8621        0.8964        1.0125        1.0892        1.2383        1.4919        1.4663        1.4518        1.4788        1.3594        1.0523        1.0417        1.7206        1.1203        0.9149        1.1379        1.4021        1.6279        3.7044        4.4983        4.5504        3.6879        1.4082        0.9526        0.7922        0.9665        1.4472        1.7240        2.1249        2.6442        5.0184        6.6180        8.1578        9.0376       11.1297       11.5812       10.0813        8.3928        8.2452        8.6463        9.8547       11.7545        9.0970        6.3949        6.3732        6.8600        9.0650        9.2303       10.2932        9.7514        8.5104        7.2349        5.4716        4.5727        3.4370        2.4273        2.2866        3.9732        6.2267        6.5789        5.3273        5.3026        4.5890        4.4634        4.1907        3.7339        2.9820        2.6026        2.3920        2.2411        1.8675        1.7412        1.5816        1.3791        0.6829        0.5544        0.5692        0.6877        0.9067        1.0260        1.2698        1.5786        3.0142        2.6919        3.0759        3.7422        4.3786        4.5310        5.1772        6.3052        7.2541        7.5756        6.5687        6.6075       15.5400        0.0000        0.0000        0.0000        0.0000        0.0000        0.0000        0.0000        0.0000        0.0000        0.0000        0.0000        0.0000        0.0000        0.0000        0.0000        0.0000        0.0000        0.0000        0.0000        0.0000        0.0000        0.0000        0.0000        0.0000        0.0000        0.0000        0.0000        0.0000        0.0000        0.0000        0.0000        0.0000        0.0000        0.0000        0.0000        0.0000        0.0000        0.0000        0.0000        0.0000        0.0000        0.0000        0.0000        0.0000        0.0000        0.0000        0.0000        0.0000        0.0000        0.0000        0.0000        0.0000        0.0000
        0.0000        0.0000        0.0000        0.0000        0.0000        0.0000        0.0000        0.0000        0.0000        0.0000        0.0000        0.0000        0.0000        0.0000        0.0000        0.0000        0.0000        0.0000        0.0000        0.0000        0.0000        8.0363       10.8518       19.4708       23.0260       24.1435       22.5598       18.1858       17.1743       14.2068       10.9590        0.0000        0.0425        0.0000        0.0927        0.4095        0.5712        0.9031        1.2767        1.0361        1.3862        1.8964        1.3691        1.5414        1.1028        0.9627        0.8445        1.0791        0.8686        1.0246        1.1138        1.2444        1.2648        1.5747        1.6590        1.7614        2.1555        1.9274        1.7669        1.6970        1.5473        1.4704        2.3811        2.3746        2.6521        1.6467        1.2305        1.3541        2.0500        1.9355        2.2357        2.7760        1.8282        1.7481        1.8867        1.9017        3.1578        2.3991        3.6261        3.9899        3.3519        3.0296        3.3811        2.7504        2.3327        2.1574        1.9017        1.5326        1.1082        1.5550        1.7317        1.4304        0.9521        0.7016        0.7101        1.1503        0.4977        0.5303        0.8728        0.9917        0.9570        0.8963        0.8771        0.9490        1.0250        1.1535        1.2349        1.2922        1.3135        1.3810        1.3097        1.0522        1.0965        1.1670        1.1192        1.0041        1.1391        1.2768        1.7532        4.2986        5.2202        5.1972        4.3480        1.6498        1.1180        0.9746        1.1994        1.7631        2.0638        2.4907        3.0382        3.6686        4.2012        8.6087       10.9684       10.3181        9.5460       10.4584       11.6909        8.7351        8.9817       12.8496       21.8283        7.6909        6.9564        7.3565        7.8041       10.0516       10.8403       10.2962        8.8936        7.2667        6.5626        6.2125        4.7496        3.6132        2.9018        3.5959        4.4757        5.9170        5.9782        6.4895        6.4332        6.9591        6.5091        6.0949        5.6730        4.4534        3.7315        3.5829        3.3422        2.5822        2.4232        2.1988        1.9913        1.0541        0.8202        0.7838        0.8459        1.1902        1.3282        1.5685        1.8558        3.0437        3.3144        3.8168        4.2125        5.3210        5.9204        8.3917        8.9939        7.0837        8.0997        7.6573        6.6621        7.6500        0.0000        0.0000        0.0000        0.0000        0.0000        0.0000        0.0000        0.0000        0.0000        0.0000        0.0000        0.0000        0.0000        0.0000        0.0000        0.0000        0.0000        0.0000        0.0000        0.0000        0.0000        0.0000        0.0000        0.0000        0.0000        0.0000        0.0000        0.0000        0.0000        0.0000        0.0000        0.0000        0.0000        0.0000        0.0000        0.0000        0.0000        0.0000        0.0000        0.0000        0.0000        0.0000        0.0000        0.0000        0.0000        0.0000        0.0000        0.0000        0.0000        0.0000        0.0000        0.0000        0.0000
        0.0000        0.0000        0.0000        0.0000        0.0000        0.0000        0.0000        0.0000        0.0000        0.0000        0.0000        0.0000        0.0000        0.0000        0.0000        0.0000        0.0000        0.0000        0.0000        0.0000        0.0000        8.5197       11.3053       20.1301       24.6291       26.1077       24.5705       20.0521       18.6986       15.8504       11.4387        0.0000        0.0411        0.1297        0.0000        0.6145        0.8548        1.0468        1.1959        1.4606        1.7006        1.8649        1.3750        1.3141        1.0910        0.8309        0.8090        0.8623        0.7772        0.7784        0.9757        1.5073        1.5934        1.2983        2.4142        1.7491        2.2687        1.7786        1.8414        2.1940        1.5974        1.5286        1.9383        2.4838        2.4785        2.2305        1.4170        1.6060        1.3495        1.3875        1.4774        1.7464        2.5243        2.2117        2.1110        2.0581        2.1342        2.1551        2.8650        2.7625        3.3550        3.9727        3.4443        2.9041        2.4280        2.1155        1.8247        2.1055        1.8907        1.5917        0.6732        0.6483        0.5485        0.4816        0.4351        0.4349        0.3765        0.3813        0.4115        0.6494        0.9098        0.8598        1.0873        1.1942        1.3413        1.2007        1.1713        1.4398        1.5900        1.5201        1.6217        1.3099        1.3208        1.5127        1.6548        1.3583        1.2925        1.6446        2.5368        4.8299        5.8457        5.7643        5.1607        1.9167        1.3853        1.3085        1.5766        2.2838        2.6364        3.1390        3.7818        4.5228        5.1492        5.8229        7.3717        9.4263        8.1929        8.4484        8.3386        8.7312        8.6734        8.9809        9.5576        8.1918        8.3717        8.6057        9.2760       11.3477       12.3287       11.8220       10.5684        9.1017        7.1188        5.5602        4.8479        3.6279        2.9447        2.9520        4.1608        5.4380        5.9304        6.2122        6.1292        6.0584        6.3986        6.1088        5.7061        4.4981        4.1383        3.8113        3.8018        3.0288        3.0220        2.9858        2.9113        1.5471        1.3716        1.3841        1.4754        1.9765        2.1533        2.3468        2.5048        3.3257        3.5567        4.2685        4.8672        9.1844        9.1184       10.3786        9.4546        7.7616        8.0414        7.4478        7.8935        5.6400        0.0000        0.0000        0.0000        0.0000        0.0000        0.0000        0.0000        0.0000        0.0000        0.0000        0.0000        0.0000        0.0000        0.0000        0.0000        0.0000        0.0000        0.0000        0.0000        0.0000        0.0000        0.0000        0.0000        0.0000        0.0000        0.0000        0.0000        0.0000        0.0000        0.0000        0.0000        0.0000        0.0000        0.0000        0.0000        0.0000        0.0000        0.0000        0.0000        0.0000        0.0000        0.0000        0.0000        0.0000        0.0000        0.0000        0.0000        0.0000        0.0000        0.0000        0.0000        0.0000        0.0000
        0.0000        0.0000        0.0000        0.0000        0.0000        0.0000        0.0000        0.0000        0.0000        0.0000        0.0000        0.0000        0.0000        0.0000        0.0000        0.0000        0.0000        0.0000        0.0000        0.0000        0.0000        6.2850        9.5348       17.4871       22.0065       23.5040       22.6400       19.1977       18.1412       15.6291       11.2776        0.0000        0.1641        0.2298        0.0882        0.9850        1.3637        1.7124        1.9083        2.3267        2.5809        2.4714        1.9967        1.5505        1.0489        0.7611        0.6727        0.6721        0.5756        0.6504        0.9497        1.8505        1.1732        1.4212        1.5385        1.5861        1.5488        1.6485        1.9230        1.7804        1.5498        1.5630        1.4027        1.3659        1.2636        1.2683        1.4516        1.5268        1.4708        2.1794        1.8300        2.2867        3.1428        2.2317        2.8420        2.8479        3.6157        3.2605        2.9081        3.4567        3.2354        3.4128        4.1229        3.0111        2.2460        2.0462        1.7527        1.1256        1.5279        0.9317        0.6644        0.6432        0.5225        0.4359        0.3601        0.3247        0.3057        0.2886        0.3150        0.5052        0.5858        0.6486        0.6320        0.8556        1.2821        1.5587        1.8365        1.7389        1.7389        2.0185        2.4257        1.7336        1.9529        2.9741        2.9820        3.6290        2.8569        2.3199        3.0324        5.6644        6.0063        5.9118        5.2622        2.2121        1.7845        1.7841        2.1069        3.0137        3.4342        4.0587        4.8740        5.9129        6.8568        7.7900        8.4177        9.5925       10.3799       12.4644       11.9828       10.6944       11.0160       10.1667       11.1768       10.4421       11.0232       11.0016       11.4700       13.7650       14.7163       13.9052       11.5336        8.9294        6.9321        5.1749        4.3079        3.4138        2.5958        2.3656        2.7567        4.1656        4.4978        4.6870        4.8624        4.7394        4.6564        4.4465        4.1365        3.5071        3.4986        3.5039        3.7168        3.3161        3.4431        3.6747        3.7769        2.2353        2.3703        2.6987        2.5828        3.3670        3.5938        3.8840        3.7618        4.5192        4.5350        4.8987        6.0658       15.8362        9.7400       16.6599       10.5886        7.4170        9.0078        8.4412       10.8461        0.0000        0.0000        0.0000        0.0000        0.0000        0.0000        0.0000        0.0000        0.0000        0.0000        0.0000        0.0000        0.0000        0.0000        0.0000        0.0000        0.0000        0.0000        0.0000        0.0000        0.0000        0.0000        0.0000        0.0000        0.0000        0.0000        0.0000        0.0000        0.0000        0.0000        0.0000        0.0000        0.0000        0.0000        0.0000        0.0000        0.0000        0.0000        0.0000        0.0000        0.0000        0.0000        0.0000        0.0000        0.0000        0.0000        0.0000        0.0000        0.0000        0.0000        0.0000        0.0000        0.0000        0.0000
        0.0000        0.0000        0.0000        0.0000        0.0000        0.0000        0.0000        0.0000        0.0000        0.0000        0.0000        0.0000        0.0000        0.0000        0.0000        0.0000        0.0000        0.0000        0.0000        0.0000        0.0000        0.0000        1.6468       17.0934       22.1928       21.0176       17.6876       19.2813       19.0551       16.6143       11.9262        0.2103        0.1419        0.2087        0.0428        2.5953        3.5952        4.0222        4.4872        6.4189        7.1249        6.7636        5.3383        2.1017        1.3196        0.8464        0.7069        0.0472        0.0291        0.2614        0.5484        0.9262        2.0481        1.4996        1.6630        1.9902        2.3274        2.4557        2.3589        2.5148        2.6352        2.9539        2.7528        1.9803        1.7423        1.6737        1.8316        2.3716        2.1286        2.5178        2.8135        3.3379        3.2385        3.2187        3.2112        2.6460        2.5324        2.8651        2.8271        3.3287        3.3455        3.3301        3.0033        2.7486        2.6151        2.0324        1.6554        1.3935        1.2711        0.9461        0.9571        0.9728        0.6559        0.4973        0.4306        0.3269        0.5641        1.2463        0.1401        0.2122        0.4623        0.5355        0.4834        2.2198        1.4736        1.5207        2.0518        2.4275        2.6709        2.0249        2.4314        3.5157        4.1591        5.9473        5.7825        5.6705        6.7984        7.1629        5.7509        4.7111        5.0778        4.9021        4.3036        3.0024        2.6467        2.6997        3.1393        3.9347        4.3835        5.1515        6.2181        7.9971        9.1163       10.0947       11.1186       13.0165       14.3131       14.3292       14.9796       13.3385       12.7231       11.6684       13.3210       13.5221       14.1675       22.3103       22.3218       22.0188       21.2144       19.4966       16.3396        9.6459        6.3028        4.5989        3.8049        2.2193        1.6341        1.3523        1.4219        0.9525        1.0142        1.1078        1.1356        1.6002        1.5787        1.5604        1.5148        1.7874        1.6648        2.2079        2.4787        3.3495        3.7888        4.2368        4.8749        5.8697        6.3218        6.5094        6.6783        6.7589        7.0251        7.2211        7.1363        6.7396        7.1130        6.8014        6.9463        8.7496        9.0504        7.6025        9.4087        9.9428        9.8553       12.1099       17.3032       17.7769       17.9930       17.8331       19.0236        0.0000        0.0000        0.0000        0.0000        0.0000        0.0000        0.0000        0.0000        0.0000        0.0000        0.0000        0.0000        0.0000        0.0000        0.0000        0.0000        0.0000        0.0000        0.0000        0.0000        0.0000        0.0000        0.0000        0.0000        0.0000        0.0000        0.0000        0.0000        0.0000        0.0000        0.0000        0.0000        0.0000        0.0000        0.0000        0.0000        0.0000        0.0000        0.0000        0.0000        0.0000        0.0000        0.0000        0.0000        0.0000        0.0000        0.0000        0.0000        0.0000        0.0000
        0.0000        0.0000        0.0000        0.0000        0.0000        0.0000        0.0000        0.0000        0.0000        0.0000        0.0000        0.0000        0.0000        0.0000        0.0000        0.0000        0.0000        0.0000        0.0000        0.0000        0.0000        0.0000        0.0000        0.0000        0.0000        0.0000       15.9202       18.3310       18.6383       16.4851       11.7694        0.1952        0.0791        0.0205        0.0547        2.9600        4.0397        5.0244        5.6554        8.1526        9.0440        8.5485        6.6473        2.5544        1.5142        0.8805        0.6572        0.0000        0.0000        0.0000        0.1058        0.7456        1.5337        1.0306        1.1513        1.6102        1.8489        2.0191        2.0957        2.2996        2.3739        2.4597        2.2967        1.8987        1.6764        1.7119        2.1094        2.3725        2.3775        2.6998        3.0572        3.4272        3.5303        3.2462        3.1937        2.7746        2.6391        2.6814        2.7606        2.6956        2.8221        2.6137        2.5046        2.5767        2.2864        2.0478        1.5718        1.2024        1.0817        1.1003        0.8285        0.9171        0.6535        0.8277        0.8714        1.9564        7.2031        3.7803        0.2072        0.1705        0.0922        1.0468        2.7052        0.9519        0.6370        1.2669        1.6868        1.8904        2.3364        2.6686        3.2044        4.4408        5.0285        6.6762        6.9721        5.6746        6.0194        5.8499        6.9880        5.1347        5.3010        5.0307        4.5676        3.4052        3.1820        3.2915        3.7887        4.6305        5.2077        6.1256        7.3406        9.6308       11.1180       11.9606       13.2861       15.3952       16.8616       16.9938       17.0467       16.2768       14.6547       13.9977       14.8923       16.3559       15.5520       17.1844       18.6340       23.6634       26.6773       26.8952       21.7806       10.4344        6.4958        4.6934        3.6118        2.0288        1.3814        0.9921        0.9773        0.5953        0.5331        0.5355        0.5702        0.8670        0.9466        1.0130        1.1166        1.1753        1.2022        1.4500        1.9159        3.4969        4.1813        4.8804        5.6123        7.1074        7.8787        8.3078        8.4084        8.3909        8.5361        8.4578        8.2316        8.1184        7.0184        7.2865        7.5048        7.3699        9.6335        9.6586       10.0388       10.2329        9.4939       11.4922       11.8442       21.1514       22.0041       26.3800       20.5952        0.0000        0.0000        0.0000        0.0000        0.0000        0.0000        0.0000        0.0000        0.0000        0.0000        0.0000        0.0000        0.0000        0.0000        0.0000        0.0000        0.0000        0.0000        0.0000        0.0000        0.0000        0.0000        0.0000        0.0000        0.0000        0.0000        0.0000        0.0000        0.0000        0.0000        0.0000        0.0000        0.0000        0.0000        0.0000        0.0000        0.0000        0.0000        0.0000        0.0000        0.0000        0.0000        0.0000        0.0000        0.0000        0.0000        0.0000        0.0000        0.0000        0.0000
        0.0000        0.0000        0.0000        0.0000        0.0000        0.0000        0.0000        0.0000        0.0000        0.0000        0.0000        0.0000        0.0000        0.0000        0.0000        0.0000        0.0000        0.0000        0.0000        0.0000        0.0000        0.0000        0.0000        0.0000        0.0000        0.0000        0.0000       17.4037       18.3783       16.5326       12.5546        0.2231        0.1232        0.0690        0.0981        4.1622        5.1350        5.8357        6.3083        8.7172        9.3316        8.6447        6.6669        2.5254        1.4437        0.8080        0.5729        0.0000        0.0000        0.0058        0.0270        0.4156        0.5679        0.7317        0.9091        1.3396        1.5493        1.6783        1.7490        1.9403        2.0450        2.1928        2.0726        1.9241        1.5610        1.4616        1.5521        1.8789        2.0916        2.7858        2.9216        3.1018        3.1479        2.7868        2.9918        2.7348        2.5311        2.4706        2.6007        2.6003        3.3494        2.9204        2.7425        2.4701        2.0935        1.8051        1.5735        1.4730        1.4027        1.2486        0.7066        0.6875        0.6115        0.5530        1.9902        2.0545        0.1864        0.0702        0.0179        0.0167        0.0346        0.0689        0.0967        0.2313        0.5133        0.8077        0.7833        1.1798        1.5765        1.9610        2.6944        4.5521        6.0811        7.5634        6.6937        5.5822        5.5166        5.6383        5.9265        5.4141        5.6481        5.5474        5.3190        4.2267        4.0665        4.2855        4.7992        5.7854        6.3962        7.4437        9.0261       11.8536       13.2997       14.4467       15.6240       18.1949       19.0716       18.6022       16.8679       14.4243       17.8775       17.0692       17.6268       15.1984       19.0262       19.8562       21.2366       23.8931       24.4002       21.4570       18.6989       10.4257        6.8098        4.5252        3.2845        1.8041        1.1692        0.8185        0.7472        0.4012        0.3293        0.3137        0.3385        0.5424        0.8100        0.8146        0.7757        0.9638        1.0746        1.3953        1.9283        3.6116        4.4244        5.2787        6.2193        8.0969        8.8222        9.3757        9.4799        9.3909        9.5278        9.4470        9.1416        8.3504        7.8088        7.4580        8.0863        9.8495       10.2750       14.5424        8.9938        9.9943       10.0716       11.5926       14.4422       26.0866       14.1620       12.8421       21.9408       65.7900        0.0000        0.0000        0.0000        0.0000        0.0000        0.0000        0.0000        0.0000        0.0000        0.0000        0.0000        0.0000        0.0000        0.0000        0.0000        0.0000        0.0000        0.0000        0.0000        0.0000        0.0000        0.0000        0.0000        0.0000        0.0000        0.0000        0.0000        0.0000        0.0000        0.0000        0.0000        0.0000        0.0000        0.0000        0.0000        0.0000        0.0000        0.0000        0.0000        0.0000        0.0000        0.0000        0.0000        0.0000        0.0000        0.0000        0.0000        0.0000        0.0000
        0.0000        0.0000        0.0000        0.0000        0.0000        0.0000        0.0000        0.0000        0.0000        0.0000        0.0000        0.0000        0.0000        0.0000        0.0000        0.0000        0.0000        0.0000        0.0000        0.0000        0.0000        0.0000        0.0000        0.0000        0.0000        0.0000        0.0000        0.0000        0.0000        0.0000       13.5602        0.5061        0.2994        0.1761        0.2177        6.0727        6.4330        6.5781        6.4308        8.1241        7.9853        7.0839        5.4110        2.0158        1.1028        0.5736        0.4350        0.0000        0.0000        0.0000        0.0000        0.3596        0.4156        0.7072        1.2546        0.9827        1.1951        1.5439        1.6027        1.8085        1.9565        1.8555        1.3972        1.1878        4.5542        5.2631        1.1172        1.4329        1.5005        1.5805        1.7276        1.8545        2.0253        2.1539        2.1416        1.9164        1.9383        2.0346        2.1908        2.2102        2.3812        2.8561        2.5661        2.0834        1.9650        1.7646        1.5104        1.2339        0.8833        0.7249        0.6127        0.6131        0.5168        0.3841        0.2737        0.0814        0.0945        0.0645        0.0229        0.0045        0.0073        0.0334        0.0330        0.1473        0.2048        0.3723        0.6347        0.9914        1.3296        2.1265        3.4330        5.2319        6.1784        7.4964        6.4206        6.6657        5.6517        5.3286        5.9609        5.5602        6.1439        6.4572        6.4654        5.2954        5.3694        5.8003        6.2876        7.3515        7.9611        9.3189       11.0565       14.1604       17.1075       18.5025       18.8118       21.0134       21.7280       21.2654       19.0773       15.9996       15.1760       14.6430       13.5826       14.8024       17.9741       17.4421       18.7225       20.1096       19.5574       17.7749       14.2578        7.8374        5.2267        3.4415        3.2759        1.5795        1.0717        0.8092        0.7429        0.4480        0.3974        0.3898        0.4814        0.7135        0.9375        0.7052        0.8095        1.0438        1.2486        1.5219        1.9848        3.6458        4.3656        5.2119        6.8375        8.1175        8.9888        9.5429       10.1649        9.9840       10.0575        9.8941        9.4386        8.1375        7.9938        8.0311        8.3818       11.3155       11.2178       15.3429        9.8985       11.9843       16.2230       14.5298       20.4525       21.9411       20.6516       23.4617       23.8804       64.3800        0.0000        0.0000        0.0000        0.0000        0.0000        0.0000        0.0000        0.0000        0.0000        0.0000        0.0000        0.0000        0.0000        0.0000        0.0000        0.0000        0.0000        0.0000        0.0000        0.0000        0.0000        0.0000        0.0000        0.0000        0.0000        0.0000        0.0000        0.0000        0.0000        0.0000        0.0000        0.0000        0.0000        0.0000        0.0000        0.0000        0.0000        0.0000        0.0000        0.0000        0.0000        0.0000        0.0000        0.0000        0.0000        0.0000        0.0000        0.0000        0.0000
        0.0000        0.0000        0.0000        0.0000        0.0000        0.0000        0.0000        0.0000        0.0000        0.0000        0.0000        0.0000        0.0000        0.0000        0.0000        0.0000        0.0000        0.0000        0.0000        0.0000        0.0000        0.0000        0.0000        0.0000        0.0000        0.0000        0.0000        0.0000        0.0000        0.0000        0.0000       12.7496       10.6487        0.0000        0.0000        8.4286        8.1526        7.6593        6.9069        4.4687        3.9559        3.3033        2.4480        0.1213        0.0174        0.0915        0.0560        0.3361        0.2538        0.4060        0.4508        0.3445        3.0579        4.8939        0.4438        0.3703        0.3049        5.7949        1.0290        0.6770        0.6505        1.0374        0.4050        0.2717        0.2261        2.4844        0.2783        0.1974        0.1959        0.4499        0.7285        0.8990        1.3784        0.8772        0.6698        0.9403        0.8918        1.0244        1.1479        2.0253        2.4040        2.4411        2.2601        1.8310        1.3566        1.2054        1.0163        0.8089        0.6300        0.4591        0.5444        0.6992        0.8262        0.4252        0.6788        0.4651        0.0886        0.2961        0.0668        0.0575        0.2686        0.2695        0.4466        0.4503        0.3834        0.1874        0.3324        0.8668        1.6347        2.8627        3.6962        5.2805        5.3546        5.9615        5.8416        6.6100        9.7145        6.0686        6.9191        6.3038        7.2113        7.8466        8.1559        8.4468        8.6905        9.2901        9.9213       10.0100       10.8029       12.3517       14.6582       20.3150       24.5073       27.6779       27.3200       30.6435       31.7614       30.3776       25.8015       21.2497       13.3575       15.8111       16.1092       19.1365       19.3274       21.2423       18.2427       12.8126       11.1201        8.2104        7.0042        4.2949        2.7925        2.1041        1.7272        1.6544        1.2266        0.9878        0.9725        1.2670        1.2477        1.3198        1.3969        1.0509        0.8949        1.0535        1.1918        1.5114        1.6742        2.0917        2.7647        3.2554        3.8239        4.5716        5.4595        7.2142        8.2355        8.7925        8.9071        8.9277        9.0622        9.0527        8.7092        8.4401        8.3390        8.4479        9.0084       11.1587       12.0557       13.8020       13.8822       13.6241       15.1278       14.4011       13.3373       15.1547       12.6859       14.6032        0.0000        0.0000        0.0000        0.0000        0.0000        0.0000        0.0000        0.0000        0.0000        0.0000        0.0000        0.0000        0.0000        0.0000        0.0000        0.0000        0.0000        0.0000        0.0000        0.0000        0.0000        0.0000        0.0000        0.0000        0.0000        0.0000        0.0000        0.0000        0.0000        0.0000        0.0000        0.0000        0.0000        0.0000        0.0000        0.0000        0.0000        0.0000        0.0000        0.0000        0.0000        0.0000        0.0000        0.0000        0.0000        0.0000        0.0000        0.0000        0.0000        0.0000        0.0000
        0.0000        0.0000        0.0000        0.0000        0.0000        0.0000        0.0000        0.0000        0.0000        0.0000        0.0000        0.0000        0.0000        0.0000        0.0000        0.0000        0.0000        0.0000        0.0000        0.0000        0.0000        0.0000        0.0000        0.0000        0.0000        0.0000        0.0000        0.0000        0.0000        0.0000        0.0000        0.0000        0.0000        0.0000        0.0000        0.0000        0.0000        8.3355        6.9917        4.1525        3.0728        3.0501        1.9659        0.0000        0.0000        0.6297        0.2926        0.2473        0.2749        0.2668        0.2994        0.6278        0.9911        0.0104        0.0502        0.0434        0.0658        0.1094        0.2263        0.3202        0.2153        0.2262        0.1395        0.1024        0.0890        0.0862        0.1144        0.4886        0.7104        0.5058        0.5774        0.6001        0.4929        0.2138        0.2097        0.6236        0.9536        0.8337        1.2806        1.5325        1.6106        1.6084        1.5569        1.3113        1.2756        1.1495        0.9636        0.6592        0.4631        0.6997        0.3438        0.6488        0.6511        0.5983        0.2915        0.1732        0.0980        0.0537        0.0422        0.0567        0.0907        0.0645        0.0766        0.2893        0.3583        0.1426        0.0870        0.7626        1.0374        1.4719        2.0958        3.7964        4.7641        5.6922        6.1531        4.5175        5.3515        5.7111        6.8343        6.5842        8.0755        8.9081        9.6004        9.9966       11.4100       12.2500       13.4295       13.2699       14.3083       15.0675       17.4714       24.4226       28.1150       30.6791       32.0508       34.1914       32.5974       31.7857       25.6873       16.3027       13.7943       13.3455       12.2345       12.0068       10.9839        8.7365        6.7616        5.2092        4.9792        4.1344        3.4549        2.5277        1.9131        1.5296        1.3122        1.3481        1.0798        0.9678        1.0059        1.3834        1.4791        1.5815        1.5566        1.1493        0.9225        1.0142        1.2438        1.5609        1.8019        2.2602        2.7920        3.2681        3.8110        4.5553        5.4901        7.3196        8.4389        8.9913        9.0997        9.2960        9.2898        9.3913        9.4844        9.3749        8.8816        9.0053        9.7009       12.0807       13.0082       13.6527       13.9270       13.0640       12.3476       12.4967       12.5626       11.7445       13.8885        0.0000        0.0000        0.0000        0.0000        0.0000        0.0000        0.0000        0.0000        0.0000        0.0000        0.0000        0.0000        0.0000        0.0000        0.0000        0.0000        0.0000        0.0000        0.0000        0.0000        0.0000        0.0000        0.0000        0.0000        0.0000        0.0000        0.0000        0.0000        0.0000        0.0000        0.0000        0.0000        0.0000        0.0000        0.0000        0.0000        0.0000        0.0000        0.0000        0.0000        0.0000        0.0000        0.0000        0.0000        0.0000        0.0000        0.0000        0.0000        0.0000        0.0000        0.0000        0.0000
        0.0000        0.0000        0.0000        0.0000        0.0000        0.0000        0.0000        0.0000        0.0000        0.0000        0.0000        0.0000        0.0000        0.0000        0.0000        0.0000        0.0000        0.0000        0.0000        0.0000        0.0000        0.0000        0.0000        0.0000        0.0000        0.0000        0.0000        0.0000        0.0000        0.0000        0.0000        0.0000        0.0000        0.0000        0.0000        0.0000        0.0000        0.0000        0.0000        4.0010        2.7530        1.7602        1.2892        0.0000        0.0267        0.0012        0.0037        0.3045        0.3530        0.3457        0.2823        0.0000        0.0000        0.0000        0.0000        0.0506        0.0636        0.0856        0.0975        0.2332        0.2136        0.2352        0.0704        0.0728        0.0860        0.0566        0.0503        0.0831        0.1150        0.0317        0.0398        0.0798        0.0855        0.0888        0.1277        0.3849        0.6453        0.8208        0.9149        1.3818        1.6830        1.9246        2.1025        1.9200        2.1797        1.9501        1.5844        0.9912        0.7034        0.4990        0.4129        0.8103        0.6871        0.3144        0.2484        0.1087        0.1423        0.4288        0.1262        0.2323        0.2560        0.1063        0.0794        0.0532        0.3017        0.2011        0.4461        0.8220        1.0933        1.9294        1.9354        3.4672        4.1976        4.4532        4.2597        3.3939        4.0538        2.9754        3.9811        7.1895        9.1386       10.6873       12.8925       13.0563       14.0764       15.5097       15.5058       14.9970       14.4899       16.1398       18.4992       24.8271       28.1936       29.3968       30.5003       35.4026       37.8095       36.3895       29.0338       13.5776       10.8393       11.5191        9.5495        7.6050        5.8634        5.1814        4.8161        3.6221        2.9383        2.5344        2.2038        1.7608        1.4377        1.2254        1.1096        1.1447        0.9543        0.8959        1.0337        1.3722        1.4541        1.4612        1.3821        1.0201        0.9378        1.0290        1.2699        1.6312        1.9034        2.2896        2.7915        3.2852        3.8111        4.5670        5.5899        7.5202        8.6115        9.1615        9.9664       10.3474        9.9490        9.4139        9.2056        8.9978        8.7871        9.1213        9.9979       13.0072       13.8889       13.9602       13.6302       13.1883       12.9108       12.1789       12.7397       12.2799       11.6981        0.0000        0.0000        0.0000        0.0000        0.0000        0.0000        0.0000        0.0000        0.0000        0.0000        0.0000        0.0000        0.0000        0.0000        0.0000        0.0000        0.0000        0.0000        0.0000        0.0000        0.0000        0.0000        0.0000        0.0000        0.0000        0.0000        0.0000        0.0000        0.0000        0.0000        0.0000        0.0000        0.0000        0.0000        0.0000        0.0000        0.0000        0.0000        0.0000        0.0000        0.0000        0.0000        0.0000        0.0000        0.0000        0.0000        0.0000        0.0000        0.0000        0.0000        0.0000        0.0000
        0.0000        0.0000        0.0000        0.0000        0.0000        0.0000        0.0000        0.0000        0.0000        0.0000        0.0000        0.0000        0.0000        0.0000        0.0000        0.0000        0.0000        0.0000        0.0000        0.0000        0.0000        0.0000        0.0000        0.0000        0.0000        0.0000        0.0000        0.0000        0.0000        0.0000        0.0000        0.0000        0.0000        0.0000        0.0000        0.0000        0.0000        0.0000        0.0000        0.0000        2.6086        1.6160        1.2750        0.0000        0.0000        0.0000        0.0000        0.5007        0.4832        0.4612        0.4345        0.0000        0.0000        0.0000        0.0245        0.1558        0.1648        0.1631        0.1395        0.2040        0.2647        0.1528        0.1088        0.0804        0.0821        0.0727        0.0855        0.0587        0.0527        0.0578        0.0639        0.1125        0.1220        0.1409        0.1702        0.4719        0.5402        0.7675        1.1550        1.8072        2.2516        2.7403        3.2679        3.7075        4.3136        3.5257        2.8512        1.7970        1.1411        0.7667        0.5917        0.8792        0.6288        0.3075        0.4571        0.3093        0.1009        0.2141        0.2756        0.1383        0.1904        0.2465        0.1137        0.0404        0.0405        0.0923        0.1426        0.7714        1.0429        1.4590        1.8344        3.0612        3.6073        4.1464        4.1308        2.1391        2.4069        2.7816        3.6342        8.1372        9.8933       10.9748       11.8612       12.6500       14.3837       15.7309       16.0589       16.9008       16.6703       17.4111       18.2530       23.5009       26.8404       27.6708       26.7864       31.8407       29.8830       26.4392       22.3139       11.2811        7.7440        5.7193        5.0989        4.9731        4.4226        3.9737        3.7519        2.6203        2.2626        2.0314        1.8936        1.5743        1.3989        1.2659        1.0758        1.0948        1.3471        0.8967        1.2469        1.2346        1.3242        1.3374        1.3394        0.9752        0.9316        1.0340        1.2668        1.6477        2.2892        2.2152        2.7556        3.2564        3.7858        4.6024        5.7312        7.6653        9.3812       10.1737       10.6760        9.7257        9.4309        9.6582        9.4363        8.9834        8.6703        9.0094        9.8754       12.3372       13.6996       13.5510       13.1689       12.1266       13.2492       12.8864       11.9678       13.1899        0.0000        0.0000        0.0000        0.0000        0.0000        0.0000        0.0000        0.0000        0.0000        0.0000        0.0000        0.0000        0.0000        0.0000        0.0000        0.0000        0.0000        0.0000        0.0000        0.0000        0.0000        0.0000        0.0000        0.0000        0.0000        0.0000        0.0000        0.0000        0.0000        0.0000        0.0000        0.0000        0.0000        0.0000        0.0000        0.0000        0.0000        0.0000        0.0000        0.0000        0.0000        0.0000        0.0000        0.0000        0.0000        0.0000        0.0000        0.0000        0.0000        0.0000        0.0000        0.0000        0.0000
        0.0000        0.0000        0.0000        0.0000        0.0000        0.0000        0.0000        0.0000        0.0000        0.0000        0.0000        0.0000        0.0000        0.0000        0.0000        0.0000        0.0000        0.0000        0.0000        0.0000        0.0000        0.0000        0.0000        0.0000        0.0000        0.0000        0.0000        0.0000        0.0000        0.0000        0.0000        0.0000        0.0000        0.0000        0.0000        0.0000        0.0000        0.0000        0.0000        0.0000        0.0000        0.0000        0.0000        1.7913        1.4144        1.1597        1.0388        0.7621        0.6279        0.6337        0.6290        0.4847        0.4932        0.6399        0.9135        1.5961        1.9618        1.9244        1.4933        0.3467        0.2547        0.1598        0.1507        0.2588        0.2567        0.2727        0.3187        0.4753        0.5086        0.5541        0.6015        0.6632        0.7236        0.7691        0.8767        0.7622        0.7670        1.1051        1.7518        5.6902        4.9386        6.0907        8.1213       11.7368       13.0175       12.1216        9.7534        5.4055        4.0755        3.0756        2.5945        1.6220        1.3766        1.0024        1.4156        2.0224        1.4323        1.2594        1.7476        1.6909        2.0986        1.9302        1.1100        0.3733        0.5944        0.5651        0.6718        0.9839        1.4441        2.5125        3.2272        2.9215        3.0028        5.7695        4.8039        4.5601        4.9679        5.6145        7.2132        9.9757       11.7166       12.8908       13.9350       15.5744       16.3944       17.3669       19.3606       19.0748       20.9062       22.0605       22.9717       24.0308       25.1910       27.3863       23.8908       22.6125       21.0288       18.9527       15.1783        3.5863        2.2078        1.4593        1.3492        2.3303        2.7391        1.9154        1.7082        1.1731        1.0103        0.9423        0.9271        2.4121        2.4051        2.2581        1.8910        1.1286        0.9343        1.1825        0.6471        0.9201        1.0109        1.0598        1.0463        0.8891        0.8854        0.9961        1.5688        1.7767        1.7963        2.0875        2.6046        3.3665        4.0159        5.0402        7.7982       10.3175       10.9130       10.9984       10.8620       11.0682       11.4206       11.2517       11.7276        9.6165        9.2173        8.5789        9.3767       11.7559       12.6162       12.9234       12.6356       11.9283       11.8194       12.2222       11.5948       22.5300        0.0000        0.0000        0.0000        0.0000        0.0000        0.0000        0.0000        0.0000        0.0000        0.0000        0.0000        0.0000        0.0000        0.0000        0.0000        0.0000        0.0000        0.0000        0.0000        0.0000        0.0000        0.0000        0.0000        0.0000        0.0000        0.0000        0.0000        0.0000        0.0000        0.0000        0.0000        0.0000        0.0000        0.0000        0.0000        0.0000        0.0000        0.0000        0.0000        0.0000        0.0000        0.0000        0.0000        0.0000        0.0000        0.0000        0.0000        0.0000        0.0000        0.0000        0.0000        0.0000        0.0000
        0.0000        0.0000        0.0000        0.0000        0.0000        0.0000        0.0000        0.0000        0.0000        0.0000        0.0000        0.0000        0.0000        0.0000        0.0000        0.0000        0.0000        0.0000        0.0000        0.0000        0.0000        0.0000        0.0000        0.0000        0.0000        0.0000        0.0000        0.0000        0.0000        0.0000        0.0000        0.0000        0.0000        0.0000        0.0000        0.0000        0.0000        0.0000        0.0000        0.0000        0.0000        0.0000        0.0000        0.0000        1.8788        1.6865        1.4407        0.9678        0.8627        0.7689        0.7908        0.6402        0.6772        0.8852        1.2522        2.2024        2.7088        2.6450        2.0267        0.4608        0.2583        0.1610        0.1839        0.3258        0.3182        0.3558        0.4641        0.6166        0.6789        0.7473        0.8038        0.9030        0.9186        0.9663        1.0373        1.7116        1.0671        1.2193        2.0499        4.3374        5.1254        8.2036        7.9101       13.0892       15.3728       15.0169       11.8750        7.4942        5.2354        3.3674        2.4989        1.5158        1.8569        1.4654        1.1595        1.1118        1.4622        1.8560        2.1032        1.7463        1.5819        1.5589        1.1881        0.4859        0.7097        0.5655        0.5082        0.9420        1.1684        1.4419        2.1871        2.5847        2.7896        3.9912        4.6414        5.8942        6.6557        6.7848        8.0831       14.8488       14.9570       13.9331       15.0953       17.0747       18.3490       19.1181       19.4009       18.8886       20.3228       21.7107       23.7571       26.7975       28.0628       27.0068       25.4259       18.9848       17.4719       16.1318       12.4618        3.0817        2.1071        1.2119        0.7373        1.3061        1.2238        1.1251        0.9961        0.6813        0.5848        0.5882        0.6910        2.0712        2.3375        2.2963        1.8661        0.6700        0.8970        0.5167        0.6317        0.8017        0.8918        0.9498        0.9904        0.8683        0.8914        1.1210        1.2043        1.5350        1.8568        2.1424        2.5692        3.4272        4.1191        5.5766        6.1687        8.6433       10.5280       11.5345       11.1520       11.2847       11.3631       11.4853        9.9800        8.5957        8.2215        8.4346        9.1884       11.5247       12.4132       12.9053       12.4745       10.9636       10.3064       10.2546       10.9991       23.9400        0.0000        0.0000        0.0000        0.0000        0.0000        0.0000        0.0000        0.0000        0.0000        0.0000        0.0000        0.0000        0.0000        0.0000        0.0000        0.0000        0.0000        0.0000        0.0000        0.0000        0.0000        0.0000        0.0000        0.0000        0.0000        0.0000        0.0000        0.0000        0.0000        0.0000        0.0000        0.0000        0.0000        0.0000        0.0000        0.0000        0.0000        0.0000        0.0000        0.0000        0.0000        0.0000        0.0000        0.0000        0.0000        0.0000        0.0000        0.0000        0.0000        0.0000        0.0000        0.0000        0.0000
        0.0000        0.0000        0.0000        0.0000        0.0000        0.0000        0.0000        0.0000        0.0000        0.0000        0.0000        0.0000        0.0000        0.0000        0.0000        0.0000        0.0000        0.0000        0.0000        0.0000        0.0000        0.0000        0.0000        0.0000        0.0000        0.0000        0.0000        0.0000        0.0000        0.0000        0.0000        0.0000        0.0000        0.0000        0.0000        0.0000        0.0000        0.0000        0.0000        0.0000        0.0000        0.0000        0.0000        0.0000        0.0000        0.0000        1.4107        0.9452        0.7638        0.7364        0.8599        0.7757        0.8724        1.1916        1.7331        3.0924        3.8337        3.8349        3.1108        0.7764        0.5393        0.3936        0.3484        0.6040        0.4944        0.4795        0.5704        0.9668        0.9152        1.1208        1.0791        1.1400        1.1606        1.2258        1.2903        0.9679        1.0125        1.3847        2.0632        3.6658        4.5321        6.0913        7.6564       13.3112       15.7342       14.9745       12.6886        8.0820        5.1218        3.1301        2.3444        1.2304        1.7690        1.8597        1.6963        1.2062        1.7857        1.9739        1.9251        1.9945        2.2491        2.3139        2.1113        0.6362        0.7849        0.8569        0.5561        1.4717        1.5731        1.6325        1.6853        1.4174        1.3938        3.1609        3.9480        6.1508        7.7604        7.9030        8.9810       17.1018       13.7723       14.7646       15.8693       16.6528       18.0630       20.6302       20.6619       18.2709       18.6195       19.6737       19.6081       19.1006       18.9979       19.5564       19.0023       18.0383       14.4993       12.4942        9.3078        1.9785        0.9517        0.4324        0.4265        0.7937        0.7828        0.7498        0.6945        0.5178        0.4549        0.6633        0.6428        2.0363        2.6556        2.1830        1.8892        0.6652        0.4577        0.4362        0.4845        0.7925        0.8429        0.9845        1.1964        0.9193        0.9642        1.4367        1.6325        1.6240        1.7948        2.1601        2.5949        3.6238        4.2405        4.7643        5.8678        9.1531       10.1820       11.0642       10.9633       10.1537       10.2377       10.1084        9.6531        8.3112        8.1638        8.0458        8.8051       10.9599       11.8482       12.0906       11.7332        9.9296        9.6364        9.4392        9.3574        8.7900        0.0000        0.0000        0.0000        0.0000        0.0000        0.0000        0.0000        0.0000        0.0000        0.0000        0.0000        0.0000        0.0000        0.0000        0.0000        0.0000        0.0000        0.0000        0.0000        0.0000        0.0000        0.0000        0.0000        0.0000        0.0000        0.0000        0.0000        0.0000        0.0000        0.0000        0.0000        0.0000        0.0000        0.0000        0.0000        0.0000        0.0000        0.0000        0.0000        0.0000        0.0000        0.0000        0.0000        0.0000        0.0000        0.0000        0.0000        0.0000        0.0000        0.0000        0.0000        0.0000        0.0000
        0.0000        0.0000        0.0000        0.0000        0.0000        0.0000        0.0000        0.0000        0.0000        0.0000        0.0000        0.0000        0.0000        0.0000        0.0000        0.0000        0.0000        0.0000        0.0000        0.0000        0.0000        0.0000        0.0000        0.0000        0.0000        0.0000        0.0000        0.0000        0.0000        0.0000        0.0000        0.0000        0.0000        0.0000        0.0000        0.0000        0.0000        0.0000        0.0000        0.0000        0.0000        0.0000        0.0000        0.0000        0.0000        0.0000        0.0000        0.7097        0.6411        0.7074        0.9152        0.9017        1.0819        1.5619        2.3508        4.2480        5.3133        5.4663        4.7357        1.3175        1.0794        0.8471        0.6831        1.0630        0.7446        0.6354        0.7341        1.1119        1.2164        1.2978        1.3560        1.3958        1.4483        1.5273        1.6274        1.2260        1.2989        1.5542        1.9908        3.2527        3.8706        4.8579        6.3277       11.1838       12.7272       12.6517       10.0410        5.6535        3.7270        2.2708        2.7278        0.9933        0.9643        0.8578        1.4854        1.6025        1.4313        1.0046        0.7014        2.7883        3.5037        3.7781        3.6997        1.0053        0.8996        0.8588        0.8576        2.3754        2.3230        2.2992        2.8930        1.9938        1.7416        2.0461        3.0048        5.9784        7.1794        9.3245        9.6756       14.9124       14.0442       14.4747       14.1514       15.1811       15.5516       17.8174       16.6189       15.8480       16.1817       16.2988       16.2259       15.3767       15.2902       14.9937       15.6202       15.9476       13.8123       10.2663        7.7820        1.7000        1.2069        0.4190        0.4173        0.8312        0.8794        0.8924        1.3620        0.6427        0.6391        0.7584        1.0119        1.8700        1.9951        1.9486        1.6679        0.6437        0.5556        0.5139        0.5178        0.8537        0.9763        1.3000        1.1787        1.2655        1.3042        1.3163        1.4722        1.7400        1.8137        2.2114        2.8103        3.6906        4.2737        5.5914        6.6660        9.0483       10.1213       10.1366        9.7291        9.6858       10.2676       10.2966        9.6304        8.5477        7.6361        7.6194        8.2141       10.1202       10.7548       11.0356       10.8653        9.5844        9.2780        9.4831        9.1983        0.0000        0.0000        0.0000        0.0000        0.0000        0.0000        0.0000        0.0000        0.0000        0.0000        0.0000        0.0000        0.0000        0.0000        0.0000        0.0000        0.0000        0.0000        0.0000        0.0000        0.0000        0.0000        0.0000        0.0000        0.0000        0.0000        0.0000        0.0000        0.0000        0.0000        0.0000        0.0000        0.0000        0.0000        0.0000        0.0000        0.0000        0.0000        0.0000        0.0000        0.0000        0.0000        0.0000        0.0000        0.0000        0.0000        0.0000        0.0000        0.0000        0.0000        0.0000        0.0000        0.0000        0.0000
        0.0000        0.0000        0.0000        0.0000        0.0000        0.0000        0.0000        0.0000        0.0000        0.0000        0.0000        0.0000        0.0000        0.0000        0.0000        0.0000        0.0000        0.0000        0.0000        0.0000        0.0000        0.0000        0.0000        0.0000        0.0000        0.0000        0.0000        0.0000        0.0000        0.0000        0.0000        0.0000        0.0000        0.0000        0.0000        0.0000        0.0000        0.0000        0.0000        0.0000        0.0000        0.0000        0.0000        0.0000        0.0000        0.0000        0.0000        0.0000        0.0000        0.0000        0.6625        1.2855        1.6268        2.4285        3.7235        7.4821        9.3792        9.7884        8.7047        6.9005        5.8805        4.9152        3.9270        1.8440        1.1853        0.9320        0.0000        0.0000        2.0786        2.2698        2.3157        2.1834        2.1831        2.2913        2.4679        3.0848        3.0035        3.1077        3.4979        1.9639        2.0653        2.5082        3.6035        6.2034        7.9146        7.4308        6.8585        1.7952        1.2561        0.0000        0.0000        0.0000        0.0000        2.3786        3.1442        6.4060        5.9986        4.2195        0.0000        8.3816        8.6475        8.5108        8.2577        6.1940        5.8693        5.6809        5.0524        3.8370        3.5438        3.3900        3.2685        3.8654        3.8970        4.3777        6.0214        8.4419       10.3882       11.0924       12.3076       10.7294       12.0772       12.2536       12.0653       10.2156       11.0694       10.3156       10.6071       12.2602       12.6504       12.0365       11.8285       12.2096       12.1233       11.6372       10.9235        9.8183        8.2508        6.6073        5.7602        2.5266        1.7028        1.0468        0.9807        1.3945        1.4358        1.4582        1.6951        2.1426        2.4978        2.4374        2.1860        0.6957        0.7213        0.6400        0.8394        1.2094        1.1351        1.0817        1.1882        0.8606        1.1893        1.3845        1.3636        1.4679        1.5001        1.6219        1.8115        2.2547        2.5697        4.2707        4.3833        6.4791        6.4074        6.1664        7.7462        8.9028        9.5716        9.9918        9.7395       10.3910       11.6139       10.4177        9.7849        7.5845        6.8652        7.1098        7.1755        8.5930        9.1282        9.6178        9.5389       10.7247       11.0632        0.0000        0.0000        0.0000        0.0000        0.0000        0.0000        0.0000        0.0000        0.0000        0.0000        0.0000        0.0000        0.0000        0.0000        0.0000        0.0000        0.0000        0.0000        0.0000        0.0000        0.0000        0.0000        0.0000        0.0000        0.0000        0.0000        0.0000        0.0000        0.0000        0.0000        0.0000        0.0000        0.0000        0.0000        0.0000        0.0000        0.0000        0.0000        0.0000        0.0000        0.0000        0.0000        0.0000        0.0000        0.0000        0.0000        0.0000        0.0000        0.0000        0.0000        0.0000        0.0000        0.0000        0.0000        0.0000        0.0000
        0.0000        0.0000        0.0000        0.0000        0.0000        0.0000        0.0000        0.0000        0.0000        0.0000        0.0000        0.0000        0.0000        0.0000        0.0000        0.0000        0.0000        0.0000        0.0000        0.0000        0.0000        0.0000        0.0000        0.0000        0.0000        0.0000        0.0000        0.0000        0.0000        0.0000        0.0000        0.0000        0.0000        0.0000        0.0000        0.0000        0.0000        0.0000        0.0000        0.0000        0.0000        0.0000        0.0000        0.0000        0.0000        0.0000        0.0000        0.0000        0.0000        0.0000        0.0000        0.0000        0.0000        0.0000        0.0000        9.0465       11.4186       12.0392        0.0000        0.0000        0.0000        6.5756        5.1776        2.3668        1.5476        0.0000        0.0000        0.0000        0.0000        0.0000        0.0000        0.0000        2.6872        2.6816        2.8906        3.1458        3.3495        3.4071        3.3147        1.5961        1.6959        2.3343        4.2591        4.4900        5.3862        5.5769        4.6407        1.4117        0.0000        0.0000        0.0000        0.0000        0.0000        0.0000        5.1187        9.0464        0.0000        0.0000        0.0000        9.1075       11.7822       11.6720        9.8982        7.5089        7.0244        7.4195        6.8211        4.8904        4.3316        3.9586        3.7937        3.9860        3.7893        5.1302        6.6676        9.3253       12.6230       11.1660       11.9556       10.5106       11.7828       10.8864       10.5257        8.6118        8.4999        8.4450        8.6546        9.5226        9.7750        9.8495        9.7536       10.2787       10.0489        9.4882        9.4154        7.1623        6.4267        4.9589        4.1321        2.0366        1.3302        0.7161        0.7195        1.3355        1.5540        1.8498        1.9709        2.8790        3.2973        2.9513        2.4627        0.6676        0.5799        0.4000        0.6987        1.1926        1.3299        1.4264        1.8365        1.1255        1.0963        0.8019        0.7967        1.4495        1.7859        1.8760        1.8834        2.6589        3.4800        3.1047        3.9837        7.4526        6.6953        7.0130        8.0425        9.1806        9.5627        9.7415       10.2010       10.6948        9.7875        9.1278        8.6899        6.8631        6.1825        6.2020        6.5991        8.3916        9.0966        8.3910        8.8543       10.1186       11.2339        0.0000        0.0000        0.0000        0.0000        0.0000        0.0000        0.0000        0.0000        0.0000        0.0000        0.0000        0.0000        0.0000        0.0000        0.0000        0.0000        0.0000        0.0000        0.0000        0.0000        0.0000        0.0000        0.0000        0.0000        0.0000        0.0000        0.0000        0.0000        0.0000        0.0000        0.0000        0.0000        0.0000        0.0000        0.0000        0.0000        0.0000        0.0000        0.0000        0.0000        0.0000        0.0000        0.0000        0.0000        0.0000        0.0000        0.0000        0.0000        0.0000        0.0000        0.0000        0.0000        0.0000        0.0000        0.0000        0.0000
        0.0000        0.0000        0.0000        0.0000        0.0000        0.0000        0.0000        0.0000        0.0000        0.0000        0.0000        0.0000        0.0000        0.0000        0.0000        0.0000        0.0000        0.0000        0.0000        0.0000        0.0000        0.0000        0.0000        0.0000        0.0000        0.0000        0.0000        0.0000        0.0000        0.0000        0.0000        0.0000        0.0000        0.0000        0.0000        0.0000        0.0000        0.0000        0.0000        0.0000        0.0000        0.0000        0.0000        0.0000        0.0000        0.0000        0.0000        0.0000        0.0000        0.0000        0.0000        0.0000        0.0000        0.0000        0.0000        0.0000        0.0000        0.0000        0.0000        0.0000        0.0000        6.6730        5.2252        2.3493        1.4472        0.0000        0.0000        0.0000        0.0000        0.0000        0.0000        0.0000        0.0000        2.5661        2.8136        3.0987        3.3455        3.3575        3.1788        5.3155        2.2437        1.4951        2.3240        3.4836        4.1651        0.0000        0.0000        0.0000        0.0000        0.0000        0.0000        0.0000        0.0000        0.0000        0.0000        0.0000        0.0000        0.0000        0.0000        0.0000       12.1896       12.2371       10.9409        9.3291        8.5520        9.4620        7.7992        5.7349        4.9793        4.5177        4.4124        4.3241        4.7163        5.0859        6.1086        9.3437       10.2876       10.8167       11.0286        9.8499       10.0351       11.2252        9.6293        7.6969        7.4025        7.3541        7.5500        8.3142        8.5395        8.5799        8.4193        8.6879        8.5910        8.0952        7.5083        5.9237        4.9992        4.3910        3.2223        1.5825        1.0294        0.6955        0.8605        1.5357        1.6357        1.8491        1.9296        2.5409        2.9261        2.7370        2.0360        0.8718        0.6281        0.3869        0.6809        1.2955        1.7927        2.3826        2.1559        1.0049        0.8741        0.8494        1.0255        1.8834        2.1550        2.2409        2.3999        3.1203        3.1320        4.4098        4.1201        5.9894        6.0386        7.3386        8.1754        8.8699       10.2603       11.2055       11.7871        8.3395        8.8097        8.4321        8.7557        6.5873        6.2193        6.0581        6.3107        7.9765        8.0464        7.7505        8.0951       10.2031        0.0000        0.0000        0.0000        0.0000        0.0000        0.0000        0.0000        0.0000        0.0000        0.0000        0.0000        0.0000        0.0000        0.0000        0.0000        0.0000        0.0000        0.0000        0.0000        0.0000        0.0000        0.0000        0.0000        0.0000        0.0000        0.0000        0.0000        0.0000        0.0000        0.0000        0.0000        0.0000        0.0000        0.0000        0.0000        0.0000        0.0000        0.0000        0.0000        0.0000        0.0000        0.0000        0.0000        0.0000        0.0000        0.0000        0.0000        0.0000        0.0000        0.0000        0.0000        0.0000        0.0000        0.0000        0.0000        0.0000        0.0000
        0.0000        0.0000        0.0000        0.0000        0.0000        0.0000        0.0000        0.0000        0.0000        0.0000        0.0000        0.0000        0.0000        0.0000        0.0000        0.0000        0.0000        0.0000        0.0000        0.0000        0.0000        0.0000        0.0000        0.0000        0.0000        0.0000        0.0000        0.0000        0.0000        0.0000        0.0000        0.0000        0.0000        0.0000        0.0000        0.0000        0.0000        0.0000        0.0000        0.0000        0.0000        0.0000        0.0000        0.0000        0.0000        0.0000        0.0000        0.0000        0.0000        0.0000        0.0000        0.0000        0.0000        0.0000        0.0000        0.0000        0.0000        0.0000        0.0000        0.0000        0.0000        0.0000        4.0420        1.7919        0.0000        0.0000        0.0000        0.0000        0.0000        0.0000        0.0000        0.0000        0.0000        0.0000        3.8319        3.5698        3.6990        3.4453        3.4917        2.0191        1.3631        1.4599        1.7537        3.0747        0.0000        0.0000        0.0000        0.0000        0.0000        0.0000        0.0000        0.0000        0.0000        0.0000        0.0000        0.0000        0.0000        0.0000        0.0000        0.0000        0.0000       14.0114       14.2532       10.2623       10.0319        9.9474        7.8984        7.1356        5.6956        5.1732        5.0705        5.1798        5.3626        6.3353        6.9500        8.5645        9.3556        9.8280        9.9379        9.9038        8.9045        8.8487       10.3418        8.1265        7.2542        7.0800        7.2228        7.9510        8.1635        8.1383        7.8947        8.1264        8.1446        7.6233        6.6728        5.1133        4.2797        3.5978        2.8972        1.5559        1.2520        1.0631        1.0107        1.6848        1.4944        1.5853        1.7609        2.1686        2.2894        2.2306        1.9481        0.7813        0.6238        0.7043        0.8330        1.8554        2.6798        2.4973        2.0905        1.2190        1.3131        1.4056        1.5057        2.3718        2.5681        2.8427        2.8457        3.3080        3.8895        3.8385        3.7990        5.0274        6.3995        7.5547        8.6606        9.3887       10.9865       10.4005        8.8396        7.5069        7.4454        7.8435        8.5753        6.6301        6.8154        6.7463        6.3573        6.9836        7.2578        6.8810        7.2122        0.0000        0.0000        0.0000        0.0000        0.0000        0.0000        0.0000        0.0000        0.0000        0.0000        0.0000        0.0000        0.0000        0.0000        0.0000        0.0000        0.0000        0.0000        0.0000        0.0000        0.0000        0.0000        0.0000        0.0000        0.0000        0.0000        0.0000        0.0000        0.0000        0.0000        0.0000        0.0000        0.0000        0.0000        0.0000        0.0000        0.0000        0.0000        0.0000        0.0000        0.0000        0.0000        0.0000        0.0000        0.0000        0.0000        0.0000        0.0000        0.0000        0.0000        0.0000        0.0000        0.0000        0.0000        0.0000        0.0000        0.0000        0.0000
        0.0000        0.0000        0.0000        0.0000        0.0000        0.0000        0.0000        0.0000        0.0000        0.0000        0.0000        0.0000        0.0000        0.0000        0.0000        0.0000        0.0000        0.0000        0.0000        0.0000        0.0000        0.0000        0.0000        0.0000        0.0000        0.0000        0.0000        0.0000        0.0000        0.0000        0.0000        0.0000        0.0000        0.0000        0.0000        0.0000        0.0000        0.0000        0.0000        0.0000        0.0000        0.0000        0.0000        0.0000        0.0000        0.0000        0.0000        0.0000        0.0000        0.0000        0.0000        0.0000        0.0000        0.0000        0.0000        0.0000        0.0000        0.0000        0.0000        0.0000        0.0000        0.0000        0.0000        0.0000        0.0000        0.0000        0.0000        0.0000        0.0000        0.0000        0.0000        0.0000        0.0000        0.0000        0.6285        2.9284        4.1268        3.7677        4.3986        3.0841        2.0328        2.2437        3.8173        0.0000        0.0000        0.0000        0.0000        0.0000        0.0000        0.0000        0.0000        0.0000        0.0000        0.0000        0.0000        0.0000        0.0000        0.0000        0.0000        0.0000        0.0000       19.6349       20.1700       15.5448       13.4790       12.7163       11.8626        9.1528        7.6909        7.5426        7.7613        8.1070        8.8081        8.7288        7.9385        6.6199        6.9269        6.9957        7.0656        5.9186        6.1541        6.1872        6.2192        6.8943        7.0519        7.1768        7.8279        8.3575        8.2404        8.3030        8.4636        7.8783        7.8717        7.3033        6.3154        5.2275        4.5744        3.8328        3.4305        2.2884        2.0208        1.5292        1.4410        1.9160        1.5526        1.7841        1.5187        1.1097        1.1294        1.1330        1.2718        1.6036        1.5093        2.4610        3.6933        2.9859        2.7200        2.2320        2.4487        2.9780        3.4265        3.8013        3.9598        4.1442        4.4588        4.5489        5.1488        5.8547        5.5310        4.7557        5.3165        5.8713        6.9030        7.8223        9.2289        8.8673        8.9340        7.4671        7.0717        6.6077        6.8087        6.1900        6.9362       10.7687       10.6046        9.6837        9.3140        8.6854        7.5723        5.4517        6.3253        0.0000        0.0000        0.0000        0.0000        0.0000        0.0000        0.0000        0.0000        0.0000        0.0000        0.0000        0.0000        0.0000        0.0000        0.0000        0.0000        0.0000        0.0000        0.0000        0.0000        0.0000        0.0000        0.0000        0.0000        0.0000        0.0000        0.0000        0.0000        0.0000        0.0000        0.0000        0.0000        0.0000        0.0000        0.0000        0.0000        0.0000        0.0000        0.0000        0.0000        0.0000        0.0000        0.0000        0.0000        0.0000        0.0000        0.0000        0.0000        0.0000        0.0000        0.0000        0.0000        0.0000        0.0000        0.0000        0.0000        0.0000        0.0000
        0.0000        0.0000        0.0000        0.0000        0.0000        0.0000        0.0000        0.0000        0.0000        0.0000        0.0000        0.0000        0.0000        0.0000        0.0000        0.0000        0.0000        0.0000        0.0000        0.0000        0.0000        0.0000        0.0000        0.0000        0.0000        0.0000        0.0000        0.0000        0.0000        0.0000        0.0000        0.0000        0.0000        0.0000        0.0000        0.0000        0.0000        0.0000        0.0000        0.0000        0.0000        0.0000        0.0000        0.0000        0.0000        0.0000        0.0000        0.0000        0.0000        0.0000        0.0000        0.0000        0.0000        0.0000        0.0000        0.0000        0.0000        0.0000        0.0000        0.0000        0.0000        0.0000        0.0000        0.0000        0.0000        0.0000        0.0000        0.0000        0.0000        0.0000        0.0000        0.0000        0.0000        0.0000        0.0000        0.0000        0.0000        0.0000        0.0000        0.0000        0.0000        0.0000        0.0000        0.0000        0.0000        0.0000        0.0000        0.0000        0.0000        0.0000        0.0000        0.0000        0.0000        0.0000        0.0000        0.0000        0.0000        0.0000        0.0000        0.0000        0.0000       21.4667       19.6219       17.0686       16.2242       14.8809       12.9976       10.1657        9.4266        9.0060        9.0160        8.3859        8.0635        8.4768        7.6508        6.2099        6.2692        6.1992        6.2090        5.3727        5.4632        5.3063        5.5024        6.1602        6.5562        6.8676        6.7668        7.6442        7.9417        7.8791        7.4682        7.3494        7.1168        6.0568        5.7990        5.0472        4.3178        4.0691        3.7332        2.5760        1.9701        1.5424        1.6634        1.6751        1.5385        1.5432        1.6632        1.6799        1.6517        1.0557        1.4631        1.4455        2.8724        3.9020        3.4814        2.5098        2.2098        2.3486        2.6670        3.5632        4.4983        4.7224        5.2320        5.7258        5.3741        5.2773        5.3231        6.3050        5.1958        5.1501        5.0273        5.7030        7.9551        9.1791        9.4156        7.7217        7.4730        6.7958        6.9251        5.6046        5.2769        5.4988        6.6686       10.5264       10.5454        9.6731        9.2108        8.8236        9.0176        9.8098        0.0000        0.0000        0.0000        0.0000        0.0000        0.0000        0.0000        0.0000        0.0000        0.0000        0.0000        0.0000        0.0000        0.0000        0.0000        0.0000        0.0000        0.0000        0.0000        0.0000        0.0000        0.0000        0.0000        0.0000        0.0000        0.0000        0.0000        0.0000        0.0000        0.0000        0.0000        0.0000        0.0000        0.0000        0.0000        0.0000        0.0000        0.0000        0.0000        0.0000        0.0000        0.0000        0.0000        0.0000        0.0000        0.0000        0.0000        0.0000        0.0000        0.0000        0.0000        0.0000        0.0000        0.0000        0.0000        0.0000        0.0000        0.0000        0.0000
        0.0000        0.0000        0.0000        0.0000        0.0000        0.0000        0.0000        0.0000        0.0000        0.0000        0.0000        0.0000        0.0000        0.0000        0.0000        0.0000        0.0000        0.0000        0.0000        0.0000        0.0000        0.0000        0.0000        0.0000        0.0000        0.0000        0.0000        0.0000        0.0000        0.0000        0.0000        0.0000        0.0000        0.0000        0.0000        0.0000        0.0000        0.0000        0.0000        0.0000        0.0000        0.0000        0.0000        0.0000        0.0000        0.0000        0.0000        0.0000        0.0000        0.0000        0.0000        0.0000        0.0000        0.0000        0.0000        0.0000        0.0000        0.0000        0.0000        0.0000        0.0000        0.0000        0.0000        0.0000        0.0000        0.0000        0.0000        0.0000        0.0000        0.0000        0.0000        0.0000        0.0000        0.0000        0.0000        0.0000        0.0000        0.0000        0.0000        0.0000        0.0000        0.0000        0.0000        0.0000        0.0000        0.0000        0.0000        0.0000        0.0000        0.0000        0.0000        0.0000        0.0000        0.0000        0.0000        0.0000        0.0000        0.0000        0.0000        0.0000        0.0000       22.0221       20.2440       17.7016       16.8527       15.1884       14.7485       10.8457        9.8423        9.6903        8.7951        7.8415        7.6446        7.5766        7.3694        6.2189        6.1403        6.1336        6.3391        5.5140        5.5199        5.9579        6.4578        6.7346        6.9843        7.0868        7.2406        7.9248        8.0545        8.2359        7.8818        7.0601        6.7725        6.3783        6.1818        5.1874        4.4235        3.7046        3.3454        2.5452        2.0059        1.6904        1.7082        1.8952        1.7648        1.9008        1.8424        1.1349        1.6211        1.5857        1.8872        2.6229        4.4363        3.9132        3.3470        2.6928        2.8318        2.7237        2.9542        4.6896        5.4507        6.0127        6.2620        5.9989        6.2249        5.6028        5.4088        4.7909        5.4616        6.1859        7.6742        7.7815        9.3072        8.0791        9.2996        8.8477        7.2847        7.8135        7.8923        6.8007        7.7034        7.1746        7.2124       11.0629       11.6245       10.9255       10.0578        9.0263       12.6944       14.6848        0.0000        0.0000        0.0000        0.0000        0.0000        0.0000        0.0000        0.0000        0.0000        0.0000        0.0000        0.0000        0.0000        0.0000        0.0000        0.0000        0.0000        0.0000        0.0000        0.0000        0.0000        0.0000        0.0000        0.0000        0.0000        0.0000        0.0000        0.0000        0.0000        0.0000        0.0000        0.0000        0.0000        0.0000        0.0000        0.0000        0.0000        0.0000        0.0000        0.0000        0.0000        0.0000        0.0000        0.0000        0.0000        0.0000        0.0000        0.0000        0.0000        0.0000        0.0000        0.0000        0.0000        0.0000        0.0000        0.0000        0.0000        0.0000        0.0000
        0.0000        0.0000        0.0000        0.0000        0.0000        0.0000        0.0000        0.0000        0.0000        0.0000        0.0000        0.0000        0.0000        0.0000        0.0000        0.0000        0.0000        0.0000        0.0000        0.0000        0.0000        0.0000        0.0000        0.0000        0.0000        0.0000        0.0000        0.0000        0.0000        0.0000        0.0000        0.0000        0.0000        0.0000        0.0000        0.0000        0.0000        0.0000        0.0000        0.0000        0.0000        0.0000        0.0000        0.0000        0.0000        0.0000        0.0000        0.0000        0.0000        0.0000        0.0000        0.0000        0.0000        0.0000        0.0000        0.0000        0.0000        0.0000        0.0000        0.0000        0.0000        0.0000        0.0000        0.0000        0.0000        0.0000        0.0000        0.0000        0.0000        0.0000        0.0000        0.0000        0.0000        0.0000        0.0000        0.0000        0.0000        0.0000        0.0000        0.0000        0.0000        0.0000        0.0000        0.0000        0.0000        0.0000        0.0000        0.0000        0.0000        0.0000        0.0000        0.0000        0.0000        0.0000        0.0000        0.0000        0.0000        0.0000        0.0000        0.0000       20.4516       21.7619       18.9057       17.5552       15.7202       16.5068       13.9359       10.9538        9.5009        8.3507        7.8786        7.7531        7.5788        7.5915        7.6388        6.6521        6.6404        6.9196       10.7330        7.7103        8.4909        7.6984        7.6988        8.1896        8.2410        8.2922        8.1784       10.0034        8.9456        8.6651        7.9662        7.3557        7.0517        6.8163        6.7974        5.3860        4.9138        4.1605        3.6347        2.7420        2.1818        1.8900        1.7413        1.8482        2.0892        1.9166        1.8947        2.4786        2.5542        2.8774        3.1074        3.9691        4.3336        5.0408        5.0039        3.6531        3.5099        4.0088        5.1653        6.4522        6.9850        7.4663        7.3350        6.9177        5.5904        4.9445        5.1143        5.2428        6.0499        7.4049        8.5884        9.1167       10.0850       10.6995       10.3824        8.7328        9.1005        8.6706        9.0117        8.8418        8.7827        8.3833        8.4666       12.9717       14.8521       15.0955       13.8925        9.2921        0.0000        0.0000        0.0000        0.0000        0.0000        0.0000        0.0000        0.0000        0.0000        0.0000        0.0000        0.0000        0.0000      115.7700        0.0000        0.0000        0.0000      159.9300        0.0000        0.0000        0.0000        0.0000        0.0000        0.0000        0.0000        0.0000        0.0000        0.0000        0.0000        0.0000        0.0000        0.0000        0.0000        0.0000        0.0000        0.0000        0.0000        0.0000        0.0000        0.0000        0.0000        0.0000        0.0000        0.0000        0.0000        0.0000        0.0000        0.0000        0.0000        0.0000        0.0000        0.0000        0.0000        0.0000        0.0000        0.0000        0.0000        0.0000        0.0000        0.0000        0.0000
        0.0000        0.0000        0.0000        0.0000        0.0000        0.0000        0.0000        0.0000        0.0000        0.0000        0.0000        0.0000        0.0000        0.0000        0.0000        0.0000        0.0000        0.0000        0.0000        0.0000        0.0000        0.0000        0.0000        0.0000        0.0000        0.0000        0.0000        0.0000        0.0000        0.0000        0.0000        0.0000        0.0000        0.0000        0.0000        0.0000        0.0000        0.0000        0.0000        0.0000        0.0000        0.0000        0.0000        0.0000        0.0000        0.0000        0.0000        0.0000        0.0000        0.0000        0.0000        0.0000        0.0000        0.0000        0.0000        0.0000        0.0000        0.0000        0.0000        0.0000        0.0000        0.0000        0.0000        0.0000        0.0000        0.0000        0.0000        0.0000        0.0000        0.0000        0.0000        0.0000        0.0000        0.0000        0.0000        0.0000        0.0000        0.0000        0.0000        0.0000        0.0000        0.0000        0.0000        0.0000        0.0000        0.0000        0.0000        0.0000        0.0000        0.0000        0.0000        0.0000        0.0000        0.0000        0.0000        0.0000        0.0000        0.0000        0.0000        0.0000       18.3776       19.3661       16.9413       13.7333       13.7988       14.2570       22.5625       38.0335        9.7557        8.6145        8.3266        7.3278        6.8541        7.8120        8.8819        8.0267        8.5345        9.2865       11.0059       14.2876       15.5915       15.3748       15.5037       12.7243       13.6979       12.7084       13.7510       10.8677       12.6925       12.4316       12.4823        8.0977        8.1431        8.7885        7.4146        6.1520        5.5828        5.2685        4.6275        2.9633        2.1582        2.0006        1.9822        1.8258        1.7331        2.5748        3.5383        3.3125        3.3172        3.7864        4.9861        5.3017        6.9766        6.6724        6.0826        7.1230        8.0667        9.6092       10.3528       10.4794       10.9937       10.5216        9.2015        5.8439        5.9127        4.6776        5.4861        7.4492        8.3912        9.1797        9.6454       11.5372       11.7992       13.1064       11.9154       11.4335       11.1025       11.8894       11.7768       13.9018       15.2062       14.3409       17.4147       26.8160       25.0719       26.3452       21.2783       51.2940        0.0000        0.0000        0.0000        0.0000        0.0000        0.0000        0.0000        0.0000        0.0000        0.0000        0.0000        0.0000      107.9400      119.6400      141.0900        0.0000      187.6200      170.7300        0.0000        0.0000        0.0000        0.0000        0.0000        0.0000        0.0000        0.0000        0.0000        0.0000        0.0000        0.0000        0.0000        0.0000        0.0000        0.0000        0.0000        0.0000        0.0000        0.0000        0.0000        0.0000        0.0000        0.0000        0.0000        0.0000        0.0000        0.0000        0.0000        0.0000        0.0000        0.0000        0.0000        0.0000        0.0000        0.0000        0.0000        0.0000        0.0000        0.0000        0.0000        0.0000        0.0000
        0.0000        0.0000        0.0000        0.0000        0.0000        0.0000        0.0000        0.0000        0.0000        0.0000        0.0000        0.0000        0.0000        0.0000        0.0000        0.0000        0.0000        0.0000        0.0000        0.0000        0.0000        0.0000        0.0000        0.0000        0.0000        0.0000        0.0000        0.0000        0.0000        0.0000        0.0000        0.0000        0.0000        0.0000        0.0000        0.0000        0.0000        0.0000        0.0000        0.0000        0.0000        0.0000        0.0000        0.0000        0.0000        0.0000        0.0000        0.0000        0.0000        0.0000        0.0000        0.0000        0.0000        0.0000        0.0000        0.0000        0.0000        0.0000        0.0000        0.0000        0.0000        0.0000        0.0000        0.0000        0.0000        0.0000        0.0000        0.0000        0.0000        0.0000        0.0000        0.0000        0.0000        0.0000        0.0000        0.0000        0.0000        0.0000        0.0000        0.0000        0.0000        0.0000        0.0000        0.0000        0.0000        0.0000        0.0000        0.0000        0.0000        0.0000        0.0000        0.0000        0.0000        0.0000        0.0000        0.0000        0.0000        0.0000        0.0000       16.5405       18.1074       18.8251       16.7452       15.4695       13.2673       13.7007       18.9112       39.7034       10.4598        8.3263        7.9411        7.3538        6.9372        7.2928        8.6197        8.8348        8.8630       11.9493       12.1095       15.5467       16.2835       18.7919       21.3617       15.0037       14.6329       13.8418       13.2460       10.8517       11.0646       10.1708       10.5504        9.6797        9.2467        8.7232        9.3532        6.7817        6.1818        5.6306        4.7226        3.0306        2.6451        2.2194        2.6226        2.6219        3.8856        4.5496        3.8056        3.6255        4.0749        5.9785        6.6871        6.9189        6.5801        6.5954        6.5548        9.2334        9.7675       11.2100       12.5067       12.2904       11.3040       10.2009        9.0341        5.9966        6.2540        5.6396        6.8301        8.7846       10.5145       11.6255       12.5731       13.3970       13.5526       13.5649       13.9188       13.2372       13.1555       13.0936       13.2819       16.7800       17.1548       17.8562       20.8644       26.1791       27.5220       27.7971       25.0968       65.7411        0.0000        0.0000        0.0000        0.0000        0.0000        0.0000      143.4941       83.9100        0.0000        0.0000        0.0000        0.0000       97.4100      133.5000        0.0000        0.0000        0.0000        0.0000        0.0000        0.0000        0.0000        0.0000        0.0000        0.0000        0.0000        0.0000        0.0000        0.0000        0.0000        0.0000        0.0000        0.0000        0.0000        0.0000        0.0000        0.0000        0.0000        0.0000        0.0000        0.0000        0.0000        0.0000        0.0000        0.0000        0.0000        0.0000        0.0000        0.0000        0.0000        0.0000        0.0000        0.0000        0.0000        0.0000        0.0000        0.0000        0.0000        0.0000        0.0000        0.0000        0.0000
        0.0000        0.0000        0.0000        0.0000        0.0000        0.0000        0.0000        0.0000        0.0000        0.0000        0.0000        0.0000        0.0000        0.0000        0.0000        0.0000        0.0000        0.0000        0.0000        0.0000        0.0000        0.0000        0.0000        0.0000        0.0000        0.0000        0.0000        0.0000        0.0000        0.0000        0.0000        0.0000        0.0000        0.0000        0.0000        0.0000        0.0000        0.0000        0.0000        0.0000        0.0000        0.0000        0.0000        0.0000        0.0000        0.0000        0.0000        0.0000        0.0000        0.0000        0.0000        0.0000        0.0000        0.0000        0.0000        0.0000        0.0000        0.0000        0.0000        0.0000        0.0000        0.0000        0.0000        0.0000        0.0000        0.0000        0.0000        0.0000        0.0000        0.0000        0.0000        0.0000        0.0000        0.0000        0.0000        0.0000        0.0000        0.0000        0.0000        0.0000        0.0000        0.0000        0.0000        0.0000        0.0000        0.0000        0.0000        0.0000        0.0000        0.0000        0.0000        0.0000        0.0000        0.0000        0.0000        0.0000        0.0000       11.5490       13.6572       15.8291       17.3409       16.4475       15.5455       14.6023       12.7187       12.2355       10.4854        8.8095        8.3883        8.1441        7.9376        7.4460        6.9518        7.5006        9.6529        9.3859       10.4565       11.1426       12.7200       15.1089       18.0219       20.5000       21.2467       15.0123       15.0552       14.5513       13.8554       11.5326       10.9187       10.3608       11.4549       10.5702        9.5502        8.9361        8.2954        7.7646        7.5051        6.3776        5.5293        3.8245        3.8826        3.8443        3.6765        5.2620        4.6325        4.8541        4.6046        4.9968        6.5743        7.7568        8.5552        8.2626        7.0714        6.1456        7.1640       11.8021       12.0990       11.0118       12.9771       12.0006       11.3530       10.9411       10.7292        8.0531        7.5046        7.4690        8.6905       11.6931       13.2346       15.9103       14.9095       15.3757       15.2802       14.7613       15.4845       15.6941       14.9930       14.8839       15.9227       19.9322       18.3151       19.6110       22.6791       28.3049       30.1295       33.3790       31.0545        0.0000        0.0000        0.0000        0.0000        0.0000      121.7282      123.0671      124.6397       53.2500        0.0000        0.0000        0.0000        0.0000        0.0000        0.0000        0.0000        0.0000        0.0000        0.0000        0.0000        0.0000        0.0000        0.0000        0.0000        0.0000        0.0000        0.0000        0.0000        0.0000        0.0000        0.0000        0.0000        0.0000        0.0000        0.0000        0.0000        0.0000        0.0000        0.0000        0.0000        0.0000        0.0000        0.0000        0.0000        0.0000        0.0000        0.0000        0.0000        0.0000        0.0000        0.0000        0.0000        0.0000        0.0000        0.0000        0.0000        0.0000        0.0000        0.0000        0.0000        0.0000        0.0000
        0.0000        0.0000        0.0000        0.0000        0.0000        0.0000        0.0000        0.0000        0.0000        0.0000        0.0000        0.0000        0.0000        0.0000        0.0000        0.0000        0.0000        0.0000        0.0000        0.0000        0.0000        0.0000        0.0000        0.0000        0.0000        0.0000        0.0000        0.0000        0.0000        0.0000        0.0000        0.0000        0.0000        0.0000        0.0000        0.0000        0.0000        0.0000        0.0000        0.0000        0.0000        0.0000        0.0000        0.0000        0.0000        0.0000        0.0000        0.0000        0.0000        0.0000        0.0000        0.0000        0.0000        0.0000        0.0000        0.0000        0.0000        0.0000        0.0000        0.0000        0.0000        0.0000        0.0000        0.0000        0.0000        0.0000        0.0000        0.0000        0.0000        0.0000        0.0000        0.0000        0.0000        0.0000        0.0000        0.0000        0.0000        0.0000        0.0000        0.0000        0.0000        0.0000        0.0000        0.0000        0.0000        0.0000        0.0000        0.0000        0.0000        0.0000        0.0000        0.0000        0.0000        0.0000        0.0000        0.0000        0.0000       10.2455       11.4468       14.3008       15.2042       15.6118       14.2619       12.8202       11.6654       10.8649        8.5715        8.6531        8.2491        8.1461        7.9891        7.3946        7.3620        8.1431        8.6971        9.5024       10.3409       11.6769       11.5643       15.4957       17.9514       18.6182       20.6615       14.4823       14.6782       14.3259       13.9261       14.1931       13.4867       11.2429       12.5429       13.3346       11.3180       10.5186       11.0016        9.0580        8.4780        7.4409        7.1377        5.6322        6.3737        6.4092        7.5830        7.5915        7.7442        6.7496        7.5617        9.3217       10.3833        9.3660        8.6172        8.3284        7.3929        7.6873       11.2236       13.4254       11.9932       12.6197       13.5236       13.0295       13.9964       12.5201       12.3198        9.6390        9.7356       10.3377       10.9397       13.8945       14.6745       15.8473       15.3366       15.0771       16.4428       16.7856       17.2122       17.3045       16.9144       17.4461       17.4669       20.1223       20.6942       20.5034       21.8386       26.5352       27.3163       28.2566       28.9087        0.0000        0.0000        0.0000       54.8400       97.1927      104.1060      109.8350      111.1096       37.7700        0.0000        0.0000        0.0000        0.0000        0.0000        0.0000        0.0000        0.0000        0.0000        0.0000        0.0000        0.0000        0.0000        0.0000        0.0000        0.0000        0.0000        0.0000        0.0000        0.0000        0.0000        0.0000        0.0000        0.0000        0.0000        0.0000        0.0000        0.0000        0.0000        0.0000        0.0000        0.0000        0.0000        0.0000        0.0000        0.0000        0.0000        0.0000        0.0000        0.0000        0.0000        0.0000        0.0000        0.0000        0.0000        0.0000        0.0000        0.0000        0.0000        0.0000        0.0000        0.0000        0.0000
        0.0000        0.0000        0.0000        0.0000        0.0000        0.0000        0.0000        0.0000        0.0000        0.0000        0.0000        0.0000        0.0000        0.0000        0.0000        0.0000        0.0000        0.0000        0.0000        0.0000        0.0000        0.0000        0.0000        0.0000        0.0000        0.0000        0.0000        0.0000        0.0000        0.0000        0.0000        0.0000        0.0000        0.0000        0.0000        0.0000        0.0000        0.0000        0.0000        0.0000        0.0000        0.0000        0.0000        0.0000        0.0000        0.0000        0.0000        0.0000        0.0000        0.0000        0.0000        0.0000        0.0000        0.0000        0.0000        0.0000        0.0000        0.0000        0.0000        0.0000        0.0000        0.0000        0.0000        0.0000        0.0000        0.0000        0.0000        0.0000        0.0000        0.0000        0.0000        0.0000        0.0000        0.0000        0.0000        0.0000        0.0000        0.0000        0.0000        0.0000        0.0000        0.0000        0.0000        0.0000        0.0000        0.0000        0.0000        0.0000        0.0000        0.0000        0.0000        0.0000        0.0000        0.0000        0.0000        0.0000        7.8201        9.6099        8.6888       12.4185       12.5760       12.6833       11.2302       10.2107       10.0536        9.9004        7.4251        8.9398        9.1253        8.8212        8.7917        8.3586        8.9692       10.8883       10.7708        9.8908       14.2158       25.3688       21.0627       15.7734       14.1746       16.4935       18.5225       13.6545       14.4158       14.4319       15.8472       15.7992       15.5010       15.0916       16.6488       12.6741       11.8145       11.8445       11.4583        9.2396        8.8454        8.5264        8.3887        8.3217        9.9681       10.0118        9.8502       11.1310       11.0507       11.5230       13.3601       15.6198       13.5281       13.2054       16.0124       13.2104       12.4766       15.0960       15.8134       12.9813       12.5780       14.6789       16.4879       13.3042       12.7971       12.8714       13.9658       13.0553       13.3841       14.7286       15.6408       17.3818       18.0865       19.1379       19.0449       18.4545       19.6087       19.9267       19.7500       20.6220       20.9025       21.0216       21.0427       25.3383       28.6662       26.4147       26.5055       59.7750       48.5938       42.0453        0.0000        0.0000        0.0000        0.0000       58.4127       77.9747       82.3341       87.0323       93.6330       58.3500        0.0000        0.0000        0.0000        0.0000        0.0000        0.0000        0.0000        0.0000        0.0000        0.0000        0.0000        0.0000        0.0000        0.0000        0.0000        0.0000        0.0000        0.0000        0.0000        0.0000        0.0000        0.0000        0.0000        0.0000        0.0000        0.0000        0.0000        0.0000        0.0000        0.0000        0.0000        0.0000        0.0000        0.0000        0.0000        0.0000        0.0000        0.0000        0.0000        0.0000        0.0000        0.0000        0.0000        0.0000        0.0000        0.0000        0.0000        0.0000        0.0000        0.0000        0.0000        0.0000        0.0000
        0.0000        0.0000        0.0000        0.0000        0.0000        0.0000        0.0000        0.0000        0.0000        0.0000        0.0000        0.0000        0.0000        0.0000        0.0000        0.0000        0.0000        0.0000        0.0000        0.0000        0.0000        0.0000        0.0000        0.0000        0.0000        0.0000        0.0000        0.0000        0.0000        0.0000        0.0000        0.0000        0.0000        0.0000        0.0000        0.0000        0.0000        0.0000        0.0000        0.0000        0.0000        0.0000        0.0000        0.0000        0.0000        0.0000        0.0000        0.0000        0.0000        0.0000        0.0000        0.0000        0.0000        0.0000        0.0000        0.0000        0.0000        0.0000        0.0000        0.0000        0.0000        0.0000        0.0000        0.0000        0.0000        0.0000        0.0000        0.0000        0.0000        0.0000        0.0000        0.0000        0.0000        0.0000        0.0000        0.0000        0.0000        0.0000        0.0000        0.0000        0.0000        0.0000        0.0000        0.0000        0.0000        0.0000        0.0000        0.0000        0.0000        0.0000        0.0000        0.0000        0.0000        0.0000        0.0000        0.0000        7.4554        7.1779        7.4017       10.6533       10.9317       11.0143       10.2028        9.4780        9.1085        6.9399        6.6750        9.2113        9.2507        9.4583        9.8340        8.4361        9.0649       10.8702       10.8436        9.9266       12.7135       29.6901       31.6991       14.5335       15.1108       15.7429       18.5613       13.1621       15.5145       16.1394       15.4901       13.3774       13.8947       13.6678       14.7837       13.1414       13.5703       13.6797       12.9631       10.3639       10.0481       10.4468       10.3483       10.8431       11.2287       11.9722       11.8591       13.2761       14.8815       15.6849       16.3317       16.8152       15.3325       17.1975       16.8930       16.0495       15.1162       17.0550       15.8987       14.5383       14.5207       15.9902       16.7276       14.2939       14.2059       13.8670       14.7873       14.6323       14.2394       14.9570       16.3799       19.7969       20.6023       21.9235       21.2130       20.2461       20.1199       20.5677       21.2113       22.0389       22.3648       23.2209       23.1165       26.6603       28.0111       28.1597       24.9091        0.0000        0.0000        0.0000        0.0000        0.0000        0.0000       42.6404       43.7189       58.8662       67.6286       78.5312       85.4452        0.0000        0.0000        0.0000        0.0000        0.0000        0.0000        0.0000        0.0000        0.0000        0.0000        0.0000        0.0000        0.0000        0.0000        0.0000        0.0000        0.0000        0.0000        0.0000        0.0000        0.0000        0.0000        0.0000        0.0000        0.0000        0.0000        0.0000        0.0000        0.0000        0.0000        0.0000        0.0000        0.0000        0.0000        0.0000        0.0000        0.0000        0.0000        0.0000        0.0000        0.0000        0.0000        0.0000        0.0000        0.0000        0.0000        0.0000        0.0000        0.0000        0.0000        0.0000        0.0000        0.0000        0.0000
        0.0000        0.0000        0.0000        0.0000        0.0000        0.0000        0.0000        0.0000        0.0000        0.0000        0.0000        0.0000        0.0000        0.0000        0.0000        0.0000        0.0000        0.0000        0.0000        0.0000        0.0000        0.0000        0.0000        0.0000        0.0000        0.0000        0.0000        0.0000        0.0000        0.0000        0.0000        0.0000        0.0000        0.0000        0.0000        0.0000        0.0000        0.0000        0.0000        0.0000        0.0000        0.0000        0.0000        0.0000        0.0000        0.0000        0.0000        0.0000        0.0000        0.0000        0.0000        0.0000        0.0000        0.0000        0.0000        0.0000        0.0000        0.0000        0.0000        0.0000        0.0000        0.0000        0.0000        0.0000        0.0000        0.0000        0.0000        0.0000        0.0000        0.0000        0.0000        0.0000        0.0000        0.0000        0.0000        0.0000        0.0000        0.0000        0.0000        0.0000        0.0000        0.0000        0.0000        0.0000        0.0000        0.0000        0.0000        0.0000        0.0000        0.0000        0.0000        0.0000        0.0000        0.0000        0.0000        0.0000        6.5873        6.6664        7.3166       10.1735       10.7361       11.7242        9.0382        8.5585        6.6334        6.6634        6.0795        7.4109        8.2340       11.2314       10.2158       14.1142        9.2307       10.9949       10.6815       10.6778       11.2731       21.6226       25.6610       11.9986       12.7478       14.1475       13.6484       12.9502       17.5137       16.9326       15.9327       14.2151       14.3663       15.8537       16.4266       15.2455       15.9709       15.7449       15.5513       12.7784       12.0904       12.4712       13.0260       13.9550       15.0247       14.2655       14.3404       16.8125       17.6949       19.4147       19.2868       20.5688       19.4738       20.1730       20.3491       18.6012       19.2923       18.3917       17.7906       17.9255       17.9089       18.5201       18.8307       17.5599       17.6844       16.9641       17.9017       17.0831       16.4065       17.0896       17.9879       21.5946       23.3994       22.3700       22.4333       21.3274       21.2193       21.7349       22.5718       23.9556       24.0961       24.1720       24.2180       27.2192       25.9269       24.9220        0.0000        0.0000        0.0000        0.0000        0.0000        0.0000       35.8540       37.4610       36.7905       55.8112       63.1207       65.2433       68.0411        0.0000        0.0000        0.0000        0.0000        0.0000        0.0000        0.0000        0.0000        0.0000        0.0000        0.0000        0.0000        0.0000        0.0000        0.0000        0.0000        0.0000        0.0000        0.0000        0.0000        0.0000        0.0000        0.0000        0.0000        0.0000        0.0000        0.0000        0.0000        0.0000        0.0000        0.0000        0.0000        0.0000        0.0000        0.0000        0.0000        0.0000        0.0000        0.0000        0.0000        0.0000        0.0000        0.0000        0.0000        0.0000        0.0000        0.0000        0.0000        0.0000        0.0000        0.0000        0.0000        0.0000        0.0000
        0.0000        0.0000        0.0000        0.0000        0.0000        0.0000        0.0000        0.0000        0.0000        0.0000        0.0000        0.0000        0.0000        0.0000        0.0000        0.0000        0.0000        0.0000        0.0000        0.0000        0.0000        0.0000        0.0000        0.0000        0.0000        0.0000        0.0000        0.0000        0.0000        0.0000        0.0000        0.0000        0.0000        0.0000        0.0000        0.0000        0.0000        0.0000        0.0000        0.0000        0.0000        0.0000        0.0000        0.0000        0.0000        0.0000        0.0000        0.0000        0.0000        0.0000        0.0000        0.0000        0.0000        0.0000        0.0000        0.0000        0.0000        0.0000        0.0000        0.0000        0.0000        0.0000        0.0000        0.0000        0.0000        0.0000        0.0000        0.0000        0.0000        0.0000        0.0000        0.0000        0.0000        0.0000        0.0000        0.0000        0.0000        0.0000        0.0000        0.0000        0.0000        0.0000        0.0000        0.0000        0.0000        0.0000        0.0000        0.0000        0.0000        0.0000        0.0000        0.0000        0.0000        0.0000        0.0000        0.0000        0.0000        9.0451        9.3310       11.0833       10.4930       10.4071        8.1576        6.8303        7.5091        9.5276        6.4403        9.6104        8.6872        8.6999        8.3524       11.2745       11.1492       10.3621       12.0960       10.8298       10.2633       14.2364       16.2365       12.4874       13.0069       12.5301       13.2632       16.3529       15.8313       14.5224       14.8068       15.2548       16.2949       16.4521       20.8347       18.1668       18.6185       18.4984       19.0015       14.9545       14.6347       15.8486       16.1411       16.6563       18.5348       18.1971       19.1872       22.4006       22.6415       22.4341       23.5558       24.2078       22.5005       24.1555       25.3170       25.4572       27.1103       25.9650       22.5135       22.5344       21.6704       21.7749       23.5539       22.7238       22.6992       22.0937       22.1339       20.8647       19.8288       19.1671       19.4784       24.4350       23.5133       23.3915       23.5370       22.1390       22.1677       23.1877       24.5593       26.0059       26.2939       25.6211       25.5067       27.4925       25.7079        0.0000        0.0000        0.0000        0.0000        0.0000        0.0000        0.0000       33.3193       33.3474       38.1024       54.4079       64.4006       62.4672       64.1591        0.0000        0.0000        0.0000        0.0000        0.0000        0.0000        0.0000        0.0000        0.0000        0.0000        0.0000        0.0000        0.0000        0.0000        0.0000        0.0000        0.0000        0.0000        0.0000        0.0000        0.0000        0.0000        0.0000        0.0000        0.0000        0.0000        0.0000        0.0000        0.0000        0.0000        0.0000        0.0000        0.0000        0.0000        0.0000        0.0000        0.0000        0.0000        0.0000        0.0000        0.0000        0.0000        0.0000        0.0000        0.0000        0.0000        0.0000        0.0000        0.0000        0.0000        0.0000        0.0000        0.0000        0.0000
        0.0000        0.0000        0.0000        0.0000        0.0000        0.0000        0.0000        0.0000        0.0000        0.0000        0.0000        0.0000        0.0000        0.0000        0.0000        0.0000        0.0000        0.0000        0.0000        0.0000        0.0000        0.0000        0.0000        0.0000        0.0000        0.0000        0.0000        0.0000        0.0000        0.0000        0.0000        0.0000        0.0000        0.0000        0.0000        0.0000        0.0000        0.0000        0.0000        0.0000        0.0000        0.0000        0.0000        0.0000        0.0000        0.0000        0.0000        0.0000        0.0000        0.0000        0.0000        0.0000        0.0000        0.0000        0.0000        0.0000        0.0000        0.0000        0.0000        0.0000        0.0000        0.0000        0.0000        0.0000        0.0000        0.0000        0.0000        0.0000        0.0000        0.0000        0.0000        0.0000        0.0000        0.0000        0.0000        0.0000        0.0000        0.0000        0.0000        0.0000        0.0000        0.0000        0.0000        0.0000        0.0000        0.0000        0.0000        0.0000        0.0000        0.0000        0.0000        0.0000        0.0000        0.0000        0.0000        0.0000        6.5346        6.6860        7.0382        8.8439        0.0000        8.8906        7.9248        6.5808        4.6627        7.1596        9.3206       12.8793        6.7573        5.0680        5.7084        5.8085        9.1115       10.3180       11.6597       11.7288       12.4452       11.9766       13.7321       14.4059       14.4788       13.9000       16.4378       15.7503       15.6407       16.3347       17.1688       18.7130       19.8430       20.1249       21.2566       20.1936       21.5828       23.3760       23.8220       22.2471       22.3480       25.0690       24.8706       26.9795       27.3973       29.0459       29.0500       28.9197       29.5186       29.2061       29.4460       32.0054       31.3251       30.6890       32.7140       32.4048       32.8349       32.7416       30.8369       26.6687       27.0678       29.7646       30.8360       30.9413       31.8510       32.1979       30.7140       29.2248       31.8287       27.2911       27.0357       25.0371       24.4005       24.3932       24.4661       22.5685       23.3675       24.8123       24.8649       28.3162       28.9183       29.0727       27.9061        0.0000        0.0000        0.0000        0.0000        0.0000       86.1000       65.4300        0.0000       41.9073       43.4852       43.6596       48.8739       58.2602       61.6330       65.9424        0.0000        0.0000        0.0000        0.0000        0.0000        0.0000        0.0000        0.0000        0.0000        0.0000        0.0000        0.0000        0.0000        0.0000        0.0000        0.0000        0.0000        0.0000        0.0000        0.0000        0.0000        0.0000        0.0000        0.0000        0.0000        0.0000        0.0000        0.0000        0.0000        0.0000        0.0000        0.0000        0.0000        0.0000        0.0000        0.0000        0.0000        0.0000        0.0000        0.0000        0.0000        0.0000        0.0000        0.0000        0.0000        0.0000        0.0000        0.0000        0.0000        0.0000        0.0000        0.0000        0.0000        0.0000        0.0000
        0.0000        0.0000        0.0000        0.0000        0.0000        0.0000        0.0000        0.0000        0.0000        0.0000        0.0000        0.0000        0.0000        0.0000        0.0000        0.0000        0.0000        0.0000        0.0000        0.0000        0.0000        0.0000        0.0000        0.0000        0.0000        0.0000        0.0000        0.0000        0.0000        0.0000        0.0000        0.0000        0.0000        0.0000        0.0000        0.0000        0.0000        0.0000        0.0000        0.0000        0.0000        0.0000        0.0000        0.0000        0.0000        0.0000        0.0000        0.0000        0.0000        0.0000        0.0000        0.0000        0.0000        0.0000        0.0000        0.0000        0.0000        0.0000        0.0000        0.0000        0.0000        0.0000        0.0000        0.0000        0.0000        0.0000        0.0000        0.0000        0.0000        0.0000        0.0000        0.0000        0.0000        0.0000        0.0000        0.0000        0.0000        0.0000        0.0000        0.0000        0.0000        0.0000        0.0000        0.0000        0.0000        0.0000        0.0000        0.0000        0.0000        0.0000        0.0000        0.0000        0.0000        0.0000        0.0000        0.0000        0.0000        6.4906        0.0000        0.0000        0.0000        8.0429        7.4900        5.4390        3.9621        6.8854        5.8154        5.9354        4.7166        4.3588        8.1307        5.9322        7.9427       11.4821        8.2681        8.5106       13.4653       15.2786       11.3336       13.5883       14.9225       14.7959       16.5162       16.3302       16.1799       17.0470       19.0400       19.5746       21.2339       21.7628       23.6573       23.2967       24.8086       25.8429       26.8664       25.5894       28.5481       29.7909       29.6773       33.3344       33.8307       36.5672       35.1586       33.2837       32.5649       32.6264       33.8908       37.6252       35.9873       35.8804       34.8187       36.3703       37.8955       33.7645       33.4027       31.4940       32.2007       34.0756       35.5999       36.3877       37.8993       38.3387       36.7014       33.9118       33.6054       31.1732       29.6322       26.8681       25.7414       25.1368       25.2177       23.6768       23.5958       24.9950       25.4762       28.8745       31.0845       30.8136       28.8539        0.0000        0.0000        0.0000        0.0000        0.0000      112.0500       66.5400       52.4700       50.0278       47.4331       47.5911       51.5748       56.2529       56.4328       59.5387        0.0000        0.0000        0.0000        0.0000        0.0000        0.0000        0.0000        0.0000        0.0000        0.0000        0.0000        0.0000        0.0000        0.0000        0.0000        0.0000        0.0000        0.0000        0.0000        0.0000        0.0000        0.0000        0.0000        0.0000        0.0000        0.0000        0.0000        0.0000        0.0000        0.0000        0.0000        0.0000        0.0000        0.0000        0.0000        0.0000        0.0000        0.0000        0.0000        0.0000        0.0000        0.0000        0.0000        0.0000        0.0000        0.0000        0.0000        0.0000        0.0000        0.0000        0.0000        0.0000        0.0000        0.0000        0.0000
        0.0000        0.0000        0.0000        0.0000        0.0000        0.0000        0.0000        0.0000        0.0000        0.0000        0.0000        0.0000        0.0000        0.0000        0.0000        0.0000        0.0000        0.0000        0.0000        0.0000        0.0000        0.0000        0.0000        0.0000        0.0000        0.0000        0.0000        0.0000        0.0000        0.0000        0.0000        0.0000        0.0000        0.0000        0.0000        0.0000        0.0000        0.0000        0.0000        0.0000        0.0000        0.0000        0.0000        0.0000        0.0000        0.0000        0.0000        0.0000        0.0000        0.0000        0.0000        0.0000        0.0000        0.0000        0.0000        0.0000        0.0000        0.0000        0.0000        0.0000        0.0000        0.0000        0.0000        0.0000        0.0000        0.0000        0.0000        0.0000        0.0000        0.0000        0.0000        0.0000        0.0000        0.0000        0.0000        0.0000        0.0000        0.0000        0.0000        0.0000        0.0000        0.0000        0.0000        0.0000        0.0000        0.0000        0.0000        0.0000        0.0000        0.0000        0.0000        0.0000        0.0000        0.0000        0.0000        0.0000        0.0000        0.0000        0.0000        0.0000        0.0000        7.0862        6.9090        5.8607        3.8147        3.5941        5.6152        4.6307        3.7374        3.8849        6.4212        4.6717        6.3753        7.6698        7.3227        8.7456       11.3862       13.2188       13.1551       14.8679       17.8166       19.9474       18.0419       16.4790       17.6346       17.8823       19.8019       20.1789       23.5655       25.1530       25.9623       25.8654       27.0467       27.4843       30.1830       31.4870       34.3079       35.4615       37.5428       40.6972       39.5917       39.9361       38.3203       38.7717       36.9402       36.7224       36.2341       38.9507       38.6233       38.5869       38.4321       37.7164       35.7514       33.8707       35.5130       35.0901       35.4136       35.9375       38.6315       41.9226       43.9078       44.2922       41.3686       37.8896       35.2950       33.0241       31.0460       27.5149       25.6875       25.1253       25.3703       23.4228       23.2460       24.8244       26.6438       34.6055       34.7942        0.0000        0.0000        0.0000        0.0000        0.0000        0.0000      124.8300      107.2500       66.3000       76.7100       43.5562       41.5407       44.7763       49.0481       52.3442       56.9405       55.5761        0.0000        0.0000        0.0000        0.0000        0.0000        0.0000        0.0000        0.0000        0.0000        0.0000        0.0000        0.0000        0.0000        0.0000        0.0000        0.0000        0.0000        0.0000        0.0000        0.0000        0.0000        0.0000        0.0000        0.0000        0.0000        0.0000        0.0000        0.0000        0.0000        0.0000        0.0000        0.0000        0.0000        0.0000        0.0000        0.0000        0.0000        0.0000        0.0000        0.0000        0.0000        0.0000        0.0000        0.0000        0.0000        0.0000        0.0000        0.0000        0.0000        0.0000        0.0000        0.0000        0.0000        0.0000        0.0000
        0.0000        0.0000        0.0000        0.0000        0.0000        0.0000        0.0000        0.0000        0.0000        0.0000        0.0000        0.0000        0.0000        0.0000        0.0000        0.0000        0.0000        0.0000        0.0000        0.0000        0.0000        0.0000        0.0000        0.0000        0.0000        0.0000        0.0000        0.0000        0.0000        0.0000        0.0000        0.0000        0.0000        0.0000        0.0000        0.0000        0.0000        0.0000        0.0000        0.0000        0.0000        0.0000        0.0000        0.0000        0.0000        0.0000        0.0000        0.0000        0.0000        0.0000        0.0000        0.0000        0.0000        0.0000        0.0000        0.0000        0.0000        0.0000        0.0000        0.0000        0.0000        0.0000        0.0000        0.0000        0.0000        0.0000        0.0000        0.0000        0.0000        0.0000        0.0000        0.0000        0.0000        0.0000        0.0000        0.0000        0.0000        0.0000        0.0000        0.0000        0.0000        0.0000        0.0000        0.0000        0.0000        0.0000        0.0000        0.0000        0.0000        0.0000        0.0000        0.0000        0.0000        0.0000        0.0000        0.0000        0.0000        0.0000        0.0000        0.0000        0.0000        0.0000        5.7922        9.2714        4.5855        4.2328        4.5879        4.8251        4.4579        3.8197        4.5141        5.2041        6.1707        7.6726        8.9951       10.0298       12.8270       13.7189       15.8064       18.8517       22.8206       19.5310       20.5895       18.7986       17.5897       18.4034       20.0703       23.1965       24.8966       27.9269       30.3698       29.5989       32.3030       36.1574       38.1062       38.0797       41.9592       41.6084       41.7412       43.1335       43.4402       44.1702       42.4272       42.1130       39.0204       38.6819       38.5967       41.9867       39.0375       40.4239       41.0857       38.9309       37.3018       35.5029       35.8585       37.1730       37.6467       40.2271       41.6963       46.4503       49.6188       49.2496       44.5871       40.1897       36.3566       32.9864       30.5940       27.0905       24.8323       24.2183       24.5467       23.1389       24.0868       25.1439       26.1261       32.0516       32.6988        0.0000        0.0000        0.0000        0.0000        0.0000        0.0000        0.0000      106.5000       80.1000       71.3100       37.2010       37.9961       41.6335       43.4078       48.0376       52.1401       50.6994        0.0000        0.0000        0.0000        0.0000        0.0000        0.0000        0.0000        0.0000        0.0000        0.0000        0.0000        0.0000        0.0000        0.0000        0.0000        0.0000        0.0000        0.0000        0.0000        0.0000        0.0000        0.0000        0.0000        0.0000        0.0000        0.0000        0.0000        0.0000        0.0000        0.0000        0.0000        0.0000        0.0000        0.0000        0.0000        0.0000        0.0000        0.0000        0.0000        0.0000        0.0000        0.0000        0.0000        0.0000        0.0000        0.0000        0.0000        0.0000        0.0000        0.0000        0.0000        0.0000        0.0000        0.0000        0.0000
        0.0000        0.0000        0.0000        0.0000        0.0000        0.0000        0.0000        0.0000        0.0000        0.0000        0.0000        0.0000        0.0000        0.0000        0.0000        0.0000        0.0000        0.0000        0.0000        0.0000        0.0000        0.0000        0.0000        0.0000        0.0000        0.0000        0.0000        0.0000        0.0000        0.0000        0.0000        0.0000        0.0000        0.0000        0.0000        0.0000        0.0000        0.0000        0.0000        0.0000        0.0000        0.0000        0.0000        0.0000        0.0000        0.0000        0.0000        0.0000        0.0000        0.0000        0.0000        0.0000        0.0000        0.0000        0.0000        0.0000        0.0000        0.0000        0.0000        0.0000        0.0000        0.0000        0.0000        0.0000        0.0000        0.0000        0.0000        0.0000        0.0000        0.0000        0.0000        0.0000        0.0000        0.0000        0.0000        0.0000        0.0000        0.0000        0.0000        0.0000        0.0000        0.0000        0.0000        0.0000        0.0000        0.0000        0.0000        0.0000        0.0000        0.0000        0.0000        0.0000        0.0000        0.0000        0.0000        0.0000        0.0000        0.0000        0.0000        0.0000        0.0000        0.0000        0.0000        4.5130        4.9792        5.3148        4.3314        3.1826        2.8342        3.3486        4.0764        6.4584        7.9622        9.7369       11.2101       14.1911       17.1655       19.8820       21.7447       25.7227       25.6665       25.8762       26.8494       19.1552       17.0300       17.6690       19.4982        0.0000        0.0000       25.5168       29.4558       40.6715       46.8897       50.3366       51.2578       53.0350       53.7676       53.9085       50.7060       46.5922       49.3193       47.9194       45.8053       42.1550       41.2464       39.1871       37.9686       35.5981       34.4872       34.7791       34.2563       36.9926       34.5094       34.7514       37.1909       38.7391       40.7122       43.3427       44.9646       54.7618       58.6941       58.3010       52.0270       37.5108       32.3101       28.7887       26.5294       23.8805       22.2759       20.8017       21.3254       24.5788       23.0929       22.2399        0.0000        0.0000        0.0000        0.0000        0.0000        0.0000        0.0000        0.0000        0.0000        0.0000        0.0000        0.0000        0.0000       27.1446       26.4701       28.3530       32.0906       51.1369       55.0433        0.0000        0.0000        0.0000        0.0000        0.0000        0.0000        0.0000        0.0000        0.0000        0.0000        0.0000        0.0000        0.0000        0.0000        0.0000        0.0000        0.0000        0.0000        0.0000        0.0000        0.0000        0.0000        0.0000        0.0000        0.0000        0.0000        0.0000        0.0000        0.0000        0.0000        0.0000        0.0000        0.0000        0.0000        0.0000        0.0000        0.0000        0.0000        0.0000        0.0000        0.0000        0.0000        0.0000        0.0000        0.0000        0.0000        0.0000        0.0000        0.0000        0.0000        0.0000        0.0000        0.0000        0.0000        0.0000        0.0000
        0.0000        0.0000        0.0000        0.0000        0.0000        0.0000        0.0000        0.0000        0.0000        0.0000        0.0000        0.0000        0.0000        0.0000        0.0000        0.0000        0.0000        0.0000        0.0000        0.0000        0.0000        0.0000        0.0000        0.0000        0.0000        0.0000        0.0000        0.0000        0.0000        0.0000        0.0000        0.0000        0.0000        0.0000        0.0000        0.0000        0.0000        0.0000        0.0000        0.0000        0.0000        0.0000        0.0000        0.0000        0.0000        0.0000        0.0000        0.0000        0.0000        0.0000        0.0000        0.0000        0.0000        0.0000        0.0000        0.0000        0.0000        0.0000        0.0000        0.0000        0.0000        0.0000        0.0000        0.0000        0.0000        0.0000        0.0000        0.0000        0.0000        0.0000        0.0000        0.0000        0.0000        0.0000        0.0000        0.0000        0.0000        0.0000        0.0000        0.0000        0.0000        0.0000        0.0000        0.0000        0.0000        0.0000        0.0000        0.0000        0.0000        0.0000        0.0000        0.0000        0.0000        0.0000        0.0000        0.0000        0.0000        0.0000        0.0000        0.0000        0.0000        0.0000        0.0000        4.8092        5.1819        4.6164        3.9500        2.8941        3.4763        4.3661        4.6358        7.6792        9.8424       11.8117       17.1066       17.4960       21.8125       31.9046       26.6439       30.5281       32.1047       30.6278       29.1172       20.7772       19.6394       19.0659        0.0000        0.0000        0.0000        0.0000        0.0000        0.0000       53.8390       57.0290       59.5611       60.3016       58.8796       59.5061       54.4520       52.0951       52.5481       50.5844       49.4158       43.7953       42.5372       40.2976       38.2163       33.8007       32.7006       33.0181       36.1731       39.1222       37.8919       38.5736       39.5893       40.6998       42.3304       44.8738       47.5489       60.4485       65.3757       63.6526       56.3443       39.9605       33.3284       28.8955       26.6568       24.3210       21.2819       19.8606       20.1989       19.6114        0.0000        0.0000        0.0000        0.0000        0.0000        0.0000        0.0000        0.0000        0.0000        0.0000        0.0000        0.0000        0.0000        0.0000        0.0000       23.7274       25.0246       25.7367       29.1444       48.7350       54.2887       54.9556        0.0000        0.0000        0.0000        0.0000        0.0000        0.0000        0.0000        0.0000        0.0000        0.0000        0.0000        0.0000        0.0000        0.0000        0.0000        0.0000        0.0000        0.0000        0.0000        0.0000        0.0000        0.0000        0.0000        0.0000        0.0000        0.0000        0.0000        0.0000        0.0000        0.0000        0.0000        0.0000        0.0000        0.0000        0.0000        0.0000        0.0000        0.0000        0.0000        0.0000        0.0000        0.0000        0.0000        0.0000        0.0000        0.0000        0.0000        0.0000        0.0000        0.0000        0.0000        0.0000        0.0000        0.0000        0.0000
        0.0000        0.0000        0.0000        0.0000        0.0000        0.0000        0.0000        0.0000        0.0000        0.0000        0.0000        0.0000        0.0000        0.0000        0.0000        0.0000        0.0000        0.0000        0.0000        0.0000        0.0000        0.0000        0.0000        0.0000        0.0000        0.0000        0.0000        0.0000        0.0000        0.0000        0.0000        0.0000        0.0000        0.0000        0.0000        0.0000        0.0000        0.0000        0.0000        0.0000        0.0000        0.0000        0.0000        0.0000        0.0000        0.0000        0.0000        0.0000        0.0000        0.0000        0.0000        0.0000        0.0000        0.0000        0.0000        0.0000        0.0000        0.0000        0.0000        0.0000        0.0000        0.0000        0.0000        0.0000        0.0000        0.0000        0.0000        0.0000        0.0000        0.0000        0.0000        0.0000        0.0000        0.0000        0.0000        0.0000        0.0000        0.0000        0.0000        0.0000        0.0000        0.0000        0.0000        0.0000        0.0000        0.0000        0.0000        0.0000        0.0000        0.0000        0.0000        0.0000        0.0000        0.0000        0.0000        0.0000        0.0000        0.0000        0.0000        0.0000        0.0000        0.0000        0.0000        4.5715        5.5417        5.4607        5.0030        5.2437        4.6792        4.5636        5.9031       10.4581       11.6485       15.4345       18.1294       23.2167       29.3483        0.0000       29.8719       31.7744        0.0000        0.0000       33.4252       25.0645        0.0000        0.0000        0.0000        0.0000        0.0000        0.0000        0.0000        0.0000       59.3551       62.7840       63.2975       61.1697       59.7385       57.9392       56.0004       52.5713       51.9294       49.5887       47.8490       46.4224       44.0195       41.6388       38.8744       35.1562       35.3763       35.5068       36.0718       37.8305       37.4077       37.5633       39.4748       42.4832       43.4139       46.5107       51.2544       65.7392       69.5176       68.5043       60.7860       43.7629       36.8514       29.1215       26.2259        0.0000        0.0000        0.0000        0.0000        0.0000        0.0000        0.0000        0.0000        0.0000        0.0000        0.0000        0.0000        0.0000        0.0000        0.0000        0.0000        0.0000        0.0000        0.0000        0.0000       23.0619       22.5796       23.1093       29.5767       44.2327        0.0000        0.0000        0.0000        0.0000        0.0000        0.0000        0.0000        0.0000        0.0000        0.0000        0.0000        0.0000        0.0000        0.0000        0.0000        0.0000        0.0000        0.0000        0.0000        0.0000        0.0000        0.0000        0.0000        0.0000        0.0000        0.0000        0.0000        0.0000        0.0000        0.0000        0.0000        0.0000        0.0000        0.0000        0.0000        0.0000        0.0000        0.0000        0.0000        0.0000        0.0000        0.0000        0.0000        0.0000        0.0000        0.0000        0.0000        0.0000        0.0000        0.0000        0.0000        0.0000        0.0000        0.0000        0.0000        0.0000        0.0000
        0.0000        0.0000        0.0000        0.0000        0.0000        0.0000        0.0000        0.0000        0.0000        0.0000        0.0000        0.0000        0.0000        0.0000        0.0000        0.0000        0.0000        0.0000        0.0000        0.0000        0.0000        0.0000        0.0000        0.0000        0.0000        0.0000        0.0000        0.0000        0.0000        0.0000        0.0000        0.0000        0.0000        0.0000        0.0000        0.0000        0.0000        0.0000        0.0000        0.0000        0.0000        0.0000        0.0000        0.0000        0.0000        0.0000        0.0000        0.0000        0.0000        0.0000        0.0000        0.0000        0.0000        0.0000        0.0000        0.0000        0.0000        0.0000        0.0000        0.0000        0.0000        0.0000        0.0000        0.0000        0.0000        0.0000        0.0000        0.0000        0.0000        0.0000        0.0000        0.0000        0.0000        0.0000        0.0000        0.0000        0.0000        0.0000        0.0000        0.0000        0.0000        0.0000        0.0000        0.0000        0.0000        0.0000        0.0000        0.0000        0.0000        0.0000        0.0000        0.0000        0.0000        0.0000        0.0000        0.0000        0.0000        0.0000        0.0000        0.0000        0.0000        0.0000        0.0000        7.3091        7.4041        9.4155        9.9430        6.2511        6.0675        6.4051        8.1043       13.8864       15.9651       18.5307        0.0000        0.0000        0.0000        0.0000        0.0000        0.0000        0.0000        0.0000        0.0000        0.0000        0.0000        0.0000        0.0000        0.0000        0.0000        0.0000        0.0000        0.0000        0.0000       64.1992       60.6204       58.0208       55.2571       53.0938       54.1690       49.4986       47.8438       48.0316       47.0648       47.0901       44.1914       43.9084       44.0222       39.6022       37.3593       37.7090       37.3956       39.0252       36.6497       37.3657       38.8272       41.1381       43.4127       47.3355       53.0806       66.9320       73.1745       72.2324       65.4176       47.5244       41.2031       27.0779        0.0000        0.0000        0.0000        0.0000        0.0000        0.0000        0.0000        0.0000        0.0000        0.0000        0.0000        0.0000        0.0000        0.0000        0.0000        0.0000        0.0000        0.0000        0.0000        0.0000        0.0000        0.0000       22.3034       24.8262       27.0248        0.0000       41.1584       60.1794        0.0000        0.0000        0.0000        0.0000        0.0000        0.0000        0.0000        0.0000        0.0000        0.0000        0.0000        0.0000        0.0000        0.0000        0.0000        0.0000        0.0000        0.0000        0.0000        0.0000        0.0000        0.0000        0.0000        0.0000        0.0000        0.0000        0.0000        0.0000        0.0000        0.0000        0.0000        0.0000        0.0000        0.0000        0.0000        0.0000        0.0000        0.0000        0.0000        0.0000        0.0000        0.0000        0.0000        0.0000        0.0000        0.0000        0.0000        0.0000        0.0000        0.0000        0.0000        0.0000        0.0000        0.0000        0.0000
        0.0000        0.0000        0.0000        0.0000        0.0000        0.0000        0.0000        0.0000        0.0000        0.0000        0.0000        0.0000        0.0000        0.0000        0.0000        0.0000        0.0000        0.0000        0.0000        0.0000        0.0000        0.0000        0.0000        0.0000        0.0000        0.0000        0.0000        0.0000        0.0000        0.0000        0.0000        0.0000        0.0000        0.0000        0.0000        0.0000        0.0000        0.0000        0.0000        0.0000        0.0000        0.0000        0.0000        0.0000        0.0000        0.0000        0.0000        0.0000        0.0000        0.0000        0.0000        0.0000        0.0000        0.0000        0.0000        0.0000        0.0000        0.0000        0.0000        0.0000        0.0000        0.0000        0.0000        0.0000        0.0000        0.0000        0.0000        0.0000        0.0000        0.0000        0.0000        0.0000        0.0000        0.0000        0.0000        0.0000        0.0000        0.0000        0.0000        0.0000        0.0000        0.0000        0.0000        0.0000        0.0000        0.0000        0.0000        0.0000        0.0000        0.0000        0.0000        0.0000        0.0000        0.0000        0.0000        0.0000        0.0000        0.0000        0.0000        0.0000        0.0000        0.0000        0.0000        0.0000        0.0000       13.9565       13.5481       10.3679       10.4137       11.3592       14.3859       19.9172       23.7944       32.4623       34.7266        0.0000        0.0000        0.0000        0.0000        0.0000        0.0000        0.0000        0.0000        0.0000        0.0000        0.0000        0.0000        0.0000        0.0000        0.0000        0.0000        0.0000        0.0000       62.9144       58.1301       45.1094       41.7778       40.4803       40.1230       40.8385       42.0419       42.3002       41.3721       39.8258       39.5055       41.4579       42.3100       40.5801       40.2403       42.1877       41.7895       36.3570       35.4125       35.4931       36.3858       37.4298       39.5883       44.8907       48.3512       66.8173       73.3540       73.6277       67.0903        7.4700        9.0300        0.0000        0.0000        0.0000        0.0000        0.0000        0.0000        0.0000        0.0000        0.0000        0.0000        0.0000        0.0000        0.0000        0.0000        0.0000        0.0000        0.0000        0.0000        0.0000        0.0000        0.0000        0.0000        0.0000        0.0000       33.5413       35.6059        0.0000       47.4300      139.7700        0.0000        0.0000        0.0000        0.0000        0.0000        0.0000        0.0000        0.0000        0.0000        0.0000        0.0000        0.0000        0.0000        0.0000        0.0000        0.0000        0.0000        0.0000        0.0000        0.0000        0.0000        0.0000        0.0000        0.0000        0.0000        0.0000        0.0000        0.0000        0.0000        0.0000        0.0000        0.0000        0.0000        0.0000        0.0000        0.0000        0.0000        0.0000        0.0000        0.0000        0.0000        0.0000        0.0000        0.0000        0.0000        0.0000        0.0000        0.0000        0.0000        0.0000        0.0000        0.0000        0.0000        0.0000        0.0000
        0.0000        0.0000        0.0000        0.0000        0.0000        0.0000        0.0000        0.0000        0.0000        0.0000        0.0000        0.0000        0.0000        0.0000        0.0000        0.0000        0.0000        0.0000        0.0000        0.0000        0.0000        0.0000        0.0000        0.0000        0.0000        0.0000        0.0000        0.0000        0.0000        0.0000        0.0000        0.0000        0.0000        0.0000        0.0000        0.0000        0.0000        0.0000        0.0000        0.0000        0.0000        0.0000        0.0000        0.0000        0.0000        0.0000        0.0000        0.0000        0.0000        0.0000        0.0000        0.0000        0.0000        0.0000        0.0000        0.0000        0.0000        0.0000        0.0000        0.0000        0.0000        0.0000        0.0000        0.0000        0.0000        0.0000        0.0000        0.0000        0.0000        0.0000        0.0000        0.0000        0.0000        0.0000        0.0000        0.0000        0.0000        0.0000        0.0000        0.0000        0.0000        0.0000        0.0000        0.0000        0.0000        0.0000        0.0000        0.0000        0.0000        0.0000        0.0000        0.0000        0.0000        0.0000        0.0000        0.0000        0.0000        0.0000        0.0000        0.0000        0.0000        0.0000        0.0000        0.0000        0.0000        0.0000       14.1123       12.1833       12.7089       14.1598       17.9851       25.2474       31.2104       34.8243       36.9553        0.0000        0.0000        0.0000        0.0000        0.0000        0.0000        0.0000        0.0000        0.0000        0.0000        0.0000        0.0000        0.0000        0.0000        0.0000        0.0000        0.0000        0.0000        0.0000        0.0000       44.9361       38.9351       36.4130       36.3791       39.2049       37.8452       39.1013       39.0957       37.2306       39.0220       41.4376       39.7732       41.4766       40.7682       40.0535       38.1474       36.3780       35.8816       36.8889       38.0360       40.0443       41.2838       44.8813       49.8217       68.6485        0.0000        0.0000       71.6877        0.0000        0.0000        0.0000        0.0000        0.0000        0.0000        0.0000        0.0000        0.0000        0.0000        0.0000        0.0000        0.0000        0.0000        0.0000        0.0000        0.0000        0.0000        0.0000        0.0000        0.0000        0.0000        0.0000        0.0000        0.0000        0.0000       31.8926       31.2710        0.0000        0.0000        0.0000        0.0000        0.0000        0.0000        0.0000        0.0000        0.0000        0.0000        0.0000        0.0000        0.0000        0.0000        0.0000        0.0000        0.0000        0.0000        0.0000        0.0000        0.0000        0.0000        0.0000        0.0000        0.0000        0.0000        0.0000        0.0000        0.0000        0.0000        0.0000        0.0000        0.0000        0.0000        0.0000        0.0000        0.0000        0.0000        0.0000        0.0000        0.0000        0.0000        0.0000        0.0000        0.0000        0.0000        0.0000        0.0000        0.0000        0.0000        0.0000        0.0000        0.0000        0.0000        0.0000        0.0000        0.0000        0.0000
[truncated: 212,709 more chars]
