# Supplementary material for: Multidimensional evaluation of the TRMM 3B43V7 satellite-based precipitation product in mainland China from 1998–2016
Source: PeerJ. 2020 Feb 20;8:e8615. doi: 10.7717/peerj.8615 (PMC7036276; doi:10.7717/peerj.8615)
Supplement: Supplemental Information 2 [file peerj-08-8615-s002.zip › TRMM_3B43 data/TRMM 3B43 data-Year-Month/2000-01.txt]

ncols         249
nrows         175
xllcorner     73.250
yllcorner     6.500
cellsize      0.25000
        0.0000        0.0000        0.0000        0.0000        0.0000        0.0000        0.0000        0.0000        0.0000        0.0000        0.0000        0.0000        0.0000        0.0000        0.0000        0.0000        0.0000        0.0000        0.0000        0.0000        0.0000        0.0000        0.0000        0.0000        0.0000        0.0000        0.0000        0.0000        0.0000        0.0000        0.0000        0.0000        0.0000        0.0000        0.0000        0.0000        0.0000        0.0000        0.0000        0.0000        0.0000        0.0000        0.0000        0.0000        0.0000        0.0000        0.0000        0.0000        0.0000        0.0000        0.0000        0.0000        0.0000        0.0000        0.0000        0.0000        0.0000        0.0000        0.0000        0.0000        0.0000        0.0000        0.0000        0.0000        0.0000        0.0000        0.0000        0.0000        0.0000        0.0000        0.0000        0.0000        0.0000        0.0000        0.0000        0.0000        0.0000        0.0000        0.0000        0.0000        0.0000        0.0000        0.0000        0.0000        0.0000        0.0000        0.0000        0.0000        0.0000        0.0000        0.0000        0.0000        0.0000        0.0000        0.0000        0.0000        0.0000        0.0000        0.0000        0.0000        0.0000        0.0000        0.0000        0.0000        0.0000        0.0000        0.0000        0.0000        0.0000        0.0000        0.0000        0.0000        0.0000        0.0000        0.0000        0.0000        0.0000        0.0000        0.0000        0.0000        0.0000        0.0000        0.0000        0.0000        0.0000        0.0000        0.0000        0.0000        0.0000        0.0000        0.0000        0.0000        0.0000        0.0000        0.0000        0.0000        0.0000        0.0000        0.0000        0.0000        0.0000        0.0000        0.0000        0.0000        0.0000        0.0000        0.0000        0.0000        0.0000        0.0000        0.0000        0.0000        0.0000        0.0000        0.0000        0.0000        0.0000        0.0000        0.0000        0.0000        0.0000        0.0000        0.0000        0.0000        0.0000        0.0000        0.0000        0.0000        0.0000        0.0000        0.0000        0.0000        0.0000        6.2168        5.4783        3.8138        0.0000        0.0000        0.0000        5.2294        5.8718        6.3740        7.2920        9.6210       12.5687       13.0242       10.1886        9.5926       10.1038       10.2692        9.7759        7.9983        7.3544        7.4981        8.9969        8.1394        8.9059       10.4002       11.2164       10.6799       12.4745       14.3296       15.4476       13.5605       15.0249       15.1297       15.3433       14.5102       14.7408       15.9572       18.9943       24.8289       27.3147       28.9687       31.2825       32.1031       35.0000       36.8471       37.1203        0.0000        0.0000        0.0000        0.0000        0.0000        0.0000        0.0000        0.0000        0.0000        0.0000        0.0000        0.0000        0.0000        0.0000        0.0000        0.0000        0.0000        0.0000        0.0000        0.0000        0.0000        0.0000        0.0000        0.0000        0.0000        0.0000        0.0000        0.0000        0.0000        0.0000
        0.0000        0.0000        0.0000        0.0000        0.0000        0.0000        0.0000        0.0000        0.0000        0.0000        0.0000        0.0000        0.0000        0.0000        0.0000        0.0000        0.0000        0.0000        0.0000        0.0000        0.0000        0.0000        0.0000        0.0000        0.0000        0.0000        0.0000        0.0000        0.0000        0.0000        0.0000        0.0000        0.0000        0.0000        0.0000        0.0000        0.0000        0.0000        0.0000        0.0000        0.0000        0.0000        0.0000        0.0000        0.0000        0.0000        0.0000        0.0000        0.0000        0.0000        0.0000        0.0000        0.0000        0.0000        0.0000        0.0000        0.0000        0.0000        0.0000        0.0000        0.0000        0.0000        0.0000        0.0000        0.0000        0.0000        0.0000        0.0000        0.0000        0.0000        0.0000        0.0000        0.0000        0.0000        0.0000        0.0000        0.0000        0.0000        0.0000        0.0000        0.0000        0.0000        0.0000        0.0000        0.0000        0.0000        0.0000        0.0000        0.0000        0.0000        0.0000        0.0000        0.0000        0.0000        0.0000        0.0000        0.0000        0.0000        0.0000        0.0000        0.0000        0.0000        0.0000        0.0000        0.0000        0.0000        0.0000        0.0000        0.0000        0.0000        0.0000        0.0000        0.0000        0.0000        0.0000        0.0000        0.0000        0.0000        0.0000        0.0000        0.0000        0.0000        0.0000        0.0000        0.0000        0.0000        0.0000        0.0000        0.0000        0.0000        0.0000        0.0000        0.0000        0.0000        0.0000        0.0000        0.0000        0.0000        0.0000        0.0000        0.0000        0.0000        0.0000        0.0000        0.0000        0.0000        0.0000        0.0000        0.0000        0.0000        0.0000        0.0000        0.0000        0.0000        0.0000        0.0000        0.0000        0.0000        0.0000        0.0000        0.0000        0.0000        0.0000        0.0000        0.0000        0.0000        0.0000        0.0000        0.0000        0.0000        0.0000        0.0000        5.9878        5.4578        6.7369        3.0908        2.9990        3.0987        4.0119        5.2165        5.8749        6.9658        7.6275        8.8238       11.0778       11.3346        9.2784       10.1916       10.3610       10.0054        9.0273        7.9620        7.7538        6.7571        8.2056        8.3778        9.3059        9.5620       10.4588       10.6443       12.1212       13.3203       14.7472       14.4330       14.5463       14.6850       15.2615       14.2464       13.9374       14.9180       16.5316       21.2581       24.5508       25.5977       27.5339       28.4376       30.4345       32.2283       34.8521       35.9776       37.3368       39.7348       40.1791       37.8177       34.8831       34.6894        0.0000        0.0000        0.0000        0.0000        0.0000        0.0000        0.0000        0.0000        0.0000        0.0000        0.0000        0.0000        0.0000        0.0000        0.0000        0.0000        0.0000        0.0000        0.0000        0.0000        0.0000        0.0000        0.0000
        0.0000        0.0000        0.0000        0.0000        0.0000        0.0000        0.0000        0.0000        0.0000        0.0000        0.0000        0.0000        0.0000        0.0000        0.0000        0.0000        0.0000        0.0000        0.0000        0.0000        0.0000        0.0000        0.0000        0.0000        0.0000        0.0000        0.0000        0.0000        0.0000        0.0000        0.0000        0.0000        0.0000        0.0000        0.0000        0.0000        0.0000        0.0000        0.0000        0.0000        0.0000        0.0000        0.0000        0.0000        0.0000        0.0000        0.0000        0.0000        0.0000        0.0000        0.0000        0.0000        0.0000        0.0000        0.0000       15.7654        0.0000       12.4829       10.6585        0.0000        0.0000        0.0000        0.0000        0.0000        0.0000        0.0000        0.0000        0.0000        0.0000        0.0000        0.0000        0.0000        0.0000        0.0000        0.0000        0.0000        0.0000        0.0000        0.0000        0.0000        0.0000        0.0000        0.0000        0.0000        0.0000        0.0000        0.0000        0.0000        0.0000        0.0000        0.0000        0.0000        0.0000        0.0000        0.0000        0.0000        0.0000        0.0000        0.0000        0.0000        0.0000        0.0000        0.0000        0.0000        0.0000        0.0000        0.0000        0.0000        0.0000        0.0000        0.0000        0.0000        0.0000        0.0000        0.0000        0.0000        0.0000        0.0000        0.0000        0.0000        0.0000        0.0000        0.0000        0.0000        0.0000        0.0000        0.0000        0.0000        0.0000        0.0000        0.0000        0.0000        0.0000        0.0000        0.0000        0.0000        0.0000        0.0000        0.0000        0.0000        0.0000        0.0000        0.0000        0.0000        0.0000        0.0000        0.0000        0.0000        0.0000        0.0000        0.0000        0.0000        0.0000        0.0000        0.0000        0.0000        0.0000        0.0000        0.0000        0.0000        0.0000        0.0000        0.0000        0.0000        0.0000        0.0000        0.0000        0.0000        0.0000        0.0000        0.0000        4.8167        5.1807        4.4726        3.8491        2.5838        2.5992        2.8549        4.0660        5.7928        7.0379        7.5140        8.2562        9.5961       10.1945       10.3741       10.0734       10.5503        9.4540        9.1508        8.6221        7.6641        8.5260        6.4649        7.2181        6.9832        7.3871        8.1016        9.4883        9.5083       11.3775       13.0185       15.4216       13.6115       13.3649       14.2677       16.4075       14.0910       15.9255       15.8134       16.4161       18.9316       20.5886       22.6962       24.5357       25.2389       26.8040       28.6620       30.3381       33.9618       35.6276       37.4063       39.8558       39.3921       36.0800       35.9111       41.8340        0.0000        0.0000        0.0000        0.0000        0.0000        0.0000        0.0000        0.0000        0.0000        0.0000        0.0000        0.0000        0.0000        0.0000        0.0000        0.0000        0.0000        0.0000        0.0000        0.0000        0.0000        0.0000
        0.0000        0.0000        0.0000        0.0000        0.0000        0.0000        0.0000        0.0000        0.0000        0.0000        0.0000        0.0000        0.0000        0.0000        0.0000        0.0000        0.0000        0.0000        0.0000        0.0000        0.0000        0.0000        0.0000        0.0000        0.0000        0.0000        0.0000        0.0000        0.0000        0.0000        0.0000        0.0000        0.0000        0.0000        0.0000        0.0000        0.0000        0.0000        0.0000        0.0000        0.0000        0.0000        0.0000        0.0000        0.0000        0.0000        0.0000        0.0000        0.0000        0.0000        0.0000        0.0000        0.0000       22.4655       20.5203       18.7691       19.7949       16.8578       13.4456       11.4546        0.0000        0.0000        0.0000        0.0000        0.0000        0.0000        0.0000        0.0000        0.0000        0.0000        0.0000        0.0000        0.0000        0.0000        0.0000        0.0000        0.0000        0.0000        0.0000        0.0000        0.0000        0.0000        0.0000        0.0000        0.0000        0.0000        0.0000        0.0000        0.0000        0.0000        0.0000        0.0000        0.0000        0.0000        0.0000        0.0000        0.0000        0.0000        0.0000        0.0000        0.0000        0.0000        0.0000        0.0000        0.0000        0.0000        0.0000        0.0000        0.0000        0.0000        0.0000        0.0000        0.0000        0.0000        0.0000        0.0000        0.0000        0.0000        0.0000        0.0000        0.0000        0.0000        0.0000        0.0000        0.0000        0.0000        0.0000        0.0000        0.0000        0.0000        0.0000        0.0000        0.0000        0.0000        0.0000        0.0000        0.0000        0.0000        0.0000        0.0000        0.0000        0.0000        0.0000        0.0000        0.0000        0.0000        0.0000        0.0000        0.0000        0.0000        0.0000        0.0000        0.0000        0.0000        0.0000        0.0000        0.0000        0.0000        0.0000        0.0000        0.0000        0.0000        0.0000        0.0000        0.0000        0.0000        0.0000        0.0000        0.0000        0.0000        3.7017        3.6408        3.8318        3.5372        3.0316        2.3157        2.4831        2.9732        4.1785        5.6302        7.0455       11.5741       14.2063       10.6952       11.5710       12.1416       10.3049       10.2990        9.4302        8.3242        8.4703        7.6585        5.8810        5.4818        7.0204        6.7679        6.8907        7.4812        8.8463        8.7589       10.0446       11.3852       13.5236       12.2108       12.2095       13.3582       14.4515       13.1590       15.8969       16.1158       15.9279       17.4850       18.6300       20.0750       21.7033       22.4909       23.7653       25.4601       26.9768       30.8568       32.1086       35.2990       36.5469       33.0937       33.0806       35.6856       41.0852       49.5812       43.0043        0.0000        0.0000        0.0000        0.0000        0.0000        0.0000        0.0000        0.0000        0.0000        0.0000        0.0000        0.0000        0.0000        0.0000        0.0000        0.0000        0.0000        0.0000        0.0000        0.0000
        0.0000        0.0000        0.0000        0.0000        0.0000        0.0000        0.0000        0.0000        0.0000        0.0000        0.0000        0.0000        0.0000        0.0000        0.0000        0.0000        0.0000        0.0000        0.0000        0.0000        0.0000        0.0000        0.0000        0.0000        0.0000        0.0000        0.0000        0.0000        0.0000        0.0000        0.0000        0.0000        0.0000        0.0000        0.0000        0.0000        0.0000        0.0000        0.0000        0.0000        0.0000        0.0000        0.0000        0.0000        0.0000        0.0000        0.0000        0.0000        0.0000        0.0000        0.0000        0.0000        0.0000       27.9784       26.2174       26.3295       25.3979       22.2743       18.8436       12.8507        0.0000        0.0000        0.0000        0.0000        0.0000        0.0000        0.0000        0.0000        0.0000        0.0000        0.0000        0.0000        0.0000        0.0000        0.0000        0.0000        0.0000        0.0000        0.0000        0.0000        0.0000        0.0000        0.0000        0.0000        0.0000        0.0000        0.0000        0.0000        0.0000        0.0000        0.0000        0.0000        0.0000        0.0000        0.0000        0.0000        0.0000        0.0000        0.0000        0.0000        0.0000        0.0000        0.0000        0.0000        0.0000        0.0000        0.0000        0.0000        0.0000        0.0000        0.0000        0.0000        0.0000        0.0000        0.0000        0.0000        0.0000        0.0000        0.0000        0.0000        0.0000        0.0000        0.0000        0.0000        0.0000        0.0000        0.0000        0.0000        0.0000        0.0000        0.0000        0.0000        0.0000        0.0000        0.0000        0.0000        0.0000        0.0000        0.0000        0.0000        0.0000        0.0000        0.0000        0.0000        0.0000        0.0000        0.0000        0.0000        0.0000        0.0000        0.0000        0.0000        0.0000        0.0000        0.0000        0.0000        0.0000        0.0000        0.0000        0.0000        0.0000        0.0000        0.0000        0.0000        0.0000        0.0000        0.0000        0.0000        0.0000        0.0000        2.2346        1.9733        1.5164        1.4579        1.7123        2.5583        3.0132        3.5375        4.3746        5.9023        7.0364        8.2090        9.7784       11.2637       11.7459       12.1097       11.7179        9.0977        7.5777        6.9530        6.1382        6.2357        5.4983        5.4464        6.4199        6.2569        6.2900        6.4253        7.3328        8.2804        8.8308        9.2709       10.2303       10.3752       11.0399       11.9401       12.4803       12.7675       13.8222       14.4949       16.1835       14.9734       15.1336       16.1622       17.9667       19.1303       20.5724       21.4962       22.6954       24.9841       27.3568       32.0296       33.4282       30.8697       30.9822       31.8694       35.1700       48.2426       48.6375       44.6398       43.2689        0.0000        0.0000        0.0000        0.0000        0.0000        0.0000        0.0000        0.0000        0.0000        0.0000        0.0000        0.0000        0.0000        0.0000        0.0000        0.0000        0.0000        0.0000
        0.0000        0.0000        0.0000        0.0000        0.0000        0.0000        0.0000        0.0000        0.0000        0.0000        0.0000        0.0000        0.0000        0.0000        0.0000        0.0000        0.0000        0.0000        0.0000        0.0000        0.0000        0.0000        0.0000        0.0000        0.0000        0.0000        0.0000        0.0000        0.0000        0.0000        0.0000        0.0000        0.0000        0.0000        0.0000        0.0000        0.0000        0.0000        0.0000        0.0000        0.0000        0.0000        0.0000        0.0000        0.0000        0.0000        0.0000        0.0000        0.0000        0.0000       44.1656       37.0162       33.3658       31.6575       30.3770       30.5706       28.1725       24.4631       20.3693       13.4615       10.8418        8.7210        0.0000        0.0000        0.0000        0.0000        0.0000        0.0000        0.0000        0.0000        0.0000        0.0000        0.0000        0.0000        0.0000        0.0000        0.0000        0.0000        0.0000        0.0000        0.0000        0.0000        0.0000        0.0000        0.0000        0.0000        0.0000        0.0000        0.0000        0.0000        0.0000        0.0000        0.0000        0.0000        0.0000        0.0000        0.0000        0.0000        0.0000        0.0000        0.0000        0.0000        0.0000        0.0000        0.0000        0.0000        0.0000        0.0000        0.0000        0.0000        0.0000        0.0000        0.0000        0.0000        0.0000        0.0000        0.0000        0.0000        0.0000        0.0000        0.0000        0.0000        0.0000        0.0000        0.0000        0.0000        0.0000        0.0000        0.0000        0.0000        0.0000        0.0000        0.0000        0.0000        0.0000        0.0000        0.0000        0.0000        0.0000        0.0000        0.0000        0.0000        0.0000        0.0000        0.0000        0.0000        0.0000        0.0000        0.0000        0.0000        0.0000        0.0000        0.0000        0.0000        0.0000        0.0000        0.0000        0.0000        0.0000        0.0000        0.0000        0.0000        0.0000        0.0000        0.0000        0.0000        0.0000        0.0000        0.0000        2.1205        1.9846        1.5109        1.2214        1.2973        1.3884        2.5497        3.0555        3.6606        5.3990        7.1131        7.8037        8.1112        8.6875        9.5774        9.4650        9.1462        9.4499        8.0832        7.1843        6.8550        5.7961        4.7257        4.5692        4.5518        5.2638        5.2886        6.0746        6.1658        6.6359        7.7790        8.7161        8.5614        8.9985        9.1196        9.8330       10.6598       11.4566       12.1051       12.9410       13.3131       14.1713       12.8116       13.1246       14.2661       15.6686       16.7617       17.9038       18.9108       20.2960       21.6781       23.5810       27.9377       29.6411       27.1689       27.8374       30.1750       33.2394       41.2037       44.4977       47.0575       44.6682        0.0000        0.0000        0.0000        0.0000        0.0000        0.0000        0.0000        0.0000        0.0000        0.0000        0.0000        0.0000        0.0000        0.0000       23.7853       23.5481       24.9268        0.0000
        0.0000        0.0000        0.0000        0.0000        0.0000        0.0000        0.0000        0.0000        0.0000        0.0000        0.0000        0.0000        0.0000        0.0000        0.0000        0.0000        0.0000        0.0000        0.0000        0.0000        0.0000        0.0000        0.0000        0.0000        0.0000        0.0000        0.0000        0.0000        0.0000        0.0000        0.0000        0.0000        0.0000        0.0000        0.0000        0.0000        0.0000        0.0000        0.0000        0.0000        0.0000        0.0000        0.0000        0.0000        0.0000        0.0000        0.0000        0.0000       51.5467       49.0154       46.0265       37.1008       33.9476       31.9340       30.0422       29.5219       27.4042       25.5610       22.0773       14.1055       11.9376       10.5659        8.8025        0.0000        0.0000        0.0000        0.0000        0.0000        0.0000        0.0000        0.0000        0.0000        0.0000        0.0000        0.0000        0.0000        0.0000        0.0000        0.0000        0.0000        0.0000        0.0000        0.0000        0.0000        0.0000        0.0000        0.0000        0.0000        0.0000        0.0000        0.0000        0.0000        0.0000        0.0000        0.0000        0.0000        0.0000        0.0000        0.0000        0.0000        0.0000        0.0000        0.0000        0.0000        0.0000        0.0000        0.0000        0.0000        0.0000        0.0000        0.0000        0.0000        0.0000        0.0000        0.0000        0.0000        0.0000        0.0000        0.0000        0.0000        0.0000        0.0000        0.0000        0.0000        0.0000        0.0000        0.0000        0.0000        0.0000        0.0000        0.0000        0.0000        0.0000        0.0000        0.0000        0.0000        0.0000        0.0000        0.0000        0.0000        0.0000        0.0000        0.0000        0.0000        0.0000        0.0000        0.0000        0.0000        0.0000        0.0000        0.0000        0.0000        0.0000        0.0000        0.0000        0.0000        0.0000        0.0000        0.0000        0.0000        0.0000        0.0000        0.0000        0.0000        0.0000        0.0000        0.0000        0.0000        2.0882        2.7788        2.0380        1.1017        0.9439        1.1435        1.5334        2.8754        3.4455        4.5040        6.1791        7.2891        7.5416        8.2105        9.5776       12.0503       10.3508        8.5838        8.0096        7.6942        8.2972        6.2353        5.5456        4.6791        4.4860        4.4538        4.8334        5.1876        5.3171        5.9045        6.4633        7.3709        8.5321        9.0561        9.1058        8.7746        9.2409       10.0856       10.9181       11.8294       12.6577       13.3424       13.6232       12.0591       12.5654       14.0262       14.6444       15.1903       16.2582       17.1663       18.3443       19.4385       21.2580       24.5075       25.6783       26.1243       27.1394       29.5752       33.8431       40.1580       44.0718       46.9869       44.1031       46.5344        0.0000        0.0000        0.0000        0.0000        0.0000        0.0000        0.0000        0.0000        0.0000       23.2010       22.2247       20.5074       19.5659       18.7551       18.5762       18.8311       20.5141
        0.0000        0.0000        0.0000        0.0000        0.0000        0.0000        0.0000        0.0000        0.0000        0.0000        0.0000        0.0000        0.0000        0.0000        0.0000        0.0000        0.0000        0.0000        0.0000        0.0000        0.0000        0.0000        0.0000        0.0000        0.0000        0.0000        0.0000        0.0000        0.0000        0.0000        0.0000        0.0000        0.0000        0.0000        0.0000        0.0000        0.0000        0.0000        0.0000        0.0000        0.0000        0.0000        0.0000        0.0000        0.0000        0.0000        0.0000        0.0000       45.3539       42.8287       39.4813       33.8154       31.3566       28.9730       27.7386       27.2888       25.5344       24.6135       22.5014       15.6840       13.5413       12.5190       11.2251        5.2715        3.9848        4.0177        4.0412        0.0000        0.0000        0.0000        0.0000        0.0000        0.0000        0.0000        0.0000        0.0000        0.0000        0.0000        0.0000        0.0000        0.0000        0.0000        0.0000        0.0000        0.0000        0.0000        0.0000        0.0000        0.0000        0.0000        0.0000        0.0000        0.0000        0.0000        0.0000        0.0000        0.0000        0.0000        0.0000        0.0000        0.0000        0.0000        0.0000        0.0000        0.0000        0.0000        0.0000        0.0000        0.0000        0.0000        0.0000        0.0000        0.0000        0.0000        0.0000        0.0000        0.0000        0.0000        0.0000        0.0000        0.0000        0.0000        0.0000        0.0000        0.0000        0.0000        0.0000        0.0000        0.0000        0.0000        0.0000        0.0000        0.0000        0.0000        0.0000        0.0000        0.0000        0.0000        0.0000        0.0000        0.0000        0.0000        0.0000        0.0000        0.0000        0.0000        0.0000        0.0000        0.0000        0.0000        0.0000        0.0000        0.0000        0.0000        0.0000        0.0000        0.0000        0.0000        0.0000        0.0000        0.0000        0.0000        0.0000        0.0000        0.0000        0.0000        0.0000        0.0000        2.4549        3.5609        2.3410        1.5024        1.3896        1.4891        1.8979        3.4310        4.2833        5.6046        8.6084        8.8862        7.8707        8.3914        9.0094        9.2393       10.3214       10.4962        8.2087        7.0980        7.3190        5.8873        5.3613        4.8390        4.7354        4.5265        5.0606        5.4073        5.5596        5.8741        6.3126        7.1432        8.2287        9.3180        9.3860        9.0680        8.9895        9.7605       10.7728       11.5963       12.6077       13.4835       13.9752       12.3827       13.1271       14.1965       15.7433       14.9263       15.5823       15.8814       16.9868       18.1836       19.5192       21.6574       24.7809       24.8840       25.1473       27.6688       31.2552       39.0584       43.3212       45.1364       43.5482        0.0000        0.0000        0.0000        0.0000        0.0000        0.0000       14.9576       16.4327       19.5307       20.0462       19.7010       19.1256       19.9727       19.6357       18.9591       19.5959        0.0000        0.0000
        0.0000        0.0000        0.0000        0.0000        0.0000        0.0000        0.0000        0.0000        0.0000        0.0000        0.0000        0.0000        0.0000        0.0000        0.0000        0.0000        0.0000        0.0000        0.0000        0.0000        0.0000        0.0000        0.0000        0.0000        0.0000        0.0000        0.0000        0.0000        0.0000        0.0000        0.0000        0.0000        0.0000        0.0000        0.0000        0.0000        0.0000        0.0000        0.0000        0.0000        0.0000        0.0000        0.0000        0.0000        0.0000        0.0000        0.0000        0.0000       32.1850       30.3644       28.6829       25.2989       23.3520       21.8044       21.1139       20.8799       20.1420       19.2469       18.9438       20.2004       19.0947       17.7514       16.7003       14.9204       13.4160       11.8715       10.6311        8.9106        7.3862        0.0000        0.0000        0.0000        0.0000        0.0000        0.0000        0.0000        0.0000        0.0000        0.0000        0.0000        0.0000        0.0000        0.0000        0.0000        0.0000        0.0000        0.0000        0.0000        0.0000        0.0000        0.0000        0.0000        0.0000        0.0000        0.0000        0.0000        0.0000        0.0000        0.0000        0.0000        0.0000        0.0000        0.0000        0.0000        0.0000        0.0000        0.0000        0.0000        0.0000        0.0000        0.0000        0.0000        0.0000        0.0000        0.0000        0.0000        0.0000        0.0000        0.0000        0.0000        0.0000        0.0000        0.0000        0.0000        0.0000        0.0000        0.0000        0.0000        0.0000        0.0000        0.0000        0.0000        0.0000        0.0000        0.0000        0.0000        0.0000        0.0000        0.0000        0.0000        0.0000        0.0000        0.0000        0.0000        0.0000        0.0000        0.0000        0.0000        0.0000        0.0000        0.0000        0.0000        0.0000        0.0000        0.0000        0.0000        0.0000        0.0000        0.0000        0.0000        0.0000        0.0000        0.0000        0.0000        0.0000        0.0000        0.0000        0.0000        3.0223        4.0092        3.7483        3.2541        2.3618        2.7966        3.7844        4.9463        6.2876        8.2716        8.2291        8.1493        8.3019        9.4729       10.3957        8.4422       10.0786        9.6255        7.6035        7.2507        6.5315        6.2790        5.7911        6.0514        5.8605        5.8510        6.9134        6.0425        6.1471        6.5414        7.5370        7.9853        8.9063        9.6287       10.3869        9.5145        9.3928        9.3400       10.9032       13.0512       14.7655       16.9408       18.6938       16.1762       18.7888       19.7046       20.6312       19.1143       17.8167       17.9280       19.6493       17.3248       17.2774       19.7655       22.8462       22.7075       23.7820       25.0464       27.1341       31.7220       38.1851       40.8586       40.3913       36.6726       34.1633       32.5746       30.1191       25.0662       19.0929       17.4771       17.5474       18.3870       18.2638       18.0051       17.8071       18.0855       19.0642       19.9943       19.9442        0.0000        0.0000
        0.0000        0.0000        0.0000        0.0000        0.0000        0.0000        0.0000        0.0000        0.0000        0.0000        0.0000        0.0000        0.0000        0.0000        0.0000        0.0000        0.0000        0.0000        0.0000        0.0000        0.0000        0.0000        0.0000        0.0000        0.0000        0.0000        0.0000        0.0000        0.0000        0.0000        0.0000        0.0000        0.0000        0.0000        0.0000        0.0000        0.0000        0.0000        0.0000        0.0000        0.0000        0.0000        0.0000        0.0000        0.0000        0.0000        0.0000        0.0000       28.7085       27.4820       26.5067       24.3467       22.0929       22.4300       19.3399       20.5248       18.2870       20.0830       19.5748       20.4673       20.8790       21.3879       19.7276       18.4002       16.7680       15.3219       12.9926       10.7052        9.0359        7.9233        0.0000        0.0000        0.0000        0.0000        0.0000        0.0000        0.0000        0.0000        0.0000        0.0000        0.0000        0.0000        0.0000        0.0000        0.0000        0.0000        0.0000        0.0000        0.0000        0.0000        0.0000        0.0000        0.0000        0.0000        0.0000        0.0000        0.0000        0.0000        0.0000        0.0000        0.0000        0.0000        0.0000        0.0000        0.0000        0.0000        0.0000        0.0000        0.0000        0.0000        0.0000        0.0000        0.0000        0.0000        0.0000        0.0000        0.0000        0.0000        0.0000        0.0000        0.0000        0.0000        0.0000        0.0000        0.0000        0.0000        0.0000        0.0000        0.0000        0.0000        0.0000        0.0000        0.0000        0.0000        0.0000        0.0000        0.0000        0.0000        0.0000        0.0000        0.0000        0.0000        0.0000        0.0000        0.0000        0.0000        0.0000        0.0000        0.0000        0.0000        0.0000        0.0000        0.0000        0.0000        0.0000        0.0000        0.0000        0.0000        0.0000        0.0000        0.0000        0.0000        0.0000        0.0000        0.0000        0.0000        0.0000        0.0000        0.0000        2.9739        3.8333        3.7227        3.7012        5.6404        0.0000        7.3261        8.7518        7.0005        0.0000        0.0000        0.0000       10.8216       12.9422       10.5768        9.6897        7.9434        7.1462        7.2530        6.2100        5.8765        6.1400        6.9239        6.4512        6.4943        6.8036        6.0633        6.3611        6.7389        7.4981        8.2687        8.7102        9.1313        9.3387        8.0730        7.6974        8.0941        9.5589       12.3348       14.4215       16.2266       19.0538       17.0527       19.2028       20.2266       21.0500       19.7172       19.9676       18.3324       17.5238       14.8089       15.2616       17.6912       20.0480       20.7262       21.5899       22.6481       24.9656       28.6632       30.9598       39.4712       38.5566       36.3481       33.8118       30.8666       27.0763       26.8323       25.2436       22.4605       19.3865       19.6703       19.5969       19.7185       17.8712       18.6177       19.3172       19.6277       19.8923        0.0000        0.0000
        0.0000        0.0000        0.0000        0.0000        0.0000        0.0000        0.0000        0.0000        0.0000        0.0000        0.0000        0.0000        0.0000        0.0000        0.0000        0.0000        0.0000        0.0000        0.0000        0.0000        0.0000        0.0000        0.0000        0.0000        0.0000        0.0000        0.0000        0.0000        0.0000        0.0000        0.0000        0.0000        0.0000        0.0000        0.0000        0.0000        0.0000        0.0000       51.8087       47.1997       42.0185        0.0000        0.0000        0.0000        0.0000        0.0000        0.0000        0.0000       29.1810       26.9640       25.3647       25.1935       24.6781       22.8743       20.5527       21.7894       18.6766       18.5820       18.8429       20.5282       20.7031       21.3722       20.1584       19.4541       18.4535       16.5894       15.0239       12.4639       10.8816        9.5352        0.0000        0.0000        0.0000        0.0000        0.0000        0.0000        0.0000        0.0000        0.0000        0.0000        0.0000        0.0000        0.0000        0.0000        0.0000        0.0000        0.0000        0.0000        0.0000        0.0000        0.0000        0.0000        0.0000        0.0000        0.0000        0.0000        0.0000        0.0000        0.0000        0.0000        0.0000        0.0000        0.0000        0.0000        0.0000        0.0000        0.0000        0.0000        0.0000        0.0000        0.0000        0.0000        0.0000        0.0000        0.0000        0.0000        0.0000        0.0000        0.0000        0.0000        0.0000        0.0000        0.0000        0.0000        0.0000        0.0000        0.0000        0.0000        0.0000        0.0000        0.0000        0.0000        0.0000        0.0000        0.0000        0.0000        0.0000        0.0000        0.0000        0.0000        0.0000        0.0000        0.0000        0.0000        0.0000        0.0000        0.0000        0.0000        0.0000        0.0000        0.0000        0.0000        0.0000        0.0000        0.0000        0.0000        0.0000        0.0000        0.0000        0.0000        0.0000        0.0000        0.0000        0.0000        0.0000        0.0000        0.0000        0.0000        0.0000        0.0000        0.0000        0.0000        0.0000        0.0000        0.0000        0.0000        0.0000        0.0000        0.0000        0.0000        0.0000        0.0000        0.0000        9.8605       10.3541        9.9957        8.4514        8.0108        6.5949        6.4017        6.9929        7.3018        6.9564        6.7815        7.3017        6.9645        6.8163        7.0337        7.3996        7.8105        8.2805        8.8265        8.6251        7.1896        6.8961        7.6853        9.3815       12.2962       13.6945       15.3228       18.2110       16.4866       18.1035       20.1944       21.2201       19.4972       19.5900       18.7452       17.2313       15.8155       14.0929       16.3028       19.4167       19.7272       21.4116       22.2989       25.7434       28.7195       30.2064       29.5817       30.8735       30.3135       30.6098       28.8115       25.9569       23.8760       23.4685       21.7053       20.4246       22.3115       22.4658       21.0388       19.3363       19.8011       20.2842       20.6223        0.0000        0.0000        0.0000
        0.0000        0.0000        0.0000        0.0000        0.0000        0.0000        0.0000        0.0000        0.0000        0.0000        0.0000        0.0000        0.0000        0.0000        0.0000        0.0000        0.0000        0.0000        0.0000        0.0000        0.0000        0.0000        0.0000        0.0000        0.0000        0.0000        0.0000        0.0000        0.0000        0.0000        0.0000        0.0000        0.0000        0.0000        0.0000        0.0000        0.0000        0.0000       48.6773       44.1346       41.9036       39.8201       37.7520       36.4216       34.4381       33.8194       31.9812       30.6981       29.2251       26.0506       23.7477       24.9272       23.8861       20.5901       16.5330       17.9485       17.0383       16.9318       17.8456       19.8196       19.5540       18.7433       18.7632       18.6632       18.2310       17.4924       16.2420       14.2015       12.6720       11.4014       10.0565        6.1561        0.0000        0.0000        0.0000        0.0000        0.0000        0.0000        0.0000        0.0000        0.0000        0.0000        0.0000        0.0000        0.0000        0.0000        0.0000        0.0000        0.0000        0.0000        0.0000        0.0000        0.0000        0.0000        0.0000        0.0000        0.0000        0.0000        0.0000        0.0000        0.0000        0.0000        0.0000        0.0000        0.0000        0.0000        0.0000        0.0000        0.0000        0.0000        0.0000        0.0000        0.0000        0.0000        0.0000        0.0000        0.0000        0.0000        0.0000        0.0000        0.0000        0.0000        0.0000        0.0000        0.0000        0.0000        0.0000        0.0000        0.0000        0.0000        0.0000        0.0000        0.0000        0.0000        0.0000        0.0000        0.0000        0.0000        0.0000        0.0000        0.0000        0.0000        0.0000        0.0000        0.0000        0.0000        0.0000        0.0000        0.0000        0.0000        0.0000        0.0000        0.0000        0.0000        0.0000        0.0000        0.0000        0.0000        0.0000        0.0000        0.0000        0.0000        0.0000        0.0000        0.0000        0.0000        0.0000        0.0000        0.0000        0.0000        0.0000        0.0000        0.0000        0.0000        0.0000        0.0000        0.0000        0.0000        0.0000        0.0000        0.0000        0.0000        0.0000        0.0000        9.7319       12.4792        8.3268        8.4450        7.7803        7.8338        8.1649        8.0606        7.7952        7.7680        7.9626        7.6490        7.5112        7.5665        7.9816        8.2608        8.7675        9.1574        9.0382        7.4037        7.1378        7.5859        9.2215       11.7745       13.8974       15.8362       16.7909       15.8397       18.4676       20.8183       20.8710       20.2448       19.7495       20.0550       19.4890       15.1044       13.4086       15.1160       17.7529       18.1517       19.8693       21.4760       22.9752       28.2936       31.5572       30.0163       27.6507       28.7398       29.1392       29.8614       29.4622       26.7564       26.0445       24.3350       24.8828       29.5348       26.1929       24.4036       23.3076       24.4160       23.4636        0.0000        0.0000        0.0000        0.0000
        0.0000        0.0000        0.0000        0.0000        0.0000        0.0000        0.0000        0.0000        0.0000        0.0000        0.0000        0.0000        0.0000        0.0000        0.0000        0.0000        0.0000        0.0000        0.0000        0.0000        0.0000        0.0000        0.0000        0.0000        0.0000        0.0000        0.0000        0.0000        0.0000        0.0000        0.0000        0.0000        0.0000        0.0000        0.0000        0.0000        0.0000       53.9466       52.9966       43.8024       38.9493       36.2729       36.8063       35.0065       32.6368       31.6346       29.5848       29.6037       24.2819       22.6550       20.7435       24.5105       20.8499       14.5374       14.8762       14.4009       12.5866        9.6858        9.9197       14.4865       17.8890       17.3074       16.3117       19.0568       19.5296       19.2172       18.0760       17.4281       16.4722       14.9631       13.3735       10.6850        0.0000        0.0000        0.0000        0.0000        0.0000        0.0000        0.0000        0.0000        0.0000        0.0000        0.0000        0.0000        0.0000        0.0000        0.0000        0.0000        0.0000        0.0000        0.0000        0.0000        0.0000        0.0000        0.0000        0.0000        0.0000        0.0000        0.0000        0.0000        0.0000        0.0000        0.0000        0.0000        0.0000        0.0000        0.0000        0.0000        0.0000        0.0000        0.0000        0.0000        0.0000        0.0000        0.0000        0.0000        0.0000        0.0000        0.0000        0.0000        0.0000        0.0000        0.0000        0.0000        0.0000        0.0000        0.0000        0.0000        0.0000        0.0000        0.0000        0.0000        0.0000        0.0000        0.0000        0.0000        0.0000        0.0000        0.0000        0.0000        0.0000        0.0000        0.0000        0.0000        0.0000        0.0000        0.0000        0.0000        0.0000        0.0000        0.0000        0.0000        0.0000        0.0000        0.0000        0.0000        0.0000        0.0000        0.0000        0.0000        0.0000        0.0000        0.0000        0.0000        0.0000        0.0000        0.0000        0.0000        0.0000        0.0000        0.0000        0.0000        0.0000        0.0000        0.0000        0.0000        0.0000        0.0000        0.0000        7.2519        6.9402        7.1890       10.2591        8.0098        0.0000       13.5507        9.5182        8.2213        8.0175        8.4758        8.0460        8.5528        8.7733        8.9730        8.9803        9.5070        9.7679       10.2410       10.5422       11.1674       11.8538       11.6181       10.5836        7.6167        7.3389        8.1425        9.7730        9.2316       11.2307       13.2579       14.1932       18.3223       21.1881       24.6520       24.5049       23.5583       22.8676       22.6758       23.4072       17.8783       14.8026       15.7094       15.5158       17.7383       19.8548       22.0627       22.8582       22.2744       24.0174       25.7425       26.5150       30.9111       31.8202       31.9761       33.0425       36.8965       36.4700       35.6725       35.5612       38.7574       35.6345       32.7257       32.0592       33.4688       30.2632        0.0000        0.0000        0.0000        0.0000
        0.0000        0.0000        0.0000        0.0000        0.0000        0.0000        0.0000        0.0000        0.0000        0.0000        0.0000        0.0000        0.0000        0.0000        0.0000        0.0000        0.0000        0.0000        0.0000        0.0000        0.0000        0.0000        0.0000        0.0000        0.0000        0.0000        0.0000        0.0000        0.0000        0.0000        0.0000        0.0000        0.0000        0.0000        0.0000        0.0000        0.0000       53.3135       48.8737       40.0663       36.3669       31.5476       31.5968       26.3956       24.4380       24.7620       27.8503       26.4362       22.2125       18.2519       16.0344       17.4004       14.4661       14.6393       13.8058       10.0069        8.4277        8.7163        9.4164       13.1692       15.4990       15.6981       16.7463       20.4667       21.5244       21.5426       20.2893       20.7649       19.8813       17.8941       15.1694       12.0302       10.1786        0.0000        0.0000        0.0000        0.0000        0.0000        0.0000        0.0000        0.0000        0.0000        0.0000        0.0000        0.0000        0.0000        0.0000        0.0000        0.0000        0.0000        0.0000        0.0000        0.0000        0.0000        0.0000        0.0000        0.0000        0.0000        0.0000        0.0000        0.0000        0.0000        0.0000        0.0000        0.0000        0.0000        0.0000        0.0000        0.0000        0.0000        0.0000        0.0000        0.0000        0.0000        0.0000        0.0000        0.0000        0.0000        0.0000        0.0000        0.0000        0.0000        0.0000        0.0000        0.0000        0.0000        0.0000        0.0000        0.0000        0.0000        0.0000        0.0000        0.0000        0.0000        0.0000        0.0000        0.0000        0.0000        0.0000        0.0000        0.0000        0.0000        0.0000        0.0000        0.0000        0.0000        0.0000        0.0000        0.0000        0.0000        0.0000        0.0000        0.0000        0.0000        0.0000        0.0000        0.0000        0.0000        0.0000        0.0000        0.0000        0.0000        0.0000        0.0000        0.0000        0.0000        0.0000        0.0000        0.0000        0.0000        0.0000        0.0000        0.0000        0.0000        0.0000        3.4478        4.0414        4.3567        5.4772        5.6443        6.4014        7.5902       12.0601       10.9991       10.3634       15.0861        8.2471        8.3029        8.9284        8.9721        9.3241        9.4116        9.3191        8.9951        9.3452       10.8220       10.9271       10.9668       11.2237       12.0603       12.7272       12.7999       11.1601        7.6621        7.2258        7.7040        8.2346        7.8046        8.9951       11.3454       13.6247       18.6292       21.9734       24.6442       24.6910       23.6649       23.5655       21.3830       21.6183       17.4618       16.4398       13.9682       14.2985       16.9546       19.3285       21.5121       22.5328       20.6962       22.5124       23.0883       25.6559       33.9401       35.0217       35.4825       36.5921       41.1393       41.5715       43.9192       42.3840       42.1422       39.2702       37.8977       37.5166       35.3755        0.0000        0.0000        0.0000        0.0000        0.0000
        0.0000        0.0000        0.0000        0.0000        0.0000        0.0000        0.0000        0.0000        0.0000        0.0000        0.0000        0.0000        0.0000        0.0000        0.0000        0.0000        0.0000        0.0000        0.0000        0.0000        0.0000        0.0000        0.0000        0.0000        0.0000        0.0000        0.0000        0.0000        0.0000        0.0000        0.0000        0.0000        0.0000        0.0000        0.0000        0.0000       53.7786       48.2758       43.8001       36.5285       30.6744       26.8685       26.1751       21.9535       20.0175       20.0607       17.9783       14.9315       13.2717       12.5625       11.6713       12.8108       14.5866       16.4293       14.3452       13.3442        9.7120       10.0023       10.7124       13.8521       15.6151       17.9709       18.5848       22.9730       24.2184       23.9679       22.0315       21.2309       20.2430       18.3416       15.6403       13.5844        0.0000        0.0000        0.0000        0.0000        0.0000        0.0000        0.0000        0.0000        0.0000        0.0000        0.0000        0.0000        0.0000        0.0000        0.0000        0.0000        0.0000        0.0000        0.0000        0.0000        0.0000        0.0000        0.0000        0.0000        0.0000        0.0000        0.0000        0.0000        0.0000        0.0000        0.0000        0.0000        0.0000        0.0000        0.0000        0.0000        0.0000        0.0000        0.0000        0.0000        0.0000        0.0000        0.0000        0.0000        0.0000        0.0000        0.0000        0.0000        0.0000        0.0000        0.0000        0.0000        0.0000        0.0000        0.0000        0.0000        0.0000        0.0000        0.0000        0.0000        0.0000        0.0000        0.0000        0.0000        0.0000        0.0000        0.0000        0.0000        0.0000        0.0000        0.0000        0.0000        0.0000        0.0000        0.0000        0.0000        0.0000        0.0000        0.0000        0.0000        0.0000        0.0000        0.0000        0.0000        0.0000        0.0000        0.0000        0.0000        0.0000        0.0000        0.0000        0.0000        0.0000        0.0000        0.0000        0.0000        0.0000        0.0000        0.0000        0.0000        2.9879        3.9912        4.6460        3.6062        5.4264        4.8366        4.5342        5.8199        8.2516        7.9387        9.8397        9.8726        8.5812        8.7033        9.3375        9.3030        9.2537        8.9828        7.9999        9.0746        9.4916        9.1296        9.3171       10.8087       10.9731       11.3129       11.5911       12.5461       12.7675       13.1116       11.9505        8.0009        7.7386        8.2740        8.0926        7.8676        8.7103       10.9258       13.2641       18.3989       21.9933       24.6442       26.6388       24.0211       22.2439       22.3902       21.1053       14.1553       15.6022       13.5200       15.9104       16.8646       19.1916       20.7112       23.6159       21.1260       23.0316       23.9791       26.5725       33.1732       34.7523       34.5695       38.2119       44.2287       48.9323       52.7814       50.7629       43.5188       41.9089       42.2848       40.7245       36.9615        0.0000        0.0000        0.0000        0.0000        0.0000
        0.0000        0.0000        0.0000        0.0000        0.0000        0.0000        0.0000        0.0000        0.0000        0.0000        0.0000        0.0000        0.0000        0.0000        0.0000        0.0000        0.0000        0.0000        0.0000        0.0000        0.0000        0.0000        0.0000        0.0000        0.0000        0.0000        0.0000        0.0000        0.0000        0.0000        0.0000        0.0000        0.0000        0.0000        0.0000       53.7008       46.1183       39.9239       35.2131       28.9933       25.9576       23.5702       21.9840       18.3671       18.6580       17.8312       16.4796       14.6680       12.0482       13.7035       12.8213       14.6730       14.6737       15.9141       14.2021       13.9625       12.7312       14.1433       13.5721       17.3390       16.8092       17.7995       18.5946       20.7906       21.1620       19.8580       18.6412       19.2364       19.1239       16.1498       14.1261       13.0799        0.0000        0.0000        0.0000        0.0000        0.0000        0.0000        0.0000        0.0000        0.0000        0.0000        0.0000        0.0000        0.0000        0.0000        0.0000        0.0000        0.0000        0.0000        0.0000        0.0000        0.0000        0.0000        0.0000        0.0000        0.0000        0.0000        0.0000        0.0000        0.0000        0.0000        0.0000        0.0000        0.0000        0.0000        0.0000        0.0000        0.0000        0.0000        0.0000        0.0000        0.0000        0.0000        0.0000        0.0000        0.0000        0.0000        0.0000        0.0000        0.0000        0.0000        0.0000        0.0000        0.0000        0.0000        0.0000        0.0000        0.0000        0.0000        0.0000        0.0000        0.0000        0.0000        0.0000        0.0000        0.0000        0.0000        0.0000        0.0000        0.0000        0.0000        0.0000        0.0000        0.0000        0.0000        0.0000        0.0000        0.0000        0.0000        0.0000        0.0000        0.0000        0.0000        0.0000        0.0000        0.0000        0.0000        0.0000        0.0000        0.0000        0.0000        0.0000        0.0000        0.0000        0.0000        0.0000        0.0000        0.0000        0.0000        0.0000        4.1047        3.1697        4.7495        5.8608        3.2285        3.6731        4.4140        5.9261        4.8600        5.9157        6.2496        6.8392        6.1928        7.2451        9.0480        9.2057        8.6669        8.8521        8.6617        7.6621        8.9397        9.2937        9.0737        8.8715       10.3308       10.2295       10.5055       10.7427       10.7229       10.9717       11.0630       10.9672        8.1105        8.0702        8.5947        8.7169        8.5225        9.6128       11.6575       13.4307       17.7002       20.5673       22.8507       24.3545       24.3875       25.1799       23.1921       22.7771       14.3046       13.2288       13.1725       15.1103       18.4153       21.3044       20.8228       22.6306       23.5190       27.8158       26.1201       28.4516       31.8140       35.5134       37.3462       41.2244       47.7279       48.9152       51.6720       49.2184       48.0632       45.0914       42.9896       43.1340       37.6301        0.0000        0.0000        0.0000        0.0000        0.0000
        0.0000        0.0000        0.0000        0.0000        0.0000        0.0000        0.0000        0.0000        0.0000        0.0000        0.0000        0.0000        0.0000        0.0000        0.0000        0.0000        0.0000        0.0000        0.0000        0.0000        0.0000        0.0000        0.0000        0.0000        0.0000        0.0000        0.0000        0.0000        0.0000        0.0000        0.0000        0.0000        0.0000        0.0000        0.0000       30.1723       27.8994       21.4753       19.8939       23.7762       20.8044       18.0425       17.6377       20.3413       23.3738       20.9384       18.9189       19.2643       15.3916       13.4538       17.3192       21.1463       23.0496       22.2267       20.4601       25.7111       23.8655       21.9232       20.4506       15.5724       16.2457       16.9132       17.4316       12.7337       13.6677       11.4397       12.3474       10.8423       10.6568        9.3973        9.0181       11.9375        0.0000        0.0000        0.0000        0.0000        0.0000        0.0000        0.0000        0.0000        0.0000        0.0000        0.0000        0.0000        0.0000        0.0000        0.0000        0.0000        0.0000        0.0000        0.0000        0.0000        0.0000        0.0000        0.0000        0.0000        0.0000        0.0000        0.0000        0.0000        0.0000        0.0000        0.0000        0.0000        0.0000        0.0000        0.0000        0.0000        0.0000        0.0000        0.0000        0.0000        0.0000        0.0000        0.0000        0.0000        0.0000        0.0000        0.0000        0.0000        0.0000        0.0000        0.0000        0.0000        0.0000        0.0000        0.0000        0.0000        0.0000        0.0000        0.0000        0.0000        0.0000        0.0000        0.0000        0.0000        0.0000        0.0000        0.0000        0.0000        0.0000        0.0000        0.0000        0.0000        0.0000        0.0000        0.0000        0.0000        0.0000        0.0000        0.0000        0.0000        0.0000        0.0000        0.0000        0.0000        0.0000        0.0000        0.0000        0.0000        0.0000        0.0000        0.0000        0.0000        0.0000        0.0000        0.0000        0.0000        0.0000        0.0000        3.1581        3.0891        3.5461        3.6061        3.9928        4.2992        3.9115        5.6193        6.0679        4.1605        4.3011        4.9552        5.0951        6.8533        7.1996        8.5979        7.1163        7.5601        7.7165        8.0728        8.7328        8.9892        8.8653        9.0754        9.2008        8.7478        8.5805        8.5089        8.4652        8.2907        8.7167        9.3958        9.7408        9.3233        9.3906        9.8487       10.5788       10.6674       11.8641       14.2422       15.3964       17.0008       18.7573       20.9126       21.5000       21.7719       22.0564       21.0651       21.1552       18.0055       16.0156       14.2805       14.9636       17.9135       20.3119       24.4237       25.1138       23.1963       31.0472       30.4820       28.9683       31.2384       35.5969       37.5571       39.1372       45.1656       44.4287       45.2540       47.2250       44.3204       42.8640       40.7435       36.8441        0.0000        0.0000        0.0000        0.0000        0.0000        0.0000
        0.0000        0.0000        0.0000        0.0000        0.0000        0.0000        0.0000        0.0000        0.0000        0.0000        0.0000        0.0000        0.0000        0.0000        0.0000        0.0000        0.0000        0.0000        0.0000        0.0000        0.0000        0.0000        0.0000        0.0000        0.0000        0.0000        0.0000        0.0000        0.0000        0.0000        0.0000        0.0000        0.0000        0.0000        0.0000       26.1050       20.2780       17.8084       16.5076       19.0836       16.7724       15.5065       15.5488       19.0325       16.2692       12.6435       15.0233       13.9815       13.0907       14.4829       17.4347       20.8581       22.1362       21.1079       22.9841       22.1631       18.3395       17.6979       15.0390       13.2503       13.3946       13.4688       11.3663        8.2597        7.9716        8.2797        8.3571        8.6459        7.9970        7.6924        6.8657        0.0000        0.0000        0.0000        0.0000        0.0000        0.0000        0.0000        0.0000        0.0000        0.0000        0.0000        0.0000        0.0000        0.0000        0.0000        0.0000        0.0000        0.0000        0.0000        0.0000        0.0000        0.0000        0.0000        0.0000        0.0000        0.0000        0.0000        0.0000        0.0000        0.0000        0.0000        0.0000        0.0000        0.0000        0.0000        0.0000        0.0000        0.0000        0.0000        0.0000        0.0000        0.0000        0.0000        0.0000        0.0000        0.0000        0.0000        0.0000        0.0000        0.0000        0.0000        0.0000        0.0000        0.0000        0.0000        0.0000        0.0000        0.0000        0.0000        0.0000        0.0000        0.0000        0.0000        0.0000        0.0000        0.0000        0.0000        0.0000        0.0000        0.0000        0.0000        0.0000        0.0000        0.0000        0.0000        0.0000        0.0000        0.0000        0.0000        0.0000        0.0000        0.0000        0.0000        0.0000        0.0000        0.0000        0.0000        0.0000        0.0000        0.0000        0.0000        0.0000        0.0000        0.0000        4.3060        4.0528        0.0000        3.2698        3.9804        3.8046        3.9335        3.4244        3.2949        3.5858        4.4969        4.0340        3.7235        3.8965        3.4186        4.1287        5.1017        4.7106        6.3386        8.0814        8.7706        6.9897        6.9398        8.8168        7.9618        7.5758        9.2951        9.5317        9.6828        9.3761        7.8878        7.2811        7.1603        7.2533        7.5450        8.0296        8.6039        9.2315        9.5781       10.0087       10.2548       11.3359       11.7704       13.7800       14.6706       16.5054       18.0231       19.4711       19.6055       19.6010       20.2605       21.1897       20.3663       19.6933       15.1067       14.2634       13.5221       15.1977       18.5705       21.4727       24.2711       27.3236       24.5502       28.8923       29.3281       30.5043       31.7554       33.9122       36.7136       38.5394       43.7252       45.7159       47.9332       46.4083       44.1705       44.2286       43.1035        0.0000        0.0000        0.0000        0.0000        0.0000        0.0000        0.0000
        0.0000        0.0000        0.0000        0.0000        0.0000        0.0000        0.0000        0.0000        0.0000        0.0000        0.0000        0.0000        0.0000        0.0000        0.0000        0.0000        0.0000        0.0000        0.0000        0.0000        0.0000        0.0000        0.0000        0.0000        0.0000        0.0000        0.0000        0.0000        0.0000      110.5802       98.1652       65.2007       52.4613       40.8159       31.9439       17.5523       12.2971        8.4175        7.5349        9.0940       11.3911       12.9689       10.5861       10.9111       10.0078       11.8994       12.6654       13.8760       14.6331       14.7674       15.3922       20.0156       23.2582       22.4363       21.7095       21.2593       19.5268       15.8830       14.4917       12.7256       12.9094       13.1609       12.7909        9.9301        9.4803        9.3652        9.3072        6.9971        5.7287        5.3076        4.9852        6.9331        6.8566        0.0000        0.0000        0.0000        0.0000        0.0000        0.0000        0.0000        0.0000        0.0000        0.0000        0.0000        0.0000        0.0000        0.0000        0.0000        0.0000        0.0000        0.0000        0.0000        0.0000        0.0000        0.0000        0.0000        0.0000        0.0000        0.0000        0.0000        0.0000        0.0000        0.0000        0.0000        0.0000        0.0000        0.0000        0.0000        0.0000        0.0000        0.0000        0.0000        0.0000        0.0000        0.0000        0.0000        0.0000        0.0000        0.0000        0.0000        0.0000        0.0000        0.0000        0.0000        0.0000        0.0000        0.0000        0.0000        0.0000        0.0000        0.0000        0.0000        0.0000        0.0000        0.0000        0.0000        0.0000        0.0000        0.0000        0.0000        0.0000        0.0000        0.0000        0.0000        0.0000        0.0000        0.0000        0.0000        0.0000        0.0000        0.0000        0.0000        0.0000        0.0000        0.0000        0.0000        0.0000        0.0000        0.0000        0.0000        0.0000        0.0000        0.0000        0.0000        5.9663        4.8783        4.3243        3.6715        3.9685        4.5186        4.5933        4.5680        3.1758        3.2269        3.1528        3.4246        3.8026        3.6445        3.4652        4.0697        4.8152        5.8106        5.1284        5.8064        6.9071        7.4322        7.9828        6.8760        7.8314        7.3362        7.4175        8.6089        8.6171        8.6808        8.2358        7.0720        6.9256        7.3072        7.0814        7.7153        7.7854        8.8630        9.8841        9.7660       10.5412       11.3930       12.8232       13.2196       14.5638       15.1468       15.9259       17.5862       19.0085       20.0710       21.5256       18.8744       19.0157       19.7715       20.2518       15.7400       14.7978       16.7175       18.6623       21.6492       27.5983       26.0121       25.4586       25.6771       30.6482       32.1981       33.1422       36.0539       38.8983       41.0563       42.1643       47.8056       50.3950       52.5319       49.1778       47.6269       47.3927        0.0000        0.0000        0.0000        0.0000        0.0000        0.0000        0.0000        0.0000
        0.0000        0.0000        0.0000        0.0000        0.0000        0.0000        0.0000        0.0000        0.0000        0.0000        0.0000        0.0000        0.0000        0.0000        0.0000        0.0000        0.0000        0.0000        0.0000        0.0000        0.0000        0.0000        0.0000        0.0000        0.0000        0.0000       83.1635       88.6610       87.5223       84.9333       79.4138       53.6530       43.9985       37.4914       29.1357       13.1361       10.2099        8.7930        7.4874        9.0396       10.6178       11.7737       10.0044        9.3147        9.1076        9.6822       10.4438       11.8547       14.8061       17.1438       15.7295       21.5867       23.1718       23.0167       21.8474       16.7372       17.7778       15.9189       14.9285       14.1668       13.0788       13.7266       12.9309       10.7343        9.7119        9.8375        8.3589        7.0827        6.1884        5.8653        5.1748        7.2408        6.7455        6.3310        5.1707        4.3906        3.6518        2.7025        2.3195        1.2379        1.0511        0.7749        0.0000        0.0000        0.0000        0.0000        0.0000        0.0000        0.0000        0.0000        0.0000        0.0000        0.0000        0.0000        0.0000        0.0000        0.0000        0.0000        0.0000        0.0000        0.0000        0.0000        0.0000        0.0000        0.0000        0.0000        0.0000        0.0000        0.0000        0.0000        0.0000        0.0000        0.0000        0.0000        0.0000        0.0000        0.0000        0.0000        0.0000        0.0000        0.0000        0.0000        0.0000        0.0000        0.0000        0.0000        0.0000        0.0000        0.0000        0.0000        0.0000        0.0000        0.0000        0.0000        0.0000        0.0000        0.0000        0.0000        0.0000        0.0000        0.0000        0.0000        0.0000        0.0000        0.0000        0.0000        0.0000        0.0000        0.0000        0.0000        0.0000        0.0000        0.0000        3.7934        2.6417        2.6958        3.3239        3.4291        0.0000        0.0000        0.0000        0.0000        7.9322        8.1597        9.8856        6.8995        5.7160        4.2670        4.9599        6.0882        6.1854        6.1420        4.7125        4.3725        4.7424        4.6800        5.1502        5.9383        4.8104        4.2989        5.7672        4.8045        5.9446        5.8171        6.9816        7.1199        6.8010        6.7006        6.7269        6.7705        6.3835        7.1385        7.6339        8.2004        7.6750        7.6461        7.5129        7.7779        7.5081        8.2178        9.0127       10.1751       11.0752       11.1993       11.5715       13.3016       14.8418       14.4649       15.4778       15.7842       16.1771       20.2022       21.4568       24.6046       25.4003       21.5882       21.0780       20.6354       22.4569       18.2581       17.3399       20.0085       23.4688       24.5023       28.5466       28.2883       28.7736       30.3033       36.3937       39.4669       42.0027       45.6356       47.9072       50.0292       50.6362       54.8352       55.9214       55.9853       54.0737       54.0605       51.1161        0.0000        0.0000        0.0000        0.0000        0.0000        0.0000        0.0000        0.0000
        0.0000        0.0000        0.0000        0.0000        0.0000        0.0000        0.0000        0.0000        0.0000        0.0000        0.0000        0.0000        0.0000        0.0000        0.0000        0.0000        0.0000        0.0000        0.0000        0.0000        0.0000        0.0000        0.0000        0.0000        0.0000       77.8653       74.6199       46.2121       44.1269       42.0019       38.2800       46.1311       40.0595       34.8172       28.6406       18.5067       14.2537       11.6354       10.6800       10.1089       10.1442        9.5399        8.7070       10.7307        9.2352        9.4063       12.9032       18.6976       23.3089       25.3552       26.0654       26.7143       28.3246       28.3372       25.3456       18.7272       17.3248       15.8899       15.2999       16.5274       15.7130       15.2710       15.6557       14.2459       12.2510       11.1170       11.6389       11.0082       10.3983        9.5310        8.6828        6.8056        6.8812        5.3621        4.6118        3.5919        2.6381        2.1349        2.2840        1.7114        1.4130        0.9351        0.8977        0.7311        0.0000        0.0000        0.0000        0.0000        0.0000        0.0000        0.0000        0.0000        0.0000        0.0000        0.0000        0.0000        0.0000        0.0000        0.0000        0.0000        0.0000        0.0000        0.0000        0.0000        0.0000        0.0000        0.0000        0.0000        0.0000        0.0000        0.0000        0.0000        0.0000        0.0000        0.0000        0.0000        0.0000        0.0000        0.0000        0.0000        0.0000        0.0000        0.0000        0.0000        0.0000        0.0000        0.0000        0.0000        0.0000        0.0000        0.0000        0.0000        0.0000        0.0000        0.0000        0.0000        0.0000        0.0000        0.0000        0.0000        0.0000        0.0000        0.0000        0.0000        0.0000        0.0000        0.0000        0.0000        0.0000        0.0000        0.0000        0.0000        2.9938        2.8659        2.8911        2.5246        2.8033        3.3279        3.8745        4.5266        5.0619        6.0120        6.5556        4.8773        4.6741        4.7322        5.0462        5.7051        6.1119        6.0155        5.9819        6.6629        6.2134        6.1037        5.9336        6.3166        6.3157        6.0372        5.6847        5.2466        6.0151        6.2926        6.4276        5.5864        5.3883        6.0632        6.2157        6.1681        5.4645        4.9536        5.2417        6.3400        6.4432        6.5228        6.8350        7.5412        7.9177        8.3423        9.1967        9.5644       10.4022       11.4787       12.6610       11.9823       12.1301       13.1877       14.2198       16.0115       18.3194       18.9399       18.9707       20.4295       21.2676       24.2832       24.8048       23.9706       25.1081       24.8900       25.6359       24.9146       26.7336       28.2113       30.5304       27.2286       28.3965       32.2252       37.8846       45.7828       52.1849       57.1987       59.3430       62.9142       66.5816       67.9509        0.0000        0.0000       68.6659       67.5587       65.4344       57.2423        0.0000        0.0000        0.0000        0.0000        0.0000        0.0000        0.0000        0.0000        0.0000
        0.0000        0.0000        0.0000        0.0000        0.0000        0.0000        0.0000        0.0000        0.0000        0.0000        0.0000        0.0000        0.0000        0.0000        0.0000        0.0000        0.0000        0.0000        0.0000        0.0000        0.0000        0.0000        0.0000        0.0000        0.0000        0.0000       60.4453       34.3240       28.4685       28.6909       28.8755       37.9047       33.9477       30.2569       25.1381       16.9404       14.1792       12.2380       10.7149        9.2021        8.4991        7.2856        8.0017        8.0942        8.3462        9.7920       14.5243       23.6796       26.8696       29.5905       29.8840       30.6594       32.1378       31.0747       28.6771       20.2269       16.8434       15.3106       15.1297       16.8061       16.4641       15.7487       15.1870       13.6170       13.0423       12.2627       11.2738       10.4182       10.2508        9.6151        8.2491        4.8573        3.8247        2.6621        2.2616        2.6943        2.5080        1.9681        1.8735        1.8879        1.4725        1.6782        1.3262        1.0081        0.9924        1.3806        0.0000        0.0000        0.0000        0.0000        0.0000        0.0000        0.0000        0.0000        0.0000        0.0000        0.0000        0.0000        0.0000        0.0000        0.0000        0.0000        0.0000        0.0000        0.0000        0.0000        0.0000        0.0000        0.0000        0.0000        0.0000        0.0000        0.0000        0.0000        0.0000        0.0000        0.0000        0.0000        0.0000        0.0000        0.0000        0.0000        0.0000        0.0000        0.0000        0.0000        0.0000        0.0000        0.0000        0.0000        0.0000        0.0000        0.0000        0.0000        0.0000        0.0000        0.0000        0.0000        0.0000        0.0000        0.0000        0.0000        0.0000        0.0000        0.0000        0.0000        0.0000        0.0000        0.0000        0.0000        0.0000        0.0000        3.2211        2.8393        2.9909        2.7515        2.8685        3.4135        4.2932        4.7531        5.3025        5.7947        5.8284        5.1939        5.3964        5.2623        5.5269        6.2820        6.4624        6.5983        6.8168        7.3650        7.5757        7.9321        8.1358        8.3240        7.0868        6.0793        6.2023        5.9874        6.1508        5.8719        6.5370        5.7838        6.5723        6.5640        6.2217        5.8762        5.3282        4.7542        5.1417        6.1116        6.9419        7.4218        7.3468        7.5486        8.0308        8.9509        9.7186       10.5867       11.5963       12.9268       14.2367       13.3453       14.1491       14.7312       16.3307       17.7031       19.1601       20.3375       21.0880       22.4919       23.3550       25.3126       26.5223       25.0421       26.3307       27.4577       28.9090       28.2060       29.0915       28.1890       31.2485       30.0135       32.3002       36.1198       42.2104       52.0707       61.4893       67.3481       68.9345       71.4667       76.0766        0.0000        0.0000        0.0000        0.0000        0.0000        0.0000        0.0000        0.0000        0.0000        0.0000        0.0000        0.0000        0.0000        0.0000        0.0000        0.0000
        0.0000        0.0000        0.0000        0.0000        0.0000        0.0000        0.0000        0.0000        0.0000        0.0000        0.0000        0.0000        0.0000        0.0000        0.0000        0.0000        0.0000        0.0000        0.0000        0.0000        0.0000        0.0000        0.0000        0.0000        0.0000        0.0000        0.0000       26.2649       20.4678       18.6331       19.9798       28.7857       28.2087       26.6517       24.4768       18.2724       14.7512       12.8324       11.1346        8.4027        7.6738        7.1824        7.9959       10.4749       10.4647       13.7492       15.7093       23.6889       28.3484       31.2116       31.1351       32.0428       33.6669       33.3728       29.4207       20.8404       17.3377       16.3904       15.6588       16.6129       16.2412       15.6787       15.1203       14.2064       14.2109       13.6289       12.6250       11.6670       10.5727        9.0922        7.2264        4.2645        3.3863        2.5232        2.2504        2.8722        3.0025        3.3180        3.1515        2.6314        2.3412        2.1893        1.9720        1.7711        1.7543        1.9602        1.8636        1.4533        0.1333        0.4024        0.0000        0.0000        0.0000        0.0000        0.0000        0.0000        0.0000        0.0000        0.0000        0.0000        0.0000        0.0000        0.0000        0.0000        0.0000        0.0000        0.0000        0.0000        0.0000        0.0000        0.0000        0.0000        0.0000        0.0000        0.0000        0.0000        0.0000        0.0000        0.0000        0.0000        0.0000        0.0000        0.0000        0.0000        0.0000        0.0000        0.0000        0.0000        0.0000        0.0000        0.0000        0.0000        0.0000        0.0000        0.0000        0.0000        0.0000        0.0000        0.0000        0.0000        0.0000        0.0000        0.0000        0.0000        0.0000        0.0000        0.0000        0.0000        0.0000        0.0000        0.0000        2.4440        2.8343        3.4557        3.3191        3.4665        3.9210        4.0496        4.7607        5.0456        5.4750        5.8142        6.2909        6.3803        7.2675        7.6324        7.8739        6.7830        6.8775        7.0765        7.4764        7.9330        8.1696        8.1369        7.9065        8.0701        7.7004        6.3372        6.3765        6.8349        5.9496        5.8032        7.0715        6.1692        6.3328        6.2712        5.2464        5.0695        5.2509        5.0840        5.4223        6.7980        7.0853        7.4773        8.6900        8.7046        9.0273        9.8352       10.5126       11.6878       12.8451       14.4980       15.7287       14.4491       15.8874       16.2790       17.1403       19.4378       20.6852       21.4136       23.2908       25.3603       25.4973       26.5660       27.1029       26.8124       29.1114       31.2380       31.9109       32.1826       29.9264       31.3983       33.3847       35.5450       35.9260       40.0146       46.8830       56.9607       66.7836       73.4156       76.4386       78.1870       80.4256        0.0000        0.0000        0.0000        0.0000        0.0000        0.0000        0.0000        0.0000        0.0000        0.0000        0.0000        0.0000        0.0000        0.0000        0.0000        0.0000
        0.0000        0.0000        0.0000        0.0000        0.0000        0.0000        0.0000        0.0000        0.0000        0.0000        0.0000        0.0000        0.0000        0.0000        0.0000        0.0000        0.0000        0.0000        0.0000        0.0000        0.0000        0.0000        0.0000        0.0000        0.0000        0.0000        0.0000       22.9286       22.1746       20.1793       19.7709       27.9070       27.9139       27.4984       26.7938       20.9621       19.4912       16.3181       15.3160       13.2285       10.0670        9.0426       11.2278       12.7696       12.9048       14.7923       17.2762       22.3857       26.4983       28.8699       29.2815       30.0421       32.1188       31.4406       28.7078       21.4844       18.4734       17.5067       16.6443       16.2191       15.1305       14.2633       13.7038       14.1454       15.0330       15.1500       13.1171       12.3340       10.7693        9.4040        7.6113        4.9922        4.2282        3.9117        3.3179        4.0455        4.2947        4.5929        4.7903        3.7947        3.2589        3.5977        3.1814        2.0419        1.6675        1.8925        2.6276        1.7291        1.0990        1.2660        0.0000        0.0000        0.0000        0.0000        0.0000        0.0000        0.0000        0.0000        0.0000        0.0000        0.0000        0.0000        0.0000        0.0000        0.0000        0.0000        0.0000        0.0000        0.0000        0.0000        0.0000        0.0000        0.0000        0.0000        0.0000        0.0000        0.0000        0.0000        0.0000        0.0000        0.0000        0.0000        0.0000        0.0000        0.0000        0.0000        0.0000        0.0000        0.0000        0.0000        0.0000        0.0000        0.0000        0.0000        0.0000        0.0000        0.0000        0.0000        0.0000        0.0000        0.0000        0.0000        0.0000        0.0000        0.0000        0.0000        0.0000        0.0000        0.0000        0.0000        0.0000        0.0000        2.4554        2.8452        2.7497        3.6582        3.7565        3.8336        4.4555        5.6425        6.0601        6.2617        7.0036        7.0730        8.7545        9.9717        8.2513        7.5480        7.2892        7.4727        7.7123        8.6600        9.3564        9.1890        7.8410        8.3350        7.4443        6.2846        6.5526        6.0971        6.1348        6.4999        6.6364        5.7212        5.6605        5.1599        5.5531        6.2752        6.5966        7.4161        8.1814        9.0005        9.4356        9.9739       11.1914       10.6145       11.1679       11.9929       12.9116       13.2899       15.2005       17.5975       17.3979       15.9794       17.3532       17.5228       18.5305       20.9779       21.9679       24.7273       27.6077       29.0471       28.6420       30.1971       30.4248       30.6614       33.6272       34.1333       34.6951       36.0645       33.8410       35.2178       37.8831       43.1388       39.1341       40.5598       50.3808       61.1085       69.7929       73.6705       76.2977       79.1739       81.7292        0.0000        0.0000        0.0000        0.0000        0.0000        0.0000        0.0000        0.0000        0.0000        0.0000        0.0000        0.0000        0.0000        0.0000        0.0000        0.0000
        0.0000        0.0000        0.0000        0.0000        0.0000        0.0000        0.0000        0.0000        0.0000        0.0000        0.0000        0.0000        0.0000        0.0000        0.0000        0.0000        0.0000        0.0000        0.0000        0.0000        0.0000        0.0000        0.0000        0.0000        0.0000        0.0000        0.0000        0.0000       23.6291       22.8974       25.6145       33.2836       34.3953       32.6082       33.0634       32.6911       36.4257       34.0183       35.4148       38.0025       29.3247       16.8204       16.8124       21.5282       20.1651       24.5479       22.2841       23.5372       27.1951       27.8792       27.3622       26.6668       26.7017       25.6004       24.6818       27.0663       24.7862       22.8540       20.6694       13.4841       12.2818       10.5867       11.1718       14.3469       14.6042       14.3069       13.8940       12.8059       11.7168       11.4504        9.9384        6.0560        4.8759        5.4419        4.3121        2.9287        3.5722        3.9875        3.3602        3.0338        3.1811        3.1456        3.0437        2.3534        1.5710        1.4925        1.9872        2.9158        2.7021        2.6336        1.8954        0.0000        0.0000        0.0000        0.0000        0.0000        0.0000        0.0000        0.0000        0.0000        0.0000        0.0000        0.0000        0.0000        0.0000        0.0000        0.0000        0.0000        0.0000        0.0000        0.0000        0.0000        0.0000        0.0000        0.0000        0.0000        0.0000        0.0000        0.0000        0.0000        0.0000        0.0000        0.0000        0.0000        0.0000        0.0000        0.0000        0.0000        0.0000        0.0000        0.0000        0.0000        0.0000        0.0000        0.0000        0.0000        0.0000        0.0000        0.0000        0.0000        0.0000        0.0000        0.0000        0.0000        0.0000        0.0000        0.0000        0.0000        0.0000        0.0000        0.0000        0.0000        0.0000        2.4176        2.5411        2.8991        3.1838        3.3161        4.2984        5.7297        6.6782        6.9879        6.0320        5.7975        7.7410        9.2893        7.2169        6.6850        7.3554        7.8327        7.9198        8.0507        8.9648        9.0452        8.2255        6.5201        5.5710        4.6335        4.4175        5.0545        5.3515        5.5037        6.0543        5.7252        5.3949        5.6828        6.3672        8.4641        8.7298        9.2840       10.1680       10.5525       11.5279       12.0772       11.8000       11.3025       12.0667       13.0555       14.6594       13.4771       15.8942       16.3549       17.1153       18.1650       19.9398       20.5856       21.8997       22.8777       23.6216       25.4775       30.2898       32.9866       35.8142       36.4030       38.1587       35.1465       37.2914       37.5326       37.9285       35.8313       31.2349       32.1498       35.2806       38.3695       39.4630       47.1336       54.2291       64.4626       72.2282       78.1260       80.3534       77.5707       79.4506        0.0000        0.0000        0.0000        0.0000        0.0000        0.0000        0.0000        0.0000        0.0000        0.0000        0.0000        0.0000        0.0000        0.0000        0.0000        0.0000
        0.0000        0.0000        0.0000        0.0000        0.0000        0.0000        0.0000        0.0000        0.0000        0.0000        0.0000        0.0000        0.0000        0.0000        0.0000        0.0000        0.0000        0.0000        0.0000        0.0000        0.0000        0.0000        0.0000        0.0000        0.0000        0.0000        0.0000        0.0000       21.5888       23.0012       24.6167       32.8696       34.3512       33.3041       29.0022       30.5994       30.6919       25.3209       20.5196       17.0507       27.6845       25.8730       22.3383       20.5825       13.8128       17.9756       21.8383       20.7776       25.5288       24.5131       23.9722       22.7970       23.0119       22.9085       22.1389       25.4287       25.2175       23.1687       20.5790       13.7698       10.2189        9.0399        9.1910       11.7325       12.2116       13.5297       13.8122       12.9384       11.9953       10.4384        7.6775        4.7760        4.3582        3.0449        2.4779        2.5806        2.5930        3.3497        3.7935        3.5123        3.5212        3.0521        2.5782        1.7745        1.3960        0.8752        0.6025        1.4829        1.9315        2.1841        1.7921        0.0000        0.0000        0.0000        0.0000        0.0000        0.0000        0.0000        0.0000        0.0000        0.0000        0.0000        0.0000        0.0000        0.0000        0.0000        0.0000        0.0000        0.0000        0.0000        0.0000        0.0000        0.0000        0.0000        0.0000        0.0000        0.0000        0.0000        0.0000        0.0000        0.0000        0.0000        0.0000        0.0000        0.0000        0.0000        0.0000        0.0000        0.0000        0.0000        0.0000        0.0000        0.0000        0.0000        0.0000        0.0000        0.0000        0.0000        0.0000        0.0000        0.0000        0.0000        0.0000        0.0000        0.0000        0.0000        0.0000        0.0000        0.0000        0.0000        0.0000        2.6068        2.4298        2.9408        3.2277        3.8522        4.4096        5.6105        5.7918        5.6654        6.2655        6.4982        5.6586        4.9118        6.9622        9.0194        8.1106        7.7140        8.5290        8.9722        9.0501        9.2154       10.2636        9.9769       11.0153        9.4237        6.0583        4.4094        4.3703        4.9062        5.1254        5.6567        5.6445        6.0276        6.3658        7.2683        7.5142       10.1161       10.3077       10.8693       11.3156       11.2535       12.5272       12.5852       12.5259       12.2325       12.9185       14.0084       15.5174       15.9303       16.4981       16.7204       17.8818       19.9879       21.8403       23.1627       24.6916       25.1947       27.1861       29.5616       34.4780       36.6319       38.3763       38.2992       41.1652       38.4103       42.0970       40.5069       40.4780       37.3895       34.0961       34.1388       37.0056       38.7640       40.8993       46.0221       54.1379       67.2228       74.6798       79.7737       82.4628       80.0118       81.2336        0.0000        0.0000        0.0000        0.0000        0.0000        0.0000        0.0000        0.0000        0.0000        0.0000        0.0000        0.0000        0.0000        0.0000        0.0000        0.0000
        0.0000        0.0000        0.0000        0.0000        0.0000        0.0000        0.0000        0.0000        0.0000        0.0000        0.0000        0.0000        0.0000        0.0000        0.0000        0.0000        0.0000        0.0000        0.0000        0.0000        0.0000        0.0000        0.0000        0.0000        0.0000        0.0000        0.0000        0.0000       22.1453       22.6394       24.9486       30.9456       31.0846       28.3124       26.1546       26.2643       25.3960       21.1061       19.4040       11.7676       16.6891       13.8031       13.8401       15.6739       11.8286       13.9073       11.2471       15.8058       18.4820       18.9939       20.0794       18.5077       18.7738       18.6192       20.1197       22.6729       23.2256       20.5785       17.2429       10.5281        7.5530        7.3006        7.9594        9.5728        9.6546       11.0922       11.5378       12.5857       10.9228        9.2672        7.1606        4.2396        3.9238        3.7377        2.6809        2.0369        1.9878        1.7834        3.1940        3.2028        2.7922        2.4885        2.0647        1.0558        1.1116        1.8904        1.3319        1.5623        1.4446        1.7030        2.4065        3.9533        0.0000        0.0000        0.0000        0.0000        0.0000        0.0000        0.0000        0.0000        0.0000        0.0000        0.0000        0.0000        0.0000        0.0000        0.0000        0.0000        0.0000        0.0000        0.0000        0.0000        0.0000        0.0000        0.0000        0.0000        0.0000        0.0000        0.0000        0.0000        0.0000        0.0000        0.0000        0.0000        0.0000        0.0000        0.0000        0.0000        0.0000        0.0000        0.0000        0.0000        0.0000        0.0000        0.0000        0.0000        0.0000        0.0000        0.0000        0.0000        0.0000        0.0000        0.0000        0.0000        0.0000        0.0000        0.0000        0.0000        0.0000        0.0000        3.3083        3.0124        2.8777        3.1816        3.5683        5.1229        5.4010        6.0275        5.3052        5.3076        5.9456        5.7806        5.7347        5.2330        6.3297        6.7694        7.5050        8.6518        8.7302        9.5051        9.9951        9.8915        9.2390        9.6002       10.9855       10.2621        6.6117        5.2034        4.9723        5.7408        6.1415        6.6126        6.6000        6.9977        7.9007        8.8918        8.5694       11.0752       11.5253       12.2912       12.6022       13.2790       14.0227       13.4671       13.8356       13.9328       14.1132       15.6705       18.0561       18.2007       17.2798       17.8900       20.0620       22.0069       23.3066       24.4362       25.7160       26.5868       28.8343       32.1961       36.3602       38.4241       38.0632       41.4567       42.2923       42.6472       42.9007       41.7882       39.2978       36.9305       38.6213       36.8816       40.5096       39.9059       42.0703       46.9285       55.9579       68.0197       75.3083       81.7269       82.9393       80.3390       81.8876       78.1654        0.0000        0.0000        0.0000        0.0000        0.0000        0.0000        0.0000        0.0000        0.0000        0.0000        0.0000        0.0000        0.0000        0.0000        0.0000
        0.0000        0.0000        0.0000        0.0000        0.0000        0.0000        0.0000        0.0000        0.0000        0.0000        0.0000        0.0000        0.0000        0.0000        0.0000        0.0000        0.0000        0.0000        0.0000        0.0000        0.0000        0.0000        0.0000        0.0000        0.0000        0.0000        0.0000       20.8151       22.7949       23.2077       22.7669       26.1248       24.2923       21.9938       21.1353       21.4130       19.6072       16.7595       13.8367        8.8119        8.2213        6.5552        6.1384        6.2933        7.0574        7.0043       10.9239       13.2588       13.2087       12.4301       13.1070       13.2670       13.5039       14.0580       14.7479       17.8461       17.6745       15.5205       12.3969        7.0727        5.6635        5.8952        6.3784        7.6020        8.0125        8.4146        7.4762        7.4489        6.8698        6.4259        5.4384        3.7347        4.0248        3.0757        3.1918        2.5057        2.5146        2.3512        2.4281        2.8774        3.2360        3.2012        2.7499        1.1433        0.9281        1.3064        1.0033        1.4960        1.5978        1.5775        1.6987        3.0802        3.1783        0.0000        0.0000        0.0000        0.0000        0.0000        0.0000        0.0000        0.0000        0.0000        0.0000        0.0000        0.0000        0.0000        0.0000        0.0000        0.0000        0.0000        0.0000        0.0000        0.0000        0.0000        0.0000        0.0000        0.0000        0.0000        0.0000        0.0000        0.0000        0.0000        0.0000        0.0000        0.0000        0.0000        0.0000        0.0000        0.0000        0.0000        0.0000        0.0000        0.0000        0.0000        0.0000        0.0000        0.0000        0.0000        0.0000        0.0000        0.0000        0.0000        0.0000        0.0000        0.0000        0.0000        0.0000        0.0000        0.0000        3.4568        3.3508        3.2705        3.2393        3.4352        3.9833        4.4672        4.7532        4.9654        4.3047        4.9593        5.4864        6.1594        6.6809        6.1611        7.1339        7.0541        7.3967        7.8637        9.2623        9.7800       12.2555       11.4926       10.5247        8.8412        9.6452        9.4229        6.2884        6.5299        6.2626        7.0933        7.5861        8.6158        8.6171        8.6314        8.9292        9.2445        9.2251       11.8455       12.5939       12.7854       13.4638       15.9192       16.4800       15.7045       16.0151       14.9396       16.0296       18.1410       22.0579       19.7852       19.7315       20.7059       22.4024       24.4411       25.2122       25.8644       26.9496       28.2546       29.9341       33.1257       35.5703       36.6498       38.4107       42.6371       43.0356       43.6258       42.0742       40.4773       41.0532       38.9822       40.2975       40.7033       41.1681       41.6413       42.9095       46.6281       56.4478       65.7566       72.7888       78.6786       81.1879       78.8195       80.9604        0.0000        0.0000        0.0000        0.0000        0.0000        0.0000        0.0000        0.0000        0.0000        0.0000        0.0000        0.0000        0.0000        0.0000        0.0000        0.0000
        0.0000        0.0000        0.0000        0.0000        0.0000        0.0000        0.0000        0.0000        0.0000        0.0000        0.0000        0.0000        0.0000        0.0000        0.0000        0.0000        0.0000        0.0000        0.0000        0.0000        0.0000        0.0000        0.0000        0.0000        0.0000        0.0000        0.0000       32.2201       36.3739       31.9289       26.6599       14.6858       11.2140       10.4845       11.9695       12.7391       10.8791        8.9995        7.9522        8.5069        8.1774        7.0937        6.2020        5.4060        5.9483        6.4236        9.1318        4.9624        4.2088        3.5537        3.7216        3.4468        4.3825        4.2089        5.0402        8.0567        7.4410        6.0453        5.2762        4.3717        4.4226        5.7492        4.9230        4.7895        4.0291        4.6897        4.5065        3.2404        2.9206        3.0711        3.3597        2.7916        2.0333        2.4705        2.4110        2.3259        2.5347        2.5113        2.6120        3.1945        3.4291        3.2161        2.6647        1.8756        1.2648        0.9611        0.8947        0.8992        0.9501        0.9790        1.2657        1.5885        1.6282        1.5439        1.1720        1.7785        2.4729        2.4375        2.3284        4.8970        4.4855        0.0000        0.0000        0.0000        0.0000        0.0000        0.0000        3.0541        2.5653        3.1038        2.9252        0.0000        0.0000        0.0000        0.0000        0.0000        0.0000        0.0000        0.0000        0.0000        0.0000        0.0000        0.0000        0.0000        0.0000        0.0000        0.0000        0.0000        0.0000        0.0000        0.0000        0.0000        0.0000        0.0000        0.0000        0.0000        0.0000        0.0000        0.0000        0.0000        0.0000        0.0000        0.0000        0.0000        0.0000        0.0000        0.0000        3.5496        3.6076        3.6990        3.6531        3.7916        3.8823        4.1425        4.1560        4.3174        4.1888        4.1889        4.2831        4.4664        4.8359        5.0250        5.1157        4.3274        4.2346        4.9554        5.5229        6.7571        7.8204        8.4502        8.8014        9.7950        9.4358        8.9277        8.3635        8.6061        7.7975        7.7151        7.6008        7.7000        8.0015        8.6562        8.8185        8.6637        9.4878        9.2999        9.7864       10.8054       11.4878       12.0871       12.9500       14.5886       14.7138       14.9869       15.6110       14.7848       15.6739       19.2045       20.8316       24.4396       25.9728       27.1633       28.3969       27.4736       28.0367       28.7557       29.9916       28.9217       31.3072       33.4608       34.6903       39.2299       40.8894       45.5522       43.3126       40.7842       40.3915       40.8086       42.1244       43.9386       45.9034       45.6146       44.9369       38.9700       39.5793       43.7970       49.0127       57.9900       63.9370       66.3091       68.3596       74.4714       79.3014        0.0000        0.0000        0.0000        0.0000        0.0000        0.0000        0.0000        0.0000        0.0000        0.0000        0.0000        0.0000        0.0000        0.0000        0.0000        0.0000
        0.0000        0.0000        0.0000        0.0000        0.0000        0.0000        0.0000        0.0000        0.0000        0.0000        0.0000        0.0000        0.0000        0.0000        0.0000        0.0000        0.0000        0.0000        0.0000        0.0000        0.0000        0.0000        0.0000        0.0000        0.0000        0.0000       25.9754       32.2553       37.7005       32.5264       26.4796       13.1849       11.5079        9.3087        8.8710        8.0430       10.4427        8.9876        8.8165        8.5884        6.9995        5.5696        6.1443        7.1321        8.8644        7.0229        5.1247        2.7961        2.5637        1.7590        2.8099        2.7118        3.0337        2.1019        3.1313        5.4159        4.7086        4.5253        3.8798        3.3906        3.3927        2.6861        2.9278        3.7841        3.6649        3.4457        3.3840        2.6038        2.4425        2.3078        1.7041        0.9217        1.2485        1.6580        1.8013        1.9711        2.0905        2.4488        2.8103        3.3826        3.4515        3.2484        2.6976        1.9997        1.6481        1.3016        1.0494        0.8699        0.9667        0.9656        1.2855        1.5695        1.9667        1.9446        1.0355        1.8660        1.8470        1.8363        1.0841        1.9127        2.1948        2.4582        3.1093        2.9965        3.5688        2.6795        2.4729        2.6814        1.9994        2.5196        2.3607        1.8025        1.4849        3.2264        3.2202        0.0000        0.0000        0.0000        0.0000        0.0000        0.0000        0.0000        0.0000        0.0000        0.0000        0.0000        0.0000        0.0000        0.0000        0.0000        0.0000        0.0000        0.0000        0.0000        0.0000        0.0000        2.3906        2.8402        2.8350        2.7238        2.9836        3.2716        3.6313        4.0724        4.3779        4.4570        4.4111        4.1571        4.1162        4.3201        4.5363        4.4690        4.5975        4.6055        4.5141        4.5293        4.5013        4.4512        4.5319        4.5173        4.8499        4.8800        4.8168        4.4318        4.2328        4.5178        5.5184        7.0201        7.6173        8.2670        8.4665        9.5481        8.9341        9.3875        9.1658        9.5085        8.8800        8.5545        8.6286        8.6893        9.1126        9.5686        9.5926        9.8559       10.5068       10.5169       11.2965       11.8587       11.8824       12.9050       14.6249       14.7992       15.4714       16.4529       17.4300       17.0867       18.8068       20.9690       22.1936       27.2729       28.4363       30.3879       31.3668       30.1854       30.9361       31.9113       32.5860       30.5591       33.7499       35.7411       39.0562       41.5417       44.3426       44.2547       44.0787       40.6146       41.2358       43.4791       44.2040       45.9279       48.3492       48.5125       49.6582       41.9201       41.4194       43.5875       48.4043       55.8692       59.8908       63.7594       67.1523        0.0000        0.0000        0.0000        0.0000        0.0000        0.0000        0.0000        0.0000        0.0000        0.0000        0.0000        0.0000        0.0000        0.0000        0.0000        0.0000        0.0000        0.0000
        0.0000        0.0000        0.0000        0.0000        0.0000        0.0000        0.0000        0.0000        0.0000        0.0000        0.0000        0.0000        0.0000        0.0000        0.0000        0.0000        0.0000        0.0000        0.0000        0.0000        0.0000        0.0000        0.0000        0.0000        0.0000        0.0000       22.7649       27.7146       29.2696       31.3607       26.0011       16.7954       15.1629       10.8380        7.7211        6.6590        9.2374        7.8821        8.4732        5.6310        4.1658        5.0059        6.5512        6.7822        6.9171        6.5694        5.2026        2.9058        1.7752        1.6214        1.1554        1.3398        1.1220        1.2742        3.2153        4.0617        3.7805        4.4254        3.8789        3.7772        2.3202        1.2790        2.5721        4.2578        4.7276        3.2568        2.4401        1.6812        1.5776        1.0577        0.9924        0.9353        0.9629        0.9244        1.0449        1.8650        2.0797        2.4450        2.5843        3.2645        3.3592        3.2447        2.7270        2.0161        1.7274        1.3568        1.1584        1.0781        0.9976        0.7331        0.8188        0.8752        1.0341        1.7215        1.2130        2.2718        1.6322        1.8450        1.3152        1.1924        1.3233        1.4937        2.3344        6.6470        5.3779        1.9772        1.1810        1.5822        1.6054        2.4438        2.5537        2.4319        2.4696        5.2416        5.9715        5.3312        3.5119        2.6297        0.0000        0.0000        0.0000        0.0000        0.0000        0.0000        0.0000        0.0000        0.0000        0.0000        0.0000        0.0000        1.5927        2.4430        2.5969        2.5861        2.6464        2.9735        2.8420        2.5199        2.6478        3.0912        3.4608        3.8000        4.2392        4.7411        5.3631        5.5298        5.2775        5.0005        5.1253        5.2493        5.2251        5.3268        5.3805        5.4152        5.3722        5.5594        5.3837        5.4314        5.1690        4.8220        4.5855        4.5197        4.5624        4.1696        4.4996        5.2403        5.8820        7.1080        7.9573        8.6253        8.8380        9.4785        9.2804        9.3876       10.2776       11.2264       10.0086        9.3453        9.4344        9.5474        9.8615       10.0186       10.2812       10.8904       11.2476       11.5253       12.1480       11.8904       13.0448       15.0880       15.6271       16.3673       17.3055       19.0858       19.8594       20.0321       21.8444       23.7048       23.7743       29.6154       31.5150       32.4872       33.8550       33.5704       33.6807       33.9743       33.9024       32.3016       34.3323       36.2347       38.6224       42.2808       42.8746       43.6976       42.8067       40.9104       41.2176       44.1301       45.4271       47.7979       52.0083       52.3139       53.4407       45.4917       45.6219       47.0812       49.8585        0.0000       59.0465       65.8617       69.6825        0.0000        0.0000        0.0000        0.0000        0.0000        0.0000        0.0000        0.0000        0.0000        0.0000        0.0000        0.0000        0.0000        0.0000        0.0000        0.0000        0.0000        0.0000
        0.0000        0.0000        0.0000        0.0000        0.0000        0.0000        0.0000        0.0000        0.0000        0.0000        0.0000        0.0000        0.0000        0.0000        0.0000        0.0000        0.0000        0.0000        0.0000        0.0000        0.0000        0.0000        0.0000        0.0000        0.0000       19.1675       20.9067       26.2606       24.2859       23.3864       21.0756       16.0704       13.2918        9.0695        5.6386        5.4557        3.3476        3.3850        6.1519        4.0137        3.0582        3.9671        4.8337        3.6779        4.1965        4.8728        4.8891        3.0724        2.1852        2.1040        1.6786        2.0525        1.4713        2.0705        3.2877        3.9908        4.3900        3.8089        2.8234        2.0102        1.3269        1.3219        2.3213        2.5221        1.7663        1.4058        2.0917        1.4527        1.1646        0.9765        1.1423        1.0068        1.1763        1.1030        1.1891        1.8696        2.2887        2.7974        2.6701        3.0411        3.0439        2.9084        2.5279        1.8364        1.4828        1.2682        1.3945        1.6579        1.7156        1.4945        1.8319        0.8389        0.5818        0.9915        1.2671        2.3461        1.9263        2.8181        2.3602        3.2718        2.7289        2.1669        1.8640        3.4054        2.9812        2.3014        2.8207        2.0106        1.6749        1.6071        1.1425        1.3797        1.9130        5.5438        4.4227        4.2455        4.1108        3.2823        3.3117        3.0271        2.1837        0.0000        0.0000        0.0000        0.0000        0.0000        0.0000        0.0000        0.0000        1.1345        1.2075        1.5967        2.1118        2.1629        2.1423        2.4864        2.4490        2.5262        2.8332        3.2592        3.6375        4.0318        4.5524        5.4176        5.9501        6.1561        6.0744        5.9434        5.9173        5.7896        5.7227        6.0188        6.2725        6.2713        6.2675        6.4618        6.4656        6.0608        5.7020        5.2461        4.9697        4.7854        4.7028        4.2226        4.2405        5.5169        6.1420        7.7449        8.2626        9.3226        9.3491       10.0397       10.2534       10.1731        9.7987       11.5052       10.1957        9.5426       10.0533       10.0692       10.7955       10.9723       11.5324       11.3094       11.1957       12.0377       12.2259       13.2410       15.3169       15.3804       16.1612       17.5608       19.2022       20.4103       22.2024       21.9397       23.7027       24.8656       24.9083       31.7136       33.5889       34.8642       34.9465       35.2249       35.7399       36.0524       35.3911       33.2477       34.9300       35.5550       37.3025       42.6644       42.2746       43.8246       41.7799       40.1231       40.6981       43.0232       45.8298       49.3024       54.7584       57.8727       61.1947       52.3020       54.3695        0.0000        0.0000        0.0000        0.0000        0.0000        0.0000        0.0000        0.0000        0.0000        0.0000        0.0000        0.0000        0.0000        0.0000        0.0000        0.0000        0.0000        0.0000        0.0000        0.0000        0.0000        0.0000        0.0000        0.0000
        0.0000        0.0000        0.0000        0.0000        0.0000        0.0000        0.0000        0.0000        0.0000        0.0000        0.0000        0.0000        0.0000        0.0000        0.0000        0.0000        0.0000        0.0000        0.0000        0.0000        0.0000        0.0000        9.2646        8.9380       10.2947       15.6053       19.6246       16.2577       13.1312       12.0737        9.4665       10.3672        8.8234        8.3608        6.1519        4.1202        3.2390        3.7722        4.9928        4.4717        2.7583        2.1643        2.3381        3.9068        4.1026        5.4669        5.0521        4.7392        4.5825        4.8911        5.2221        4.9508        3.8719        5.2230        6.0553        6.2836        4.8446        3.7459        3.1435        2.9388        3.6470        2.1215        2.4031        2.5370        2.2889        1.6516        1.6523        1.2616        1.7452        1.8297        2.0679        2.3223        2.2252        2.4338        2.7260        2.2030        1.9728        2.1149        2.1150        2.1714        2.1680        2.0616        1.8076        1.4933        1.2896        1.0662        1.1226        1.5634        1.7007        1.6968        1.7086        1.0913        1.3566        1.5040        1.9290        3.7398        3.4820        3.7759        4.1084        3.4336        3.8480        2.7108        2.0486        3.2669        3.3649        3.9302        5.9200        3.7862        2.6504        2.0007        1.3854        1.7117        1.2544        4.6722        4.2686        2.6422        1.7951        1.5476        1.4124        1.4306        1.2413        1.0971        1.0965        1.3045        1.9247        1.3307        1.0166        1.3077        1.2859        1.3581        1.3144        1.3816        1.4356        1.5437        1.6452        1.9112        2.0179        2.2842        2.7126        3.2000        3.6190        4.1518        4.7908        6.3098        7.0546        7.3794        7.2969        7.2575        7.2258        7.2476        7.1669        7.2455        7.0916        6.8620        6.5653        5.7813        5.4383        5.3101        5.1772        4.6453        4.8251        4.6426        4.5116        4.8489        4.9812        5.5196        6.0864        8.1329        9.5194        9.7534        9.6559        8.7887        8.6590        8.9049        9.1765        9.6564        9.7352        9.8351        9.8923       10.2241       10.2817       10.8946       11.2614       10.5504       11.1270       11.8394       12.0828       13.8631       14.3483       14.4236       16.2723       19.1117       21.0586       22.4601       24.5721       29.7617       31.3137       32.3144       33.5807       35.2911       36.5908       37.2182       37.1777       35.6203       35.6672       34.9727       35.9138       38.1172       39.8685       40.0908       41.2839       40.3795       40.7158       40.8452       39.4245       36.1717       36.7417       39.1612       43.3133       51.8410       58.4080       61.9550       64.8786       67.3747        0.0000        0.0000        0.0000        0.0000        0.0000        0.0000        0.0000        0.0000        0.0000        0.0000        0.0000        0.0000        0.0000        0.0000        0.0000        0.0000        0.0000        0.0000        0.0000        0.0000        0.0000        0.0000        0.0000        0.0000        0.0000
        0.0000        0.0000        0.0000        0.0000        0.0000        0.0000        0.0000        0.0000        0.0000        0.0000        0.0000        0.0000        0.0000        0.0000        0.0000        0.0000        0.0000        0.0000        8.1947        9.8927        9.4350        7.5580        6.7775        6.0585        6.3730       10.0748        9.5593        7.4981        6.8608        6.1353        5.0345        5.7695        5.7202        5.3874        5.5373        2.8594        1.8397        2.0209        2.2034        1.7730        2.1395        1.9772        2.6121        2.7815        2.4584        2.6544        3.7393        4.2312        5.5704        5.3358        4.2934        4.7310        4.7438        5.3212        6.7578        5.1700        4.1961        3.8535        3.5089        4.1056        3.7260        2.4211        2.4426        2.7667        3.9927        3.8816        5.3628        5.2138        4.8489        5.4098        5.7651        6.1471        5.0915        5.3128        5.7445        3.4564        2.6833        2.7236        2.6335        2.1252        2.1632        2.2093        2.0395        1.4951        1.4741        1.1089        1.0675        1.5581        2.1270        1.9694        1.9670        1.6438        1.6065        1.7552        2.0361        4.4596        5.0940        4.9067        4.1342        4.6976        4.3727        3.3698        2.9210        4.7631        4.6452        7.2226        7.3451        3.5485        1.6843        1.6995        1.2603        1.1631        0.9757        1.7275        2.6243        1.3985        1.3270        1.2634        1.1067        1.0210        0.9137        0.9532        1.0013        1.2373        1.2633        1.4466        1.2329        1.4602        1.5914        1.9251        1.7750        1.6380        1.6610        1.5403        1.4972        1.9174        2.1254        2.6349        3.2067        3.5564        4.0285        4.8623        5.4256        7.1409        8.1551        8.7400        8.7146        8.5150        8.3806        8.2475        8.0684        8.1729        7.9850        7.7791        7.5509        6.6197        6.1273        6.0313        5.9110        5.3930        4.9100        4.6052        4.7382        5.1455        5.6674        5.4882        6.2282        8.3634       10.2671       10.2185        9.6643        9.0364        9.2184        9.2052        8.6411       11.0280       11.2235       10.7304       10.9406       10.9896       11.8094       11.3155       12.0624       11.9028       12.0002       11.8182       12.3774       13.8804       14.4457       14.6099       17.1951       20.9319       22.7565       24.7025       28.1045       34.0049       34.7708       36.3433       36.5850       37.4273       37.8229       39.0586       39.2208       36.2026       35.5013       36.2882       37.4541       40.2754       42.6469       42.1452       42.4448       39.2586       39.0764       39.7502       39.6768       35.6037       35.9016       38.4307       43.9303       53.9871       63.1213        0.0000        0.0000        0.0000        0.0000        0.0000        0.0000        0.0000        0.0000        0.0000        0.0000        0.0000        0.0000        0.0000        0.0000        0.0000        0.0000        0.0000        0.0000        0.0000        0.0000        0.0000        0.0000        0.0000        0.0000        0.0000        0.0000        0.0000        0.0000
        0.0000        0.0000        0.0000        0.0000        0.0000        0.0000        0.0000        0.0000        0.0000        0.0000        0.0000        0.0000        0.0000        0.0000        0.0000        7.3822        7.3940        7.0005        4.8441        5.8686        6.3992        5.1201        5.3715        5.3765        5.7513        5.5046        3.8773        3.3940        3.4473        3.6612        3.4964        3.9102        3.5507        3.5635        3.1496        2.3057        1.5861        1.3852        1.2662        0.5864        0.8056        1.2030        1.4066        3.1280        3.7605        4.8740        4.3030        3.7255        2.9377        4.4810        4.1036        4.3665        4.0958        4.4265        3.4979        3.0096        3.1146        2.5014        2.5246        2.4177        2.2342        1.5447        1.7532        1.7330        2.5309        3.3107        4.2190        4.2408        4.7331        5.4531        5.0150        6.3908        6.8615        6.0538        5.1114        3.4725        3.5641        3.3558        3.0206        2.6282        2.3741        2.7964        2.7844        1.9047        1.7583        1.6107        1.5641        1.9684        2.1317        2.6260        2.4635        2.3124        2.3937        2.6100        2.4255        4.7477        5.3213        5.4169        3.9976        2.3860        2.3166        2.1566        2.6039        5.1015        5.4065        3.4917        4.5398        4.1043        2.2462        1.5396        1.1259        1.0091        0.9274        1.4574        1.1685        1.0441        0.9963        0.9544        0.8749        0.8758        1.1824        1.3161        1.7676        2.4541        2.5918        2.6383        2.5574        2.7171        2.6409        2.1711        2.2729        2.3753        1.6888        1.6375        1.9586        2.3559        2.7610        2.6060        3.1285        3.9102        4.4080        5.3263        6.2783        8.3988        9.6449       10.0775        9.7183        9.3955        9.2185        9.1774        8.8984        9.0578        8.9154        8.6753        8.7823        7.5366        7.1822        6.7153        6.3717        6.2084        5.9122        5.4938        5.2462        5.8513        6.8869        6.6281        7.4237        9.6111       10.1130       10.2154       10.0559        9.7845       10.1088       10.2546       11.0612       12.6758       12.3616       12.0962       12.5932       11.8339       11.6507       11.9477       12.2046       12.1174       11.7850       11.6087       12.1340       14.0310       14.4110       15.9677       17.7919       22.2379       24.4950       27.0841       29.7161       34.3583       37.0478       37.9589       37.8174       38.2782       38.7594       38.4395       39.1828       36.1968       36.7012       37.6906       38.8239       41.1567       42.7214       43.0948       42.6962       39.5628       39.0821       39.5412        0.0000       36.1387       36.3875       40.2095       46.0199       57.2191       67.4608        0.0000        0.0000        0.0000        0.0000        0.0000        0.0000        0.0000        0.0000        0.0000        0.0000        0.0000        0.0000        0.0000        0.0000        0.0000        0.0000        0.0000        0.0000        0.0000        0.0000        0.0000        0.0000        0.0000        0.0000        0.0000        0.0000        0.0000        0.0000
        0.0000        0.0000        0.0000        0.0000        0.0000        0.0000        0.0000        0.0000        0.0000        0.0000        0.0000        0.0000        0.0000        7.5531        5.5896        5.6831        6.7183        6.5951        4.4191        5.6855        4.8420        5.6396        6.7223        4.5057        5.6424        5.5763        3.1958        2.2060        2.0564        1.9113        1.8691        2.4269        2.8711        2.7860        2.7782        2.3312        2.3548        1.7813        1.0451        0.6699        0.7532        0.9867        1.9825        2.8290        2.3957        1.1209        1.1820        2.0922        2.0390        2.9602        3.4877        3.6160        3.0056        2.9504        3.3195        3.3229        2.2836        2.2738        2.1263        2.1270        1.6766        1.2625        1.8713        2.2565        2.0352        2.3632        3.0149        4.2125        3.9148        3.7303        3.7446        5.4522        5.5613        4.2089        3.7968        3.1096        3.7584        3.7388        3.4739        2.7579        2.9423        2.6385        2.6119        1.2314        0.9529        0.9799        1.0802        1.2555        1.3746        1.6781        1.4189        0.8185        1.0168        1.1373        1.3848        2.2512        3.0750        3.4216        2.8076        3.1965        1.6369        1.6385        1.4836        2.5194        4.3728        6.5265        5.3153        4.7335        3.0800        2.2407        3.4797        1.7384        1.3449        1.5398        1.3019        1.1168        1.3871        2.1061        2.0112        2.1821        1.9840        1.4181        1.2689        2.0614        2.9510        2.2448        1.6448        1.3307        1.3969        1.6108        1.7216        1.6123        1.8486        1.7225        1.3745        1.7889        2.1363        2.6349        3.5204        4.6561        5.3575        6.0324        8.0480        9.4587       10.3248       10.9292       10.6463       10.3497       10.0481       10.1441        9.6727       10.2056       10.3172        9.9140        9.4739        8.7181        8.1484        7.8248        8.0706        7.9902        7.6245        7.4113        7.3507        8.0355        8.2663        7.0225        8.3987       10.0760       10.5804       11.2125       11.9426       12.5596       12.1837       11.2062       12.2921       13.9198       12.7463       13.3829       12.3979       11.7898       11.5121       12.0697       12.3233       12.4613       12.4895       12.9147       13.6372       15.3265       16.6919       17.9535       19.6322       23.9308       26.2018       28.5191       29.9272       33.6010       35.8568       37.2420       36.5979       36.0025       36.3496       37.0640       38.2901       36.4348       37.6604       39.4610       40.5821       42.3671       43.3839       43.4262       43.0024       39.8860       39.5527        0.0000        0.0000        0.0000        0.0000        0.0000        0.0000        0.0000        0.0000        0.0000        0.0000        0.0000        0.0000        0.0000        0.0000        0.0000        0.0000        0.0000        0.0000        0.0000        0.0000        0.0000        0.0000        0.0000        0.0000        0.0000        0.0000        0.0000        0.0000        0.0000        0.0000        0.0000        0.0000        0.0000        0.0000        0.0000        0.0000
        0.0000        0.0000        0.0000        0.0000        0.0000        0.0000        0.0000        0.0000        0.0000        5.0748        0.0000        0.0000        6.2044        6.6574        5.7077        4.3868        3.6658        3.7988        3.4913        2.7005        3.0960        2.7182        4.1404        4.2496        4.8346        5.4642        3.6510        3.1429        3.1729        3.4624        2.0829        2.6533        2.4310        2.3147        2.0124        3.9853        4.0243        2.7356        1.6303        1.0328        0.7771        0.8939        2.1177        3.1174        2.4488        1.1350        1.5095        2.0691        2.3147        2.6647        2.7171        2.3567        2.5107        2.2665        2.9294        2.0142        1.8193        2.6579        3.2049        2.5775        1.9722        2.3996        2.6793        2.2206        2.5537        2.7835        2.9323        3.2640        3.3391        3.1388        3.1173        2.1175        2.5093        2.2801        2.8145        2.6908        4.3250        4.3956        4.6902        2.7070        2.6689        2.7383        2.8654        1.3921        1.1659        0.8682        0.8575        1.1228        0.8557        0.7847        0.7097        1.2159        1.4380        1.6249        1.6847        2.2854        2.9829        3.0698        2.9469        3.1856        2.9556        2.8865        2.9264        2.9393        3.9173        3.4805        3.3944        2.4728        2.3195        2.2107        1.8918        1.5319        1.2827        1.3090        1.2172        1.2447        1.2815        1.3489        1.1606        0.7934        0.6096        0.5495        0.4746        0.3775        0.3227        0.3349        0.3959        0.6871        0.8432        0.9201        0.9444        0.9989        1.1174        1.1886        1.4409        1.2469        1.4157        1.9280        2.9878        5.0095        5.7623        6.6442        7.9063       10.3630       11.7394       12.3026       11.8421       10.5045       10.5067        9.6465        9.4482        9.5248        9.3954        9.1961        8.6490        8.0227        7.7681        8.1806        7.7805        6.9797        6.9818        6.7252        6.3066        7.9666        7.1544        6.9272        7.6151        9.6680       10.9729       11.3994       11.5841       12.0841       11.5767       11.1734       12.0529       14.2146       14.0670       14.1571       14.5491       13.8003       13.3665       13.7892       14.0514       14.9943       15.7868       16.7915       18.2607       21.2892       22.8952       24.8633       26.2188       29.3049       31.7470       33.7019       34.4916       34.8727       36.5213       37.3455       36.3442       31.5004       30.9001       31.2100       32.7809       37.1112       38.6547       40.5069       41.6994       40.5283       40.9897       41.4433       41.4205       39.1428        0.0000        0.0000        0.0000        0.0000        0.0000        0.0000        0.0000        0.0000        0.0000        0.0000        0.0000        0.0000        0.0000        0.0000        0.0000        0.0000        0.0000        0.0000        0.0000        0.0000        0.0000        0.0000        0.0000        0.0000        0.0000        0.0000        0.0000        0.0000        0.0000        0.0000        0.0000        0.0000        0.0000        0.0000        0.0000        0.0000        0.0000
        0.0000        0.0000        0.0000        0.0000        0.0000       20.1037       17.2771       14.2204        9.0330        6.5470        5.7710        6.7404        8.4291        6.6640        6.2491        5.4852        3.3482        4.0769        3.2732        2.8522        2.1440        2.0236        2.9386        2.3064        2.2159        2.4502        2.2022        1.9664        1.0198        0.9807        1.1091        1.1645        1.3004        1.3048        2.4057        4.1066        3.4711        2.6706        1.6384        1.6782        0.9283        0.6209        1.7315        2.0016        2.1794        0.9967        1.2582        2.0683        2.3568        2.5973        2.2200        1.7419        2.4315        2.6404        2.4484        1.8330        1.5341        1.8992        2.4309        2.1089        2.6259        2.7941        1.8265        1.9338        1.3624        1.5517        1.6051        1.8088        2.4432        3.1047        2.1971        1.2564        1.6976        1.6964        1.9605        2.3871        2.2964        3.0798        3.5656        1.8048        2.1057        2.1529        2.4984        1.3418        1.4444        1.2170        0.9839        1.6945        1.3059        1.2238        1.0402        1.4425        1.8305        1.7854        1.9157        2.1859        2.4850        2.6023        2.8223        3.6389        3.6111        3.6271        3.8256        3.5358        2.6362        2.5412        2.3758        2.4570        2.3795        2.2871        2.0030        1.5409        1.3160        1.3051        1.3033        1.2966        1.2453        1.1394        1.0910        0.7363        0.6625        0.5575        0.5151        0.4111        0.4821        0.5326        0.3758        0.6213        0.7812        0.8878        0.9087        1.0033        1.1333        1.2701        1.3814        1.2012        1.3341        1.9413        2.6859        4.8824        5.8109        7.4273        9.3421       12.0136       13.4063       14.3698       13.6902       11.7593       11.2762       10.5883       10.1102       10.1041       10.6566       10.1117        9.6972        9.1088        8.6335        8.4289        8.4650        7.5649        7.4607        6.8542        6.8327        7.7608        6.7618        6.6338        7.5318        9.2905       11.2435       11.5450       11.8423       12.1494       11.5618       12.1099       13.3180       15.2940       14.9708       15.2556       16.0200       14.7966       14.8960       15.1616       15.5804       16.7400       17.4482       19.1735       21.1890       24.5011       25.9535       27.5329       28.8274       32.2994        0.0000        0.0000       36.2848       36.4570       37.0224       36.7966       35.9735       30.7848       29.5900       30.1435       31.9835       37.0157       38.5868       40.6881       41.3734       40.8764       41.3731       41.4240       41.6750        0.0000        0.0000        0.0000        0.0000        0.0000        0.0000        0.0000        0.0000        0.0000        0.0000        0.0000        0.0000        0.0000        0.0000        0.0000        0.0000        0.0000        0.0000        0.0000        0.0000        0.0000        0.0000        0.0000        0.0000        0.0000        0.0000        0.0000        0.0000        0.0000        0.0000        0.0000        0.0000        0.0000        0.0000        0.0000        0.0000        0.0000        0.0000
        0.0000        0.0000        0.0000        0.0000       22.0226       17.7710       15.1499       14.1106       10.4326        7.3130        5.1924        6.3291        6.2532        7.1694        6.4986        6.7311        5.2025        3.6735        2.2955        1.1289        1.2653        1.9299        1.2373        1.9680        2.7700        1.1987        0.5374        1.0742        0.4148        0.3366        0.6857        1.0774        1.0426        1.8767        2.1193        3.1250        2.7514        2.0685        1.9015        1.3832        0.9447        0.8713        1.3630        1.6476        1.9870        0.5977        1.1039        2.0275        2.0589        1.7893        1.5194        1.8302        2.7087        2.6658        2.6491        1.7861        1.2123        1.8626        1.5083        1.3787        2.1064        1.5514        1.0561        0.7946        1.3848        1.8381        2.0011        2.1313        2.9556        3.2852        2.8369        1.8578        1.9134        1.7775        2.0578        1.3699        1.2049        1.7202        2.3211        1.4624        1.7131        2.2986        2.5329        1.1260        1.1721        0.9865        0.8466        0.7225        0.9115        1.0081        0.7852        1.6108        1.6735        1.7365        1.9943        2.4630        2.7936        3.0498        3.4988        4.0190        4.1060        4.4124        4.5925        3.8980        3.0881        3.0629        2.8231        2.9579        2.9323        2.6658        2.3432        1.7686        1.5146        1.4294        1.4625        1.4301        1.6143        1.4693        1.3382        0.8049        0.6261        0.5381        0.5273        0.4439        0.4367        0.4185        0.4738        0.7354        0.7860        1.0197        1.3733        1.3051        1.3717        1.5204        1.7097        1.5837        1.7379        2.2629        3.2973        5.7808        7.2836        8.3014       10.1233       13.8630       15.7042       16.2981       15.5063       12.5927       12.0014       10.8775       11.2777       11.2904       10.9209       11.2941       11.6078        9.2368        8.4264        8.4714        8.8648        8.1993        8.1773        7.8686        6.8967        7.4168        6.8736        6.8097        7.7608        9.8423       11.2569       11.6481       11.1954       11.1246       11.5583       12.3385       13.0649       14.8126       15.5066       15.7953       16.1899       15.2264       15.5279       15.7540       16.6831       17.3405       18.1156       19.6967       21.8042       25.7299       27.2294       28.8271       29.5523        0.0000        0.0000        0.0000       35.3813       35.1921       36.0993       35.8379       35.1350       29.7891       29.1889       29.4745       32.1084       36.5392       38.9146       41.0929       41.2897       40.5055        0.0000        0.0000        0.0000        0.0000        0.0000        0.0000        0.0000        0.0000        0.0000        0.0000        0.0000        0.0000        0.0000        0.0000        0.0000        0.0000        0.0000        0.0000        0.0000        0.0000        0.0000        0.0000        0.0000        0.0000        0.0000        0.0000        0.0000        0.0000        0.0000        0.0000        0.0000        0.0000        0.0000        0.0000        0.0000        0.0000        0.0000        0.0000        0.0000        0.0000        0.0000
        0.0000        0.0000       29.8049       22.7685       19.7395       15.3924        9.6876        6.2142        5.2370        6.2742        5.5151        6.0089        5.5656        4.4779        4.1679        4.9667        3.8289        2.8925        2.6364        1.8566        1.5175        1.4594        0.9476        1.6176        0.9463        0.2878        0.3006        0.8005        0.9782        0.8402        1.3906        2.2757        2.1136        2.4564        2.3841        2.8626        1.9474        1.8428        1.3904        0.8843        0.6014        0.5554        0.9912        1.1642        0.8292        0.8080        0.9024        1.4380        1.2357        1.3767        1.5084        2.2639        2.5575        2.3664        1.8363        1.3636        1.1244        1.3670        1.5226        1.5690        0.8839        0.8670        1.1989        1.5844        1.7855        1.7877        2.0378        2.5364        3.4328        3.8504        4.2627        3.0983        2.7894        2.2535        1.9727        1.0613        1.2582        1.5850        1.9283        1.0776        1.5101        1.6560        1.8778        0.6933        0.6098        0.4753        0.5344        0.7497        0.7982        0.4722        0.5367        1.5882        1.7136        2.0465        2.3176        3.1241        3.5044        3.6071        3.9363        4.1991        4.3850        4.4924        5.3010        4.8043        4.4109        3.4088        3.4187        3.5726        3.4631        3.3131        2.8894        2.1641        1.8014        1.7118        1.7333        1.7053        2.0883        1.7964        1.4114        0.9294        1.0301        1.3926        0.8142        0.6851        0.6221        0.5798        0.6807        0.9939        1.3204        1.9396        2.3777        1.9944        2.0370        2.0149        2.3686        2.5622        2.7043        3.2266        4.4791        6.9743        8.1267       10.1819       10.3935       13.2407       13.9841       14.3308       14.0037       11.0223       11.0818       11.2731       12.8679       14.3381       11.5537       12.0413       12.0923        9.2871        8.8135        8.9205        9.4076        9.1241        9.1608        9.1350        7.9533        8.2588        7.6960        7.3902        7.8370        9.6200       10.0390        9.9592       10.8988       11.2262       11.3640       12.1887       12.0397       13.5335       14.2559       15.0240       15.7047       15.2450       16.0527       16.3046       16.5480       17.4316       18.2381       19.7387       21.4954       24.9932       26.3536       29.0472        0.0000        0.0000        0.0000       30.9093       31.6007       31.6537       32.2371       32.9172       33.2526       28.6814       28.1563       28.9250       31.3764       36.1412       38.8892       40.6380       41.1974        0.0000        0.0000        0.0000        0.0000        0.0000        0.0000        0.0000        0.0000        0.0000        0.0000        0.0000        0.0000        0.0000        0.0000        0.0000        0.0000        0.0000        0.0000        0.0000        0.0000        0.0000        0.0000        0.0000        0.0000        0.0000        0.0000        0.0000        0.0000        0.0000        0.0000        0.0000        0.0000        0.0000        0.0000        0.0000        0.0000        0.0000        0.0000        0.0000        0.0000        0.0000        0.0000
        0.0000       29.0587       23.7009       18.0471       14.3421        9.2742        9.5088        6.4297        4.4355        3.8233        4.0935        4.1438        2.6514        1.4772        3.0086        3.1386        2.5048        1.3437        1.2877        0.7432        0.5323        0.0761        0.1699        0.3723        0.5683        0.4934        0.8614        0.9988        0.9611        0.8026        0.8701        2.2793        2.5373        2.4317        2.3082        2.5675        1.5169        1.6407        1.3156        1.3390        0.9601        1.2940        0.9204        0.9569        0.5860        0.6129        0.4558        0.5617        0.6531        1.4480        2.4810        2.9716        2.0826        1.8416        0.9624        0.8252        2.0822        2.1626        1.2061        0.9302        0.5135        0.7903        0.9391        1.4915        1.6425        1.4641        1.7738        2.1226        2.3639        2.3630        3.7923        3.6001        3.6370        2.6902        2.4215        1.5805        1.9275        2.2365        2.2449        1.1298        1.1889        1.1913        0.9601        0.7020        0.8548        0.9475        1.1196        1.6394        1.0885        1.0198        1.1375        1.9439        1.8870        2.4582        3.0346        3.6425        3.9081        4.1932        4.5315        5.0665        5.4019        5.6248        5.6695        5.9727        6.0659        5.8920        5.7916        5.6302        5.5323        5.1552        4.5378        3.0610        2.5691        2.5722        2.6015        2.3580        2.3782        2.0789        1.9953        1.9110        1.6899        1.7657        1.9941        1.4690        1.2081        0.9526        1.0435        1.1801        1.3966        1.9731        2.2171        2.0220        1.8945        1.8920        2.2282        3.3793        4.1555        4.8908        5.7088        6.6278        7.2978        8.0845        9.1433        8.8847        9.1775       10.0302        9.7994       10.2106       10.2308       10.2263       10.6957        9.6703        9.8721        9.4305        9.9067       10.6607        9.0361        9.1371       10.0159       12.8867       13.9137       13.6845       11.8478        8.3821        7.6847        7.6952        7.5411        8.9600        8.6758        8.6873        9.1963       10.1051       10.3746       11.1377       11.5687       12.3412       12.9014       13.4750       14.3207       16.0702       17.7523       18.8474       19.2919       18.0481       18.4484       19.7703       21.2187       31.1359        0.0000        0.0000        0.0000        0.0000       21.6652       21.9592       22.9264       24.7243       25.4016       26.8446       27.4792       27.1208       27.3488       28.3751       30.4178       32.2843       34.4073       36.0079        0.0000        0.0000        0.0000        0.0000        0.0000        0.0000        0.0000        0.0000        0.0000        0.0000        0.0000        0.0000        0.0000        0.0000        0.0000        0.0000        0.0000        0.0000        0.0000        0.0000        0.0000        0.0000        0.0000        0.0000        0.0000        0.0000        0.0000        0.0000        0.0000        0.0000        0.0000        0.0000        0.0000        0.0000        0.0000        0.0000        0.0000        0.0000        0.0000        0.0000        0.0000        0.0000        0.0000
        0.0000       22.4353       17.0935       19.8051       16.0021       11.2806        8.3984        8.2688        5.3441        4.2291        3.5803        3.2945        2.6472        1.8346        1.6467        1.0539        0.9349        1.1334        1.3500        0.5983        0.4748        0.1800        0.2124        1.0731        1.0340        0.9329        0.7605        1.4145        1.3299        1.2192        1.5340        2.4251        2.3395        1.9900        1.8835        2.1152        1.7968        1.7837        2.2682        1.7048        1.0904        0.6631        0.8030        0.3995        0.3112        0.3236        0.5605        0.7942        1.2563        2.7161        3.0775        3.2462        2.1776        0.8234        1.2213        2.7602        3.3550        2.7563        1.7575        1.0911        1.2024        0.7525        0.5680        0.8529        2.5103        1.5170        1.4942        2.1059        2.3294        2.3444        2.8182        2.5712        3.0454        2.7630        2.1646        1.2410        1.4993        2.0494        1.9949        1.0077        0.8522        0.9085        0.9399        0.5488        0.7497        0.8646        1.0874        1.3987        1.5592        1.4579        1.4150        2.6903        2.5086        2.8378        3.1986        4.4623        4.5725        5.3537        5.3616        5.5471        5.5088        5.8811        6.0342        6.6700        6.7603        6.7803        6.8445        6.7125        6.5267        6.1274        5.4742        3.6656        3.0599        3.3897        3.5334        3.1748        2.9702        2.4825        2.2677        2.1697        2.3017        2.5346        2.8276        2.3402        2.2040        2.1883        1.9348        1.9706        2.4584        2.9933        3.1338        3.1271        3.0572        2.5391        2.5267        4.0669        5.1795        5.6185        6.0826        6.7666        7.7392        8.0522        8.8317        8.5418        7.9473        8.1939        8.8071        9.1548        8.8720       10.0234        8.9383        7.9964        8.3750        9.1876        9.7757        9.8617        9.5113       10.6322       11.4842       16.0339       17.7712       16.1466       14.1565        9.3704        8.8922        7.8098        7.5693        8.6383        8.2568        8.4847        8.7936       10.2200       11.0215       11.3980       11.7978       12.2661       12.5164       13.1060       14.1378       15.8358       17.3092       18.1600       18.4997       17.7940       18.3542       19.7305        0.0000        0.0000        0.0000        0.0000        0.0000       20.8490       20.0107       20.0796       20.5932       23.3839       24.7493       25.6626       26.9194       26.2550       26.5735       27.7525       29.6452       31.4974        0.0000        0.0000        0.0000        0.0000        0.0000        0.0000        0.0000        0.0000        0.0000        0.0000        0.0000        0.0000        0.0000        0.0000        0.0000        0.0000        0.0000        0.0000        0.0000        0.0000        0.0000        0.0000        0.0000        0.0000        0.0000        0.0000        0.0000        0.0000        0.0000        0.0000        0.0000        0.0000        0.0000        0.0000        0.0000        0.0000        0.0000        0.0000        0.0000        0.0000        0.0000        0.0000        0.0000        0.0000        0.0000
       21.3714       17.6961       14.8614       15.5168       15.8147        9.0632        5.8914        5.1980        6.8392        6.3854        4.5072        5.3770        2.1612        1.7599        1.5453        2.0920        3.1539        2.3102        2.4085        2.6351        1.8281        1.2445        1.2923        1.4986        1.9062        1.2595        1.0499        1.6233        1.9895        2.0847        2.5707        2.8416        3.0630        3.0339        2.7549        2.2804        2.4456        2.1625        1.7358        1.4582        1.3781        0.3042        0.8074        0.7079        1.0538        0.5018        0.7612        1.9957        1.4561        1.7415        1.8479        1.8211        2.6352        1.7632        1.9507        2.3428        3.7440        3.3828        1.6086        0.5899        0.3551        0.3717        0.7937        1.2327        1.5573        0.8696        1.7912        1.5041        1.6062        2.0767        3.3188        2.3080        2.4694        2.4287        2.2232        1.4267        1.3245        1.4020        1.1458        0.6131        0.5703        0.5804        0.7742        0.4068        0.7127        0.9525        1.0128        1.6543        1.4737        1.6265        1.4330        2.5322        3.0554        2.9902        3.2302        4.0645        4.9159        5.1493        5.4603        5.8667        5.9119        5.8738        6.3414        7.0021        7.3989        8.2132        8.4151        7.4836        7.3372        7.1168        6.1673        4.1221        3.7047        4.8306        5.0135        4.7769        4.0272        4.3551        3.6654        2.6533        2.6109        2.6531        3.2345        2.7943        3.1067        2.8849        3.5344        1.9583        2.7706        3.2859        3.2942        3.2612        3.7424        3.6520        3.7809        5.0757        7.0085        6.0764        6.2262        7.4944        8.4689        8.3992        8.5274        9.1662        7.2110        7.0358        7.5901        8.5817        9.1310        9.1679        8.2280        8.2709        8.1994        9.0621        9.5938        9.4496        9.9355       10.3334       12.3668       17.7533       19.7185       19.3215       17.8392       12.2024        9.6523        8.3378        8.7686        9.8778        9.3639        9.2932       10.5554       11.4320       11.5409       11.4862       11.5790       11.5681       11.8001       12.6535       13.6047       15.5098       17.6986       17.0714       18.1553       18.6312       18.4384        0.0000        0.0000        0.0000        0.0000        0.0000        0.0000       17.7149       18.3191       18.1084       18.6889       20.6782       22.3172       25.1037       26.6653       25.7897       26.0490        0.0000        0.0000        0.0000        0.0000        0.0000        0.0000        0.0000        0.0000        0.0000        0.0000        0.0000        0.0000        0.0000        0.0000        0.0000        0.0000        0.0000        0.0000        0.0000        0.0000        0.0000        0.0000        0.0000        0.0000        0.0000        0.0000        0.0000        0.0000        0.0000        0.0000        0.0000        0.0000        0.0000        0.0000        0.0000        0.0000        0.0000        0.0000        0.0000        0.0000        0.0000        0.0000        0.0000        0.0000        0.0000        0.0000        0.0000        0.0000
       19.0972       15.1394       10.3863        7.2652        6.5107        6.7609        6.8602        6.4784        4.7702        6.0821        7.3466        5.6414        1.3607        1.9198        1.0795        3.1752        3.7345        3.0808        3.2232        1.7028        1.7550        1.8809        1.5968        2.3702        1.7090        1.3532        1.7084        2.0691        2.1456        2.3724        2.2771        3.4538        1.8766        2.3960        2.5541        1.7550        2.1856        1.8645        1.1456        0.8377        0.6214        0.6961        1.0872        0.9293        1.1222        0.9387        0.7734        1.3901        2.0918        1.7440        2.0753        1.6271        2.2557        1.3772        2.3746        3.0348        3.0989        1.1428        0.5754        0.8782        0.9886        0.6433        0.7026        1.4947        1.6996        1.3702        1.5737        2.0022        2.3054        3.1770        3.5837        2.1786        1.9057        2.0582        1.7845        1.0511        0.9087        0.6574        0.5539        0.2843        0.3560        0.3483        0.2762        0.0745        0.2020        0.1913        0.3555        1.1156        1.6487        1.4610        1.2607        2.7379        3.0355        3.0335        3.5054        4.1841        4.1200        4.1478        4.5587        4.7177        4.6466        4.7307        5.0945        5.6051        5.9145        6.3465        6.3288        6.5490        6.6224        6.4058        6.0962        4.1511        3.6786        4.3393        4.3766        3.8408        4.1177        3.1664        2.8405        2.8320        2.6707        2.6100        2.1346        1.7113        2.3464        3.2195        2.4621        1.8225        2.0399        3.0192        2.9872        2.9664        2.7257        3.7140        4.0307        5.4196        6.8961        7.0252        7.4621        8.3749        9.0283        9.3452        8.9807        8.2918        8.0268        7.5831        7.3723        8.5170        8.0736        8.1871        8.3652        7.4742        8.0040        7.8280        8.1507        9.3680       10.0580       10.8630       12.7021       18.6712       20.8233       21.2062       19.2979       12.1304       10.5485       10.3181        9.9222       10.4804       10.0700       10.7540        9.7432       10.1317       10.5472       11.0510       10.0911       10.4596       10.9443       11.7535       13.0483       15.0126       17.3423       16.6868       17.2797       16.1048        0.0000        0.0000        0.0000        0.0000        0.0000        0.0000       15.9900       18.1663       18.2646       18.2962       18.6223       20.8347       23.3424       25.4324       26.7105       25.0080       25.2206        0.0000        0.0000        0.0000        0.0000        0.0000        0.0000        0.0000        0.0000        0.0000        0.0000        0.0000        0.0000        0.0000        0.0000        0.0000        0.0000        0.0000        0.0000        0.0000        0.0000        0.0000        0.0000        0.0000        0.0000        0.0000        0.0000        0.0000        0.0000        0.0000        0.0000        0.0000        0.0000        0.0000        0.0000        0.0000        0.0000        0.0000        0.0000        0.0000        0.0000        0.0000        0.0000        0.0000        0.0000        0.0000        0.0000        0.0000        0.0000
       17.4450       10.4315        7.4415        4.2105        5.8440        8.1510        6.8473       11.6005        8.4414        8.8367        6.2086        3.3102        4.4587        2.1142        0.3050        0.4785        0.4113        0.4246        0.9825        0.9676        0.9072        0.5903        0.9314        0.6505        0.4274        0.6851        0.5461        0.9901        1.0325        0.4896        0.5802        1.0071        0.7820        1.0209        1.2590        0.9400        1.7839        0.7563        0.7002        0.4633        0.4459        0.5732        0.4625        1.3374        0.9137        2.0173        1.5188        3.9418        4.2767        4.2306        3.0002        2.8761        7.8515        6.0634        3.0115        2.1206        1.7811        1.1427        1.4511        0.9722        2.6209        3.9700        2.8712        1.8161        2.1645        1.6620        2.4668        3.5252        1.7230        1.7000        3.2529        2.5418        1.7288        1.9987        1.3470        0.8629        0.7242        0.9636        0.8182        0.8272        1.6673        1.2689        0.8215        0.7625        0.8618        1.1963        1.4878        1.6496        2.1401        2.1125        2.6115        3.7499        3.7126        3.5412        4.0491        4.1633        3.9909        3.8047        3.6438        3.2887        3.0509        2.9276        3.0846        3.5354        3.5590        3.6877        3.9565        4.9527        5.1198        5.2219        5.2159        4.6234        4.5247        4.0875        3.8303        2.8078        2.8295        2.4662        2.5075        2.3727        3.2699        2.8259        2.3203        1.8506        1.8786        2.1871        2.6514        1.9719        1.9050        2.1469        2.5854        2.8532        3.2173        3.9264        4.6622        6.6245        6.3857        6.5502        8.9081       10.2604       10.1373        9.4886        9.0847        8.5199        8.6534        9.9326       10.6377       11.0313       11.5840       10.2546        9.1567        8.8035       10.0509        9.8109        9.2207       10.1463        9.9813       11.1933       13.5817       19.6818       22.6411       22.5498       20.0387       18.0651       16.8659       15.6352       14.6205       11.9208       10.3654        9.6494        9.4463        9.1508        8.5967        8.5355        8.6663        8.6516        9.1162        9.5301       10.5103       13.0275       14.6752       15.1115        0.0000        0.0000        0.0000        0.0000        0.0000        0.0000        0.0000        0.0000       21.0600       17.1109       16.9330       16.8952       17.5683       17.7900        0.0000       23.5200       24.3000       23.2500       27.5700        0.0000        0.0000        0.0000        0.0000        0.0000        0.0000        0.0000        0.0000        0.0000        0.0000        0.0000        0.0000        0.0000        0.0000        0.0000        0.0000        0.0000        0.0000        0.0000        0.0000        0.0000        0.0000        0.0000        0.0000        0.0000        0.0000        0.0000        0.0000        0.0000        0.0000        0.0000        0.0000        0.0000        0.0000        0.0000        0.0000        0.0000        0.0000        0.0000        0.0000        0.0000        0.0000        0.0000        0.0000        0.0000        0.0000        0.0000        0.0000
       15.8738       12.4563       12.0111        7.2072        6.1576        5.0044        8.5032       12.5293        6.0341        2.4145        2.2138        0.6681        1.3213        0.7358        0.4288        1.6825        1.3460        1.0291        0.8018        0.6630        1.1577        0.9639        0.5337        0.6609        1.1584        1.4642        1.5746        2.6772        2.6676        1.2708        1.0658        2.1507        1.5790        0.6260        0.5127        1.7576        1.3778        0.8648        0.9244        0.7637        1.1779        0.5115        0.5050        2.1091        1.0389        1.9830        1.7193        3.5922        3.7407        4.0915        2.9712        3.8720        3.9337        2.7317        1.3305        1.7499        2.8430        1.6516        1.0269        1.7029        4.4930        4.0836        2.1661        2.1850        1.8949        1.4318        1.4851        1.5578        1.4072        1.3672        1.9826        2.3626        1.5260        1.2550        0.9622        0.8606        1.3017        1.7994        1.1114        0.5396        0.9553        1.1719        0.7524        1.2273        1.7052        1.4944        1.7097        1.9082        2.2270        2.3810        2.6814        3.4634        3.7107        3.6056        3.7954        4.0347        4.0483        3.9198        3.4681        2.8075        2.5064        2.4226        2.4493        2.8855        2.8889        2.9798        3.2263        4.2161        4.5494        4.5859        4.4255        4.3182        4.1758        3.9218        3.5676        2.5487        2.2315        2.0469        2.0588        2.1271        2.1231        2.0391        1.9315        1.7532        1.5971        1.5564        1.6226        1.8383        1.9389        2.1483        2.5000        2.8607        3.2145        3.6862        4.1679        4.4600        4.9480        5.9199        7.1346        8.9728        9.3468        8.9229        8.5678        7.6364        8.0367        8.3337        8.1851        9.4747       10.6246       10.2642        9.4270        8.6879        9.0553        8.6947        9.3426        9.8084       10.1051       11.6142       13.6481       19.6020       22.5086       23.2833       22.1111       20.4843       19.5453       18.4020       17.1108       13.3452       11.5315       10.0828        9.1580        8.5246        8.2958        8.1957        8.3447        8.3535        8.6006        9.0384       10.3152        0.0000        0.0000        0.0000        0.0000        0.0000        0.0000        0.0000        0.0000        0.0000        0.0000        0.0000       23.7000       18.2189       17.8373       18.4327        0.0000        0.0000        0.0000        0.0000        0.0000        0.0000        0.0000        0.0000        0.0000        0.0000        0.0000        0.0000        0.0000        0.0000        0.0000        0.0000        0.0000        0.0000        0.0000        0.0000        0.0000        0.0000        0.0000        0.0000        0.0000        0.0000        0.0000        0.0000        0.0000        0.0000        0.0000        0.0000        0.0000        0.0000        0.0000        0.0000        0.0000        0.0000        0.0000        0.0000        0.0000        0.0000        0.0000        0.0000        0.0000        0.0000        0.0000        0.0000        0.0000        0.0000        0.0000        0.0000        0.0000        0.0000        0.0000
        0.0000        0.0000       19.8800        8.8950        0.0000        6.9158        7.1642        9.8326        5.1937        5.1736        3.7364        2.0162        1.2832        0.8594        2.5657        1.9081        1.9553        0.6291        0.9310        0.8597        0.7910        0.8654        0.9159        1.2921        2.3767        2.8556        1.6887        2.2101        1.8780        0.7991        1.7491        2.6323        1.5284        0.8133        0.7056        1.3359        1.2111        1.2836        1.7827        1.9297        0.9080        0.5727        0.5887        1.1730        0.4993        0.4891        1.1516        2.2522        2.5399        3.8211        2.8229        3.8240        3.4985        2.0545        1.5050        0.5817        2.4848        2.8980        3.0140        4.2700        3.8226        3.2563        3.6782        2.5927        1.9858        1.5524        1.2763        1.4113        1.9422        1.8763        1.4276        1.3449        1.2244        1.1789        1.4897        1.6576        2.2728        1.8544        1.4386        0.8875        1.3945        1.0771        1.7460        2.4838        1.5272        1.4359        1.8686        1.9475        2.3655        2.6962        2.7619        3.4322        3.7315        3.9254        4.0213        4.3686        4.3333        4.1494        3.7008        2.8985        2.4969        2.2295        2.1911        2.4530        2.4424        2.4968        2.6636        3.4500        3.7475        3.8735        3.8456        3.9346        3.9175        3.7600        3.4935        2.5546        2.2992        2.1258        2.0832        2.1561        2.1128        2.0265        1.8648        1.6938        1.5285        1.4899        1.5926        1.7783        1.8537        2.0599        2.4598        2.9187        3.3928        3.6696        4.1160        4.0917        4.6571        5.1717        5.8990        7.2889        7.7862        8.4309        8.3200        8.0847        8.2358        8.2199        8.1739        8.9133        9.7120        9.9251        9.2944        8.6436        8.4311        8.7577        9.9325       10.3855       10.6490       12.6129       13.9520       19.7955       22.7497       23.8415       22.9191       21.2088       20.1466       19.8256       18.3734       14.5296       11.7861        9.6848        9.0608        8.2857        8.0910        7.7492        8.3757        8.1970        8.7337       10.0549       11.9924       13.6069        0.0000        0.0000       15.3546        0.0000        0.0000        0.0000        0.0000        0.0000        0.0000       24.3000       28.9800       21.0243        0.0000        0.0000        0.0000        0.0000        0.0000        0.0000        0.0000        0.0000        0.0000        0.0000        0.0000        0.0000        0.0000        0.0000        0.0000        0.0000        0.0000        0.0000        0.0000        0.0000        0.0000        0.0000        0.0000        0.0000        0.0000        0.0000        0.0000        0.0000        0.0000        0.0000        0.0000        0.0000        0.0000        0.0000        0.0000        0.0000        0.0000        0.0000        0.0000        0.0000        0.0000        0.0000        0.0000        0.0000        0.0000        0.0000        0.0000        0.0000        0.0000        0.0000        0.0000        0.0000        0.0000        0.0000        0.0000        0.0000        0.0000
        0.0000        0.0000        0.0000        0.0000        0.0000        6.6317        4.3881        8.5194        5.1639        9.6396        4.7619        2.9550        5.9903        4.7051        5.6016        3.4177        4.8808        1.9260        1.6541        2.5471        3.3156        2.7635        2.4380        2.9754        4.0379        2.6608        2.4400        2.3513        1.7949        1.3149        1.2178        3.1492        2.3090        2.9039        2.7959        1.3462        1.0682        1.2576        1.8374        2.1630        1.4459        1.5638        0.9709        1.6171        1.3792        0.3984        1.0668        1.8449        2.4424        1.9042        1.6410        3.0263        1.4609        2.7122        3.6947        2.7354        3.0975        2.3891        3.0317        2.9547        2.1458        3.1020        3.5792        2.6050        2.0988        1.2196        1.3208        2.0616        3.1610        2.1531        2.0277        1.5152        1.6500        1.8211        2.9239        2.1059        1.0360        0.5615        0.7724        0.7545        0.9602        1.1643        2.6064        2.0716        1.2652        1.5674        2.3957        2.1579        2.3159        2.6472        2.8878        3.6200        4.1216        4.4068        4.5025        4.9747        5.2174        4.9434        4.3203        3.3349        2.7465        2.3255        2.1053        2.1688        1.8822        1.8174        2.0073        2.6839        2.9296        3.0799        3.1478        3.2890        3.3752        3.3895        3.3393        2.5433        2.4523        2.3776        2.2005        2.2591        2.1627        2.0244        1.8106        1.5748        1.3086        1.2005        1.2592        1.4237        1.5353        1.7625        2.2216        2.6888        3.0867        3.4923        3.9678        3.9827        4.4047        5.0273        5.6410        6.9049        7.8482        8.2986        8.5107        8.2444        8.6115        8.7404        8.0526        8.7470        9.5165        9.2735        9.1104        8.7259        9.2115        9.9314       10.2855       11.2077       11.6277       12.4750       13.9367       19.6995       22.5656       22.8538       22.2987       21.2734       20.1498       19.3692       20.8213       14.2122       11.4281        9.7081        9.3523        8.4390        8.0195        8.2024        9.1502       10.0865       11.1172       11.9838       13.9931       14.5751       14.6889       16.1740       17.7808       20.4258        0.0000        0.0000        0.0000        0.0000       25.3500       25.9800       29.9700       24.0702        0.0000        0.0000        0.0000        0.0000        0.0000        0.0000        0.0000        0.0000        0.0000        0.0000        0.0000        0.0000        0.0000        0.0000        0.0000        0.0000        0.0000        0.0000        0.0000        0.0000        0.0000        0.0000        0.0000        0.0000        0.0000        0.0000        0.0000        0.0000        0.0000        0.0000        0.0000        0.0000        0.0000        0.0000        0.0000        0.0000        0.0000        0.0000        0.0000        0.0000        0.0000        0.0000        0.0000        0.0000        0.0000        0.0000        0.0000        0.0000        0.0000        0.0000        0.0000        0.0000        0.0000        0.0000        0.0000        0.0000        0.0000
        0.0000        0.0000        0.0000        0.0000        0.0000       18.9606       18.5246       12.8729       18.2130        7.0378        3.1198        2.7871        3.0538        5.4223        4.3949        5.4582        5.5467        7.3148        5.9958        3.4183        3.1492        2.7810        3.3027        3.2361        3.4004        2.6259        2.3842        0.7279        0.8054        0.7371        1.0265        2.0548        2.8438        1.8121        1.6382        1.3109        1.0167        1.6625        1.4336        2.1354        1.5443        1.8289        1.2470        0.6104        0.6737        0.3388        0.7110        2.3589        3.0287        2.3494        1.9571        2.0675        0.9403        2.5475        2.4632        3.8583        1.0447        0.4967        1.3684        2.1583        2.0221        1.4051        1.4289        1.5436        2.0019        0.8941        1.7056        2.1855        3.5112        2.0071        1.8858        2.0716        2.3529        2.2726        2.4249        1.7307        0.9745        0.6793        0.9887        1.6706        1.2227        0.8022        2.0345        1.7731        1.9106        2.2633        2.8757        3.1712        3.5900        3.8575        4.1046        5.2315        5.5414        5.8582        6.2781        7.7304        7.9294        7.7262        6.6756        4.9198        3.7886        3.2641        2.5547        1.0140        0.7699        0.6795        0.7628        1.2372        1.3277        1.5372        1.7670        2.3564        2.4979        2.8146        2.9450        3.3881        3.3877        3.4617        3.3999        2.9742        2.6761        2.4444        2.0844        1.0347        0.8015        0.6926        0.7482        0.6173        0.6460        0.7873        1.0104        2.0916        2.4483        2.8498        3.3105        3.9289        4.6057        5.4080        5.9990        7.0997        9.7327        8.0183        7.9505        9.1946        9.2976        9.5498        9.8331        9.2631        9.3315        9.4726        9.3444       10.2676       10.9399       10.5833       11.0407       12.8928       13.2189       13.8221       15.1608       17.3182       19.0936       20.7933       20.5778       19.5027       17.2616       16.3456       15.3928       12.0166       10.2476        9.0202        9.3307        9.2113        8.5409        8.7920        9.6595       11.4270       13.0308       15.0311       15.3502       15.6091       15.5459       16.7211       18.2079       20.2882        0.0000        0.0000        0.0000       27.8280       28.5429       26.8571       27.1882       29.2896       28.4963        0.0000        0.0000        0.0000        0.0000        0.0000        0.0000        0.0000        0.0000        0.0000        0.0000        0.0000        0.0000        0.0000        0.0000        0.0000        0.0000        0.0000        0.0000        0.0000        0.0000        0.0000        0.0000        0.0000        0.0000        0.0000        0.0000        0.0000        0.0000        0.0000        0.0000        0.0000        0.0000        0.0000        0.0000        0.0000        0.0000        0.0000        0.0000        0.0000        0.0000        0.0000        0.0000        0.0000        0.0000        0.0000        0.0000        0.0000        0.0000        0.0000        0.0000        0.0000        0.0000        0.0000        0.0000        0.0000        0.0000
        0.0000        0.0000        0.0000        0.0000        0.0000       19.7117       26.8510       29.7868       19.4450       20.4389       12.0247        6.5277       11.3202        7.4250        5.0896        5.6517        6.6276        9.1468        9.6039        4.5486        3.5230        3.2707        3.4442        4.4759        2.9393        3.7184        3.8049        1.9919        1.4907        1.1955        0.9722        1.3982        1.5104        1.2452        0.7365        1.1881        1.6555        1.8686        2.3203        2.2175        2.0931        1.7019        0.7083        0.2899        0.7754        1.5494        1.4207        3.3128        4.0065        2.5722        3.0413        2.4813        2.5093        1.9432        1.9044        4.3376        4.3287        0.6979        1.0530        1.9933        0.5191        0.4675        2.2181        2.2168        2.0641        1.5039        2.3165        2.1665        2.1872        2.6189        2.9286        4.5428        2.8793        1.8983        1.9516        1.3519        1.7332        3.3146        2.8706        2.1575        1.4242        1.3690        1.5531        1.6143        1.7601        2.0023        2.4123        2.6429        3.1106        3.4795        3.7886        4.8962        5.6918        6.4060        6.9277        8.9866       10.1595        9.9236        8.7847        5.5448        4.4624        4.0312        3.9269        1.1940        0.6759        0.5548        0.5569        0.7970        0.9448        0.9828        1.1370        1.7753        2.0206        2.4011        2.4996        3.1529        3.3988        3.4075        3.2465        2.9577        2.8763        2.5627        2.0443        0.9631        0.7107        0.5586        0.5747        0.5333        0.5259        0.6737        0.9692        1.9694        2.4022        2.7577        3.1552        3.6918        4.5650        5.2245        5.7011        6.5336        7.4043        7.5936        7.6216        9.2346        9.8689       10.0374        9.9640        9.7366       10.1307        9.2287        9.5577        9.9914        9.6110       10.1980       10.9630       12.7925       14.0199       14.3776       15.2359       16.6830       18.1985       19.3287       19.3658       17.8868       16.7704       15.5728       13.6745       11.2633        9.7225        9.9361        9.8332        9.8295        9.3243        9.6121       11.1886       14.1482       14.6212       14.9564       17.6976       17.8844       17.9167       19.7200       21.1018       22.1696        0.0000        0.0000       27.8249       29.5678       30.3364       27.6215       28.6646       27.8043       28.6506       26.9264       26.3335       23.5499       27.2368       25.1517        0.0000        0.0000        0.0000        0.0000        0.0000        0.0000        0.0000        0.0000        0.0000        0.0000        0.0000        0.0000        0.0000        0.0000        0.0000        0.0000        0.0000        0.0000        0.0000        0.0000        0.0000        0.0000        0.0000        0.0000        0.0000        0.0000        0.0000        0.0000        0.0000        0.0000        0.0000        0.0000        0.0000        0.0000        0.0000        0.0000        0.0000        0.0000        0.0000        0.0000        0.0000        0.0000        0.0000        0.0000        0.0000        0.0000        0.0000        0.0000        0.0000        0.0000        0.0000
        0.0000        0.0000        0.0000        0.0000        3.1584        3.4506        7.9195       24.2576       11.1174       14.3411       17.0895        7.0346        5.6601        7.6224       13.9074       13.0006        7.8908        6.6518        8.1539        5.6277        3.8429        7.5434        7.2181        6.9283        4.3199        3.9623        4.0369        3.3275        4.6089        3.1777        2.2469        2.4854        2.2784        1.4658        0.8332        1.8994        1.8151        2.6134        2.2284        2.6399        2.5158        1.4808        1.1153        1.8869        1.3921        1.3567        1.9801        2.9297        1.6031        2.5395        2.4304        2.3781        1.5751        2.0157        1.8998        1.0566        2.6610        0.9712        0.8861        2.3596        1.5736        1.6820        2.8749        2.4250        2.6999        2.7709        1.9428        2.7067        2.9096        3.8172        3.0570        3.2279        1.5710        1.2079        1.5344        1.3300        2.1295        3.0384        2.1678        1.6689        0.5372        0.7608        1.0270        1.4604        1.6264        1.8908        2.1186        2.2130        2.8402        3.4816        3.6886        4.5977        5.1644        5.7423        6.3989        8.4413        9.0621        8.8052        7.7679        6.0259        4.5776        3.9645        2.8446        1.0385        0.7140        0.4605        0.3476        0.4803        0.5367        0.7582        0.9488        1.3988        1.6835        1.9821        2.2850        2.9477        3.3172        3.3196        3.1670        2.8660        2.7512        2.4292        1.9128        0.9215        0.6187        0.4803        0.5412        0.4775        0.5329        0.6752        0.9591        2.0915        2.5384        3.4805        3.4804        3.9169        5.1102        5.0100        5.4508        6.1330        6.6290        7.1079        7.2785        8.3547        9.5934        9.7333        9.4524        9.2825        9.6166        9.5568        9.7246        9.9801        9.8306       10.9297       11.4126       13.9094       14.7743       14.7470       15.3217       16.6295       17.5801       18.6415       17.6600       16.4438       15.6027       14.6446       12.8736       10.8201       10.9315       11.2890       12.1257       11.9312       10.5686       11.3621       12.5558       15.4667       17.6058       18.7849       21.5739       26.1574       23.3701       22.4456       22.7104       23.6536        0.0000       25.1388       25.9251       27.8295       31.2369       31.4382       28.5359       29.8756       29.6424       28.9755       29.3471       25.9236       24.6471       23.4902       23.2439        0.0000        0.0000        0.0000        0.0000        0.0000        0.0000        0.0000        0.0000        0.0000        0.0000        0.0000        0.0000        0.0000        0.0000        0.0000        0.0000        0.0000        0.0000        0.0000        0.0000        0.0000        0.0000        0.0000        0.0000        0.0000        0.0000        0.0000        0.0000        0.0000        0.0000        0.0000        0.0000        0.0000        0.0000        0.0000        0.0000        0.0000        0.0000        0.0000        0.0000        0.0000        0.0000        0.0000        0.0000        0.0000        0.0000        0.0000        0.0000        0.0000        0.0000
        0.0000        0.0000        0.0000        0.0000        5.3513        6.2041       13.7589       24.9490       20.1938       26.5149       21.0831        8.6645       24.5861       23.6054       10.4015        5.5405        4.4857        5.4339        6.6067        9.4197        8.3284        7.2801        5.6329        6.0746        7.4334        6.5756        4.9767        5.5295        5.2367        4.7094        3.2757        2.9428        2.7462        3.7575        1.9634        2.4489        2.0275        2.3282        2.8984        4.2207        3.4125        2.7658        1.0601        2.4009        1.9534        1.5598        2.2431        3.3446        2.7128        2.9466        1.6227        2.0474        2.0993        2.3784        1.8262        1.5987        0.6773        0.4453        1.6620        1.2641        1.3815        2.0056        5.5049        4.4472        4.4919        2.7905        3.0941        3.7592        3.6874        3.5840        3.4948        2.0544        1.2881        1.5244        2.5404        2.6833        1.7012        1.3980        1.6224        0.8753        0.9897        0.8766        0.7036        1.0204        1.4701        2.1916        2.5238        3.1706        3.0988        3.4849        4.0741        4.0720        4.5667        5.0505        5.6435        7.2274        7.9664        8.0034        7.0950        5.5537        4.7261        3.5737        2.4155        0.8626        0.7400        0.6854        0.7857        0.7530        0.8749        0.8203        0.9110        1.2160        1.4746        1.7901        2.0777        2.6341        2.9311        3.0197        2.8156        2.5570        2.4156        2.1203        1.7995        0.8777        0.5631        0.5335        0.6976        0.6840        0.8189        1.0155        1.2589        2.6292        3.0117        3.6738        4.2677        4.7701        5.8303        6.0754        6.0331        6.6804        6.8618        7.2028        7.4397        8.4706        8.9580        9.2313        9.6881       10.1731       10.3245       10.3397       10.5841       11.4436       10.7008       12.4009       13.5949       14.0182       14.0479       14.8405       15.4752       16.0362       16.7606       17.2753       16.6896       16.7758       15.4888       14.4318       14.0201       13.2719       12.8656       13.0045       14.5116       15.1012       14.2410       14.6242       16.6205       19.8780       22.3584       20.6966       22.0307       27.4083       28.5393       25.4897       24.5845       27.0075       27.0101       27.7328       28.0086       30.1351       33.0485       32.8467       31.6007       32.2916       31.7640       30.9799       30.4933       27.3408       26.3806       26.4152       25.5359        0.0000        0.0000        0.0000        0.0000        0.0000        0.0000        0.0000        0.0000        0.0000        0.0000        0.0000        0.0000        0.0000        0.0000        0.0000        0.0000        0.0000        0.0000        0.0000        0.0000        0.0000        0.0000        0.0000        0.0000        0.0000        0.0000        0.0000        0.0000        0.0000        0.0000        0.0000        0.0000        0.0000        0.0000        0.0000        0.0000        0.0000        0.0000        0.0000        0.0000        0.0000        0.0000        0.0000        0.0000        0.0000        0.0000        0.0000        0.0000        0.0000        0.0000
        0.0000        0.0000        0.0000        0.0000        7.3316       12.6387       12.5054       18.5335       14.9542       19.3433       16.9686       26.2225       26.7574       22.5167       17.4662        7.2688        8.1665       16.3440       24.9372       14.1077       12.8390       10.3739        8.3545        6.5416        8.6890        7.0888        4.3862        4.6617        4.7923        3.9999        3.6541        2.8657        2.2648        2.4578        2.5134        2.1280        2.2541        1.7972        1.8912        1.9482        2.0895        2.2186        2.4315        4.0158        3.1475        2.9778        3.1356        1.7623        1.9594        3.0873        1.8727        1.9530        2.2384        3.9576        4.5804        2.7474        1.1337        1.3068        2.3132        3.7473        4.0099        3.3296        4.4027        9.2968        7.4290        6.7252        7.4083        4.1032        3.1833        4.2147        1.0076        0.4364        0.5638        3.0812        3.7740        1.4388        0.5905        0.4752        0.5408        0.8116        0.7212        0.6273        0.6078        0.1051        0.3639        0.5466        0.8812        1.2501        1.3102        1.8576        1.6151        2.4393        2.5547        3.0301        3.2004        4.9669        5.7090        6.0085        5.5507        4.8809        3.9961        3.4047        2.3858        0.3693        0.4663        0.4001        0.3130        0.2464        0.6686        0.5231        0.3651        1.0742        1.2605        1.5519        2.0889        2.4897        2.5185        2.5118        2.4490        1.6057        1.4830        1.7904        1.9070        1.1053        0.8959        0.8326        1.3775        2.7040        3.5050        3.8570        3.8447        3.7090        4.1164        4.7356        5.5518        6.6693        7.9543        8.0990        7.9526        7.4413        7.1859        7.3608        7.6758        8.1690        8.8451        8.8943        9.1769       11.3407       12.2494       12.6680       12.5267       13.1376       13.5603       14.8808       15.6197       13.9452       14.2789       14.4418       14.6354       14.1032       14.2581       14.6253       14.4034       17.1873       17.2298       16.0006       14.6439       13.8962       13.5117       15.9861       15.8851       19.0464       18.9809       20.3791       21.9078       23.8022       23.5679       24.0780       24.9916       25.3343       26.9884       28.3685       28.8527       29.1213       30.8899       30.8071       32.1873       34.3043       36.0124       36.2355       37.5933       33.6201       33.3326       32.0359       31.7139       33.2224       30.9148       30.1097       32.9042        0.0000        0.0000        0.0000        0.0000        0.0000        0.0000        0.0000        0.0000        0.0000        0.0000        0.0000        0.0000        0.0000        0.0000        0.0000        0.0000        0.0000        0.0000        0.0000        0.0000        0.0000        0.0000        0.0000        0.0000        0.0000        0.0000        0.0000        0.0000        0.0000        0.0000        0.0000        0.0000        0.0000        0.0000        0.0000        0.0000        0.0000        0.0000        0.0000        0.0000        0.0000        0.0000        0.0000        0.0000        0.0000        0.0000        0.0000        0.0000        0.0000        0.0000
        0.0000        0.0000        0.0000        0.0000        0.0000        0.0000        0.0000        0.0000       26.6931       20.6293       21.2370       30.6201       30.6918       27.7698       21.7115       15.5581       29.3575       31.9021       24.8194        6.3256        6.6638        9.4301        8.1483        7.2648        6.2162        5.3540        5.4479        6.9866        3.6726        2.6722        3.4905        3.0917        1.5981        2.2572        2.4744        2.9133        2.1500        2.2292        1.9119        3.3874        2.6897        2.0604        3.0922        3.1720        2.2288        2.8579        2.8524        3.1426        2.6449        2.2203        3.2191        2.4279        3.7384        4.4244        3.1829        3.2026        4.3813        4.6819        6.1909        5.0431        6.4607        5.4191        5.2726        4.6226        4.9560        5.2317        5.3974        4.9180        4.2772        4.2619        3.8332        2.6691        2.4657        3.2109        1.0478        0.8436        0.6439        0.4951        0.5629        0.7581        0.7501        0.5452        0.5055        0.1623        0.4967        0.5593        0.7807        0.9875        1.4850        0.8490        0.5703        1.4926        1.9166        2.3618        2.8614        5.1214        5.7254        5.8275        4.9486        4.4713        3.8480        3.4805        2.5831        0.8455        1.2399        0.3539        0.5943        0.5256        0.7233        0.5531        0.3154        0.8547        1.0132        1.2563        1.5546        1.9045        2.2797        2.5635        2.7227        2.2162        2.3202        1.9933        1.9456        1.4061        1.4619        1.8452        2.1870        3.6657        4.4971        5.3448        6.0670        6.1061        6.1716        6.3451        7.2223        8.3827        9.6553       10.4607       10.3478        9.0783        8.9167        9.3361        9.5462       10.2199       11.3970       10.2353       10.6416       11.8784       12.4469       12.9978       13.5393       13.9932       14.5085       15.1164       15.6167       15.2963       16.9768       14.5224       14.1071       13.6606       13.8552       14.8318       15.4464       17.8575       17.2889       16.2176       15.3646       15.2537       13.6476       13.9769       16.9206       19.9510       19.4983       22.2515       22.3684       24.8967       26.8891       26.8539       28.3826       28.3272       30.4857       33.7689       33.2437       32.2351       33.8592       35.6410       37.6078       40.1592       41.9569       42.4900       39.9172       35.5664       35.6364       33.8865       33.1512       31.2508       30.6726        0.0000        0.0000        0.0000        0.0000        0.0000        0.0000        0.0000        0.0000        0.0000        0.0000        0.0000        0.0000        0.0000        0.0000        0.0000        0.0000        0.0000        0.0000        0.0000        0.0000        0.0000        0.0000        0.0000        0.0000        0.0000        0.0000        0.0000        0.0000        0.0000        0.0000        0.0000        0.0000        0.0000        0.0000        0.0000        0.0000        0.0000        0.0000        0.0000        0.0000        0.0000        0.0000        0.0000        0.0000        0.0000        0.0000        0.0000        0.0000        0.0000        0.0000        0.0000        0.0000
        0.0000        0.0000        0.0000        0.0000        0.0000        0.0000        0.0000        0.0000        0.0000        0.0000       26.4127       33.8838       34.1545       32.9024       33.2822       40.0919       39.6211       22.3788       28.1941       14.1606       11.3021       14.9776       16.2841       10.4970        9.7681        8.5424        7.2027        7.2072        3.5570        4.2856        4.2742        3.9326        2.8690        3.2809        2.3015        2.1491        1.8368        2.0490        2.6782        3.6021        2.2499        1.7307        2.6290        4.8214        4.0012        4.1661        2.3103        3.2258        2.6113        4.1752        2.0217        1.9725        5.8398        5.7703        4.5249        6.1235        7.9761        7.7319        7.2678        4.5232        4.9610        4.2635        2.4583        4.3894        5.0458        3.6853        3.9928        3.7860        4.2560        6.0108        7.3536        7.0551        6.2544        2.9990        2.4737        1.8333        0.8646        0.9104        0.8887        0.7984        0.6855        0.8673        0.4394        0.1799        0.7186        0.7998        1.1227        1.5175        1.2160        0.9971        0.4756        0.9876        1.5580        2.3575        2.9606        5.0626        5.1905        5.1266        4.3956        4.4261        3.9223        3.3038        3.0860        0.9747        0.9428        0.3895        0.3172        0.5413        0.9822        0.7245        0.8432        0.7332        0.8784        1.1130        1.3719        1.5585        1.8206        2.0314        2.2076        2.2911        2.4548        2.1360        2.0539        1.2726        1.0695        1.6458        1.9811        4.0177        4.6608        5.6061        7.4109        7.0088        7.8834        8.2098        9.1755       10.2396       10.3364       10.6047       10.4584        9.6480       10.0726       10.2753       10.3661       12.0084       11.3607       10.9166       12.0894       12.1214       13.1315       14.0360       13.8282       14.5280       15.4442       14.8899       14.9027       16.0805       17.1980       16.8293       16.7332       14.6300       14.3996       14.5725       14.9361       16.3840       17.5309       18.5434       16.2468       15.0620       12.7295       13.3973       18.0111       20.2980       21.5700       21.8433       24.5689       25.3988       28.6719       29.9309       31.9463       32.6576       31.8328       38.0304       36.5379       35.2439       36.1902       39.2852       40.2547       46.0523       45.2700       48.7066       49.3068       39.2525       37.2371       34.3412        0.0000        0.0000        0.0000        0.0000        0.0000        0.0000        0.0000        0.0000        0.0000        0.0000        0.0000        0.0000        0.0000        0.0000        0.0000        0.0000        0.0000        0.0000        0.0000        0.0000        0.0000        0.0000        0.0000        0.0000        0.0000        0.0000        0.0000        0.0000        0.0000        0.0000        0.0000        0.0000        0.0000        0.0000        0.0000        0.0000        0.0000        0.0000        0.0000        0.0000        0.0000        0.0000        0.0000        0.0000        0.0000        0.0000        0.0000        0.0000        0.0000        0.0000        0.0000        0.0000        0.0000        0.0000        0.0000
        0.0000        0.0000        0.0000        0.0000        0.0000        0.0000        0.0000        0.0000        0.0000        0.0000       30.4885       31.7433       32.5837       36.4820       65.6585       54.1138       32.9045       25.8329       32.7963       12.7235       14.6970       16.9235       24.7469       17.6161       14.4402       10.8226        8.8992        7.8262        5.6075        5.7205        4.3080        2.9147        2.5962        2.2268        1.7847        3.7556        2.9587        3.9458        3.4749        4.5607        4.6972        4.5005        5.1706        9.7744        8.3885        6.9554        4.8482        3.6661        3.8859        4.1679        3.1864        5.9925        7.1742        5.5796        5.8191        9.3037        8.2723        7.6453        3.3358        4.6196        3.7035        2.8496        5.1244        5.7456        3.9047        2.6968        4.2631        3.8857        5.3722        4.3226        5.8005        6.3908        4.7361        2.6700        3.4721        2.4576        1.4714        1.6247        1.2636        1.4096        0.9518        0.8543        0.8622        0.5696        0.8566        0.6676        0.4408        0.8577        0.7827        0.5707        0.2406        1.1811        2.2878        2.4101        2.7831        3.4708        4.1406        4.4158        4.7792        3.9466        4.2832        3.9667        3.7448        1.4003        0.6270        0.5108        0.6164        0.7163        0.5527        0.5372        0.7615        0.5053        0.6577        0.8697        1.2007        1.3190        1.6310        1.6696        1.7159        1.4998        2.2094        1.5767        1.7346        1.0253        0.9800        1.2371        1.5084        3.5975        4.3200        5.2447        5.9498        5.5243        6.2303        7.8917        9.1463       10.9203       11.4712       11.9357       12.1350       10.9800       11.1691       12.4169       12.1119       12.7360       12.7635       10.5862       11.8780       12.9979       13.5152       15.4381       16.0549       15.4736       14.8085       15.4110       15.5931       15.9694       17.3590       17.6948       18.0330       16.1046       15.3562       15.2022       15.7425       16.3957       16.2990       18.5324       16.3142       15.4708       13.8690       13.8740       15.5186       20.5256       23.4715       23.1766       26.0159       28.4366       29.4039       31.5371       33.6007       33.8389       33.4390       35.2654       37.4207       38.6535       40.0316       42.9046       44.9815       44.7228       44.1194       51.8634       52.2106       40.7497       38.2194        0.0000        0.0000        0.0000        0.0000        0.0000        0.0000        0.0000        0.0000        0.0000        0.0000        0.0000        0.0000        0.0000        0.0000        0.0000        0.0000        0.0000        0.0000        0.0000        0.0000        0.0000        0.0000        0.0000        0.0000        0.0000        0.0000        0.0000        0.0000        0.0000        0.0000        0.0000        0.0000        0.0000        0.0000        0.0000        0.0000        0.0000        0.0000        0.0000        0.0000        0.0000        0.0000        0.0000        0.0000        0.0000        0.0000        0.0000        0.0000        0.0000        0.0000        0.0000        0.0000        0.0000        0.0000        0.0000        0.0000
        0.0000        0.0000        0.0000        0.0000        0.0000        0.0000        0.0000        0.0000        0.0000        0.0000       47.0915       37.0863       31.5796       69.6820       72.1910       71.3428       62.7593       46.8209       35.4718       18.9621       25.9937        7.5299       24.6104       29.0044       25.6909       19.0501       17.6137       11.4926       11.6714        6.6819        7.7736        6.6334        5.7766        6.9013        6.6242        6.3775        5.1877        3.6025        4.4102        6.6891        8.1490        8.2047        8.7767       10.3853       12.5166       11.1553        7.7741        6.7829        5.6616        4.5474        5.0285        7.7199        7.6487        4.0391        3.6304        5.9185        4.3620        3.1881        1.9513        3.8451        2.8350        1.2719        1.8534        2.8244        1.6297        0.5448        1.5767        4.0119        4.4049        3.3638        2.5987        2.7490        1.8417        1.7068        2.0113        1.8918        1.9842        1.4874        1.7018        1.1323        0.9624        1.1116        1.0205        0.9354        0.4920        0.1545        0.2804        0.9302        0.4776        0.5423        0.9287        1.1664        1.3136        1.6480        2.4871        2.9948        3.5083        3.8596        4.3235        4.1550        4.5185        4.1127        3.3292        0.9464        0.4997        0.2231        0.3436        0.2479        0.0955        0.0849        0.1809        0.2255        0.3066        0.7107        1.2238        1.0383        1.1257        1.2853        1.4861        1.6571        1.8630        1.9519        2.6672        2.2334        2.2865        2.9148        4.1235        3.9746        4.6027        5.3027        5.5067        4.8574        5.0917        6.0379        7.1765        9.8963       11.7557       12.4817       12.6463       15.3327       15.7269       16.1470       15.1766       14.6014       15.6920       14.9188       16.1938       15.1783       15.2078       17.2023       18.2416       17.3835       16.7829       17.1798       17.1907       19.2552       20.5175       21.4620       22.4026       20.7722       18.4129       17.4749       18.5822       21.8278       21.1157       22.0937       25.3337       21.8401       21.2399       21.0221       23.0128       23.9267       23.5452       24.1427       23.4144       28.2320       26.6548       29.8344       31.1784       35.8879       39.2425       40.6315       42.0570       42.9372       46.4136       50.9642       54.3294       48.0029       47.2300       50.9536        0.0000        0.0000        0.0000        0.0000        0.0000        0.0000        0.0000        0.0000        0.0000        0.0000        0.0000        0.0000        0.0000        0.0000        0.0000        0.0000        0.0000        0.0000        0.0000        0.0000        0.0000        0.0000        0.0000        0.0000        0.0000        0.0000        0.0000        0.0000        0.0000        0.0000        0.0000        0.0000        0.0000        0.0000        0.0000        0.0000        0.0000        0.0000        0.0000        0.0000        0.0000        0.0000        0.0000        0.0000        0.0000        0.0000        0.0000        0.0000        0.0000        0.0000        0.0000        0.0000        0.0000        0.0000        0.0000        0.0000        0.0000        0.0000        0.0000
        0.0000        0.0000        0.0000        0.0000        0.0000        0.0000        0.0000        0.0000        0.0000        0.0000        0.0000       47.7130       50.9053       74.4422       54.0842       83.9224       61.2130       38.0867       17.7886        6.4947        4.9799        7.9272        7.8827        9.6260       10.3911       13.9981       16.1938       13.9919       12.5402       10.8291        9.3484        5.4380        4.5604        4.5580        4.8651        5.5601        4.9002        3.6406        5.0745        8.7958       10.3806        8.6227        8.6100       10.5360        6.8960        5.4575        4.0830        8.5516        7.7449        6.5511        7.4553        5.4588        6.6360        3.8010        4.5968        4.8030        4.7015        4.0041        3.9592        2.9072        2.1809        3.2838        3.0242        2.0627        2.1724        0.8885        1.7541        3.3709        2.1696        3.1900        1.1217        1.9283        1.6393        1.6168        2.1950        1.9063        1.7276        1.5613        1.6920        1.8123        1.9792        1.7443        1.1389        0.9355        0.3640        0.2340        0.3777        1.6397        1.5777        1.4333        1.8440        1.6356        1.9306        2.0697        2.3447        2.8728        3.6505        3.5905        3.9891        4.3063        4.2938        4.0949        3.5242        0.4658        0.1820        0.0662        0.0634        0.1187        0.0851        0.3628        0.4663        0.1850        0.2745        0.4296        0.7452        1.0364        1.1067        1.2506        1.3707        1.7018        1.9020        2.0640        2.3998        2.7690        3.0315        3.8064        4.4307        4.9116        5.2470        5.6379        5.6390        4.7480        5.2047        6.1154        6.9252       10.7642       11.9556       12.8039       13.0149       15.6465       17.0306       15.9451       16.9708       16.4524       16.6398       17.5730       17.5966       17.3189       16.0207       16.3080       17.0074       18.7057       18.7020       18.7432       18.5735       20.4956       22.2814       22.8553       25.0544       24.3909       19.9817       19.2924       19.7665       24.7844       23.2614       23.8513       27.3427       25.7370       24.9837       27.2221       25.7633       20.9822       21.6673       22.6871       22.9498       26.5854       27.7301       29.1112       33.7638       38.3073       42.9799       46.2045       46.5433       49.2021       49.6859       52.8288       55.9382       49.8705       50.5946        0.0000        0.0000        0.0000        0.0000        0.0000        0.0000        0.0000        0.0000        0.0000        0.0000        0.0000        0.0000        0.0000        0.0000        0.0000        0.0000        0.0000        0.0000        0.0000        0.0000        0.0000        0.0000        0.0000        0.0000        0.0000        0.0000        0.0000        0.0000        0.0000        0.0000        0.0000        0.0000        0.0000        0.0000        0.0000        0.0000        0.0000        0.0000        0.0000        0.0000        0.0000        0.0000        0.0000        0.0000        0.0000        0.0000        0.0000        0.0000        0.0000        0.0000        0.0000        0.0000        0.0000        0.0000        0.0000        0.0000        0.0000        0.0000        0.0000        0.0000
        0.0000        0.0000        0.0000        0.0000        0.0000        0.0000        0.0000        0.0000        0.0000        0.0000        0.0000        0.0000        0.0000        0.0000       76.7598       90.5556       55.8549       34.1905       15.2007        8.8919        9.3679        8.5524        8.3144       15.5630       27.4333       27.3377       24.4288       12.6222       10.1889        7.9160        4.0785        2.5232        2.5941        3.2010        3.6728        3.8675        3.4766        3.1353        3.2116        4.1041        5.4056        6.4230        5.9096        5.6619        3.7798        4.7692        2.9694        5.1361        7.4385        3.8889        1.0871        3.4583        5.7437        4.9507        8.4429        9.4569        6.9418        6.5093        3.0969        4.1344        4.5038        5.5274        3.2102        1.8149        4.0255        4.7210        6.1590        5.5808        3.2750        2.9872        4.0617        2.9785        2.6230        2.5710        3.6458        2.7855        2.6397        2.8154        3.4257        2.2654        2.2166        1.4573        1.1737        1.1770        0.6556        0.5384        0.8626        2.6436        1.8007        2.6911        2.1696        1.7924        1.4914        1.3440        1.9547        3.2739        4.2939        3.3758        3.4080        4.2167        4.4574        3.9945        2.8499        0.6709        0.4694        0.0884        0.0553        0.0990        0.2410        0.7859        0.6991        0.2762        0.2730        0.5681        0.8299        1.0085        1.2612        1.3559        1.4416        1.8154        2.0405        2.2892        2.3844        2.9971        3.4604        4.0212        4.7010        4.8526        5.4652        6.2196        6.6360        5.9226        6.1450        6.5769        7.6016       11.1607       12.7896       14.1798       14.1712       15.7030       15.8836       16.3407       16.5773       16.6080       16.9952       17.6456       18.3338       16.9134       17.5031       15.2502       15.2518       16.9182       18.9912       17.7556       18.8683       21.9639       23.5404       24.5180       24.7500       24.4958       22.9571       20.8638       21.0704       23.1789       25.7792       23.8273       24.2004       23.3974       22.9505       24.8928       25.1752       24.1687       24.1624       23.3791       25.5761       27.2606       29.9322       35.1262       34.1846       41.3332       43.8502       46.8524       50.4090       52.7387       51.2233       52.3603        0.0000        0.0000        0.0000        0.0000        0.0000        0.0000        0.0000        0.0000        0.0000        0.0000        0.0000        0.0000        0.0000        0.0000        0.0000        0.0000        0.0000        0.0000        0.0000        0.0000        0.0000        0.0000        0.0000        0.0000        0.0000        0.0000        0.0000        0.0000        0.0000        0.0000        0.0000        0.0000        0.0000        0.0000        0.0000        0.0000        0.0000        0.0000        0.0000        0.0000        0.0000        0.0000        0.0000        0.0000        0.0000        0.0000        0.0000        0.0000        0.0000        0.0000        0.0000        0.0000        0.0000        0.0000        0.0000        0.0000        0.0000        0.0000        0.0000        0.0000        0.0000        0.0000        0.0000
        0.0000        0.0000        0.0000        0.0000        0.0000        0.0000        0.0000        0.0000        0.0000        0.0000        0.0000        0.0000        0.0000        0.0000        0.0000        0.0000        0.0000        0.0000       12.5508       12.8504        9.5929        5.7789        2.7094        5.5294       12.1306        9.0753       10.6093        9.0506        9.6144        8.2262        5.4311        4.5723        3.4239        2.3058        2.0191        2.5399        0.8721        1.3943        1.2495        1.0050        1.5798        1.6126        4.4203        4.1548        4.3265        3.6551        2.6881        3.5805        3.5660        2.2999        1.8315        0.8597        1.6645        1.8754        1.2027        2.5440        3.2603        1.6181        4.3935        6.1675        5.5887        1.4392        2.2307        1.7284        2.9298        8.6217        6.6526        2.6817        0.8435        2.0685        3.9092        4.0959        2.8938        3.3189        4.6006        4.5955        4.1743        4.7017        4.4871        3.6588        3.0336        3.2063        2.2738        1.2375        1.1086        1.3490        1.4776        2.3527        2.7298        2.2466        1.6966        1.8587        1.8094        1.6284        1.9031        3.2158        3.3942        3.4917        3.3669        4.0630        4.2673        4.1187        3.3906        0.9434        0.4774        0.2597        0.3829        0.2785        0.4528        1.2210        1.2068        0.4849        0.4023        0.6711        0.9728        1.1114        1.2771        1.5866        1.7037        1.9580        2.1428        2.4050        2.7896        2.9171        3.1873        3.4950        4.0764        4.4644        5.2617        6.4202        7.9951        7.0001        7.0318        7.6728        8.4694       11.7664       13.3920       14.1214       13.6834       14.2913       14.2328       13.8533       14.5848       13.9712       14.7059       14.3105       15.1319       15.2836       15.3567       15.6233       14.8157       14.8979       14.7722       15.0867       17.1852       20.9090       23.5918       23.7171       24.2526       23.7539       23.2516       22.7923       20.6329       25.6669       24.6168       24.0602       23.5829       25.5955       26.4594       27.8586       28.9185       28.5855       25.5897       25.4272       26.0451       30.5114       33.7344       34.8809       35.9974       40.6859       42.9218       47.7086       50.3366       52.2152       52.3816       52.9126        0.0000        0.0000        0.0000        0.0000        0.0000        0.0000        0.0000        0.0000        0.0000        0.0000        0.0000        0.0000        0.0000        0.0000        0.0000        0.0000        0.0000        0.0000        0.0000        0.0000        0.0000        0.0000        0.0000        0.0000        0.0000        0.0000        0.0000        0.0000        0.0000        0.0000        0.0000        0.0000        0.0000        0.0000        0.0000        0.0000        0.0000        0.0000        0.0000        0.0000        0.0000        0.0000        0.0000        0.0000        0.0000        0.0000        0.0000        0.0000        0.0000        0.0000        0.0000        0.0000        0.0000        0.0000        0.0000        0.0000        0.0000        0.0000        0.0000        0.0000        0.0000        0.0000        0.0000
        0.0000        0.0000        0.0000        0.0000        0.0000        0.0000        0.0000        0.0000        0.0000        0.0000        0.0000        0.0000        0.0000        0.0000        0.0000        0.0000        0.0000        0.0000        0.0000       49.5760       37.0425       24.9199       16.2880        8.7513        5.9329        8.3169        9.4179       10.7478       13.2883       18.9312       18.5289       12.6459        8.5517        4.5574        3.7344        4.2902        2.3552        0.7675        1.4795        4.8268        1.8807        0.4696        0.9539        3.5556        2.9093        4.0340        5.3542        2.7896        2.1800        1.0382        0.8925        0.5263        1.1675        1.8930        2.0715        0.1517        0.2998        1.0575        3.1520        4.8150        1.7647        1.8622        0.5175        0.7823        2.4844        4.0236        1.8021        2.0095        1.4813        4.8202        6.2350        3.7047        3.5092        4.8719        6.6785        4.8415        4.7534        4.6732        5.2687        5.0467        4.1771        4.2401        4.6036        4.0072        2.4483        2.7249        1.8628        2.5311        2.4134        1.5029        1.6978        2.6624        3.5182        3.0038        3.1923        3.4300        3.4610        3.5651        3.4133        3.8439        4.0337        4.0952        3.7472        2.6588        1.6303        1.0429        1.0129        0.7262        0.5756        0.7715        0.5682        0.6648        0.6878        1.7184        2.3798        1.3147        1.7967        1.9225        2.0200        2.2309        2.2624        2.0922        2.0348        1.9263        1.9413        2.2312        2.7739        3.8053        4.4559        5.2770        6.2111        8.5413       10.0313       11.0237       11.7370       12.5600       13.6260       13.9321       13.2577        9.9824        9.3881        9.1479        9.5408        9.8548       10.0575       10.8680       13.6634       12.1214       11.8713       12.8526       12.8014       10.4189       10.8548       10.8309       12.6540       17.6267       19.3029       20.3159       21.3613       27.8970       33.8103       31.6094       29.2971       29.5346       27.4700       25.7367       28.2281       28.6465       33.5015       37.0177       31.8098       34.8753       33.8323       34.3776       34.1064       31.3830       35.7034       42.5220       42.4087       39.8637       43.8535       44.6696       53.1220       52.3554       53.8161       51.7507        0.0000        0.0000        0.0000        0.0000        0.0000        0.0000        0.0000        0.0000        0.0000        0.0000        0.0000        0.0000        0.0000        0.0000        0.0000        0.0000        0.0000        0.0000        0.0000        0.0000        0.0000        0.0000        0.0000        0.0000        0.0000        0.0000        0.0000        0.0000        0.0000        0.0000        0.0000        0.0000        0.0000        0.0000        0.0000        0.0000        0.0000        0.0000        0.0000        0.0000        0.0000        0.0000        0.0000        0.0000        0.0000        0.0000        0.0000        0.0000        0.0000        0.0000        0.0000        0.0000        0.0000        0.0000        0.0000        0.0000        0.0000        0.0000        0.0000        0.0000        0.0000        0.0000        0.0000
        0.0000        0.0000        0.0000        0.0000        0.0000        0.0000        0.0000        0.0000        0.0000        0.0000        0.0000        0.0000        0.0000        0.0000        0.0000        0.0000        0.0000        0.0000        0.0000       32.7201       40.7338       25.9725       19.0462        8.9144        7.3925        7.0845       10.1743       10.8319        8.5030       12.4858       13.9252       13.6960       10.5929        6.0654        7.2407        6.9049        5.9832        1.6199        5.0339        2.0899        2.2230        3.2703        3.6631        4.2835        3.9356        3.7216        5.1751        3.6171        1.5863        1.0297        2.1755        0.3985        1.0282        1.6185        1.9865        1.3490        2.6867        2.4505        1.7999        1.2888        1.5979        2.2229        1.4478        1.8760        3.2003        4.9175        5.3296        5.1876        5.0211        6.4220        5.5196        3.7792        3.9102        4.2719        5.3265        5.5560        4.6108        5.5769        5.7591        5.1058        4.3701        4.3181        4.6409        4.7621        4.9933        4.1595        2.8425        3.3014        2.1239        2.2691        5.0003        3.5894        2.5390        2.9942        4.1057        4.1180        4.2022        4.0409        3.4712        3.8772        4.0355        4.1527        4.0410        2.8081        1.9745        1.8003        0.9955        0.1688        0.4168        0.7970        0.4508        0.4231        0.5651        1.3537        2.9998        3.6498        2.2861        2.5253        2.4465        1.9369        2.1532        1.8536        1.9916        1.8824        1.8581        2.1776        2.7075        3.7491        4.4622        5.4580        8.0505        9.4227       11.1774       11.8623       12.6374       13.3143       14.0553       13.9202       12.8846        9.2666        8.2661        7.9163        8.0417        8.7173        9.1142       10.1159       10.2703       10.8595       10.3418       11.1121       11.4157        9.4755        9.7045        9.7132       11.5302       16.5920       18.6174       19.9096       20.6714       26.1418       24.0315       26.4993       24.8384       24.2691       24.4762       26.1843       28.4070       29.6668       30.0809       35.6312       33.6233       34.0473       35.1744       37.9576       38.0778       35.1235       36.1250       41.3341       44.3478       43.6682       47.2527       51.0637       51.2460       48.4728       48.5193       46.7659       45.4956       54.6357        0.0000        0.0000        0.0000        0.0000        0.0000        0.0000        0.0000        0.0000        0.0000        0.0000        0.0000        0.0000        0.0000        0.0000        0.0000        0.0000        0.0000        0.0000        0.0000        0.0000        0.0000        0.0000        0.0000        0.0000        0.0000        0.0000        0.0000        0.0000        0.0000        0.0000        0.0000        0.0000        0.0000        0.0000        0.0000        0.0000        0.0000        0.0000        0.0000        0.0000        0.0000        0.0000        0.0000        0.0000        0.0000        0.0000        0.0000        0.0000        0.0000        0.0000        0.0000        0.0000        0.0000        0.0000        0.0000        0.0000        0.0000        0.0000        0.0000        0.0000        0.0000
        0.0000        0.0000        0.0000        0.0000        0.0000        0.0000        0.0000        0.0000        0.0000        0.0000        0.0000        0.0000        0.0000        0.0000        0.0000        0.0000        0.0000        0.0000        0.0000        0.0000       32.2769       24.2734       16.0486       18.5172       13.4649       12.5191       15.2061        5.8739        8.7283        9.4778       10.6726       13.0443       14.9615       11.3620       12.3096        9.2149        9.0492        4.9189        2.6699        1.8633        3.3679        4.9763        4.9211        3.4542        7.2760        4.8109        3.7147        3.8683        5.5616        3.7634        2.1900        1.8786        5.1607        5.0607        3.0622        3.5399        5.0918        2.8265        2.2429        2.7095        3.2659        3.6235        3.8058        4.4608        5.6996        5.2118        2.6715        3.0602        2.3826        8.1959        9.3901        5.0020        3.6905        5.6101        5.7282        4.6600        4.6540        6.3649        6.3735        5.0213        3.8414        4.0020        4.8080        4.1371        2.1088        2.4279        2.1333        1.9384        1.8408        2.8227        2.8930        3.7769        4.1640        4.0503        5.0301        4.8993        4.3307        3.9874        3.5119        3.8488        3.8496        4.0888        4.0484        2.7620        2.2444        2.1908        1.5305        0.2331        0.0890        0.4952        1.0962        1.2892        0.9908        2.0814        4.0006        4.0355        3.8344        4.6911        2.8237        2.2723        2.1963        2.3128        2.0691        1.8139        1.8861        2.2230        2.5747        3.6157        4.3624        6.7417        7.5756        9.4515       11.0831       12.1514       12.8246       13.3749       14.0763       13.8519       12.7100        8.8931        7.8029        7.3702        7.5721        8.2011        8.4704        9.0823        9.8079       11.2465       11.5605       12.0500       12.9294       10.3845        9.0181       10.1424       12.1412       17.6146       18.3797       19.6236       20.5944       27.0700       26.1853       24.8127       24.9407       25.2115       27.6863       30.7896       31.8902       32.6184       33.3528       34.8335       37.0455       35.3086       36.2505       37.1367       38.3759       38.4411       38.6153       41.8691       43.2396       42.9142       50.4894       46.8927       46.8652       45.1065       44.8322       46.4749       45.9749       50.6594       52.9080        0.0000        0.0000        0.0000        0.0000        0.0000        0.0000        0.0000        0.0000        0.0000        0.0000        0.0000        0.0000        0.0000        0.0000        0.0000        0.0000        0.0000        0.0000        0.0000        0.0000        0.0000        0.0000        0.0000        0.0000        0.0000        0.0000        0.0000        0.0000        0.0000        0.0000        0.0000        0.0000        0.0000        0.0000        0.0000        0.0000        0.0000        0.0000        0.0000        0.0000        0.0000        0.0000        0.0000        0.0000        0.0000        0.0000        0.0000        0.0000        0.0000        0.0000        0.0000        0.0000        0.0000        0.0000        0.0000        0.0000        0.0000        0.0000        0.0000        0.0000
        0.0000        0.0000        0.0000        0.0000        0.0000        0.0000        0.0000        0.0000        0.0000        0.0000        0.0000        0.0000        0.0000        0.0000        0.0000        0.0000        0.0000        0.0000        0.0000        0.0000        0.0000       27.1252       38.3653       22.1257       13.5460        8.3544        6.6364        6.5192        6.7967       13.9710       12.7513        9.1551        9.1169       10.5273        4.4848        4.9868        8.5552        4.8556        0.2823        0.9485        1.1673        1.7969        3.0420        2.1386        0.8632        1.3633        4.8413        3.7692        4.4097        4.0148        3.3809        3.6378        6.2319        3.7400        5.5384        4.3918        4.1753        7.2195        6.2889        4.4530        5.6808        7.4414        6.5886        5.7856        2.2229        3.3096        5.1236        6.2892        7.8286        8.5035        8.4979        6.4004        5.8341        5.2871        5.2083        4.6988        5.3328        5.3942        5.5862        5.2867        4.1973        3.3911        4.0116        4.0338        2.2704        2.6109        2.1194        2.0042        2.5350        2.3977        2.1821        3.5317        3.3588        3.1210        4.8962        4.1915        3.9574        3.5329        3.3748        3.7178        3.5681        3.5045        3.8516        2.7504        2.2197        1.9653        1.7714        0.2023        0.3166        0.7266        0.3565        1.2229        1.4534        2.8803        2.7110        4.1810        3.9307        2.5731        2.6934        2.3938        2.8081        2.8154        2.5490        2.0970        1.9240        2.0240        2.5114        3.4557        4.1529        7.0602        6.3473        8.9115       10.3121       11.4306       12.2551       12.8914       13.7091       13.5673       12.4685        8.9345        7.9993        7.6270        7.8519        8.4527        9.1826       10.0574       10.2850       11.3290       11.7357       12.2146       12.2440       11.4289       11.0549       10.9967       11.8232       16.6589       17.9309       19.5058       20.8649       21.4334       21.9992       25.3187       25.7210       26.3056       28.4183       26.1539       28.9556       32.5359       33.4904       35.3647       37.2809       37.5623       36.5804       37.2958       38.0074       38.2482       43.9960       40.7949       41.4713       45.9297       55.5714       50.7710       49.5112       43.3529       42.7861       43.9405       47.7291       51.9391       59.0394       49.7115        0.0000        0.0000        0.0000        0.0000        0.0000        0.0000        0.0000        0.0000        0.0000        0.0000        0.0000        0.0000        0.0000        0.0000        0.0000        0.0000        0.0000        0.0000        0.0000        0.0000        0.0000        0.0000        0.0000        0.0000        0.0000        0.0000        0.0000        0.0000        0.0000        0.0000        0.0000        0.0000        0.0000        0.0000        0.0000        0.0000        0.0000        0.0000        0.0000        0.0000        0.0000        0.0000        0.0000        0.0000        0.0000        0.0000        0.0000        0.0000        0.0000        0.0000        0.0000        0.0000        0.0000        0.0000        0.0000        0.0000        0.0000        0.0000        0.0000
        0.0000        0.0000        0.0000        0.0000        0.0000        0.0000        0.0000        0.0000        0.0000        0.0000        0.0000        0.0000        0.0000        0.0000        0.0000        0.0000        0.0000        0.0000        0.0000        0.0000        0.0000       56.0491       45.7724       31.4993       20.5003       10.5728       24.8319       19.6450       21.4378       23.6772       25.7483       14.4678       15.3901       12.3921        8.8915        5.9061        3.7588        8.2844        5.8680        4.2566        3.7943        2.5688        3.2133        2.5418        2.5437        1.8680        2.6107        3.8987        4.2755        4.0127        4.3163        5.5998        3.0681        3.5522        2.6123        3.7458        1.9584        3.0938        2.7869        1.2607        2.9266        3.3496        4.1254        2.8071        3.7411        3.8955        5.8972        5.6583        5.9046        7.6379        5.8262        5.0754        4.7161        4.9762        5.5560        5.4341        4.6635        4.9580        4.8526        6.7180        7.8850        6.4540        6.1258        4.7937        3.9457        2.2301        2.3259        2.5879        2.7657        3.0276        2.9416        3.8404        4.3533        3.9856        4.5972        4.4179        4.3908        4.0890        3.7508        3.0492        2.9200        3.1963        3.8237        3.2410        2.9953        2.8717        2.5297        2.2407        2.0938        2.1216        2.2681        2.2207        2.3023        3.2127        2.9763        2.9183        3.7198        2.6916        2.8161        3.0352        3.3742        3.3968        2.8970        1.9539        1.2708        1.3551        2.1953        2.5407        3.0195        5.3003        4.6964        6.7452        7.8185        8.6665       10.8252       13.3028       15.2319       15.1153       12.2626       10.3192        9.6490        9.1395        9.4497        9.8779       10.1137       10.7395       11.7117       15.6503       14.5781       14.7474       13.5192       12.0369       12.8483       12.7480       13.7655       14.3842       15.6362       16.9589       18.4432       21.8367       23.4514       26.9399       27.7784       29.5310       30.0673       31.6279       32.4640       35.0839       36.1736       39.2878       44.8748       42.0219       38.5683       43.1399       40.5805       39.3003       40.2002       44.4123       44.7624       55.6614       52.4044       58.1570       58.8832       52.5309       49.0375       50.2080       53.5200       57.8120       61.9671       67.7254        0.0000        0.0000        0.0000        0.0000        0.0000        0.0000        0.0000        0.0000        0.0000        0.0000        0.0000        0.0000        0.0000        0.0000        0.0000        0.0000        0.0000        0.0000        0.0000        0.0000        0.0000        0.0000        0.0000        0.0000        0.0000        0.0000        0.0000        0.0000        0.0000        0.0000        0.0000        0.0000        0.0000        0.0000        0.0000        0.0000        0.0000        0.0000        0.0000        0.0000        0.0000        0.0000        0.0000        0.0000        0.0000        0.0000        0.0000        0.0000        0.0000        0.0000        0.0000        0.0000        0.0000        0.0000        0.0000        0.0000        0.0000        0.0000        0.0000
        0.0000        0.0000        0.0000        0.0000        0.0000        0.0000        0.0000        0.0000        0.0000        0.0000        0.0000        0.0000        0.0000        0.0000        0.0000        0.0000        0.0000        0.0000        0.0000        0.0000        0.0000       41.7524       27.4963       23.0501       23.2592       23.0331       23.3213       24.8512       28.8133       21.3059       14.0681        7.4073        7.8440        8.5577        4.5571        8.0782        7.0935        3.6031        6.7522        5.4767        4.7009        2.5823        0.9490        1.3856        2.5781        3.6148        3.4027        4.2413        2.6077        3.7944        4.2094        7.0465        8.4178        4.3097        4.5356        3.4127        4.5131        3.9388        6.1913        5.7996        3.7938        4.0517        4.5043        2.8431        3.4916        3.4561        4.8161        3.9831        6.3260        6.6922        4.2370        4.9976        5.5906        5.2934        4.3381        4.4837        4.8461        4.3647        4.5757        4.5529        5.9444        6.0388        7.7612        6.2505        4.4392        3.9298        4.0046        2.9532        3.1030        2.8610        2.9598        4.1054        4.6078        4.5792        4.4679        3.9914        3.8068        3.5935        3.8884        3.6000        3.1280        2.8948        2.9430        3.0922        3.0750        3.0356        2.6431        2.8948        2.9076        2.9873        3.1560        2.9457        2.9695        3.1016        4.1897        3.3141        2.9339        3.0818        3.1424        3.5337        4.0947        4.2336        3.3045        1.6887        1.2895        2.3954        1.7095        3.4328        2.9252        3.6266        5.5144        8.9096        7.5473       10.3477       11.1267       13.4560       13.8155       13.9294       11.7416       10.4725        9.7574        9.4468        9.6708       10.0667       10.4357       10.9681       12.0828       14.6093       15.4866       16.0202       14.7056       13.2783       13.2201       13.6463       14.4600       14.7208       15.8773       16.7928       18.9735       23.2263       25.0607       28.2254       29.1139       30.5107       31.0582       33.4866       36.4190       38.3191       42.0298       44.8354       45.3275       39.9377       40.4862       41.6017       40.5937       46.4147       51.4900       48.4765       44.5816       50.0268       56.0750       58.0976       58.5298       51.7995       53.2867       53.2517       54.2828       60.1003       63.0685       65.5231        0.0000        0.0000        0.0000        0.0000        0.0000        0.0000        0.0000        0.0000        0.0000        0.0000        0.0000        0.0000        0.0000        0.0000        0.0000        0.0000        0.0000        0.0000        0.0000        0.0000        0.0000        0.0000        0.0000        0.0000        0.0000        0.0000        0.0000        0.0000        0.0000        0.0000        0.0000        0.0000        0.0000        0.0000        0.0000        0.0000        0.0000        0.0000        0.0000        0.0000        0.0000        0.0000        0.0000        0.0000        0.0000        0.0000        0.0000        0.0000        0.0000        0.0000        0.0000        0.0000        0.0000        0.0000        0.0000        0.0000        0.0000        0.0000        0.0000
        0.0000        0.0000        0.0000        0.0000        0.0000        0.0000        0.0000        0.0000        0.0000        0.0000        0.0000        0.0000        0.0000        0.0000        0.0000        0.0000        0.0000        0.0000        0.0000        0.0000        0.0000       38.4413       34.5860       17.1187       21.3862       16.8077        3.5220        5.8839        4.3442        5.2401        4.1452        1.3904        5.0591        2.7111        0.8164        8.6550        6.9424        2.0652        2.0258        3.4151        2.3842        1.6066        1.2207        2.7499        3.0035        2.7806        2.5901        2.2627        2.5208        2.6501        3.0244        4.2296        7.6614        7.4566        7.4745        5.7841        9.8625        6.7793        6.7607        5.9174        5.0833        4.6988        2.9592        3.0048        5.3039        5.1662        3.1163        4.1322        5.3571        5.5708        4.8461        4.1690        4.8294        4.3532        3.7412        3.9022        4.2216        4.2765        4.6711        4.8034        5.5383        6.0161        7.5086        6.2054        4.5702        3.5616        3.7875        4.1868        3.7110        3.0322        3.1541        3.8386        4.0485        3.7344        3.5422        3.4347        3.1960        3.2654        3.2042        2.9144        2.5031        2.5441        2.9999        2.9973        2.9312        2.7651        3.0659        3.4642        3.8425        3.5409        3.3709        3.2718        3.3288        3.6968        3.6023        3.3785        3.1978        3.3441        3.7094        4.3102        4.8025        6.0751        4.0377        1.9765        1.7654        1.8147        2.3661        3.0597        3.4667        4.0891        4.8868        7.8652        8.1401        9.3824        9.5708       12.8730       12.9426       13.0032       11.6196       10.4029        9.6802        9.4290        9.5771        9.8929       10.0510       10.5906       11.7699       14.7411       15.7288       16.4201       16.8238       14.4651       14.7040       15.1500       15.6873       16.2254       17.5456       19.3832       20.1962       25.2232       27.7910       29.7743       30.9749       34.0161       34.6474       37.1123       38.1922       42.1537       46.0830       48.8875       47.5791       45.1025       42.4787       39.7560       43.8391       45.6484       46.9062       46.5793       48.3547       54.4874       56.7627       57.7415       51.8295       54.5294       54.7157       57.1039       59.8602       65.9843       67.5288       67.7692       71.1137        0.0000        0.0000        0.0000        0.0000        0.0000        0.0000        0.0000        0.0000        0.0000        0.0000        0.0000        0.0000        0.0000        0.0000        0.0000        0.0000        0.0000        0.0000        0.0000        0.0000        0.0000        0.0000        0.0000        0.0000        0.0000        0.0000        0.0000        0.0000        0.0000        0.0000        0.0000        0.0000        0.0000        0.0000        0.0000        0.0000        0.0000        0.0000        0.0000        0.0000        0.0000        0.0000        0.0000        0.0000        0.0000        0.0000        0.0000        0.0000        0.0000        0.0000        0.0000        0.0000        0.0000        0.0000        0.0000        0.0000        0.0000        0.0000
        0.0000        0.0000        0.0000        0.0000        0.0000        0.0000        0.0000        0.0000        0.0000        0.0000        0.0000        0.0000        0.0000        0.0000        0.0000        0.0000        0.0000        0.0000        0.0000        0.0000        0.0000        0.0000       32.8125       11.5147        8.7982        2.9575        2.9726        6.5797        4.2499        3.6705        2.2452        1.1032        0.5624        0.0000        0.0653        0.5269        0.6141        1.2996        0.7840        0.5361        0.5763        1.0409        0.8823        0.4304        0.3833        0.3502        0.5066        1.7635        1.3021        0.7573        0.9425        6.6861        7.6174        4.0251        2.6741        9.2141        5.2515        5.3313        2.6203        2.2483        2.3563        2.8884        3.3301        4.4346        4.5572        4.2441        5.1012        5.5790        5.5021        5.0753        4.3249        4.3781        3.6968        3.8566        3.8702        4.1393        4.2128        4.6253        5.7154        5.1229        6.1770        8.1077        7.8316        6.8838        5.1853        4.0261        3.8091        3.5298        3.8357        3.7516        3.4914        3.4529        2.9063        2.9444        2.9486        2.9617        2.9276        2.9860        2.6138        2.4339        2.3488        2.3865        2.6513        2.6021        2.7501        3.1111        3.5928        4.4226        4.3990        4.2092        3.9304        3.6240        3.4033        3.7414        5.2718        4.6462        3.4329        4.3778        5.7284        6.4595        5.6984        5.6524        5.9749        3.0736        4.1503        3.7686        3.1130        4.1970        4.6389        5.2263        5.9125        9.3539        8.6911        9.7150        9.6573       12.4315       13.4316       12.9647       12.1960       10.1236        9.3164        8.9467        9.0590        9.2749        9.4364       10.2954       12.6130       13.8358       14.0455       15.2259       16.5786       16.1763       16.9002       17.4880       18.5821       18.5982       19.2446       19.8490       21.9320       26.4409       29.1167       31.1952       33.2626       34.5800       36.2444       39.8083       46.4049       49.5323       49.8569       48.8720       49.8745       45.2808       40.9601       47.0760       46.9184       42.9831       39.4920       41.6290       47.7255       54.3424       57.2801       59.8621       58.1624       56.4902       59.3635       59.2078       59.2919       66.8874       68.1627       66.2422       69.1779        0.0000        0.0000        0.0000        0.0000        0.0000        0.0000        0.0000        0.0000        0.0000        0.0000        0.0000        0.0000        0.0000        0.0000        0.0000        0.0000        0.0000        0.0000        0.0000        0.0000        0.0000        0.0000        0.0000        0.0000        0.0000        0.0000        0.0000        0.0000        0.0000        0.0000        0.0000        0.0000        0.0000        0.0000        0.0000        0.0000        0.0000        0.0000        0.0000        0.0000        0.0000        0.0000        0.0000        0.0000        0.0000        0.0000        0.0000        0.0000        0.0000        0.0000        0.0000        0.0000        0.0000        0.0000        0.0000        0.0000        0.0000        0.0000
        0.0000        0.0000        0.0000        0.0000        0.0000        0.0000        0.0000        0.0000        0.0000        0.0000        0.0000        0.0000        0.0000        0.0000        0.0000        0.0000        0.0000        0.0000        0.0000        0.0000        0.0000       58.1065       45.2720       12.4261       11.1766        4.0695        7.9022       13.1535        5.7043        2.8788        4.4691        4.3108        1.0715        1.3714        1.1567        4.0081        3.1226        0.7058        1.5438        1.5991        1.4416        1.6418        1.3357        0.6276        0.2324        0.4902        0.9998        2.1422        1.4293        0.9827        1.9326        1.7746        3.5189        3.3978        3.2386        4.7991        6.7660        7.1037        2.3241        2.7100        2.5640        2.2297        3.3551        2.3410        3.2986        4.2589        3.9122        3.2229        3.1296        3.5137        3.8085        3.9003        3.8693        4.1619        4.3257        5.1323        4.9397        5.6069        6.9907        8.4306       10.2030        9.9583        8.8401        9.2639        8.5188        6.8872        5.8888        4.8238        5.2670        5.3161        5.0183        3.2103        2.7147        3.1809        2.4636        2.0338        2.1088        1.5730        1.7853        2.5265        2.3845        2.1774        2.4289        3.1662        3.5398        4.0326        4.3193        5.0437        6.1271        6.0615        6.6541        4.3179        3.7801        4.3639        5.4237        4.3063        3.0377        6.2510        8.2476        6.6424        6.2296        7.2116        6.4127        5.6442        4.9062        5.0913        5.5394       12.1362       14.5612       14.9773       14.9020       11.0374       10.3741       11.0651       11.4938       12.9287       14.1577       14.6964       12.6191        9.8933        7.9185        7.2054        7.1653        6.5830        7.7204        8.4566       10.0438       12.5926       11.8559       13.0880       14.5989       21.9525       25.7962       25.6285       25.6317       25.7655       22.0426       23.1479       28.4239       29.7012       33.1948       34.0061       41.4443       51.3757       54.0842       68.2339       78.8300       75.0305       75.8758       68.4829       62.7793       48.1838       44.6911       51.9677       51.7825       45.8385       49.8901       49.4484       58.2107       62.0691       63.4220       65.1743       65.7440       66.3509       66.7844       66.4037       69.5564       76.8724       77.1612       81.1514       81.1592       85.4460        0.0000        0.0000        0.0000        0.0000        0.0000        0.0000        0.0000        0.0000        0.0000        0.0000        0.0000        0.0000        0.0000        0.0000        0.0000        0.0000        0.0000        0.0000        0.0000        0.0000        0.0000        0.0000        0.0000        0.0000        0.0000        0.0000        0.0000        0.0000        0.0000        0.0000        0.0000        0.0000        0.0000        0.0000        0.0000        0.0000        0.0000        0.0000        0.0000        0.0000        0.0000        0.0000        0.0000        0.0000        0.0000        0.0000        0.0000        0.0000        0.0000        0.0000        0.0000        0.0000        0.0000        0.0000        0.0000        0.0000        0.0000
        0.0000        0.0000        0.0000        0.0000        0.0000        0.0000        0.0000        0.0000        0.0000        0.0000        0.0000        0.0000        0.0000        0.0000        0.0000        0.0000        0.0000        0.0000        0.0000        0.0000       83.3393       65.2443       48.4388        6.5757        4.3549        1.0735        2.9395        1.7050        0.5766        1.1124        1.5105        1.9363        0.3230        1.8646        0.4795        0.3432        1.8199        0.6952        0.8232        0.9033        1.2512        1.5125        0.4178        0.2678        0.1875        0.2621        1.2046        0.7377        1.6831        1.2367        1.9563        1.7442        0.6143        2.4204        2.5306        3.3310        3.1504        4.0243        4.5122        4.1524        1.1608        0.8504        0.8417        2.7896        4.3474        4.2268        2.7573        2.8599        3.7128        4.8235        4.2966        4.0343        3.8649        4.0315        4.4682        4.8592        5.5158        7.5511        8.1936        9.1290       10.3825       11.5752       11.6509        9.4352        7.9512        7.8595        7.5110        5.9962        5.4940        4.7918        5.4422        3.4378        2.9842        2.7267        2.7293        2.1623        1.5823        1.5102        1.6388        1.8317        1.7494        2.1382        2.2923        3.3969        3.6701        4.1802        4.8152        5.3798        6.3105        6.4633        5.9988        4.1130        3.4801        3.5745        4.8144        3.1194        3.2488        4.1710        5.3691        6.2647        7.2632        7.6365        7.7146        6.1726        6.1937        6.6042        6.8810       17.6912       15.3742       14.9346       14.1418       10.9706       11.5708       11.8501       12.9203       12.6123       14.9804       11.9008       11.5432        8.1405        7.5452        7.0667        6.9596        7.0225        7.5320        8.3168        8.7128       10.8560       11.4534       13.2640       15.6363       21.1553       23.4469       24.7289       24.2551       23.4194       30.6395       27.9538       37.5741       36.2993       40.0033       40.6563       46.9397       56.9925       65.3892       67.8227       68.4767       68.5580       65.5265       64.1201       58.6413       52.5058       46.7705       44.4593       47.4018       48.7384       58.0194       52.3681       57.2917       66.0326       70.6390       71.9789       72.6863       68.2760       70.8586       72.8792       73.4726       77.3498       78.2397       81.9146       84.9263       86.7680       88.8430        0.0000        0.0000        0.0000        0.0000        0.0000        0.0000        0.0000        0.0000        0.0000        0.0000        0.0000        0.0000        0.0000        0.0000        0.0000        0.0000        0.0000        0.0000        0.0000        0.0000        0.0000        0.0000        0.0000        0.0000        0.0000        0.0000        0.0000        0.0000        0.0000        0.0000        0.0000        0.0000        0.0000        0.0000        0.0000        0.0000        0.0000        0.0000        0.0000        0.0000        0.0000        0.0000        0.0000        0.0000        0.0000        0.0000        0.0000        0.0000        0.0000        0.0000        0.0000        0.0000        0.0000        0.0000        0.0000        0.0000
        0.0000        0.0000        0.0000        0.0000        0.0000        0.0000        0.0000        0.0000        0.0000        0.0000        0.0000        0.0000        0.0000        0.0000        0.0000        0.0000        0.0000        0.0000        0.0000        0.0000       85.7045       68.0464       53.7901       11.7476        7.7145        2.4879        1.3202        1.0467        0.9125        1.0658        1.1469        1.0514        0.3419        0.3181        0.0778        1.2117        2.2881        2.1282        3.6910        3.9698        3.9874        3.3126        2.0764        0.5356        1.0118        0.6434        0.5297        0.8631        0.5842        1.3742        0.9087        0.7204        0.6348        0.8544        2.5675        2.1375        3.3067        3.6800        2.1968        4.6381        5.0534        4.7811        3.4364        3.9870        3.7807        3.1277        3.1084        3.3891        3.9906        4.3840        4.1044        4.5038        4.3138        4.0153        4.6488        5.2990        6.1673        7.4242        9.6940        9.0557       10.0963       11.2236       11.7003       10.3459        8.6783        8.5481        7.6359        6.4092        5.4651        4.2829        3.7929        3.1148        3.3045        2.9031        2.4004        1.8984        1.2790        1.1741        1.2012        1.5183        1.5080        1.9497        2.3124        3.1068        3.8279        4.4223        4.5142        4.8789        5.2717        5.3450        4.5576        3.6344        3.2457        3.2283        3.7245        3.5985        3.3233        5.3924        7.5780        7.3047        8.3262        9.1271        9.9883        8.1227        8.3074        8.5751        8.8687       24.0745       19.7712       17.3860       14.9775       12.5559       12.9629       13.1326       13.1054       12.6268       12.5445       11.9977       11.4572        8.9764        8.9040        8.0564        8.5222        7.6692        7.6025        8.8160        9.0426       12.0858       12.0051       13.5632       16.4582       23.1669       25.2453       26.4884       26.7262       22.9050       22.8473       25.3453       29.5988       36.8490       51.0265       56.2206       59.1493       57.5359       63.6497       56.1864       62.4223       69.3605       74.6262       75.1772       60.7614       53.5886       52.1411       50.3826       49.0816       53.5838       55.8419       59.1792       59.3041       67.0603       73.0001       74.1753       73.0197       80.1975       80.0777       80.5640       78.5391       83.8377       83.4691       83.6890       84.5409       86.2150       85.5073       77.3180        0.0000        0.0000        0.0000        0.0000        0.0000        0.0000        0.0000        0.0000        0.0000        0.0000        0.0000        0.0000        0.0000        0.0000        0.0000        0.0000        0.0000        0.0000        0.0000        0.0000        0.0000        0.0000        0.0000        0.0000        0.0000        0.0000        0.0000        0.0000        0.0000        0.0000        0.0000        0.0000        0.0000        0.0000        0.0000        0.0000        0.0000        0.0000        0.0000        0.0000        0.0000        0.0000        0.0000        0.0000        0.0000        0.0000        0.0000        0.0000        0.0000        0.0000        0.0000        0.0000        0.0000        0.0000        0.0000
        0.0000        0.0000        0.0000        0.0000        0.0000        0.0000        0.0000        0.0000        0.0000        0.0000        0.0000        0.0000        0.0000        0.0000        0.0000        0.0000        0.0000        0.0000        0.0000        0.0000       72.0743       61.0327       54.9285       13.0378        8.5591        6.3083        3.7002        4.0656        2.7611        2.7999        1.4838        3.1835        0.4514        2.1126        1.3244        0.6680        1.1004        1.3953        2.4046        2.7241        4.7898        5.5887        2.6375        1.0843        1.5626        1.3247        1.5592        1.3978        1.0621        0.8509        0.7377        0.3614        1.0048        1.4500        4.7785        4.6894        1.1731        1.9720        0.9541        0.9813        1.2179        1.1436        3.1837        3.8154        2.5606        2.9073        3.7684        3.1290        2.6708        2.8713        3.1762        4.6845        5.7734        5.7274        7.0623        6.1985        6.8686        7.9437        8.9141       10.0561       11.9429       11.7989       10.3240       10.1980        8.0603        8.0860        6.9769        5.5443        4.5495        3.7214        3.2301        2.6626        2.2119        2.0099        1.9589        1.6873        1.0774        1.0421        1.5793        1.8900        1.8634        1.9971        1.8541        2.7418        3.0474        3.5922        4.1112        4.7691        4.8392        4.5286        4.0537        3.2540        2.9180        2.8161        3.5506        3.3815        3.0603        4.4385        6.0740       10.5012       11.2142       11.8146       12.1710       10.8066       11.2266       11.4597       11.4965       21.5361       19.6217       15.9865       14.8747       14.3682       14.5601       14.6567       14.5047       14.1114       14.1223       13.9664       13.8889       11.5521       10.5789       10.3459       10.4950        9.9414       10.7270        9.8447       10.5813       13.2392       13.4578       14.6475       17.2435       23.9600       26.8531       28.5981       30.1933       27.8379       29.7975       32.5118       37.0784       48.8834       49.9589       60.9274       59.5716       76.9446       74.7981       62.2603       65.4072       75.0619       76.0735       72.7461       69.6178       68.5461       57.3590       57.0466       55.5279       57.8815       60.8523       66.7076       67.3824       69.2560       75.4974       76.0818       77.0903       80.7093       82.8429       86.1618       82.8480       88.5058       85.8393       87.0488       93.2010       92.4983       97.1207       87.5927       86.3249        0.0000        0.0000        0.0000        0.0000        0.0000        0.0000        0.0000        0.0000        0.0000        0.0000        0.0000        0.0000        0.0000        0.0000        0.0000        0.0000        0.0000        0.0000        0.0000        0.0000        0.0000        0.0000        0.0000        0.0000        0.0000        0.0000        0.0000        0.0000        0.0000        0.0000        0.0000        0.0000        0.0000        0.0000        0.0000        0.0000        0.0000        0.0000        0.0000        0.0000        0.0000        0.0000        0.0000        0.0000        0.0000        0.0000        0.0000        0.0000        0.0000        0.0000        0.0000        0.0000        0.0000        0.0000
        0.0000        0.0000        0.0000        0.0000        0.0000        0.0000        0.0000        0.0000        0.0000        0.0000        0.0000        0.0000        0.0000        0.0000        0.0000        0.0000        0.0000        0.0000        0.0000        0.0000        0.0000       42.1975       42.1084       59.6288       60.7064       55.4929       51.8943       42.7085       36.1603       28.0540       20.6749        7.3323        8.4586        4.1466        4.2518        5.0772        6.1685        6.8881        6.5839        7.2068       10.3999       10.8936       13.9407        3.0731        1.9854        2.2882        2.6142        2.6854        2.7226        1.8285        1.9141        4.7783        4.5709        5.1845        5.1743        6.3337        2.7709        1.5507        1.8512        1.4962        1.4186        1.5448        1.9690        1.9509        2.2429        3.2644        3.0560        2.3636        3.0651        2.7060        3.0414        4.7871        5.6607        7.2755        9.1818        8.5879        9.3035        9.1062       10.5091       12.1311       11.9549       11.8757       11.5338       11.1969        9.4124        9.3662        7.9459        7.5796        7.3036        6.8797        6.5647        4.6450        3.8716        3.4557        3.6430        2.7988        2.5803        2.7914        2.9610        2.4929        3.3735        3.6339        3.4960        2.9737        3.1265        3.2646        3.2881        3.5064        3.5400        3.5964        3.2098        2.1596        1.9557        1.9302        2.6051        3.0906        4.1429        5.9460        6.9471       11.7044       14.8077       16.8114       17.5741       22.9764       23.7798       22.6768       21.6301       24.2638       21.1051       17.9666       19.9395       17.5213       17.3762       17.2041       19.8492       17.0754       17.2907       19.1296       18.3047       17.6943       16.3816       16.4091       16.8444       24.7338       18.6269       18.6706       17.3317       14.4912       13.7775       13.8482       16.4145       24.2634       29.8172       29.9053       29.9027       35.0740       41.9035       43.3537       52.0106       84.3285       69.6273       64.1639       79.4230       74.0866       71.5868       63.0370       58.7279       84.2908       85.4352       89.1119       91.1722       94.5605       90.9984       83.4225       88.4004       92.5041       75.4941       88.9172       87.1061       89.2528       86.9024       88.7363       89.4590       91.7283       98.1115       94.3417       99.1036       95.9158       95.1797       96.1983       99.4630      100.6300      103.6126       96.2172       94.8098       60.3600        0.0000        0.0000        0.0000        0.0000        0.0000        0.0000        0.0000        0.0000        0.0000        0.0000        0.0000        0.0000        0.0000        0.0000        0.0000        0.0000        0.0000        0.0000        0.0000        0.0000        0.0000        0.0000        0.0000        0.0000        0.0000        0.0000        0.0000        0.0000        0.0000        0.0000        0.0000        0.0000        0.0000        0.0000        0.0000        0.0000        0.0000        0.0000        0.0000        0.0000        0.0000        0.0000        0.0000        0.0000        0.0000        0.0000        0.0000        0.0000        0.0000        0.0000        0.0000        0.0000        0.0000
        0.0000        0.0000        0.0000        0.0000        0.0000        0.0000        0.0000        0.0000        0.0000        0.0000        0.0000        0.0000        0.0000        0.0000        0.0000        0.0000        0.0000        0.0000        0.0000        0.0000        0.0000       38.5853       43.2646       68.6988       73.0723       73.6510       66.9501       56.0666       47.7221       39.1873       28.8044        5.6211        2.9890        1.1325        1.3539        5.5193        9.6162        7.2731        6.8608        5.3676       13.4712        6.2072        7.8443        2.8465        1.8777        2.5191        3.9239        3.6713        4.7367        3.5203        6.6399        5.0265        5.6876        6.3258        5.8575        4.5305        5.7736        3.8870        1.7438        4.0795        2.3986        2.9474        3.7824        2.2630        2.4250        2.4150        3.1547        3.1776        3.6829        4.0271        4.9043        5.4683        5.9978        7.0336        8.2873        8.5743        8.7223        8.5225       11.1513       12.4723       12.7418       12.4957       11.1454       10.9133        9.8359        9.4502        8.0534        7.2205        6.7318        6.1112        5.9832        5.0721        6.3852        3.0915        2.0594        2.4913        1.9720        2.9520        3.4893        1.6880        1.9103        2.7540        3.8069        2.4618        2.6378        3.0694        2.9009        2.8026        3.0236        2.8634        2.6591        1.7228        1.5524        2.1701        2.2545        3.9897        2.8602        5.1221        9.0110       13.5918       17.3545       19.8910       22.3421       25.3090       28.2388       24.4488       22.9635       25.7318       29.3810       24.7365       24.5330       19.6971       19.6395       18.8752       18.8921       20.2081       19.9635       21.1510       22.2670       22.5492       23.6957       22.9523       26.7397       24.4984       24.6931       26.4987       21.9702       18.8714       21.9889       17.6702       18.5132       25.4913       26.4181       29.6831       31.8321       39.2704       50.7751       53.9030       52.9516       65.4322       82.3026       79.2416       62.9002       58.9820       52.6010       52.9881       69.7319       88.0705       74.4214       81.5825       85.7320       87.1405       97.0552       95.5069       93.7920       99.4428       89.1979       88.9080       82.8512       88.6353       95.4880       92.6585       91.8419       97.9168       99.4574      103.2486       96.1157       97.8371       97.4441       97.8310       93.2969      100.2271      101.7553      102.8284       94.9874       44.4300        0.0000        0.0000        0.0000        0.0000        0.0000        0.0000        0.0000        0.0000        0.0000        0.0000        0.0000        0.0000        0.0000        0.0000        0.0000        0.0000        0.0000        0.0000        0.0000        0.0000        0.0000        0.0000        0.0000        0.0000        0.0000        0.0000        0.0000        0.0000        0.0000        0.0000        0.0000        0.0000        0.0000        0.0000        0.0000        0.0000        0.0000        0.0000        0.0000        0.0000        0.0000        0.0000        0.0000        0.0000        0.0000        0.0000        0.0000        0.0000        0.0000        0.0000        0.0000        0.0000        0.0000
        0.0000        0.0000        0.0000        0.0000        0.0000        0.0000        0.0000        0.0000        0.0000        0.0000        0.0000        0.0000        0.0000        0.0000        0.0000        0.0000        0.0000        0.0000        0.0000        0.0000        0.0000       36.8319       42.6958       72.5430       79.5804       80.3563       73.8552       61.0304       52.4776       44.0270       35.0519        8.7692        4.0185        2.3064        3.8978       10.7765       12.9438       11.6606        8.9583        6.3581       10.5731        9.5391        6.8427        6.6615        3.8332        3.5892        6.1616        4.9811        2.5956        2.0870        4.4581        2.4602        2.9318        4.9986        5.7041        4.4022        4.0151        3.6977        3.6768        2.5113        1.6710        1.8227        3.0537        1.9054        1.7138        2.6157        2.5321        2.6054        3.9288        4.4278        7.3498        6.1633        6.4259        5.9308        8.0648        8.9151        9.7437       10.2834        9.6355       13.0118       13.2950       13.1580       10.4806       10.5537       11.0277       10.5468        9.1759        9.0928        8.0360        5.8485        5.3107        3.8138        3.3477        1.9905        1.9835        2.1094        2.3327        1.8418        1.8956        1.7115        1.8918        2.1070        3.6166        2.7732        2.8758        2.9370        2.7159        2.3891        2.6772        2.8348        2.4546        1.5803        2.0526        2.0751        3.3956        4.6946        5.4620        5.7654        7.7552       14.8217       18.8554       21.3471       25.2176       26.9996       27.7156       29.2957       29.5135       29.8366       27.0828       27.0677       31.0509       21.4320       19.1412       19.0114       19.8985       22.2465       24.7052       23.7594       28.6386       29.6403       23.5984       23.5802       22.9322       25.5630       26.0605       24.1797       26.0621       24.4573       26.1813       19.5211       24.1081       30.1838       32.3299       37.8121       46.1836       59.0984       58.2390       54.2010       56.8213       67.1275       81.4581       69.7966       60.3121       59.5983       61.9190       62.5660       66.1846       78.1352       90.4167       90.2832       99.7273      100.1571       96.4302       96.0378       92.6519       92.8295       91.4775       92.7887       96.1206       95.9811       98.2969      102.0527      101.0911      100.6345      102.9940      106.1834      111.0098      108.3213      107.3142      110.4793      102.1906      107.6702      114.8188      111.9126      100.1232       36.3900        0.0000        0.0000        0.0000        0.0000        0.0000        0.0000        0.0000        0.0000        0.0000        0.0000        0.0000        0.0000        0.0000        0.0000        0.0000        0.0000        0.0000        0.0000        0.0000        0.0000        0.0000        0.0000        0.0000        0.0000        0.0000        0.0000        0.0000        0.0000        0.0000        0.0000        0.0000        0.0000        0.0000        0.0000        0.0000        0.0000        0.0000        0.0000        0.0000        0.0000        0.0000        0.0000        0.0000        0.0000        0.0000        0.0000        0.0000        0.0000        0.0000        0.0000        0.0000        0.0000        0.0000
        0.0000        0.0000        0.0000        0.0000        0.0000        0.0000        0.0000        0.0000        0.0000        0.0000        0.0000        0.0000        0.0000        0.0000        0.0000        0.0000        0.0000        0.0000        0.0000        0.0000        0.0000       36.9996       42.8420       76.5650       80.7347       80.8243       71.7478       56.3474       49.5375       41.9225       32.8049       11.2507        7.9113        7.0967        6.3725       14.7073       15.8472       16.4382       15.7412        7.0902        9.7333        7.5251        4.0367        5.1565        1.8745        3.2353        5.2241        4.0690        1.9629        1.8802        1.8498        2.6109        1.6905        1.1094        1.9739        1.0237        1.5807        1.7016        1.4892        3.1524        2.2960        1.4431        1.8800        2.1503        1.8388        1.6331        2.1932        2.6689        3.3374        5.4053        6.5048        6.1716        4.7415        6.3456        7.5030        8.4011        9.8024        9.9435       11.2615       11.4209        9.8681       10.4831       10.7521       10.2401        9.0562        9.0718        9.3824        9.8139        7.5829        4.9187        3.8672        3.9221        2.8234        2.2892        1.6579        1.4824        1.2516        1.2338        2.4277        3.5043        3.3730        3.1392        2.7483        2.6561        2.4024        2.3026        3.6581        2.4752        2.4267        2.5078        2.6144        2.0410        1.9088        2.7765        5.6407        6.4997        5.2436        6.3423        6.6710       15.5108       19.2248       21.3478       22.0731       27.0491       25.6556       23.6318       22.8747       22.1089       23.4598       22.0748       26.8457       18.3161       18.0624       18.0092       18.3573       19.9262       23.2871       22.1112       23.9026       26.3580       24.6361       27.8775       27.9429       32.0400       35.0167       39.2822       30.3379       29.0871       30.1750       24.9358       28.0387       36.8204       43.2838       49.1774       51.6931       74.4540       64.6571       64.8802       66.1138       73.9667       72.1857       76.2614       66.7704       72.6769       73.1014       74.4392       81.0936       93.3205      101.2291      109.4446      120.6716      122.7512      140.7816      135.3839      109.5819       97.4123       98.0871      109.0690      111.6188      108.3927      102.2499      102.8573      107.2823      112.3363      110.3483      114.8493      125.5861      130.2342      119.4700      114.7523      112.1106      108.6665      114.4974      115.5710      101.4539        0.0000        0.0000        0.0000        0.0000        0.0000        0.0000        0.0000        0.0000        0.0000        0.0000        0.0000        0.0000        0.0000        0.0000        0.0000        0.0000        0.0000        0.0000        0.0000        0.0000        0.0000        0.0000        0.0000        0.0000        0.0000        0.0000        0.0000        0.0000        0.0000        0.0000        0.0000        0.0000        0.0000        0.0000        0.0000        0.0000        0.0000        0.0000        0.0000        0.0000        0.0000        0.0000        0.0000        0.0000        0.0000        0.0000        0.0000        0.0000        0.0000        0.0000        0.0000        0.0000        0.0000        0.0000
        0.0000        0.0000        0.0000        0.0000        0.0000        0.0000        0.0000        0.0000        0.0000        0.0000        0.0000        0.0000        0.0000        0.0000        0.0000        0.0000        0.0000        0.0000        0.0000        0.0000        0.0000        0.0000       58.4524       81.3572       93.1042       90.6727       73.4180       55.1924       47.9456       40.1582       31.2110       15.0710        9.5170        7.7547       10.8314       24.0419       28.5199       28.8282       25.6670       19.2382       16.6891       14.0608        9.9912        1.0648        1.3706        1.2623        1.0628        3.4312        4.2557        4.1545        3.2099        0.7435        0.9401        0.4594        0.7070        1.4392        1.6970        2.1004        1.7143        2.2651        2.2261        1.6642        1.7186        1.5524        1.6232        1.7844        1.9826        2.2987        2.4898        3.1127        3.5179        3.9493        4.0797        5.6265        6.0107        8.9292       11.4298       11.1004       11.4607       14.6393       14.2558       13.3644       12.0923       11.4214        8.6685        7.9013        8.8365       11.5906       12.3135        8.3349        4.9862        3.6104        2.4728        1.9380        1.5191        1.5037        2.7876        3.7476        4.5616        4.5620        3.9732        3.3864        4.2873        4.3457        1.8320        1.9459        2.7431        2.8787        2.2331        2.1520        2.5027        4.1355        3.2030        5.3278        8.8979        8.3779        9.1279        9.0177       12.9100       15.2434       18.4396       20.0764       20.3366       21.4460       21.0583       19.1499       18.2904       17.9845       20.1336       22.5387       18.7670       14.7407       14.5308       14.5508       15.2602       23.5246       21.8243       21.1157       22.0920       26.6990       27.7980       34.8016       39.1267       38.6488       39.3399       46.2749       46.0077       43.3186       39.6013       43.6418       45.6762       42.8858       52.6770       61.2533       59.3795       74.2794       63.1875       69.1758       81.2060       80.4380       79.9576       87.0532      100.0040       95.7505      100.6851      113.4047      110.3801      125.8627      131.1194      136.6635      126.9489      130.7163      151.3589      143.1601      118.5098      132.1426      136.7255      136.4482      135.0258      130.5261      128.8094      129.6539      138.9370      132.6346      140.3310      147.0091      131.1860      129.9574      139.0695      130.7567      122.1797      111.0157      116.2076      116.6480      111.0441       91.0594       93.9670       94.8059       96.3507        0.0000        0.0000        0.0000        0.0000        0.0000        0.0000        0.0000        0.0000        0.0000        0.0000        0.0000        0.0000        0.0000        0.0000        0.0000        0.0000        0.0000        0.0000        0.0000        0.0000        0.0000        0.0000        0.0000        0.0000        0.0000        0.0000        0.0000        0.0000        0.0000        0.0000        0.0000        0.0000        0.0000        0.0000        0.0000        0.0000        0.0000        0.0000        0.0000        0.0000        0.0000        0.0000        0.0000        0.0000        0.0000        0.0000        0.0000        0.0000        0.0000        0.0000
        0.0000        0.0000        0.0000        0.0000        0.0000        0.0000        0.0000        0.0000        0.0000        0.0000        0.0000        0.0000        0.0000        0.0000        0.0000        0.0000        0.0000        0.0000        0.0000        0.0000        0.0000        0.0000        0.0000        0.0000        0.0000        0.0000       73.1859       56.6633       47.5438       38.3797       31.9698       16.0934       10.6876        9.7322       13.0578       29.6405       35.2749       36.4910       31.4693       23.9018       19.4662       15.4865       12.3791        1.8992        0.5637        0.9933        0.7701        5.3739        6.4062        5.4804        5.4872        1.1213        1.0764        1.3262        1.6418        1.5837        1.8857        2.1938        2.0798        3.1521        2.8637        1.7034        1.6551        1.5047        1.4678        1.5944        2.0896        2.0290        2.5739        2.8214        3.1444        3.5458        3.6053        5.1460        7.0571       12.5172       11.6092       12.3344       11.8584       14.8859       15.5904       13.1905       12.2468       14.6972       12.0394        8.0215        7.4228        8.7761        5.7727        3.0721        2.9454        3.2458        3.6546        3.4525        3.4378        1.1219        2.1213        2.6667        6.5867        3.7397        3.4705        5.2651        4.1235        3.7785        2.1303        2.4580        3.1586        2.4220        2.0822        2.1342        4.5140        4.0633        3.3774        6.5767       11.5759        9.4024        9.5827        9.6202       12.4323       15.9202       18.7203       19.9770       19.9279       19.4438       19.4716       18.2833       17.1643       15.4275       17.4116       18.2672       18.2900       13.7186       13.4037       13.5847       15.3034       24.0714       21.9175       21.8345       24.9299       32.6758       31.0711       32.0613       32.2937       37.7312       38.6484       39.4922       41.9982       45.8023       47.7307       49.5280       53.6794       61.0123       63.4067       66.9938       65.9561       68.7755       67.9403       70.3495       84.3434       86.4859       91.7489      115.6140      109.7166      120.6240      130.6263      136.2133      126.5009      138.7985      155.2323      145.1010      142.4612      147.7850      143.4991      146.4118      146.7035      145.7080      143.4849      145.9578      145.8572      140.9138      143.0526      143.7213      150.8977      148.9929      148.8420      143.4872      142.3228      138.1761      132.0830      131.8068      132.1641      120.3209      122.5319      115.9605      115.8071       93.0673       98.4195       94.7158       88.7438        0.0000        0.0000        0.0000        0.0000        0.0000        0.0000        0.0000        0.0000        0.0000        0.0000        0.0000        0.0000        0.0000        0.0000        0.0000        0.0000        0.0000        0.0000        0.0000        0.0000        0.0000        0.0000        0.0000        0.0000        0.0000        0.0000        0.0000        0.0000        0.0000        0.0000        0.0000        0.0000        0.0000        0.0000        0.0000        0.0000        0.0000        0.0000        0.0000        0.0000        0.0000        0.0000        0.0000        0.0000        0.0000        0.0000        0.0000        0.0000        0.0000        0.0000
        0.0000        0.0000        0.0000        0.0000        0.0000        0.0000        0.0000        0.0000        0.0000        0.0000        0.0000        0.0000        0.0000        0.0000        0.0000        0.0000        0.0000        0.0000        0.0000        0.0000        0.0000        0.0000        0.0000        0.0000        0.0000        0.0000        0.0000       59.4962       48.9730       38.2298       30.3846       16.1320       12.2609       11.4516       13.9785       31.5231       36.6202       36.4735       31.0803       22.4167       19.0274       14.7316       10.8771        1.0180        0.6017        1.5632        2.2375        7.5529        9.2717        8.4296        6.8887        1.5621        1.1547        0.8560        0.5690        1.4842        1.8404        1.8546        2.3910        2.6952        3.0043        2.2028        2.2381        1.9640        1.5630        1.3485        1.6532        1.7813        2.4411        2.8318        3.4442        3.7488        3.7908        4.1509        4.4690        8.6553       10.2854       11.1655       11.2959       13.1917       13.5717       12.6702       11.5329       12.1270        9.1040        5.6491        4.5911        4.3953        3.9626        3.0114        2.3790        1.9887        1.6768        1.7365        3.9715        4.4889        3.6605        2.8659        3.9520        3.2519        3.7981        3.7414        2.4044        2.3631        1.5585        1.4109        3.0808        2.1479        1.9165        2.9634        4.7038        4.0704        5.1763        7.5523        9.7933        8.4732        8.3153        9.8997       12.5702       16.0812       18.7108       19.9597       19.9603       18.4344       18.4673       18.5180       17.0463       14.7236       13.9025       14.1572       14.9387       13.8375       13.2213       13.3301       14.7529       20.6336       20.0306       22.2080       26.3067       29.5965       29.5625       30.9592       31.6541       37.6811       40.2078       43.3399       46.5135       51.2413       56.7984       59.7508       62.3226       67.7622       71.6624       77.0235       77.9891       81.3779       78.1547       92.2636       84.2823       97.8516      106.7068      128.7050      136.9480      137.5626      123.1089      128.2838      134.3879      147.6269      139.4520      142.7654      137.1295      136.3399      135.6733      131.3102      134.0496      142.8487      147.3997      153.6621      156.5546      154.5771      160.2654      165.3858      168.1142      160.9548      143.1799      135.0474      130.8541      130.5900      135.4342      134.1944      147.4522      123.4132      114.8301      110.1507      107.3975       95.4213       97.1465       88.7969       85.5661      114.0300        0.0000        0.0000        0.0000        0.0000        0.0000        0.0000        0.0000        0.0000        0.0000        0.0000        0.0000        0.0000        0.0000        0.0000        0.0000        0.0000        0.0000        0.0000        0.0000        0.0000        0.0000        0.0000        0.0000        0.0000        0.0000        0.0000        0.0000        0.0000        0.0000        0.0000        0.0000        0.0000        0.0000        0.0000        0.0000        0.0000        0.0000        0.0000        0.0000        0.0000        0.0000        0.0000        0.0000        0.0000        0.0000        0.0000        0.0000        0.0000        0.0000
        0.0000        0.0000        0.0000        0.0000        0.0000        0.0000        0.0000        0.0000        0.0000        0.0000        0.0000        0.0000        0.0000        0.0000        0.0000        0.0000        0.0000        0.0000        0.0000        0.0000        0.0000        0.0000        0.0000        0.0000        0.0000        0.0000        0.0000        0.0000        0.0000        0.0000       29.8572       17.4618       15.0365       13.9382       14.9665       31.2454       33.9706       32.6916       27.3714       19.0820       14.5072       11.6965        9.2694        0.6889        0.5205        1.6839        2.0912       11.0495       12.4868       12.7718        9.2927        2.5749        1.2588        1.1575        0.9826        1.5635        2.1217        2.4912        3.6260        2.8033        3.8047        3.4645        3.5269        2.6767        2.3346        2.8493        2.9673        2.6458        2.8399        3.5391        3.8476        3.1595        2.5898        3.0376        3.6049        7.0198        6.9685        7.5386        7.5107        9.4346       11.5482       10.2632       10.0851        6.7872        5.2765        4.4871        3.8711        3.2796        4.3755        2.6087        2.2870        2.0813        2.0007        2.0548        3.8908        3.7302        6.1167        6.1667        2.6732        1.4083        2.0080        1.4676        1.3012        2.0510        1.8851        1.7760        2.9950        2.6956        2.2736        2.1114        4.2992        5.8370        7.5005       10.7574        5.3958        6.7854        7.9389        9.6889       12.4492       15.8550       18.5494       20.0826       20.3981       19.0566       19.3552       19.0035       18.0226       15.7835       15.0011       14.5654       14.9480       14.2762       13.7854       14.5252       14.3634       16.4229       16.0821       21.2196       21.8118       28.7203       29.4559       34.7816       37.1934       41.4318       44.1822       58.5218       53.7058       56.0682       63.3540       66.1331       70.5004       70.2532       84.2707       83.5436       91.3597       92.4421       92.8835       92.7852       93.1203      112.3164      118.7501      124.0217      113.6961      120.4361      115.4986      118.9896      132.8998      152.0318      144.9726      145.9300      141.7554      125.5584      128.4674      129.2644      128.7599      141.0723      151.0061      158.5894      175.0046      173.3285      170.5024      177.4299      164.3345      142.1494      141.3914      140.5293      130.2952      119.7195      119.9567      133.9227      126.7526      105.1697      103.9518      106.0107      114.0659       84.3085       86.9794       86.2681       88.4678      148.3800        0.0000        0.0000        0.0000        0.0000        0.0000        0.0000        0.0000        0.0000        0.0000        0.0000        0.0000        0.0000        0.0000        0.0000        0.0000        0.0000        0.0000        0.0000        0.0000        0.0000        0.0000        0.0000        0.0000        0.0000        0.0000        0.0000        0.0000        0.0000        0.0000        0.0000        0.0000        0.0000        0.0000        0.0000        0.0000        0.0000        0.0000        0.0000        0.0000        0.0000        0.0000        0.0000        0.0000        0.0000        0.0000        0.0000        0.0000        0.0000        0.0000
        0.0000        0.0000        0.0000        0.0000        0.0000        0.0000        0.0000        0.0000        0.0000        0.0000        0.0000        0.0000        0.0000        0.0000        0.0000        0.0000        0.0000        0.0000        0.0000        0.0000        0.0000        0.0000        0.0000        0.0000        0.0000        0.0000        0.0000        0.0000        0.0000        0.0000        0.0000       32.2762       29.8159        0.0000        0.0000       24.8164       25.2088       23.1838       18.7677        4.5732        3.2005        2.4782        2.2939        5.6738        5.4454        6.9976       10.3298       22.1659       27.1587       26.2225       19.4939        3.8924        2.0047        1.1723        1.7481        1.6260        1.8977        3.4197        4.1352        2.7974        3.0641        3.4037        2.5738        2.6757        2.9899        3.3207        3.8557        2.9819        2.8795        3.3244        3.8605        3.9217        2.6139        3.1031        3.0103        3.0112        3.5733        4.5024        4.5566        8.2839        7.6689        6.7498        5.8785        4.2475        3.4057        2.5564        2.5656        4.8379        2.4384        1.6590        1.6410        2.1273        2.6264        2.5784        3.7808        4.6207        5.0119        5.8157        4.8850        3.1191        2.3925        2.0408        2.5637        2.6949        2.8596        3.2031        4.1913        2.8590        2.8579        2.3470        4.2056        6.1479        7.8042       14.7646       15.8194        5.5698        6.5517        8.1887       10.4356       15.6508       18.3931       20.0703       20.6329       21.5309       22.0943       21.8120       20.9110       18.7411       17.5616       16.9022       16.3096       15.8333       15.5038       15.4667       15.2755       14.0914       13.4449       15.2955       17.9884       27.2949       33.5698       39.8584       45.5730       50.6899       54.1303       75.4943       71.4475       73.2567       72.1569       74.0693       76.8554       93.2471      113.3051      122.2121      119.6460      120.3564      129.3031      139.1241      137.4043      151.1635      141.0702      138.9020      140.4709      131.6418      130.4430      129.0890      137.8867      141.4077      140.8234      140.4753      131.4027      143.0104      139.6476      135.7526      140.7196      154.8233      159.9770      179.2433      179.4822      152.3386      152.9678      156.0498      142.7355      130.8479      135.6644      131.1058      123.1121      111.2818      107.2244      112.7004      107.8438      101.6759       97.1049       91.9791       95.2880       86.7420       87.8404       85.8879        0.0000        0.0000        0.0000        0.0000        0.0000        0.0000        0.0000        0.0000        0.0000        0.0000        0.0000        0.0000        0.0000        0.0000        0.0000        0.0000        0.0000        0.0000        0.0000        0.0000        0.0000        0.0000        0.0000        0.0000        0.0000        0.0000        0.0000        0.0000        0.0000        0.0000        0.0000        0.0000        0.0000        0.0000        0.0000        0.0000        0.0000        0.0000        0.0000        0.0000        0.0000        0.0000        0.0000        0.0000        0.0000        0.0000        0.0000        0.0000        0.0000        0.0000        0.0000
        0.0000        0.0000        0.0000        0.0000        0.0000        0.0000        0.0000        0.0000        0.0000        0.0000        0.0000        0.0000        0.0000        0.0000        0.0000        0.0000        0.0000        0.0000        0.0000        0.0000        0.0000        0.0000        0.0000        0.0000        0.0000        0.0000        0.0000        0.0000        0.0000        0.0000        0.0000        0.0000        0.0000        0.0000        0.0000        0.0000        0.0000       20.7814       16.1247        3.7773        2.2650        1.6392        1.9061        5.8221        6.7248        9.1852       12.9789       27.8811       33.7977       32.2325       24.2474        4.5444        2.4311        1.1742        1.4046        0.5760        1.2674        1.9246        2.0251        1.2185        1.6313        2.0806        1.8677        1.7928        2.6899        3.1136        3.1493        3.6716        3.7234        3.5189        3.2565        2.8985        3.3164        3.2092        2.4047        2.3957        2.4743        2.6222        3.3460        4.4748        4.9658        3.8092        3.5397        2.8897        2.0381        1.9647        2.7217        3.9664        2.9718        1.5560        1.4616        2.8432        3.7216        4.6096        6.2688        5.9270        5.8513        6.6346        6.3567        4.7739        3.7738        2.0189        2.0743        3.2151        2.1161        3.3066        3.9650        2.6117        2.0012        2.9708        4.7819        6.5653        5.6232        8.4796        8.2560        5.5997        6.5260        8.1008       10.3697       15.8843       18.5238       20.2677       21.0786       22.2347       23.0547       23.3569       22.0088       19.3342       18.7913       18.0801       17.1590       16.4392       15.9323       15.6658       15.4981       13.2949       13.2726       15.0890       18.4394       30.3171       33.1827       40.4675       45.8490       55.4611       71.4601       84.4281       86.1610       79.1891       79.4173       82.8533       88.6821      116.0318      121.5777      132.3770      136.8748      139.6196      142.1185      144.3425      152.3628      145.5914      141.9682      156.7913      174.7243      150.2384      136.9966      142.3019      144.0914      146.1128      147.2102      147.4224      140.5741      157.8392      160.2776      157.6532      161.1405      159.5157      173.2006      182.9856      182.7598      168.0590      170.8653      164.7185      162.6569      146.0491      131.2237      123.7096      119.3081      105.5173       98.4862       96.7895       98.8856       95.7733       88.0256       87.9912       88.6798       83.7670       82.6334        0.0000        0.0000        0.0000        0.0000        0.0000        0.0000        0.0000        0.0000        0.0000        0.0000        0.0000        0.0000        0.0000        0.0000        0.0000        0.0000        0.0000        0.0000        0.0000        0.0000        0.0000        0.0000        0.0000        0.0000        0.0000        0.0000        0.0000        0.0000        0.0000        0.0000        0.0000        0.0000        0.0000        0.0000        0.0000        0.0000        0.0000        0.0000        0.0000        0.0000        0.0000        0.0000        0.0000        0.0000        0.0000        0.0000        0.0000        0.0000        0.0000        0.0000        0.0000        0.0000
        0.0000        0.0000        0.0000        0.0000        0.0000        0.0000        0.0000        0.0000        0.0000        0.0000        0.0000        0.0000        0.0000        0.0000        0.0000        0.0000        0.0000        0.0000        0.0000        0.0000        0.0000        0.0000        0.0000        0.0000        0.0000        0.0000        0.0000        0.0000        0.0000        0.0000        0.0000        0.0000        0.0000        0.0000        0.0000        0.0000        0.0000        0.0000        0.0000        4.0898        2.0930        1.6565        2.1491        7.1619        8.8257       11.4669       14.8996       29.5400       35.8090       34.1394       25.9465        5.1375        2.7443        1.3347        1.2660        0.2804        0.7785        0.7702        0.6058        0.7109        0.5665        0.7773        1.4567        1.7364        1.5430        1.6653        2.4839        4.4425        4.5030        2.8515        2.4614        2.8321        3.0720        4.2586        1.8169        2.5930        1.7941        1.8807        2.2128        3.1982        4.9544        3.2775        3.8410        2.7957        3.3784        4.0884        3.1486        6.1567        5.6563        6.5863        5.5994        5.0316        6.0339        8.5941        7.8620        6.3887        6.7401        8.8722        9.5824        8.3600        6.9147        4.4362        3.6730        3.4014        4.3334        4.8425        3.9585        3.0111        2.9306        3.6669        5.8587        5.0353        4.7013        5.6999        6.5786        6.2701        7.0937        8.5871       10.6588       16.3183       19.4864       20.2311       21.3736       22.8326       24.4116       24.4170       22.8698       20.3574       19.4175       18.6798       18.1166       17.2334       16.8387       16.5129       16.5645       14.1308       14.5903       16.2663       21.9547       33.3992       40.4265       41.9026       46.7787       57.8358       67.4533       77.9468       88.4849       78.8186       83.4954       93.0093       95.9397      111.8767      117.0800      136.5889      134.9028      142.9305      154.3037      156.9079      165.7987      149.2005      153.3013      175.2662      179.2852      152.2463      145.1352      142.8181      150.7654      152.9899      149.1777      143.2195      145.6989      150.1789      150.7436      151.6884      157.4050      164.9692      179.4218      187.5694      197.7618      179.1911      170.5179      157.1163      147.9245      127.9954      123.8439      113.7566      103.6985       92.9737       90.2253       93.1739       88.6286       81.5605       79.2269       80.4525       81.6794       83.0572       80.8477        0.0000        0.0000        0.0000        0.0000        0.0000        0.0000        0.0000        0.0000        0.0000        0.0000        0.0000        0.0000        0.0000        0.0000        0.0000        0.0000        0.0000        0.0000        0.0000        0.0000        0.0000        0.0000        0.0000        0.0000        0.0000        0.0000        0.0000        0.0000        0.0000        0.0000        0.0000        0.0000        0.0000        0.0000        0.0000        0.0000        0.0000        0.0000        0.0000        0.0000        0.0000        0.0000        0.0000        0.0000        0.0000        0.0000        0.0000        0.0000        0.0000        0.0000        0.0000        0.0000
        0.0000        0.0000        0.0000        0.0000        0.0000        0.0000        0.0000        0.0000        0.0000        0.0000        0.0000        0.0000        0.0000        0.0000        0.0000        0.0000        0.0000        0.0000        0.0000        0.0000        0.0000        0.0000        0.0000        0.0000        0.0000        0.0000        0.0000        0.0000        0.0000        0.0000        0.0000        0.0000        0.0000        0.0000        0.0000        0.0000        0.0000        0.0000        0.0000        0.0000        2.8704        2.3459        2.9808        9.6816       11.6434       13.7040       15.8419       28.9142       32.4749       31.2625       24.7082        5.0872        3.2122        2.0839        1.8090        0.5318        0.5732        0.6478        0.2693        0.7795        0.5511        0.4764        0.7240        1.2946        1.4891        1.4212        1.5776        2.1666        3.2760        3.8897        3.5528        3.8904        3.6050        2.8602        2.7519        2.6256        1.9682        2.4321        3.7848        6.2834        4.3278        5.1481        6.3461        5.4063        5.8628        5.9888        5.8557        7.0066        6.7500        6.6177        7.3319        9.2618       10.8020       11.2644        9.8597        9.9473       11.8865       13.7928       14.9361       10.1542       10.0946        8.0915        6.2950        6.1396        5.7558        5.5771        4.7611        5.0534        4.3219        4.2699        5.9273        5.5579        5.9227        7.3804        7.7667        7.6002        8.4663        9.7586       11.4337       16.8013       18.8762       20.1525       21.6234       23.8837       25.6315       25.5900       24.0824       21.9230       20.6142       19.9363       19.3445       18.4353       17.7840       18.0593       18.5428       16.4468       19.1756       20.9886       21.3251       33.3114       37.7155       39.1933       45.7436       52.1355       57.8909       58.9852       63.1845       76.0905       87.8833       96.5743       97.6378      107.8774      112.9575      115.5151      117.3078      122.5906      145.8504      150.7584      148.3745      135.8882      138.1626      144.2654      145.6668      148.0567      141.7681      148.2618      153.3863      147.2608      145.5059      151.4879      138.5466      139.8430      144.5492      147.1780      157.8232      172.6102      182.7178      184.8356      182.1979      152.2129      143.4309      133.4972      124.3560      105.9057      103.5800      104.5085       93.8348       86.1154       88.3211       85.7839       83.9854       77.5009       73.3667       76.2624       73.7913       76.2665        0.0000        0.0000        0.0000        0.0000        0.0000        0.0000        0.0000        0.0000        0.0000        0.0000        0.0000        0.0000        0.0000        0.0000        0.0000        0.0000        0.0000        0.0000        0.0000        0.0000        0.0000        0.0000        0.0000        0.0000        0.0000        0.0000        0.0000        0.0000        0.0000        0.0000        0.0000        0.0000        0.0000        0.0000        0.0000        0.0000        0.0000        0.0000        0.0000        0.0000        0.0000        0.0000        0.0000        0.0000        0.0000        0.0000        0.0000        0.0000        0.0000        0.0000        0.0000        0.0000        0.0000
        0.0000        0.0000        0.0000        0.0000        0.0000        0.0000        0.0000        0.0000        0.0000        0.0000        0.0000        0.0000        0.0000        0.0000        0.0000        0.0000        0.0000        0.0000        0.0000        0.0000        0.0000        0.0000        0.0000        0.0000        0.0000        0.0000        0.0000        0.0000        0.0000        0.0000        0.0000        0.0000        0.0000        0.0000        0.0000        0.0000        0.0000        0.0000        0.0000        0.0000        0.0000        0.0000        0.0000       19.6741       23.2708       25.7543       27.0330       22.7961       23.8310       22.5544       18.7894       16.2777       11.9863        9.1097        7.5784        4.6844        3.3853        2.6947        2.2437        1.7082        1.2533        1.0915        0.9659        0.6839        0.6398        0.6444        1.0145        2.5376        2.9944        3.2139        3.4316        3.8540        3.9913        2.7418        2.3672        2.2761        1.9450        2.5247        3.2321       13.7893       13.5274       14.2486       15.9258       26.5052       29.7673       30.5733       28.4575       21.6122       19.9164       17.8349       17.6747       17.4227       20.6754       19.8094       19.0820       15.4120       18.0337       20.1838       20.1770       23.1144       24.3282       23.2195       19.3183       13.8728       11.3799       10.0666        9.6604        8.0116        6.9362        6.6743        7.0162        8.7207        9.5479       12.3365       13.9391       13.8642       13.7215       15.4162       16.6968       15.9628       17.2240       18.6706       20.0545       25.9924       27.8817       27.3785       26.1685       23.3422       22.4808       21.9181       21.2096       19.4723       18.9129       19.2125       20.6186       24.4685       24.9369       29.1090       33.0430       36.1691       42.9455       43.8020       48.5408       52.6660       57.9528       59.2149       65.1845       72.3251       82.3093       93.9169      100.1349      118.2055      116.9934      116.4365      117.1001      127.2740      131.3597      121.7472      113.5960      110.0544      115.6997      125.0698      126.6307      137.9795      128.0126      128.3876      137.1352      136.1507      140.3280      148.0552      139.4428      135.4186      130.6908      136.3266      142.8724      143.6891      146.4747      146.0307      142.2891      137.7474      134.0067      124.9616      113.9361      100.4335      100.5868       96.8585       94.7791       93.5092       96.4822       90.4574       80.0898       76.6614       80.5742       86.4294       76.4666       51.0600        0.0000        0.0000        0.0000        0.0000        0.0000        0.0000        0.0000        0.0000        0.0000        0.0000        0.0000        0.0000        0.0000        0.0000        0.0000        0.0000        0.0000        0.0000        0.0000        0.0000        0.0000        0.0000        0.0000        0.0000        0.0000        0.0000        0.0000        0.0000        0.0000        0.0000        0.0000        0.0000        0.0000        0.0000        0.0000        0.0000        0.0000        0.0000        0.0000        0.0000        0.0000        0.0000        0.0000        0.0000        0.0000        0.0000        0.0000        0.0000        0.0000        0.0000        0.0000        0.0000        0.0000
        0.0000        0.0000        0.0000        0.0000        0.0000        0.0000        0.0000        0.0000        0.0000        0.0000        0.0000        0.0000        0.0000        0.0000        0.0000        0.0000        0.0000        0.0000        0.0000        0.0000        0.0000        0.0000        0.0000        0.0000        0.0000        0.0000        0.0000        0.0000        0.0000        0.0000        0.0000        0.0000        0.0000        0.0000        0.0000        0.0000        0.0000        0.0000        0.0000        0.0000        0.0000        0.0000        0.0000        0.0000       28.3820       30.1250       28.9610       22.5555       21.7539       20.0023       17.5905       16.7087       14.0470       11.7460        9.8058        6.0110        4.5945        3.5024        2.8937        2.0415        1.7068        1.3551        1.2097        0.6908        0.6073        0.7956        1.1834        2.6877        3.5415        3.7023        3.6299        3.6773        3.6914        2.6883        2.2555        1.3140        1.1787        1.3580        2.5809       11.3869       12.7480       16.0487       20.3248       34.9324       40.4912       42.3693       37.3423       32.2811       31.9007       23.2798       23.1551       22.4439       21.2587       21.7138       23.4237       21.2406       21.4965       21.6487       23.2161       27.8930       31.1255       29.7910       25.5227       17.7385       14.8099       12.6546       12.0618       10.1440        8.7880        8.1716        8.3882       10.1559       11.3578       14.4179       16.1987       15.2031       16.0989       17.0480       17.4378       17.0321       17.2932       18.7513       20.3098       26.1343       28.3928       28.4046       27.4187       24.5408       24.1251       23.0156       22.5003       20.5964       20.0406       20.7601       22.5320       26.3775       31.6509       32.4840       32.8057       34.3309       36.7487       39.9612       43.9463       51.4420       56.3524       60.4919       64.1225       77.7999       81.6615       84.4789       87.2022      114.1510      131.0683      116.2449      106.7020      104.6149      120.8684      114.0000      111.5958      103.6496      114.5222      119.3965      116.0007      108.6959      108.7192      112.6521      115.6812      119.5285      132.4769      137.1322      128.7899      137.5435      133.9180      140.9942      138.0905      131.0497      130.7049      125.7318      122.9054      122.5895      130.0670      122.6852      116.9584      103.0160       94.3336       88.0536       90.1736       91.3500       96.1725       92.2219       77.6930       71.9190       75.2213       81.8436       73.3167       64.7400        0.0000        0.0000        0.0000        0.0000        0.0000        0.0000        0.0000        0.0000        0.0000        0.0000        0.0000        0.0000        0.0000        0.0000        0.0000        0.0000        0.0000        0.0000        0.0000        0.0000        0.0000        0.0000        0.0000        0.0000        0.0000        0.0000        0.0000        0.0000        0.0000        0.0000        0.0000        0.0000        0.0000        0.0000        0.0000        0.0000        0.0000        0.0000        0.0000        0.0000        0.0000        0.0000        0.0000        0.0000        0.0000        0.0000        0.0000        0.0000        0.0000        0.0000        0.0000        0.0000        0.0000
        0.0000        0.0000        0.0000        0.0000        0.0000        0.0000        0.0000        0.0000        0.0000        0.0000        0.0000        0.0000        0.0000        0.0000        0.0000        0.0000        0.0000        0.0000        0.0000        0.0000        0.0000        0.0000        0.0000        0.0000        0.0000        0.0000        0.0000        0.0000        0.0000        0.0000        0.0000        0.0000        0.0000        0.0000        0.0000        0.0000        0.0000        0.0000        0.0000        0.0000        0.0000        0.0000        0.0000        0.0000        0.0000        0.0000       26.4336       19.9181       18.5986       17.1318       15.4645       15.3744       13.8228       12.1810       10.4899        6.7576        5.4006        4.4558        3.9536        2.8287        2.3765        2.0836        1.8524        1.1635        1.2044        1.2384        1.6637        3.2470        3.9200        4.4067        4.4391        4.3874        4.5040        4.1447        2.9083        0.6004        0.5644        1.5471        1.9966       10.8340       12.4416       17.7801       22.2237       41.0005       46.9336       47.4791       44.4749       34.7920       36.9911       31.9794       30.5984       28.3221       27.5747       24.7482       25.0635       24.1403       24.0284       27.3661       28.8400       37.3322       39.1996       38.9328       33.6360       23.2182       19.0799       16.5637       17.1002       13.0518       10.9308        9.5829        9.7351       11.8586       11.7128       14.6195       16.7621       15.4487       16.8127       17.1732       17.4681       16.9395       17.5551       18.7012       20.4191       26.2356       28.0642       28.5737       27.7680       25.0406       24.3849       23.8417       23.3648       21.5651       21.0992       21.8029       23.7114       27.8163       30.8540       35.1879       33.7454       36.6827       36.5577       39.8693       42.5109       50.7635       54.0578       60.6364       65.3172       66.8210       73.6920       82.7208       82.0986      100.6355      110.2438      111.6124      102.7956      101.8745      110.5642      102.5436      101.0677       99.7005       91.3330       95.4009      106.2395       98.8589      101.2640      104.4068      125.4910      119.3945      118.9953      132.1614      121.6153      122.5878      120.4777      119.7330      119.0829      116.0385      116.7140      120.1433      121.6601      121.1132      121.9418      119.0353      110.2514      104.7992       95.8245       91.7336       93.9404       90.7413       87.7915       87.7522       81.7933       72.1472       73.4193       74.1845       68.8547       42.4500        0.0000        0.0000        0.0000        0.0000        0.0000        0.0000        0.0000        0.0000        0.0000        0.0000        0.0000        0.0000        0.0000        0.0000        0.0000        0.0000        0.0000        0.0000        0.0000        0.0000        0.0000        0.0000        0.0000        0.0000        0.0000        0.0000        0.0000        0.0000        0.0000        0.0000        0.0000        0.0000        0.0000        0.0000        0.0000        0.0000        0.0000        0.0000        0.0000        0.0000        0.0000        0.0000        0.0000        0.0000        0.0000        0.0000        0.0000        0.0000        0.0000        0.0000        0.0000        0.0000        0.0000
        0.0000        0.0000        0.0000        0.0000        0.0000        0.0000        0.0000        0.0000        0.0000        0.0000        0.0000        0.0000        0.0000        0.0000        0.0000        0.0000        0.0000        0.0000        0.0000        0.0000        0.0000        0.0000        0.0000        0.0000        0.0000        0.0000        0.0000        0.0000        0.0000        0.0000        0.0000        0.0000        0.0000        0.0000        0.0000        0.0000        0.0000        0.0000        0.0000        0.0000        0.0000        0.0000        0.0000        0.0000        0.0000        0.0000        0.0000       15.1523       14.0527       13.0333       12.0924       12.2440       11.2588       10.3615        9.6825        6.7159        6.1496        5.7670        5.1159        3.8641        3.4435        3.1047        2.7460        1.5902        1.4878        1.6495        2.0049        4.0618        4.6528        4.9353        5.1135        5.4534        5.5358        5.3541        4.4864        0.4956        0.4763        1.1470        2.3306       13.2856       16.0616       19.5458       24.2702       43.2475       52.2029       51.7035       50.4425       40.0054       39.0754       38.6242       35.7285       32.5301       31.5830       31.2277       30.1781       26.0547       25.4311       28.2447       32.5874       46.7101       51.9624       50.2755       44.6085       29.9865       24.4809       20.9080       18.9633       15.4170       12.6875       10.8824       10.6026       12.0673       11.8327       13.2073       15.8244       15.9203       16.9574       17.2552       17.9933       18.0823       18.2284       19.2766       20.6994       25.8198       27.1931       27.8456       27.4111       25.0223       24.6894       25.1773       24.9044       24.2470       22.1813       23.0045       24.7666       32.3579       33.1195       34.5956       33.6010       35.2825       34.0179       35.8188       38.9621       47.4138       53.4912       57.3619       59.3603       67.9094       68.7913       70.4853       75.0155       97.9952      105.2140      101.1842      102.9863       96.2942       95.3269       91.6813       87.9738       85.1739       88.2623      100.8691      102.3212      107.8438      100.0136      110.0433      124.4874      112.9847      111.0491      113.5946      112.0189      115.4748      113.4709      111.4666      117.9454      113.1372      113.3808      115.7272      118.2441      118.4536      116.8944      113.9592      109.2496       97.0764       87.1649       91.7882       90.4105       87.8036       74.0847       63.6850       63.6185       68.2262       78.7843       63.9131       63.0593        0.0000        0.0000        0.0000        0.0000        0.0000        0.0000        0.0000        0.0000        0.0000        0.0000        0.0000        0.0000        0.0000        0.0000        0.0000        0.0000        0.0000        0.0000        0.0000        0.0000        0.0000        0.0000        0.0000        0.0000        0.0000        0.0000        0.0000        0.0000        0.0000        0.0000        0.0000        0.0000        0.0000        0.0000        0.0000        0.0000        0.0000        0.0000        0.0000        0.0000        0.0000        0.0000        0.0000        0.0000        0.0000        0.0000        0.0000        0.0000        0.0000        0.0000        0.0000        0.0000        0.0000        0.0000
        0.0000        0.0000        0.0000        0.0000        0.0000        0.0000        0.0000        0.0000        0.0000        0.0000        0.0000        0.0000        0.0000        0.0000        0.0000        0.0000        0.0000        0.0000        0.0000        0.0000        0.0000        0.0000        0.0000        0.0000        0.0000        0.0000        0.0000        0.0000        0.0000        0.0000        0.0000        0.0000        0.0000        0.0000        0.0000        0.0000        0.0000        0.0000        0.0000        0.0000        0.0000        0.0000        0.0000        0.0000        0.0000        0.0000        0.0000        0.0000        0.0000        0.0000        4.3572        5.4727        5.3286        5.1397        5.2941        9.5109        9.8558        9.8008        9.1544        8.0998        7.2004        6.6124        5.9611        3.7759        3.1405        3.1269        0.0000        0.0000        4.6754        4.9122        5.2433        6.1240        6.6210        6.9614        6.9226        6.1402        6.1753        8.5386       13.1056       21.1058       23.6161       29.3326       37.2370       41.1094       50.0369       57.4734       53.6179       51.3076       47.2509        0.0000        0.0000        0.0000        0.0000       48.1622       49.9165       43.8023       44.3212       43.7464        0.0000       82.2364       86.7120       81.7961       73.5425       48.8670       39.2807       37.1219       27.5591       18.7413       15.0113       12.8940       12.3887       12.8477       12.5243       12.8728       15.4489       16.9026       17.4773       18.5439       19.1383       20.7139       21.3816       22.2752       23.5642       23.4156       24.5925       25.3835       25.0607       26.6754       27.0318       27.6271       27.5325       27.3378       24.7392       27.0678       28.1436       30.9792       33.2182       33.9627       33.7249       29.7291       29.9403       33.8600       37.8953       37.5278       37.6354       43.6800       48.3067       63.4267       72.0598       74.0295       73.3583       75.8425       85.3835       93.0033       92.8769       90.9748       95.7934       91.5514       83.8735       89.0336       93.8340      104.2425      109.6543      104.5930       99.9642      102.4358      109.9909      112.0554      108.3819      112.9666      115.6787      111.8096      108.1582      110.7736      112.6178      118.1923      121.8852      116.2751      119.3687      125.3200      122.8866      117.3691      111.3122       93.9867       89.3299       83.2950       79.5227       73.4890       64.3865       62.9123       65.4379       71.5398       59.1894        0.0000        0.0000        0.0000        0.0000        0.0000        0.0000        0.0000        0.0000        0.0000        0.0000        0.0000        0.0000        0.0000        0.0000        0.0000        0.0000        0.0000        0.0000        0.0000        0.0000        0.0000        0.0000        0.0000        0.0000        0.0000        0.0000        0.0000        0.0000        0.0000        0.0000        0.0000        0.0000        0.0000        0.0000        0.0000        0.0000        0.0000        0.0000        0.0000        0.0000        0.0000        0.0000        0.0000        0.0000        0.0000        0.0000        0.0000        0.0000        0.0000        0.0000        0.0000        0.0000        0.0000        0.0000        0.0000        0.0000
        0.0000        0.0000        0.0000        0.0000        0.0000        0.0000        0.0000        0.0000        0.0000        0.0000        0.0000        0.0000        0.0000        0.0000        0.0000        0.0000        0.0000        0.0000        0.0000        0.0000        0.0000        0.0000        0.0000        0.0000        0.0000        0.0000        0.0000        0.0000        0.0000        0.0000        0.0000        0.0000        0.0000        0.0000        0.0000        0.0000        0.0000        0.0000        0.0000        0.0000        0.0000        0.0000        0.0000        0.0000        0.0000        0.0000        0.0000        0.0000        0.0000        0.0000        0.0000        0.0000        0.0000        0.0000        0.0000        9.6287       10.8430       11.1469        0.0000        0.0000        0.0000        8.0897        7.1923        4.4754        4.0387        0.0000        0.0000        0.0000        0.0000        0.0000        0.0000        0.0000        7.3615        7.6630        8.1257        7.9760        8.2853       10.7942       15.4482       21.8510       25.8827       33.6937       45.3437       45.3839       58.8249       56.9440       54.0091       48.6926        0.0000        0.0000        0.0000        0.0000        0.0000        0.0000       53.9290       48.4640        0.0000        0.0000        0.0000       89.0559      100.8150       97.3312       85.2331       57.2610       46.4383       37.3531       30.5203       21.3382       16.6535       14.1494       13.1524       13.6364       13.2360       14.6310       15.4220       17.0612       18.4437       19.0698       19.6569       21.6075       22.2559       22.9273       23.9466       23.2146       25.7798       26.2420       26.0048       27.9240       26.3102       26.3919       26.4721       25.8936       25.9473       26.9263       28.7331       31.7186       33.4064       34.0415       33.4844       28.8158       28.3243       28.9084       32.5796       32.1933       36.2017       40.4979       47.9552       63.4773       68.8668       70.5556       77.0150       75.7688       72.8023       70.6270       71.1277       84.5274       78.0862       83.8171       86.0342       85.0909       96.0181       96.3926      107.0783      104.5359       96.9166       97.5422       90.4383       91.9812       99.8443      105.2352      105.9782      106.8909      105.5622      105.6343      106.1691      108.3715      109.7742      110.9182      113.6729      115.1896      115.7804      111.6139      106.2559       89.1253       89.5949       86.6849       82.7614       68.2217       58.0248       57.6882       67.3348       69.6756       61.2455        0.0000        0.0000        0.0000        0.0000        0.0000        0.0000        0.0000        0.0000        0.0000        0.0000        0.0000        0.0000        0.0000        0.0000        0.0000        0.0000        0.0000        0.0000        0.0000        0.0000        0.0000        0.0000        0.0000        0.0000        0.0000        0.0000        0.0000        0.0000        0.0000        0.0000        0.0000        0.0000        0.0000        0.0000        0.0000        0.0000        0.0000        0.0000        0.0000        0.0000        0.0000        0.0000        0.0000        0.0000        0.0000        0.0000        0.0000        0.0000        0.0000        0.0000        0.0000        0.0000        0.0000        0.0000        0.0000        0.0000
        0.0000        0.0000        0.0000        0.0000        0.0000        0.0000        0.0000        0.0000        0.0000        0.0000        0.0000        0.0000        0.0000        0.0000        0.0000        0.0000        0.0000        0.0000        0.0000        0.0000        0.0000        0.0000        0.0000        0.0000        0.0000        0.0000        0.0000        0.0000        0.0000        0.0000        0.0000        0.0000        0.0000        0.0000        0.0000        0.0000        0.0000        0.0000        0.0000        0.0000        0.0000        0.0000        0.0000        0.0000        0.0000        0.0000        0.0000        0.0000        0.0000        0.0000        0.0000        0.0000        0.0000        0.0000        0.0000        0.0000        0.0000        0.0000        0.0000        0.0000        0.0000        8.4168        7.8044        4.9258        4.5334        0.0000        0.0000        0.0000        0.0000        0.0000        0.0000        0.0000        0.0000        9.0553        9.2607        9.0661        9.2189       11.4374       15.7151       26.3624       28.1109       35.7620       37.0338       43.4404       52.4844        0.0000        0.0000        0.0000        0.0000        0.0000        0.0000        0.0000        0.0000        0.0000        0.0000        0.0000        0.0000        0.0000        0.0000        0.0000       96.8476       96.2485       81.4288       52.7831       41.1589       35.1224       33.2996       22.4695       17.0918       14.3858       13.8306       13.9972       13.5007       14.7369       15.2857       16.4422       17.6416       18.8545       19.4376       21.0109       22.0222       22.7661       23.3853       22.7054       25.0350       25.0047       24.7246       25.7624       26.3743       26.3829       26.5661       26.4586       26.1401       27.1638       28.8477       31.8344       33.6960       34.1439       33.1948       28.3428       27.3905       27.7162       31.1241       33.0834       34.9557       37.9159       42.9035       61.7803       61.2020       64.4359       68.9433       60.6293       68.6114       67.7443       65.6403       77.9874       75.0597       79.3620       80.1736       93.0918       98.4500       92.7113       94.0271       88.1690       87.9471       96.5755       88.9086       86.5320       97.6992      101.2343       96.0045       93.2781       96.2226       95.8123       96.4939      102.8085      105.5596      106.9180      108.0345      111.7649      111.7455      107.6983      100.0894       85.3596       81.2626       78.1144       80.2667       68.7421       58.8891       56.8072       62.4811       56.5690        0.0000        0.0000        0.0000        0.0000        0.0000        0.0000        0.0000        0.0000        0.0000        0.0000        0.0000        0.0000        0.0000        0.0000        0.0000        0.0000        0.0000        0.0000        0.0000        0.0000        0.0000        0.0000        0.0000        0.0000        0.0000        0.0000        0.0000        0.0000        0.0000        0.0000        0.0000        0.0000        0.0000        0.0000        0.0000        0.0000        0.0000        0.0000        0.0000        0.0000        0.0000        0.0000        0.0000        0.0000        0.0000        0.0000        0.0000        0.0000        0.0000        0.0000        0.0000        0.0000        0.0000        0.0000        0.0000        0.0000        0.0000
        0.0000        0.0000        0.0000        0.0000        0.0000        0.0000        0.0000        0.0000        0.0000        0.0000        0.0000        0.0000        0.0000        0.0000        0.0000        0.0000        0.0000        0.0000        0.0000        0.0000        0.0000        0.0000        0.0000        0.0000        0.0000        0.0000        0.0000        0.0000        0.0000        0.0000        0.0000        0.0000        0.0000        0.0000        0.0000        0.0000        0.0000        0.0000        0.0000        0.0000        0.0000        0.0000        0.0000        0.0000        0.0000        0.0000        0.0000        0.0000        0.0000        0.0000        0.0000        0.0000        0.0000        0.0000        0.0000        0.0000        0.0000        0.0000        0.0000        0.0000        0.0000        0.0000        7.5793        5.3029        0.0000        0.0000        0.0000        0.0000        0.0000        0.0000        0.0000        0.0000        0.0000        0.0000       10.3816        9.5544        9.0787       11.0040       14.9146       21.9310       24.0305       27.0278       31.7881       35.9545        0.0000        0.0000        0.0000        0.0000        0.0000        0.0000        0.0000        0.0000        0.0000        0.0000        0.0000        0.0000        0.0000        0.0000        0.0000        0.0000        0.0000       88.3691       73.5159       44.1769       38.6677       33.7832       31.4675       23.0228       16.7378       14.2637       13.9106       14.1298       13.8993       14.1656       14.3234       16.1043       17.1280       17.7549       18.4844       19.9745       21.2661       21.6502       22.6601       22.8173       23.4980       23.8925       23.9306       25.0183       25.3501       25.9675       26.6569       25.4556       25.4584       26.3544       28.2707       31.3692       33.3638       33.8836       33.0245       28.0721       28.7157       28.6328       30.8684       33.1488       34.7024       40.9707       43.3888       57.4471       55.2662       60.5027       59.7968       57.3348       56.9287       59.9398       64.4279       80.5722       79.9229       80.6364       88.6852       86.5331       90.0586       92.6875       86.4257       84.4331       82.2080       89.3384       86.0065       88.6489       85.6743       83.0525       89.0970       93.1349       92.3073       93.7766       94.1792      101.4754      102.4804      100.7303      102.6047      108.0045      104.4344      104.0651       98.1443       86.3236       82.4810       77.4398       71.4267       70.0258       62.8291       62.1260       64.2009        0.0000        0.0000        0.0000        0.0000        0.0000        0.0000        0.0000        0.0000        0.0000        0.0000        0.0000        0.0000        0.0000        0.0000        0.0000        0.0000        0.0000        0.0000        0.0000        0.0000        0.0000        0.0000        0.0000        0.0000        0.0000        0.0000        0.0000        0.0000        0.0000        0.0000        0.0000        0.0000        0.0000        0.0000        0.0000        0.0000        0.0000        0.0000        0.0000        0.0000        0.0000        0.0000        0.0000        0.0000        0.0000        0.0000        0.0000        0.0000        0.0000        0.0000        0.0000        0.0000        0.0000        0.0000        0.0000        0.0000        0.0000        0.0000
        0.0000        0.0000        0.0000        0.0000        0.0000        0.0000        0.0000        0.0000        0.0000        0.0000        0.0000        0.0000        0.0000        0.0000        0.0000        0.0000        0.0000        0.0000        0.0000        0.0000        0.0000        0.0000        0.0000        0.0000        0.0000        0.0000        0.0000        0.0000        0.0000        0.0000        0.0000        0.0000        0.0000        0.0000        0.0000        0.0000        0.0000        0.0000        0.0000        0.0000        0.0000        0.0000        0.0000        0.0000        0.0000        0.0000        0.0000        0.0000        0.0000        0.0000        0.0000        0.0000        0.0000        0.0000        0.0000        0.0000        0.0000        0.0000        0.0000        0.0000        0.0000        0.0000        0.0000        0.0000        0.0000        0.0000        0.0000        0.0000        0.0000        0.0000        0.0000        0.0000        0.0000        0.0000       13.6405       11.1889        9.7506       10.7776       11.3990        9.4707       10.7130       11.4475       14.5140        0.0000        0.0000        0.0000        0.0000        0.0000        0.0000        0.0000        0.0000        0.0000        0.0000        0.0000        0.0000        0.0000        0.0000        0.0000        0.0000        0.0000        0.0000       71.9067       65.2049       45.7454       39.4906       35.0728       31.4553       19.5475       15.7058       13.5085       13.0164       13.9935       14.2130       14.5422       14.9482       14.6528       14.6086       16.1149       16.8837       18.2308       19.2288       20.5135       20.9423       28.8876       26.8747       26.5145       26.3207       25.8093       25.3152       26.2864       26.6242       24.9779       24.4293       24.9726       27.3277       31.8688       33.8870       34.5037       33.9514       31.8392       31.4448       30.1560       32.5547       38.3378       40.3204       46.0983       52.9642       54.6845       51.4140       53.3574       53.9886       61.0594       64.8461       64.6876       68.9928       92.7776       93.7931       93.4912       86.9718       80.8620       75.0236       73.6192       73.8386       67.3904       71.2476       68.6026       71.3944       75.6698       86.0033       84.5277       87.9133       83.8551       89.7479       97.6585       98.8785       98.3287      101.5587       98.8937      100.4882      101.2122       98.8622       92.6909       88.5416       85.5800       78.5412       75.4098       74.8147       65.9753       68.2109       73.9483       64.1102        0.0000        0.0000        0.0000        0.0000        0.0000        0.0000        0.0000        0.0000        0.0000        0.0000        0.0000        0.0000        0.0000        0.0000        0.0000        0.0000        0.0000        0.0000        0.0000        0.0000        0.0000        0.0000        0.0000        0.0000        0.0000        0.0000        0.0000        0.0000        0.0000        0.0000        0.0000        0.0000        0.0000        0.0000        0.0000        0.0000        0.0000        0.0000        0.0000        0.0000        0.0000        0.0000        0.0000        0.0000        0.0000        0.0000        0.0000        0.0000        0.0000        0.0000        0.0000        0.0000        0.0000        0.0000        0.0000        0.0000        0.0000        0.0000
        0.0000        0.0000        0.0000        0.0000        0.0000        0.0000        0.0000        0.0000        0.0000        0.0000        0.0000        0.0000        0.0000        0.0000        0.0000        0.0000        0.0000        0.0000        0.0000        0.0000        0.0000        0.0000        0.0000        0.0000        0.0000        0.0000        0.0000        0.0000        0.0000        0.0000        0.0000        0.0000        0.0000        0.0000        0.0000        0.0000        0.0000        0.0000        0.0000        0.0000        0.0000        0.0000        0.0000        0.0000        0.0000        0.0000        0.0000        0.0000        0.0000        0.0000        0.0000        0.0000        0.0000        0.0000        0.0000        0.0000        0.0000        0.0000        0.0000        0.0000        0.0000        0.0000        0.0000        0.0000        0.0000        0.0000        0.0000        0.0000        0.0000        0.0000        0.0000        0.0000        0.0000        0.0000        0.0000        0.0000        0.0000        0.0000        0.0000        0.0000        0.0000        0.0000        0.0000        0.0000        0.0000        0.0000        0.0000        0.0000        0.0000        0.0000        0.0000        0.0000        0.0000        0.0000        0.0000        0.0000        0.0000        0.0000        0.0000        0.0000        0.0000       55.0475       51.9243       41.4468       36.2678       33.0389       27.7621       18.5650       15.1570       13.1962       12.9048       13.9786       15.0138       14.7745       14.3397       14.5431       14.7863       15.3758       16.1802       16.8118       17.3862       19.2938       19.4039       23.8666       24.0100       24.6033       24.9828       27.0251       23.5551       23.7137       24.0513       23.5294       23.7436       24.1021       26.0632       31.0308       33.4673       34.8234       35.5870       30.5966       32.3468       30.1388       31.7074       36.8765       38.4919       42.0644       40.3019       46.2209       43.8577       45.5139       51.6059       54.4624       58.2345       68.0820       70.9102       91.5383       81.8197       82.2736       80.9696       70.1489       70.4674       68.7643       66.8194       72.0807       67.3188       64.8712       68.3424       75.1312       75.9507       79.9362       75.7956       79.9824       83.9018       85.0744       92.2928       99.1519      106.5087       98.3679       97.7765       96.3793       94.1460       87.3594       83.0648       79.0037       75.9928       76.6596       78.1406       72.5387       82.4427       66.1007        0.0000        0.0000        0.0000        0.0000        0.0000        0.0000        0.0000        0.0000        0.0000        0.0000        0.0000        0.0000        0.0000        0.0000        0.0000        0.0000        0.0000        0.0000        0.0000        0.0000        0.0000        0.0000        0.0000        0.0000        0.0000        0.0000        0.0000        0.0000        0.0000        0.0000        0.0000        0.0000        0.0000        0.0000        0.0000        0.0000        0.0000        0.0000        0.0000        0.0000        0.0000        0.0000        0.0000        0.0000        0.0000        0.0000        0.0000        0.0000        0.0000        0.0000        0.0000        0.0000        0.0000        0.0000        0.0000        0.0000        0.0000        0.0000        0.0000
        0.0000        0.0000        0.0000        0.0000        0.0000        0.0000        0.0000        0.0000        0.0000        0.0000        0.0000        0.0000        0.0000        0.0000        0.0000        0.0000        0.0000        0.0000        0.0000        0.0000        0.0000        0.0000        0.0000        0.0000        0.0000        0.0000        0.0000        0.0000        0.0000        0.0000        0.0000        0.0000        0.0000        0.0000        0.0000        0.0000        0.0000        0.0000        0.0000        0.0000        0.0000        0.0000        0.0000        0.0000        0.0000        0.0000        0.0000        0.0000        0.0000        0.0000        0.0000        0.0000        0.0000        0.0000        0.0000        0.0000        0.0000        0.0000        0.0000        0.0000        0.0000        0.0000        0.0000        0.0000        0.0000        0.0000        0.0000        0.0000        0.0000        0.0000        0.0000        0.0000        0.0000        0.0000        0.0000        0.0000        0.0000        0.0000        0.0000        0.0000        0.0000        0.0000        0.0000        0.0000        0.0000        0.0000        0.0000        0.0000        0.0000        0.0000        0.0000        0.0000        0.0000        0.0000        0.0000        0.0000        0.0000        0.0000        0.0000        0.0000        0.0000       45.4982       41.6727       34.3959       31.4276       28.5476       27.2950       18.6110       15.9948       14.4748       14.1480       15.4196       15.9454       15.8814       15.6612       15.4807       15.4853       15.9770       16.4909       18.3098       18.7745       18.3542       20.2011       22.5674       22.7664       24.4463       24.4323       23.8465       22.7379       23.1508       23.3329       22.1202       22.4796       23.0497       24.7941       29.9586       32.5391       34.6728       33.2980       31.2252       28.1271       28.5613       30.2938       35.2632       36.7695       37.7584       36.9424       40.3036       39.8174       40.8221       43.8747       50.3140       56.1004       63.2118       64.7313       71.5378       78.1489       79.7272       75.7678       72.9011       69.9558       68.8258       62.5349       59.9115       55.2226       53.6256       56.0223       66.1582       69.3459       67.5873       68.4766       74.4400       81.2698       82.1790       89.2488       93.6319       95.7750       98.9585       95.9288       87.9473       83.0182       79.1839       79.7082       74.7537       75.8402       71.4781       70.6422       73.9895       85.4096       65.0670        0.0000        0.0000        0.0000        0.0000        0.0000        0.0000        0.0000        0.0000        0.0000        0.0000        0.0000        0.0000        0.0000        0.0000        0.0000        0.0000        0.0000        0.0000        0.0000        0.0000        0.0000        0.0000        0.0000        0.0000        0.0000        0.0000        0.0000        0.0000        0.0000        0.0000        0.0000        0.0000        0.0000        0.0000        0.0000        0.0000        0.0000        0.0000        0.0000        0.0000        0.0000        0.0000        0.0000        0.0000        0.0000        0.0000        0.0000        0.0000        0.0000        0.0000        0.0000        0.0000        0.0000        0.0000        0.0000        0.0000        0.0000        0.0000        0.0000
        0.0000        0.0000        0.0000        0.0000        0.0000        0.0000        0.0000        0.0000        0.0000        0.0000        0.0000        0.0000        0.0000        0.0000        0.0000        0.0000        0.0000        0.0000        0.0000        0.0000        0.0000        0.0000        0.0000        0.0000        0.0000        0.0000        0.0000        0.0000        0.0000        0.0000        0.0000        0.0000        0.0000        0.0000        0.0000        0.0000        0.0000        0.0000        0.0000        0.0000        0.0000        0.0000        0.0000        0.0000        0.0000        0.0000        0.0000        0.0000        0.0000        0.0000        0.0000        0.0000        0.0000        0.0000        0.0000        0.0000        0.0000        0.0000        0.0000        0.0000        0.0000        0.0000        0.0000        0.0000        0.0000        0.0000        0.0000        0.0000        0.0000        0.0000        0.0000        0.0000        0.0000        0.0000        0.0000        0.0000        0.0000        0.0000        0.0000        0.0000        0.0000        0.0000        0.0000        0.0000        0.0000        0.0000        0.0000        0.0000        0.0000        0.0000        0.0000        0.0000        0.0000        0.0000        0.0000        0.0000        0.0000        0.0000        0.0000        0.0000       38.3051       38.9152       35.7340       28.8659       27.4882       26.3625       25.0752       19.2066       18.3078       17.3504       17.0863       18.4877       18.4718       18.6748       18.9567       18.3406       18.1011       17.6832       20.4407       20.7903       20.1189       20.3894       21.5029       24.0630       24.4450       24.0122       22.7448       22.7707       22.6649       23.0088       22.7194       21.5209       21.1003       21.8218       25.7833       28.7215       30.6399       31.6794       31.6906       29.4549       27.2775       27.6903       33.6371       33.2173       35.2034       35.5451       36.2747       37.0253       42.7970       42.0443       44.2726       45.4507       52.4938       51.7840       53.3836       62.8889       72.3447       72.4493       70.7827       72.0826       68.4297       59.9633       54.8533       49.9596       54.9050       61.1973       61.7289       61.3879       60.8292       65.7118       67.6084       71.3666       75.8708       82.1300       82.9676       91.6242       92.8661       90.4008       89.6306       84.3237       77.9084       74.2809       72.6082       69.2718       67.3500       68.9896       65.8026       74.0509        0.0000        0.0000        0.0000        0.0000        0.0000        0.0000        0.0000        0.0000        0.0000        0.0000        0.0000        0.0000        0.0000       80.4000        0.0000        0.0000        0.0000      104.3700        0.0000        0.0000        0.0000        0.0000        0.0000        0.0000        0.0000        0.0000        0.0000        0.0000        0.0000        0.0000        0.0000        0.0000        0.0000        0.0000        0.0000        0.0000        0.0000        0.0000        0.0000        0.0000        0.0000        0.0000        0.0000        0.0000        0.0000        0.0000        0.0000        0.0000        0.0000        0.0000        0.0000        0.0000        0.0000        0.0000        0.0000        0.0000        0.0000        0.0000        0.0000        0.0000        0.0000
        0.0000        0.0000        0.0000        0.0000        0.0000        0.0000        0.0000        0.0000        0.0000        0.0000        0.0000        0.0000        0.0000        0.0000        0.0000        0.0000        0.0000        0.0000        0.0000        0.0000        0.0000        0.0000        0.0000        0.0000        0.0000        0.0000        0.0000        0.0000        0.0000        0.0000        0.0000        0.0000        0.0000        0.0000        0.0000        0.0000        0.0000        0.0000        0.0000        0.0000        0.0000        0.0000        0.0000        0.0000        0.0000        0.0000        0.0000        0.0000        0.0000        0.0000        0.0000        0.0000        0.0000        0.0000        0.0000        0.0000        0.0000        0.0000        0.0000        0.0000        0.0000        0.0000        0.0000        0.0000        0.0000        0.0000        0.0000        0.0000        0.0000        0.0000        0.0000        0.0000        0.0000        0.0000        0.0000        0.0000        0.0000        0.0000        0.0000        0.0000        0.0000        0.0000        0.0000        0.0000        0.0000        0.0000        0.0000        0.0000        0.0000        0.0000        0.0000        0.0000        0.0000        0.0000        0.0000        0.0000        0.0000        0.0000        0.0000        0.0000       25.4430       26.5062       24.3919       21.6143       19.8552       20.2842       24.6148       43.8589       27.5795       27.9569       27.1428       26.0539       25.5166       26.4747       26.4748       26.7414       25.8566       24.6823       25.1038       28.9966       29.5719       27.7753       30.4610       32.9448       29.7976       27.4119       25.7977       25.3405       26.9832       25.0511       23.0711       21.1551       22.5722       21.0456       24.6165       27.8968       28.8740       29.5404       28.3964       31.8064       32.3403       31.2648       37.6676       46.3431       46.5210       43.2355       45.1346       43.5866       47.5164       44.8449       43.2635       50.5416       51.2206       51.3834       52.9689       52.6709       61.3956       59.6806       62.4050       68.6156       62.5378       56.7064       56.3564       69.3198       72.6749       61.5160       59.5086       55.3145       55.6506       60.2287       67.3989       69.6012       71.7835       78.5398       83.4501       91.6299       92.8159       92.3596       87.9501       73.5946       68.6444       64.0863       60.4858       54.9613       57.0812       51.7182       57.1237       61.9406        0.0000        0.0000        0.0000        0.0000        0.0000        0.0000        0.0000        0.0000        0.0000        0.0000        0.0000        0.0000      140.3400      140.0400      128.5500        0.0000      101.1600       95.7900        0.0000        0.0000        0.0000        0.0000        0.0000        0.0000        0.0000        0.0000        0.0000        0.0000        0.0000        0.0000        0.0000        0.0000        0.0000        0.0000        0.0000        0.0000        0.0000        0.0000        0.0000        0.0000        0.0000        0.0000        0.0000        0.0000        0.0000        0.0000        0.0000        0.0000        0.0000        0.0000        0.0000        0.0000        0.0000        0.0000        0.0000        0.0000        0.0000        0.0000        0.0000        0.0000        0.0000
        0.0000        0.0000        0.0000        0.0000        0.0000        0.0000        0.0000        0.0000        0.0000        0.0000        0.0000        0.0000        0.0000        0.0000        0.0000        0.0000        0.0000        0.0000        0.0000        0.0000        0.0000        0.0000        0.0000        0.0000        0.0000        0.0000        0.0000        0.0000        0.0000        0.0000        0.0000        0.0000        0.0000        0.0000        0.0000        0.0000        0.0000        0.0000        0.0000        0.0000        0.0000        0.0000        0.0000        0.0000        0.0000        0.0000        0.0000        0.0000        0.0000        0.0000        0.0000        0.0000        0.0000        0.0000        0.0000        0.0000        0.0000        0.0000        0.0000        0.0000        0.0000        0.0000        0.0000        0.0000        0.0000        0.0000        0.0000        0.0000        0.0000        0.0000        0.0000        0.0000        0.0000        0.0000        0.0000        0.0000        0.0000        0.0000        0.0000        0.0000        0.0000        0.0000        0.0000        0.0000        0.0000        0.0000        0.0000        0.0000        0.0000        0.0000        0.0000        0.0000        0.0000        0.0000        0.0000        0.0000        0.0000        0.0000        0.0000       22.4331       20.7207       22.4862       21.2992       17.9357       17.4964       18.6598       22.6260       38.9388       30.0317       30.6289       32.1127       28.9782       26.8040       27.4068       28.2768       28.4260       26.6476       26.1021       25.0047       31.1450       28.8018       28.8954       28.8375       29.4790       30.3441       27.9551       26.2583       25.5834       25.0054       24.3418       23.3616       21.8710       21.0796       21.9929       24.8408       27.2213       27.3697       26.6412       27.1707       26.4197       30.1968       33.0183       35.5462       43.1743       45.0117       45.5668       45.6194       41.3987       43.4409       44.3463       41.1677       43.9883       46.2607       47.9668       47.9082       50.4204       50.2406       50.2657       48.9068       57.2012       54.3503       60.5969       69.3001       72.5734       80.4773       59.1660       54.0011       58.8785       59.2327       58.2026       61.4356       67.5255       74.0912       79.6480       79.2290       89.4564       90.7242       89.1071       83.3964       69.0949       63.6035       57.7964       55.7685       55.7458       46.2048       45.6421       45.4082       26.1799        0.0000        0.0000        0.0000        0.0000        0.0000        0.0000       90.3018       60.1800        0.0000        0.0000        0.0000        0.0000      152.1300      139.6200        0.0000        0.0000        0.0000        0.0000        0.0000        0.0000        0.0000        0.0000        0.0000        0.0000        0.0000        0.0000        0.0000        0.0000        0.0000        0.0000        0.0000        0.0000        0.0000        0.0000        0.0000        0.0000        0.0000        0.0000        0.0000        0.0000        0.0000        0.0000        0.0000        0.0000        0.0000        0.0000        0.0000        0.0000        0.0000        0.0000        0.0000        0.0000        0.0000        0.0000        0.0000        0.0000        0.0000        0.0000        0.0000        0.0000        0.0000
        0.0000        0.0000        0.0000        0.0000        0.0000        0.0000        0.0000        0.0000        0.0000        0.0000        0.0000        0.0000        0.0000        0.0000        0.0000        0.0000        0.0000        0.0000        0.0000        0.0000        0.0000        0.0000        0.0000        0.0000        0.0000        0.0000        0.0000        0.0000        0.0000        0.0000        0.0000        0.0000        0.0000        0.0000        0.0000        0.0000        0.0000        0.0000        0.0000        0.0000        0.0000        0.0000        0.0000        0.0000        0.0000        0.0000        0.0000        0.0000        0.0000        0.0000        0.0000        0.0000        0.0000        0.0000        0.0000        0.0000        0.0000        0.0000        0.0000        0.0000        0.0000        0.0000        0.0000        0.0000        0.0000        0.0000        0.0000        0.0000        0.0000        0.0000        0.0000        0.0000        0.0000        0.0000        0.0000        0.0000        0.0000        0.0000        0.0000        0.0000        0.0000        0.0000        0.0000        0.0000        0.0000        0.0000        0.0000        0.0000        0.0000        0.0000        0.0000        0.0000        0.0000        0.0000        0.0000        0.0000        0.0000       10.4184       15.7732       19.1580       16.0096       18.7378       17.5445       16.4579       14.8921       16.1108       20.2335       30.0186       31.5800       33.9250       33.4323       30.1063       28.0672       28.0684       29.5568       29.2888       27.5767       27.2626       26.7659       29.4320       27.6865       28.0724       27.4582       28.5054       27.5553       25.3906       23.6538       21.5804       22.6168       23.5543       23.6766       19.9276       19.5422       22.4202       25.0460       24.1489       25.6371       25.4594       25.3131       29.5587       30.6497       30.9472       32.4818       39.5050       40.9902       40.7156       39.8811       37.9451       37.7083       39.6468       37.2403       39.3763       41.0385       41.7293       43.3548       46.1644       42.9251       43.0491       47.3009       56.3683       55.6568       57.6321       59.4038       66.2003       58.2422       57.0544       55.0095       58.8474       61.7941       60.9930       62.4781       69.3651       74.4675       79.6640       81.9247       88.8715       86.9194       84.3808       80.2644       64.4396       56.7868       51.5070       49.5200       44.3731       42.0573       36.9990       34.4591        0.0000        0.0000        0.0000        0.0000        0.0000       76.4444       77.9517       77.1530       37.7700        0.0000        0.0000        0.0000        0.0000        0.0000        0.0000        0.0000        0.0000        0.0000        0.0000        0.0000        0.0000        0.0000        0.0000        0.0000        0.0000        0.0000        0.0000        0.0000        0.0000        0.0000        0.0000        0.0000        0.0000        0.0000        0.0000        0.0000        0.0000        0.0000        0.0000        0.0000        0.0000        0.0000        0.0000        0.0000        0.0000        0.0000        0.0000        0.0000        0.0000        0.0000        0.0000        0.0000        0.0000        0.0000        0.0000        0.0000        0.0000        0.0000        0.0000        0.0000        0.0000        0.0000
        0.0000        0.0000        0.0000        0.0000        0.0000        0.0000        0.0000        0.0000        0.0000        0.0000        0.0000        0.0000        0.0000        0.0000        0.0000        0.0000        0.0000        0.0000        0.0000        0.0000        0.0000        0.0000        0.0000        0.0000        0.0000        0.0000        0.0000        0.0000        0.0000        0.0000        0.0000        0.0000        0.0000        0.0000        0.0000        0.0000        0.0000        0.0000        0.0000        0.0000        0.0000        0.0000        0.0000        0.0000        0.0000        0.0000        0.0000        0.0000        0.0000        0.0000        0.0000        0.0000        0.0000        0.0000        0.0000        0.0000        0.0000        0.0000        0.0000        0.0000        0.0000        0.0000        0.0000        0.0000        0.0000        0.0000        0.0000        0.0000        0.0000        0.0000        0.0000        0.0000        0.0000        0.0000        0.0000        0.0000        0.0000        0.0000        0.0000        0.0000        0.0000        0.0000        0.0000        0.0000        0.0000        0.0000        0.0000        0.0000        0.0000        0.0000        0.0000        0.0000        0.0000        0.0000        0.0000        0.0000        0.0000        9.8362       13.6068       11.4966       11.7531       11.4218       14.9929       14.1309       14.8087       16.9873       19.5574       29.4607       33.7235       34.4591       34.4165       31.4482       31.4637       31.6463       32.1513       31.7685       30.6244       29.7168       28.5456       31.5808       29.2985       27.4289       26.5008       26.5209       24.7523       23.0455       22.3624       20.3545       22.6679       23.6058       23.2649       19.9529       19.6382       21.7387       23.8619       25.8763       27.2672       27.9507       25.4885       28.2958       30.6878       30.0089       25.6347       34.3832       34.6842       35.2373       35.6617       33.5971       33.7730       33.4795       35.4556       35.1912       38.3892       39.2973       40.3047       39.4067       42.4070       46.9992       48.0515       54.3935       56.3831       57.8138       55.4142       48.6071       49.9002       51.2046       60.5689       60.5883       62.2670       69.5615       71.7977       77.0887       82.8633       83.3628       82.5115       87.4054       84.8291       81.1298       73.2259       57.1622       49.0337       46.5452       44.3809       41.2111       39.4336       35.7364       33.5333        0.0000        0.0000        0.0000        7.5600       62.2583       67.6748       70.1254       70.1193       33.2100        0.0000        0.0000        0.0000        0.0000        0.0000        0.0000        0.0000        0.0000        0.0000        0.0000        0.0000        0.0000        0.0000        0.0000        0.0000        0.0000        0.0000        0.0000        0.0000        0.0000        0.0000        0.0000        0.0000        0.0000        0.0000        0.0000        0.0000        0.0000        0.0000        0.0000        0.0000        0.0000        0.0000        0.0000        0.0000        0.0000        0.0000        0.0000        0.0000        0.0000        0.0000        0.0000        0.0000        0.0000        0.0000        0.0000        0.0000        0.0000        0.0000        0.0000        0.0000        0.0000        0.0000
        0.0000        0.0000        0.0000        0.0000        0.0000        0.0000        0.0000        0.0000        0.0000        0.0000        0.0000        0.0000        0.0000        0.0000        0.0000        0.0000        0.0000        0.0000        0.0000        0.0000        0.0000        0.0000        0.0000        0.0000        0.0000        0.0000        0.0000        0.0000        0.0000        0.0000        0.0000        0.0000        0.0000        0.0000        0.0000        0.0000        0.0000        0.0000        0.0000        0.0000        0.0000        0.0000        0.0000        0.0000        0.0000        0.0000        0.0000        0.0000        0.0000        0.0000        0.0000        0.0000        0.0000        0.0000        0.0000        0.0000        0.0000        0.0000        0.0000        0.0000        0.0000        0.0000        0.0000        0.0000        0.0000        0.0000        0.0000        0.0000        0.0000        0.0000        0.0000        0.0000        0.0000        0.0000        0.0000        0.0000        0.0000        0.0000        0.0000        0.0000        0.0000        0.0000        0.0000        0.0000        0.0000        0.0000        0.0000        0.0000        0.0000        0.0000        0.0000        0.0000        0.0000        0.0000        0.0000        0.0000        7.0065        7.8218        7.1121        5.5838        5.8743        7.4183        9.7315       11.4396       13.4897       17.8371       20.5121       33.9131       37.5038       44.2826       41.8510       42.7047       41.0277       44.5778       45.9787       47.3726       45.9827       44.6677       37.5509       29.5150       32.4345       35.9331       40.1928       36.2776       24.8553       19.4301       20.1893       24.8715       28.7803       26.7015       25.0495       23.1088       21.3015       26.4770       26.8528       29.7484       33.4731       32.1510       29.8324       29.3193       25.6664       26.8197       26.3504       27.1372       28.7426       29.9242       31.5550       30.4491       32.0186       28.3656       29.4142       27.8348       30.9868       30.2677       36.5557       43.0855       48.0124       49.5338       52.4701       57.6751       61.9203       58.5952       55.7177       37.6454       38.6257       45.5235       48.3776       66.2156       75.6496       82.4786       88.2031       97.4511      100.3810      108.5369       95.9905       74.2380       71.4069       64.2765       56.2834       38.2246       34.3435       32.6940       31.0453       45.0690       37.5947       29.4093        0.0000        0.0000        0.0000        0.0000       32.0122       55.0015       58.2457       60.7391       63.8311       68.3100        0.0000        0.0000        0.0000        0.0000        0.0000        0.0000        0.0000        0.0000        0.0000        0.0000        0.0000        0.0000        0.0000        0.0000        0.0000        0.0000        0.0000        0.0000        0.0000        0.0000        0.0000        0.0000        0.0000        0.0000        0.0000        0.0000        0.0000        0.0000        0.0000        0.0000        0.0000        0.0000        0.0000        0.0000        0.0000        0.0000        0.0000        0.0000        0.0000        0.0000        0.0000        0.0000        0.0000        0.0000        0.0000        0.0000        0.0000        0.0000        0.0000        0.0000        0.0000        0.0000        0.0000
        0.0000        0.0000        0.0000        0.0000        0.0000        0.0000        0.0000        0.0000        0.0000        0.0000        0.0000        0.0000        0.0000        0.0000        0.0000        0.0000        0.0000        0.0000        0.0000        0.0000        0.0000        0.0000        0.0000        0.0000        0.0000        0.0000        0.0000        0.0000        0.0000        0.0000        0.0000        0.0000        0.0000        0.0000        0.0000        0.0000        0.0000        0.0000        0.0000        0.0000        0.0000        0.0000        0.0000        0.0000        0.0000        0.0000        0.0000        0.0000        0.0000        0.0000        0.0000        0.0000        0.0000        0.0000        0.0000        0.0000        0.0000        0.0000        0.0000        0.0000        0.0000        0.0000        0.0000        0.0000        0.0000        0.0000        0.0000        0.0000        0.0000        0.0000        0.0000        0.0000        0.0000        0.0000        0.0000        0.0000        0.0000        0.0000        0.0000        0.0000        0.0000        0.0000        0.0000        0.0000        0.0000        0.0000        0.0000        0.0000        0.0000        0.0000        0.0000        0.0000        0.0000        0.0000        0.0000        0.0000        5.0301        5.3272        4.7721        4.3111        5.0507        6.8917        6.8200        9.8545       13.8052       18.4812       22.4318       31.7816       39.5300       40.0147       40.8901       41.7839       44.7316       45.3025       46.4255       49.1199       47.5761       55.0660       46.0229       31.3266       35.0578       36.2003       34.9437       25.1554       19.8793       20.2357       18.9382       24.9504       19.3015       20.2807       20.7384       23.1532       20.4510       25.4689       25.1567       29.1498       29.4375       28.7452       27.7142       21.6640       21.4731       22.5411       22.6517       23.4869       24.8612       26.6232       28.3611       25.3287       23.7160       23.2906       24.1717       24.2236       25.0349       27.5199       35.6858       39.9819       45.8969       46.4102       53.1185       56.5777       59.8110       58.4335       53.4310       39.5015       39.6810       42.3161       48.4681       70.3386       82.1873       89.5934       99.2717      103.2954      105.5604      105.4726       98.3640       71.6614       64.9048       55.2952       49.4375       32.5891       27.1172       25.0331       26.9452        0.0000        0.0000        0.0000        0.0000        0.0000        0.0000       21.5572       26.8982       46.9115       51.9347       57.5045       64.9370        0.0000        0.0000        0.0000        0.0000        0.0000        0.0000        0.0000        0.0000        0.0000        0.0000        0.0000        0.0000        0.0000        0.0000        0.0000        0.0000        0.0000        0.0000        0.0000        0.0000        0.0000        0.0000        0.0000        0.0000        0.0000        0.0000        0.0000        0.0000        0.0000        0.0000        0.0000        0.0000        0.0000        0.0000        0.0000        0.0000        0.0000        0.0000        0.0000        0.0000        0.0000        0.0000        0.0000        0.0000        0.0000        0.0000        0.0000        0.0000        0.0000        0.0000        0.0000        0.0000        0.0000        0.0000
        0.0000        0.0000        0.0000        0.0000        0.0000        0.0000        0.0000        0.0000        0.0000        0.0000        0.0000        0.0000        0.0000        0.0000        0.0000        0.0000        0.0000        0.0000        0.0000        0.0000        0.0000        0.0000        0.0000        0.0000        0.0000        0.0000        0.0000        0.0000        0.0000        0.0000        0.0000        0.0000        0.0000        0.0000        0.0000        0.0000        0.0000        0.0000        0.0000        0.0000        0.0000        0.0000        0.0000        0.0000        0.0000        0.0000        0.0000        0.0000        0.0000        0.0000        0.0000        0.0000        0.0000        0.0000        0.0000        0.0000        0.0000        0.0000        0.0000        0.0000        0.0000        0.0000        0.0000        0.0000        0.0000        0.0000        0.0000        0.0000        0.0000        0.0000        0.0000        0.0000        0.0000        0.0000        0.0000        0.0000        0.0000        0.0000        0.0000        0.0000        0.0000        0.0000        0.0000        0.0000        0.0000        0.0000        0.0000        0.0000        0.0000        0.0000        0.0000        0.0000        0.0000        0.0000        0.0000        0.0000        3.2190        3.4361        4.1038        3.8695        3.9141        5.4521        5.7520       10.3056       14.1480       18.1058       23.2292       34.0830       39.6907       41.2398       43.2023       45.5942       47.5926       44.1021       44.6964       46.9485       47.9957       54.1154       47.2842       36.5516       31.2126       22.5621       23.0457       23.5292       21.5282       23.0260       20.9441       18.6910       18.9784       20.9636       21.4277       21.0872       23.8057       21.6628       19.1637       21.5137       21.7456       21.8222       21.6051       19.5037       19.2120       19.4261       20.0680       20.5128       23.6985       25.2593       25.8404       22.8258       21.6546       24.4143       23.9621       23.9391       25.3070       28.7761       32.9410       38.8434       39.5394       43.2636       45.5629       52.9520       56.2788       55.5816       58.2473       42.3681       40.4573       41.9172       51.7521       77.3172       89.6324       98.7142      105.6851      107.0669      109.7451      105.7060       96.8910       73.1956       62.4378       52.0520       45.3190       30.4831       23.6857       19.1826        0.0000        0.0000        0.0000        0.0000        0.0000        0.0000       17.8694       19.4333       24.3329       41.7949       48.2505       61.7561       55.7130        0.0000        0.0000        0.0000        0.0000        0.0000        0.0000        0.0000        0.0000        0.0000        0.0000        0.0000        0.0000        0.0000        0.0000        0.0000        0.0000        0.0000        0.0000        0.0000        0.0000        0.0000        0.0000        0.0000        0.0000        0.0000        0.0000        0.0000        0.0000        0.0000        0.0000        0.0000        0.0000        0.0000        0.0000        0.0000        0.0000        0.0000        0.0000        0.0000        0.0000        0.0000        0.0000        0.0000        0.0000        0.0000        0.0000        0.0000        0.0000        0.0000        0.0000        0.0000        0.0000        0.0000        0.0000
        0.0000        0.0000        0.0000        0.0000        0.0000        0.0000        0.0000        0.0000        0.0000        0.0000        0.0000        0.0000        0.0000        0.0000        0.0000        0.0000        0.0000        0.0000        0.0000        0.0000        0.0000        0.0000        0.0000        0.0000        0.0000        0.0000        0.0000        0.0000        0.0000        0.0000        0.0000        0.0000        0.0000        0.0000        0.0000        0.0000        0.0000        0.0000        0.0000        0.0000        0.0000        0.0000        0.0000        0.0000        0.0000        0.0000        0.0000        0.0000        0.0000        0.0000        0.0000        0.0000        0.0000        0.0000        0.0000        0.0000        0.0000        0.0000        0.0000        0.0000        0.0000        0.0000        0.0000        0.0000        0.0000        0.0000        0.0000        0.0000        0.0000        0.0000        0.0000        0.0000        0.0000        0.0000        0.0000        0.0000        0.0000        0.0000        0.0000        0.0000        0.0000        0.0000        0.0000        0.0000        0.0000        0.0000        0.0000        0.0000        0.0000        0.0000        0.0000        0.0000        0.0000        0.0000        0.0000        0.0000        0.0000        3.8088        3.8124        3.2220        3.6610        4.7112        6.6316       11.0168       12.9084       15.5385       19.3837       32.3551       41.3890       43.7206       44.1784       45.5279       45.0544       46.2348       43.6063       47.1456       44.9580       41.9075       38.8703       30.5742       26.4114       23.0024       22.4929       23.2448       22.7941       21.4772       20.3370       19.9887       17.6910       20.7672       19.8120       16.9268       19.1922       16.4754       16.6639       17.9363       17.7558       17.7594       17.8496       16.4204       18.7223       19.4709       20.2245       22.6436       21.6609       24.0802       23.9038       30.2938       30.9383       29.1912       29.1658       30.2681       30.7791       30.4080       30.7894       34.0908       36.8751       42.0065       40.8347       46.4837       50.9500       50.1685       52.1398       43.5828       45.6750       50.5359       62.1014       90.2876      100.2010      107.9056      111.1220      101.1417      101.9985       99.8496       89.6556       65.6374       59.7337       55.3104       46.7069       30.0897       26.3003        0.0000        0.0000        0.0000        0.0000        0.0000        0.0000        0.0000       18.5072       20.5808       25.0220       41.7701       49.0150       57.5754       58.2439        0.0000        0.0000        0.0000        0.0000        0.0000        0.0000        0.0000        0.0000        0.0000        0.0000        0.0000        0.0000        0.0000        0.0000        0.0000        0.0000        0.0000        0.0000        0.0000        0.0000        0.0000        0.0000        0.0000        0.0000        0.0000        0.0000        0.0000        0.0000        0.0000        0.0000        0.0000        0.0000        0.0000        0.0000        0.0000        0.0000        0.0000        0.0000        0.0000        0.0000        0.0000        0.0000        0.0000        0.0000        0.0000        0.0000        0.0000        0.0000        0.0000        0.0000        0.0000        0.0000        0.0000        0.0000
        0.0000        0.0000        0.0000        0.0000        0.0000        0.0000        0.0000        0.0000        0.0000        0.0000        0.0000        0.0000        0.0000        0.0000        0.0000        0.0000        0.0000        0.0000        0.0000        0.0000        0.0000        0.0000        0.0000        0.0000        0.0000        0.0000        0.0000        0.0000        0.0000        0.0000        0.0000        0.0000        0.0000        0.0000        0.0000        0.0000        0.0000        0.0000        0.0000        0.0000        0.0000        0.0000        0.0000        0.0000        0.0000        0.0000        0.0000        0.0000        0.0000        0.0000        0.0000        0.0000        0.0000        0.0000        0.0000        0.0000        0.0000        0.0000        0.0000        0.0000        0.0000        0.0000        0.0000        0.0000        0.0000        0.0000        0.0000        0.0000        0.0000        0.0000        0.0000        0.0000        0.0000        0.0000        0.0000        0.0000        0.0000        0.0000        0.0000        0.0000        0.0000        0.0000        0.0000        0.0000        0.0000        0.0000        0.0000        0.0000        0.0000        0.0000        0.0000        0.0000        0.0000        0.0000        0.0000        0.0000        3.6956        3.1040        5.1114        8.0531        0.0000        8.2844        8.8797       12.1007       14.5662       18.5814       22.1304       34.0568       42.8071       52.4094       51.3169       51.2471       51.7712       58.8718       59.5982       49.2070       42.7877       39.4805       38.0621       37.2394       34.3813       31.1334       35.0687       29.2794       25.2674       20.8765       21.5981       20.9274       17.6592       16.2779       15.7314       15.9451       15.4592       15.1139       15.2742       10.0317        9.5752        9.4613        9.7077       11.6603       11.9403       13.3202       15.4683       22.1039       22.0079       30.4308       34.5920       36.9422       33.3607       34.2127       34.2820       25.7393       23.6760       21.3945       22.3435       28.6699       30.7817       32.5107       33.0840       22.4679       22.7668       24.7457       29.1062       57.3289       73.9464       76.2272       84.6976       98.8074      109.7850      117.7425      112.1489       98.7975       93.2184       86.8986       85.9286       75.7642       71.9661       62.8257       57.8564        0.0000        0.0000        0.0000        0.0000        0.0000       19.0500       10.4400        0.0000       29.6011       29.4449       31.8316       37.2928       47.4341       58.6763       58.8910        0.0000        0.0000        0.0000        0.0000        0.0000        0.0000        0.0000        0.0000        0.0000        0.0000        0.0000        0.0000        0.0000        0.0000        0.0000        0.0000        0.0000        0.0000        0.0000        0.0000        0.0000        0.0000        0.0000        0.0000        0.0000        0.0000        0.0000        0.0000        0.0000        0.0000        0.0000        0.0000        0.0000        0.0000        0.0000        0.0000        0.0000        0.0000        0.0000        0.0000        0.0000        0.0000        0.0000        0.0000        0.0000        0.0000        0.0000        0.0000        0.0000        0.0000        0.0000        0.0000        0.0000        0.0000        0.0000
        0.0000        0.0000        0.0000        0.0000        0.0000        0.0000        0.0000        0.0000        0.0000        0.0000        0.0000        0.0000        0.0000        0.0000        0.0000        0.0000        0.0000        0.0000        0.0000        0.0000        0.0000        0.0000        0.0000        0.0000        0.0000        0.0000        0.0000        0.0000        0.0000        0.0000        0.0000        0.0000        0.0000        0.0000        0.0000        0.0000        0.0000        0.0000        0.0000        0.0000        0.0000        0.0000        0.0000        0.0000        0.0000        0.0000        0.0000        0.0000        0.0000        0.0000        0.0000        0.0000        0.0000        0.0000        0.0000        0.0000        0.0000        0.0000        0.0000        0.0000        0.0000        0.0000        0.0000        0.0000        0.0000        0.0000        0.0000        0.0000        0.0000        0.0000        0.0000        0.0000        0.0000        0.0000        0.0000        0.0000        0.0000        0.0000        0.0000        0.0000        0.0000        0.0000        0.0000        0.0000        0.0000        0.0000        0.0000        0.0000        0.0000        0.0000        0.0000        0.0000        0.0000        0.0000        0.0000        0.0000        0.0000        2.3258        0.0000        0.0000        0.0000        9.1256       11.1187       13.7223       16.7013       21.2322       23.8845       37.9880       44.7947       48.7644       50.9415       53.5629       56.4880       54.0284       49.0052       46.6680       41.0590       40.9654       37.5124       36.9242       34.6785       36.6221       35.8684       35.3836       24.0139       22.8632       24.7090       19.8321       15.3733       14.9767       14.3364       14.9638       14.0415       13.7984       13.6281        8.3187        7.0109        6.7805        7.2267        9.0417       10.3757       10.3759       11.7219       20.0387       24.7511       28.5653       31.8064       38.5471       41.0717       36.3693       33.6364       22.6138       17.9484       17.7016       18.9151       24.3619       26.5503       27.5364       27.4632       18.3984       18.4498       21.8577       28.7263       61.4980       78.4654       83.8441       94.5902      108.5929      118.0241      120.5675      112.7675       93.7520       87.7550       89.3250       84.7485       72.5966       68.6237       63.7759       52.1956        0.0000        0.0000        0.0000        0.0000        0.0000       19.7100       11.9700        9.4800       30.4515       30.5889       33.2947       37.9062       47.6069       54.1160       55.9998        0.0000        0.0000        0.0000        0.0000        0.0000        0.0000        0.0000        0.0000        0.0000        0.0000        0.0000        0.0000        0.0000        0.0000        0.0000        0.0000        0.0000        0.0000        0.0000        0.0000        0.0000        0.0000        0.0000        0.0000        0.0000        0.0000        0.0000        0.0000        0.0000        0.0000        0.0000        0.0000        0.0000        0.0000        0.0000        0.0000        0.0000        0.0000        0.0000        0.0000        0.0000        0.0000        0.0000        0.0000        0.0000        0.0000        0.0000        0.0000        0.0000        0.0000        0.0000        0.0000        0.0000        0.0000        0.0000
        0.0000        0.0000        0.0000        0.0000        0.0000        0.0000        0.0000        0.0000        0.0000        0.0000        0.0000        0.0000        0.0000        0.0000        0.0000        0.0000        0.0000        0.0000        0.0000        0.0000        0.0000        0.0000        0.0000        0.0000        0.0000        0.0000        0.0000        0.0000        0.0000        0.0000        0.0000        0.0000        0.0000        0.0000        0.0000        0.0000        0.0000        0.0000        0.0000        0.0000        0.0000        0.0000        0.0000        0.0000        0.0000        0.0000        0.0000        0.0000        0.0000        0.0000        0.0000        0.0000        0.0000        0.0000        0.0000        0.0000        0.0000        0.0000        0.0000        0.0000        0.0000        0.0000        0.0000        0.0000        0.0000        0.0000        0.0000        0.0000        0.0000        0.0000        0.0000        0.0000        0.0000        0.0000        0.0000        0.0000        0.0000        0.0000        0.0000        0.0000        0.0000        0.0000        0.0000        0.0000        0.0000        0.0000        0.0000        0.0000        0.0000        0.0000        0.0000        0.0000        0.0000        0.0000        0.0000        0.0000        0.0000        0.0000        0.0000        0.0000        0.0000       11.5887       14.3827       18.8747       20.9452       20.4311       31.5360       44.5943       46.4293       52.7960       51.5539       54.6627       52.1974       52.7748       50.4502       54.1958       42.1583       35.7915       37.7565       37.5694       35.1784       34.3544       33.0526       32.9569       24.3096       21.9282       21.1922       16.8943       15.0019       13.1538       12.5306       13.5509       13.3112       12.1375       10.6100        6.6695        5.8251        5.4768        5.6058        7.1305        8.9895        9.6977       12.3711       19.0695       21.3662       25.2334       28.0664       33.5253       36.6696       35.2040       30.6552       18.1282       15.7170       15.4802       17.2372       21.2686       24.5004       24.7000       26.8668       19.1237       18.6167       22.9871       31.4701       65.4078       81.0431       93.9337      100.2335      112.7570      122.0089      121.3881      110.2426       86.4678       79.8188       79.8533       73.4852       66.3661       66.1284        0.0000        0.0000        0.0000        0.0000        0.0000        0.0000       13.1400       11.5200        7.2900        5.4300       24.9227       27.3853       30.6955       34.8644       43.9510       47.3443       49.8232        0.0000        0.0000        0.0000        0.0000        0.0000        0.0000        0.0000        0.0000        0.0000        0.0000        0.0000        0.0000        0.0000        0.0000        0.0000        0.0000        0.0000        0.0000        0.0000        0.0000        0.0000        0.0000        0.0000        0.0000        0.0000        0.0000        0.0000        0.0000        0.0000        0.0000        0.0000        0.0000        0.0000        0.0000        0.0000        0.0000        0.0000        0.0000        0.0000        0.0000        0.0000        0.0000        0.0000        0.0000        0.0000        0.0000        0.0000        0.0000        0.0000        0.0000        0.0000        0.0000        0.0000        0.0000        0.0000
        0.0000        0.0000        0.0000        0.0000        0.0000        0.0000        0.0000        0.0000        0.0000        0.0000        0.0000        0.0000        0.0000        0.0000        0.0000        0.0000        0.0000        0.0000        0.0000        0.0000        0.0000        0.0000        0.0000        0.0000        0.0000        0.0000        0.0000        0.0000        0.0000        0.0000        0.0000        0.0000        0.0000        0.0000        0.0000        0.0000        0.0000        0.0000        0.0000        0.0000        0.0000        0.0000        0.0000        0.0000        0.0000        0.0000        0.0000        0.0000        0.0000        0.0000        0.0000        0.0000        0.0000        0.0000        0.0000        0.0000        0.0000        0.0000        0.0000        0.0000        0.0000        0.0000        0.0000        0.0000        0.0000        0.0000        0.0000        0.0000        0.0000        0.0000        0.0000        0.0000        0.0000        0.0000        0.0000        0.0000        0.0000        0.0000        0.0000        0.0000        0.0000        0.0000        0.0000        0.0000        0.0000        0.0000        0.0000        0.0000        0.0000        0.0000        0.0000        0.0000        0.0000        0.0000        0.0000        0.0000        0.0000        0.0000        0.0000        0.0000        0.0000        0.0000       20.4427       27.7237       26.5358       30.2514       37.9990       43.4548       48.1264       49.1150       48.7799       55.8813       57.2709       65.8808       61.2150       53.6694       38.2990       37.0496       54.0224       61.0315       39.9854       41.6010       36.6930       30.1844       22.1029       22.3150       19.6175       15.0013       13.3106       11.2964       12.3788       13.5186       14.7663       14.0252       11.8426        6.0598        4.9798        5.2707        5.4185        6.1281        6.4530        7.5289       14.0454       16.4963       20.0089       25.1120       25.7204       29.2677       30.7503       30.5369       25.1268       16.1912       15.3943       14.6307       15.8053       22.0165       25.4552       29.0705       31.2972       21.7044       22.8012       27.3852       36.8804       76.7377       91.8880      102.2110      106.5456      116.7880      122.5500      120.6701      108.2507       81.5165       72.2232       72.5330       67.4322       59.3001       58.6416        0.0000        0.0000        0.0000        0.0000        0.0000        0.0000        0.0000       14.4600        3.8100        3.6000       20.7044       21.6389       23.8510       27.5973       35.7078       40.1317       41.7108        0.0000        0.0000        0.0000        0.0000        0.0000        0.0000        0.0000        0.0000        0.0000        0.0000        0.0000        0.0000        0.0000        0.0000        0.0000        0.0000        0.0000        0.0000        0.0000        0.0000        0.0000        0.0000        0.0000        0.0000        0.0000        0.0000        0.0000        0.0000        0.0000        0.0000        0.0000        0.0000        0.0000        0.0000        0.0000        0.0000        0.0000        0.0000        0.0000        0.0000        0.0000        0.0000        0.0000        0.0000        0.0000        0.0000        0.0000        0.0000        0.0000        0.0000        0.0000        0.0000        0.0000        0.0000        0.0000
        0.0000        0.0000        0.0000        0.0000        0.0000        0.0000        0.0000        0.0000        0.0000        0.0000        0.0000        0.0000        0.0000        0.0000        0.0000        0.0000        0.0000        0.0000        0.0000        0.0000        0.0000        0.0000        0.0000        0.0000        0.0000        0.0000        0.0000        0.0000        0.0000        0.0000        0.0000        0.0000        0.0000        0.0000        0.0000        0.0000        0.0000        0.0000        0.0000        0.0000        0.0000        0.0000        0.0000        0.0000        0.0000        0.0000        0.0000        0.0000        0.0000        0.0000        0.0000        0.0000        0.0000        0.0000        0.0000        0.0000        0.0000        0.0000        0.0000        0.0000        0.0000        0.0000        0.0000        0.0000        0.0000        0.0000        0.0000        0.0000        0.0000        0.0000        0.0000        0.0000        0.0000        0.0000        0.0000        0.0000        0.0000        0.0000        0.0000        0.0000        0.0000        0.0000        0.0000        0.0000        0.0000        0.0000        0.0000        0.0000        0.0000        0.0000        0.0000        0.0000        0.0000        0.0000        0.0000        0.0000        0.0000        0.0000        0.0000        0.0000        0.0000        0.0000        0.0000       37.5676       43.4048       49.2006       63.5849       55.2149       59.1931       56.8321       57.7929       67.5748       70.9973       73.8294       62.5578       41.8267       41.6309       39.8398       42.2361       46.7426       41.8736       38.4991       33.0714       24.8285       22.4013       22.2885       19.7842        0.0000        0.0000       10.6055       11.0839       13.5975       13.0077       12.2228       10.8636        6.2125        4.9852        4.4723        4.6842        4.0668        4.1808        5.0979        7.8704       16.9373       19.3831       25.5852       24.9344       24.8236       22.4798       21.1438       21.0653       19.6599       17.9184       18.1733       22.6260       21.9188       24.0756       27.5608       30.5962       40.7995       47.0430       56.3636       69.4783       90.5529      104.4992      115.0735      119.2626      120.9920      126.6053      121.1380      105.2356       74.6652       68.8686       51.4047        0.0000        0.0000        0.0000        0.0000        0.0000        0.0000        0.0000        0.0000        0.0000        0.0000        0.0000        0.0000        0.0000        9.1892        8.2429        8.2369        9.9914       24.3443       27.1268        0.0000        0.0000        0.0000        0.0000        0.0000        0.0000        0.0000        0.0000        0.0000        0.0000        0.0000        0.0000        0.0000        0.0000        0.0000        0.0000        0.0000        0.0000        0.0000        0.0000        0.0000        0.0000        0.0000        0.0000        0.0000        0.0000        0.0000        0.0000        0.0000        0.0000        0.0000        0.0000        0.0000        0.0000        0.0000        0.0000        0.0000        0.0000        0.0000        0.0000        0.0000        0.0000        0.0000        0.0000        0.0000        0.0000        0.0000        0.0000        0.0000        0.0000        0.0000        0.0000        0.0000        0.0000        0.0000        0.0000
        0.0000        0.0000        0.0000        0.0000        0.0000        0.0000        0.0000        0.0000        0.0000        0.0000        0.0000        0.0000        0.0000        0.0000        0.0000        0.0000        0.0000        0.0000        0.0000        0.0000        0.0000        0.0000        0.0000        0.0000        0.0000        0.0000        0.0000        0.0000        0.0000        0.0000        0.0000        0.0000        0.0000        0.0000        0.0000        0.0000        0.0000        0.0000        0.0000        0.0000        0.0000        0.0000        0.0000        0.0000        0.0000        0.0000        0.0000        0.0000        0.0000        0.0000        0.0000        0.0000        0.0000        0.0000        0.0000        0.0000        0.0000        0.0000        0.0000        0.0000        0.0000        0.0000        0.0000        0.0000        0.0000        0.0000        0.0000        0.0000        0.0000        0.0000        0.0000        0.0000        0.0000        0.0000        0.0000        0.0000        0.0000        0.0000        0.0000        0.0000        0.0000        0.0000        0.0000        0.0000        0.0000        0.0000        0.0000        0.0000        0.0000        0.0000        0.0000        0.0000        0.0000        0.0000        0.0000        0.0000        0.0000        0.0000        0.0000        0.0000        0.0000        0.0000        0.0000       43.3643       51.8617       54.2040       62.0206       62.2525       61.4734       63.1661       61.9853       69.4211       70.7127       63.4825       55.7097       45.3040       34.9771       31.9278       35.1698       33.9593       36.1155       33.3454       30.9581       24.7311       23.0223       22.2355        0.0000        0.0000        0.0000        0.0000        0.0000        0.0000       12.0297       11.3312        9.8321        5.6866        4.4534        4.4323        3.9096        3.2590        4.7988        6.0516        7.1455       14.6897       17.2467       21.2035       26.9790       19.9088       20.3045       18.0568       17.3606       18.6064       19.4773       20.5881       23.1091       22.1970       23.8849       27.4934       33.4325       47.4910       56.4845       67.3408       78.8974      100.2882      113.3220      123.0425      125.1977      125.9040      127.5647      118.2912      101.6562       57.7248        0.0000        0.0000        0.0000        0.0000        0.0000        0.0000        0.0000        0.0000        0.0000        0.0000        0.0000        0.0000        0.0000        0.0000        0.0000        6.3961        4.8220        4.6843        5.8013       16.7687       20.7378       29.5405        0.0000        0.0000        0.0000        0.0000        0.0000        0.0000        0.0000        0.0000        0.0000        0.0000        0.0000        0.0000        0.0000        0.0000        0.0000        0.0000        0.0000        0.0000        0.0000        0.0000        0.0000        0.0000        0.0000        0.0000        0.0000        0.0000        0.0000        0.0000        0.0000        0.0000        0.0000        0.0000        0.0000        0.0000        0.0000        0.0000        0.0000        0.0000        0.0000        0.0000        0.0000        0.0000        0.0000        0.0000        0.0000        0.0000        0.0000        0.0000        0.0000        0.0000        0.0000        0.0000        0.0000        0.0000        0.0000
        0.0000        0.0000        0.0000        0.0000        0.0000        0.0000        0.0000        0.0000        0.0000        0.0000        0.0000        0.0000        0.0000        0.0000        0.0000        0.0000        0.0000        0.0000        0.0000        0.0000        0.0000        0.0000        0.0000        0.0000        0.0000        0.0000        0.0000        0.0000        0.0000        0.0000        0.0000        0.0000        0.0000        0.0000        0.0000        0.0000        0.0000        0.0000        0.0000        0.0000        0.0000        0.0000        0.0000        0.0000        0.0000        0.0000        0.0000        0.0000        0.0000        0.0000        0.0000        0.0000        0.0000        0.0000        0.0000        0.0000        0.0000        0.0000        0.0000        0.0000        0.0000        0.0000        0.0000        0.0000        0.0000        0.0000        0.0000        0.0000        0.0000        0.0000        0.0000        0.0000        0.0000        0.0000        0.0000        0.0000        0.0000        0.0000        0.0000        0.0000        0.0000        0.0000        0.0000        0.0000        0.0000        0.0000        0.0000        0.0000        0.0000        0.0000        0.0000        0.0000        0.0000        0.0000        0.0000        0.0000        0.0000        0.0000        0.0000        0.0000        0.0000        0.0000        0.0000       47.7926       57.2212       62.0900       62.0991       51.3485       57.6672       56.7535       55.5790       55.2405       56.4302       52.3305       44.5007       33.9629       30.4151        0.0000       27.4025       30.1239        0.0000        0.0000       27.7529       24.3023        0.0000        0.0000        0.0000        0.0000        0.0000        0.0000        0.0000        0.0000       11.0672       10.1540        8.6727        5.6966        4.5935        3.4242        3.5694        4.3756        4.7399        6.3528        7.3757       12.7297       15.3558       18.0811       17.8666       15.5827       15.2099       15.9524       15.8909       17.6060       18.1033       20.2392       21.9370       21.7071       24.4637       28.7096       38.3833       53.6537       62.6340       72.4184       82.8665      103.7475      114.7208      125.6455      126.5673        0.0000        0.0000        0.0000        0.0000        0.0000        0.0000        0.0000        0.0000        0.0000        0.0000        0.0000        0.0000        0.0000        0.0000        0.0000        0.0000        0.0000        0.0000        0.0000        0.0000        2.8020        2.0226        2.4451        3.8774       13.4574        0.0000        0.0000        0.0000        0.0000        0.0000        0.0000        0.0000        0.0000        0.0000        0.0000        0.0000        0.0000        0.0000        0.0000        0.0000        0.0000        0.0000        0.0000        0.0000        0.0000        0.0000        0.0000        0.0000        0.0000        0.0000        0.0000        0.0000        0.0000        0.0000        0.0000        0.0000        0.0000        0.0000        0.0000        0.0000        0.0000        0.0000        0.0000        0.0000        0.0000        0.0000        0.0000        0.0000        0.0000        0.0000        0.0000        0.0000        0.0000        0.0000        0.0000        0.0000        0.0000        0.0000        0.0000        0.0000        0.0000        0.0000
        0.0000        0.0000        0.0000        0.0000        0.0000        0.0000        0.0000        0.0000        0.0000        0.0000        0.0000        0.0000        0.0000        0.0000        0.0000        0.0000        0.0000        0.0000        0.0000        0.0000        0.0000        0.0000        0.0000        0.0000        0.0000        0.0000        0.0000        0.0000        0.0000        0.0000        0.0000        0.0000        0.0000        0.0000        0.0000        0.0000        0.0000        0.0000        0.0000        0.0000        0.0000        0.0000        0.0000        0.0000        0.0000        0.0000        0.0000        0.0000        0.0000        0.0000        0.0000        0.0000        0.0000        0.0000        0.0000        0.0000        0.0000        0.0000        0.0000        0.0000        0.0000        0.0000        0.0000        0.0000        0.0000        0.0000        0.0000        0.0000        0.0000        0.0000        0.0000        0.0000        0.0000        0.0000        0.0000        0.0000        0.0000        0.0000        0.0000        0.0000        0.0000        0.0000        0.0000        0.0000        0.0000        0.0000        0.0000        0.0000        0.0000        0.0000        0.0000        0.0000        0.0000        0.0000        0.0000        0.0000        0.0000        0.0000        0.0000        0.0000        0.0000        0.0000        0.0000       43.9083       48.8548       50.5875       47.6246       43.8263       45.2845       43.1335       42.5210       43.5960       43.6103       39.5365        0.0000        0.0000        0.0000        0.0000        0.0000        0.0000        0.0000        0.0000        0.0000        0.0000        0.0000        0.0000        0.0000        0.0000        0.0000        0.0000        0.0000        0.0000        0.0000        8.7083        7.6612        4.8918        3.6272        3.2646        3.9824        4.5436        4.4025        5.2578        7.8292       12.9261       13.9424       15.0036       15.8262       13.1747       13.5621       13.8492       13.5616       15.1820       15.7469       16.3922       21.2947       22.7981       26.3177       32.5592       40.1360       57.7423       65.0991       75.0157       82.2329       99.3902      108.2117      122.2581        0.0000        0.0000        0.0000        0.0000        0.0000        0.0000        0.0000        0.0000        0.0000        0.0000        0.0000        0.0000        0.0000        0.0000        0.0000        0.0000        0.0000        0.0000        0.0000        0.0000        0.0000        0.0000        2.1973        2.2920        4.0068        0.0000       14.2167       36.2223        0.0000        0.0000        0.0000        0.0000        0.0000        0.0000        0.0000        0.0000        0.0000        0.0000        0.0000        0.0000        0.0000        0.0000        0.0000        0.0000        0.0000        0.0000        0.0000        0.0000        0.0000        0.0000        0.0000        0.0000        0.0000        0.0000        0.0000        0.0000        0.0000        0.0000        0.0000        0.0000        0.0000        0.0000        0.0000        0.0000        0.0000        0.0000        0.0000        0.0000        0.0000        0.0000        0.0000        0.0000        0.0000        0.0000        0.0000        0.0000        0.0000        0.0000        0.0000        0.0000        0.0000        0.0000        0.0000
        0.0000        0.0000        0.0000        0.0000        0.0000        0.0000        0.0000        0.0000        0.0000        0.0000        0.0000        0.0000        0.0000        0.0000        0.0000        0.0000        0.0000        0.0000        0.0000        0.0000        0.0000        0.0000        0.0000        0.0000        0.0000        0.0000        0.0000        0.0000        0.0000        0.0000        0.0000        0.0000        0.0000        0.0000        0.0000        0.0000        0.0000        0.0000        0.0000        0.0000        0.0000        0.0000        0.0000        0.0000        0.0000        0.0000        0.0000        0.0000        0.0000        0.0000        0.0000        0.0000        0.0000        0.0000        0.0000        0.0000        0.0000        0.0000        0.0000        0.0000        0.0000        0.0000        0.0000        0.0000        0.0000        0.0000        0.0000        0.0000        0.0000        0.0000        0.0000        0.0000        0.0000        0.0000        0.0000        0.0000        0.0000        0.0000        0.0000        0.0000        0.0000        0.0000        0.0000        0.0000        0.0000        0.0000        0.0000        0.0000        0.0000        0.0000        0.0000        0.0000        0.0000        0.0000        0.0000        0.0000        0.0000        0.0000        0.0000        0.0000        0.0000        0.0000        0.0000        0.0000        0.0000       38.0405       38.9190       31.7247       28.6565       24.4211       23.7909       21.9867       22.1056       21.2570       18.9049        0.0000        0.0000        0.0000        0.0000        0.0000        0.0000        0.0000        0.0000        0.0000        0.0000        0.0000        0.0000        0.0000        0.0000        0.0000        0.0000        0.0000        0.0000        4.7824        4.2663        4.4830        4.0787        4.0460        4.3030        6.2637        5.8048        7.3803        8.9026        8.4195        8.9254       10.9971       10.5063       13.6451       14.2302       14.0632       13.6304       11.1269        9.1516        9.3544       12.0171       29.2224       39.3454       49.6268       55.7928       67.5616       77.6877       83.9623       87.4419       50.1600       50.5800        0.0000        0.0000        0.0000        0.0000        0.0000        0.0000        0.0000        0.0000        0.0000        0.0000        0.0000        0.0000        0.0000        0.0000        0.0000        0.0000        0.0000        0.0000        0.0000        0.0000        0.0000        0.0000        0.0000        0.0000        7.5260       11.7427        0.0000       38.1300       67.3200        0.0000        0.0000        0.0000        0.0000        0.0000        0.0000        0.0000        0.0000        0.0000        0.0000        0.0000        0.0000        0.0000        0.0000        0.0000        0.0000        0.0000        0.0000        0.0000        0.0000        0.0000        0.0000        0.0000        0.0000        0.0000        0.0000        0.0000        0.0000        0.0000        0.0000        0.0000        0.0000        0.0000        0.0000        0.0000        0.0000        0.0000        0.0000        0.0000        0.0000        0.0000        0.0000        0.0000        0.0000        0.0000        0.0000        0.0000        0.0000        0.0000        0.0000        0.0000        0.0000        0.0000        0.0000        0.0000
        0.0000        0.0000        0.0000        0.0000        0.0000        0.0000        0.0000        0.0000        0.0000        0.0000        0.0000        0.0000        0.0000        0.0000        0.0000        0.0000        0.0000        0.0000        0.0000        0.0000        0.0000        0.0000        0.0000        0.0000        0.0000        0.0000        0.0000        0.0000        0.0000        0.0000        0.0000        0.0000        0.0000        0.0000        0.0000        0.0000        0.0000        0.0000        0.0000        0.0000        0.0000        0.0000        0.0000        0.0000        0.0000        0.0000        0.0000        0.0000        0.0000        0.0000        0.0000        0.0000        0.0000        0.0000        0.0000        0.0000        0.0000        0.0000        0.0000        0.0000        0.0000        0.0000        0.0000        0.0000        0.0000        0.0000        0.0000        0.0000        0.0000        0.0000        0.0000        0.0000        0.0000        0.0000        0.0000        0.0000        0.0000        0.0000        0.0000        0.0000        0.0000        0.0000        0.0000        0.0000        0.0000        0.0000        0.0000        0.0000        0.0000        0.0000        0.0000        0.0000        0.0000        0.0000        0.0000        0.0000        0.0000        0.0000        0.0000        0.0000        0.0000        0.0000        0.0000        0.0000        0.0000        0.0000       28.1555       21.5957       19.0726       18.5985       20.4022       14.9946       14.8751       14.3235       17.9511        0.0000        0.0000        0.0000        0.0000        0.0000        0.0000        0.0000        0.0000        0.0000        0.0000        0.0000        0.0000        0.0000        0.0000        0.0000        0.0000        0.0000        0.0000        0.0000        0.0000        3.8777        3.6739        3.8225        4.2036        5.5823        5.2406        7.1183        6.9839        7.1523       10.7842       11.5478        9.2334       12.3079       12.8527       12.6991       12.0656        7.6509        6.8686        8.2054       12.3145       34.2476       41.9016       51.9588       59.6675       68.7101        0.0000        0.0000       87.6662        0.0000        0.0000        0.0000        0.0000        0.0000        0.0000        0.0000        0.0000        0.0000        0.0000        0.0000        0.0000        0.0000        0.0000        0.0000        0.0000        0.0000        0.0000        0.0000        0.0000        0.0000        0.0000        0.0000        0.0000        0.0000        0.0000        9.4918        9.7312        0.0000        0.0000        0.0000        0.0000        0.0000        0.0000        0.0000        0.0000        0.0000        0.0000        0.0000        0.0000        0.0000        0.0000        0.0000        0.0000        0.0000        0.0000        0.0000        0.0000        0.0000        0.0000        0.0000        0.0000        0.0000        0.0000        0.0000        0.0000        0.0000        0.0000        0.0000        0.0000        0.0000        0.0000        0.0000        0.0000        0.0000        0.0000        0.0000        0.0000        0.0000        0.0000        0.0000        0.0000        0.0000        0.0000        0.0000        0.0000        0.0000        0.0000        0.0000        0.0000        0.0000        0.0000        0.0000        0.0000        0.0000        0.0000
[truncated: 212,709 more chars]
